# Supplementary material for: Role of Enzyme and Active Site Conformational Dynamics in the Catalysis by α-Amylase Explored with QM/MM Molecular Dynamics
Source: J Chem Inf Model. 2022 Jul 26;62(15):3638–50. doi: 10.1021/acs.jcim.2c00691 (PMC9778734; doi:10.1021/acs.jcim.2c00691)
Supplement: Supplementary file 6 — ci2c00691_si_006.zip [file ci2c00691_si_006.zip › SI_md_inputs/frame_857.inpcrd]

default_name
 67992
  44.2468683  33.6172698  60.3055360  43.5935176  33.2978837  61.0063065
  44.7487830  32.8002676  59.9868684  43.8355447  34.0756068  59.5054678
  45.2300682  34.4379361  61.0947855  44.7070746  34.8662353  61.9493828
  46.2826012  33.5177627  61.7849640  45.9120810  32.5059878  61.9516983
  47.0917838  33.3966132  61.0658949  46.8373764  33.9460644  63.0842188
  45.9457093  34.0567871  64.2258178  44.8693836  33.9838414  64.1724993
  46.4754544  34.5173010  65.4875778  45.7803553  34.6758574  66.2978975
  47.8461119  34.8163493  65.5587680  48.3067928  35.2767425  66.7963593
  47.8093699  35.1922163  67.6126777  48.7313644  34.6688639  64.4394481
  49.7912290  34.8665734  64.5005793  48.2110129  34.1848556  63.2001998
  48.9091212  33.9613878  62.4057686  45.7870493  35.4870612  60.1662676
  45.5061801  35.4871211  58.9762960  46.4482916  36.5227074  60.7368371
  46.6361451  36.4335193  61.7246794  47.0393131  37.7162589  60.1548264
  46.7403693  37.6498440  59.1098906  46.4187639  38.9866067  60.8315075
  46.5141517  38.6533034  61.8653813  47.0030029  39.8644158  60.5572722
  45.1424509  39.1790496  60.2930951  44.5869083  38.4406732  60.5558397
  48.6075937  37.6519519  60.2262301  49.1735773  36.8168127  60.9258371
  49.3656117  38.4502338  59.5051220  48.9157375  39.3536506  58.4641123
  48.2222685  40.0890831  58.8705541  48.5634894  38.7929891  57.5974262
  50.1324075  40.1625738  58.0584248  50.3439995  40.9894540  58.7369820
  49.9632267  40.4939525  57.0334335  51.3080629  39.1522812  58.1483429
  52.3134756  39.5300417  58.3333516  51.3225396  38.5163334  57.2630594
  50.8152411  38.2700116  59.3600689  51.1017285  37.2340307  59.1789238
  51.4198339  38.7085575  60.6789010  50.9047074  39.6170926  61.3861058
  52.5857435  38.0588548  60.9994725  52.9090311  37.2798200  60.4443481
  53.4776549  38.5274099  62.0381877  52.8544496  38.5672850  62.9310120
  54.5414662  37.3960932  62.2649782  54.0581256  36.4283600  62.4021508
  55.2267412  37.2744553  61.4265247  55.4063185  37.8097279  63.4905238
  56.4929541  38.4183900  63.3373487  54.9300700  37.5243706  64.7022236
  55.5555083  37.8486417  65.4264468  54.0526587  37.0676484  64.9051230
  54.1222250  39.8854970  61.7158048  54.8735883  40.0618898  60.7436536
  53.8040999  40.8858470  62.5887277  53.0640091  40.7461201  63.2612364
  54.3430181  42.2901053  62.6169726  55.2546994  42.2755702  62.0186859
  53.4472460  43.3341240  61.8437318  53.8740556  44.3343030  61.9135773
  53.2796827  43.1349985  60.3729685  52.9815201  44.0658453  59.8899070
  54.2353843  42.8222775  59.9532913  52.5102402  42.3643486  60.3114380
  52.0511311  43.3007643  62.3409282  51.5375539  44.0178205  61.9608192
  54.6337264  42.7147022  64.0734564  54.0042879  42.1422853  64.9302160
  55.5228543  43.7134718  64.3638576  56.0795851  44.0646994  63.5981742
  55.7026517  44.4096084  65.6373032  56.0108004  43.6927559  66.3989697
  57.0492102  45.2210922  65.5056091  57.9073696  44.6311699  65.1846183
  56.8921989  45.8678800  64.6426242  57.3882243  46.0865370  66.7001260
  56.5285185  46.7453125  66.8185191  57.6131456  45.4808958  67.5782497
  58.6048884  46.9607351  66.4965404  58.5815078  48.0316097  65.8383559
  59.6770752  46.6514382  67.1265968  60.5624849  47.1278704  67.0270635
  59.6701919  45.8624925  67.7576858  54.4749173  45.1448227  66.1325225
  53.7150303  45.7038735  65.4263816  54.2052429  44.9945413  67.4225400
  54.6489613  44.2155665  67.8881817  53.0841279  45.5286568  68.2091980
  53.1197881  44.8512462  69.0620751  53.3480969  46.9477314  68.7054605
  53.5588546  47.5838476  67.8461011  52.4890401  47.2717032  69.2925837
  54.4683308  47.0935899  69.7238608  54.3076420  46.3933993  70.5430758
  55.4574070  47.0605160  69.2653431  54.4910726  48.4909061  70.3794531
  53.9125993  49.4519422  69.9636188  55.2146829  48.6538528  71.5060278
  55.0708873  49.5847127  71.8724042  55.9098973  47.9790728  71.7903213
  51.7541037  45.3301657  67.5379559  50.9720534  46.2357725  67.6794787
  51.5212786  44.2676832  66.7506159  52.3424984  43.6797488  66.7502456
  50.3275277  43.9131434  65.9300574  50.5582920  42.9579230  65.4579454
  49.4533846  43.7164506  66.5508084  49.9518121  44.8212348  64.7113270
  48.7951192  44.7290761  64.2984851  50.8734321  45.7536246  64.4131545
  51.7712582  45.5606232  64.8337264  50.6850388  46.8417970  63.4670505
  49.8689856  47.4721892  63.8199043  51.9807041  47.6368407  63.4198822
  52.8163489  46.9654663  63.2177554  51.9778779  48.3420516  62.5888927
  52.2590761  48.4379697  64.7304982  51.5390785  49.2553072  64.7354817
  52.1325164  47.7675609  65.5812131  53.7162190  48.9556717  64.7056375
  54.4190876  48.1232323  64.7228244  53.8825111  49.6114558  63.8503994
  53.9706695  49.6701429  65.9171819  53.2014952  49.9373385  66.5148226
  55.1398713  50.0993162  66.3112980  56.1964722  50.2080380  65.6127316
  56.3733548  49.7128311  64.7501055  57.0640122  50.5113773  66.0297373
  55.2769827  50.3401300  67.4993852  54.4635131  50.1574998  68.0697380
  56.0514655  50.8498879  67.9002133  50.1952066  46.3761295  62.1383473
  50.4669280  45.2896523  61.6666559  49.3682182  47.2687679  61.6411985
  49.4225231  48.2131582  61.9941162  48.2925768  46.8250930  60.6898346
  48.2439894  45.7389778  60.6209722  46.9086232  47.2753187  61.2102327
  46.1593282  46.9829792  60.4742676  46.5229375  46.9120536  62.6071210
  47.3902184  46.7020207  63.2333989  46.0109882  47.7459520  63.0867819
  45.8293678  46.0733244  62.5494021  46.8712036  48.6624621  61.2424647
  47.4599685  49.0133040  61.9159035  48.4721271  47.0635790  59.1993387
  47.6230775  46.5272274  58.4572048  49.4292881  47.8205808  58.7002262
  50.0772189  48.2523385  59.3439155  49.5148754  48.1782354  57.2837559
  48.9513086  47.4238713  56.7337995  48.9794843  49.5763049  56.9679204
  49.6941055  50.3181755  57.3238679  48.8305621  49.6847747  55.8929369
  47.7337882  49.8411393  57.6440874  47.0985658  49.1305769  57.5222289
  50.9279958  47.9913127  56.8078310  51.9297814  48.3615776  57.4390960
  51.1154315  47.3838570  55.6464996  50.3608630  47.0155448  55.0842047
  52.4457260  47.2561539  54.9881962  53.1204850  47.6751929  55.7335737
  52.8047164  45.8178250  54.6967089  53.8047343  45.7954617  54.2636385
  52.9198255  45.0473202  55.9935560  51.9227069  45.1045698  56.4321525
  53.2415912  44.0233095  55.8059184  53.7391165  45.4210397  56.6079158
  51.7820404  45.2769964  53.6540990  50.8063556  45.2677103  54.1399352
  51.6159890  45.9249534  52.7928193  52.3724076  43.9162000  53.1632541
  53.2508093  44.1616572  52.5668321  52.6242963  43.2354847  53.9760276
  51.6270334  43.4006945  52.5565118  52.4074123  48.2477350  53.6900464
  51.3529852  48.6519975  53.3060106  53.5531740  48.6151798  53.1278538
  54.3992259  48.1790823  53.4664215  53.7422170  49.5536453  52.0088287
  52.7415588  49.7274846  51.6133441  54.2296819  50.9696351  52.4916360
  53.4558144  51.3709849  53.1460009  55.6199358  51.0230959  53.0819792
  55.8567736  51.9795781  53.5469036  55.7974164  50.3372301  53.9102091
  56.3988314  50.8845974  52.3326991  54.3610772  52.0427358  51.3722861
  55.1835988  51.7238789  50.7322288  53.4711558  52.0329729  50.7426635
  54.5577128  53.0502970  51.7374272  54.6425306  48.9780828  50.8541097
  55.7622499  48.5081297  51.0681141  54.1453830  49.0883035  49.6225056
  53.3043327  49.6329003  49.4917477  54.8587140  48.5297416  48.4647148
  55.4925743  47.6946838  48.7640985  53.8765183  48.0073251  47.3953777
  53.3751462  47.1573285  47.8588048  53.1871823  48.8322466  47.2140648
  54.4467331  47.4856483  46.0570122  55.6445421  46.9087953  45.9009377
  55.7339697  46.4375218  44.6468172  56.5379232  45.8174009  44.2767269
  54.6001091  46.8266592  43.9634613  54.2641791  46.5521341  43.0516127
  53.7959573  47.4623030  44.8889335  52.7541668  47.7148267  44.7609557
  55.8204548  49.5822060  47.9368482  55.2674169  50.4767415  47.2727726
  57.1069434  49.5960680  48.3068333  57.4162960  48.7337104  48.7313028
  58.0887594  50.5365642  47.7199659  57.5841959  51.4643473  47.4495880
  59.2648273  50.8272131  48.6835184  59.8762028  49.9259541  48.7155674
  59.8579779  51.6824008  48.3588564  58.7444597  51.1953165  50.1451375
  58.1476640  50.3647217  50.5227514  60.0469073  51.3933405  50.9760333
  59.7463795  51.3414386  52.0227187  60.7068991  50.5333161  50.8634063
  60.5328479  52.3116223  50.6455273  57.9311228  52.5086325  50.2177527
  58.5102372  53.3830582  49.9216019  57.1295714  52.3508061  49.4960545
  57.5216216  52.6748661  51.2144910  58.6790425  50.0102908  46.3762028
  59.8452871  49.7588091  46.1463845  57.6763121  49.9315481  45.3834812
  56.7687061  50.2895200  45.6453446  57.9554823  49.7347718  43.9161284
  58.0927190  48.6830494  43.6629387  56.6981549  50.2262335  43.1343720
  55.9416104  49.5317814  43.4988903  56.3919573  51.2247736  43.4460495
  56.7463351  50.1579347  41.6104849  56.4588410  48.9954794  40.8991827
  56.3704751  48.0519959  41.4165368  56.5311930  48.9815986  39.4649584
  56.4082445  48.0876383  38.8713046  56.7511319  50.2059586  38.8027941
  56.9021346  50.3833896  37.7481930  56.8448029  51.3388616  39.5747037
  56.9856147  52.3226229  39.1541284  56.9319175  51.3259841  40.9150377
  56.9650483  52.2710887  41.4366983  59.2062046  50.5493881  43.4595288
  59.2964227  51.7695190  43.6648342  60.1332406  49.8866926  42.7677631
  60.0309093  48.8822137  42.7737880  61.2866608  50.4593627  42.0333356
  61.8838433  49.6624587  41.5913671  60.7860141  51.1592319  40.8175588
  59.9850968  51.8465655  41.0896378  61.4938323  51.9134266  40.4727782
  60.4333455  50.1853459  39.6173785  59.6173192  49.4852831  39.7959010
  60.0156363  50.8327217  38.8461991  61.6906256  49.5189693  38.9612542
  62.8649083  49.6069721  39.4432215  61.5367669  49.1271910  37.7679474
  62.1746937  51.3657066  42.9284369  62.8683925  52.2025713  42.3442209
  62.1839097  51.2005355  44.2305550  61.4325465  50.6556263  44.6290890
  63.1150870  51.9086862  45.2058500  63.2752003  52.9289454  44.8567125
  62.6344245  51.9568693  46.6938420  62.1631493  50.9786809  46.7965890
  63.4456225  52.1257657  47.4010349  61.7521984  53.1470707  47.0181316
  60.7945345  53.6562306  46.2236663  60.3663036  53.2657868  45.3124660
  60.3005850  54.8098699  46.8410797  59.4539054  55.2200249  46.4729892
  61.1278520  55.2410014  47.8430582  61.2214793  56.4002618  48.6277461
  60.5656358  57.2438785  48.4657396  62.1847857  56.5561070  49.6987298
  62.2084591  57.4941017  50.2325973  62.9848273  55.4117640  49.9622877
  63.6732449  55.3976589  50.7943864  62.9108849  54.2690440  49.1533320
  63.4684356  53.4122744  49.5016998  61.9585543  54.1392990  48.0616527
  64.4117804  51.2513194  45.0545064  64.5405881  50.0072565  44.8756007
  65.4324150  52.0591435  45.2616857  65.2691349  53.0551195  45.2713532
  66.7952308  51.5302857  45.3968211  66.8839748  50.6657450  44.7394514
  67.8644378  52.5999579  45.0832344  67.7883941  53.3422027  45.8777078
  68.8370104  52.1154223  45.1751520  67.6534036  53.1255298  43.6240505
  67.8254299  52.3730907  42.8551582  66.7360262  53.6559347  43.3681376
  68.7773259  54.1554099  43.4008675  69.7849387  53.7436616  43.3565420
  68.5694755  54.6849372  42.4713214  68.8141811  55.1737824  44.4297941
  68.1812391  55.0083227  45.1994932  69.5725276  56.2704637  44.4634786
  70.3463693  56.6017580  43.4585517  70.2658588  56.0936927  42.5895616
  70.9204892  57.4322685  43.4961905  69.5362304  56.9471309  45.5493980
  68.9176528  56.7122034  46.3132762  70.0607814  57.8052886  45.6419054
  66.9247352  51.0214774  46.8620777  66.3594591  51.5872082  47.7894397
  67.7546688  50.0403635  47.1200018  68.3604402  49.7709244  46.3584116
  68.1319976  49.5130311  48.4697553  67.2696063  49.0981113  48.9904469
  68.9254938  48.2226748  48.2122937  69.8471707  48.5664414  47.7427043
  69.1267999  47.6793519  49.1353701  68.3671795  47.1550051  47.3613703
  69.1893741  46.2873516  46.6859280  70.2590848  46.4302914  46.7300784
  68.4686865  45.3411353  45.9869586  68.8424720  44.5465497  45.4879514
  67.1311874  45.5436784  46.2062449  65.9676551  45.0001782  45.6543308
  66.1008165  44.1550170  44.9957205  64.7184357  45.4196452  45.9735757
  63.7960056  45.0895175  45.5185115  64.6320446  46.4928875  46.8832688
  63.6502484  46.9128232  47.0447714  65.7800408  47.1672482  47.3891814
  65.6148050  48.0695941  47.9587628  67.0539539  46.7514409  46.9842928
  68.8231834  50.5348829  49.4301953  68.5240379  50.4345703  50.6294077
  69.5378418  51.5263483  48.9765945  69.7745450  51.4421340  47.9986101
  70.1734120  52.6285078  49.8580625  70.7239237  52.1209826  50.6509737
  71.2473348  53.3414669  49.0733840  71.4350866  54.2849852  49.5854625
  72.5201331  52.5739051  48.8955429  73.2633311  53.2340976  48.4473995
  72.8707776  52.1597763  49.8403200  72.3571902  51.6713590  48.3068629
  70.7607234  53.6921221  47.6495191  69.7290509  54.0374891  47.7114986
  71.3799089  54.4202263  47.1254356  70.7692702  52.9004678  46.9005416
  69.1789024  53.5340676  50.4906485  69.5372871  54.2421944  51.4535498
  67.9793235  53.4467081  50.0359886  67.9900171  53.0358414  49.1135547
  66.9551181  54.4460324  50.4034626  67.4295209  55.2644706  50.9463981
  66.4090785  55.0763197  49.0879871  65.9700594  54.3664577  48.3860917
  65.7160816  55.8643297  49.3823023  67.4685608  55.9844401  48.4143109
  67.9611394  56.9482196  49.0442667  67.7309118  55.7707332  47.1813797
  65.9194159  53.7851271  51.2618337  65.4662526  54.3853620  52.2274211
  65.6387487  52.5048370  51.0516237  65.9648769  52.0567693  50.2072353
  64.9039155  51.6506206  52.0119885  64.0450351  52.1594187  52.4481111
  64.4351058  50.3076498  51.3798051  65.3027648  49.7616071  51.0098926
  63.5672298  49.4632208  52.4274444  63.3914327  48.4533838  52.0570520
  64.2564726  49.3085192  53.2571009  62.6316174  49.9839682  52.6333098
  63.6756938  50.4303501  50.0593491  62.8538686  51.1453217  50.0984259
  64.3423410  50.7200212  49.2471236  63.0508430  49.0960818  49.5228602
  62.0764446  48.9059110  49.9729878  63.0082831  49.1407598  48.4350447
  63.7311340  48.2920235  49.8037719  65.7587531  51.4208588  53.2637365
  65.2198643  51.5118322  54.3720711  67.0642838  51.1591606  53.0369201
  67.3870381  50.9172301  52.1118962  67.9605954  50.9601364  54.1361948
  67.5063041  50.1258414  54.6701474  69.2802618  50.4725466  53.5556962
  69.9149052  50.1855242  54.3930414  69.0992143  49.5046780  53.0870587
  69.6603224  51.2595635  52.9045831  68.2178176  52.1947452  55.0245859
  68.7953339  52.0383238  56.0735555  67.7271723  53.3665831  54.6372098
  67.1407614  53.3660959  53.8140379  67.5742435  54.5920959  55.4844253
  68.0706967  54.3679053  56.4286614  68.2664712  55.7769089  54.7951816
  69.3432584  55.6200280  54.7457991  67.7587032  55.9312020  53.8435754
  68.1638780  57.1232186  55.5801280  67.1106248  57.3783745  55.6898279
  68.7397016  57.0403533  56.9549758  68.5053754  57.9614342  57.4884946
  68.3393374  56.2006793  57.5228244  69.8275695  57.0248682  56.8873326
  68.9353429  58.2604372  54.8732703  68.6271763  59.1847456  55.3614550
  69.9979711  58.0383716  54.9688584  68.6823123  58.2771344  53.8130261
  66.0911004  54.9189156  55.8732202  65.9100996  55.2491842  57.0434895
  65.1409671  54.6652816  54.9924832  65.3499967  54.3158542  54.0678016
  63.6819366  55.0067632  55.1718297  63.6073623  56.0258523  55.5514729
  63.0835974  55.0502732  53.7673472  63.6049214  55.7249455  53.0883180
  63.1713983  54.0396598  53.3681535  61.5838903  55.3059418  53.7171669
  61.0740843  55.0299297  52.7940964  61.0609471  54.6843562  54.4444577
  61.2251749  56.7621633  53.8119468  62.0989579  57.6255414  54.1366949
  59.9805568  57.1140964  53.5779278  62.9836868  54.1060438  56.2125880
  62.0876270  54.5687641  56.8168759  63.4468946  52.8749037  56.4476637
  64.2142937  52.5282667  55.8892138  63.0945850  51.9898740  57.5922355
  62.0264291  51.7877937  57.5141883  63.7393040  50.6755312  57.5418221
  63.6185598  50.0849217  58.4495832  63.3256856  50.0955272  56.7172494
  65.5173348  50.7242844  57.2783761  63.2955302  52.7029544  58.9984315
  62.3401049  52.7925338  59.8194485  64.5395842  53.1033306  59.2842615
  65.2848874  52.9831393  58.6129262  64.8972083  53.7673716  60.4791926
  64.4443642  53.2370627  61.3173153  66.3933636  53.5984637  60.7442728
  66.6479438  53.9179130  61.7546762  66.6675755  52.5447322  60.7934649
  67.3161059  54.1996349  59.6505426  67.0686355  53.8086639  58.6641203
  67.1431813  55.2758957  59.6267536  68.7426003  53.7894227  59.8378438
  69.6463915  54.6345902  59.9787879  69.0067559  52.5774161  59.7710020
  64.4764952  55.1701247  60.5933478  64.4096544  55.5759333  61.7552392
  64.2869271  55.8983592  59.4638062  64.4933184  55.5758328  58.5295651
  63.8871078  57.3244274  59.5149943  64.2526811  57.7231108  60.4613392
  64.5160966  57.9926191  58.3028363  65.5904182  58.0215425  58.4842019
  64.4894405  57.4611036  57.3513187  63.9970172  59.3980978  57.9475923
  62.9246756  59.3373524  57.7615963  64.0466632  60.1129007  58.7686562
  64.7789378  59.9933335  56.7458899  64.6639072  61.0768951  56.7390120
  65.7943972  59.6549605  56.9526431  64.3417632  59.3434660  55.4713670
  63.6858930  58.5748329  55.4909739  64.8430677  59.5964632  54.2651468
  65.9766981  60.2197776  54.1106300  66.4280032  60.6821733  54.8866435
  66.2399407  60.5116108  53.1797194  64.3161846  58.9247972  53.2759223
  63.4687694  58.4107628  53.4713018  64.7555996  58.9086050  52.3665669
  62.4008528  57.5108808  59.5624731  62.0606457  58.5135881  60.1378530
  61.5376691  56.5826865  59.2052361  61.9999322  55.8186169  58.7338961
  60.1503108  56.8985764  58.9956943  59.7891119  57.6541220  59.6925789
  60.0726219  57.3560953  57.5107260  60.7464416  58.1991397  57.3575722
  60.3761267  56.5122038  56.8922594  58.6700690  57.7344330  57.1490809
  57.9466820  56.8571784  56.2724067  58.4671066  56.0711921  55.7467720
  56.6163401  57.1773217  55.9822110  55.9779056  56.5623148  55.3655507
  56.0262967  58.3098604  56.5309895  54.7100083  58.6020845  56.3021861
  54.4070816  58.1069590  55.5376881  56.7658000  59.2710627  57.2760391
  56.3153786  60.1972247  57.6016780  58.0779984  58.8934215  57.6853978
  58.7071559  59.5142917  58.3057405  59.2590291  55.6310361  59.2692955
  58.3331877  55.8085017  60.0784047  59.5586694  54.4438611  58.7577985
  60.4952063  54.3188297  58.4010523  58.6834686  53.3056836  58.7535100
  57.7244679  53.7526669  58.4883596  59.0533061  52.2453090  57.7126738
  60.0108683  51.8538613  58.0546860  58.2670608  51.4899827  57.7427340
  59.0093547  52.7300258  56.2612473  59.7225715  53.5440371  56.1357150
  59.5878094  51.6525295  55.3851737  58.9429009  50.7807199  55.4937551
  59.7267606  51.9848802  54.3563347  60.5496947  51.3135592  55.7674902
  57.5941103  53.0379506  55.7228454  57.1937695  53.9519684  56.1622141
  57.6297111  53.0662537  54.6337006  56.9672212  52.1941418  56.0103828
  58.4351684  52.6933685  60.1446315  57.2451032  52.5906978  60.5402381
  59.4942041  52.4522876  60.8898384  60.4671724  52.5239748  60.6318217
  59.3297573  52.0050285  62.2698639  58.6079090  51.1954701  62.1647912
  60.6568536  51.3730551  62.6364303  61.3952007  52.1002693  62.9769095
  60.3212311  50.6389901  63.3689520  61.0925953  50.7520089  61.8537128
  58.9109111  53.0578384  63.2853639  57.9334185  52.7057191  63.9491667
  59.5545692  54.2219222  63.4553293  60.6430607  54.7728577  62.6554810
  60.6670977  54.5283659  61.5935431  61.5705731  54.5231754  63.1696692
  60.6011722  56.2702467  62.7602591  59.8664939  56.7070183  62.0839393
  61.5947076  56.7173843  62.7614316  60.0233743  56.4937386  64.1385399
  59.5697115  57.4826951  64.0860976  60.7532914  56.5207293  64.9478368
  59.0790636  55.2799010  64.4067589  59.1493760  54.8939436  65.4235515
  57.6280977  55.7572448  64.1856127  57.0071494  56.2501018  65.1129229
  57.0842964  55.6193945  62.9582715  57.6403739  55.3867184  62.1484631
  55.6669550  55.9907806  62.6138884  55.3134661  56.4059574  63.5568596
  55.6498120  57.1253940  61.5674121  55.7663157  56.8957228  60.5081666
  54.6284189  57.4658514  61.7353407  56.6293600  58.2594522  61.7441903
  56.6111230  58.6978053  62.7420801  57.6691211  57.9467233  61.6481766
  56.4483767  59.5079184  60.8412372  56.4219496  59.1188367  59.8231871
  55.5167459  59.9635196  61.1779694  57.5523507  60.5564572  61.0771391
  58.5380075  60.0981763  61.1553274  57.5497221  61.2788249  60.2600638
  57.3656642  61.3280423  62.2489575  57.9974340  62.1152722  62.2389594
  56.4177843  61.6746026  62.2746414  57.4901570  60.7747276  63.0854032
  54.7235894  54.8482391  62.2031339  53.6212588  55.0919966  61.7326550
  55.1340883  53.5980120  62.5606656  56.1338890  53.4781051  62.6378335
  54.3060131  52.4000598  62.8536433  54.9024955  51.7228604  63.4641501
  53.4176149  52.7510333  63.3787102  53.6822471  51.5930853  61.6359187
  52.5781448  51.0542941  61.6474182  54.3856176  51.5621680  60.4588159
  55.2569650  52.0720123  60.4365799  54.1688466  50.6689521  59.3074428
  53.0840298  50.6679992  59.2025593  54.8296810  51.3118944  58.0204630
  55.7668602  51.6813486  58.4370320  54.9776539  50.5962891  57.2108068
  54.1212958  52.5362051  57.4819283  54.4786861  53.8158996  57.8858293
  55.3406765  53.8872768  58.5327302  53.8595425  54.9686705  57.3492900
  54.2270683  55.9651720  57.5436703  52.7673616  54.8748161  56.5137410
  52.3843524  55.7909466  56.0888387  52.2861882  53.6007048  56.1945488
  51.4084836  53.5431704  55.5680304  52.9169199  52.4209801  56.6943021
  52.5407276  51.4532801  56.3961125  54.8163232  49.3710025  59.6392423
  55.8415749  49.2518335  60.2619170  54.2040410  48.2122809  59.2665929
  53.3719641  48.2991285  58.7002903  54.4733804  46.8597000  59.6737100
  54.7702840  46.7695238  60.7184303  53.5419113  46.2979088  59.6128021
  55.5074785  46.2076557  58.7206374  55.9652260  45.1599476  59.0824880
  55.8245640  46.7844957  57.5372924  55.5196286  47.7229217  57.3186579
  56.5565320  45.9717609  56.5335239  57.6270028  45.9949237  56.7377145
  56.2589020  44.9239545  56.4844927  56.4700910  46.6184996  55.1075835
  55.6127396  47.4322668  54.7844416  57.4539159  46.3009383  54.2263279
  58.1620849  45.6742008  54.5827192  57.7665597  46.7445733  52.9166551
  56.9536589  47.4456317  52.7258193  59.0943261  47.4495505  52.9536388
  59.8092532  46.8883241  53.5548660  59.7770418  47.6598495  51.6130764
  60.7182669  48.1574452  51.8482993  59.9013512  46.6781825  51.1571180
  59.1664878  48.2133248  50.8996165  59.0317741  48.8215218  53.5990030
  60.0373131  49.1375634  53.8739104  58.6373313  49.6045736  52.9525622
  58.3677904  48.8967437  54.4601774  57.6499078  45.6007609  51.9600217
  58.4728828  44.6608928  51.9416627  56.7436075  45.6991442  50.9993566
  56.2283960  46.5657667  51.0721827  56.8124700  44.9507611  49.7446878
  57.2275023  43.9614108  49.9385957  55.3752150  44.7817555  49.3825755
  54.7978199  44.5321001  50.2728384  55.0094766  45.7291042  48.9867790
  55.2105086  43.6738996  48.3682022  56.0121602  43.7843261  47.6380935
  55.2319632  42.7200631  48.8954693  53.9003892  43.8387769  47.6929240
  52.8489986  43.7438510  48.3639127  53.7522431  44.0644862  46.4079683
  52.8078960  44.2182414  46.0825885  54.6659656  44.1621046  45.9887359
  57.7451152  45.6444835  48.7303126  57.7989840  46.8361351  48.6281482
  58.5635824  44.8262600  48.0422699  58.5057719  43.8276860  48.1852694
  59.5891223  45.2638570  47.1089582  59.4287064  46.3226060  46.9072201
  61.0366215  45.0989364  47.6288279  61.6965524  45.1854972  46.7654350
  61.4344837  46.2024371  48.5100043  61.4635958  47.1469515  47.9669223
  60.6694312  46.2953529  49.2806523  62.4500293  46.0382850  48.8716286
  61.3504398  43.7119886  48.1557388  60.9387186  42.9588144  47.4845822
  62.4178582  43.6240170  48.3548492  60.8571060  43.5618816  49.1161073
  59.3365694  44.7319576  45.6978544  58.5661842  43.7989042  45.5104462
  60.0125641  45.3122501  44.7101272  60.5812114  46.1162603  44.9374811
  60.1275506  44.8296486  43.3711515  59.1470034  44.4635077  43.0689776
  60.6669830  45.9605988  42.5016819  61.5423336  46.4014359  42.9795919
  61.1646361  45.5885321  41.6061364  59.7313720  46.9717009  42.2423471
  59.1515384  46.6750682  41.5368677  60.9978092  43.5168459  43.2914895
  61.5860396  42.9935822  44.2587956  61.0189624  42.7630365  42.1623412
  60.0504913  43.0328062  41.0589333  60.4833784  43.7698373  40.3826058
  59.0443410  43.2776112  41.3996400  60.0084780  41.7885758  40.1129441
  59.6765486  42.1049108  39.1239051  59.3113510  41.0866764  40.5700318
  61.4598089  41.3466978  40.3369253  62.1518788  41.9226904  39.7229589
  61.5524379  40.3172348  39.9926715  61.8348203  41.6557371  41.8087851
  61.4640798  40.8587093  42.4534238  63.3139157  42.0045105  41.9832838
  63.7617526  43.0321398  41.5130272  64.0115197  41.2625432  42.8294653
  63.5174970  40.2182236  43.7536077  63.2456074  39.3137153  43.2091403
  62.8375515  40.5935483  44.5179287  64.7427134  39.8784263  44.6569856
  65.4154343  39.1429922  44.2161997  64.4072791  39.5566120  45.6438561
  65.5043931  41.2213580  44.6562075  66.5335101  41.0406839  44.9691611
  65.0811920  41.9279417  45.3693544  65.3540345  41.6627906  43.2280403
  65.6108909  42.7215684  43.2082082  66.3972563  40.9332982  42.4098623
  67.5719040  41.0567849  42.6958532  65.9457640  40.1979279  41.4054066
  64.9446895  40.1400184  41.2915144  66.7919922  39.2247933  40.7455574
  67.6496172  39.0349132  41.3901007  65.9635753  37.9197779  40.6943500
  66.6072801  37.0989748  40.3799374  65.5630645  37.6405933  41.6688207
  64.7006713  38.0518710  39.7980856  63.8029629  38.7221508  40.2695076
  64.7520923  37.5802776  38.5098273  63.9946944  37.6853119  37.8496082
  65.5639908  37.0561545  38.2157323  67.2629787  39.6838844  39.3276177
  66.8030297  40.6657682  38.7429570  68.0954006  38.8350061  38.7175657
  68.3739100  38.0000311  39.2119130  68.6195780  38.9343775  37.3942859
  69.1522723  39.8764941  37.2601139  69.6622137  37.8739787  37.0784281
  70.3869155  37.9162305  37.8918358  69.2084596  36.8866032  37.0088453
  70.4381918  38.2989931  35.7713391  69.6467917  38.2856535  35.0214011
  70.8260952  39.3124765  35.8691722  71.5455947  37.3592791  35.2915228
  71.7931430  36.4452112  36.1034653  72.2040894  37.7741031  34.3344378
  67.4899129  38.9497694  36.3009499  66.8497238  37.9261476  36.0513137
  67.3236487  40.0421359  35.5549051  67.9704272  40.8052117  35.6920542
  66.3384377  40.2162165  34.5128029  65.7801627  39.2998132  34.3254264
  65.3505114  41.1184024  35.0752870  64.4667319  41.0340073  34.4420160
  64.8929733  40.7584836  35.9968912  65.6038422  42.6136560  35.2594316
  65.9588861  43.0331038  36.3216168  65.4097153  43.4322041  34.2320452
  65.7086382  44.3906374  34.3386504  65.0930112  43.1151443  33.3263744
  66.8475561  40.6513241  33.1310812  68.0392934  41.0060197  33.0219247
  65.9845179  40.6731774  32.1038989  65.0482596  40.4780807  32.4312012
  66.3014371  41.1849661  30.7431890  67.2479636  40.7580915  30.4123645
  65.3228506  40.8845957  29.5911807  64.3546947  41.2813550  29.8983569
  65.7936344  41.5451254  28.2052946  65.9917920  42.6057652  28.3626658
  66.7289055  41.0869661  27.8831640  65.0770940  41.3640443  27.4048413
  65.3115607  39.3952293  29.4271009  66.2758101  38.9799833  29.1330008
  64.9188541  38.9759946  30.3536542  64.5646644  39.0138789  28.7302804
  66.4934959  42.6870019  30.8482592  65.6934984  43.4141347  31.3799998
  67.6523441  43.1638545  30.4299717  68.2654300  42.5396020  29.9269662
  67.9164881  44.6495639  30.2774548  67.4559361  45.2834203  31.0353862
  69.4427978  44.8285996  30.3735321  69.6779610  45.8243534  29.9974875
  69.8503591  44.6253961  31.3640149  69.8626391  44.0888411  29.6917084
  67.2520761  45.0157999  28.9136582  67.7094792  44.5361377  27.8585598
  66.1701320  45.8138958  28.9487991  65.8067962  46.1328804  29.8357336
  65.2710175  46.0883160  27.8234361  65.4827296  45.2948318  27.1071779
  63.7698385  45.9886505  28.1685830  63.6865404  46.7311822  28.9625183
  62.8579632  46.3970160  26.9335807  61.8304515  46.5532563  27.2604672
  63.0753744  47.3343721  26.4219500  62.9320730  45.5515097  26.2494989
  63.3791701  44.5348373  28.6388864  63.6588859  43.8248165  27.8605770
  64.0072029  44.3109619  29.5005166  61.9459671  44.4157248  29.1536596
  61.7569226  45.0076653  30.0496879  61.2327334  44.6892880  28.3762845
  61.7193929  43.3904700  29.4465121  65.6001793  47.4671073  27.2057502
  65.7158127  48.3776672  27.9644613  65.7443770  47.5572882  25.9027903
  65.6244029  46.7947932  25.2517776  66.3972642  48.7429429  25.2295970
  66.6282072  49.5146705  25.9635233  67.7130415  48.2293646  24.6375021
  67.3828415  47.6463108  23.7775590  68.3267649  49.0378606  24.2410443
  68.6992710  47.5654575  25.5423092  69.4709214  46.4833514  24.9805128
  69.3106044  46.0834904  23.9907347  70.4999522  45.9411863  25.8340663
  70.9842410  45.0110715  25.5775026  70.7015092  46.4362247  27.1343835
  71.5034153  45.7808022  28.0273207  72.1235361  45.1581185  27.6402895
  69.9048657  47.4443597  27.5997349  70.1426393  47.7602681  28.6043939
  68.8809962  48.0685819  26.8392620  68.2697610  48.8606711  27.2469765
  65.5082299  49.4386802  24.1966262  65.7739844  50.5035979  23.6216004
  64.4302400  48.7747025  23.8823182  64.3493870  47.8200906  24.2014182
  63.3926005  49.2660360  23.0396750  63.5655567  50.3240732  22.8441437
  63.4566520  48.3523091  21.7673061  64.4551662  48.2366495  21.3456601
  63.1729581  47.3339346  22.0329376  62.4975949  48.8275561  20.6632379
  61.9090726  49.8669114  20.6717373  62.2910155  48.0066960  19.6230169
  61.6047602  48.2875087  18.9373677  62.8824628  47.1904564  19.5732273
  62.0119657  49.1054386  23.7583663  61.3727582  48.0573633  23.7277394
  61.4680326  50.1708995  24.4451136  60.2255516  50.0326052  25.1901133
  60.3150445  49.1530531  25.8283516  59.3941074  49.9279793  24.4927897
  59.9993570  51.3472090  26.0077159  60.1094356  51.1492143  27.0736173
  58.9930496  51.6841532  25.7548737  61.0412438  52.3083932  25.4805853
  61.4475539  52.9836797  26.2333398  60.5530177  52.8877681  24.6965132
  62.1016467  51.3924469  24.8572836  62.5868002  51.9345285  24.0451514
  63.1464143  51.1532271  25.9630483  63.3703541  50.0197910  26.4002892
  63.9555860  52.2238477  26.3550044  63.6545187  53.1640346  26.1427682
  65.2321868  52.0497679  27.1204426  65.6692793  51.0713022  26.9224425
  66.1712757  53.1873552  26.7630517  66.1710868  53.3543344  25.6858252
  65.7577128  54.0802072  27.2318684  67.5992954  52.8642557  27.1397362
  68.3476702  52.0439445  26.2656728  67.8705346  51.6149333  25.3966849
  69.6993913  51.7838156  26.6192657  70.3903970  51.1383625  26.0970240
  70.2372573  52.3613270  27.8004675  71.2871303  52.2137385  28.0054927
  69.4431802  53.1010020  28.6288571  69.8343070  53.5349427  29.5375465
  68.1582374  53.4067447  28.2801675  67.6132617  53.9817358  29.0150013
  64.9155930  51.9708708  28.5848529  64.2165534  52.8233656  29.1324944
  65.3689823  50.8973563  29.2016664  65.8047191  50.3041877  28.5100578
  65.2025313  50.4095951  30.5648230  65.3309608  49.3284429  30.5038580
  66.4407935  50.8129662  31.3744158  66.5961896  51.8903558  31.3199948
  66.2449393  50.4199973  32.3724412  67.7551530  50.2106430  30.9195081
  67.9694557  50.5011403  29.8913293  68.5954548  50.5736795  31.5106641
  67.8565421  48.6482356  30.9999901  67.1229949  48.1900961  30.3368629
  68.8490282  48.3402385  30.6741510  67.6027605  48.2044877  32.3913282
  66.6973198  47.7891159  32.5574377  68.5250310  47.9994101  33.2582315
  69.7277337  48.4593503  33.2060079  70.0711140  49.0152592  32.4356150
  70.3205108  48.3554539  34.0177978  68.1825333  47.4151327  34.3788078
  67.2023771  47.2551044  34.5584206  68.9169943  47.2564466  35.0539054
  63.9301228  50.6975516  31.3978493  64.0322305  51.3280460  32.4739110
  62.8008337  50.2725876  30.8154296  62.6123100  49.5876700  29.5466729
  63.3064052  48.7540733  29.4436654  62.6271508  50.3081504  28.7290894
  61.2698129  48.9833240  29.5426341  61.3687699  48.0105322  30.0240420
  60.9014754  49.0231234  28.5179231  60.4756523  49.9759514  30.3713234
  59.6627158  49.4469709  30.8688118  60.1561198  50.8202424  29.7604243
  61.4759206  50.4606231  31.4110511  61.4205487  51.5240167  31.6427944
  61.1953694  49.7323699  32.7124439  61.9136905  48.8441332  33.1512312
  60.1788413  50.1314357  33.5186760  59.6404866  50.9398007  33.2425129
  59.9307345  49.5314391  34.8431476  60.8108182  49.6033255  35.4824081
  58.8337258  50.3467334  35.5401935  58.8961800  50.1969830  36.6178592
  59.1023248  51.3928578  35.3924904  57.4436822  50.1354239  34.9372109
  56.9815143  50.8776484  33.8793817  57.5178863  51.6876706  33.4078277
  55.7351983  50.4277608  33.5363372  55.2656498  50.8598820  32.7546158
  55.3831709  49.2567094  34.2533724  54.2858579  48.3751657  34.1634783
  53.4622704  48.6485470  33.5189829  54.2458213  47.2333884  34.9475043
  53.3973339  46.5693935  35.0253819  55.3239202  46.9199350  35.8041015
  55.3485495  45.9943089  36.3593525  56.4330603  47.8541634  35.8982909
  57.2453658  47.5823792  36.5563571  56.4510523  49.0535645  35.1912879
  59.5102098  48.0422256  34.7531078  59.8474954  47.2107334  35.5941960
  58.8217036  47.6164224  33.6468602  58.7551695  48.3515816  32.9566449
  58.2467684  46.3266703  33.3995991  57.7294573  46.0865242  34.3285980
  57.2085337  46.3300153  32.2825913  56.8496869  45.3251063  32.0596455
  56.3253526  46.7734493  32.7420165  57.3077047  47.2461127  31.0754203
  56.6907551  48.4164185  31.0017684  56.1055905  48.8370717  31.8058749
  56.7818642  48.8996046  29.7319963  56.1811381  49.6210443  29.3583560
  57.5197756  48.0336396  28.9058938  57.9868603  48.0883018  27.5944252
  57.8912963  48.9586964  26.9625338  58.5535688  46.9917113  27.0151637
  58.9094566  47.0351266  25.9962678  58.8889249  45.8722757  27.7789615
  59.4400921  45.1228004  27.2300066  58.6066055  45.8628408  29.1639914
  58.8155559  45.0292546  29.8181686  57.8650538  46.9197591  29.7618800
  59.2457321  45.2084431  33.1510662  58.9061395  44.0521074  33.2196340
  60.5366499  45.5212250  33.0000471  60.7004253  46.5175367  32.9641238
  61.7101208  44.6388483  32.7602173  61.5446598  43.9645353  31.9201943
  62.9738934  45.4549669  32.4573916  63.8345699  44.8661241  32.1402086
  62.7343842  46.1189098  31.6267454  63.4478635  46.1883980  33.7301214
  62.5960474  46.7338667  34.1351576  63.6407720  45.3978362  34.4562400
  64.7729379  46.8234106  33.4483596  65.7175465  46.5219809  34.2563792
  64.7886907  47.7355175  32.5663908  62.0212351  43.6915264  33.9090789
  62.3972099  42.5667966  33.6802826  61.5348105  43.9568927  35.0850865
  61.0783618  44.8452171  35.2358225  61.6629068  43.1304310  36.2234969
  62.6654419  42.7346796  36.3899303  61.5774717  43.9863093  37.4596956
  60.5813552  44.4283251  37.4896787  61.8101818  43.3511601  38.3137234
  62.6056578  45.1577773  37.4634540  63.6187775  44.7762153  37.3349711
  62.3525634  45.8739715  36.6821256  62.5795969  46.0150375  38.7343340
  62.8504858  47.0310495  38.4505243  61.5256595  45.9038536  38.9924678
  63.3614863  45.5452526  39.8436690  63.5653070  44.5642046  39.9718369
  64.0126548  46.2522365  40.6981760  64.0303900  47.5748280  40.6641887
  63.6217904  48.1991928  39.9846418  64.5622386  48.0599262  41.3736939
  64.6293185  45.7094208  41.6824311  64.7297478  44.7093841  41.5757467
  65.0633880  46.2976048  42.3787624  60.6864573  41.9724057  36.3563717
  60.8623443  40.9826116  37.0719648  59.7494408  42.0072389  35.4377054
  59.6805825  42.7688247  34.7780391  58.7961906  40.9062432  35.1173017
  58.7086280  40.2015448  35.9443428  57.3572877  41.4689749  35.0094666
  57.2318573  42.1876962  34.1994932  56.6178359  40.6934589  34.8123600
  57.0636276  42.1292725  36.3431670  57.1472142  43.5766998  36.5527584
  57.3688140  44.2511842  35.7386465  56.9070889  44.0804133  37.8190390
  56.8935872  45.1562551  37.9129494  56.5572085  43.2784099  38.9119412
  56.2657743  43.8803316  40.1139135  56.1167447  43.2402463  40.8135735
  56.4997046  41.8695777  38.6704889  56.1370450  41.2476162  39.4760297
  56.7718491  41.2760844  37.4431617  56.7707729  40.1992691  37.3594267
  59.1835760  40.1700297  33.9067815  58.3619038  39.5045672  33.3121022
  60.4400997  40.1968656  33.5782970  61.0650899  40.7257764  34.1686381
  61.1354581  39.2575922  32.6419578  60.4361352  38.4409788  32.4617530
  61.3660384  39.9122180  31.2539687  62.1060663  40.7128290  31.2615814
  61.7931443  39.1117180  30.6499569  60.1330402  40.5356821  30.5880978
  59.3551377  39.7925963  30.7630704  59.9868043  41.4930533  31.0869741
  60.2813174  40.7892630  29.0979755  61.0150439  40.2144151  28.3515177
  59.4081349  41.6520505  28.6408770  59.2032864  41.6951609  27.6531713
  58.7664913  42.0978679  29.2813685  62.3931458  38.6341109  33.2258565
  63.4993924  39.1078088  32.9296391  62.2527444  37.5822684  34.0412771
  60.9817284  37.0242724  34.5533043  60.5130099  36.3799294  33.8091336
  60.3090755  37.7963284  34.9253600  61.3929451  36.1720513  35.6967474
  60.6885011  35.3814069  35.9524604  61.5346642  36.8077361  36.5705073
  62.7603206  35.6980351  35.3815667  62.7413200  34.7631444  34.8216698
  63.2629436  35.4915804  36.3264129  63.4085186  36.8506902  34.6480821
  63.8853764  37.5636115  35.3209452  64.4041713  36.3729040  33.6074650
  63.9864804  36.0627452  32.4947796  65.6898049  36.3342949  33.9461443
  65.9237805  36.9577920  34.7051211  66.8002058  35.6205981  33.2416433
  66.4946282  34.9576469  32.4327212  67.8116695  36.6842481  32.7462808
  67.9842157  37.4218001  33.5300754  69.1897123  36.1808765  32.2456454
  69.7167648  36.9751978  31.7166838  69.7248079  36.0031672  33.1787344
  69.0931732  35.3349066  31.5649890  67.2072780  37.5676112  31.6610414
  67.1736923  36.9415583  30.7692703  66.1714353  37.7600393  31.9429943
  67.8427422  38.4281544  31.4526459  67.6490228  34.7015441  34.2350387
  68.3162324  33.7590753  33.7990778  67.6333501  34.9591150  35.5516763
  67.1445410  35.8090713  35.7911462  68.2178363  34.1020027  36.5438852
  67.7623652  33.1217382  36.4046139  69.7002714  34.0549347  36.4791112
  70.0343519  33.0232674  36.5877838  70.1238106  34.5235904  35.5906488
  70.3615695  34.7300187  37.5405501  70.9909650  35.2983636  37.0909900
  67.6917339  34.6158127  37.8910373  67.0028364  35.6405514  37.9626807
  68.0810353  33.9959882  39.0040908  68.7083629  33.2084643  38.9318956
  67.7645255  34.3697256  40.3351295  67.0010835  35.1464186  40.3317697
  67.2070839  33.1421364  41.1097014  68.0739965  32.4952122  41.2442325
  66.8632451  33.4175782  42.1063943  66.0604239  32.3754524  40.3451837
  64.9176279  33.0647320  39.9106586  64.8832060  34.1431364  39.9646218
  63.9436116  32.3667345  39.1094491  63.1516213  32.9338239  38.6433806
  64.0352433  30.9328111  39.0759152  63.1604840  30.2310148  38.3320259
  62.5000212  30.8139027  37.9483887  65.1428846  30.2750485  39.6332076
  65.1692862  29.1959465  39.6052288  66.1879352  30.9994767  40.2082103
  67.1244498  30.5341956  40.4787058  68.8581935  35.0874308  41.0892108
  68.6626192  35.4169008  42.2120884  69.9943824  35.4174753  40.4391627
  69.9625897  35.2097229  39.4507250  71.1147783  36.1793694  41.0348870
  71.3557298  35.6601105  41.9622259  72.3135794  36.2326305  40.1254173
  72.0085017  36.4564478  39.1023125  72.9396889  37.1088072  40.2930125
  73.1864698  34.9850930  40.2067227  73.6110384  34.8530243  41.2028253
  72.6004364  34.1148927  39.9108809  74.3417552  35.1060496  39.2658575
  74.9531019  35.9762883  39.5029352  75.0140354  34.2595649  39.4073067
  73.9314658  35.1314011  37.7676867  73.2380767  34.3044837  37.6172076
  73.4120061  36.0585101  37.5249429  75.1326943  34.9750917  36.9367748
  75.9121367  35.5542746  37.2148448  75.5446744  34.0524780  36.9491148
  74.8515031  35.1273992  35.9790823  70.6398154  37.5852673  41.4193236
  69.8898104  38.2114803  40.7031039  71.0479140  38.1380623  42.5546505
  71.5988019  37.5494615  43.1617753  70.5391413  39.2892295  43.2757951
  69.5262272  39.3466548  42.8775586  70.6651967  39.0689937  44.8298605
  71.6927446  38.8322276  45.1043403  70.4036672  40.0371269  45.2590334
  69.7356970  38.0080469  45.4388786  69.9461182  37.0290243  45.0071847
  69.8960707  38.0064282  46.9534490  70.9503608  37.9384281  47.2193934
  69.3983115  38.8669435  47.4009512  69.4689372  37.0519363  47.2616492
  68.2390008  38.3053643  45.2588203  67.6603362  37.5130349  45.7338817
  67.9533479  39.1671491  45.8617260  68.0663633  38.5225178  44.2046805
  71.1397804  40.6284186  42.8554483  71.6922502  41.3846448  43.6191602
  71.1303407  40.9708006  41.5801858  70.8591308  40.2546044  40.9225277
  71.6593077  42.1437565  40.9131982  72.1190106  42.8440645  41.6099069
  72.7895826  41.6412961  39.9381787  72.3333149  41.2439314  39.0314544
  73.4068847  42.5044643  39.6879951  73.7693262  40.3106637  40.8036115
  70.5756530  42.8626943  40.1543636  70.0452457  42.3853808  39.0876815
  70.2134230  44.1029325  40.4266790  70.7332130  44.6818321  41.0718655
  69.3212553  45.0201206  39.6914778  69.2878699  44.6594016  38.6634208
  67.8777676  44.9454808  40.2385218  67.2887396  45.7192012  39.7462060
  67.2725881  43.6529398  39.9143484  67.5154430  43.2604672  38.9269853
  67.4867443  42.8470008  40.6152859  66.2125031  43.8630540  40.0568289
  67.7547926  45.1688853  41.6436572  68.2301162  44.5201419  42.1670389
  69.7343805  46.4547530  39.7908531  70.7494499  46.7772497  40.4126978
  69.0073280  47.3832838  39.1344764  68.3038344  46.9871004  38.5266232
  69.0091659  48.8212777  39.4320347  70.0293114  49.2014653  39.3844364
  68.2087883  49.6212905  38.4246102  68.3924199  50.6712982  38.6494865
  68.5839474  49.5186603  37.4062793  66.7154937  49.2701008  38.3770506
  66.7119994  48.3763507  37.7526944  66.3422795  49.0025476  39.3651081
  65.8731640  50.4241640  37.6685948  65.6793789  51.1565901  38.4525548
  66.5027691  50.8662510  36.8962098  64.6340484  49.8958137  37.1718046
  63.9916316  49.5517318  37.8718234  64.3797593  49.6416989  35.9228696
  65.2725373  49.6742735  34.9838876  66.2135169  49.8181669  35.3219145
  65.1120854  49.3416242  34.0429005  63.2324442  49.2820433  35.5959491
  62.5385851  49.2181070  36.3267109  62.9891471  49.0897489  34.6350061
  68.6854906  49.2549721  40.8135789  69.1198056  50.3829128  41.2238340
  68.0552153  48.4014712  41.6562997  67.8767089  47.5151897  41.2061846
  67.8996257  48.5975422  43.0925827  67.7840791  49.6642283  43.2880608
  66.6792560  47.7583890  43.6899718  66.8815341  46.6872060  43.6905534
  66.4376811  48.0609818  44.7087987  65.5346507  48.1703395  42.9815138
  65.2734565  48.9680061  43.4472385  69.1898266  48.2863809  43.8487635
  69.4883880  49.0596505  44.7014306  69.9835960  47.2712642  43.3794126
  69.4910379  46.5305956  42.9015407  71.3237619  47.1060816  43.7368369
  71.9551157  47.8394879  43.2355090  71.4157850  47.3209268  44.8016290
  71.8872119  45.6982976  43.4908830  71.1949821  44.7908092  43.0124024
  73.0186947  45.4212375  44.0560567  73.4393480  46.1935644  44.5538398
  73.4947030  44.0202930  44.1692980  73.0277567  43.3967707  43.4067601
  74.9981102  44.1470763  43.8197173  75.3084309  43.2926011  43.2170787
  75.1061496  45.0481477  43.2152416  75.8538231  44.2092815  45.0424744
  76.4784276  43.2077540  45.3723241  75.8848414  45.3248873  45.7280796
  76.6060587  45.5197717  46.4078118  75.4491383  46.1406208  45.3207779
  73.3214994  43.4133951  45.5302508  72.7928776  44.0313677  46.5023485
  73.7183234  42.1920033  45.7140024  74.1825430  41.6701666  44.9849176
  73.4504230  41.4389655  46.9933118  72.3727477  41.4823869  47.1521344
  73.9396547  40.0007591  46.8415499  73.6134784  39.5753833  45.8924864
  75.0156260  39.9590765  47.0132164  73.3434107  39.1286875  48.0257835
  73.7094031  39.4561556  48.9991324  72.2669286  39.2987885  48.0483679
  73.6648310  37.6054607  47.8777460  74.2685997  37.0391890  48.7891963
  73.2293630  37.0241063  46.8954560  73.9471527  42.0809783  48.2840050
  73.2369077  42.2395278  49.2427417  75.1388761  42.6656230  48.1842502
  75.5853202  42.5372784  47.2876002  75.6293626  43.4870972  49.2924150
  75.7626086  42.8768168  50.1867597  77.1044305  44.0267735  48.9540231
  77.7397115  43.1624259  48.7596851  77.1442684  44.6505693  48.0619733
  77.6497888  44.7385802  50.1596924  78.5470426  44.1813020  50.8527859
  77.2035315  45.8923189  50.3460994  74.6408507  44.5908282  49.7435205
  74.3180014  44.6651739  50.9354102  74.1729799  45.4109596  48.7650700
  74.2582243  45.1618153  47.7897867  73.2796549  46.4988396  49.0209187
  73.8084897  47.0627007  49.7888734  72.9578389  47.2916555  47.7611590
  72.7501301  46.5572362  46.9829127  72.0819598  47.9110416  47.9539355
  74.1890576  48.0582851  47.3003300  74.5703943  48.9178040  47.8524337
  75.0572700  47.4006704  47.2555595  74.0342779  48.4141114  45.8452551
  73.4659877  49.4378085  45.5782559  74.5710769  47.7140962  44.9217387
  71.9744748  45.9377509  49.5979016  71.4019817  46.5532284  50.4781130
  71.5503684  44.7096760  49.1843378  72.2369672  44.2834057  48.5781822
  70.4495677  43.9314347  49.6554772  69.6391704  44.6587597  49.7050323
  70.0721356  42.8118863  48.6408613  70.1449062  43.1116917  47.5948775
  70.8012506  42.0034422  48.6998137  68.6770033  42.3458006  48.9016086
  67.5816658  43.2739522  48.6663292  67.7525809  44.2210152  48.1771679
  66.2764866  42.8591799  48.9793869  65.4714758  43.4341208  48.5462247
  65.9928173  41.5258329  49.5320556  64.9328703  41.3564447  49.6580791
  67.0113830  40.6501711  49.7078714  66.8370558  39.7076444  50.2045678
  68.3590792  41.0210015  49.4374682  69.2355809  40.4518972  49.7090507
  70.5491221  43.3483752  51.0890990  69.5924171  43.5114674  51.8922213
  71.7504421  42.9557037  51.5208644  72.4731244  42.8832650  50.8194296
  72.0399612  42.5353802  52.8589332  71.2171648  41.9143823  53.2135945
  73.3988517  41.6901121  52.8318861  74.0847013  42.1972410  52.1535761
  73.6593152  41.5830610  53.8849948  73.1722381  40.3345949  52.1558209
  72.5032508  39.8355494  52.8564091  72.7463322  40.4302529  51.1564808
  74.6086351  39.6589235  52.0105467  75.1523943  40.3182940  51.3331056
  75.2242142  39.6793928  52.9101446  74.5514742  38.3057852  51.3890811
  74.6131619  38.1949874  50.3869961  74.4588526  37.1861035  52.0445551
  74.2799794  37.2504983  53.3268763  74.4132249  38.1320653  53.8029955
  74.4191691  36.3963240  53.8475936  74.4586476  36.0255416  51.5067995
  74.2623363  36.0534731  50.5167032  74.0502045  35.2963576  52.0733503
  72.0730141  43.6774528  53.8526769  71.4975029  43.6402195  54.9180949
  72.7435188  44.7851343  53.4764665  73.0015909  44.8354153  52.5013764
  72.6588543  45.9920711  54.2520446  73.1147949  45.8476432  55.2311752
  73.4398875  46.9957024  53.3784540  74.5085130  46.8079632  53.4858202
  73.1876797  46.9711664  52.3185883  73.3336275  48.3762906  54.0694401
  74.0940076  48.6194649  54.9735299  72.4517617  49.2484902  53.5838985
  72.4453929  50.1893422  53.9500897  71.9619420  48.9810152  52.7415786
  71.1074708  46.4215126  54.3834642  70.5946610  46.5205129  55.5143033
  70.3221171  46.3660729  53.3326193  70.7659482  46.2925338  52.4279365
  68.8808915  46.7107309  53.4018618  68.7457791  47.6345014  53.9651528
  68.4214807  46.9487091  51.9953750  69.1913029  47.4945368  51.4507026
  68.4685273  46.0457848  51.3872193  66.9663513  47.5413352  51.8267614
  66.8071855  48.4960968  52.3257329  66.7926630  47.7954030  50.7804464
  65.6162146  46.4739009  52.2920699  65.6282363  45.2098667  50.9787660
  66.6418826  44.9450501  50.6768581  65.1506429  44.3004983  51.3427216
  64.9368667  45.6000307  50.2326674  67.9787555  45.7354167  54.2655410
  67.2245713  46.2152365  55.1850889  68.1675587  44.4189652  54.2631528
  68.7732466  44.0397505  53.5482351  67.4743181  43.4901776  55.1415286
  66.4512121  43.8472657  55.2596528  67.3839100  42.1163405  54.3533052
  68.3773850  41.8403630  53.9996135  66.7911307  41.0195234  55.1945251
  66.7842418  40.1122835  54.5901565  67.4048187  40.7640935  56.0580386
  65.7214344  41.1790136  55.3225200  66.4725922  42.4180086  53.1263863
  67.0015749  42.7397971  52.2285046  66.0071500  41.5051496  52.7560931
  65.6799266  43.1514511  53.2727875  68.0526481  43.4980604  56.5606880
  67.3623471  43.0819717  57.4385723  69.2513352  44.0018782  56.7978078
  69.7659460  44.3483652  56.0009085  69.9739210  43.9968292  58.1273736
  69.7144798  43.0699832  58.6388594  71.4769219  44.0198042  57.9230466
  71.7533276  44.8253902  57.2427467  72.3489049  44.2106326  59.1251074
  73.3766446  43.8703160  59.0036299  72.3981386  45.2602267  59.4147838
  71.8542026  43.7046363  59.9551191  71.8768789  42.7805804  57.2987999
  71.5110850  42.7932408  56.4111510  69.4635079  45.1967245  58.9319081
  68.9232736  45.0473728  60.0659337  69.4018682  46.3883580  58.2889400
  69.7219415  46.3436434  57.3323613  68.8029417  47.6101744  58.8285219
  69.1460192  47.8614582  59.8323149  69.2552024  48.8007745  57.9228174
  69.0125188  48.5051638  56.9022557  68.7752211  49.7113743  58.2818633
  70.7872770  48.8306286  57.9898838  71.0892772  48.6538085  59.0219209
  71.2187498  48.0527465  57.3595024  71.4392357  50.1644753  57.5549850
  72.5046494  50.0582474  57.3495900  70.9881781  50.5215499  56.6289441
  71.1974203  51.1806762  58.5541798  70.2510560  51.4840861  58.7371142
  72.0470097  51.6330198  59.4300759  73.2529749  51.1335740  59.5620753
  73.5311621  50.4696808  58.8531122  73.8965014  51.4874113  60.2551914
  71.7624790  52.5297256  60.2390042  70.8580894  52.9760849  60.1887357
  72.5487199  52.7325563  60.8398834  67.2930105  47.5242346  58.9812214
  66.7785008  48.0031004  60.0419935  66.5939075  46.8743278  58.0340187
  67.0360552  46.6559425  57.1528676  65.1007887  46.7313174  58.1284920
  64.6247873  47.6492611  58.4731079  64.3834831  46.3363785  56.7932815
  64.7374236  45.3820254  56.4041628  63.3119696  46.1901192  56.9277472
  64.4507615  47.6315792  55.5435720  64.6657044  45.7390261  59.2502534
  63.8905155  46.1548912  60.1122636  65.2621905  44.5448461  59.3250299
  66.0642282  44.3370325  58.7471319  65.0665609  43.7476944  60.5133948
  63.9850845  43.6820193  60.6318628  65.5399295  42.2519211  60.4630253
  66.6223818  42.3525930  60.5433016  65.3323181  41.5785384  61.2954160
  65.0000579  41.5109982  59.2254789  63.7538305  41.4998576  59.0723477
  65.7509415  41.0436385  58.2622979  65.2766606  40.5330748  57.5306235
  66.7057634  41.3630964  58.1821305  65.5959426  44.2909702  61.8724756
  65.1207093  43.8304179  62.8842062  66.4813530  45.2857554  61.9377184
  66.9402878  45.5381633  61.0737721  67.0533513  45.9411453  63.1667212
  67.1257410  45.2265189  63.9859098  68.4996591  46.4897989  62.9810979
  69.0875260  45.6925566  62.5251614  68.3927588  47.2953003  62.2556044
  69.1644082  46.9699696  64.2730491  69.3844247  48.1856120  64.5156809
  69.4498504  46.0950580  65.1599304  69.8916813  46.3507609  66.0315332
  69.2627578  45.1143458  65.0093519  66.0435640  46.9667060  63.7533248
  66.0258809  47.2666141  64.9282391  65.0661525  47.3807998  62.9439775
  65.1398787  46.9308619  62.0429523  63.8291254  48.0580867  63.2994611
  63.8406432  48.0891023  64.3889635  63.7831646  49.4579477  62.8255564
  62.9063655  49.8596276  63.3327819  65.0346487  50.2545754  63.4379680
  64.9162965  51.3310508  63.3215787  65.1116550  50.1001036  64.5139180
  65.9854203  50.0842227  62.9320764  63.7321385  49.6130836  61.2529550
  62.8567074  49.1187509  60.8312341  63.6967486  50.6883956  61.0804773
  64.6004140  49.1990369  60.7406885  62.5328733  47.3311728  63.0340882
  61.4570271  47.9124858  63.1334863  62.5665395  46.0053110  62.8695706
  63.4760793  45.5668688  62.8490592  61.2595412  45.1841258  62.7619869
  61.4856908  44.1309263  62.9260516  60.5387256  45.6508573  63.4328658
  60.3687032  45.3687328  61.5069200  59.3184135  44.7533547  61.4861760
  60.8138775  45.9941079  60.4790986  61.8084090  46.1669920  60.4507409
  60.1626202  46.1366416  59.1290586  59.1283170  46.3664450  59.3841653
  60.7802433  47.2547459  58.2225729  61.8388223  47.0448557  58.0707820
  60.0799255  47.3970329  56.8202069  59.0761130  47.7668979  57.0306810
  60.5154104  47.9991007  56.0220633  59.8889811  46.4468323  56.3215878
  60.6888324  48.6306363  58.8688328  60.7270860  48.5516908  59.9555537
  61.5230271  49.2405894  58.5200101  59.7706636  49.1508598  58.5940065
  60.2519472  44.8177333  58.3963250  61.2941089  44.3365355  57.9793386
  59.0625597  44.2574672  58.1375463  58.2348976  44.7045492  58.5064489
  58.9228859  43.0098344  57.3634433  59.6704144  42.3092855  57.7333885
  57.5734954  42.4153364  57.5541979  56.7785990  43.0525704  57.1665468
  57.5654849  41.4497682  57.0472077  57.2179349  41.9940017  58.9823015
  56.9828221  42.8793463  59.5742694  56.4196071  41.2531305  59.0175640
  58.3966718  41.5031071  59.8407990  58.9000945  40.7842758  59.1936483
  58.9768611  42.4082249  60.0166258  57.9183884  41.0192368  61.1432150
  57.0606039  40.4878572  61.0937831  58.4283554  41.2161675  62.3359912
  59.5646790  41.8498213  62.5780521  60.1200992  42.1259138  61.7806987
  59.8433168  41.9629423  63.5425440  57.8770684  40.8340925  63.4466569
  57.2028808  40.0830160  63.4345268  58.2799071  41.0973688  64.3350602
  59.2358491  43.2320770  55.8794395  58.6295634  44.1552795  55.3761118
  60.0591098  42.4100075  55.2956811  60.6082012  41.7352840  55.8086536
  60.4033560  42.5590413  53.8582374  59.9215073  43.4755459  53.5172137
  61.8873284  42.6463892  53.6009666  62.2906088  41.6985743  53.9568458
  62.1572712  42.9125901  52.0903939  63.2209248  42.8211229  51.8719979
  61.5766002  42.1815529  51.5270097  61.7819114  43.8744329  51.7409693
  62.6191181  43.7348397  54.3914628  62.6937510  43.3252108  55.3987165
  63.6652202  43.8421071  54.1067909  61.9575304  45.1250997  54.3789792
  60.9753946  45.1618632  54.8518224  62.5745281  45.7515237  55.0231189
  61.8159637  45.5122300  53.3700887  59.7174858  41.4685409  53.0088159
  59.9357087  40.2709062  53.3049474  58.8464136  41.8846337  52.1068081
  58.6216167  42.8683651  52.0602906  58.1111129  40.9735140  51.1942979
  58.2683616  39.9313059  51.4717022  56.6353279  41.2889492  51.2938830
  56.3555458  42.2643981  50.8952774  56.0780219  40.5231521  50.7556351
  56.1723554  41.2901312  52.7301936  56.2405828  40.0905992  53.5049844
  56.3891111  39.1769238  52.9501848  55.8395183  40.1183134  54.8437376
  55.9382926  39.2307323  55.4510665  55.3201080  41.3199297  55.3876938
  54.8523499  41.3557008  56.6077876  54.8906176  40.4969348  57.0352703
  55.3084758  42.4965536  54.6442270  55.0154804  43.4417514  55.0765416
  55.8452540  42.5048069  53.3329353  55.9541705  43.4276334  52.7821154
  58.6156045  41.0984420  49.7467872  58.4856178  42.1673213  49.1346913
  59.0697866  39.9872959  49.1157769  59.0650419  39.1996931  49.7484856
  59.6596549  39.9021447  47.7488611  60.0778725  40.8755809  47.4947591
  60.8104531  38.8899454  47.7194499  60.6000764  37.9752065  48.2728056
  61.2569607  38.4470595  46.3086862  62.1374181  37.8188539  46.1702720
  60.4335082  37.9184103  45.8295057  61.5181362  39.3639742  45.7815365
  62.0230484  39.5098412  48.3735331  62.0559564  40.5994770  48.3527532
  62.0079962  39.3636836  49.4536185  62.8909695  38.9811663  47.9796145
  58.6007659  39.3931796  46.7264089  57.7893366  38.4463396  46.8991094
  58.6984187  40.0972280  45.6032077  59.2578573  40.9343786  45.6880628
  57.8879654  39.9203302  44.3688664  56.8887853  39.6259303  44.6887053
  57.8700936  41.1174272  43.5178825  57.6020534  41.9221303  44.2022774
  58.7858568  41.3506065  42.9743034  56.7712631  41.0992438  42.4462474
  56.2962780  39.9758041  42.2131354  56.3677683  42.2035711  42.0763389
  58.5864431  38.8081460  43.6643743  59.6982050  38.9566742  43.1242179
  57.9941572  37.5951479  43.6789009  57.0382014  37.5550143  44.0031289
  58.5927655  36.3607660  43.2242425  59.6768148  36.4320632  43.1261159
  58.3464470  35.2849671  44.2598645  58.7577259  34.3534326  43.8699683
  58.8817507  35.5893532  45.1590858  57.2757839  35.2015281  44.4460784
  57.9999959  35.9653849  41.8898216  56.8467046  35.5862496  41.8764930
  58.7656904  36.0160209  40.7931039  59.7336155  36.2829031  40.9040675
  58.2678613  35.8337462  39.3924940  57.1958924  36.0228874  39.3420914
  58.8610304  36.8231032  38.4422918  59.9205816  36.6223412  38.2841188
  58.2579845  36.6585811  37.0405467  57.2035347  36.9320376  36.9958910
  58.7954213  37.3831129  36.4291741  58.3971827  35.6281375  36.7127959
  58.7587989  38.3405142  38.8620283  57.6986596  38.4782772  39.0725920
  59.3708523  38.4312474  39.7592686  59.0437089  39.0641080  38.0977168
  58.6060348  34.3950477  38.9633386  59.7368611  34.0430077  38.6352220
  57.6510841  33.5111978  39.2479851  56.7515096  33.9487069  39.3882330
  57.9014120  32.0563610  39.3124416  58.9320876  31.8401466  39.0317189
  57.7036011  31.6153610  40.7757778  57.7122280  30.5249261  40.7751052
  58.8888413  31.9615427  41.6713011  59.8129725  31.6814395  41.1668631
  59.0264455  33.0292405  41.8441146  58.7732491  31.4865538  42.6455628
  56.3136325  32.0504475  41.3561811  56.3661975  33.0595379  41.7651779
  55.5647710  31.9858390  40.5666583  55.8766506  31.0639797  42.4638896
  54.8974262  31.3479025  42.8489786  55.8568738  30.0153517  42.1678606
  56.5225140  31.2140261  43.3290546  57.0705203  31.1498361  38.3790930
  57.4326074  29.9472460  38.1529252  56.0168575  31.6252504  37.6547664
  55.8396411  32.5987624  37.8551854  55.2703899  30.9519598  36.5141320
  54.9573718  29.9577485  36.8311661  54.0117821  31.7251444  36.1376294
  53.3680895  31.8408312  37.0088471  54.3761627  32.7192104  35.8807025
  53.2227807  31.0764064  35.0297066  52.5754410  30.0255525  35.0997879
  53.3304153  31.6257396  33.8678719  53.1067789  31.2044718  32.9769694
  53.8836062  32.4666644  33.7751017  56.2106109  30.7887405  35.2865120
  55.9363161  29.8829110  34.4950416  57.2531171  31.5754366  35.0705399
  57.4177898  32.2911849  35.7630349  57.9144576  31.7387430  33.7403599
  58.1102578  30.7652352  33.2912932  56.9747823  32.6783788  32.8510901
  57.4547568  33.1517479  31.9941052  56.1966623  32.0414226  32.4296379
  56.3091474  33.8058484  33.5298003  54.8879166  33.9815405  33.5423356
  54.7243997  34.9774568  34.4099063  53.8520156  35.3685500  34.9114370
  55.8925270  35.3513332  34.9488329  55.9974622  35.9577436  35.7491085
  56.9194781  34.7002843  34.2914525  57.9410054  34.5019864  34.5821171
  59.2885318  32.3949785  33.8146509  59.8023674  32.7610169  34.8744622
  59.9338217  32.6091429  32.6647619  59.5812591  32.2490184  31.7902776
  61.0782321  33.5328180  32.4599837  61.3518991  34.0569811  33.3760952
  62.3304463  32.7448300  32.0990577  62.1520300  32.2354020  31.1517823
  63.2312226  33.3539901  32.0210694  62.7307105  31.6053549  33.0512231
  61.8321720  30.9885878  33.0671217  63.4956005  30.9209539  32.6828975
  63.2555013  31.9556652  34.8097200  64.9330948  32.6110020  34.6124522
  65.0285522  33.5324540  35.1881215  65.6891818  31.8996327  34.9448784
  64.9463316  32.9265229  33.5690652  60.7611468  34.6083127  31.3874572
  59.5699387  34.8010740  31.1346321  61.8108419  35.2564323  30.8706498
  62.6716169  35.0505091  31.3564079  61.6303275  36.3245046  29.9079654
  61.0985124  37.1557808  30.3697246  62.9575592  36.8960919  29.4518316
  62.8212638  37.8165503  28.8828335  63.6186634  37.0335003  30.3073532
  63.7798432  35.7043864  28.3516208  62.9302491  34.7123579  28.6356337
  60.7078631  35.9930860  28.7205690  60.3937217  34.8340585  28.4855023
  60.3810235  37.0625908  27.9863072  60.7913474  37.9513647  28.2357249
  59.5486917  37.0130676  26.7468621  58.5225501  36.7319689  26.9838448
  59.4277423  38.0221391  26.3526959  60.1468583  36.0889173  25.6719407
  61.3452891  35.9648483  25.6168824  59.3193926  35.3246432  24.8908648
  58.3209653  35.4086546  25.0138934  59.8457781  34.2931040  23.9904859
  60.5233557  33.7820595  24.6759734  58.7309933  33.3314739  23.6288900
  59.1790339  32.4634500  23.1452122  58.2254770  33.0561509  24.5548125
  57.6794496  33.9057694  22.6574136  57.4101088  35.1272214  22.6152284
  57.1660427  33.0546780  21.8257040  56.5274860  33.4317468  21.1392738
  57.5146774  32.1178455  21.6791032  60.5739170  34.9275384  22.8192632
  61.5052542  34.3328306  22.2432565  60.2212359  36.1282435  22.4233691
  59.3993204  36.4710431  22.8989260  60.8238220  36.8294503  21.2298096
  61.1200325  36.0287449  20.5524469  59.6194368  37.6604243  20.6214443
  59.3919572  38.5452187  21.2161384  59.8594126  38.0224870  19.6216607
  58.7654464  36.9839645  20.5977673  62.1089231  37.6614053  21.6308734
  62.6543799  38.2216647  20.7049165  62.5533689  37.7816110  22.8614019
  61.9741004  37.4194034  23.6054407  63.8297192  38.3827914  23.2165470
  63.8708332  39.4488756  22.9926981  63.8695568  38.2750716  24.7794249
  63.7946955  37.2281999  25.0744987  65.1830399  38.8900304  25.3976294
  65.0711310  38.7757270  26.4754593  65.9805573  38.2311288  25.0546065
  65.2949649  39.9608367  25.2251664  62.6431383  39.0434992  25.3972457
  62.7730147  40.1103840  25.2129772  61.7961567  38.5735543  24.8967539
  62.5864693  38.9042701  26.4771406  65.0361704  37.7130506  22.5395635
  65.1638977  36.4824859  22.5626544  65.9251635  38.5977493  22.0072905
  65.6043202  39.5540486  22.0609307  67.1261306  38.2099652  21.3501152
  66.8844407  37.5592525  20.5096718  67.8636591  39.3577548  20.7774610
  68.8277754  39.1127788  20.3324896  67.2733341  39.8451166  20.0013528
  68.1409057  40.4409350  21.7890404  69.0382190  40.4663885  22.1304215
  68.1368425  37.5671108  22.2705872  68.4435836  37.9682388  23.4129673
  68.7671190  36.5356613  21.6904515  68.7442997  36.4223900  20.6871540
  69.6597164  35.6436259  22.4276921  69.1771471  35.3579980  23.3621141
  69.8877134  34.3486905  21.6167156  68.9227098  33.9034625  21.3731730
  70.3888326  34.6107314  20.6853848  70.4775043  33.6998502  22.2637874
  71.0252966  36.3097134  22.6161575  71.7270698  36.6837455  21.7024314
  71.4924279  36.3800368  23.8692053  70.9641578  35.9483229  24.6134188
  72.7016626  37.1867256  24.2296253  73.6042187  36.7651446  23.7863882
  72.5548527  38.2221324  23.9230872  73.0270559  37.2429897  25.7413440
  72.5690981  36.4277496  26.4779527  73.6979575  38.2984141  26.1179224
  73.8559206  39.0863858  25.5067316  74.1749458  38.5823278  27.5266045
  73.8254953  37.7996705  28.2003676  75.7109015  38.6179515  27.6800749
  76.0281053  39.0928039  28.6092245  76.3873333  37.2508892  27.5401297
  75.8783987  36.6968565  26.7507183  77.4720852  37.2703569  27.4402128
  76.1313247  36.7321382  28.4644105  76.2454935  39.3729621  26.6884906
  77.1730488  39.1320333  26.7347991  73.5632724  39.8906567  28.1076004
  74.0065766  40.4373509  29.1200113  72.5658447  40.4728599  27.4439843
  72.2831621  40.0034823  26.5949865  71.7276724  41.5826682  27.9027106
  72.4148805  42.3235163  28.3098974  71.0099801  42.2676251  26.7469240
  70.1872867  41.6624570  26.3635207  70.5860642  43.1800315  27.1650412
  71.9761894  42.6798235  25.7358127  72.5885192  43.2787859  26.1699569
  70.7666800  41.2745977  29.0941026  69.5742215  41.2108869  28.9518464
  71.3675485  41.0793896  30.2870141  72.3771402  41.0499709  30.3194493
  70.8414802  41.0598248  31.6188570  69.8377267  41.4823469  31.6633545
  70.7593734  39.6274547  32.1480322  70.4512039  39.5769326  33.1925498
  70.0787802  39.0108503  31.5599566  72.0038347  39.1722435  32.0931349
  72.0531608  38.4867325  32.7630540  71.5556937  41.9353109  32.6609843
  72.6656307  42.4692641  32.4902128  70.8770315  42.0792776  33.8012585
  69.9491295  41.6945791  33.7011788  71.2307615  42.9324235  34.9766657
  71.5698343  43.8717005  34.5392764  69.9542984  43.2791225  35.8083242
  70.1517370  43.8023355  36.7443691  69.0860255  44.1403562  34.9255962
  68.8045453  43.5874032  34.0288521  68.1847288  44.4349647  35.4625637
  69.6067841  45.0676382  34.6861270  69.2983894  42.1473845  36.0790204
  69.0026912  42.2019010  36.9909697  72.4158901  42.3498444  35.9231126
  72.9470114  43.0226760  36.8372459  72.7676996  41.0726696  35.6285013
  72.1677864  40.5297837  35.0252824  74.0516924  40.5445484  36.0442796
  74.6574049  41.3081868  36.5327566  73.8669688  39.4478166  37.0671791
  72.9496436  39.5882343  37.6395481  73.6936141  38.5086657  36.5398806
  75.2894337  39.3031934  38.1564443  74.8852838  40.1011043  34.7853834
  75.9316560  39.5157848  34.9529463  74.4262886  40.2326176  33.5209461
  73.6155717  40.8303287  33.4406931  75.2240719  39.9821116  32.2882732
  74.6295746  40.4124138  31.4822521  76.1469266  40.5583642  32.3633817
  75.4917376  38.4511934  31.9502560  76.3567065  38.1254421  31.1617106
  74.6751261  37.5723653  32.5895405  74.0012037  37.9830480  33.2190485
  74.6353636  36.1232584  32.1413561  75.6423951  35.7294985  32.2798285
  73.6465867  35.3209762  33.0815356  72.6198768  35.6036891  32.8462629
  73.8485073  34.2661188  32.8931004  73.9265582  35.6189358  34.4090012
  73.2815582  36.2575638  34.7218179  74.2301178  35.9370119  30.6853969
  73.7655036  36.9628836  30.2000755  74.4532885  34.7662890  29.9871013
  74.8602261  34.0049567  30.5101357  73.9872472  34.4500026  28.6105624
  73.7291739  35.3744676  28.0928292  74.9916858  33.6275194  27.7490534
  75.9071651  34.2168517  27.7168656  75.2813665  32.7421061  28.3149212
  74.5425786  33.2016316  26.3403937  74.1809129  31.8526039  26.1021056
  74.1579141  31.1330129  26.9074967  73.5888742  31.4802150  24.8982980
  73.2558230  30.4592658  24.7873312  73.5223126  32.4682239  23.8879733
  72.7995140  32.1898859  22.7967282  72.8092348  31.2397621  22.6628467
  73.9416054  33.8303989  24.1201564  73.7700841  34.5198391  23.3064079
  74.4304631  34.1991037  25.3582876  74.8972854  35.1606107  25.5166456
  72.6545233  33.7786407  28.6954862  72.2916470  33.2218189  29.7337709
  71.8112659  33.9495263  27.6334603  72.0603418  34.5069984  26.8288441
  70.5958990  33.1675212  27.5156493  70.8018458  32.1662429  27.8923876
  69.4558487  33.6479837  28.4193278  68.5319691  33.1096770  28.2054531
  69.6840950  33.4532309  29.4679116  69.1862163  35.1925591  28.4343719
  70.1152762  36.1061651  28.9772659  70.9159232  35.7474024  29.6067694
  70.0372036  37.5043700  28.7811166  70.8082050  38.2171977  29.0342304
  68.9180849  38.0518913  28.1599798  68.6878476  39.1063469  28.1891887
  67.8362500  37.1355051  27.7889871  66.8666305  37.5599496  27.5750641
  67.9815618  35.7636741  27.8825239  67.2463534  35.1346358  27.4034098
  70.0025965  33.1103250  26.0620659  70.1312531  34.0869864  25.2775622
  69.3837606  31.9737121  25.6260268  69.2857650  31.2105401  26.2800997
  68.7840086  31.8947569  24.2440671  68.8627337  32.7653977  23.5930118
  69.5967243  30.8389614  23.4790605  70.6529176  31.0777785  23.6115898
  69.4989574  29.8671988  23.9612732  69.2423470  30.8038975  22.0571775
  68.0735309  30.9866841  21.6941566  70.1231265  30.5710836  21.1737919
  69.8870699  30.6107922  20.1924487  71.0768559  30.3173532  21.3881630
  67.3423629  31.4377145  24.3599291  67.0133261  30.2405794  24.4391264
  66.4559948  32.3778428  24.4413931  66.7161678  33.8389937  24.5151285
  66.7482572  34.2470130  23.5047510  67.6337324  34.1256463  25.0293302
  65.5252134  34.4044063  25.1933247  65.2912847  35.4407035  24.9485890
  65.4903747  34.1710073  26.2576485  64.3836027  33.5433476  24.6281833
  64.1950208  33.8693882  23.6054500  63.4962414  33.7141037  25.2383245
  64.9734243  32.1410801  24.6484419  64.8971955  31.6064809  25.5954614
  64.4427979  31.2830433  23.5044308  63.6181054  30.4187234  23.6546251
  65.0177461  31.4770795  22.3332133  65.6446541  32.2490799  22.1595159
  64.5917138  30.7288250  21.1459249  63.5105430  30.8460574  21.0678917
  65.1195979  31.1102083  20.2723179  64.9729468  29.2254424  21.2093057
  64.1964406  28.3936076  20.8015924  66.1068825  28.7538697  21.7232171
  66.8203693  29.4287399  21.9584059  66.4379767  27.3609178  22.1106737
  65.9745640  26.6943546  21.3834769  67.9210803  27.0652757  22.0140329
  68.4761137  27.4956189  22.8482192  67.9915469  25.9799388  22.0855397
  68.4324656  27.3441462  20.7749044  67.9767631  26.8778132  20.0709338
  65.9174648  26.9124794  23.4493434  66.2428246  25.8302039  24.0109329
  65.2944915  27.8870483  24.1552816  64.9993303  28.7175771  23.6619097
  64.8815312  27.8535085  25.5920115  64.5817708  28.8393875  25.9476692
  63.5585217  27.0519674  25.7701877  63.7562844  26.0599822  25.3647185
  63.4112611  27.1170302  26.8478477  62.2867457  27.5311739  25.0744665
  61.9785646  28.5274657  25.3912440  62.5069805  27.5187886  24.0074293
  61.0526943  26.6433888  25.2227522  61.3810347  25.6179950  25.0498068
  60.7224750  26.6842289  26.2601458  59.9755890  26.9750105  24.2639643
  59.2405618  27.6015204  24.5593664  59.7124709  26.5174559  23.0144626
  60.5208857  25.7446788  22.4378361  61.3583039  25.4088592  22.8923468
  60.2569909  25.3851350  21.5316232  58.6174700  26.8586848  22.3670610
  57.9857631  27.4218059  22.9194042  58.2770625  26.5115392  21.4824376
  66.0203486  27.4634537  26.5239445  65.9186490  26.4873605  27.2668310
  67.1235655  28.1416440  26.4110048  67.2087582  28.9879472  25.8660479
  68.3048221  27.7233146  27.1850219  68.0803536  26.8092449  27.7335841
  69.5561299  27.4214456  26.2666773  69.3436194  26.8660527  25.3531332
  70.1124297  28.3464930  26.1080836  70.5664174  26.5313593  26.8864350
  71.7366814  26.9872883  26.8772769  70.2313844  25.4286134  27.4145084
  68.6889027  28.8128089  28.1423093  68.7843981  29.9523191  27.6221814
  68.7117805  28.6299995  29.4403968  68.5008698  27.7339757  29.8566997
  69.0850035  29.6114739  30.3842748  69.4613445  30.4763053  29.8377804
  67.8969959  30.1995986  31.2132341  67.4519647  29.3470732  31.7278501
  68.4027984  30.7411423  32.0121961  66.9606285  30.9936727  30.4489237
  66.1937341  30.3786836  29.4344745  66.1365837  29.3067339  29.3157822
  65.3813823  31.1541219  28.6478297  64.8462787  30.7570052  27.7968265
  65.2645545  32.5446458  28.9012515  64.6156446  33.1284667  28.2638966
  65.9938691  33.1258470  29.9044256  65.9773255  34.1962670  30.0457422
  66.9020688  32.3992607  30.5734156  67.6019686  32.8349288  31.2711968
  70.1648615  29.1428043  31.3425422  69.9134607  28.6397932  32.4100606
  71.4672513  29.2426989  31.0423374  72.0040670  29.8491582  29.8524110
  71.5314477  30.7684537  29.5073836  71.9210691  29.1750345  28.9990538
  73.4307172  30.1330852  30.1492961  73.5968578  31.0027325  30.7851082
  74.0578435  30.2234272  29.2618707  73.8264350  28.9229625  30.9950226
  74.6589547  29.2174800  31.6341223  74.0423519  28.0860224  30.3308500
  72.5580384  28.5900314  31.7923757  72.3810466  27.5166238  31.7330963
  72.6426318  29.1176417  33.2466557  73.2934796  28.4593682  34.0913510
  71.9782146  30.2487520  33.5188253  71.4604779  30.7325998  32.7992026
  72.1273202  30.9419770  34.8086581  73.1617714  30.8174246  35.1260732
  72.1143698  32.5474246  34.4954721  72.2716884  33.1027221  35.4208415
  72.8815016  32.7729447  33.7550274  71.1677534  32.7789272  34.0079960
  71.2086789  30.5038649  35.9395891  71.4110701  31.0213222  37.0436470
  70.2139584  29.5852341  35.6789369  70.0529448  29.3497626  34.7099825
  69.5463514  28.9417238  36.8395055  69.6211891  29.5230417  37.7589722
  68.0489837  28.8837504  36.5980553  67.8273395  28.4627400  35.6172586
  67.3200785  28.0810029  37.7363521  67.7169752  27.0649160  37.7386791
  67.4013700  28.4958595  38.7402404  66.2750339  28.0190421  37.4325962
  67.3528702  30.2812075  36.6943337  66.2972714  30.1945782  36.4342250
  67.4773634  30.6265021  37.7198492  67.7575366  30.9631130  35.9472407
  70.1241895  27.5460867  37.2831156  70.2349215  27.3785499  38.4846558
  70.4836088  26.5354306  36.4315135  71.1398613  25.3112852  36.8794548
  70.3796008  24.7322197  37.4020178  72.1043328  25.5143430  37.3448540
  71.4064166  24.5310880  35.5945133  70.7023089  23.7163115  35.4240415
  72.4161420  24.1231713  35.5534827  71.4043659  25.5606231  34.4948415
  71.3522339  25.1736004  33.4769173  72.3374142  26.1239125  34.4962408
  70.2453990  26.4702856  35.0256681  70.3640217  27.4381132  34.5370872
  68.7948514  25.9918312  34.6592270  68.1914664  25.2345486  35.4471760
  68.4094381  26.3193538  33.4253038  69.0802587  26.7994999  32.8441537
  67.3095788  25.5830561  32.7596363  67.3536880  24.6132235  33.2572910
  66.0276019  26.3802651  32.8503120  66.2928352  27.2888744  32.3104913
  65.3009553  25.7850008  32.2960845  65.4463558  26.6747386  34.2144251
  65.0457431  25.6052579  35.0663560  65.4347086  24.6376555  34.7852129
  64.4536766  25.8540362  36.3029823  64.1790487  25.0145021  36.9244998
  64.1039877  27.1599247  36.6642120  63.4746390  27.3398637  37.9040311
  63.1174774  28.2267571  37.9921650  64.3247914  28.2043271  35.7142361
  64.0458900  29.2343857  35.8810154  65.1002466  27.9920592  34.5873805
  65.3336319  28.8427650  33.9647474  67.6224377  25.3003840  31.3702642
  68.4087088  26.0556167  30.7117543  66.9893185  24.2598614  30.7357392
  66.3099412  23.7145617  31.2469981  66.9897124  24.1678903  29.2785161
  66.9852486  25.1652889  28.8390195  68.2245237  23.4862202  28.7647515
  69.1804415  23.8547553  29.1382042  68.0957828  22.4360735  29.0262505
  68.3757002  23.5874717  27.3791918  69.1528840  24.1512314  27.4007660
  65.7028143  23.4568975  28.7245899  64.9270482  22.8027780  29.4533263
  65.3789555  23.6542452  27.4611445  66.0725461  24.1510264  26.9201042
  64.3984085  22.9184084  26.6999292  64.0087719  23.5191249  25.8785120
  64.8631682  22.1160032  26.1261921  63.1499942  22.3996377  27.4280340
  62.1825103  23.1318369  27.5574642  63.1267487  21.1906064  27.9665951
  64.0010542  20.6962902  28.0679428  61.8920024  20.5713761  28.6167124
  61.0305019  20.8890769  28.0293606  62.0402091  19.0575830  28.6364428
  62.9746077  18.7345758  29.0949082  61.2864750  18.6986981  29.3370336
  61.8042214  18.3652356  27.3457550  61.4482380  18.9266687  26.1426662
  61.3371328  19.9569447  25.8389293  61.2843819  17.8886373  25.2878323
  60.9742030  18.0269135  24.3362096  61.3816586  16.6412428  25.7867494
  61.1624499  15.2972053  25.3068560  60.9061981  15.2452454  24.2590143
  61.3410422  14.1754973  26.1665233  61.1025402  13.1743706  25.8377389
  61.6631437  14.4189222  27.4879029  61.8861724  13.6040291  28.1610897
  61.9137599  15.7040241  28.0128537  62.1642764  15.9250617  29.0404504
  61.7471451  16.8902015  27.1543039  61.5230193  21.1588104  30.0127215
  60.3943103  20.9438648  30.5062246  62.4608767  21.9610408  30.5671942
  63.4154519  21.9770949  30.2357360  62.1778229  22.8142193  31.7380895
  61.7545624  22.2021271  32.5351961  63.5059934  23.3455595  32.2586764
  64.0305260  24.0731765  31.6389394  63.2605569  24.1018283  33.0046277
  64.3936156  22.3191470  32.8910215  63.9666805  21.1595396  33.1708395
  65.5955325  22.7071149  32.8704897  61.1272141  23.8793469  31.5005894
  60.6456320  24.4259891  32.5363992  60.7544347  24.1650362  30.2896087
  61.1385977  23.5882445  29.5549658  59.6706937  25.0735880  30.0102003
  59.3820136  25.6672498  30.8770604  60.2463380  26.0427614  28.9733061
  60.6482502  25.4622629  28.1423657  59.4516974  26.5976683  28.4751508
  61.3364063  26.8687826  29.4768785  60.9319632  28.0338746  30.1592489
  59.8900655  28.2716092  30.3147041  61.9305017  28.8914167  30.7130778
  61.6453803  29.8432306  31.1356852  63.3170515  28.5553371  30.6589006
  63.9787156  29.2226830  31.1910031  63.7530264  27.3479236  29.9897449
  64.8016757  27.0900314  30.0093985  62.7381969  26.5200649  29.4130579
  62.9689108  25.5113578  29.1063641  58.4911010  24.2646463  29.5909053
  58.5424651  23.2829499  28.8491183  57.3798872  24.7813049  29.9523548
  57.5103693  25.7047313  30.3393833  56.0438634  24.2769211  29.5241242
  56.0950192  23.1886498  29.4976133  54.9458943  24.7617654  30.4649238
  55.3001944  24.4264156  31.4395755  54.9419619  25.8456186  30.5864792
  53.5838627  24.1480185  30.1450321  53.4175533  22.9522417  29.9471430
  52.6191641  25.0077410  30.0205902  51.7237283  24.5532543  29.9064910
  52.5777223  25.9868633  30.2649157  55.7067600  24.6838998  28.1012755
  54.8223599  24.0952791  27.4380357  56.3235141  25.7945710  27.6392051
  56.8580232  26.2220523  28.3806198  56.1015475  26.4583849  26.3416089
  55.0721381  26.8111846  26.4104900  57.1303829  27.6449665  26.2387551
  57.0317948  28.2928853  27.1103281  58.1226570  27.2033827  26.1400185
  56.7196681  28.5661412  25.0788454  55.7528418  29.3278120  25.2021117
  57.4040977  28.5304969  24.0356227  56.3011592  25.5207445  25.0835781
  55.6023203  25.7178628  24.1030086  57.2217612  24.5478227  25.2125366
  57.7950974  24.2989532  26.0065829  57.3091622  23.5285050  24.1117176
  57.4622858  23.9008172  23.0989477  58.2226290  22.9665916  24.3069270
  56.1581357  22.5344047  23.9983740  56.0891384  21.7074256  23.0624926
  55.1931851  22.5744095  24.8767725  55.2669020  23.2437155  25.6296924
  53.9041898  21.7524909  24.9460598  53.7678085  21.3825282  23.9301441
  54.2292462  20.5786444  25.8550002  53.4425961  19.8401144  25.7025071
  55.1812367  20.1732388  25.5102751  54.2474532  20.8561402  27.3610452
  55.1018231  21.4937419  27.5893045  53.3655827  21.3758888  27.7375646
  54.3971408  19.4931784  28.0915532  53.5461048  18.8877382  27.7797504
  55.3492735  19.0758366  27.7645623  54.3667709  19.5157095  29.6872881
  54.3595011  18.5172880  30.1227506  55.2771478  20.0744262  29.9082418
  53.1769466  20.1456430  30.1765273  52.2869139  19.7441619  29.9175066
  53.2292451  20.0431280  31.1802830  53.2488703  21.1397231  30.0099775
  52.6140205  22.5410244  25.2930530  51.7036701  21.9505330  25.7478925
  52.5558585  23.8734155  25.0517143  53.4172290  24.3299219  24.7862079
  51.4770070  24.7163392  25.4536942  51.1749632  24.3565453  26.4366128
  51.9209388  26.2064014  25.4479197  50.9996322  26.7712092  25.5903420
  52.5526557  26.4941913  26.2873241  52.6443400  26.6784117  23.8767908
  50.2185414  24.5708309  24.5150177  50.3855446  24.0776248  23.4057109
  49.0577288  24.9232305  24.9818235  49.1103808  25.3378098  25.9015114
  47.7437373  24.5198794  24.3178813  47.8859226  23.4470387  24.1892649
  46.5634991  24.8050867  25.3247554  46.8707892  24.5492597  26.3381395
  46.2212002  25.8387687  25.2684794  45.3749258  23.8381869  25.0593909
  44.7610560  24.1414301  24.2108054  45.7130117  22.8289393  24.8250017
  44.4772602  23.7834723  26.3553322  45.1021928  23.2862858  27.0982170
  44.1182075  24.7641805  26.6676116  43.2827260  22.8866494  26.0144250
  42.8272274  23.0812872  25.0430902  43.6947038  21.8773625  26.0140465
  42.2141466  23.1170675  27.0292012  41.5640336  22.3452013  27.0698177
  42.5912806  23.1916850  27.9628715  41.8085822  24.0308632  26.8903738
  47.4383700  25.1640537  22.9299766  46.8377931  24.4838359  22.0543968
  47.8722998  26.3926798  22.6874214  48.3355301  26.9455704  23.3936533
  47.5067028  27.1830456  21.4646513  46.6219388  26.6958764  21.0536346
  47.1285679  28.6823302  21.7512500  47.0797183  29.2333961  20.8118623
  45.7827295  28.9008059  22.3980332  45.7961907  28.2620555  23.2808869
  45.7060803  29.9667027  22.6131932  44.9424473  28.6192815  21.7645832
  48.0790639  29.2451441  22.6060709  47.7049416  30.0931479  22.8537947
  48.6936557  27.1640758  20.4850080  49.8724867  27.2467702  20.7671926
  48.3587792  27.2868681  19.2318621  47.3722722  27.3067537  19.0169516
  49.2816774  27.1137566  18.1637290  49.8457572  26.1859614  18.2505863
  48.6948712  27.0918208  17.2452638  50.4015897  28.1374270  18.1287941
  51.5454599  27.8790914  17.7082366  50.1557071  29.3827487  18.6174204
  49.2014337  29.5260380  18.9145339  51.1445720  30.4645423  18.7949785
  52.0164078  30.3384802  18.1522276  50.4160270  31.7354652  18.3820897
  49.7707000  32.0077766  19.2175994  51.0498341  32.6195043  18.3088947
  49.7059794  31.5615074  17.1467225  48.7901260  31.3247991  17.3087187
  51.6615324  30.6028829  20.2450333  52.4476076  31.4497513  20.5893712
  51.2078056  29.7346762  21.1230726  50.6519114  28.9450279  20.8262271
  51.4738558  29.7404845  22.5512352  51.0872184  28.8611734  23.0671466
  52.5570938  29.7282537  22.6685162  50.8344521  30.8129349  23.4249091
  51.0432459  30.7816298  24.6834655  50.1703057  31.7746194  22.8617292
  49.8632624  31.5990676  21.9161188  49.6071062  32.9605709  23.6252738
  50.2658688  33.1365890  24.4753365  49.6057530  34.1556924  22.6843554
  50.5007279  34.2656020  22.0728615  48.8309289  34.0712687  21.9220777
  49.2221752  35.4611389  23.4092612  48.8286883  36.3977743  22.6385458
  49.4091925  35.6162239  24.6556320  48.1831906  32.5750779  24.1813283
  47.5075282  31.7810485  23.5381341  47.7308656  33.2083946  25.2535875
  48.3023046  33.8604919  25.7711322  46.2945452  33.1803581  25.6043594
  46.0422796  32.1343341  25.4316031  46.1561006  33.4459771  27.0844390
  46.5547180  34.4611889  27.0777913  44.6812338  33.5051126  27.5200176
  44.2300701  32.5135166  27.4764440  44.5823975  33.7278436  28.5826828
  44.1273921  34.1818752  26.8696287  46.9451932  32.4122672  27.9893582
  46.4183080  31.4607790  28.0569538  47.9506319  32.2388290  27.6070910
  47.3434438  32.9144329  29.3716683  48.0004437  33.7674559  29.2034307
  46.5225291  33.1481237  30.0487278  47.8765162  32.0437896  29.7545952
  45.4045130  34.0461293  24.7163454  45.7327983  35.1843772  24.2554142
  44.1925001  33.5404630  24.3940140  43.9268003  32.7117231  24.9065096
  43.2092136  34.2140604  23.5661903  43.4111273  35.2849224  23.5687474
  43.4653920  33.7344766  22.0852261  42.9247238  34.2982809  21.3252658
  44.4975193  33.8154372  21.7445038  43.1192173  32.3499338  21.7065254
  43.5008880  31.6231491  22.4231936  42.0441499  32.1920945  21.7972501
  43.6291118  31.9837664  20.2830581  44.5630149  31.1404497  20.3092275
  43.2071919  32.5620562  19.2419484  41.8185537  34.0356705  23.9905961
  40.9679488  34.8665386  23.6135002  41.5826540  33.0669576  24.9335572
  42.2989043  32.4152419  25.2197290  40.2849404  32.6403300  25.3682115
  39.5783631  33.4644354  25.2702236  39.7342145  31.4615320  24.4765459
  39.6809090  31.7571383  23.4294803  40.3528960  30.5666945  24.5528938
  38.3923682  30.9893117  24.9782495  37.6718150  31.6442418  25.7384664
  38.0433682  29.7155443  24.6892418  37.1467437  29.4902225  25.0960840
  38.5575580  29.1175347  24.0579714  40.2687656  32.2930297  26.8634960
  40.6999383  31.2738788  27.3293624  39.7959087  33.2496448  27.6861764
  39.5783726  34.1491248  27.2831929  39.7913324  33.1601358  29.1049093
  40.7204882  32.7424932  29.4925604  39.6867247  34.5404423  29.6136725
  39.0295193  35.1162153  28.9630732  39.2690657  34.5110047  30.6198039
  41.1253861  35.2856820  29.5764388  41.4343696  35.8562684  28.3503241
  40.7613872  35.8267957  27.5061950  42.6377227  36.4694369  28.1331592
  42.8397100  36.9781414  27.2014785  43.5841837  36.4411887  29.2123198
  44.9215151  36.7854678  28.9597099  45.0461501  37.1447188  28.0787270
  43.1928591  35.9898923  30.4766424  43.8681458  36.1079869  31.3109310
  41.8947815  35.4892401  30.7132329  41.5486498  35.1956110  31.6920934
  38.7028628  32.2298187  29.5926284  38.6109699  31.9567327  30.8009896
  37.8588198  31.7706048  28.7144883  38.0198755  32.0582145  27.7596199
  36.6648324  30.8543580  29.0489428  36.3653057  30.8653756  30.0970876
  35.4358759  31.4162320  28.3886697  35.3309101  32.4758661  28.6198594
  35.5065944  31.3343265  27.3044039  34.1180429  30.7885913  28.8368864
  33.9829453  30.3474324  29.9378844  33.1404558  30.8014472  27.9609873
  32.3465477  30.2116321  28.1676922  33.3098840  31.1200323  27.0175395
  36.9925374  29.4037260  28.7824128  36.1223208  28.5582412  28.9486944
  38.2635220  29.0958016  28.3425713  38.9032913  29.8606809  28.1868149
  38.7996314  27.7144110  28.3417314  38.1178608  27.0267523  27.8412852
  40.1049019  27.7233146  27.4729395  39.8259705  28.2070310  26.5369258
  40.8781262  28.3237909  27.9520913  40.7016884  26.3830708  27.1146290
  40.7017643  26.0866369  25.9020462  41.2054052  25.5903098  27.9347763
  39.0012989  27.1701069  29.6960757  39.5181827  27.8249758  30.6420465
  38.6664377  25.8986655  29.8569165  38.4045050  25.3521362  29.0494284
  38.8560831  25.1781527  31.0824392  38.2099150  25.5342738  31.8847643
  38.5248565  23.7799439  30.7941143  39.0934807  23.3767945  29.9565858
  38.6461955  23.2214671  31.7223500  37.4834712  23.8191469  30.4726524
  40.3014706  25.1510174  31.5945804  40.5283500  25.2603271  32.8719614
  41.3966671  25.1019652  30.7208890  41.2199850  25.1313702  29.7271160
  42.8502901  24.8921421  31.0729575  43.0284031  25.1263215  32.1228931
  43.3152102  23.4887642  30.9478773  44.3142708  23.5502232  31.3788189
  42.4261292  22.5011191  31.6921810  42.9619959  21.5571069  31.7883673
  42.0304093  22.6907039  32.6902594  41.5300977  22.3156725  31.0995976
  43.3550695  23.0264484  29.5937232  44.2422072  22.6631169  29.5454536
  43.9152980  25.7645012  30.2537080  45.0694619  25.8106541  30.6166592
  43.4684116  26.5963071  29.2940552  42.5385413  26.4779315  28.9165007
  44.3903722  27.5059011  28.5963665  45.1448738  26.8794474  28.1220965
  43.6699013  28.3257132  27.5034557  43.0892815  27.6142492  26.9163674
  42.9397057  28.9721071  27.9914591  44.5035703  29.1571708  26.5067932
  44.9706799  29.9755369  27.0550956  45.2931981  28.6103967  25.9917028
  43.7133706  29.8827523  25.4507128  43.7907922  31.1067313  25.3474498
  43.0671364  29.2149480  24.5022610  42.4762780  29.6941157  23.8386054
  43.0848360  28.2053629  24.4836994  45.1596625  28.5197003  29.4714787
  46.2615429  28.9450685  29.1377491  44.6145501  28.8646069  30.6448226
  43.6748743  28.5346136  30.8125092  45.1979889  29.9154900  31.5067449
  45.5961863  30.6766588  30.8352131  44.2187720  30.6126987  32.3702895
  43.8025626  29.8694417  33.0507510  44.8853485  31.7021077  33.1744721
  45.2657161  32.4216893  32.4498309  44.1827004  32.1231310  33.8938350
  45.6750378  31.2793498  33.7967973  43.1661155  31.2975058  31.5247415
  42.6916493  30.6123082  30.8232659  42.3211316  31.6855947  32.0938385
  43.5337895  32.0319934  30.8082049  46.5174600  29.3112718  32.1023800
  47.5575614  29.8918484  32.2642094  46.4149591  28.0110565  32.5495297
  45.5664087  27.4685984  32.6205677  47.5842471  27.3343877  33.1985405
  48.1200519  28.1078889  33.7482925  46.9760913  26.3501363  34.2698680
  46.3789666  25.6072591  33.7417272  47.8843500  25.8599208  34.6199492
  46.2923011  27.1856072  35.3498464  47.0880628  27.8122691  35.7528380
  45.5512731  27.9356539  35.0766003  45.6112092  26.3572832  36.4301714
  44.8814632  25.6373107  36.0593676  46.3781071  25.7310153  36.8870600
  44.9915753  27.3115493  37.3794338  45.4403272  28.2149580  37.4196646
  43.8574305  27.1534584  38.0731368  43.3644906  25.9975112  38.0814516
  43.7309423  25.2808276  37.4719749  42.5876094  25.7381597  38.6714291
  43.2964797  28.0420537  38.9005893  43.8866119  28.8026035  39.2053744
  42.4736519  27.8410230  39.4497797  48.6055849  26.7870568  32.2168624
  49.7361881  26.5887843  32.6166252  48.1528576  26.6067069  30.9860115
  47.1578286  26.7324536  30.8662158  48.9330264  25.9393129  29.9246690
  49.8512817  25.5827861  30.3914910  48.0746589  24.7706693  29.4393894
  47.4578432  24.4473297  30.2773296  47.4046673  25.0885938  28.6397611
  48.9089552  23.6213530  28.9784061  49.9051154  23.1482441  29.5927593
  48.5040614  22.9224265  28.0118640  49.4045800  26.8010465  28.6858149
  50.0244238  26.2528836  27.7940862  49.1413336  28.1355347  28.7462195
  48.4335703  28.5207904  29.3556710  49.7313679  29.0420964  27.7792804
  50.4770923  28.5793166  27.1333601  48.6816840  29.5692922  26.8616850
  47.7911597  29.7591049  27.4595851  49.0362390  30.4750449  26.3686771
  48.1343932  28.3295483  25.7221409  50.5530717  30.1920438  28.3920560
  50.4968313  30.4897782  29.5857214  51.4069684  30.8286179  27.4685254
  51.2565539  30.7225502  26.4758366  52.2346493  31.9617910  27.9397634
  52.8413239  31.5160925  28.7276553  53.2271309  32.5815325  26.9842815
  52.6609223  33.1012414  26.2106359  53.7956528  33.4098281  27.4083666
  54.3309068  31.6308571  26.4992030  54.8840936  31.1716027  27.3189429
  53.8484731  30.8908838  25.8610688  55.4451845  32.3818503  25.7463973
  55.8978388  33.1092966  26.4187990  56.1392745  31.5890142  25.4682226
  54.7714564  32.9583167  24.5626297  54.4679403  33.9211629  24.5441318
  54.4483625  32.2825539  23.4608611  54.8052524  31.0549891  23.2412701
  55.0371304  30.4887938  24.0447840  54.6336539  30.6356768  22.3393122
  53.9570574  32.9697305  22.4933133  53.7854731  33.9549681  22.6352107
  53.5966833  32.5095055  21.6689176  51.3091744  33.0254464  28.4692862
  50.4381485  33.4819678  27.7257036  51.6860448  33.6945695  29.5710039
  52.4527315  33.2623863  30.0672892  51.1771803  34.9088189  30.1393361
  50.1708019  34.9750265  29.7245721  51.1154749  34.8597356  31.7030794
  50.2293008  34.3133309  32.0283278  51.9606016  34.2443699  32.0124574
  51.1946190  36.2031175  32.5005551  52.0785991  36.7296105  32.1403824
  49.9992364  37.1647995  32.2121279  49.0619408  36.8000391  32.6320754
  50.2690678  38.1343254  32.6313217  50.0255248  37.2408607  31.1253162
  51.2079060  35.8277263  34.0129538  51.8389363  34.9429805  34.1103175
  51.7337913  36.6683192  34.4664649  50.2040087  35.5951564  34.3680177
  52.0272095  36.0643079  29.5426548  53.1795054  36.3198760  29.8881764
  51.2853627  36.8663231  28.7767155  50.3355915  36.5847986  28.5767516
  51.8039957  38.1672186  28.1648521  51.0833708  38.4017382  27.3826851
  51.8500893  39.3560606  29.1340895  50.8437486  39.6460065  29.4363870
  52.6835693  39.2473165  30.4242115  52.5265009  40.1210523  31.0561207
  52.3070469  38.4057480  31.0059877  53.7440568  39.1244686  30.2076134
  52.2721065  40.5075995  28.5223382  53.1999359  40.5021723  28.2761046
  53.1790473  37.8827606  27.4607373  54.1147538  38.6679898  27.4888504
  53.3705753  36.7078586  26.8039781  52.6486294  36.0184557  26.9537910
  54.5374504  36.3608008  25.9944411  54.2648344  35.7891991  25.1076293
  54.9568341  37.3346353  25.7415564  55.7607759  35.7381003  26.7539434
  56.7198971  35.2924409  26.1485656  55.6966061  35.6408996  28.0614044
  54.9125903  36.1412763  28.4556776  56.6628453  35.1367705  29.0867120
  57.6407233  35.5684163  28.8688917  56.3835675  35.7013908  30.4338285
  55.4803937  35.3122981  30.9029862  57.1384274  35.3861742  31.1537382
  56.3873308  37.2352923  30.6283381  55.5877412  37.6393073  30.0068412
  56.1886018  37.5934773  32.0989146  55.2724820  37.1555126  32.4954161
  56.9217627  37.0956366  32.7334102  56.1535989  38.6746825  32.2346691
  57.6147727  37.9581454  30.0408624  58.5658472  37.5293922  30.3593967
  57.5759804  37.8929657  28.9533387  57.5109083  39.0226482  30.2505095
  56.6391254  33.6118692  28.9913474  55.5915682  32.9908404  29.1760336
  57.7985165  32.9599629  28.7241104  58.5705531  33.5674402  28.4890385
  58.0564051  31.4748193  28.6277586  57.4263057  31.0215396  27.8623037
  59.5180331  31.1984551  28.1600946  60.2025533  31.6927677  28.8493152
  59.6232748  30.1169212  28.2479791  60.0112366  31.5821523  26.7685398
  59.7086101  32.5930082  26.4960670  61.5241963  31.5150052  26.7591381
  61.8790364  32.0108226  25.8561266  61.9632277  32.0685514  27.5893820
  61.8838180  30.4912153  26.6559272  59.3674908  30.6744385  25.7162794
  58.2989162  30.8922570  25.7468959  59.7804914  31.0067223  24.7634069
  59.5447525  29.6044016  25.8168503  57.6659150  30.6680080  29.8399995
  58.3866415  30.6867058  30.8226509  56.4813760  29.9597994  29.7974927
  55.9111681  30.0174183  28.9652572  55.9018881  29.2226752  30.8853809
  55.8108051  30.0112568  31.6322758  54.5384236  28.7957496  30.4186636
  54.1013729  29.6460514  29.8937259  54.6320412  27.9984049  29.6812443
  53.6785895  28.3214274  31.5272888  53.7087303  28.8805040  32.6044657
  52.8675423  27.4142732  31.3276402  56.7523751  28.1039766  31.4339750
  57.3432525  27.3706109  30.6593353  57.0605613  27.9829533  32.7449699
  56.7384057  28.7493374  33.3171142  57.9251159  26.9691143  33.2991818
  58.7299805  26.7640897  32.5936154  58.5835498  27.3988909  34.6103828
  57.8193365  27.6700254  35.3383533  59.1528027  26.6015630  35.0891107
  59.6302523  28.5068500  34.4849175  59.0740857  29.2380916  33.8986194
  60.0179918  29.3487882  35.6864540  60.3696350  28.7318916  36.5134126
  60.7977712  30.0489760  35.3889897  59.2252120  29.9957992  36.0633321
  60.8844408  28.1139177  33.7932317  60.6972901  27.7792035  32.7725206
  61.5459110  28.9795863  33.7907352  61.3879298  27.3156947  34.3385351
  57.1717401  25.6509292  33.3833125  55.9846618  25.6989382  33.7037610
  57.8307103  24.5025156  33.3462937  58.8296071  24.5774492  33.2217505
  57.3658507  23.1480816  33.6284177  56.3238062  23.0384058  33.3275397
  58.2147677  22.1956900  32.7891543  58.3824484  22.5365646  31.7677955
  59.1036464  21.8963561  33.3442712  57.5228504  21.3543202  32.7783640
  57.2336847  22.8296344  35.1399364  58.0217724  22.0792273  35.6705368
  56.3021415  23.5835271  35.7552510  55.9221876  24.3067029  35.1621669
  56.0767050  23.5777488  37.1930347  57.0622224  23.7364123  37.6297947
  55.0806158  24.6865726  37.6579477  54.6742771  25.2293742  36.8041127
  54.2506155  24.2913221  38.2430439  55.9379885  25.7094392  38.4654339
  56.4943513  25.2281328  39.2696295  56.8309700  26.6065312  37.5441050
  57.4097807  27.4033759  38.0096990  57.5577335  25.8948470  37.1530418
  56.2453681  26.9691107  36.6991414  54.9423243  26.6758940  39.1293164
  54.5633907  26.0854589  39.9647779  55.5077297  27.5625316  39.4165386
  54.1493551  26.9656702  38.4394479  55.5022023  22.1903427  37.6460161
  55.1883899  22.0352292  38.8279157  55.2836733  21.2136676  36.7618686
  55.5402319  21.4042784  35.8039332  54.9438240  19.8143285  37.0983063
  54.3083178  19.8190906  37.9840051  54.1889865  19.3617418  35.8499467
  53.7500852  18.3920168  36.0856799  53.2944333  19.9846169  35.8187677
  54.9196905  19.2374520  34.5129050  55.7119082  19.9851739  34.4763253
  55.5268881  18.3327407  34.4712206  54.0570467  19.3240301  33.3179415
  53.3455697  20.2788455  32.9970458  53.8158130  18.3016809  32.6356091
  56.1906504  19.0511159  37.4401137  56.1312651  17.8710069  37.7918824
  57.3875154  19.6421665  37.3004775  57.3324050  20.5673390  36.8994430
  58.6990055  19.0142746  37.4243470  58.5734407  17.9374126  37.5321704
  59.5305660  19.1201579  36.1158407  59.8911808  20.1469102  36.0645990
  60.3826560  18.4497313  36.2295408  58.6950483  18.6031976  34.9600755
  58.0773416  17.7486241  35.2333018  58.1022100  19.4745383  34.6826405
  59.7382073  18.3463026  33.8427626  60.2886595  19.2768606  33.7027548
  60.4085209  17.5134389  34.0588615  59.0157438  18.0882338  32.5441167
  58.6663078  17.0558126  32.5717174  58.2418939  18.8402006  32.3928708
  59.9853650  18.1448716  31.4201426  60.5724708  17.3233945  31.4353739
  59.3989369  18.1460435  30.5980874  60.5031303  19.0112994  31.4375796
  59.4406039  19.2578161  38.6338367  59.6993563  20.3808837  38.9107237
  59.8059368  18.1680643  39.3772812  59.5423692  17.2445467  39.0635483
  60.4335282  18.4146366  40.7631745  59.8050832  19.1439710  41.2728039
  60.4558567  17.0763941  41.5123003  59.5386471  16.5088718  41.3508846
  61.2115940  16.4168111  41.0854743  60.7073024  17.1176127  43.0094109
  61.8820052  16.7249302  43.3763109  59.8819595  17.5602668  43.8129409
  61.8228669  19.1481045  40.7211764  62.0870253  20.0129939  41.5661460
  62.5078661  19.0460256  39.5939888  62.1456487  18.4720779  38.8471738
  63.6798994  19.8339229  39.2510824  64.4451432  19.6501407  40.0051269
  64.2720974  19.4862034  37.9357947  64.6359573  18.4647224  38.0405398
  63.5797748  19.6012290  37.1023522  65.4760833  20.2729670  37.5108960
  65.2812122  21.2680607  36.5579076  64.2557063  21.4005689  36.2449296
  66.2550192  22.2667756  36.4575014  66.1071569  23.0442136  35.7229213
  67.5826947  22.0730261  36.9717853  68.5447966  22.9560193  36.7315023
  68.2011114  23.6635598  36.1819052  67.7948869  20.9824436  37.7964775
  68.7734869  20.8961147  38.2460767  66.7222579  20.1485930  38.1536697
  66.8872947  19.2815848  38.7762309  63.3612160  21.3446880  39.2403804
  64.0723996  22.0701763  39.9089391  62.2660795  21.7776792  38.6214161
  61.7160648  21.0926096  38.1245313  62.0315007  23.2001675  38.4333370
  62.9659538  23.6750216  38.1345394  61.0159630  23.3962964  37.2487702
  60.0901251  22.8789285  37.4998252  60.6871548  24.9204288  37.0174785
  60.1314043  24.9754471  36.0818784  60.0605390  25.2609388  37.8415061
  61.5750093  25.5483594  36.9490135  61.5720540  22.7769029  35.9353641
  60.7792165  22.7711774  35.1884196  62.5084818  23.2606775  35.6555803
  61.8489549  21.7310314  36.0714181  61.5197667  23.8412452  39.6955156
  61.7831688  25.0320281  39.9811206  60.7379459  23.0346923  40.4339157
  60.7100011  22.0368660  40.2843566  60.2908766  23.3969029  41.7943882
  59.9410737  24.4268757  41.7202256  59.2029333  22.4054602  42.2851700
  59.7165451  21.4955474  42.5936107  58.8148544  22.8089335  43.2199213
  57.9858627  22.1693852  41.3348259  57.3464335  23.0513561  41.2915987
  58.3121842  21.9208518  40.3247509  57.3197626  20.9407049  41.9123467
  58.0216673  20.1099933  41.9824684  56.9636569  21.1999254  42.9096668
  56.1205209  20.6057615  41.1037812  55.8606176  21.2181455  40.3440417
  55.4027746  19.5497560  41.2914610  55.6040000  18.7785867  42.3022983
  56.3297480  18.9779872  42.9753914  54.9859109  18.0832468  42.6971368
  54.4274126  19.3590990  40.4331832  53.9873638  20.1647566  40.0103381
  53.8219028  18.5671392  40.5920908  61.4563442  23.6119305  42.6802874
  61.5343660  24.5599860  43.4865847  62.5064701  22.7758272  42.5130782
  62.4745511  21.8972794  42.0161306  63.6161927  22.9033937  43.5352091
  63.2454398  22.8160732  44.5564198  64.5148315  21.6344620  43.5125900
  64.9002780  21.3751309  42.5266324  65.3956171  21.6849121  44.1532620
  63.6697338  20.6455683  44.0516892  63.8658855  19.9106024  43.4667416
  64.3971385  24.1398972  43.0767817  64.8180843  24.9167178  43.9260640
  64.4875179  24.3661152  41.7858003  64.0800321  23.7391816  41.1062553
  65.2592215  25.5969804  41.3356064  66.2068665  25.7208280  41.8611106
  65.4254120  25.4531597  39.8827546  64.4404467  25.2367247  39.4709376
  65.8386989  26.4168233  39.5839963  66.4534277  24.3526948  39.4453156
  65.8611907  23.4399882  39.5151782  66.6580391  24.5215442  38.3881737
  67.8210498  24.1855303  40.0317557  67.8223344  23.8944929  41.0819755
  68.4045575  23.4080986  39.5373675  68.5002476  25.5953997  39.9911520
  68.7056993  25.8910261  38.9623801  67.7508423  26.3271068  40.2930220
  69.6845627  25.5739360  40.8722865  69.4088662  25.8973590  41.7880075
  70.1815047  24.6963289  40.9265295  70.4150217  26.1676704  40.5065568
  64.5626846  26.8840867  41.7838514  65.2300824  27.8164117  42.0602936
  63.2665001  26.9414242  41.7646121  62.6881199  26.1322987  41.5876875
  62.5816061  28.0621436  42.4261899  62.9191970  29.0739507  42.1998011
  61.0899349  28.0231289  41.9972773  60.7157484  27.0257455  42.2285364
  60.2545989  28.9184128  42.9054703  60.3278816  28.6532215  43.9595956
  60.5701676  29.9512849  42.7548989  59.2301948  28.8557271  42.5386395
  60.9191149  28.3518483  40.5302892  61.3428919  29.3212617  40.2697134
  61.4814654  27.5898568  39.9911464  59.5137657  27.9797945  39.8918665
  59.2412813  26.9335683  40.0342882  58.7409029  28.6571844  40.2561575
  59.4697886  28.0948909  38.8086598  62.7625531  28.1729784  43.9351975
  62.8180768  29.2520478  44.5107001  62.7598407  26.9577960  44.5727564
  62.5325520  26.1337366  44.0348251  62.7436557  26.8604888  46.0602020
  61.9533366  27.5285872  46.4040004  62.3159343  25.4744273  46.4436101
  62.2280280  25.4722249  47.5307805  61.3830886  25.2631812  45.9210203
  63.0149040  24.6636072  46.2405803  64.0900890  27.3159475  46.6973799
  64.2239078  27.9685352  47.7070842  65.1255159  26.8742966  46.0299186
  64.8934654  26.1770195  45.3375962  66.5002329  27.2762451  46.2796139
  66.7979969  27.0059183  47.2929011  67.3274827  26.4326737  45.2497023
  67.0750882  25.3780261  45.3583828  66.8725348  26.6326671  44.2793740
  68.7997271  26.6432259  45.2533532  69.1967786  26.0007195  44.4678925
  69.0252432  27.6501196  44.9018002  69.4911512  26.4950282  46.5569115
  68.9824657  25.7658146  47.4675924  70.5069213  27.2149577  46.8032557
  66.8273294  28.8297123  46.1563519  67.6502404  29.3287690  46.9373685
  66.1537319  29.5224695  45.2260510  65.3725916  29.0588010  44.7853048
  66.2204081  30.9868526  45.2006626  67.2709379  31.2700583  45.1507568
  65.5220782  31.4942726  43.8880681  66.1465339  31.1585852  43.0604244
  64.5651651  30.9951662  43.7390171  65.1241599  32.9544483  43.7775835
  65.8484769  33.9912952  44.3867424  66.7678168  33.8062840  44.9229271
  65.4360570  35.3248038  44.1812518  66.0083220  36.1698189  44.5322039
  64.1675868  35.5670940  43.6584517  63.7093304  36.8450994  43.4057656
  63.0179545  36.9576975  42.7496567  63.4003243  34.5010969  43.1295421
  62.5180270  34.6916760  42.5355141  63.8540152  33.2300951  43.1855048
  63.4029580  32.4709153  42.5638518  65.4324733  31.6261474  46.3591448
  65.9759655  32.4714314  47.0423514  64.1705755  31.2315447  46.6643980
  63.7965808  30.4992177  46.0792594  63.4264057  31.6351298  47.8728558
  63.2581884  32.7099971  47.9353796  62.0682649  30.9772040  47.8783287
  62.1929718  29.9246265  47.6226340  61.6091122  31.0239118  48.8656150
  61.0873712  31.6259402  46.8098929  60.6281061  32.4346358  47.3779517
  61.7356653  31.9867482  46.0116922  59.7687939  30.4506590  46.3166201
  58.7395949  31.7408703  45.5462888  59.1693812  32.0524674  44.5939627
  57.7259797  31.4172478  45.3111722  58.6781260  32.6173653  46.1916935
  64.1869669  31.3120834  49.1936759  64.2388597  32.1810970  50.0722204
  64.8138341  30.1600228  49.3496185  64.8375999  29.5526137  48.5438602
  65.5512029  29.8481415  50.5263433  64.8420253  29.9938475  51.3412088
  66.1199152  28.4386338  50.4853975  66.5497385  28.2754768  49.4969388
  66.8472557  28.2539221  51.2760545  65.0407776  27.3607339  50.6534587
  63.9521198  27.4783865  51.1764119  65.3241656  26.1989197  50.1738787
  64.5450775  25.5611575  50.0920798  66.1423191  25.9112091  49.6576148
  66.6993731  30.8090324  50.8537359  66.9653047  31.1027020  51.9742463
  67.4331097  31.2724560  49.8094973  67.2555989  30.8631249  48.9033655
  68.5084175  32.1792485  49.9976476  69.2250382  31.6942301  50.6594014
  69.1738642  32.4695530  48.6203441  69.4559879  31.4649114  48.3066138
  68.4511398  32.8762599  47.9136561  70.3409550  33.3805681  48.6066452
  71.4343540  33.0919280  49.3854272  72.3829950  34.0484680  49.1019392
  73.3531244  34.0758878  49.5758380  71.8994240  34.8385295  48.1500086
  72.3145515  35.6595731  47.7318428  70.6341540  34.3927711  47.7933737
  70.0406213  34.6049158  46.9156770  67.9957672  33.5517748  50.5564373
  68.4655336  34.0982240  51.5427582  66.8714224  34.0263728  49.9575914
  66.5456425  33.5756854  49.1141885  66.0885479  35.2106546  50.4408502
  66.7054360  36.1077795  50.3927254  64.9553487  35.4714727  49.5129545
  64.3159996  34.5886361  49.5072708  64.2813048  36.1090371  50.0847853
  65.1862656  36.0855633  48.1099726  65.9055554  35.5433864  47.4956328
  63.9125881  36.1831579  47.3256805  63.1355786  36.8080036  47.7661746
  64.1571861  36.5065416  46.3135852  63.4925985  35.1807355  47.4061228
  65.6048518  37.4842053  48.3005064  65.6802381  37.9832071  47.3347222
  64.8324914  38.0199438  48.8519568  66.5276423  37.6752730  48.8475447
  65.6076895  35.1750517  51.8849688  65.8572025  36.1661904  52.6155853
  65.0396300  34.0700789  52.3626073  64.8134122  33.2660669  51.7949109
  64.8692808  33.9444191  53.8468110  64.7296269  34.9557007  54.2280933
  63.6917870  32.9830866  54.1876092  63.4000030  32.9101232  55.2352735
  62.4566350  33.7063869  53.6653006  62.3837648  34.7201990  54.0581820
  62.4731499  33.6786152  52.5749937  61.5111299  33.3334668  54.0596351
  63.8233948  31.6003800  53.5198610  63.8909503  31.7235674  52.4388933
  64.6579232  31.0089129  53.8956508  62.6118367  30.7861682  53.7293270
  62.8104476  29.7679895  53.3932276  62.3258178  30.5558397  54.7547650
  61.7575106  31.2139131  53.2042552  66.1331149  33.6009887  54.7275289
  66.0600766  33.5199392  55.9141533  67.2549454  33.1945647  54.0717502
  67.2477095  33.1406799  53.0628498  68.5495937  33.1397105  54.7373559
  68.4763803  32.6387335  55.7025263  69.4492036  32.1162780  53.9721763
  68.9334283  31.1575736  54.0273826  69.4915946  32.3084961  52.8993029
  70.8283570  31.9515124  54.5623940  70.9564305  31.5477085  55.7498592
  71.8087003  32.2125776  53.8172093  69.2495273  34.5210043  54.8702557
  70.1311254  34.5976619  55.7406351  68.9265538  35.4927499  53.9983269
  68.3055224  35.3190462  53.2206245  69.4143352  36.8124403  54.1746944
  70.4550706  36.7815130  54.4981791  69.3593570  37.4269957  52.8203315
  68.3800357  37.2613698  52.3725202  69.6116452  38.9747011  52.9981733
  68.8320840  39.4239145  53.6135810  70.6391337  39.0667135  53.3483477
  69.5822065  39.4858561  52.0359967  70.3482574  36.8195487  51.8146352
  71.3692897  37.1809056  51.9382928  70.3825892  35.7317364  51.7531564
  69.9687831  37.2797385  50.4338613  70.3718675  38.2653783  50.2025860
  70.5107072  36.7457541  49.6523890  68.8902564  37.3036158  50.2778612
  68.5136958  37.5155611  55.2419905  69.0229637  38.3518736  55.9469505
  67.2556529  37.1397588  55.3993867  66.8046432  36.5567999  54.7093583
  66.2510897  37.5864021  56.3930067  65.7607112  36.7421389  56.8785306
  66.7147066  38.1697544  57.1883057  65.0182387  38.3549093  55.7838762
  64.4118294  39.2193105  56.4549473  64.5223700  38.0557804  54.5658458
  64.9684835  37.3468734  54.0015634  63.1837864  38.4565940  54.1807534
  63.0560423  39.4805355  54.5308766  62.9174493  38.5705194  52.6660473
  62.1351185  39.3305041  52.6854260  64.2006205  39.1403511  51.8608338
  65.0602958  38.4897140  52.0240500  64.0006672  39.2444920  50.7950748
  64.4619839  40.1102364  52.2847357  62.4229732  37.2358091  52.0516403
  61.5142783  36.8733080  52.5313532  62.3137906  37.3896113  50.9779788
  63.2404957  36.5194609  52.1255750  62.0673474  37.7560043  55.0341513
  62.3418094  36.6746602  55.6096888  60.8193666  38.3835152  55.1428489
  60.6717691  39.2462683  54.6397019  59.7582298  37.7564126  55.8789766
  60.1905733  37.0865004  56.6229724  59.0618854  38.9036601  56.6997529
  58.2895756  38.3859938  57.2688127  59.8161894  39.3574697  57.3427702
  58.6229268  39.6447279  56.0308246  58.6428224  37.1095694  54.9763087
  57.7497416  36.4121813  55.5185831  58.6545680  37.3440223  53.6199445
  59.2137637  38.0862082  53.2226557  57.5196760  36.7657610  52.8120863
  57.4793457  35.6768106  52.7994980  56.6024278  37.1081385  53.2903794
  57.5133144  37.0436356  51.2584134  58.4427428  37.6629788  50.7717525
  56.5602466  36.4249193  50.5385344  55.7435735  35.9695876  50.9193914
  56.4658285  36.5110443  49.0588288  57.1748514  37.2718389  48.7329159
  56.7807821  35.1596509  48.4261920  56.0334548  34.4370897  48.7573948
  56.8358287  35.3062109  47.3479175  58.2606398  34.7440218  48.8426394
  58.3794092  33.6710715  49.8044532  57.4838117  33.1411301  50.0889810
  59.6245911  33.1272608  50.2017501  59.6358280  32.2930776  50.8877866
  60.6946636  33.8052093  49.7197422  61.6854007  33.5825566  50.0873014
  60.5976350  34.9313861  48.8314150  61.5189795  35.3228670  48.4270424
  59.3755555  35.4464584  48.3786709  59.2714135  36.2438387  47.6581210
  55.1142628  36.9341126  48.5186970  54.0498623  36.3993412  48.9689694
  55.1014964  37.8541977  47.5850368  55.9917197  38.2047495  47.2624768
  54.0897443  38.0885921  46.5872383  53.1150287  37.8484586  47.0112965
  54.0485360  39.5707466  46.2938086  53.7712356  40.0309341  47.2427242
  55.0115057  39.9638142  45.9665193  53.0167230  40.0417046  45.3060210
  52.0996344  39.4532060  45.2581481  52.7266776  41.0612491  45.5616724
  53.6628867  40.0587150  43.8813311  54.6808377  40.4412005  43.8087948
  53.6870073  38.9984079  43.6284022  52.7890841  40.7601720  42.9099418
  52.1071145  41.3961155  43.2960186  52.9078645  40.6952808  41.5826584
  53.8822819  40.0776992  40.9786180  54.7922807  39.8819915  41.3711632
  53.7812239  39.8221012  40.0064627  52.0107723  41.1548063  40.8055568
  51.3248244  41.7155973  41.2906803  52.2484480  41.4354259  39.8658377
  54.3752611  37.1606399  45.4343381  55.3510866  37.4118529  44.6983472
  53.5044764  36.1406458  45.2885746  52.7862506  36.0789430  45.9959425
  53.6542381  35.1083835  44.2563018  54.7240212  35.1032633  44.0440400
  53.2831120  33.6982344  44.7856097  52.1971998  33.6165957  44.7361030
  53.7552284  32.9428724  44.1582181  53.6017007  33.2811313  46.1999319
  53.3596139  34.1310297  46.8372863  52.8589341  32.0225143  46.6577738
  53.1468452  31.1913764  46.0147474  53.0422198  31.8547998  47.7192214
  51.7971378  32.1791461  46.4677838  55.0402407  32.9661855  46.0972534
  55.5009070  32.7649409  47.0641562  55.2760285  32.1028107  45.4744492
  55.5846268  33.8585472  45.7882478  52.9389941  35.6080158  42.9854597
  51.7450003  35.6978043  42.9661529  53.6482995  36.0687805  42.0164278
  54.6347638  35.8529979  42.0030087  53.1845105  36.5902389  40.6955554
  52.5081814  37.4289757  40.8628353  54.4170459  36.9911539  39.9793205
  54.8764621  37.8076935  40.5355901  55.0422847  36.1024532  39.8962214
  54.2278765  37.6005926  38.5785513  53.9153104  38.7970728  38.4832531
  54.6906097  36.9779759  37.6374071  52.5054564  35.4763079  39.7306153
  52.8982905  34.3080268  39.8515232  51.5018251  35.8311839  38.9049657
  51.3138514  36.8211775  38.8318054  50.7275900  35.0375611  37.9945988
  49.9792732  35.5958496  37.4312464  51.5565865  34.5741841  36.8780669
  52.1322985  35.4008929  36.4611290  52.3114033  33.8980827  37.2798585
  50.9303412  33.9875457  36.2051247  50.0355357  33.7975807  38.6762575
  49.8749185  32.8019788  38.0270695  49.6850545  33.8388643  39.9777254
  49.9814332  34.6652371  40.4774699  49.2390280  32.6755739  40.7247595
  50.0347875  31.9320337  40.7635378  48.9010220  33.0267790  42.2053448
  48.0299441  33.6812638  42.1848773  48.7074958  32.0775381  42.7045556
  49.9625945  33.6007497  42.9271111  50.1777316  34.4494927  42.5345500
  48.0136252  31.9759871  40.1172307  47.8831490  30.7976751  40.2539114
  47.2443614  32.7592766  39.3894314  47.3820876  33.7604354  39.3727679
  46.0783806  32.2267865  38.5865217  45.3946271  31.6889122  39.2424862
  45.3749190  33.4009311  37.8879866  45.1413812  34.0910202  38.6984101
  46.1247218  33.8807534  37.2583937  44.1641675  33.0515804  37.0540843
  44.5830702  32.3402930  36.3424862  43.3157756  32.5364083  37.5054399
  43.5613173  34.2613592  36.3543101  43.1060529  34.9237554  37.0896247
  44.3846281  34.7833274  35.8656082  42.4585583  33.8786510  35.3030028
  42.9785762  33.3738303  34.4886126  41.6492124  33.2620894  35.6942621
  41.8366164  35.0964686  34.7199329  42.4257047  35.6076192  34.0771342
  40.9251864  34.8577432  34.3566926  41.5801497  35.7636490  35.4333025
  46.4739304  31.2184672  37.5278492  45.8305649  30.2356049  37.2498482
  47.6190534  31.4846500  36.8868492  48.2151318  32.2587917  37.1428808
  48.2352515  30.8066343  35.7223477  47.4023123  30.4206667  35.1349269
  49.0276456  31.7427570  34.7934171  49.7997321  32.2398038  35.3814316
  49.4335006  31.1037755  34.0082283  48.1973698  32.8262331  34.1022577
  47.7007220  33.9962131  34.7275896  47.0899635  34.6469435  33.7639870
  46.4729137  35.5020299  33.9956459  47.1707634  34.0187759  32.5834245
  47.0043139  34.3982864  31.6624759  47.9946070  32.9201193  32.7418719
  48.2677856  32.2667842  31.9258132  48.9578455  29.5476745  36.1066276
  49.6266797  28.8682797  35.3300211  48.9790299  29.2839756  37.4048688
  48.4697343  29.9839331  37.9241630  49.5894094  28.2813228  38.1767200
  50.1288726  27.5507207  37.5744751  50.5318648  28.9701732  39.1253448
  49.9606694  29.8463698  39.4302207  50.8002387  28.2416998  39.8911247
  51.9129994  29.2850612  38.3762367  52.2034975  28.4132919  37.7900293
  51.7097448  30.1656405  37.7669506  53.2269097  29.6617536  39.6421086
  52.5677713  31.0011932  40.5952136  53.1884615  31.2292834  41.4622468
  52.5937553  31.9450791  40.0512263  51.6034491  30.6717328  40.9802116
  48.5131011  27.4625002  38.8553739  47.5102618  27.9819309  39.1696081
  48.8513141  26.1692253  39.0662099  49.7816889  25.8769894  38.8037488
  48.0208439  25.2604673  39.8912203  46.9616796  25.4753602  39.7544066
  48.2646793  23.7892347  39.5178938  49.3146658  23.5700757  39.7092563
  47.8791959  23.0572566  40.2268456  47.8268746  23.4058464  38.1411878
  48.6196525  23.2069546  37.1075523  49.6858463  23.2297723  37.2781634
  47.9276327  22.8869967  35.9675788  48.2933508  22.9955292  35.0329747
  46.5641517  22.9741861  36.2396333  45.4925079  22.8872204  35.3780502
  45.8144270  22.8486817  34.3478546  44.1941648  23.0652314  35.8833137
  43.3025352  23.0547278  35.2744645  44.0839097  23.2490315  37.2686831
  43.0530699  23.3148396  37.5848025  45.1554071  23.3454179  38.2004391
  44.9987403  23.4229441  39.2666019  46.4908477  23.2160940  37.6502832
  48.2555139  25.4467931  41.3963618  49.4490655  25.4951357  41.7906947
  47.1921128  25.5938007  42.2987375  45.7842068  25.8064521  41.9413829
  45.3504499  24.9205156  41.4760675  45.6383151  26.5914744  41.1991480
  45.0443797  26.1649944  43.2401031  44.0938398  25.6319676  43.2472019
  44.8415422  27.2328126  43.3233091  46.0396386  25.7732642  44.4283994
  45.7871825  24.7746675  44.7833283  46.2038528  26.5879214  45.1333373
  47.3837342  25.7399002  43.7662667  47.9207010  26.6880298  43.7467968
  48.3161723  24.6163940  44.2946150  49.0574737  24.8657912  45.1730479
  48.2394337  23.4451821  43.6586749  47.5741391  23.2874297  42.9156903
  48.9710762  22.3807661  44.2179171  48.9337424  22.4899850  45.3015215
  48.6173181  21.4375205  43.8031570  50.4845182  22.4789496  43.8590435
  51.3090750  21.9688600  44.6170169  50.7868012  23.0927508  42.6868230
  49.9912919  23.4425387  42.1728099  52.2439926  23.3795444  42.4211754
  52.8384626  22.4696681  42.4944185  52.3858437  23.9048014  40.9822368
  51.6471938  24.7054180  40.9473015  53.4012999  24.2508280  40.7901115
  52.1610443  22.7999513  39.9767969  52.2275428  21.5684829  40.2617489
  51.8843428  23.2394929  38.8682589  52.7980626  24.5242063  43.2830156
  53.9506183  24.5244145  43.7750850  51.9510938  25.5207772  43.7182068
  51.0133598  25.5061795  43.3421657  52.3310032  26.5029314  44.8008646
  53.2757572  26.9795753  44.5425477  51.2628349  27.5581615  44.9843201
  50.2880468  27.1069164  45.1686244  51.5170092  28.4898955  46.1685921
  52.3280693  29.2162196  46.1193201  50.5499070  28.9083612  46.4471200
  51.7405388  27.9638696  47.0967604  51.0956340  28.4170249  43.6879287
  51.7847716  29.2609957  43.6446680  51.1806821  27.9155865  42.7238995
  49.7053070  29.0907636  43.5251773  49.9019030  30.1424397  43.3197617
  49.1853894  28.6355488  42.6819199  49.1866365  29.0204352  44.4812525
  52.5865936  25.7682163  46.1165569  53.7144566  25.9052204  46.6056006
  51.7475363  24.8036586  46.6410867  50.8326845  24.7937508  46.2136606
  51.9911012  23.8516605  47.7206360  52.2388842  24.4889981  48.5702979
  50.7307804  22.9974693  47.9529240  49.8417001  23.6281189  47.9747506
  50.7548257  22.3964241  47.0445917  50.8461537  21.9741383  49.1096002
  51.8494038  21.5492919  49.1115284  50.8988215  22.4513470  50.0884705
  49.7819411  20.9530446  49.2275286  48.8822388  21.5130409  49.4830928
  49.5669862  20.5948548  48.2197724  50.0567827  19.8269814  50.1829042
  51.0988155  19.5208556  50.0932338  49.9772859  20.3006760  51.1613718
  49.1981447  18.6335980  49.9277851  48.2435854  18.8557036  50.1722780
  49.1275650  18.3081294  48.9739373  49.4781167  17.8165729  50.4510056
  53.2829884  23.0127578  47.5075943  54.0725234  22.9255445  48.4409078
  53.5078316  22.4439952  46.3215949  52.7890652  22.3236308  45.6225296
  54.8076710  21.7610654  45.9915821  54.9016511  20.9100461  46.6662998
  54.7593013  21.1212680  44.5540917  54.8394848  21.8201634  43.7212305
  55.6293552  20.4649729  44.5539516  53.8818464  20.5049029  44.3566073
  56.1116843  22.5357725  46.2577088  57.1176871  21.9703399  46.6028438
  56.0185020  23.8570192  46.0699928  55.1674770  24.2489149  45.6931436
  57.1818814  24.6823539  46.2390371  58.0920091  24.1325779  45.9988954
  56.9892271  25.8234658  45.2410848  56.0153292  26.3118356  45.2526928
  57.9602387  26.9469732  45.5551831  58.9325430  26.5232096  45.8057439
  58.0128539  27.6562756  44.7297168  57.5066693  27.4317324  46.4201018
  57.3847999  25.3028377  43.7731040  58.4691794  25.2409088  43.6812779
  56.9091659  24.3257703  43.6824972  57.0360704  26.2582664  42.6116181
  57.5136449  27.2382276  42.6460212  57.3028336  25.7822755  41.6681081
  55.9602342  26.4094107  42.5280601  57.2018612  25.1444970  47.7322677
  58.3642140  25.3442514  48.1447421  56.1062530  25.3188967  48.3624332
  55.2394631  25.1399487  47.8752618  56.0524782  25.7946798  49.7608364
  56.7946634  26.5248071  50.0827204  54.7069349  26.4589212  50.1358147
  53.8568886  25.8527666  49.8232976  54.7851546  26.4904133  51.2220577
  54.4613852  27.8309699  49.5335949  54.3365318  27.9804410  48.4607529
  53.0767721  28.3300568  49.9384156  53.1502059  28.4101463  51.0240243
  52.8836835  29.2714541  49.4251858  52.2862233  27.6072853  49.7409618
  55.5069412  28.8339522  49.9455137  55.5520285  29.6438948  49.2175609
  55.1514671  29.1333164  50.9315604  56.5343498  28.4829041  49.8525094
  56.4176564  24.6987930  50.7873928  56.9752472  25.0592458  51.8490144
  56.2737923  23.4214352  50.4459985  55.7804086  23.2098389  49.5904551
  56.9363435  22.2247743  51.0949720  56.6726147  22.1103126  52.1474109
  56.3166532  21.0099965  50.3649337  55.2520016  20.9087878  50.5758478
  56.4511104  21.2374905  49.3073394  57.0760890  19.6960328  50.6004747
  58.0397243  19.4157118  49.8569963  56.7652945  18.9217687  51.4915953
  58.4578544  22.2717069  51.1723211  59.0356516  21.8818306  52.2045652
  59.0835095  22.7170193  50.0888477  58.4839915  22.9350823  49.3061360
  60.5724197  22.8811009  49.9898696  60.9950656  21.9875232  50.4499328
  60.9105841  22.9316315  48.4927171  60.3238147  23.7231339  48.0277454
  61.9895171  23.0150827  48.3585474  60.5308190  21.6649702  47.7395919
  61.0396305  20.8674184  48.2803987  59.4435200  21.6373918  47.8174922
  61.0007767  21.7733924  46.2229439  60.7268563  22.6924138  45.7040986
  62.0858703  21.7150844  46.1382856  60.4779414  20.6015912  45.3195241
  59.3902472  20.5478828  45.3628114  60.7665759  20.8497611  44.2980664
  61.0312171  19.2929097  45.6407397  62.0344642  19.3652290  45.5416374
  60.8878979  18.9917234  46.5945607  60.7185827  18.6403799  44.9362139
  61.2211561  24.0022244  50.7950157  62.2975863  23.8358849  51.2879803
  60.5578628  25.0958018  51.0208818  59.5742878  25.2220684  50.8324382
  61.1130372  26.3016304  51.6718846  62.0232178  26.4302725  51.0865227
  60.1041374  27.4605740  51.5929401  59.2581788  27.2157827  52.2336454
  60.7856140  28.2080094  52.0009977  59.6634854  27.9441330  50.1908315
  58.9619742  27.2307100  49.7587995  59.0225303  29.3052476  50.3956769
  59.8285823  30.0163817  50.5730504  58.4138223  29.6730196  49.5695054
  58.3268724  29.2545337  51.2339186  60.8587542  28.1703663  49.1944761
  60.4326454  28.6628442  48.3201800  61.6583419  28.7620192  49.6405808
  61.2909844  27.1977014  48.9573390  61.5805546  26.0537138  53.0771432
  60.9794734  25.2200652  53.7654632  62.6215953  26.7614444  53.4798957
  63.1928872  27.2779519  52.8252824  63.2205454  26.5419712  54.8288121
  63.0628167  25.4883175  55.0592563  64.7465965  26.9214231  54.7954936
  65.1446204  26.6461094  53.8191467  64.9730277  27.9878099  54.8014958
  65.5619536  26.2447068  55.8599583  65.0689101  25.2776558  56.7767791
  66.1236676  25.0899941  57.5858302  66.0200710  24.4602245  58.4571160
  67.1563014  25.7713012  57.2683855  68.0685046  25.6977158  57.6944459
  66.8084892  26.5078637  56.1562631  67.4377248  27.2875259  55.7527356
  62.3618916  27.2889919  55.9425733  61.2317738  27.7029779  55.7757341
  63.0016654  27.4899676  57.0507571  63.7255359  26.8371950  57.3135448
  62.7051035  28.4054780  58.1377998  61.6209767  28.5230195  58.1183597
  63.1652224  27.6958509  59.3799825  64.2550529  27.6595476  59.3862768
  62.8253252  28.1467858  60.3130230  62.5889297  26.3150311  59.5187070
  61.4019400  26.0740628  59.3569085  63.4753418  25.3309810  59.7514210
  63.1563499  24.4039993  59.9971424  64.4168778  25.6010278  59.5062687
  63.3355766  29.8108014  58.0566346  64.4408671  29.9566011  57.5186408
  62.8751194  30.8087851  58.7249262  62.0844227  30.6990699  59.3449055
  63.4039782  32.1833453  58.7577356  63.7275019  32.5252338  57.7748858
  62.3569226  33.1008354  59.2929892  62.1623714  32.7394118  60.3032703
  62.8087361  34.0876759  59.1896243  61.0938559  33.0135522  58.4325026
  60.5744360  32.0630737  58.5542300  60.1706875  34.0688071  58.9190242
  60.1354014  34.2003542  59.9999345  60.3817130  35.0231918  58.4375140
  59.1505796  33.7380974  58.7211985  61.1602584  33.1333823  56.9249093
  60.1150412  33.2740485  56.6478605  61.7775963  33.9359660  56.5211727
  61.5462501  32.1876352  56.5449911  64.6797108  32.3377052  59.5742872
  64.8887111  31.5774385  60.5009956  65.5510141  33.2600421  59.2150559
  65.4437036  33.7626951  58.3466859  66.8693151  33.3783659  59.8046354
  67.4115887  32.4345485  59.7681081  67.7531293  34.3769045  58.9903418
  67.7975914  33.9570267  57.9851100  67.2583666  35.3452273  58.9141917
  69.1955474  34.5531544  59.4223602  69.5880435  34.3929154  60.5421956
  69.9869822  35.1120848  58.5487392  70.9693028  35.0825543  58.7814948
  69.6365077  35.4322946  57.6575269  66.8122157  33.7931055  61.2524820
  66.4875345  34.9219857  61.5761927  67.0748839  32.8850170  62.1703897
  67.4004547  31.9878241  61.8373947  66.9434573  33.1468597  63.6597692
  65.9191642  33.4828240  63.8253736  67.0484769  31.8061032  64.4783777
  66.8322807  32.0773727  65.5118941  66.2309234  31.0972605  64.3457755
  68.3483160  31.3185546  64.2413553  68.6661403  31.2094668  65.1407804
  67.9241739  34.1737333  64.2393515  67.6719591  34.8039731  65.3049459
  68.8863678  34.6204646  63.4401325  68.9485697  34.2304254  62.5108347
  69.7972267  35.7258932  63.8177667  70.2336226  35.4546300  64.7790700
  70.9396791  35.9334742  62.9306840  71.4892028  34.9915358  62.9219218
  70.5918225  36.1733416  61.9260555  71.9462051  37.0899694  63.3001946
  72.4094959  37.0847508  64.3770787  72.1654035  38.1528906  62.4820689
  72.9012822  38.8212882  62.6609575  71.8212053  38.1674298  61.5328644
  68.9316665  37.0463155  63.9775154  69.2118436  37.9374733  64.7246107
  67.7492221  37.1088457  63.3308932  67.5575121  36.3331908  62.7126490
  66.8444471  38.2092456  63.5303580  67.0551191  38.8195990  64.4087884
  66.7947959  39.0013207  62.2508308  66.6187249  38.2977966  61.4379213
  65.8620224  39.5651200  62.2369794  67.9459943  39.8220620  61.8588105
  68.2618871  40.9741444  62.4140393  67.6626087  41.4261829  63.1910023
  69.4891575  41.4912976  61.9942465  69.9748345  42.2715709  62.4131767
  70.0296046  40.6404352  61.0656513  71.2178249  40.7007301  60.3192815
  71.8232764  41.5886538  60.4297081  71.3992613  39.7780368  59.3235105
  72.2151148  39.9576657  58.6376661  70.5099113  38.7026332  59.1290425
  70.7146659  37.9047777  58.4299157  69.3964152  38.5628388  59.9982501
  68.6886282  37.7642878  59.8358528  69.0508248  39.5858511  60.8818536
  65.3681886  37.8015910  63.8176633  64.6683315  38.6522358  64.3716221
  64.8619698  36.6644092  63.2624308  65.4331983  36.0282333  62.7245570
  63.4819969  36.1719459  63.4515651  62.8933187  37.0729122  63.6262496
  63.0682457  35.3831530  62.1384403  63.8533163  34.6740087  61.8788184
  62.1625425  34.7854255  62.2387673  62.8422272  36.3550300  60.9723233
  64.0404051  36.9300723  60.4571288  65.0108097  36.5962897  60.7942622
  63.9764880  37.8106997  59.3520664  64.9161613  38.2435764  59.0422848
  62.7494345  38.1399533  58.8654744  62.7583826  38.7658906  57.9858839
  61.5312801  37.5087843  59.3097272  60.5581882  37.5738578  58.8470183
  61.5795351  36.6253369  60.3847106  60.6408945  36.1875982  60.6909860
  63.2177849  35.1959477  64.6663760  64.1319758  34.9503984  65.4589640
  61.9293144  34.7445833  64.8907836  60.6581350  35.1022455  64.2950455
  60.3788499  34.5247848  63.4132531  60.7595398  36.1719564  64.1133023
  59.5331062  34.8301027  65.4108315  58.6427006  34.5508258  64.8484843
  59.3047023  35.6784070  66.0561381  60.1731447  33.6515278  66.1239227
  59.7220167  32.7947647  65.6221634  59.9617558  33.6936837  67.1916416
  61.6837435  33.7100046  65.8974171  62.2547892  33.8902116  66.8079545
  62.0701441  32.3966299  65.3383460  61.8405943  32.0333010  64.1195150
  62.5968091  31.5444633  66.2077003  62.5801814  31.7947851  67.1858759
  62.9377530  30.1297049  65.8970362  63.7311813  30.0875074  65.1499780
  63.6910945  29.4245504  67.0762150  63.7972696  28.3588261  66.8737907
  64.5603228  30.0273926  67.3402236  62.9481743  29.3895812  67.8724284
  61.7497922  29.2864608  65.3548579  60.6488294  29.3606421  65.9350372
  61.9958163  28.4270417  64.3824917  62.9470747  28.4162975  64.0424401
  60.9614427  27.6315110  63.6553988  61.4423028  26.8609301  63.0525416
  60.3775667  27.0499807  64.3688057  59.9834853  28.3902870  62.8085699
  59.0941060  27.8367837  62.1271100  59.9381750  29.7526043  62.8112993
  60.5590047  30.2693816  63.4178104  58.8794454  30.5135728  62.1569595
  57.9249111  30.0393065  62.3811487  58.8227434  31.9643840  62.6279848
  57.8701308  32.2961548  62.2153173  58.7569549  31.9027598  63.7142294
  59.9137267  32.6756740  62.1290040  60.7379615  32.5074246  62.5922568
  59.0379270  30.4773063  60.6516607  60.1083896  30.1199353  60.1514459
  57.9538748  30.7160314  59.9525476  57.1637253  31.1275455  60.4285937
  57.7553988  30.5801567  58.4750953  58.7120402  30.1898635  58.1258999
  56.6789977  29.5061802  58.2720363  55.9079657  29.7210942  59.0117867
  56.2642301  29.6706231  57.2781347  57.1769471  28.0563868  58.4295312
  57.3776825  27.8099544  59.4720845  56.2815613  27.4892194  58.1748010
  58.2481432  27.6121748  57.4977992  58.0590823  27.9965297  56.4958799
  59.2116798  28.0474616  57.7632512  58.5004486  26.0517077  57.4774421
  58.9310970  25.7360879  58.4275448  57.5246673  25.5694656  57.4337789
  59.3104940  25.6534214  56.2961562  59.0031843  26.0090912  55.4012854
  60.1695953  26.1782762  56.3875368  59.5909387  24.6854455  56.2234215
  57.2873326  31.8371777  57.7860189  56.7675897  32.7272823  58.4954603
  57.6716849  32.0003624  56.5215846  58.3243467  31.0593240  55.5782537
  57.9995052  30.0394942  55.7827316  59.4027413  31.1659606  55.7015411
  57.9724465  31.6275095  54.2326737  56.9784036  31.3546004  53.8759591
  58.7647085  31.4105628  53.5159701  57.9903111  33.1166541  54.4956814
  57.5730660  33.7917073  53.7478633  59.0233624  33.4247683  54.6556399
  57.3581447  33.2731055  55.8222840  57.8589326  34.0742140  56.3645087
  55.8310329  33.5316035  55.7621045  55.1079588  32.5203689  55.7184335
  55.3672660  34.7546973  55.6714966  56.0858340  35.4441209  55.8403727
  54.0216569  35.1098545  55.2341345  53.3482625  34.2952898  55.5007904
  53.5244235  36.4813795  55.7480877  53.3116644  36.4214730  56.8151837
  54.4249114  37.0920274  55.6822116  52.3626185  37.1422113  55.0510853
  51.0854832  36.6188228  55.1140369  50.9192833  35.7022708  55.6618143
  49.9459222  37.1561733  54.5363474  48.9291063  36.8091336  54.6422049
  50.1283824  38.2536378  53.6985730  49.3058745  38.7287531  53.1842092
  51.4478000  38.8314738  53.6019512  51.6366840  39.7589299  53.0830967
  52.5261851  38.2415004  54.2497074  53.4894763  38.6811856  54.0358363
  53.9970592  35.0574766  53.6424912  54.9462274  35.5539632  52.9840583
  53.0187027  34.4911769  52.9625492  52.2136789  34.1470243  53.4667492
  52.8895062  34.7090981  51.4960439  53.6196902  35.4721556  51.2279850
  53.3727480  33.4779494  50.6193226  53.2987210  33.7383314  49.5633760
  54.7847120  33.0592707  50.9013559  55.0251116  32.2293572  50.2360774
  55.4743187  33.9007006  50.8206877  54.8138541  32.7177618  51.9356515
  52.4644322  32.1815190  50.7708205  52.9799301  31.3952798  50.2204136
  52.6867555  31.7213653  51.7336356  51.0041465  32.2874562  50.4476193
  50.6614784  31.2718312  50.2480062  50.4599017  32.6994031  51.2975272
  50.8640026  32.9179519  49.5696991  51.5357163  35.3017661  51.0800050
  50.5489927  35.1948399  51.8539897  51.4742117  35.8751371  49.8529851
  52.3009837  36.1370920  49.3351264  50.1853306  35.8674828  49.1710869
  49.7610969  34.9291697  49.5287223  49.4242544  37.0382231  49.7750871
  48.3639242  36.8829858  49.5756376  49.4820737  37.1044978  50.8612779
  49.7674791  38.3578725  49.2150332  50.8841583  39.0842097  49.6969731
  51.3830725  38.6892274  50.5690348  51.1747434  40.3664504  49.2077970
  52.0348927  40.9724436  49.4490758  50.5232428  40.7895399  48.0570215
  50.9874581  41.9184847  47.4311343  51.5986035  42.3817544  48.0077428
  49.3991066  40.0788918  47.5910581  48.9666133  40.5299526  46.7101388
  48.9866168  38.8834070  48.1661626  48.1811853  38.3173087  47.7214032
  50.2034014  35.7338467  47.6596277  51.2054478  36.0010194  47.0042020
  49.0587205  35.3377886  47.1235712  48.3045810  35.2027668  47.7817100
  48.9676588  34.8648911  45.7652061  49.9264819  34.6531662  45.2922464
  48.2094938  33.5518883  45.7717210  47.2931830  33.7358632  46.3313331
  47.9437740  33.2162571  44.7690672  48.8933953  32.3614504  46.4762502
  49.4198983  31.8212883  45.6893904  49.6489720  32.6689253  47.1987819
  48.0060699  31.3705733  47.1394215  48.0307481  30.2024074  46.8103402
  47.2277457  31.7270142  48.0789167  46.7301048  31.0289863  48.6139229
  47.1101192  32.6823311  48.3842929  48.2532789  35.9438447  44.9661501
  47.0742433  36.3245631  45.2365915  48.8207440  36.3420949  43.8281232
  49.7853690  36.0563239  43.7410450  48.1707404  37.1472075  42.7957459
  47.6552588  37.9750459  43.2807731  49.3646332  37.6993812  41.9544967
  50.0782940  38.1096224  42.6687736  49.8188811  36.9032345  41.3641365
  48.7607283  38.9318913  41.1045321  47.7704683  38.6304616  40.7633823
  48.6567350  39.8040568  41.7485481  49.5553475  39.2994684  39.8723127
  50.4693255  38.5939852  39.3746415  49.0978936  40.3061437  39.1613185
  49.7259428  40.6727583  38.5350551  47.1853547  36.3291891  41.8664242
  47.6079061  35.6250564  40.9329331  45.9009000  36.3698103  42.2357424
  45.6356133  37.0023907  42.9770952  44.7890993  35.6827916  41.5826440
  45.1592837  35.2433629  40.6562591  44.1302799  34.6209871  42.3869476
  43.6865823  35.0601737  43.2803213  43.0178952  33.8863500  41.6308679
  43.4158455  33.6303626  40.6490905  42.5779886  33.0313653  42.1438440
  42.1366592  34.5060784  41.4630918  45.0618372  33.6265126  42.9922248
  45.6535000  34.0718479  43.7921689  44.5348044  32.9101832  43.6238082
  45.6414731  33.1888608  42.1792591  43.7507098  36.7786554  41.1689395
  43.5165129  37.6884366  41.9771295  43.1647877  36.6699597  39.9674797
  43.5348441  35.9972944  39.3105752  42.3622788  37.7087440  39.3538872
  42.1157144  38.4895239  40.0723624  43.0543637  38.5638499  38.2214097
  43.1230734  38.0925656  37.2409857  42.1826258  39.8416902  37.9196016
  42.5942013  40.3938429  37.0752539  41.1662905  39.5510981  37.6532825
  42.2358190  40.4835658  38.7989151  44.5457410  38.8439963  38.6341530
  44.6218937  38.7599626  39.7182729  45.1223995  38.0290248  38.1972178
  45.1473399  40.1660950  38.1174319  45.1607276  40.0991181  37.0298024
  44.4600788  40.9488540  38.4375449  46.1887126  40.2983954  38.4115518
  41.0327268  37.0093667  38.8608438  41.0337349  36.4127386  37.7915806
  39.8918730  37.2545462  39.5087310  39.9526520  37.7161486  40.4052505
  38.5800135  36.7633310  39.1204087  38.5935274  36.6334739  38.0384422
  38.1721606  35.4513411  39.8310532  38.8022683  34.6425445  39.4591953
  38.3022568  35.5813803  40.9060131  36.7114424  35.1026116  39.3809818
  36.5957688  34.6222475  38.2983748  35.7113838  35.5750035  39.9281058
  37.6034085  37.8234600  39.3320271  37.4267581  38.1476124  40.4738418
  36.8322028  38.3019503  38.3155849  36.8969736  37.9080135  37.3867445
  36.0733575  39.5748504  38.2843241  36.0494924  39.8249613  39.3450805
  36.8645832  40.6087586  37.4715728  36.9904056  40.2473286  36.4506129
  36.2365347  41.4965313  37.5363077  38.2877894  40.9626446  38.0101103
  38.8970220  40.0657104  38.1216622  39.0345577  41.8550847  37.0504532
  40.0320215  42.1226280  37.3990743  39.0629291  41.3639763  36.0773661
  38.6264740  42.8624826  36.9713190  38.2639202  41.5717703  39.4257883
  37.4022655  42.2226387  39.5773880  38.3898827  40.7359933  40.1141736
  39.1561981  42.1952889  39.4588613  34.6401006  39.3741324  37.7956719
  33.7692434  40.1554773  38.1204223  34.3283748  38.3257311  36.9199328
  34.9731020  37.5768695  36.7099825  33.0571061  38.0901645  36.2061798
  32.2274482  38.1401728  36.9106305  32.9673678  38.7950647  35.3796819
  33.0175065  36.6720568  35.7370185  33.1515911  35.7146199  36.5149298
  32.7484526  36.4961795  34.4593800  32.6986533  37.3595687  33.9370993
  32.5479393  35.1588905  33.7942463  31.8941865  34.5533548  34.4222485
  32.0279205  35.3479063  32.8553388  33.8352870  34.3233234  33.4973818
  34.3166262  34.2222611  32.3530020  34.2815435  33.5637588  34.5449082
  33.8557897  33.5845224  35.4602194  35.3882547  32.5733228  34.2926547
  35.4115346  32.3211743  33.2331255  36.7469597  33.2102018  34.5638039
  36.7649490  33.6008312  35.5812153  37.3745221  32.3184457  34.5443778
  37.1623520  34.3026693  33.5973645  37.2559502  33.9655909  32.5648028
  36.5260810  35.1852777  33.6642718  38.5155902  34.8512752  33.9100223
  39.5483210  34.5184809  33.2867534  38.6369138  35.4973489  34.9453282
  35.3271963  31.1785320  35.0654008  34.5123483  31.0549573  35.9849692
  36.0640357  30.1543867  34.5262040  36.7254533  30.1487415  33.1551056
  37.5194697  30.8925857  33.0884971  36.0240426  30.4713123  32.3856973
  37.1678097  28.7392311  32.7809044  38.2210485  28.5490003  32.9884407
  37.0295661  28.3390398  31.7758405  36.4053437  27.8928701  33.8169245
  37.1762438  27.2397280  34.2278375  35.5394563  27.3973519  33.3774127
  35.9822249  28.7606167  35.0087858  34.9246266  28.6137369  35.2303490
  36.8350768  28.4360907  36.2293600  36.4273481  27.5151283  36.9088999
  37.9623423  29.1029659  36.4774447  38.1448225  29.9004888  35.8864699
  38.8606190  28.9557705  37.6466044  38.6292954  28.0776374  38.2491256
  40.3178339  28.7953739  37.1534444  40.9310033  28.6364762  38.0400942
  40.5098025  27.5454500  36.2965341  41.5156895  27.1521665  36.1459538
  39.9663444  26.7096043  36.7364980  40.2147689  27.7094449  35.2603763
  40.7996621  30.0381039  36.3247673  40.3295259  30.0293287  35.3419911
  40.5328413  30.9529718  36.8544779  42.3484097  30.0884846  36.0052181
  42.5936805  31.0690463  35.5981728  42.9297350  29.8905478  36.9063906
  42.6103039  29.3535753  35.2439074  38.6623912  30.1469779  38.6067630
  38.5452128  31.2604555  38.2044026  38.9869293  29.9705954  39.8963809
  39.1167980  28.9825105  40.0607232  38.5402969  30.7865045  41.0431092
  38.3561392  31.7984599  40.6830812  37.2248612  30.3096535  41.6434335
  37.3180012  29.3236917  42.0977542  36.9046446  30.9606675  42.4568411
  36.0100725  30.3812936  40.6460980  36.3530306  29.8663128  39.7491512
  35.1284366  29.8923398  41.0615727  35.6309589  31.7823335  40.2190216
  35.1591227  32.3346158  41.0317010  36.4534982  32.3580861  39.7972574
  34.5277711  31.7044667  39.1464405  34.8722387  31.0361163  38.3573709
  33.6889229  31.1857684  39.6103453  34.2828156  33.0554957  38.7312603
  33.7505228  33.5215536  39.4526142  35.1543360  33.5300597  38.5429543
  33.7326104  33.1574079  37.8908402  39.6280591  30.8685428  42.1307452
  40.4886078  30.0417820  42.1437227  39.6599400  31.9011774  42.9593226
  38.9369720  32.5965875  42.8427375  40.6125038  32.1758537  44.0953737
  41.5790185  31.8558930  43.7063178  40.6668872  33.6229658  44.4160150
  41.4105908  33.8209424  45.1882069  40.9504693  34.2754243  43.5908101
  39.4500398  34.1362332  44.8542958  39.5069906  35.0950080  44.8689044
  40.3808978  31.4081940  45.4703905  41.3050849  31.1255026  46.2663753
  39.1420149  30.8608941  45.6088537  38.4666506  31.1153158  44.9016892
  38.7113481  29.7504876  46.5300727  38.5104008  30.2153743  47.4946770
  37.3639579  29.1823628  45.9832466  37.1735816  28.2217421  46.4618036
  36.5972416  29.9514809  46.0627233  37.4525900  28.8727613  44.5677367
  36.5502000  28.8247459  44.2418858  39.6595998  28.5960232  46.7823023
  39.9864320  28.2095095  47.8862629  40.2779873  28.1296235  45.7493870
  39.8397594  28.5403364  44.9372729  41.1468786  26.9617562  45.6334777
  40.7324907  26.1581938  46.2423784  41.1963393  26.6011742  44.1390844
  41.3872624  27.5436046  43.6248789  41.9416712  25.8081028  44.0805348
  39.9596189  25.9509221  43.5673327  39.8716084  26.0033106  42.2954390
  39.1483797  25.3321392  44.2913794  42.5824336  27.1420383  46.1471517
  43.4336388  26.2248936  46.3103739  42.8947774  28.4442196  46.4381539
  42.1661944  29.1367693  46.3418491  44.2031370  29.0125548  46.8998944
  45.0777084  28.3754748  46.7692002  44.5460448  30.2705740  46.0678486
  43.7682835  31.0284116  46.1657036  45.4836947  30.7475496  46.3551391
  44.7688221  29.9127955  44.6077846  43.6982471  29.9312140  43.7024863
  42.6860935  30.0326346  44.0662772  43.9076561  29.7360412  42.3104714
  43.1035830  29.7758616  41.5906070  45.2226948  29.5255948  41.8285788
  45.3517832  29.1609018  40.4794182  46.2606587  28.9794101  40.2276105
  46.3323830  29.4739632  42.6924882  47.3178881  29.4262869  42.2520265
  46.0593575  29.6535666  44.0511333  46.8704776  29.6579186  44.7645836
  44.1621111  29.3153092  48.3854097  45.2584435  29.6280682  48.8635897
  43.0829972  29.2375384  49.0806289  42.2126118  28.9915330  48.6303407
  42.8907300  29.6401989  50.5156784  43.2984912  30.6384264  50.6758807
  41.4172393  29.5489062  50.8488146  41.1260786  28.5950442  50.4096033
  41.2714747  29.4893246  51.9272078  40.4199434  30.5622067  50.3184242
  40.7796643  31.5467256  49.4094113  41.8252425  31.6134147  49.1491961
  39.8593902  32.4858206  48.8919511  40.2396162  33.1927880  48.1699293
  38.4854382  32.3059134  49.1702283  37.6572271  32.8647783  48.7587988
  38.1182646  31.3325771  50.0983307  37.1273369  31.0585561  50.4274214
  39.0908259  30.5901334  50.7757543  38.7520924  29.8619642  51.4994692
  43.7303076  28.7788087  51.4358035  44.3602788  29.3791261  52.2962211
  43.8674820  27.4426370  51.2864099  43.2162223  26.9543423  50.6890508
  44.7682149  26.5979566  52.0841594  44.4300691  26.4896981  53.1154884
  44.6648430  25.5641306  51.7541045  46.2424001  26.9787313  52.0910550
  46.8786191  26.8404737  53.1443922  46.7383132  27.5945607  51.0226818
  46.1032583  27.8173559  50.2699989  48.1601053  28.0716973  50.9250147
  48.7847215  27.3104772  51.3939376  48.5054858  28.2959330  49.4027336
  47.6586600  28.8840167  49.0496887  49.4186373  28.8846437  49.3105441
  48.7062231  27.0645378  48.5954398  48.9843608  25.9364180  49.0184567
  48.6183945  27.2493064  47.3006017  48.7247242  26.3780942  46.8002646
  48.4329218  28.1917945  46.9900263  48.3797193  29.3825534  51.7998421
  49.4219463  29.5953593  52.3576211  47.3818236  30.2843724  51.8182982
  46.5347515  30.0050822  51.3426009  47.5439587  31.6862431  52.3922709
  47.2872980  31.6319979  53.4502783  48.4956094  32.1882525  52.2217380
  46.4783994  32.6783815  51.8528650  45.3150684  32.3569210  51.6265509
  46.8408796  33.9729973  51.8765076  47.7143704  34.2748978  52.2849975
  45.9969633  35.0784524  51.3530618  44.9418827  34.9104424  51.5684464
  46.3918559  36.3958625  52.1169907  47.4760077  36.4981047  52.1770520
  46.0260971  37.2956125  51.6217742  45.8113881  36.3466275  53.5977308
  44.7357100  36.1763922  53.5600111  46.2414091  35.4493329  54.0437301
  46.0958946  37.5689900  54.3793764  47.1624023  37.7844100  54.3158032
  45.5821561  38.3779744  53.8609084  45.6486720  37.4969060  55.7259873
  46.1317113  36.8169323  56.2940919  44.7181388  38.1174894  56.4480241
  43.9387139  38.9957428  55.9765617  43.8867820  39.2426066  54.9983458
  43.0906403  39.2162333  56.4793997  44.4395914  37.8111740  57.6760038
  44.7350508  36.9245636  58.0592814  43.8517378  38.4076811  58.2403162
  46.0516034  35.1376253  49.8100375  46.9974390  34.6285104  49.2217154
  45.0064478  35.7710050  49.2559066  44.2284432  36.0780817  49.8210276
  44.9088249  36.0032434  47.8062277  45.8517597  35.7130690  47.3421135
  43.6743099  35.2563433  47.2795903  43.3643942  35.5477614  46.2759725
  44.0672251  33.7507955  47.1583286  44.9028537  33.5878019  46.4785493
  44.2103266  33.2358777  48.1081516  43.2571103  33.2607556  46.6184157
  42.4983732  35.4118346  48.1407619  41.5698533  35.1396765  47.6388847
  42.6129518  34.8825103  49.0864741  42.5028873  36.4909699  48.2927376
  44.6871912  37.5131986  47.4884105  44.2753385  38.3190775  48.3783670
  44.9175270  37.9510576  46.2594720  45.1509132  37.2971053  45.5260946
  44.4913382  39.2804475  45.8360308  44.6393165  39.9701674  46.6672226
  45.1029359  39.7313126  44.5399343  44.3886081  40.4191538  44.0873016
  46.4012826  40.4929489  44.7286850  46.3379922  41.2448742  45.5143470
  47.2399006  39.8230722  44.9183668  46.6384674  40.9729930  43.7792362
  45.3543262  38.6601528  43.7335655  44.5467966  38.5752056  43.2204887
  42.9970784  39.1684817  45.5870861  42.4845545  38.0959634  45.1810410
  42.2854809  40.3080459  45.7546347  42.7539238  41.1474781  46.0639237
  40.9028646  40.2471695  45.3992823  40.6708697  39.3777434  44.7854056
  40.0882041  40.1988294  46.6834542  40.2933329  39.2155701  47.1068363
  40.4309824  40.9168804  47.4272141  38.5612190  40.3804210  46.6121668
  38.1317205  40.2732415  47.6082464  38.2932739  41.3551220  46.2041100
  37.7971695  39.3628983  45.7480395  36.7254493  38.8597754  46.1243200
  38.3263399  39.0251749  44.6336214  40.7466561  41.5212002  44.6646820
  40.2938654  42.5655959  45.1781830  40.9917695  41.5162778  43.3684586
  41.5964800  40.8012500  42.9894316  40.8021733  42.7078946  42.5104273
  41.4408225  43.5256331  42.8420370  41.3828786  42.3593144  41.0708811
  41.0586905  41.3664948  40.7606678  40.9687860  43.0967959  40.3825925
  42.9015871  42.4582718  41.0279200  43.6200239  41.2259301  41.3672199
  43.1313428  40.2907393  41.5974435  45.0153314  41.1934469  41.2973419
  45.5233159  40.2532939  41.4518351  45.7256221  42.3822260  40.9427473
  46.8008928  42.3117356  40.8706626  45.0106364  43.6033681  40.6810273
  45.5406762  44.5296252  40.5184399  43.6098517  43.6290632  40.8397024
  43.0108771  44.5202493  40.7243122  39.3280675  43.1598357  42.4520209
  39.2075019  44.3115970  42.0822778  38.3315805  42.3387326  42.8487592
  38.5987156  41.4092917  43.1376319  36.9072336  42.7319118  42.7906644
  36.5253160  42.9774398  41.8003816  36.0155220  41.6275599  43.4450482
  36.4762237  41.2030654  44.3370809  35.0238171  42.0167172  43.6754022
  35.8267723  40.4878997  42.4739693  35.5358758  40.9263612  41.5190391
  36.8247862  40.0517460  42.5051503  34.6304790  39.5519828  43.0166948
  34.8514851  39.2995778  44.0541069  33.7807682  40.2332413  43.0606525
  34.2629369  38.3396037  42.1240202  33.3807177  37.7667955  42.4097563
  34.0768951  38.7834675  41.1465667  35.3893984  37.3308264  42.0658686
  35.4977988  36.7775917  42.9037377  35.2926077  36.5696994  41.4078091
  36.2631913  37.7780983  41.8268085  36.7526602  43.9978124  43.5868101
  36.2060602  45.0341505  43.0936279  37.4164649  44.0218214  44.7988752
  38.0007037  43.2544627  45.0989994  37.4142127  45.1918279  45.7129681
  36.3931444  45.2619307  46.0873291  38.2325482  44.6584192  46.9084292
  37.7470756  43.7808365  47.3360762  39.2321363  44.4342118  46.5352313
  38.4846713  45.7209705  47.9968283  39.4322948  46.7672118  47.7860153
  39.9979633  46.8979482  46.8752397  39.7072753  47.6053062  48.9037685
  40.4577811  48.3796057  48.8360160  39.0630013  47.3750740  50.1187327
  39.3707208  48.2536139  51.1196000  39.0579388  48.0140054  51.9954432
  38.2365583  46.2965520  50.3883272  37.8613208  46.0731520  51.3770225
  37.8921262  45.4629318  49.2986713  37.2618385  44.5937908  49.4178409
  37.9665685  46.4152130  45.0251514  37.3026047  47.4811709  45.0019196
  39.1495557  46.3332648  44.4165876  39.6998473  45.4883288  44.4714724
  39.7296397  47.5139399  43.7819027  39.9902088  48.2312912  44.5594584
  40.6811354  47.2914348  43.2997726  38.8627438  48.1896887  42.6553993
  38.6940335  49.3691237  42.7022594  38.1919525  47.3808636  41.8587569
  38.2985647  46.3885272  42.0147291  37.3598636  47.8030955  40.6742308
  37.9853991  48.5712535  40.2196841  37.2794378  46.6220836  39.6999944
  36.8145012  45.7946296  40.2361557  36.7409058  46.9157006  38.7988205
  38.2619742  46.1997781  39.4900889  36.0004526  48.2767688  41.0007891
  35.4759755  49.2176241  40.4223567  35.3626871  47.7477005  42.0616505
  35.8175783  47.0353538  42.6147329  34.1416823  48.3016123  42.4717223
  33.5271534  48.6361704  41.6357044  33.3321160  47.1720372  43.0663488
  33.8950398  46.7250770  43.8858836  32.3868300  47.5449090  43.4612994
  32.9418049  46.0834786  42.0448951  32.5271535  46.6117080  41.1857170
  33.7934154  45.4924508  41.7075370  31.9779701  44.9670779  42.5316064
  32.1751605  43.9759025  42.1231344  31.8832946  44.8251881  43.6077034
  30.5461770  45.4629874  42.1882607  30.2978938  46.3303725  42.7995417
  30.6486392  45.8479037  41.1738925  29.5168697  44.3981790  42.3716692
  29.5880997  43.6063025  41.7475587  29.5811739  44.0745859  43.3261672
  28.5653329  44.7255854  42.2896463  34.3510736  49.5763216  43.3517373
  33.4769876  50.4326534  43.3716278  35.4936049  49.7155056  44.0437172
  36.0289704  48.8593624  44.0541317  35.8851164  50.8093459  44.8585585
  35.1307125  51.1202087  45.5813870  37.1231046  50.4226263  45.7691601
  36.6285444  49.7303610  46.4496664  37.8816909  49.9199914  45.1683191
  37.7137207  51.6433537  46.5579631  37.9450502  52.4550324  45.8679158
  36.7469099  52.1083557  47.6359260  36.1795929  51.2702206  48.0395236
  37.3451449  52.6586933  48.3623628  36.1132838  52.8637498  47.1701463
  38.9710118  51.0533493  47.2282281  39.6313478  51.8367757  47.6004007
  38.6798666  50.3445426  48.0027114  39.5726019  50.5533292  46.4688552
  36.2162458  51.9522619  43.9251147  35.7481043  53.1126317  44.0941693
  36.8928341  51.6199475  42.8443371  37.3577810  50.7242506  42.8891424
  37.2331319  52.6169974  41.7838854  37.8133109  53.4128643  42.2509530
  37.8904999  52.0898784  41.0924941  35.9880025  53.3103309  41.1125283
  35.9965583  54.5151100  40.9722536  34.9500400  52.5263711  40.7818773
  34.9374980  51.5819263  41.1406540  33.7802821  53.0604619  40.1208120
  34.0856188  53.7269157  39.3145509  32.9183380  51.9331822  39.3806162
  32.0497159  52.4529726  38.9746757  33.7825772  51.3493195  38.2878144
  34.3221061  52.0335861  37.6342122  34.5262255  50.7857611  38.8499692
  33.2474493  50.7020077  37.5917996  32.5368722  51.0660925  40.3870537
  31.5774308  51.0451762  40.3764436  32.9022205  53.9036915  41.0680673
  32.6667792  55.0394190  40.6755977  32.6485879  53.5278514  42.3244999
  32.9711464  52.6380564  42.6771099  31.6919617  54.1808005  43.1628106
  30.8078797  54.3360258  42.5442688  31.2679883  53.1473978  44.2150854
  31.0550430  52.2296429  43.6661352  32.2501428  52.6736306  45.3244754
  32.4651208  53.5148301  45.9836035  31.7703328  51.9715909  46.0071940
  33.1275257  52.1452182  44.9518031  29.9480093  53.5676533  44.8400925
  30.0659506  54.4113670  45.5190586  29.1550616  53.6757518  44.0995564
  29.7721408  52.6602232  45.4171496  32.0918220  55.5831730  43.7898538
  31.3308101  56.3995798  44.3955218  33.4115185  55.8303567  43.7009127
  33.9764751  55.1267742  43.2469615  34.0956682  57.0787910  44.2136075
  33.3093028  57.5905364  44.7682497  35.4225804  56.7764924  44.9571892
  36.0947229  56.3002377  44.2423984  36.0227778  58.0443508  45.3985417
  36.6208569  57.9016924  46.2984417  36.6360568  58.5393083  44.6458586
  35.2457153  58.7279561  45.7409985  35.2503533  55.8138470  46.1320942
  34.9443781  54.8555220  45.7118199  36.1866351  55.7324937  46.6846808
  34.1921092  56.2311138  47.1703166  34.5367990  55.8007206  48.1105099
  34.2851059  57.3105468  47.2891906  33.1837314  55.8673570  46.9769947
  34.3101869  58.0681631  43.0551678  34.1182504  59.2339927  43.3242472
  34.5754264  57.6127811  41.8607436  34.7922200  56.6348946  41.7265326
  34.3882693  58.4642777  40.6770664  34.7570682  59.4841319  40.7812578
  35.0558804  57.6523877  39.5062905  34.7143530  56.6174217  39.4983949
  34.8281180  58.1271606  38.5521181  36.5700335  57.5165030  39.6652832
  37.0347470  58.4965631  39.7727656  36.7456766  56.8364966  40.4991069
  37.0317775  56.8806105  38.3104595  36.5979886  55.8822258  38.2557491
  36.6790088  57.4168123  37.4296486  38.4685441  56.5904429  38.1315452
  38.7470347  55.6447601  38.3515974  39.4913454  57.4779518  38.3278321
  39.3849893  58.7413260  38.1363434  38.6123104  59.1066238  37.5978512
  40.2540997  59.2353882  38.2807865  40.6176814  57.0468694  38.7725209
  40.8929411  56.0812986  38.8805908  41.3287017  57.7648019  38.7610326
  32.9130692  58.6109560  40.2644574  32.5985933  59.4197040  39.3769212
  31.9757311  57.8595447  40.8988393  32.3758749  57.2664391  41.6124062
  30.5042459  57.9375603  40.7154413  30.1165084  57.1832938  41.4001621
  29.9777420  59.2476160  41.2307168  30.2893450  60.0385678  40.5494197
  28.8885784  59.2880108  41.2380539  30.3857273  59.6730620  42.6304434
  30.4263402  58.8073976  43.2920670  31.4169403  60.0256305  42.5936015
  29.6135584  60.8493595  43.2457161  28.5624510  60.6100649  43.0871118
  29.7252742  60.9277744  44.3272403  29.9627498  62.2231954  42.6285377
  29.9601392  62.1775669  41.5393911  29.1238662  62.8427593  42.9451904
  31.1663889  62.9294855  43.2580074  32.0668020  62.5145521  43.0627446
  31.3098443  63.8432628  42.8536873  30.7768935  63.0067540  44.1866429
  29.9628411  57.4415096  39.3540712  28.7837135  57.7098342  39.0214135
  30.8287421  56.8167433  38.5942696  31.6708056  56.5508050  39.0847252
  30.5709775  56.3271531  37.2778271  30.1425643  57.1030637  36.6432612
  31.8023760  55.8547814  36.5444161  32.2154378  55.0380043  37.1355854
  31.4453097  55.4397306  35.6010273  32.9373124  56.7508141  36.1441637
  32.8422287  58.0555176  35.7911639  32.0196683  58.7414612  35.9324505
  33.9880744  58.5093668  35.0880769  34.1223086  59.4335498  34.7039729
  34.8796296  57.4768150  34.9004386  36.1072850  57.3562946  34.2173434
  36.5942096  58.1531367  33.6750629  36.7942970  56.1915877  34.2228710
  37.6079821  55.9942719  33.5400153  36.1754534  55.0089537  34.7918150
  36.6545363  54.0558551  34.6266222  34.9568851  55.1453626  35.5374080
  34.5044842  54.2488074  35.9346526  34.2754574  56.3456367  35.5740442
  29.5119479  55.2029547  37.1854614  29.3566439  54.4157937  38.0641168
  28.7284579  55.1239794  36.0263409  28.7686026  55.8757029  35.3525649
  27.5779802  54.2170697  35.8461580  27.0906062  54.6077787  34.9537601
  28.1745784  52.8307690  35.6386445  29.0439223  52.9117257  34.9855961
  28.4240534  52.3238768  36.5710245  27.1104715  51.8934886  34.8763244
  26.1400873  52.2714040  34.1870926  27.4590274  50.6434727  34.8314347
  26.8644266  49.9815010  34.3532732  28.2707826  50.3534859  35.3571477
  26.4375695  54.2854690  36.9178477  25.6489457  53.3075265  37.1084519
  26.2938507  55.4264360  37.5809867  27.0245873  56.1083329  37.4424602
  25.3018472  55.7007719  38.6033369  25.0625221  56.7627101  38.6642700
  24.3886292  55.1913805  38.2983181  25.5706839  55.2303773  40.0244244
  24.6891932  55.5158503  40.9101587  26.6847231  54.5911855  40.3214167
  27.3588448  54.4902563  39.5755955  26.9693176  53.8980745  41.5488885
  26.0436470  53.4025177  41.8427599  28.0543867  52.8723351  41.3075567
  29.0043677  53.3821461  41.1451075  28.3268448  52.2875315  42.1859036
  27.8029411  51.9090819  40.1235886  26.7470279  51.6485581  40.0537550
  28.0499401  52.4079808  39.1856801  28.5808446  50.5893644  40.1888774
  27.8525967  49.6546749  40.4898715  29.8665098  50.4911933  40.1181835
  27.2861109  54.8141878  42.7949412  28.0960564  55.7328764  42.6049403
  26.5952105  54.6353373  43.9597168  26.0276009  53.8008920  44.0050306
  26.6043085  55.6507939  45.1196970  27.2861102  56.4801508  44.9296930
  25.1758940  56.1033342  45.5159828  24.7208943  55.2013048  45.9249012
  25.3165758  56.9344420  46.2068636  24.3325626  56.6749817  44.3582443
  24.9449212  57.5196870  44.0440788  24.2293200  55.8182874  43.6916254
  22.9231323  57.3000933  44.8154376  23.1355673  58.1427019  45.4724332
  22.3736469  57.5333920  43.9034138  22.1061333  56.2444871  45.6295803
  22.0363542  55.3585394  44.9979817  22.7177105  55.9104130  46.4666244
  20.7359403  56.6833301  45.9844335  20.1144112  55.8931725  46.0759458
  20.6747567  57.1369705  46.8837338  20.3572377  57.2605121  45.2465004
  27.2775665  55.1189473  46.3911851  27.3034032  53.9040334  46.5864456
  27.8180854  55.9650201  47.2486774  27.5711766  56.9428803  47.1997953
  28.6696080  55.6301452  48.4147619  29.4892941  54.9419013  48.2087958
  29.3097392  56.9182390  48.8786049  29.4310074  57.5529289  48.0002827
  28.6249055  57.4890688  49.5064274  30.6907549  56.6093512  49.4895427
  30.4685199  55.8653344  50.2547176  31.3340870  56.0897846  48.7795516
  31.5235920  58.0443381  50.1840649  32.7173136  57.0848925  51.1371320
  33.2140502  56.3454942  50.5096865  33.4896918  57.8017556  51.4147166
  32.2240619  56.5519198  51.9499340  27.8445054  55.0022878  49.5066638
  28.3218978  54.2070236  50.3068421  26.5346536  55.3098854  49.5541939
  26.2043818  55.9525513  48.8486693  25.4885461  54.6968826  50.4594379
  25.7468699  55.0120029  51.4709576  24.0714993  55.1699960  50.0445248
  23.3287479  54.5449826  50.5407018  23.9029056  56.1457273  50.4996628
  23.9492669  55.2977635  48.6386316  22.9970174  55.1921918  48.5658545
  25.5854294  53.1695492  50.5951966  25.1980653  52.6347579  51.6111205
  25.9321488  52.4391729  49.5884880  26.3888119  52.8663325  48.7944178
  25.8410544  50.9703151  49.5467220  24.9743429  50.7440548  50.1667410
  25.5084480  50.4373999  48.1699169  26.2710308  50.8858373  47.5334200
  25.7472393  49.3813118  48.0393958  24.1499717  50.8731546  47.7111197
  22.8927248  50.4901260  48.3556300  22.8298675  50.0223726  49.3271209
  21.6702948  50.9047893  47.7816262  20.7221349  50.7172337  48.2640913
  21.7098072  51.6538208  46.6336821  20.5243453  52.1354570  46.0467174
  20.6949961  52.4262488  45.1481589  22.8852440  52.0741402  46.0471245
  22.8230542  52.6941434  45.1645055  24.0936394  51.6132650  46.5051046
  25.0112275  51.8213704  45.9737308  27.0350743  50.3151931  50.1748507
  27.2204678  49.0829289  50.2837363  27.9708018  51.1199325  50.6664650
  27.7830733  52.1114066  50.6985604  29.2686791  50.6203957  51.1778892
  29.5316700  49.7204927  50.6223063  30.3976780  51.6775010  51.0773073
  30.0585618  52.5875479  51.5718736  31.2086331  51.1956281  51.6230218
  30.9300622  52.0879780  49.6698554  30.1635100  52.2891410  48.9204149
  31.9749876  53.1983125  49.7145465  31.6196532  53.9607146  50.4084994
  32.8576250  52.8117301  50.2236773  32.1869538  53.6738748  48.7570394
  31.7332671  50.9153061  49.0729573  31.0307086  50.0938172  48.9393439
  32.2159394  51.2131893  48.1418209  32.6191084  50.6025418  49.6246979
  29.0310417  50.1704112  52.6790293  29.9291823  49.7756753  53.4207867
  27.8236105  50.2468711  53.1682181  27.0945141  50.6278553  52.5820240
  27.4124931  49.7911546  54.4907362  27.7562606  50.5248582  55.2202126
  25.8674206  49.9010831  54.5990546  25.5851937  50.9098905  54.2994956
  25.4067156  49.1822751  53.9208593  25.2233071  49.6128180  56.0094751
  25.4789428  48.6026723  56.3267291  25.6292548  50.3276262  56.7250019
  23.6839720  49.6520457  55.9990566  23.3508559  49.0170569  55.1786135
  23.2481342  49.4163053  56.9693312  23.1468608  51.0067890  55.6275714
  23.6448918  51.7563934  56.2426847  23.4750739  51.1944793  54.6052380
  21.6635322  50.9869827  55.8489852  21.3412217  51.9391834  55.9480902
  21.2036541  50.4189955  55.1526960  21.3788064  50.6649585  56.7635259
  27.8098468  48.3659976  54.9378041  28.0104027  48.0668360  56.1070405
  27.7275734  47.4384976  53.9916626  27.3336849  47.7028843  53.1003296
  27.9453508  45.9740665  54.1200130  28.1199676  45.7554843  55.1727241
  26.6216284  45.3035716  53.5823621  26.6788632  44.2469813  53.8419794
  25.7576206  45.7456841  54.0780728  26.4365511  45.3561427  52.0526060
  26.5649346  46.4202923  51.4336188  26.2499573  44.2044446  51.4325420
  26.0287407  44.0799602  50.4553737  26.2288634  43.3576502  51.9828004
  29.2055742  45.4847270  53.4015090  29.2875472  44.3692572  52.9395127
  30.1957950  46.3626689  53.1548377  29.9868323  47.3454764  53.2585780
  31.3901640  46.0549235  52.3356770  31.0223946  45.7275081  51.3640131
  32.0619705  47.4269287  52.1757055  31.5115548  48.2436013  51.7079294
  32.3345517  47.8309997  53.1502183  33.2958618  47.4426009  51.3566446
  34.5833151  47.6010153  51.8073928  34.8728999  47.4992294  52.8423842
  35.4459063  47.5710550  50.7477330  36.4370658  47.4996526  50.9282142
  34.8152564  47.6577181  49.4989195  35.2809273  47.8145282  48.2219300
  36.3392713  47.9030900  48.0261245  34.2870831  47.8794793  47.1860096
  34.6242604  48.0044963  46.1673776  32.9136516  47.7060801  47.4402999
  32.2369214  47.6772594  46.5987260  32.4864422  47.4142702  48.7697942
  31.4888190  47.1532457  49.0920103  33.4375347  47.4939732  49.8552068
  32.2506760  44.9563762  52.9494049  32.1396013  44.4994049  54.1064998
  33.1216189  44.3761977  52.1323974  33.1080117  44.6394490  51.1572914
  33.9160464  43.1880950  52.2513469  34.7467427  43.2621515  51.5488540
  34.4139918  43.1854460  53.2210795  33.1618316  41.8660782  51.9489603
  32.5684476  41.7927656  50.8613704  33.1322053  40.8298575  52.8700352
  33.6210689  40.9507712  53.7456094  32.4862570  39.5285757  52.5779165
  33.0640851  39.1143388  51.7516288  32.5883910  38.6682724  53.7268011
  31.7972571  39.0397402  54.3787288  32.3322775  37.6751265  53.3572351
  33.7985417  38.3971695  54.6246021  34.7151185  38.2482656  54.0540833
  34.0457329  39.3177303  55.1537952  33.6250755  37.2498875  55.7066536
  32.6303504  37.2541691  56.4675305  34.4477440  36.3505636  55.8125165
  31.0399574  39.7314939  52.0231076  30.5703635  38.9870810  51.1482110
  30.3843193  40.8054725  52.5199724  30.9031325  41.3879338  53.1616433
  28.9865836  41.2686552  52.2705418  28.3457543  40.3870561  52.3077682
  28.7717263  42.0549865  52.9937959  28.7063891  41.8511528  50.8671999
  27.5806171  41.9043394  50.3714384  29.7106857  42.1264309  50.0779899
  30.6313788  42.0322944  50.4845676  29.6910691  42.3209900  48.6102753
  28.6813395  42.5450722  48.2653708  30.5300728  43.5478538  48.2727254
  31.2944424  43.7624858  49.0204937  31.0266301  43.4870611  47.3051500
  29.7447651  44.8256622  48.4056860  28.8164038  45.1247825  49.3080303
  28.5322845  44.4417632  50.0944570  28.3701899  46.4475811  49.1770263
  27.7735621  46.8907717  49.8615140  28.7786942  46.9545830  47.9913914
  28.6458408  48.2519498  47.4338052  28.0257613  48.9417784  47.9861348
  29.2371851  48.5269347  46.1497494  29.2123175  49.5168620  45.7174549
  29.9764333  47.5335355  45.5201431  30.4578875  47.6663283  44.5620315
  30.1549944  46.2772238  46.1839946  30.8002082  45.5136560  45.7738332
  29.7052943  45.9844875  47.4482561  30.0785265  41.0797769  47.8097056
  30.6661903  41.2398765  46.6998446  29.8104559  39.8859924  48.2878088
  29.2664152  39.8531798  49.1376159  30.0532867  38.6840361  47.5233925
  29.5294141  37.8853662  48.0499091  29.7157760  38.6630373  46.4873990
  31.5109977  38.2857772  47.3836009  31.8419676  37.2425317  46.8163657
  32.4209418  39.1316139  47.7689928  32.0915922  40.0727079  47.9310509
  33.9223039  38.9447904  47.7778135  34.2258070  38.7245121  46.7540648
  34.5532564  40.2695356  48.2622824  34.2014195  40.3275274  49.2917705
  35.6168789  40.0329043  48.2828182  34.2523304  41.6108126  47.6673129
  33.7215780  41.7201441  46.3326413  33.4284790  40.8500795  45.7635406
  33.4715861  42.9776775  45.7589960  33.0524304  43.1116418  44.7726968
  33.7242006  44.1883629  46.5109340  33.4764538  45.1203126  46.0252218
  34.1082538  44.0622125  47.8593709  34.4851237  44.9419768  48.3598397
  34.4491939  42.8051908  48.3835171  35.0328921  42.7032661  49.2871530
  34.3700633  37.7671732  48.7569306  33.6116753  37.1508596  49.4369358
  35.6937648  37.5020025  48.7701554  36.2154918  38.0545156  48.1060589
  36.3507375  36.3940197  49.4431094  35.7522570  35.4864236  49.3620153
  37.8107187  36.0643479  49.0026774  38.2216004  35.1884278  49.5043797
  37.9102317  35.6109573  47.4660548  37.1183277  34.8814868  47.3000221
  37.8692578  36.4611998  46.7843556  38.8980644  35.2081786  47.2397587
  38.6942130  37.3028962  49.3128629  39.7106762  37.0954624  48.9812687
  38.3357554  38.0462636  48.6005721  38.6589973  37.5472142  50.3748862
  36.2630024  36.6149912  51.0296979  35.8867921  37.6917941  51.4460948
  36.5202949  35.5906401  51.8856369  36.6664604  34.1472459  51.4891452
  37.7038267  33.9365678  51.2289550  35.9593512  33.8072551  50.7332875
  36.4510762  33.3717447  52.7936824  36.9538936  32.4066441  52.8651700
  35.3676972  33.3386092  52.9049706  37.0954797  34.3054280  53.7858833
  38.1543266  34.0499352  53.7752672  36.7481316  34.1392871  54.8063525
  36.6913237  35.7112822  53.3458956  35.7031313  35.8553000  53.7828804
  37.6598416  36.7503729  53.8641596  38.7802813  36.7558808  53.4076624
  37.3302885  37.5604985  54.9030918  36.4906207  37.3089828  55.4052431
  38.1356817  38.6551151  55.4814076  38.2490197  39.4751888  54.7734849
  37.4282266  39.2900103  56.6619958  36.3565850  39.1036090  56.5928378
  37.7694658  38.8497682  57.5988585  37.7847197  40.6665365  56.6892221
  37.2905664  41.1533803  57.3516326  39.5924455  38.2744171  55.8617235
  40.5517706  39.0395998  55.6388181  39.7234649  37.0251635  56.4176492
  38.9572378  36.3861049  56.5761583  40.9937432  36.3768796  56.7610062
  41.6882637  37.0296243  57.2902353  40.5623841  35.2450011  57.6299426
  39.7838961  35.6160598  58.2970001  40.0291296  34.5288865  57.0039326
  41.8239990  34.6770809  58.3373100  42.3518326  33.7237351  57.8437206
  42.1516021  35.1751483  59.4452442  41.7811451  35.8885538  55.5823981
  42.9207947  35.6098110  55.7615828  41.2205807  35.7266479  54.3600896
  40.2544887  36.0024776  54.4690771  41.7679331  35.2712691  53.0679397
  42.7846484  34.9567284  53.3001966  40.9268760  34.0909625  52.4713123
  39.9228386  34.5116453  52.4164592  41.3232038  33.8504895  51.4843705
  40.8982807  32.7596419  53.2899568  40.2923738  32.9336275  54.1790209
  40.2907985  32.0466685  52.7315589  42.1730667  31.9956104  53.7301186
  41.7802337  31.1033927  54.2167548  42.7403475  31.8144019  52.8171619
  42.8867579  32.5731712  54.8118845  42.5487486  33.4356587  55.2141530
  44.0469121  32.2181008  55.2946062  44.7382397  31.2436906  54.8008087
  44.3297597  30.6219778  54.1188648  45.5280680  30.9457749  55.3558704
  44.5260351  32.8519204  56.3017084  43.9343896  33.4964853  56.8071050
  45.5009586  32.6649435  56.4870832  42.1384957  36.4989004  52.1758041
  43.0247905  36.4861429  51.3613731  41.4989398  37.6402758  52.5029513
  40.8504968  37.5754673  53.2751091  41.6678340  38.8901934  51.8271030
  41.6897926  38.8351125  50.7380512  40.4058390  39.7004279  52.1942279
  40.5518952  40.7121953  51.8145078  39.5600367  39.2173617  51.7042925
  40.1685462  39.7882724  53.2545620  42.9647049  39.6532240  52.2000082
  43.2744360  39.8880593  53.3602444  43.6875790  40.0248197  51.1863582
  43.3990617  39.7428326  50.2594644  44.7238420  40.9897797  51.1012447
  44.9845294  41.4286328  52.0650923  45.9538605  40.2839031  50.4496539
  45.9484841  39.2783219  50.8725008  45.7931736  40.0601676  49.3952175
  47.3097133  40.8947699  50.7862646  48.0417262  40.1867162  50.3988434
  47.5443422  42.2941765  50.2367808  48.6152349  42.4884585  50.2942199
  47.2522207  42.3098688  49.1863800  47.0704190  43.0320360  50.8847733
  47.6019184  40.9817949  52.2786362  46.8889689  41.6069519  52.8145725
  47.5066595  40.0318104  52.8055415  48.6321604  41.2679327  52.4944799
  44.1647915  42.1348997  50.2188293  43.9672188  42.0100899  48.9989537
  43.8892441  43.2540270  50.8765592  44.1465058  43.3587321  51.8478507
  43.2489772  44.4458113  50.2423379  42.7602190  44.0517534  49.3516894
  42.0460564  45.0232353  51.0529371  41.7851966  45.8786590  50.4281968
  40.8530124  44.0611821  51.0901209  40.4535492  43.8890468  50.0914455
  41.2337468  43.0833479  51.3845875  40.0531009  44.6103501  51.5871693
  42.3479335  45.6886543  52.4240453  42.1919848  45.0550628  53.2966184
  43.3821801  46.0322685  52.4381604  41.6736181  46.5308278  52.5808784
  44.2748841  45.5624409  49.8833959  45.2390703  45.8185670  50.6299155
  43.9608173  46.1744101  48.7312394  43.3086339  45.8087886  48.0519142
  44.5502117  47.3938072  48.3633183  44.6345998  48.0526042  49.2269300
  45.9812892  47.1423515  47.8116171  46.4207332  48.0867072  47.4900114
  46.5659354  46.7993779  48.6650478  46.1606379  46.0682190  46.7614140
  46.8180947  44.8693811  47.1843138  47.1363603  44.6536806  48.1937732
  47.2369632  43.9660488  46.1831476  47.8171902  43.0859563  46.4196636
  46.9938921  44.2331784  44.8638466  47.2515987  43.5377252  44.0796736
  46.2827907  45.3186662  44.4365856  46.1525589  45.4687663  43.3752620
  45.8531123  46.2773346  45.4234317  45.3678299  47.1940168  45.1250715
  43.7030321  48.0300003  47.2546925  42.6714772  47.5820723  46.7956489
  44.1297218  49.1939701  46.8931744  44.9213369  49.5797107  47.3871701
  43.3177571  50.1566927  46.0933584  42.2533926  49.9240828  46.1448935
  43.4763814  51.5510192  46.6140136  44.5180817  51.8402107  46.4744907
  42.5915307  52.5534684  45.8274800  42.9516267  52.5921795  44.7995197
  41.5907103  52.1217963  45.8175468  42.5870410  53.5462610  46.2759247
  43.0162921  51.7163373  48.0357624  41.9764936  51.4249993  48.1856668
  43.7139535  51.0971765  48.6010106  42.9789368  52.7479497  48.3830495
  43.6960825  50.0843179  44.5913711  42.8692790  49.7018940  43.7373160
  45.0353727  50.0156622  44.3988610  45.5824851  50.2397972  45.2169077
  45.7380981  49.9674836  43.1023319  45.1945938  49.6435841  42.2140639
  46.1855775  51.3764710  42.7639686  46.5211367  51.3264596  41.7277462
  45.3023791  52.0111567  42.6975109  47.2382604  52.1318855  43.6279463
  47.9766704  52.9353751  43.0438581  47.2251507  51.9032668  44.8645896
  47.0505215  49.1740102  43.2572962  47.5886926  49.0369632  44.3359741
  47.6175065  48.7646812  42.1226866  47.0291755  48.9902720  41.3325464
  48.8558711  47.9284057  41.8762617  49.5261469  47.9668650  42.7356524
  48.4135352  46.4569085  41.5786903  48.7479497  45.6723919  42.2568243
  47.3248963  46.5051476  41.5887090  48.7882531  45.9051406  40.1745561
  47.9531638  46.0135027  39.3165721  49.8987898  45.2692967  40.0671605
  50.3326178  44.9740415  39.2051613  50.3780548  44.9843874  40.9097118
  49.6571914  48.5897661  40.6787050  49.1504119  49.3435327  39.8233148
  50.9186837  48.2979009  40.4924418  51.3138872  47.5554147  41.0517686
  51.7366933  48.8294536  39.4002294  51.7339054  49.9116871  39.5277903
  53.2224454  48.4347523  39.5421221  53.7675030  48.7721462  38.6607047
  53.5441593  49.0607420  40.3739671  53.4899731  46.9158911  39.7252379
  53.5502076  46.1905903  40.9218484  53.6272458  44.8721144  40.5482440
  53.8144271  44.0918167  41.2715619  53.6195041  44.7351110  39.1989834
  53.9477052  43.9640059  38.6357365  53.5200232  46.0300525  38.6956594
  53.3920999  46.2701108  37.6511640  51.2036075  48.6278818  37.9238726
  51.6249508  49.3421563  36.9785193  50.3150193  47.7288179  37.6143015
  49.8636380  47.2036120  38.3499507  49.6787325  47.4595783  36.2852288
  50.3865538  47.7201635  35.4989398  49.4115464  45.9778281  36.1649802
  48.6173780  45.6573448  36.8383427  49.0637266  45.9371613  35.1329736
  50.7051187  45.2065820  36.3331953  51.5643013  45.2058652  35.4019613
  50.7928575  44.4484715  37.3515334  48.4159562  48.3770840  36.1366034
  48.1743496  48.9453792  35.0361200  47.5779662  48.5041613  37.1598204
  47.5487181  47.8537943  37.9321212  46.3518876  49.2778818  37.0140440
  46.1581940  49.4173499  35.9496261  45.0924182  48.4467547  37.4162388
  44.2338705  49.0799030  37.1894784  45.1732670  47.5653965  36.7801490
  45.0823367  48.0743939  38.8736309  45.9771760  48.4561326  39.6742382
  44.1097628  47.3302539  39.4071238  44.2644926  47.0895033  40.3760551
  43.2011536  47.1689553  38.9969567  46.3680799  50.6998042  37.7171509
  45.3887410  51.4671624  37.6311994  47.5039792  51.0791495  38.3459521
  48.0104050  50.3652726  38.8501690  47.9240045  52.3942035  38.4260822
  47.0954661  52.9599678  38.8514712  49.0891938  52.3689092  39.3251479
  48.8350696  51.8578543  40.2541424  49.9029420  51.8663427  38.8020641
  49.6653945  53.8197610  39.7378367  50.1002496  54.3115539  38.8671118
  48.9334478  54.4637190  40.2258499  50.8653836  53.6635091  40.7334895
  52.0232019  53.8411164  40.3442576  50.6352390  53.3303096  41.9896191
  51.3929911  53.5352848  42.6244805  49.6987785  53.1365890  42.3166650
  48.2968949  52.8923912  36.9521281  48.0574302  54.0424508  36.6475471
  48.9915543  52.0378382  36.1316853  49.3793078  51.1908225  36.5220385
  49.2867048  52.4075343  34.7471258  49.4482882  53.4846338  34.7057675
  50.5852888  51.6785624  34.3816230  50.5433350  50.6460077  34.7275705
  50.6776551  51.5806935  33.2999159  51.7773710  52.3685751  35.0225594
  51.7933120  53.3255233  34.5019924  51.5919275  52.4298646  36.0944900
  53.0646656  51.5952696  34.6815531  52.8800447  50.5319139  34.8382431
  53.2965493  51.5314161  33.6177304  54.1775611  52.2038109  35.4118532
  54.8020369  52.8400433  34.9365815  54.2869127  52.1806847  36.7498474
  53.6271311  51.4167068  37.5307539  52.9975806  50.6703073  37.2706003
  53.8963553  51.4881771  38.5014590  55.1350431  53.0177374  37.3747719
  55.8215390  53.4895246  36.8027000  55.0436074  53.2471279  38.3542332
  48.1671486  52.1655747  33.7389777  48.4011971  52.0818859  32.5201974
  46.9610042  51.8645894  34.2140435  46.7983426  51.9851175  35.2036955
  45.6719434  51.8182503  33.4767879  44.8566788  52.2118080  34.0829908
  45.7964824  52.4217634  32.5767790  45.3591242  50.4236146  32.8772036
  44.2428010  49.9265771  32.9196105  46.3979709  49.6524286  32.4432502
  47.3242848  50.0540048  32.4752518  46.1150562  48.4379137  31.6517617
  45.2231785  48.5486639  31.0346997  47.2608450  48.3887545  30.6088799
  47.1060837  47.5857137  29.8886221  47.3182141  49.3091023  30.0269198
  48.5527329  48.0634691  31.2177289  49.5855722  48.9681339  31.4513642
  50.5803804  48.3503861  32.0979006  51.4851452  48.7788086  32.5015834
  50.2078577  47.0419234  32.3471837  50.7823883  46.3230658  32.7631456
  48.9047688  46.8524887  31.8007994  48.4443709  45.8777958  31.8591228
  45.8709979  47.1249086  32.5007583  45.5922833  46.0679869  31.9354683
  45.9441823  47.1986431  33.7981700  46.4109397  47.9855702  34.2248318
  45.6487265  46.0903253  34.7058387  46.0612740  45.1924928  34.2461961
  46.0777210  46.2137072  35.7003902  44.1234908  45.7980423  34.9177012
  43.2304109  46.1702388  34.1718976  43.8820337  44.9340517  35.8966254
  44.6494286  44.5824678  36.4504801  42.4772132  44.5827735  36.3287213
  41.9801834  44.2553327  35.4159875  42.5169499  43.4625213  37.3291401
  41.6059574  43.4609561  37.9262835  42.8038349  42.5370391  36.8280436
  43.4036615  43.6497953  37.9349825  41.6052665  45.7692266  36.8431958
  42.0747702  46.6902860  37.5273046  40.2927497  45.7774171  36.5886889
  39.9838583  45.1451088  35.8649256  39.3791829  46.9297425  36.7968400
  38.3766659  46.5551389  36.5874869  39.4222660  47.3269474  37.8102432
  39.7294390  48.0425939  35.7883677  38.8594408  48.5291530  35.0413674
  41.0123257  48.4431853  35.6196011  41.7525112  48.0249145  36.1646525
  41.4464803  49.2642169  34.5194325  42.5162281  49.1079329  34.3813026
  40.9480970  49.0377986  33.5765890  41.2090126  50.7528139  34.8366170
  41.4523414  51.2400367  35.9450330  40.6270283  51.5273278  33.8632828
  40.3038392  51.0583937  33.0291182  40.3393622  52.9204503  34.0314078
  41.3153972  53.4068634  34.0348524  39.4393795  53.3407939  32.7967033
  39.9164914  53.1371939  31.8386113  38.4875185  52.8117763  32.8497607
  39.1942544  54.3972479  32.9068836  39.5111994  53.4272582  35.2750541
  39.6719169  54.5485230  35.7483079  38.6186689  52.5655564  35.7892267
  38.4905223  51.6840188  35.3131427  37.9520932  52.8976283  37.0675130
  37.4800191  53.8711874  36.9391633  36.8920207  51.8375311  37.4135786
  36.3839573  52.1063638  38.3405465  36.1933638  51.7949388  36.5777979
  37.4779016  50.5921052  37.4479151  36.8129378  49.9009291  37.4418565
  38.9563017  53.0639544  38.2560815  38.6912203  53.9327938  39.0834266
  40.0101574  52.2545519  38.3501273  40.2024385  51.6230492  37.5863463
  40.9364027  52.2753955  39.4473799  40.3490600  51.8202701  40.2451596
  42.1462347  51.2897689  39.2253917  42.5643834  51.5386151  38.2497010
  43.2489279  51.3574777  40.2360489  43.7773105  52.3107328  40.2625577
  42.8990388  51.1097496  41.2379957  43.9088935  50.5151476  40.0272923
  41.6673420  49.8248706  38.9335700  40.9166200  49.6528801  38.1620645
  42.5230186  49.2387342  38.5997533  41.1299488  49.0715865  40.1589387
  40.6096791  48.2151464  39.7290566  41.9262072  48.7045550  40.8060311
  40.3646909  49.6689050  40.6530439  41.3770048  53.7381164  39.8045246
  41.6070980  54.6109950  38.9017637  41.5219711  54.0631794  41.0914317
  41.5827284  53.2509206  41.6883555  41.9866000  55.3440773  41.6707050
  41.7666902  56.1826382  41.0089683  41.2496366  55.5992072  42.9816183
  41.4713507  54.6961573  43.5493555  41.6295963  56.4605335  43.5328067
  39.7803619  55.7258688  42.8352296  39.3034870  55.0064230  42.1702678
  39.1052590  55.2825457  44.1477946  39.3434274  56.0118807  44.9215286
  38.0469768  55.1274268  43.9356648  39.4314909  54.2593020  44.3351656
  39.3700525  57.1462232  42.4506123  39.7036980  57.4208234  41.4496840
  38.2860694  57.1898627  42.5570789  39.6864844  57.8819628  43.1891780
  43.4964800  55.2267120  41.8934533  43.9751075  54.2415322  42.4456910
  44.2049783  56.3365293  41.6937419  43.7863817  57.2085869  41.4036065
  45.6299207  56.4196711  41.7802788  45.9975106  55.6003849  42.3977542
  46.2268872  56.2098884  40.3980458  47.3108640  56.2537336  40.5036676
  45.8961388  54.7907989  39.8022770  44.8218361  54.6889058  39.6505158
  46.3280079  54.7271236  38.8039586  46.3452471  54.0724702  40.4877255
  45.7654964  57.2109330  39.5234337  44.8195614  57.3710056  39.5647235
  46.1720332  57.7475612  42.3751089  45.4492374  58.6193850  42.7683093
  47.5062150  57.9043008  42.3938898  48.0933716  57.1211227  42.1426963
  48.0971849  59.0887128  42.7925159  47.6868832  59.2596208  43.7876701
  49.6076871  58.8590182  42.9618717  50.1096053  59.7176254  43.4061597
  49.7005098  58.0067712  43.6348137  50.3566469  58.5930472  41.7120203
  50.6673308  59.6800367  40.7753825  50.3406776  60.6831049  41.0065922
  51.4054874  59.3666933  39.5957391  51.5782998  60.1406223  38.8623709
  51.8157517  58.0358777  39.3727637  52.4994490  57.8542958  38.5570750
  51.5099199  57.0117255  40.2644802  52.0362645  56.0697554  40.2894334
  50.7969782  57.3013233  41.4762072  50.7106781  56.5177670  42.2144686
  47.8239895  60.2832712  41.9109148  47.9502064  61.4373152  42.3259858
  47.2560047  60.0402159  40.7230839  47.2037993  59.1073338  40.3405663
  46.7696366  61.0229147  39.7034182  47.4500652  61.8741047  39.6940697
  46.8313908  60.2782627  38.3105736  46.2559090  59.3577071  38.4031002
  46.3206339  60.9159594  37.5881531  48.1503689  59.9659184  37.7974512
  48.6222692  58.7012018  37.5685667  48.1371678  57.7751024  37.8408561
  49.8393044  58.8038041  36.8744060  50.3797323  58.0340407  36.5058563
  50.1344637  60.0747096  36.5274994  51.2778546  60.6223721  35.8461853
  52.1339870  60.0507162  35.5195174  51.2728782  62.0078768  35.5554176
  52.1026012  62.4857773  35.0552737  50.1332687  62.7702206  35.9902052
  49.9790502  63.7729243  35.6193118  49.1517443  62.2402043  36.8179361
  48.3838123  62.9262056  37.1426477  49.1245182  60.8705448  37.1294384
  45.3818165  61.3989075  40.1639035  44.8600003  62.4482952  39.7914047
  44.7446368  60.6624694  41.1137766  45.1730863  59.8072847  41.4398873
  43.3931398  60.8997787  41.6554871  42.8448948  61.6289823  41.0598030
  42.7145607  59.5307257  41.5441315  43.1665060  58.7488886  42.1556298
  41.6746404  59.6604712  41.8439246  42.6294221  58.9499950  40.1562211
  43.3185649  57.9279342  39.8764461  41.9687906  59.5718944  39.3385481
  43.4268454  61.5480773  42.9941610  42.5490634  61.2966401  43.8466140
  44.4461390  62.2900840  43.3367039  45.1494526  62.4803624  42.6368824
  45.0196717  62.4701460  44.6540186  45.5655849  61.5459622  44.8408906
  45.9839052  63.6443701  44.6294137  45.5046208  64.5625906  44.9664043
  46.7466702  63.4738935  45.3905163  46.2758986  63.7759145  43.5878509
  44.0467894  62.7586437  45.8776914  44.0826576  62.0192276  46.8656658
  43.1584833  63.7732246  45.7518150  43.2110103  64.3936249  44.9563389
  42.2112483  64.1357944  46.8067468  42.6948837  64.0900894  47.7829137
  41.6729905  65.5774762  46.6141174  42.4430760  66.2646698  46.9643962
  41.4593604  65.7875876  45.5662241  40.3699764  65.8577459  47.3130310
  39.6712181  65.1839665  46.8185665  40.4222615  65.5920589  48.3693593
  39.8852841  67.3008545  46.9453967  40.7638665  67.9090754  47.1567880
  39.6226296  67.4419332  45.8972204  38.7826770  67.7711112  47.7179652
  38.8501432  68.5716071  48.3296225  37.5731419  67.2918593  47.6680400
  37.3475355  66.2873517  46.8663198  37.9862006  65.8854245  46.1946068
  36.4076757  65.9185166  46.8374045  36.5415693  67.7756817  48.2818664
  36.6584480  68.6102222  48.8383388  35.6952823  67.2266301  48.3430352
  41.1356384  63.0789671  47.1280153  40.7360426  62.8651365  48.2847852
  40.6086090  62.4097176  46.1011725  40.7559289  62.7483181  45.1616750
  39.7627038  61.1760210  46.3645963  39.1515390  61.3472055  47.2505768
  38.8529456  61.0244230  45.2039602  39.5475424  60.6365884  44.4584499
  38.2608933  60.1213441  45.3526471  38.0038662  62.1191316  44.5567127
  38.5775071  62.8324984  43.9660673  37.0278433  61.4916987  43.5897546
  37.5327090  60.8871761  42.8372833  36.4706565  60.7714641  44.1890659
  36.4021979  62.2871696  43.1845484  37.2667246  62.8200525  45.7211358
  36.4011868  63.3726715  45.3524346  36.8434755  62.0925800  46.4138566
  37.9115700  63.4435946  46.3395422  40.5707038  59.9222773  46.6743940
  40.0233209  59.1116646  47.3776750  41.8474314  59.8527545  46.3120748
  42.1113480  60.5783501  45.6608705  42.7133530  58.7138853  46.5452375
  42.0737666  57.8603114  46.3223658  44.0427859  58.8142724  45.7934240
  43.9398760  58.9980658  44.7236583  44.6922750  59.5790245  46.2182427
  44.9565623  57.5286126  45.9499027  44.7689861  56.4376040  45.1375867
  43.9949473  56.4450215  44.3839436  45.4936694  55.2541272  45.2700771
  45.2086768  54.3904911  44.6861791  46.5841984  55.1528821  46.1948587
  47.1994915  53.9791811  46.4544051  47.2526279  53.3845354  45.7017737
  46.8364789  56.2942154  46.9960935  47.7520585  56.2766782  47.5681716
  46.0220441  57.4507146  46.8754309  46.2673346  58.3219802  47.4652900
  42.9781710  58.6055200  48.0480786  42.6999850  57.5705353  48.6375430
  43.3520018  59.7209994  48.7355851  43.6084028  60.5676109  48.2483311
  43.5292600  59.8898066  50.2193027  44.3752342  59.2833220  50.5405721
  43.7181128  61.4045044  50.5508600  42.8859234  61.8882349  50.0396658
  43.4632250  61.5267231  51.6028375  45.0273575  61.8452165  50.1670944
  45.7798098  61.6291853  50.9258691  45.2738260  61.4854084  49.1688698
  44.9718893  63.3506304  50.0448390  44.2477533  63.5811078  49.2632500
  44.6935199  63.7054337  51.0374699  46.3717917  63.8845217  49.6332918
  47.1512327  63.4222628  50.2389241  46.5386188  63.5633744  48.6050573
  46.4767629  65.3430554  49.6906093  47.0264278  65.7207397  48.9320758
  45.6073192  65.8526012  49.7529608  46.9701310  65.6698751  50.5092941
  42.2475321  59.4261002  50.9259801  42.3628366  58.7651294  51.9329595
  41.0523128  59.6664703  50.3623925  41.1398562  60.2756304  49.5608744
  39.8059285  59.3717676  50.9224187  39.9940171  59.5282103  51.9841223
  38.7575703  60.2426153  50.3503528  38.9920868  61.2911849  50.5351709
  38.7178540  60.1292601  49.2663305  37.3262853  59.9886047  50.8416995
  37.0574713  58.9328434  50.8013492  37.2166884  60.3633984  51.8591749
  36.0361684  60.7559206  49.8072313  35.9817041  59.6426998  48.2831837
  35.2843401  60.0606600  47.5583791  36.9631454  59.4989525  47.8295752
  35.6401580  58.6666411  48.6265358  39.4284399  57.9012433  50.7193188
  38.8016738  57.3126336  51.6001751  39.8060897  57.2768060  49.6327150
  40.2139470  57.8518294  48.9101380  39.5545990  55.8495192  49.3243484
  38.5352492  55.6645269  49.6622194  39.7512741  55.7355410  47.7774907
  39.6979646  54.7298247  47.3598880  39.0187715  56.4184783  47.3479799
  40.7178316  56.1590802  47.5016951  40.5436715  54.8696130  50.0521399
  40.0695351  53.8790706  50.5510652  41.8171435  55.2764572  50.1622663
  42.2115426  55.9918134  49.5676877  42.7326453  54.7199260  51.1374865
  42.8398706  53.6383177  51.0517995  44.1690075  55.3451640  50.9650887
  44.0949057  56.4028046  51.2158344  45.1708661  54.6242677  51.9261449
  44.8797283  54.8857127  52.9426542  45.0077293  53.5490423  51.8500806
  46.2142055  54.9243382  51.8242114  44.6845123  55.1864261  49.5505382
  44.7159691  54.1302269  49.2826658  43.9340135  55.5848722  48.8682294
  45.7016889  55.5652547  49.4511872  42.1037150  54.8578636  52.5220871
  42.2355900  53.9980611  53.3966868  41.4974533  56.0381930  52.7668081
  41.3699898  56.6661228  51.9860199  40.9068493  56.4851148  54.0242912
  41.6788342  56.7254061  54.7555486  40.4925962  57.4584279  53.7593044
  39.7340492  55.5511141  54.3442581  39.6786050  55.1103779  55.4977933
  38.8561197  55.1805083  53.4145495  38.8562253  55.6328923  52.5114838
  37.7512096  54.2271906  53.7176997  37.1810439  54.4957673  54.6064806
  36.7524332  54.1582985  52.5134116  36.5529491  55.1689776  52.1586246
  37.2939614  53.6262365  51.7308682  35.4836883  53.4571233  52.8441888
  34.2881485  54.1481081  53.2014542  34.2680635  55.2273419  53.1666550
  33.0907361  53.4114030  53.5699976  32.1289305  53.8353692  53.8153639
  33.1220553  51.9823411  53.6608332  32.2294316  51.4258810  53.9060047
  34.3319527  51.3245787  53.4120303  34.3684054  50.2502926  53.3161634
  35.4244424  52.0181165  52.8516932  36.3574469  51.5172749  52.6377064
  38.3386911  52.7980469  53.9855875  37.9230177  52.1355949  54.9471669
  39.3992917  52.4433583  53.2072350  39.7199191  52.9868159  52.4191710
  40.1424763  51.1068339  53.4008247  39.3815622  50.3276772  53.3610176
  41.0670751  50.8920526  52.1779281  40.4124144  50.8451983  51.3079689
  41.5706604  51.8574631  52.1215253  42.0393716  49.7062653  52.4107999
  42.7497952  49.9922240  53.1860881  41.5740114  48.7802003  52.7496045
  43.0262827  49.5246272  50.9694984  44.2908666  50.6020363  51.4676463
  44.8362349  50.1570752  52.3000579  44.9991632  50.5923841  50.6386893
  43.9731713  51.6264318  51.6619385  40.8268179  50.9598607  54.7633435
  40.7953507  49.8966268  55.3770946  41.4884646  52.0021178  55.2130654
  41.5068395  52.8351824  54.6419719  42.2326286  52.0146330  56.4989632
  42.7054600  51.0405471  56.6316890  43.3325774  53.1535140  56.5325409
  42.9324503  54.1310234  56.2633294  43.6493604  53.2267913  57.5729302
  44.5274058  52.8954988  55.6054835  44.1221366  52.7878537  54.5986656
  45.4507234  54.0949532  55.6627524  45.0596888  55.0429452  55.2942633
  45.9774919  54.1466471  56.6166710  46.2196919  53.7962428  54.9507493
  45.2861613  51.6003079  55.8955050  46.0690475  51.5631804  55.1371702
  45.7285560  51.4804376  56.8845065  44.5399498  50.8212105  55.7430132
  41.2753318  52.0911440  57.7154442  41.6581335  51.5751242  58.7744760
  40.0957595  52.6075052  57.5246972  39.8589928  52.8391490  56.5716092
  39.0302014  52.6260589  58.5623502  39.4854303  52.7366934  59.5457995
  38.3279926  53.9502540  58.2390687  37.9768073  53.7556690  57.2261365
  37.5306186  54.1806909  58.9463978  39.0239418  54.7846457  58.1546274
  38.0537932  51.3573437  58.6393881  37.3576136  51.1655089  59.6138415
  38.0854659  50.4536500  57.6453140  38.7085648  50.5464635  56.8562332
  37.1303907  49.3800508  57.4811763  36.2674344  49.5711419  58.1187927
  36.5873487  49.5272662  56.0201925  36.1435953  50.5107650  55.8721415
  37.4257879  49.5091582  55.3240037  35.4395619  48.5475791  55.6813300
  35.5556094  47.2245341  55.4279395  34.3475896  46.7161761  55.3532244
  34.1314715  45.6813358  55.1339678  33.4446953  47.6146717  55.7040202
  32.4575563  47.4293896  55.8082175  34.1310188  48.8284330  55.8456165
  33.7037590  49.7703120  56.1554277  37.7153667  48.0052780  57.7542147
  38.8106603  47.6651673  57.3075396  37.0205637  47.0979017  58.4718170
  35.6611111  47.1440067  59.0467325  34.9269308  47.6273471  58.4015269
  35.5670895  47.7358391  59.9569250  35.2603695  45.7044262  59.3166513
  34.9772054  45.2137118  58.3847288  34.5269720  45.6417031  60.1202159
  36.5537312  45.2828717  59.9342234  36.6584050  44.1999819  59.9918781
  36.6528775  45.7742423  60.9017274  37.5895351  45.8296213  58.9857666
  38.5792088  45.9967413  59.4100281  37.9913029  44.8023311  57.8944836
  38.7162852  43.8974119  58.2345880  37.5696283  44.8310325  56.6221803
  37.1361654  45.7094471  56.3778879  37.7715438  43.8134879  55.6082478
  37.6088056  42.8042693  55.9875054  36.6442476  43.9106905  54.5581713
  35.6276734  43.7159180  54.8998691  36.5790721  44.8726373  54.0504158
  36.8030630  42.8555561  53.5403171  37.5128715  43.1466532  52.3272798
  38.0554970  44.0701244  52.1905157  37.6323976  42.1072523  51.3624522
  38.2381548  42.2573188  50.4808870  36.9045295  40.9371802  51.4919911
  37.1311468  39.9446574  50.6006545  36.5793951  39.2014813  50.8580518
  36.1195974  40.6934349  52.5815891  35.6105600  39.7456388  52.6744200
  36.1620014  41.6043945  53.7200268  35.6122740  41.3225172  54.6066502
  39.1798203  43.7664810  55.0640800  39.7191314  44.7475225  54.5641579
  39.7992740  42.6014114  55.2535607  39.2704272  41.8088200  55.5865126
  41.1526665  42.2680853  54.8581006  41.2363425  41.1882017  54.9718540
  41.2370998  42.4748506  53.7911287  42.3843230  42.8916008  55.5321729
  42.3119206  43.7705637  56.3671544  43.5947892  42.3861742  55.1878059
  43.6530567  41.6992257  54.4505978  44.8791571  42.9212299  55.7433861
  44.6545817  43.4444262  56.6729374  45.9560001  41.8550405  56.0168952
  45.5551102  41.0496008  56.6323749  46.3422775  41.3909813  55.1094406
  47.1672165  42.3772055  56.7248094  48.3364791  42.6041200  55.9437334
  48.3542863  42.3313321  54.8986633  49.4852285  43.2684342  56.4341380
  50.3795243  43.3468542  55.8335963  49.4718316  43.5397872  57.8073430
  50.3466007  44.0091549  58.2321148  48.3903341  43.2731385  58.5789592
  48.4346936  43.7312684  59.5555995  47.1814358  42.7956647  58.0661534
  46.2957357  42.7710716  58.6835702  45.4640693  43.9017366  54.6897987
  45.3812690  43.6086951  53.4905958  45.9614446  45.0934984  55.0885965
  45.9425120  45.2855915  56.0798143  46.1339120  46.2668567  54.1862754
  45.5373785  46.1850369  53.2778243  45.6850342  47.6026055  54.8562023
  46.0366421  48.4984930  54.3437782  44.1928787  47.6649339  55.0378422
  43.8810473  46.7105361  55.4622982  43.9781152  48.4912413  55.7142465
  43.7224027  47.8346339  54.0692967  46.2363657  47.7288115  56.1672197
  47.0214023  47.1832738  56.2591116  47.5599249  46.3899690  53.6869393
  48.5093112  46.3847919  54.4936882  47.6671690  46.5272480  52.3850752
  46.8204635  46.5795225  51.8358812  48.8758558  47.0397699  51.6781759
  49.7134390  47.1854938  52.3611025  49.3096191  46.0142025  50.6098998
  49.5988086  45.1597055  51.2211651  48.4841541  45.8039452  49.9299047
  50.5892014  46.2294114  49.7959825  51.3519428  46.5190080  50.5183214
  50.9229181  45.3016086  49.3312922  50.5641122  47.3206299  48.6866991
  49.7707805  48.0160675  48.9611831  51.4848841  47.9024228  48.7463815
  50.3302405  46.8534000  47.2998000  50.4645365  45.8798218  47.0665810
  49.6914809  47.6226433  46.4014710  49.3492801  48.8778132  46.5158089
  49.4575621  49.3331780  47.4115834  48.7596629  49.2737643  45.7985019
  49.2435446  46.9925484  45.3624544  49.4925704  46.0151926  45.3031688
  48.6285642  47.4941377  44.7367514  48.7045630  48.4390798  51.1207749
  47.7033470  48.5488039  50.4050514  49.5572638  49.4250012  51.3007588
  50.3770608  49.1435727  51.8192547  49.4339529  50.7679427  50.7150143
  48.4887766  50.8725991  50.1813976  49.3258233  51.8746136  51.7627507
  49.2487722  52.8311066  51.2467961  48.1322650  51.7369736  52.6364754
  47.2994924  51.7671177  51.9341242  48.1174416  50.8288159  53.2385914
  47.9131459  52.6113191  53.2504028  50.6048551  52.0714571  52.6057835
  50.8233593  51.1715674  53.1813124  51.5026598  52.2450990  52.0142692
  50.4612523  52.8542748  53.3514757  50.5188079  50.9834519  49.6702050
  51.5412640  50.2625486  49.7218367  50.3556345  51.8374668  48.7034320
  49.4617397  52.2745632  48.5327722  51.3732578  52.0690306  47.6964137
  51.8974250  51.1359010  47.4897160  50.7290722  52.4860447  46.3434561
  49.7217100  52.1190848  46.1477448  50.4490214  53.5397758  46.3729718
  51.5317259  52.2499568  45.0751126  50.8538451  52.2962323  44.2240390
  52.3435950  52.9766197  45.0504216  52.2392313  50.5709111  44.9836422
  53.0535487  50.7531681  43.3536725  53.9429611  51.3676960  43.4967635
  53.4186044  49.7508382  43.1273318  52.2739400  51.2134848  42.7455501
  52.3531391  53.1214431  48.1485006  52.0325520  53.9742944  48.9611319
  53.5081049  53.1045663  47.4822348  53.6060673  52.3511928  46.8174561
  54.4522303  54.1461108  47.2138743  53.9781514  55.1060228  47.4155848
  55.7020202  54.1632662  48.0673027  55.4214559  53.9914722  49.1061556
  56.4999592  53.5081371  47.7168911  56.2118319  55.4844693  47.8638934
  56.9299128  55.4866227  47.2270793  54.8376936  54.0887396  45.7165712
  55.3391966  53.0320162  45.2310907  54.7217026  55.2151756  45.0747037
  54.2373716  55.9259682  45.6051501  54.8534924  55.4275008  43.6491966
  55.1075642  54.5066293  43.1246260  53.4692887  55.7228591  43.0851713
  53.2181922  56.7424799  43.3807098  53.4766147  55.6155019  42.0001286
  52.4702952  54.8121692  43.5218338  51.9166674  55.3545206  44.0883292
  55.7987741  56.5170513  43.1734329  56.1581097  57.4101593  43.9582526
  56.1334267  56.5974170  41.9327674  55.5704111  56.0087331  41.3354746
  56.6538551  57.8498404  41.3284695  56.6343742  58.6685313  42.0478587
  58.1348849  57.5507438  41.0238172  58.4153445  58.5116581  40.5927776
  58.6153969  57.2998411  41.9698817  58.4057168  56.4163291  40.0108550
  58.0539428  56.5554045  38.6634151  57.6230562  57.4828742  38.3176341
  58.4690825  55.5797544  37.6944085  58.1625856  55.7709500  36.6767632
  59.1237384  54.3686347  38.1355104  59.2362204  53.3483455  37.2944047
  59.0421548  53.5749071  36.3817616  59.3663024  54.2593304  39.5104614
  59.8051753  53.3218501  39.8157207  59.0689289  55.2914116  40.4475988
  59.1835693  55.2465811  41.5206364  55.7355537  58.1554686  40.1439127
  54.9772659  57.3103638  39.6935146  55.9280804  59.3402294  39.5365706
  56.7383529  59.8950250  39.7725482  55.2038067  59.7607071  38.3043810
  54.3337364  59.1047029  38.3485642  54.5786243  61.1781642  38.3935339
  53.8053963  61.2913014  37.6332812  54.1013660  61.0214528  39.3603804
  55.5146164  62.2636722  38.4143258  56.2529993  62.1954469  39.2129808
  56.0710353  62.1509605  37.4836148  54.9366797  63.6401706  38.3985062
  54.0859114  63.7309869  37.7239406  54.6246915  63.6740902  39.4428806
  55.8933357  64.6416528  38.1665736  56.8740347  64.4100638  38.0923768
  55.7347025  65.8281327  37.6855674  54.5467542  66.4631259  37.7285601
  53.7758481  66.0851213  38.2620864  54.4432798  67.2295231  37.0791200
  56.7414944  66.4803698  37.1583987  57.5903755  65.9512363  37.0227498
  56.5713357  67.4096012  36.7997011  56.0056790  59.4528218  37.0101622
  57.1754409  59.6736480  36.8434466  55.2110055  59.0329795  35.9650534
  54.2313788  59.0436176  36.2099093  55.6343000  59.1152532  34.6100988
  56.7206209  59.1978170  34.6564469  55.2099417  57.8047107  33.9608722
  55.4124981  57.8994583  32.8937945  55.7552836  57.0194154  34.4840352
  53.7828896  57.5949851  33.9728089  52.8404343  57.9966412  33.0535372
  53.0547391  58.5668521  32.1614072  51.5693402  57.6520344  33.4276441
  50.7730638  57.8744267  32.8467823  51.6031077  56.9525336  34.5729822
  50.5788966  56.3614770  35.3564193  49.5411172  56.3932565  35.0585771
  50.9454804  55.6908084  36.5070465  50.2191804  55.1734779  37.1157168
  52.2947432  55.4927631  36.8525419  52.5723698  54.8733000  37.6929150
  53.2979707  56.2149234  36.1301092  54.3259972  56.1175649  36.4464253
  52.9991216  56.8835472  34.9423763  55.0394812  60.4068918  33.9571805
  54.3855414  61.1641141  34.6989872  55.2970526  60.7077252  32.6188243
  56.1914646  60.0571206  31.7563703  55.5118947  59.4692177  31.1382086
  56.9592147  59.4153583  32.1879371  56.8835304  61.1758779  30.9467704
  57.3037761  60.6252646  30.1057427  57.5732016  61.6488757  31.6462450
  55.6668704  62.1412244  30.7259956  55.1096796  61.7825081  29.8605852
  56.0088629  63.1594664  30.5384683  54.8815528  62.0015941  32.0119247
  55.2745952  62.7685886  32.6783796  53.3645924  62.0325243  31.6936157
  52.7876498  61.0286052  31.2151113  52.7448577  63.2531778  31.6973482
  53.2235724  64.0522941  32.0863875  51.4176430  63.4300283  31.0452086
  51.2722165  62.7298863  30.2223754  50.2070802  63.1043439  32.0386376
  50.4385762  63.5936688  32.9843620  49.3068213  63.5511602  31.6170475
  49.9628664  61.6343145  32.3024826  49.9962737  61.0740544  31.3677320
  50.7217611  61.1882062  32.9446938  48.6124074  61.4644526  32.9476511
  48.7119948  61.8620754  33.9577246  47.8190421  61.9491918  32.3800417
  48.3389375  60.0563878  33.0795928  48.7058190  59.3590141  32.4486000
  47.5043848  59.4778936  33.9368397  46.6951810  60.1305838  34.7276683
  46.6185160  61.1373714  34.7387300  46.1658781  59.7037320  35.4753880
  47.2711083  58.2091539  33.8409350  47.3573555  57.7690842  32.9361886
  46.7344077  57.6517469  34.4905802  51.1448024  64.7286727  30.2811957
  50.1208112  64.8601635  29.5793466  52.0063450  65.7336836  30.3577416
  52.8595079  65.7280504  30.8986355  51.8640631  66.8928931  29.4912773
  50.8958234  67.3764555  29.6247290  52.7558456  68.0865364  29.9166532
  53.6663901  67.5578500  30.1949795  52.9847273  68.6939568  29.0411051
  52.3793583  69.0446930  31.0967025  51.4683849  69.5166721  30.7288993
  52.2410532  68.5050086  32.0341999  53.3595347  70.1754617  31.3840374
  53.0737897  71.2969617  31.0172993  54.5518752  69.9454813  31.8730477
  55.1454831  70.7485022  31.7243870  54.9687043  69.0282456  31.9455255
  52.0783330  66.5666877  27.9304524  52.6996884  65.5937458  27.5426348
  51.5733448  67.4484989  27.0782829  50.9993142  68.1238347  27.5633113
  51.5541005  67.3640673  25.6185103  50.8697521  68.1624047  25.3334987
  52.9424519  67.6362127  25.0243442  53.5987461  66.8361155  25.3688442
  52.9048074  67.6116671  23.9355718  53.5217147  68.9657341  25.5206187
  54.8240027  68.9983573  26.0295260  55.4499469  68.1199498  25.9777088
  55.3922611  70.2374629  26.5757794  56.4437346  70.2805881  26.8162826
  54.6003759  71.4557111  26.5463998  54.9236703  72.3921806  26.9761283
  53.2898231  71.3858352  26.0156996  52.6033224  72.2197022  26.0127625
  52.8231364  70.1488884  25.5842135  51.8238977  70.1611296  25.1745148
  50.8322157  66.2828310  24.9213193  50.8972226  65.9111093  23.7409964
  50.0030762  65.5085106  25.7257195  50.0341560  65.6576984  26.7241412
  49.4620553  64.2354015  25.2680092  49.8316528  63.8652459  24.3121304
  49.6321906  63.1951969  26.4040362  49.3578899  63.6298792  27.3658160
  48.9456475  62.3565434  26.2943786  50.9854910  62.5645115  26.4682308
  50.9556552  61.8477882  25.6485348  51.6985150  63.3440127  26.2005507
  51.3881247  61.8496699  27.7745794  50.6313063  61.0882242  28.3765126
  52.5641417  62.1114369  28.2867620  52.7757108  61.7158433  29.1911105
  53.2566192  62.5525804  27.6976259  47.9493565  64.5527310  25.0597652
  47.3703022  65.3316024  25.7884761  47.3771194  63.9920356  23.9569206
  47.9190314  63.2387379  23.5585603  45.9652673  63.8581882  23.6074415
  45.3322536  64.1848269  24.4322777  45.7225933  64.6230587  22.2990855
  46.3898422  65.4840100  22.2589148  45.9155709  64.0143824  21.4154443
  44.3547003  65.1492237  22.2198068  43.8707758  66.1381573  22.7722391
  43.4939179  64.3883973  21.5459182  42.5162304  64.6405867  21.5644863
  43.7741852  63.4579035  21.2688576  45.7296813  62.3648955  23.4081220
  46.3993584  61.7059106  22.5492736  44.7088894  61.8386225  24.0685087
  44.0967503  62.4581247  24.5803765  44.3381434  60.3662984  24.1117424
  43.2656206  60.3252777  24.3047556  44.5300459  59.9152708  23.1389457
  45.0254374  59.6443831  25.2413753  45.1073098  60.2389553  26.3239273
  45.4102747  58.3850994  25.0908268  45.3259074  57.9412480  24.1872721
  45.8293044  57.5698517  26.2081178  45.2004650  57.8705539  27.0464770
  45.5781124  56.0654349  25.8639062  44.4893684  56.0065620  25.8647055
  46.0003955  55.7883223  24.8977697  46.1279164  55.0911751  26.9490216
  46.0413430  55.3170875  28.1360914  46.8794571  54.1220147  26.4787997
  47.4905375  53.6899482  27.1569658  47.0463039  54.0637345  25.4844906
  47.2535587  58.0037329  26.6135063  47.9110700  58.6979805  25.8501930
  47.8052464  57.6174882  27.7599393  47.3495880  56.9152637  28.3251093
  49.1718777  57.6826913  28.0692183  49.3827332  58.7250800  28.3058337
  49.3600446  56.8874239  29.4290524  48.8666010  55.9210495  29.3240761
  50.4196694  56.6684788  29.5593571  48.8163210  57.6416794  30.6569174
  47.6425527  57.4463731  31.0417515  49.6218395  58.3516053  31.2533460
  50.0754686  56.9884313  27.0783472  49.8383770  55.8440825  26.6077622
  51.1904194  57.6583179  26.6931790  51.2689142  58.6204105  26.9933096
  52.2783625  57.1942216  25.8521341  52.0296853  56.1552981  25.6366496
  52.3746742  58.0243679  24.5057682  53.2630199  57.7111056  23.9569133
  51.1601114  57.8194159  23.6775678  51.1866112  56.7699587  23.3834853
  50.2703950  57.8679505  24.3044826  51.0609865  58.4322552  22.7817396
  52.3094424  59.5468311  24.7323222  53.0484796  59.8367351  25.4789102
  52.5648986  59.9536842  23.7539901  51.3220357  59.7628212  25.1376151
  53.6334023  57.0627337  26.5268570  54.5597201  56.7531276  25.8155622
  53.7782215  57.4264492  27.8029030  52.9183974  57.6253661  28.2928374
  55.0628386  57.4260816  28.4841164  55.7593037  56.8171282  27.9077362
  55.7556595  58.8179538  28.4453872  55.0315777  59.4857245  28.9106826
  56.6891574  58.7390267  29.0014899  56.0766284  59.2977162  27.0929183
  55.3084101  59.9046403  26.3889547  57.2035639  58.9968592  26.5472284
  57.2327962  59.2218868  25.5633067  57.9375157  58.5349297  27.0657079
  55.1111361  56.7478759  29.8648805  56.1090310  56.7937129  30.5912211
  53.9657953  56.0483850  30.2165519  53.2863297  55.9677375  29.4734184
  53.8057442  55.3078032  31.5166309  53.9908427  55.9991272  32.3388496
  52.3987747  54.6681507  31.4207783  52.0942031  54.2155908  32.3641736
  51.6871292  55.4700442  31.2231865  52.2534988  53.5995553  30.3716621
  51.9625658  53.9464964  29.2142201  52.3936829  52.3610832  30.7559085
  54.8464061  54.1916694  31.7885611  55.0874850  53.7429456  32.9227255
  55.4780501  53.7454580  30.6936240  55.3574719  54.3362988  29.8838703
  56.4980812  52.7661912  30.6866943  56.0893814  51.9742155  31.3142872
  56.7353183  52.3087717  29.2889165  57.5028607  51.5371539  29.3474798
  55.7907048  51.8997400  28.9310276  57.1227315  53.3123625  28.2732012
  56.2850134  53.9628263  27.4014042  55.2616400  53.6201921  27.4307726
  56.8873093  54.7438175  26.4958384  56.5028209  55.4389312  25.8727383
  58.2317719  54.8360043  26.8972121  59.2145179  55.7511814  26.5091489
  58.9889257  56.5233868  25.7883049  60.5332538  55.6737217  27.0851399
  61.2335503  56.4433945  26.7942560  60.6709107  54.8549397  28.1675181
  61.6023245  54.8423394  28.7145982  59.6423296  54.0165132  28.6253127
  59.8100897  53.3470873  29.4558327  58.3965928  54.0048857  28.0323628
  57.9055251  53.1706268  31.2788350  58.6713076  52.2218725  31.4841142
  58.1659537  54.3762248  31.7554967  57.5430673  55.1355040  31.5205038
  59.4962165  54.6742413  32.3093351  60.2464286  54.3991576  31.5673157
  59.6805550  56.2213587  32.4440204  60.6619205  56.3670592  32.8963920
  59.6622586  56.9968908  31.1250825  58.6484723  57.0011634  30.7269971
  60.0747613  58.0021103  31.2176636  60.3720399  56.6117446  30.3937215
  58.5694040  56.8094847  33.3332629  58.5354682  57.8930519  33.2273414
  57.5821225  56.4641649  33.0233347  58.8395345  56.5820879  34.3647270
  59.9195820  53.9189817  33.6008317  59.1137719  53.7075647  34.5059765
  61.2199863  53.5473218  33.6966779  61.7889778  53.8103943  32.9045494
  61.8024346  53.3480520  34.9759271  61.0435789  52.8607086  35.5878996
  62.7049132  52.7420215  34.8962438  62.1228262  54.5794181  35.8360851
  62.1441661  55.7670317  35.4492989  62.5036388  54.2984351  37.1010872
  62.9778104  53.0531143  37.6063271  63.6191185  52.6045920  36.8462799
  62.1734349  52.4069461  37.9556847  63.8193635  53.4502782  38.8398636
  64.7998838  53.8610407  38.5975911  63.8943483  52.7152393  39.6410634
  62.9955226  54.6121645  39.3951585  63.5164610  55.2083089  40.1436857
  62.1701380  54.0867236  39.8746604  62.4707031  55.2996944  38.1400318
  61.4176473  55.5766886  38.2029657  63.2021873  56.5762574  37.8810030
  64.2174198  56.5589684  37.1433480  62.7155992  57.7584071  38.4311039
  61.7169938  57.7264897  39.4999980  62.0688566  57.2855722  40.4326557
  60.8453775  57.1241512  39.2405768  61.4256035  59.2159593  39.7863997
  61.1131811  59.4176098  40.8108206  60.6079731  59.4027398  39.0897716
  62.6146061  60.0430962  39.1687692  63.3845015  60.2102632  39.9226646
  62.2892535  61.0016149  38.7659571  63.1535361  59.1183177  38.0670032
  62.7791208  59.4365250  37.0942261  64.6534056  59.2797654  37.9452445
  65.3631346  59.0948329  38.9007159  65.1799884  59.7373432  36.7990394
  64.5501680  60.0439177  36.0706183  66.5912830  59.7954260  36.3835457
  67.1053049  59.3743619  37.2480250  66.7697456  58.8957673  35.1744239
  66.0012455  58.1248737  35.1186426  66.7341734  59.4924105  34.2624483
  68.1429129  58.2268047  35.0916316  69.1663442  58.8548927  34.9014584
  68.1490818  56.9995161  35.5324100  68.9997054  56.6561281  35.9553877
  67.2654794  56.5125340  35.5778006  67.1521407  61.2175009  36.0883803
  66.3670243  62.0500974  35.5986954  68.4517165  61.4964500  36.2169849
  69.0394893  60.8521997  36.7264744  69.1685494  62.6041860  35.6641146
  68.6446996  62.8584290  34.7428629  68.9327403  63.8223919  36.6194017
  67.8967781  64.1610643  36.5981359  69.2526932  63.5808638  37.6332298
  69.7876692  65.0262033  36.1533763  70.8940862  65.2023452  36.6197639
  69.3108512  65.9143530  35.2778989  69.8597746  66.7190466  35.0096576
  68.4169662  65.7562929  34.8344945  70.6525564  62.3173043  35.4577676
  71.3489236  61.8400834  36.3762528  71.1972511  62.5350928  34.2740781
  70.5865886  62.9450451  33.5822086  72.6202012  62.2611463  33.9240031
  72.6580476  62.3067246  32.8360922  73.4509068  63.3955394  34.5242076
  73.2125165  64.4171821  34.2277482  73.5169036  63.3680859  35.6118688
  74.8778624  63.3218474  34.0522062  75.1613086  62.8000675  32.9746103
  75.8150863  63.6158071  34.8943273  76.7714128  63.6261136  34.5696439
  75.5440414  64.1088244  35.7336799  73.0749160  60.8129043  34.2916370
  74.0804677  60.5853336  34.9604309  72.3265628  59.8077121  33.7855132
  71.4833311  59.9807363  33.2575664  72.6537809  58.3834538  33.9651168
  72.1432102  57.8748220  33.1476327  73.7246966  58.3352897  33.7666733
  72.3370303  57.8385325  35.3857951  72.8083056  56.7983191  35.7420935
  71.7299917  58.5634088  36.2641302  71.4159002  59.4902419  36.0178052
  71.6332588  58.2630487  37.6848560  71.7588010  57.1884162  37.8093637
  72.6383279  58.9828818  38.5436497  72.2901605  59.9931473  38.7602532
  72.8976603  58.3022834  39.8972019  73.3590853  57.3178801  39.8158495
  73.6804444  58.7629616  40.5000109  71.9806165  58.1846957  40.4731991
  74.0158284  59.2186498  37.9890303  74.5675027  59.9586950  38.5690290
  74.5523404  58.2814107  37.8441446  73.8657802  59.6336851  36.9922794
  70.2592423  58.6304973  38.2836072  69.7190310  59.7072300  38.0528683
  69.6753307  57.7339767  39.0655931  70.1590965  56.9013443  39.3715913
  68.3968907  57.9827594  39.6970480  67.7370384  58.2177102  38.8614535
  68.0123891  56.6705776  40.3492400  68.9074458  56.2255028  40.7842802
  67.0916456  56.8842723  41.5827647  66.2203074  57.4477741  41.2497415
  66.8546652  55.9478194  42.0873787  67.6392065  57.4338424  42.3489577
  67.5516434  55.6682131  39.2881939  66.5059393  55.8376298  39.0293157
  68.2228569  55.7286263  38.4315839  67.6455690  54.2089794  39.5967405
  66.7806792  54.1014279  40.2517583  67.3950373  53.5380159  38.7754995
  68.4958459  53.7887103  40.1339250  68.4101042  59.2765437  40.5689766
  69.3821281  59.4313804  41.3156580  67.3687552  60.1479106  40.4582875
  66.6719744  59.9161040  39.7639401  67.1687575  61.3991459  41.2271648
  68.0595896  62.0241039  41.1559985  66.0628799  62.2552503  40.5901515
  65.1558172  61.6530077  40.5503152  65.9772427  63.1102181  41.2599995
  66.4034117  62.8204509  39.1737404  67.3831479  63.2727694  39.3228073
  66.3649262  61.9623438  38.5030571  65.4198365  63.8734336  38.6114741
  65.3983596  64.6706619  39.3537624  65.8762766  64.2707374  37.7041582
  64.0301412  63.3025897  38.3993417  64.0116824  62.5646202  37.5970573
  63.6685713  62.9962584  39.3807159  63.2065060  64.5066054  38.0378171
  63.4804070  65.3278772  38.5591193  63.3135149  64.7644475  37.0672376
  62.2207662  64.2876387  38.0810440  66.8813114  61.1147793  42.6462572
  66.1601450  60.2139218  43.0296239  67.5239593  61.8680170  43.4748997
  67.9740171  62.6837749  43.0866161  67.5629298  61.4932304  44.9312806
  67.7099344  60.4140552  44.9052735  68.8174954  62.0756890  45.6165558
  68.6792647  63.1373499  45.4090436  68.7077276  61.8493391  46.6764137
  70.1858091  61.5930888  45.1726644  70.3274827  61.7977272  44.1115270
  70.9557222  62.1084778  45.7477235  70.3744882  60.0646059  45.5067516
  69.9607121  59.5952136  46.6292698  71.1724192  59.3857920  44.7796293
  66.3170744  61.9424909  45.7041741  65.7564824  62.9506612  45.3009742
  65.7869741  61.2056639  46.7117954  66.3502633  60.4092862  46.9741173
  64.4073546  61.4186358  47.1996838  63.7058890  61.5143917  46.3714455
  63.9250968  60.1495918  47.9420859  64.4864785  60.1401943  48.8762616
  62.3930069  60.2173967  48.1651172  61.8032372  60.3265309  47.2542591
  62.0697550  59.2977375  48.6524048  62.0948030  61.0681250  48.7770909
  64.1558701  58.9935153  47.0394825  63.7202250  58.0692422  47.4190646
  63.8219250  59.2138978  46.0246164  65.2413262  58.8933449  47.0223920
  64.2908173  62.7117564  48.0885027  64.7334517  62.6457947  49.2535151
  63.9155869  63.8437086  47.4935343  63.9962782  63.8091413  46.4877391
  63.8883541  65.1379906  48.2011314  64.7438351  65.1817300  48.8764537
  63.9211733  66.3494016  47.2114697  62.9151055  66.5671010  46.8528230
  64.3828312  67.5317251  47.9622081  64.3515772  68.3877375  47.2882051
  63.7586887  67.7253212  48.8343936  65.3579302  67.3855808  48.4289788
  64.8688640  66.0048144  46.2175823  65.0155834  66.8099297  45.7150639
  62.6741309  65.3066670  49.1710655  61.5007387  65.4012506  48.7205215
  62.9123643  65.2791482  50.5086217  63.8660421  65.2094092  50.8329026
  61.9685450  65.3061833  51.6322614  61.1235944  64.6507821  51.4180541
  62.6527173  64.6763123  52.9385071  63.4424888  65.3309453  53.3052257
  61.5964435  64.7407762  53.9851074  62.0455814  64.2283619  54.8356506
  61.4112526  65.7774084  54.2653465  60.8299159  64.0758617  53.5838778
  63.2521553  63.2897872  52.7743513  64.2862339  63.2769509  52.4279416
  63.2317806  62.7779077  53.7368347  62.4120222  62.3413880  51.8224788
  62.5089316  62.6369817  50.7777520  62.8100415  61.3403530  51.9905018
  61.3822198  62.3873033  52.1753297  61.5601493  66.7716221  51.6713914
  62.4420563  67.6245821  51.8792187  60.2614594  67.0635422  51.4504748
  59.6672050  66.3075847  51.1423855  59.6107815  68.3602662  51.6684474
  60.2673501  69.0722677  51.1688630  58.2049394  68.2718125  50.9221089
  58.3135769  67.8907380  49.9067858  57.5664890  67.5975696  51.4930307
  57.5117480  69.6465668  50.8981458  56.7336322  70.1071875  51.7491395
  57.9228571  70.4552804  49.9645610  57.4392581  71.3307544  49.8259413
  58.5373816  70.1312163  49.2305297  59.3593252  68.5722715  53.1995654
  59.0847424  67.6420734  53.9468169  59.2328350  69.8890779  53.6071214
  59.8339107  71.1390438  53.0274196  59.1565673  71.5692452  52.2901118
  60.7738191  70.9095972  52.5249781  60.0818246  72.0635030  54.2438923
  60.0643734  73.1227013  53.9863878  61.0530762  71.7584706  54.6332436
  58.9498848  71.6378973  55.2669886  58.0206203  72.1038960  54.9400226
  59.3322357  71.8096387  56.2731484  58.9164871  70.1475161  54.9822970
  59.7547906  69.8536524  55.6144673  57.6242212  69.5205647  55.4764467
  57.4585851  69.3294159  56.7302855  56.6412550  69.1958721  54.6380851
  56.6818222  69.5512609  53.6934888  55.3384771  68.5845421  54.9942512
  55.0664272  69.1806323  55.8649242  54.3374792  68.9357495  53.9323272
  54.3225229  70.0243845  53.8854320  54.6203876  68.4137840  53.0179663
  52.9089811  68.5518969  54.3837953  52.1525334  67.9549707  53.6023473
  52.4993980  68.9067763  55.5193455  55.5205940  67.0754954  55.2116115
  54.5209028  66.3783141  55.4295786  56.7246786  66.5872362  55.2374209
  57.5065562  67.1748437  54.9854568  57.0605678  65.1250066  55.3858155
  58.1384822  64.9751691  55.4513466  56.6922244  64.6705934  56.8180909
  55.6566726  64.9388620  57.0231990  56.7417854  63.1496057  57.0135349
  57.6958902  62.6696988  56.7938460  56.4185016  62.8511196  58.0107087
  56.0659794  62.6084927  56.3509936  57.5561016  65.3862474  57.7346375
  56.9859871  65.4871998  58.4999395  56.7178116  64.2031043  54.1837788
  57.2637667  63.1460390  54.1060162  56.0231337  64.7563763  53.1845759
  55.5493319  65.6418218  53.2945494  56.0524077  64.3056190  51.7915971
  56.0092676  63.2180813  51.7303045  54.9484053  65.0157853  51.0329428
  55.0506229  64.8259065  49.9645062  53.5180914  64.6339674  51.4616608
  52.7277839  64.9995601  50.8060527  53.4874939  63.5466122  51.5435591
  53.3619200  65.0528251  52.4559373  55.0580633  66.4311697  51.1007085
  54.2240284  66.7098230  50.7150568  57.4079173  64.5157369  51.0347687
  58.4053534  64.8617248  51.6912866  57.5117896  64.2203704  49.7577330
  56.6603898  63.9024542  49.3160695  58.7010869  64.0447199  48.8246372
  59.5183678  64.4514137  49.4186340  58.8687113  62.5685373  48.5004673
  57.8903994  62.1139408  48.3458522  59.5196520  62.3598728  47.6510809
  59.5108833  61.7830179  49.9405845  58.5876243  64.8767158  47.4937735
  57.7636474  65.7875777  47.3689591  59.5643530  64.5949469  46.5878898
  60.2509235  63.9053873  46.8581888  59.6508833  65.2928580  45.3196210
  58.6913469  65.2822821  44.8029546  59.9543870  66.3186208  45.5304316
  60.6701335  64.7742816  44.2754944  61.2233441  63.6771734  44.3164285
  60.8954977  65.6547192  43.2844244  60.3389328  66.4942144  43.2052900
  61.6971158  65.3625319  42.0707507  61.4967031  66.1552273  41.3503009
  63.1584192  65.5261013  42.4198200  63.2282877  66.2681364  43.2150680
  63.6350147  64.5906037  42.7137623  64.0374468  66.0560636  41.3255401
  63.6134201  66.3838740  40.2016257  65.3109806  66.2126008  41.5782864
  65.8680823  66.7071728  40.8951516  65.6977786  65.9245564  42.4652564
  61.3527225  64.1606818  41.1968184  62.1477577  63.2973200  40.8154441
  60.0823521  64.1500759  41.0461017  59.5390983  64.8749716  41.4920070
  59.2841068  63.0135284  40.4048279  58.3337626  63.4921649  40.1662131
  59.6950554  62.5944053  38.9546321  60.7129681  62.2276869  39.0853357
  58.9111242  61.8789680  38.7016137  59.6900449  63.7879012  37.9766733
  60.6687186  64.2299395  37.3225763  58.5660922  64.2358333  37.6556308
  58.8796363  61.8678058  41.3108635  58.0085165  61.0101129  40.9365213
  59.3602186  61.7366601  42.5446437  59.9228947  62.4921516  42.9102447
  58.8560655  60.7581176  43.5177630  58.4508835  59.8675841  43.0364371
  59.8402496  60.3410717  44.5984375  60.0307381  61.2826345  45.1134633
  59.3860639  59.5904996  45.2461990  61.1434828  59.7055450  44.1067231
  62.3000060  60.4310784  43.9600925  62.4228128  61.4996764  44.0597061
  63.2730928  59.6731984  43.5519184  64.2128504  59.9994030  43.3755349
  62.9163700  58.3648434  43.3875986  63.7172319  57.2892089  43.0207966
  64.7823626  57.3274220  42.8497487  63.0569197  56.0386691  42.9772195
  63.6687542  55.1953418  42.6957758  61.6515593  55.9562741  43.2068565
  61.1348069  55.0128351  43.1068468  60.8873124  57.1083419  43.6039454
  59.8463918  56.9610790  43.8531982  61.5308923  58.3067826  43.7282425
  57.5329401  61.4086982  44.0942576  57.5280041  62.5336404  44.5541171
  56.4318334  60.6546884  44.1067536  56.4280685  59.7385393  43.6822178
  55.0964947  61.2057558  44.6034550  55.2169824  62.2670418  44.8177645
  54.0267970  61.0645925  43.4767816  53.1677954  61.6037117  43.8768125
  54.3396687  61.7009235  42.1441046  54.7942152  62.6540428  42.4114395
  55.0123145  61.0467814  41.5897159  53.5261209  61.9213294  41.4531030
  53.5150681  59.6654142  43.1423376  54.3015054  59.0277823  42.7388924
  53.1247541  59.2411693  44.0674166  52.6302388  59.7595504  42.5124578
  54.6325562  60.5627220  45.9491286  53.8571508  61.2239565  46.6382435
  55.2112787  59.4371739  46.4374388  55.8757011  59.0013193  45.8129433
  55.2016276  58.8782175  47.8174492  55.2617459  57.7927409  47.7403629
  56.4918598  59.2481016  48.5701408  56.7206058  60.3134419  48.5257986
  56.3690006  58.9378807  49.6075426  57.8714027  58.2645547  47.9680238
  53.8831194  59.1447446  48.5562385  53.7238017  59.9729596  49.4097505
  52.8375106  58.3748546  48.2135221  52.9083293  57.6907792  47.4740307
  51.5029008  58.4854868  48.8577202  51.0663672  59.4813617  48.7898921
  50.4280765  57.6937808  48.0777584  50.5639104  56.6392959  48.3139718
  49.4703457  57.9334136  48.5397203  50.2933724  57.9154291  46.5536965
  49.2413663  57.8372366  46.2775281  50.6055119  58.9428109  46.3646661
  51.1331683  56.9270779  45.7587581  52.4015412  56.9816891  45.8780974
  50.6369229  55.9975770  45.0348420  51.6355439  58.0795176  50.3224730
  50.9985815  58.7136279  51.1507273  52.6076642  57.2459828  50.6284008
  53.1358521  56.7828582  49.9026259  52.8904216  56.7272213  52.0051505
  51.9830837  56.2966064  52.4302678  53.9143718  55.5984579  51.8675709
  53.7679761  54.9324581  52.7185930  53.6807419  55.0951000  50.9301245
  55.3728806  56.0390332  51.7943408  55.9943730  56.9284425  50.8587413
  57.2316373  56.9542987  51.3319258  57.8851963  57.7475605  51.0016952
  57.4261686  56.3178556  52.4899399  58.3033178  56.3920872  52.9841939
  56.2382737  55.7766735  52.8511222  56.0223333  55.2331559  53.7590888
  53.3530705  57.8515279  53.0014780  53.4150009  57.6541770  54.1946206
  53.6891129  59.0268880  52.4371809  53.6871197  59.2583563  51.4539539
  53.9867477  60.2304401  53.2362283  54.1683151  59.9480887  54.2727475
  55.3354608  60.7233355  52.7737597  55.2944687  60.7011964  51.6849422
  55.3672123  61.7719694  53.0681742  56.5330978  59.9524139  53.4289135
  56.6192736  60.1587436  54.4955207  56.2824976  58.8984133  53.3056406
  57.8757611  60.2685184  52.7400838  57.8289187  59.8141744  51.7506176
  57.9529667  61.3459071  52.5913322  58.9979574  59.6693185  53.4129685
  59.1631867  58.6742274  53.4611146  59.6536073  60.2852531  54.3759419
  59.3336318  61.4828892  54.6710086  58.4706763  61.8262119  54.2730094
  59.7590673  61.9958390  55.4306191  60.6010690  59.7864019  54.9919677
  60.9775499  58.9133350  54.6507812  60.9884779  60.4187617  55.6774686
  52.8763257  61.2967177  53.3094950  53.0560248  62.3306911  53.9467455
  51.7724633  61.1758147  52.5408109  51.5476167  60.2445524  52.2212727
  50.7575050  62.1611014  52.6033465  51.1352582  63.1705715  52.4419386
  49.7651135  61.9300436  51.5182873  49.3198228  60.9502992  51.6935904
  49.0025019  62.7067526  51.5650604  50.1721207  61.8806897  50.0470146
  51.3872601  62.2723312  49.5287453  52.1509785  62.7315555  50.1387922
  51.3905744  62.0487563  48.1273873  52.1885036  62.1783765  47.5227208
  50.1559243  61.7352980  47.6570638  49.7088344  61.5235904  46.3743871
  50.3830548  61.6184553  45.5364864  48.3740751  61.0456934  46.2238089
  48.0276368  60.9905293  45.2026153  47.5593677  60.7966000  47.3978985
  46.5249555  60.5435777  47.2187559  48.0433976  60.9864144  48.7172512
  47.4165307  60.8407933  49.5847230  49.3662543  61.5139493  48.8744935
  50.0771092  62.1043945  53.9629107  49.6809219  60.9475597  54.3035554
  50.0519688  63.1606713  54.7644394  50.4403410  64.0043212  54.3677936
  49.3858735  63.1911081  56.0538647  50.1740837  63.0843760  56.7976704
  48.9551025  64.6870722  56.2120601  49.9394769  65.1516738  56.1620751
  48.4300498  65.0412576  55.3249854  48.4717009  65.2098262  57.6164280
  47.6926498  64.6413386  58.1247774  49.3180457  65.1304262  58.2972467
  48.0975296  66.6783757  57.8090605  48.0278628  66.8649838  58.8810679
  48.9640962  67.2077964  57.4120340  46.9354342  67.0609816  56.9881214
  46.0976662  66.5334667  57.1893494  46.7825926  68.0665957  56.1598401
  47.7606712  68.9285633  55.8955224  48.7183777  68.8049111  56.1925062
  47.4850962  69.7647133  55.4012658  45.6972944  68.2268765  55.5360525
  44.8798192  67.6650136  55.7241494  45.7202966  68.9852011  54.8683230
  48.2029351  62.2980204  56.1606735  48.1641770  61.4945410  57.0743254
  47.2487487  62.4050705  55.2257924  47.6072808  62.8945139  54.4182679
  45.9326697  61.8432039  55.1948727  45.4227121  62.1519302  56.1073179
  45.1065378  62.3648713  53.9737531  45.5561694  62.0944131  53.0178531
  44.1049083  61.9398645  54.0470300  45.0146159  63.8856194  54.0054490
  44.1170140  64.2419280  53.5016622  45.0942110  64.3435002  54.9919579
  46.1744617  64.5773938  53.2070068  47.2124094  63.9754753  52.8475161
  45.9120825  65.8139343  52.8541869  46.6115771  66.2875376  52.3011080
  44.9986447  66.2365624  52.9411116  45.9506404  60.2873664  55.1658093
  45.0126119  59.6187027  55.6324820  47.0286476  59.6697124  54.5849668
  47.7130841  60.2567613  54.1299611  47.2863896  58.1974913  54.6126834
  46.3376950  57.6904913  54.7853033  48.0037814  57.8647749  53.2752505
  48.7720679  58.5711061  52.9613189  48.6914354  56.4761923  53.2605728
  47.9478126  55.7629696  53.6155678  49.0026539  56.2352080  52.2444224
  49.5600777  56.3748941  53.9115875  46.9913662  57.9326054  52.0861250
  46.1260161  57.2745533  52.1584954  46.6978435  58.9822232  52.0534909
  47.4132395  57.7037050  50.6848168  47.9837734  56.7779748  50.6021570
  46.6855421  57.8825145  49.8939682  48.0603900  58.5692439  50.5408144
  48.1127426  57.7863532  55.7949673  47.7680301  56.7952446  56.5241710
  49.2803123  58.4576630  56.0818580  49.6271472  59.2212995  55.5186904
  50.1480115  58.0242375  57.1743211  50.3742644  56.9704646  57.0115133
  51.4271952  58.7185752  57.2120331  52.1333060  58.1509764  57.8172183
  51.8018011  58.7181359  56.1887320  51.3541257  60.1551120  57.5374619
  50.8382631  60.7211369  56.7620500  50.9024012  60.3183758  58.5164696
  52.7148457  60.7370000  57.5626092  53.3736200  60.2313452  58.2684531
  53.0187038  60.4254264  56.5634584  52.7256847  62.1910123  57.7362224
  52.9952293  62.7374589  56.9303930  52.2907470  62.8367548  58.7795458
  51.9485895  62.2436717  59.9149998  52.0285073  61.2424231  60.0247012
  51.6139270  62.7678798  60.7106152  52.1080928  64.1385311  58.7841308
  52.4014748  64.6875897  57.9891160  51.7488582  64.6135708  59.6004749
  49.4012908  58.0334199  58.5692916  49.5471918  57.0393220  59.2854426
  48.6294609  59.0651737  58.8298080  48.7462859  59.8122839  58.1604880
  47.8069829  59.1739233  60.0076422  48.2901192  58.9400325  60.9571286
  47.2866596  60.5957781  60.1312805  46.8366591  61.0121314  59.2300172
  46.4350037  60.5461351  60.8097176  48.3672939  61.5185681  60.7559965
  49.2625877  61.0500735  61.4317802  48.3343650  62.7834757  60.4953118
  48.9584033  63.3543771  61.0465392  47.6642761  63.2122108  59.8731180
  46.6580261  58.1807800  59.9914058  46.1376442  57.8779006  61.1048854
  46.1475911  57.7535936  58.8308654  46.5492836  58.0993079  57.9706900
  45.1918015  56.6857184  58.7370110  44.5703739  56.8835245  59.6101475
  44.2960074  56.8408316  57.4289767  44.9824779  57.1150628  56.6274584
  43.8417882  55.8737183  57.2110893  43.1584353  57.8790349  57.5095040
  43.5911831  58.8679055  57.6660839  42.6717427  57.8403217  56.5351300
  41.8239042  57.7528525  58.7938347  41.1400753  56.2175398  58.3598971
  40.9237336  55.5376728  59.1838772  40.2850524  56.4528070  57.7267658
  41.7896515  55.6636489  57.6830850  45.7982317  55.2955287  59.0117933
  44.9979537  54.4086175  59.3374029  47.1186049  55.1201193  59.0062345
  47.6932830  55.8205975  58.5601118  47.8265649  53.8684902  59.5155028
  47.1300254  53.0704989  59.2575326  49.1503403  53.5700212  58.9209528
  49.9281915  54.2934975  59.1673073  49.6190802  52.2097381  59.3712458
  48.7693369  51.5289329  59.3325994  50.3637053  51.8357849  58.6685663
  50.0957525  52.2109286  60.3510637  48.9832037  53.5269842  57.3436757
  49.7561608  52.8650199  56.9528886  48.0706704  52.9954749  57.0715252
  49.1704807  54.5395883  56.9866304  47.8895958  53.7087058  61.0575875
  47.6456520  52.6506404  61.6209798  48.0683834  54.8974137  61.7264196
  48.6031395  55.6249234  61.2735492  47.7211640  55.1119148  63.0929649
  48.4085700  54.3862920  63.5278840  48.2297624  56.4272753  63.6664922
  47.7628277  57.3229259  63.2563910  47.9975244  56.3671195  65.1688346
  46.9371267  56.3332079  65.4177356  48.5345369  55.5490420  65.6474449
  48.4930307  57.2604496  65.5471135  49.6381302  56.7021058  63.4375618
  49.8601693  56.8124291  62.3763000  49.8094054  57.6960730  63.8511595
  50.7653222  55.7314720  64.0086529  50.7819101  55.7005422  65.0971336
  50.6094766  54.7451938  63.5695442  51.7488650  56.0649830  63.6770325
  46.2937077  54.7071831  63.4393617  46.0708343  53.8478600  64.3077696
  45.3302290  55.2886668  62.7451034  45.5226400  56.0897541  62.1615228
  43.9049929  55.0687050  62.9853862  43.6082651  55.3575349  63.9933624
  43.1273512  55.8734834  61.9192985  43.4482855  56.9028791  61.7614385
  43.3343551  55.4862175  60.9218561  41.5997032  55.8779508  62.0914317
  40.7846179  54.6908820  61.8007418  41.1998365  53.8364819  61.2873637
  39.4081926  54.6602113  62.1993325  38.8255193  53.8068189  61.8857367
  38.7856591  55.7785104  62.8923318  37.8108957  55.7389102  63.3551636
  39.5885940  56.9352469  63.0649272  39.0948237  57.7859096  63.5110100
  40.9483060  57.0198811  62.6844087  41.5668483  57.8336738  63.0341055
  43.5084902  53.6034352  62.8332848  42.7606442  52.9832127  63.6088023
  44.1764011  52.8489918  61.9120621  44.7320496  53.2943911  61.1962939
  44.0182127  51.4004625  61.7710079  42.9410931  51.2376663  61.7938488
  44.5133371  50.9754222  60.3201576  44.0339175  51.6122612  59.5762141
  45.5985529  51.0307507  60.2368175  44.0653849  49.5513268  60.0863946
  44.4596735  48.9213033  60.8833688  42.9913561  49.5105301  60.2700975
  44.3491163  48.9823214  58.7512338  43.8770315  49.6793733  58.0594306
  45.4057380  48.7513274  58.6164369  43.5111005  47.8307896  58.4002337
  43.9698206  46.9642740  58.1580360  42.2407965  47.7432594  58.0199507
  41.3718197  48.7053331  58.0923629  41.6150117  49.5253524  58.6311690
  40.4115850  48.5677113  57.8109832  41.7358408  46.6898669  57.4960671
  42.2821955  45.8404616  57.4715698  40.8401194  46.6734404  57.0302674
  44.6616458  50.5992305  62.8995973  44.0300346  49.6567522  63.3282695
  45.8171021  50.9479521  63.3915274  46.3266905  51.7022387  62.9540056
  46.4928090  50.3946074  64.5535127  46.4827093  49.3395300  64.2815411
  47.8268943  50.9898109  64.7608337  47.6966709  52.0551285  64.9527455
  48.3124113  50.7036429  65.6931031  48.8877903  50.6982910  63.7167227
  48.7299181  49.8988234  62.8191866  49.9808983  51.4466170  63.6176316
  50.6204574  51.2707092  62.8555118  50.1290515  52.0203830  64.4348349
  45.6371521  50.6819093  65.8147990  45.7390165  49.9467028  66.7850031
  44.7767231  51.7275126  65.8295159  44.7854792  52.4652019  65.1402868
  44.1419703  52.0802385  67.1116369  44.7564394  51.7292774  67.9415773
  44.2579804  53.6281926  67.2852134  43.9322958  54.0658464  66.3416909
  43.2638539  54.1580349  68.3738808  43.4378773  53.7405228  69.3657273
  43.5246475  55.2084172  68.5008956  42.2356746  54.1674597  68.0108995
  45.6947296  54.0767713  67.6582158  45.9101787  53.7313668  68.6689410
  46.3438040  53.6411426  66.8988337  45.6950310  55.1662967  67.7015669
  42.7930866  51.5267984  67.3936275  42.3045754  51.4137719  68.5335866
  42.1800527  51.0451877  66.3105626  42.4668253  51.4257762  65.4200852
  40.8472073  50.4170119  66.2919299  40.3704696  50.6248550  67.2490967
  39.9336734  51.0921941  65.1601752  38.9393971  50.6766401  65.3251831
  39.8145894  52.5481072  65.3450756  39.6029674  52.8033782  66.3827301
  40.7777812  53.0096072  65.1274492  39.0619905  52.9595954  64.6720130
  40.2856210  50.7180110  63.7246858  39.8317027  51.4126128  63.0171036
  41.3618898  50.8366945  63.6061874  40.0253606  49.6816657  63.5087739
  40.8203038  48.8752539  66.1320151  39.7822429  48.2488651  65.9684312
  42.0064669  48.2189333  66.0812794  42.8471047  48.7520575  66.2550051
  42.1456529  46.7936822  65.8851651  41.5178609  46.6584940  65.0035788
  43.5976493  46.4132164  65.6776628  44.0861707  47.0051716  64.9043156
  44.1861628  46.6546633  66.5637554  43.7072074  44.9369789  65.2702985
  43.4983863  44.1070210  66.1526066  43.8772943  44.5058333  64.1171970
  41.4827831  45.7895978  66.9439211  41.5170280  46.0145676  68.1593292
  40.6787113  44.8594621  66.4633309  40.9136490  44.6505574  65.5040061
  39.6814753  44.0508849  67.1852930  39.4419006  43.2894349  66.4431287
  40.0704873  43.6571795  68.1236035  38.3789103  44.8134304  67.5313030
  37.5557937  44.0838309  68.0795299  38.2009715  46.1375704  67.2036657
  39.0144136  46.5741754  66.7950621  36.9342766  46.8184374  67.5354639
  36.4904339  46.2866005  68.3777864  37.1215819  48.2708776  67.8305438
  37.5387124  48.8153305  66.9833938  36.1279098  48.6935431  67.9770626
  37.9163425  48.4647975  69.1647150  38.8243328  47.8622188  69.1928126
  38.1999711  49.5156769  69.1086770  37.0034823  48.2853148  70.4075896
  36.0831646  49.0634972  70.5983787  37.2135303  47.2551804  71.1800570
  36.5346535  47.1953084  71.9247117  37.9949117  46.6156760  71.1410676
  35.8536388  46.5952528  66.4140645  36.2449180  46.5989550  65.2165283
  34.5179657  46.5481088  66.6335997  33.8857972  46.7875565  67.9765922
  34.0466593  47.7987012  68.3501838  34.0710346  45.9691335  68.6723479
  32.4013259  46.6969340  67.7408630  31.9929111  47.6947798  67.5756262
  32.0099962  46.0968779  68.5617721  32.2552777  45.8997501  66.4640381
  31.3201712  46.1339745  65.9547879  32.3644862  44.8355595  66.6730691
  33.4861091  46.3082828  65.7042249  33.8168031  45.4682739  65.0929464
  33.0539184  47.4347175  64.7852657  33.2092433  48.6063849  65.0886445
  32.5877571  47.2845084  63.5434574  32.4935653  46.3392810  63.2019122
  32.0086750  48.3350455  62.7152807  32.6845339  49.1895441  62.7116918
  32.0128004  47.8345934  61.3133593  33.0257039  47.6808726  60.9413146
  31.4648915  46.8921202  61.2938129  31.3008414  48.6136625  60.1861913
  29.8926304  48.4398236  60.1379437  29.4692443  47.8660611  60.9497410
  29.1375122  49.1286458  59.1728306  28.0828581  48.9412302  59.0302260
  29.7801429  49.7128747  58.0999427  29.1591126  50.2225301  57.3779934
  31.1407742  49.8571589  58.2182238  31.6661682  50.3695688  57.4257206
  31.9445847  49.2757388  59.1713856  33.0224991  49.3072744  59.1143245
  30.6278112  48.7656719  63.2021629  29.7657397  47.9258131  63.2635064
  30.4386867  50.0190845  63.7011364  31.2268023  50.6481668  63.6473287
  29.2779538  50.4576775  64.4822378  28.4889889  49.7120106  64.3868735
  29.7152779  50.6009406  65.9864297  29.0706051  51.2290587  66.6014010
  29.7491904  49.2250633  66.5946497  30.4520084  48.5299093  66.1356794
  29.9513325  49.3582682  67.6570654  28.7968820  48.6936004  66.5725351
  31.0010684  51.2074059  66.0777775  30.8572737  52.1043706  66.3870566
  28.7256452  51.8080644  63.9862574  29.4945625  52.5896320  63.4047625
  27.5249543  52.1623175  64.3189614  26.9497392  51.4254358  64.7027504
  26.8944300  53.4882646  64.1786424  25.8273776  53.3788694  64.3748182
  27.4678440  54.5061134  65.2417069  28.5534624  54.4556498  65.1597303
  27.2733974  55.5576851  65.0321970  26.9759540  54.0724764  66.5982290
  25.8392280  54.2618329  66.8652780  27.8003043  53.5624085  67.5280888
  27.4397780  53.1603853  68.3812173  28.7529405  53.3240645  67.2915718
  27.0588097  54.0475408  62.7718931  27.3756057  55.2189620  62.5838567
  26.8595272  53.2549802  61.7022801  26.6915347  52.2712062  61.8556173
  26.8108679  53.7679635  60.3126584  27.6763026  54.3076942  59.9289521
  26.5763841  52.6107672  59.3615517  27.3362377  51.8293144  59.3772997
  25.6505492  52.1508406  59.7063590  26.4118413  52.9649713  57.9015725
  25.2759625  53.1831684  57.2267820  24.3091126  53.2980028  57.6931236
  25.4893618  53.4649415  55.9106864  24.7618887  53.8023587  55.2961147
  26.8242112  53.4128812  55.5806305  27.5439962  53.5900055  54.3526038
  27.0661545  53.9158951  53.4402414  28.8895078  53.3562375  54.3338414
  29.4215874  53.3603371  53.3939815  29.5188756  52.9007084  55.5073943
  30.5342747  52.5658375  55.3507734  28.8705790  52.8287658  56.7754735
  29.2993569  52.4638778  57.6966598  27.4344498  53.0949634  56.8252481
  25.6690280  54.7839800  60.0356741  24.5941518  54.7319252  60.6354486
  25.9499398  55.7300222  59.1539499  26.8778058  55.8196537  58.7665007
  25.0642995  56.6474592  58.5241401  24.0303237  56.3110204  58.6068208
  25.0561228  57.9837626  59.3057105  24.4377329  57.9984386  60.2038089
  26.0270076  58.2726842  59.7081232  24.5555480  59.0983080  58.4158934
  23.2085257  59.5321877  58.5152227  22.4787400  59.0305363  59.1327822
  22.7762137  60.6924275  57.8128788  21.7795860  61.1025552  57.8866441
  23.6314920  61.3145044  56.9001612  23.2786219  62.3217472  56.0395076
  22.3745262  62.5281181  56.2884556  24.9739063  60.8672074  56.8260656
  25.7039068  61.3843565  56.2213035  25.4424370  59.8028516  57.6282917
  26.4696939  59.4973032  57.4909732  25.3286182  56.7419599  57.0052977
  26.5054934  56.7474998  56.6409582  24.2564834  57.0392756  56.2640997
  23.3647199  57.0467923  56.7388063  24.4312617  57.6533394  54.9247610
  25.2531135  58.3680653  54.9412387  24.6391761  56.6058328  53.8623075
  24.6713995  57.1700740  52.9296712  25.6018872  56.0959090  53.8413570
  23.4591817  55.6745319  53.7734200  22.5964564  55.9333707  52.9296490
  23.3765966  54.6386354  54.4962015  23.2584603  58.6113475  54.4934997
  22.1026507  58.2825382  54.8029387  23.5003353  59.6357401  53.6613270
  24.4374980  59.7939982  53.3189217  22.3990005  60.5319241  53.1851180
  21.6870527  60.6443270  54.0028526  22.9492531  61.8992510  52.7956170
  22.0412716  62.4916553  52.6895100  23.6345219  62.2148341  53.5820240
  23.8388230  61.8613707  51.5278649  24.1712518  60.8078476  51.0135281
  23.9984751  62.9161114  50.7908153  24.3721027  62.9811817  49.8546378
  23.7829008  63.8239329  51.1759812  21.5344195  59.9230613  52.0543984
  20.6475159  60.5811787  51.5393872  21.7963990  58.6684717  51.6281418
  22.5153850  58.2347141  52.1887090  21.2165177  58.0248235  50.4800710
  21.1763595  56.9368108  50.5269813  20.1697312  58.2977568  50.3485590
  21.8924336  58.2966502  49.1357518  21.3017042  58.2356951  48.0226816
  23.1149650  58.8782427  49.2917264  23.4078066  59.1624450  50.2153962
  24.0809446  58.9935436  48.2202345  24.0305784  58.1672232  47.5111006
  23.7781283  60.2134214  47.3184709  24.5040538  60.1882866  46.5056232
  22.7809062  60.0993427  46.8923029  23.7123235  61.3949606  48.1105799
  22.9020997  61.5159769  48.6113467  25.5574104  59.0044810  48.5455640
  26.2401036  57.9688266  48.5294396  26.1591371  60.1969980  48.7997927
  25.4852285  60.9393970  48.9239777  27.5749458  60.4121816  48.8494172
  28.1097929  59.4630320  48.8135332  27.8762481  61.0142002  47.4314301
  27.3371802  61.9547004  47.3189214  28.9138997  61.2991820  47.2569088
  27.5896617  60.0467346  46.3695823  28.1269053  58.9207396  46.2758888
  26.7913054  60.3391669  45.3784034  26.7393317  59.6178816  44.6725938
  26.4572914  61.2892103  45.2996563  28.1050681  61.1192550  50.1353078
  29.2543371  61.6449944  50.1546404  27.3220166  61.2258897  51.2004874
  26.5241763  60.6130905  51.1153409  27.7952547  61.7993752  52.4851687
  28.8643192  61.9741547  52.3691854  27.0344560  63.0653364  52.8277288
  26.0305701  62.8940597  53.2153065  27.6395350  63.5067406  53.6193934
  27.0152860  64.0333592  51.6454605  28.0325533  64.2157085  51.2989479
  26.5609430  63.5727388  50.7682660  26.2094152  65.3102696  51.8600260
  25.1769142  65.3841930  52.4667179  26.5679686  66.3563199  51.2392466
  26.1017527  67.2393451  51.3887498  27.3247439  66.3859512  50.5711641
  27.5822451  60.6812020  53.5323204  26.4650575  60.1629162  53.5471817
  28.5983657  60.2167780  54.2594396  29.5101331  60.5648229  54.0000346
  28.6815804  58.9887513  55.0176946  27.6706673  58.6676166  55.2696175
  29.2849015  57.8924632  54.2200655  30.2539630  58.1399018  53.7850679
  29.4795521  56.5739307  55.0482328  30.2316487  56.6632835  55.8314906
  28.4989204  56.3260751  55.4550177  29.8667544  55.7520429  54.4467240
  28.4544581  57.4997687  53.0212507  27.4047082  57.3514694  53.2719068
  28.4698786  58.2688720  52.2496399  28.7934334  56.5478756  52.6103378
  29.4228319  59.1635953  56.3346065  30.2488490  60.0556175  56.3671355
  29.1026862  58.4425551  57.4563323  28.4504992  57.6765791  57.3663884
  29.9005942  58.3652505  58.6741273  30.9063914  58.6821722  58.3997304
  29.3947073  59.3939567  59.6757375  28.4317170  58.9649759  59.9507177
  30.0971768  59.4255838  60.5081673  29.2741457  60.3762235  59.2193190
  29.8730436  56.8879939  59.1221864  28.8166839  56.2213795  59.0574764
  30.9475333  56.3572121  59.6031517  31.7915526  56.9103416  59.6397594
  30.7817256  55.2302804  60.5816648  29.8339600  55.2852845  61.1174838
  30.7332737  53.8711023  59.8117113  30.3271973  53.1300338  60.4998234
  30.0199361  53.8070977  58.9896049  32.0680095  53.5244186  59.0901722
  33.0090934  52.7047685  59.6472035  32.7656851  52.2949620  60.6157823
  34.1897795  52.4032806  58.9582220  34.9465695  51.8003882  59.4393266
  34.3299436  52.7531233  57.5971804  35.2454659  52.4362146  57.1204236
  33.4209407  53.6012755  57.0000937  33.5988840  53.9237120  55.9847943
  32.3352797  53.9986734  57.7934089  31.5796324  54.6759201  57.4257200
  31.8515199  55.2875062  61.6790213  32.7595915  56.1706091  61.7081594
  31.6022584  54.3880534  62.6531991  30.8611733  53.7153797  62.5217722
  32.4704442  54.1165772  63.8811620  33.2796412  54.8465679  63.8998392
  32.0254497  54.2635263  64.8648108  33.1655142  52.8148119  63.9131294
  32.9169707  51.9473703  63.0811467  34.1363030  52.6119793  64.8240092
  34.4562879  53.3920509  65.3803660  34.7500204  51.2906567  65.1506107
  34.2045482  50.4771766  64.6708460  36.1958594  51.2837783  64.5581545
  36.7120284  52.1468288  64.9799441  36.6450240  50.3687864  64.9447794
  36.4446603  51.2781860  63.0409176  35.8805476  52.1450288  62.6971832
  37.4646148  51.3665344  62.6675418  35.9070275  49.9270552  62.4699372
  34.8925106  49.8907168  62.8646293  35.8906219  49.8938047  61.3800976
  36.4707795  48.6621753  62.9984537  36.0950203  48.3023540  63.8638689
  37.5025563  48.0974827  62.4223894  38.0859422  48.6585239  61.4278047
  37.9006195  49.6279842  61.2150580  38.9147702  48.2200237  61.0533348
  37.9198032  46.9790643  62.9710387  37.5020261  46.8466893  63.8811602
  38.7397399  46.4305906  62.7544320  34.6963866  51.0758079  66.6491264
  35.7105919  51.1874998  67.3728022  33.4895858  50.6927481  67.1171680
  32.7666163  50.3573130  66.4957749  33.0659425  50.4375753  68.4961598
  31.9834557  50.3425441  68.5865885  33.5174079  49.5759557  68.9879897
  33.3499036  51.7986966  69.3832697  32.6972185  52.8208218  69.1549100
  34.4238790  51.7296543  70.1507143  34.8866701  50.8354530  70.0804408
  34.7727311  52.7003224  71.1962302  34.0413658  53.5076833  71.1800420
  34.7108962  51.9359217  72.4938122  33.8148274  51.3218842  72.4054062
  35.6140929  51.3488564  72.6635479  34.5313203  52.7892875  73.7322892
  35.3677344  52.8841579  74.6268489  33.3355948  53.3267049  73.8466925
  33.1553220  53.6272239  74.7943312  32.6274929  53.1125034  73.1582519
  36.1535376  53.4257732  71.0048336  36.6780116  54.0772355  71.8485314
  36.7760120  53.1780490  69.8512811  36.2090210  52.5693313  69.2783160
  38.2193062  53.6100843  69.6311170  38.5654350  54.2029764  70.4766906
  39.1202330  52.3916956  69.5191214  38.7306645  51.7407875  68.7357823
  40.1083273  52.7574524  69.2399556  39.3321320  51.5059726  70.6985100
  38.3603319  51.1562881  71.0471753  39.9728216  50.6375029  70.5479870
  39.9720347  52.2584572  71.8684909  41.0009512  52.5578283  71.6688769
  39.3955335  53.1533719  72.1024974  39.9758901  51.3329229  73.0178475
  39.1005085  51.2897710  73.5197259  40.9062438  50.4746449  73.4852476
  42.0095092  50.1871441  72.9480040  42.2093645  50.4209666  71.9858877
  42.6578569  49.5425352  73.3765827  40.6301114  49.7523650  74.5109979
  39.9034625  49.9806319  75.1742902  41.2883522  49.0653808  74.8486675
  38.5160732  54.5818072  68.4768857  39.6607818  55.0843139  68.4375374
  37.5502446  54.8248328  67.5242815  36.7749988  54.1913020  67.6493675
  37.5609873  55.9872984  66.6481803  37.6778725  56.9121890  67.2136996
  38.4485056  55.9128343  66.0203527  36.3678351  55.9734985  65.6276744
  35.6554650  55.0185861  65.5775048  36.1331992  57.0813736  64.8861881
  36.9264482  57.7013243  64.8066265  34.9946341  57.3515108  63.9891365
  34.5374696  56.4799314  63.5218306  33.9090797  58.1579623  64.7388949
  33.8042796  57.4689898  65.5781248  34.3464534  59.1270185  64.9804984
  32.5347905  58.4129631  64.0791723  31.5503857  57.4136145  64.0675326
  31.8206155  56.4425214  64.4541474  30.2868194  57.7102448  63.6413768
  29.4211076  57.0636619  63.6429777  30.0296233  59.0250356  63.1544822
  29.0893501  59.2191067  62.6600313  30.9729489  60.0455065  63.2182787
  30.7593696  61.0192825  62.8052724  32.2413834  59.6719398  63.6567256
  33.0276204  60.4117286  63.6407930  35.5575153  58.1819200  62.8143453
  36.5069091  58.9598692  62.9680995  34.7665741  58.2311937  61.6902345
  33.9985703  57.5781796  61.6348462  35.1744392  58.8451798  60.4513176
  35.7761734  59.7150568  60.7174378  36.0607429  57.9049130  59.6125280
  36.9125482  57.6292160  60.2340366  35.1999785  56.5585704  59.2246461
  34.4633233  56.8939054  58.4930387  35.8233321  55.8798187  58.6433755
  34.5914672  56.0552513  59.9754976  36.6321701  58.5204303  58.2879019
  35.9093525  58.6800945  57.4879625  37.0438426  59.5162710  58.4517105
  37.7317228  57.6604688  57.6572516  37.3530864  56.6992541  57.3099909
  38.2004142  58.1880379  56.8270256  38.5203655  57.4654998  58.3835049
  33.9559878  59.3256508  59.7008159  32.8746239  58.6840605  59.8564275
  34.0843885  60.3858188  58.9122406  35.0531139  60.6562281  58.8191922
  33.0280992  61.1237781  58.1792965  32.1286010  60.5089137  58.1905628
  32.5921322  62.3595759  58.9656714  33.3880116  63.1044169  58.9692451
  31.2999592  63.0948147  58.5680146  30.4699792  62.3880094  58.5575534
  31.1411352  63.9706212  59.1968205  31.3068965  63.4132262  57.5256087
  32.4315882  62.0815903  60.4632056  31.8542305  61.1606926  60.5436754
  33.4210567  62.0112720  60.9160504  31.8794727  62.9036243  60.9186816
  33.4272393  61.5080212  56.7478698  34.5603426  61.8542837  56.6163095
  32.5256255  61.5714386  55.7908683  31.5597011  61.3086296  55.9263948
  32.8771934  61.7942048  54.3962256  33.7863432  62.3899207  54.3096853
  32.9797266  60.4349941  53.6590972  31.9822623  60.0070900  53.7564419
  33.1878425  60.5175354  52.5923303  33.8852455  59.3510166  54.3038106
  33.4782445  58.5897888  55.4265890  32.5187931  58.8059645  55.8732277
  34.2735063  57.4193873  55.8075824  33.9211850  56.6696612  56.5004319
  35.3865010  57.1064517  55.0754635  35.9390267  56.2209818  55.3517755
  35.8363011  57.9039097  53.9729488  36.6460693  57.5835558  53.3349183
  35.1065201  59.0406150  53.6519791  35.3186518  59.6128011  52.7604629
  31.8449870  62.5222485  53.5637693  30.6952258  62.2531997  53.6860264
  32.2506436  63.5509619  52.8673941  33.2564125  63.6034873  52.7887818
  31.3685760  64.2233497  51.8674273  30.3943138  63.7355475  51.8356291
  31.0332346  65.6275786  52.3979771  30.5720178  65.6232241  53.3858724
  31.9608182  66.1974516  52.4468190  30.1107647  66.4437579  51.4488203
  29.5392785  65.9688590  50.4782043  30.1594630  67.7577286  51.5391509
  29.5505948  68.1659690  50.8444796  30.4140223  68.2366640  52.3914241
  31.9226642  64.2386477  50.4008786  32.7033220  65.0987054  50.0987409
  31.7124240  63.1995393  49.5612550  31.0964396  62.4749652  49.9028494
  31.9341834  63.1280226  48.1522805  32.7020826  63.8354467  47.8367193
  32.5074750  61.6676348  47.9165727  33.0970813  61.3683563  48.7821747
  31.7194698  60.9165450  47.9707567  33.1797105  61.4536829  46.6007943
  33.6837402  62.3688331  45.8686965  33.2524903  60.2607934  46.1712890
  33.7224831  60.1529157  45.2839964  32.6575546  59.5632925  46.5947674
  30.7562480  63.5686620  47.1911586  30.5425529  63.2520260  46.0231941
  29.7955488  64.3334725  47.7593592  30.0124377  64.7890809  48.6331682
  28.5935982  64.8334781  47.1591776  28.4899943  64.1532591  46.3127662
  27.3869958  64.6079764  48.1488987  27.6725311  63.8011115  48.8236606
  27.2474235  65.4422616  48.8361029  26.0071709  64.4151104  47.5276291
  24.9998843  64.3061249  48.2989830  25.9511755  64.5542357  46.2903439
  28.7668516  66.2472806  46.5676603  29.8166719  66.8768853  46.6729229
  27.7236313  66.7370989  45.8811950  26.8477270  66.2357513  45.8746205
  27.7392300  67.9765850  45.1181878  28.6840255  67.9704843  44.5741443
  26.5807821  68.0503779  44.1113611  26.2277741  67.0489712  43.8636032
  25.7713068  68.5437697  44.6481406  27.0278189  68.7024977  42.8199809
  26.5449244  69.8117346  42.4415523  28.0513803  68.1925976  42.2519342
  27.8103744  69.1714868  45.9480777  28.1440089  70.2775241  45.4777729
  27.3401448  69.1003268  47.1890911  26.8971364  68.2247148  47.4300085
  27.1046213  70.2467387  48.1059785  27.7967032  71.0466536  47.8434659
  25.6646386  70.8031175  47.9610021  25.3476078  70.4719992  46.9723418
  25.0585150  70.3133210  48.7240372  25.5938481  72.3027124  48.2447237
  25.9048930  73.2214282  47.2822824  26.3040692  72.9822421  46.3077998
  25.8215528  74.4712910  47.9439676  26.0444826  75.3094087  47.4258343
  25.4214247  74.3862017  49.2694366  25.1947302  75.3651419  50.2400482
  25.3909302  76.4199017  50.1177971  24.7912109  74.9367437  51.5471722
  24.5562015  75.6319222  52.3392672  24.5339316  73.5652298  51.7181894
  24.1790795  73.2116839  52.6748928  24.7073687  72.6567217  50.6761498
  24.4094241  71.6292405  50.8261482  25.2058909  73.0198667  49.4119148
  27.5746280  69.9075335  49.5107862  28.0561748  68.8363668  49.8254744
  27.5775337  70.9430105  50.3579743  27.1152126  71.7972916  50.0810358
  28.2830203  70.9369129  51.6368991  29.2224113  70.3839499  51.6490816
  28.6713246  72.4693425  51.8126723  27.7296276  73.0096757  51.7189290
  29.1826125  72.6704658  52.7538939  29.5772421  72.7409787  50.7032088
  29.8135386  73.6644206  50.8196392  27.3489606  70.3768929  52.7731909
  26.1495774  70.3803054  52.6690070  27.9394174  69.7730254  53.7975941
  28.9164509  69.8811223  54.0281793  27.2997948  68.9904516  54.8840195
  26.2116005  68.9801926  54.8215623  27.6919215  67.5310024  54.7533611
  27.0854795  67.2323678  53.8982222  28.7425956  67.5355981  54.4601090
  27.4738516  66.6003565  55.8943474  28.2364933  66.7350402  57.0724659
  28.9404849  67.5475788  57.1764172  28.0848283  65.8142104  58.1318431
  28.5804517  65.9293426  59.0841629  27.1407284  64.7865804  57.9873363
  26.9853246  64.2212969  58.8945464  26.3229196  64.6937321  56.8393406
  25.6111270  63.8833037  56.7840688  26.5590764  65.5275149  55.7726873
  25.9983380  65.2615950  54.8893538  27.6540503  69.6349941  56.2421789
  28.7715399  70.1113633  56.4740501  26.7257349  69.6211780  57.2279607
  25.8432056  69.2526381  56.9057927  26.7525196  70.1741096  58.6258227
  27.7483752  70.0259762  59.0421435  26.4355335  71.5974492  58.4137159
  27.2668173  71.9415715  57.7989337  25.4658779  71.7326513  57.9346310
  26.3506534  72.2763238  59.6317105  26.0884888  73.1691361  59.3919564
  25.7465789  69.3694065  59.4690458  24.5274230  69.4312213  59.2258611
  26.2201319  68.6261547  60.4694789  27.1996909  68.5624916  60.7045452
  25.2770573  67.7290147  61.2038568  24.3343458  68.2245931  61.4362576
  24.9676356  66.5913826  60.2959536  24.6700067  66.9676691  59.3168792
  25.8514622  65.9557662  60.2438164  23.6874521  65.7779841  60.5873214
  23.9073388  65.3714078  61.5743753  22.3046191  66.5146893  60.6785701
  22.5318810  67.3809753  61.2988294  21.8739987  66.9203365  59.7630662
  21.5516865  65.9241942  61.2003171  23.5950280  64.6849668  59.5448575
  23.3452736  64.9971361  58.5310409  24.6191366  64.3218102  59.6273852
  22.8330230  64.0031159  59.9228068  25.7281279  67.1816928  62.5987719
  26.8736137  66.6512891  62.5967420  24.8723029  67.1195483  63.6073247
  23.9997784  67.6268335  63.5780716  25.1133384  66.3227684  64.7535292
  26.1575814  66.4361639  65.0453336  24.3767593  66.8832534  66.0101826
  23.3303189  66.8937289  65.7062473  24.4948794  66.1567201  67.3456230
  23.5755541  66.2661554  67.9210071  24.6118417  65.0862448  67.1754952
  25.3797928  66.5128778  67.8724712  24.8768129  68.1772432  66.2768544
  24.1867887  68.8041761  66.0476037  24.7848632  64.8436167  64.5317675
  23.7077322  64.4323477  64.2235083  25.9299804  64.0704874  64.6431798
  26.8046816  64.4974085  64.9143148  26.0260183  62.6315065  64.3450178
  25.1182208  62.1687801  63.9546410  27.1667014  62.5059940  63.3098248
  27.9456877  63.2649342  63.3906891  27.7721603  61.6157025  63.4795027
  26.7304933  62.4769893  61.8329053  26.0669568  63.3035919  61.5778593
  27.9873757  62.6221667  60.9847784  28.2527431  63.6775989  61.0416821
  28.7910384  62.1039857  61.5091026  28.0381173  62.3191283  59.9385939
  26.1550554  61.1556990  61.5142923  25.9775006  60.9728060  60.4544374
  26.7229408  60.3254536  61.9344492  25.1170044  61.0234264  61.8183270
  26.3929615  61.8591753  65.6986120  27.5370679  61.9868356  66.2573038
  25.6676687  60.7802190  65.9757865  24.9518432  60.5711862  65.2938751
  25.9780415  59.7112145  66.8505281  26.3321778  60.1205838  67.7969394
  24.7978684  58.6967731  67.0839333  23.9765016  59.3092975  67.4542945
  24.5493476  58.3286901  66.0885648  25.1060313  57.5557335  68.0262551
  24.2543989  56.8787428  68.0875731  25.9856349  57.0061675  67.6904147
  25.5590120  58.1193312  69.3557569  26.6354612  57.8800220  69.8783258
  24.6630921  58.8555148  69.9961389  24.8868024  59.2492729  70.8992564
  23.7116612  58.8899261  69.6599038  27.2477902  58.9016812  66.4108472
  27.2523637  58.3732629  65.2797074  28.2700174  58.9474234  67.2773910
  28.1949946  59.4585069  68.1448674  29.6079116  58.4071211  67.0548549
  29.6353807  58.2290809  65.9802125  30.7476769  59.4317095  67.3250986
  31.6531456  59.0256526  66.8731714  30.5176853  60.8364015  66.7999851
  31.5105926  61.2809676  66.8658568  30.1498076  60.7223483  65.7799832
  29.8680034  61.4926059  67.3785274  30.9083722  59.4790671  68.7239358
  30.2442361  60.0022910  69.1774531  29.9416327  57.1037918  67.8393038
  30.8830186  56.4353741  67.5735290  29.0918591  56.7879378  68.8075843
  28.1925081  57.2366130  68.9061756  29.3689100  55.7642848  69.8973931
  28.5434292  55.6667836  70.6025598  29.5822314  54.7815718  69.4748080
  30.6156470  56.0575660  70.8778262  30.8011654  55.3625371  71.8845510
  31.4373455  57.0763361  70.5214204  31.0892653  57.6770921  69.7883382
  32.7734873  57.1313729  71.2214103  33.1103172  56.1005974  71.3288003
  33.7368075  57.9923131  70.3118933  33.3102305  58.9916045  70.2194443
  34.7018363  58.0945163  70.8089314  33.9854418  57.3845726  68.8940476
  33.0731287  57.3754396  68.2971697  35.0067322  58.3037756  68.2319714
  34.5488056  59.2835488  68.0946086  35.8344827  58.4849067  68.9176627
  35.3469314  58.0063413  67.2410307  34.6332519  55.9991707  69.0799774
  34.9103353  55.6170059  68.0975295  35.5895881  56.1396680  69.5826725
  34.0399657  55.2322251  69.5779925  32.6941952  57.6798043  72.6476003
  31.6025826  58.1125724  73.1089057  33.7816486  57.5378969  73.4267931
  34.9042434  56.6526267  73.1725674  35.6784441  57.0869844  72.5410488
  34.4561712  55.7561932  72.7441151  35.5046086  56.4515741  74.5568204
  36.5793354  56.2671768  74.5447018  35.0511536  55.5496795  74.9691441
  35.1603134  57.6532595  75.3881242  35.8627688  58.4753760  75.2521757
  35.0016330  57.3634599  76.4268709  33.8791704  58.1277419  74.8031456
  32.9871397  57.7842200  75.3247642  33.8233653  59.6830358  74.7733341
  34.3653024  60.2424234  73.8181735  33.2168709  60.3240790  75.7278644
  32.7702201  59.7258642  76.4072879  33.0861659  61.7401326  75.8679298
  32.6056349  62.0675071  74.9461566  32.1749971  62.1001286  77.0132032
  32.4353315  63.0996012  77.3626905  31.1191400  62.0161755  76.7598600
  32.2783155  61.3755361  77.8208121  34.4348144  62.4176378  75.9711195
  35.3221776  61.9753818  76.7510696  34.5668603  63.4508722  75.1599323
  33.6963692  63.8512451  74.8400324  35.7873474  64.2326019  75.1045189
  35.9471694  64.8270490  76.0040030  36.6602238  63.5835843  75.1724087
  35.9457506  65.1561747  73.8907393  35.2617868  65.1518866  72.8550139
  36.9239657  66.0679609  73.9911737  37.2941214  66.2883303  74.9052055
  37.4868719  66.7495831  72.8798210  36.7362683  66.8455359  72.0953025
  38.1616778  68.1007103  73.2684679  39.1407924  67.9059888  73.7053869
  38.3606611  69.0021726  72.0756258  38.9014763  69.8751961  72.4417908
  39.0193886  68.4830889  71.3794820  37.3402494  69.1497408  71.7224452
  37.4109444  68.7693931  74.2979059  37.3483129  68.2169627  75.0800037
  38.5247843  65.8210249  72.1441755  39.3476156  65.1351802  72.7871395
  38.4353608  65.7638131  70.8273398  37.7458715  66.3393331  70.3646572
  39.3610860  65.0400268  69.9218635  40.2022616  64.6547861  70.4982038
  38.5866095  63.8951993  69.2252049  37.6974408  64.2626503  68.7121592
  39.2448926  63.4276097  68.4937459  38.0466076  62.8306838  70.1786395
  37.0079328  63.0540069  71.1005482  36.5814770  64.0264611  71.2968979
  36.5417841  61.9914701  71.8659355  35.7307891  62.1487244  72.5617848
  37.0761272  60.6994960  71.7340248  36.5127551  59.7046581  72.4636004
  35.7509642  59.9801723  72.9791540  38.0701652  60.4539856  70.7906616
  38.3046397  59.4474740  70.4771827  38.5108363  61.5497916  69.9665031
  39.2759477  61.3293212  69.2367063  39.8636077  66.0442761  68.8227779
  39.3401982  67.1442438  68.6956770  40.8394645  65.6964896  67.9845100
  41.2061578  64.7646277  68.1155495  41.3489493  66.4678071  66.8662343
  40.6171116  67.2343121  66.6116607  42.6310728  67.3003940  67.3003395
  42.5891953  67.5929672  68.3496718  43.5268347  66.6936566  67.1714589
  42.7109814  68.8929073  66.3881678  41.4690677  65.4927596  65.6768732
  41.7420607  64.3043128  65.9011033  41.0962036  66.0863450  64.4490402
  40.7663933  67.0408541  64.4962470  41.0207650  65.4438983  63.1278910
  40.4924079  64.5045036  63.2849493  40.2718581  66.3989744  62.2060943
  39.2424377  66.4868800  62.5538789  40.7220580  67.3911370  62.2183670
  40.1810291  65.9107017  60.7416324  40.1819962  64.6758641  60.5219753
  40.1700752  66.7888392  59.8076364  42.4720509  65.0892366  62.5758082
  43.2617688  66.0144135  62.5262877  42.7517873  63.8675078  62.1636887
  42.0501557  63.1481157  62.2652421  44.0588960  63.4738926  61.6762013
  44.7896659  64.1980160  62.0372726  44.3688117  62.0814800  62.2899678
  45.4205327  61.8477444  62.1287236  44.1968682  61.8671420  63.7948514
  43.1599056  61.7427334  64.1051289  44.7401818  60.9748814  64.1043903
  44.5670338  62.7689159  64.2822193  43.6198572  60.8501348  61.6899960
  43.8025979  60.8178760  60.6160862  43.9052587  59.8788826  62.0949899
  42.5539187  60.9485184  61.8927094  44.2480766  63.6830288  60.1220042
  45.3258708  63.3424556  59.5969483  43.1791183  64.1174377  59.4314949
  42.3583989  64.2827915  59.9951745  43.1701893  64.3372441  57.9855369
  43.9189930  63.7573176  57.4456411  41.6872654  63.9473488  57.5192706
  40.9532853  64.6970941  57.8160721  41.7131834  63.6753577  55.9806575
  42.5397408  62.9997804  55.7631439  40.7422234  63.2875166  55.6714700
  41.9524091  64.6466141  55.5479439  41.0585298  62.5789748  58.1132717
  40.9844247  62.6711115  59.1966130  40.0355574  62.3832502  57.7918790
  41.9465015  61.3335920  57.8549290  42.9220281  61.2955966  58.3401290
  41.3899402  60.5456226  58.3632534  42.0256587  61.2115621  56.7748846
  43.5267274  65.8173623  57.7496289  44.4207198  65.9903020  56.9155429
  42.9875167  66.7895955  58.4549583  42.3353152  66.4500569  59.1480764
  43.4952094  68.1944517  58.4603423  43.8116178  68.4707515  57.4548320
  42.3629088  69.2090535  58.8195687  42.7115488  70.2416427  58.7934972
  41.5061254  69.1092184  58.1523445  41.8568492  68.9766100  60.1008418
  41.0878665  68.4171761  59.9673076  44.7322559  68.5123834  59.3466986
  45.4485970  69.4918724  58.9718044  44.9976559  67.8115718  60.4348819
  44.3794940  67.0993222  60.7975326  46.0904906  68.0962088  61.3577270
  46.5734623  69.0166337  61.0293639  45.6287770  68.3589123  62.3088428
  46.9968722  66.9234535  61.7242340  46.8706036  65.7720460  61.3428535
  48.0031501  67.2838313  62.5368056  48.0111100  68.2087958  62.9429377
  49.0421816  66.3396665  63.0152787  48.6668723  65.3295899  62.8516902
  50.2492483  66.5752991  62.1770640  49.9582399  66.8350062  61.1599581
  50.8285134  67.4450882  62.4877389  51.1488151  65.3710850  62.0798072
  50.8658297  64.4182127  61.3079441  52.2127346  65.3110962  62.7906663
  49.2474600  66.4901625  64.5463309  48.6041895  67.3175494  65.2467480
  50.0963150  65.6042375  65.1090600  50.5867091  65.0567525  64.4166910
  50.4575068  65.5069698  66.5915311  49.7771198  66.1784636  67.1164411
  50.2195560  64.1168259  67.2167458  49.2239583  63.7216842  67.0165200
  50.9246076  63.4033657  66.7903776  50.3069665  64.1401898  68.7396379
  51.3467036  64.1108063  69.0643953  49.6851177  64.8701590  69.2591713
  49.5725984  62.9077188  69.2375654  48.5516021  62.8450033  68.8600864
  50.1811062  62.0922051  68.8466989  49.5734094  62.8097292  70.7352417
  50.5615070  62.4828847  71.0605505  49.3988609  63.7750388  71.2093515
  48.4719490  61.9059983  71.1223755  48.4903904  61.7329552  72.1175589
  47.6132070  62.3898926  70.9060184  48.4427764  60.9790666  70.7224198
  51.8816680  66.0577156  66.7427195  52.8239470  65.4690371  66.2528402
  51.9806182  67.2048004  67.3915641  51.2222922  67.6100774  67.9221387
  53.1850576  68.0983675  67.2664666  54.1145607  67.5493961  67.1167625
  53.1349057  68.9572632  65.9754170  53.8540861  69.7726650  66.0359506
  53.4796943  67.9985685  64.8135860  53.5025942  68.5329076  63.8643383
  54.4860203  67.6003581  64.9443321  52.7808703  67.1864451  64.6141825
  51.7622940  69.6049014  65.6547196  51.8073754  69.9349108  64.6171636
  50.9721933  68.8576839  65.5831316  51.3345959  70.7037580  66.6357036
  50.4037324  71.1007908  66.2284995  51.2067771  70.3276323  67.6509478
  52.0649637  71.5126613  66.6720378  53.3097640  69.0745353  68.5027166
  52.4167163  68.9798417  69.3620546  54.3113866  69.9743052  68.5748014
  54.9873096  69.9398045  67.8252390  54.5479472  70.8226653  69.7662536
  54.5762046  70.2321157  70.6815998  55.9465998  71.4464273  69.6312831
  56.6661664  70.6588989  69.4082968  55.9580890  72.1516110  68.8005551
  56.2928965  72.2155763  70.8453977  56.0250508  73.3509425  70.9991742
  57.0100145  71.6191249  71.7550798  57.1812237  72.1272078  72.6111179
  57.1393627  70.6257295  71.6300218  53.4569832  71.8567267  70.0022946
  53.0050330  72.4804412  69.0687432  53.0948371  72.0810689  71.2501203
  53.4212566  71.4992716  72.0084291  52.0880510  73.0156745  71.7050532
  51.9842474  72.9522191  72.7880584  52.2591404  74.0491690  71.4026848
  50.6530456  72.7014719  71.1664791  50.1443478  71.5857069  71.4067660
  49.9909147  73.5871170  70.4315466  50.4489876  74.4431355  70.1554986
  48.6324743  73.2298091  70.0029622  48.2164519  72.5828533  70.7749664
  47.8832340  74.6303117  70.0365886  48.0037929  75.2263181  70.9403130
  48.1992333  75.2882654  69.2270020  46.3579632  74.5554719  69.9021427
  45.7331353  73.5204272  69.9652037  45.6922394  75.6268638  69.5896474
  44.6890930  75.6661629  69.6948561  46.1815206  76.4757599  69.3443616
  48.5147004  72.5893339  68.6477859  49.3764555  72.7978039  67.8230990
  47.3651372  71.9501997  68.4530608  46.8621092  71.9848928  69.3285768
  46.8556203  71.2760946  67.3083421  47.4844675  70.4596577  66.9549784
  45.4516886  70.8183263  67.7571728  44.8011085  71.6122618  68.1239290
  44.9741910  70.4124700  66.8645263  45.4715904  69.4731704  69.0054341
  46.6574190  72.0789134  66.0320501  46.2775969  73.2354730  66.1382860
  46.8525026  71.3942607  64.9067208  47.1588155  70.4318358  64.9174727
  46.7606841  71.9960295  63.5869019  46.7502716  73.0850059  63.6201580
  47.9245888  71.5305463  62.7096920  47.6632847  71.5166631  61.6517688
  49.1476162  72.4265610  63.0432856  48.8655630  73.3696949  62.5744548
  49.2376100  72.5706587  64.1200223  49.9682626  72.0746280  62.4183099
  48.4150980  70.2924868  63.1435081  49.0382910  70.0391594  62.4585398
  45.3805317  71.6404659  62.9780967  44.9334581  72.3806341  62.0650325
  44.7177494  70.5813802  63.4452017  45.1795558  70.0214918  64.1479825
  43.3999650  70.0867926  62.8952486  43.4977897  70.0675022  61.8097159
  43.3503853  69.1053821  63.3656754  42.1909280  70.9317776  63.4031884
  42.3750733  71.7223587  64.3376129  40.9895326  70.6896483  62.8292054
  40.8446536  69.9409047  62.1663334  39.7662859  71.0625969  63.5725464
  39.9536290  72.0051903  64.0877835  38.5688701  71.2081039  62.6108041
  38.8980702  71.8746812  61.8136824  38.2456225  69.9330223  61.8030083
  37.3847585  70.0804548  61.1516306  39.0053184  69.8205437  61.0291041
  38.1768210  69.0048276  62.3713769  37.3556747  71.7672233  63.3624764
  36.5310755  71.8801558  62.6572506  37.0422149  71.0761310  64.1443251
  37.6484653  73.1258970  63.9954760  38.0995568  73.7122159  63.1941068
  36.7300862  73.6178786  64.3141844  38.2372221  73.0844292  64.9114557
  39.4961918  70.0954275  64.8081768  39.6587887  68.8794281  64.6830181
  39.1032633  70.6994101  65.9374674  39.1404716  71.7084128  65.9290888
  38.6515553  69.9763957  67.1406822  39.1301482  68.9980903  67.1526147
  39.0429359  70.7795399  68.3300630  38.5294218  71.7412530  68.3619393
  38.7526999  70.2002188  69.2059004  40.5162427  71.0015880  68.6246791
  40.9208326  69.9908296  68.6729345  40.8979621  71.5089413  67.7389715
  41.0227561  71.8671906  69.7893134  40.5161264  72.8327322  69.7583014
  40.7556108  71.3885376  70.7308604  42.5264939  72.0222156  69.6807374
  42.9747827  71.0282203  69.6635756  42.8060567  72.5125076  68.7489545
  43.0381934  72.8374735  70.7895102  42.6941194  73.7846920  70.8634452
  42.8851111  72.3533102  71.6622076  44.0411001  72.9244414  70.6990859
  37.2374238  69.6133048  67.0565090  36.3440852  70.3695770  66.6248119
  36.9078228  68.4301400  67.5465391  37.6446299  67.8609643  67.9396387
  35.5386488  67.8070393  67.5018973  34.8295381  68.5908250  67.2363299
  35.5413690  66.6777501  66.4861338  36.3880285  66.0222744  66.6921539
  34.2916326  65.8424116  66.5616368  34.2627899  65.1613849  65.7104167
  34.3704158  65.1520058  67.4004592  33.4399899  66.5211262  66.5466641
  35.7816620  67.0944932  65.0541165  36.7975090  67.4746584  64.9473868
  35.7939070  66.2148049  64.4109046  34.7419319  68.1093701  64.4759574
  34.7468202  69.0078373  65.0933274  34.7934582  68.2831108  63.4020210
  33.7072028  67.7888206  64.5977017  35.1686439  67.3818079  68.9516844
  36.0536485  66.9681352  69.6801813  33.9094307  67.5494973  69.3940884
  33.2527182  67.8393476  68.6829334  33.6073122  67.4394493  70.8047113
  34.4867138  67.0585157  71.3233088  33.1890391  68.8238203  71.3760165
  32.4062127  69.2518908  70.7494869  32.7501987  68.7410008  72.3697896
  34.2918827  69.8242413  71.3896833  35.0183900  70.1190969  72.5549448
  34.8169962  69.4407697  73.3714959  35.9376746  71.1909347  72.6208586
  36.4260114  71.3905022  73.5640367  36.2279184  71.9847126  71.4801566
  37.0723441  73.0078623  71.5778447  37.4519787  73.0513231  72.4593421
  35.5998870  71.6025755  70.2992291  35.8457136  72.1920808  69.4272757
  34.5674108  70.6268162  70.2141954  33.8824470  70.5128303  69.3861895
  32.5081618  66.3788719  70.9879190  31.3533219  66.7178967  70.6294040
  32.7735263  65.1735859  71.4788122  33.7529296  64.9622071  71.6038010
  31.8287299  64.1230934  71.8517886  31.0420949  64.0287455  71.1040715
  32.5699793  62.7452915  71.8487863  33.3230656  62.8339299  72.6313298
  31.5843522  61.5724759  72.0733345  32.0690336  60.5958262  72.0542478
  31.0709216  61.7253778  73.0220109  30.8153666  61.5055807  71.3030156
  33.2589936  62.4366695  70.5109380  34.0834100  63.1485022  70.4708644
  33.7272772  61.4527225  70.5436284  32.4916970  62.4551703  69.7373525
  31.1455377  64.4146670  73.1559551  31.7750675  64.5739760  74.2202192
  29.8034488  64.3822201  73.1279104  29.4091984  63.9361222  72.3124490
  29.0290083  64.4449867  74.3174902  29.4548648  65.1687937  75.0110020
  27.5988072  64.9417217  74.0553220  26.9922834  65.0012576  74.9585951
  27.7096456  65.9263673  73.6007346  26.8388034  64.0605058  73.2018754
  26.0201088  64.4895631  72.9404506  29.0309547  63.0931074  75.0758144
  29.3719463  62.0301002  74.5506273  28.5251530  63.0545483  76.3287366
  28.2735650  63.9342366  76.7551401  28.1660937  61.7486515  77.0686907
  29.0044749  61.0835051  76.8627267  28.0773336  62.0110709  78.5704086
  28.8182356  62.7794796  78.7906319  27.0951082  62.3801241  78.8648014
  28.2844350  60.7593050  79.4428501  27.6464051  60.6808028  80.5077211
  29.2177008  59.9399944  79.2005361  26.8690672  61.0192783  76.4631159
  26.5844511  59.8767360  76.8236501  26.1770045  61.6126015  75.4778795
  26.5104367  62.5316196  75.2209307  25.2602257  61.0258847  74.5032847
  24.9129293  60.1293649  75.0167147  24.1044031  61.9871919  74.2518422
  23.9417017  62.5168494  75.1906592  24.4131783  62.8127701  73.6103950
  22.8684232  61.3193645  73.7294925  22.4720227  61.5524714  72.5747715
  22.3095499  60.4073485  74.4202701  25.9287350  60.4436912  73.2384305
  25.1941843  60.0266949  72.3171730  27.2348252  60.5433863  73.1409454
  27.6243063  61.2470274  73.7510296  28.0054601  60.0144631  72.0385062
  29.0249237  60.1102845  72.4115519  27.9492006  58.9308800  71.9424826
  27.7709620  60.7510734  70.6773439  28.4944328  60.4511993  69.7102749
  26.9558625  61.8158035  70.5873402  26.3109263  61.7513602  71.3625913
  26.7404195  62.8201916  69.5951548  26.4795450  62.2815173  68.6846804
  25.4951708  63.6351104  69.8338015  25.5223161  64.2268892  70.7495269
  25.4185719  64.2140034  68.9135350  24.2279479  62.8009775  69.9412696
  24.4575605  61.7815589  69.6325629  23.8691079  62.7802560  70.9711780
  23.0871575  63.2909947  69.0130275  22.9268532  64.3552906  69.1880840
  23.3117884  63.1502747  67.9558323  21.7604122  62.5268483  69.2466264
  21.1479139  62.8772102  68.4158158  21.9000846  61.4589458  69.0801908
  21.1767149  62.7620075  70.5322678  21.0115245  63.7515966  70.6534725
  20.2588780  62.3405348  70.5389090  21.6167894  62.3223958  71.3282433
  28.0016946  63.7132226  69.3911433  28.6496516  64.1249273  70.3601139
  28.4172713  64.0980817  68.1918662  27.9559343  63.7252471  67.3739821
  29.3610133  65.1607631  67.9046355  29.4151689  65.8616973  68.7374179
  30.8079023  64.5938817  67.7966930  31.1319785  64.4942404  66.7605969
  31.4769136  65.3441750  68.2182209  30.8860586  63.6634626  68.3581001
  28.8793187  65.9301544  66.6413880  28.2649640  65.2606556  65.7639984
  29.2327281  67.2493195  66.4529173  29.7667495  67.7406260  67.1550242
  28.8632764  68.0138808  65.2702130  28.0183747  67.4774342  64.8363109
  28.2665408  69.3877242  65.6215903  27.3877533  69.2662691  66.2558584
  28.9980358  70.0199392  66.1245817  27.7893384  70.1589321  64.3879489
  28.6862327  70.6254595  63.3720641  27.8554677  70.9197505  62.3579239
  28.2465580  71.2669969  61.4129296  26.5391143  70.8618464  62.7423832
  25.7448151  71.1716489  62.2000382  26.5077853  70.3188444  64.0106057
  25.6330858  70.0007339  64.5574214  30.0205246  68.1023339  64.3561743
  30.9812071  68.5934252  64.8180536  29.7736795  67.6576723  63.0967246
  28.8435049  67.3014454  62.9328233  30.7948818  67.5636702  62.0128753
  31.6973094  68.0261960  62.4142122  31.0387032  66.1398705  61.4884953
  30.0686602  65.7297238  61.2070858  31.6744964  66.1862235  60.6038726
  31.5543566  65.1361516  62.5165591  32.9124573  64.7569764  62.5850620
  33.7116660  65.1874972  61.9990285  33.2759675  63.7812943  63.4974911
  34.3485716  63.6581835  63.5429352  32.2977374  63.1344415  64.3430373
  32.6088117  62.4277770  65.0985683  30.9457167  63.5079184  64.2508581
  30.1342200  63.0474729  64.7951962  30.6205478  64.5228795  63.3200685
  29.6038208  64.7901532  63.0720688  30.3230582  68.5027392  60.9113994
  29.1099660  68.5207767  60.5650024  31.2540126  69.1846809  60.2368526
  32.1944844  69.1447200  60.6026529  31.0529302  69.9135388  59.0417363
  30.0864839  69.7074032  58.5808789  30.9384366  71.3985364  59.4181022
  30.0707263  71.5622598  60.0569031  31.8647270  71.6985205  59.9072614
  30.7341094  72.1502398  58.2194419  30.1923834  72.8617418  58.5688627
  32.0339642  69.7128157  57.9277684  33.2432040  69.7533242  58.1584782
  31.5519107  69.4606111  56.6581506  30.5453143  69.4655291  56.5815708
  32.3718890  69.1630866  55.4598527  33.2694682  69.7723935  55.5606821
  32.7459507  67.5954336  55.3087832  31.8232307  67.1508887  54.9341466
  33.9114227  67.4527524  54.3335047  34.0177114  66.4945081  53.8263543
  33.7446175  68.1329656  53.4977194  34.8124467  67.7685943  54.8613955
  33.1763338  66.8504241  56.6263508  34.1729348  67.2126242  56.8791107
  32.5297987  67.0797248  57.4738025  33.3599695  65.3487185  56.3904883
  33.5296313  64.8701865  57.3547202  32.4183974  64.9673183  55.9951796
  34.2424977  65.2211875  55.7626207  31.8064333  69.6879908  54.1752713
  30.7539105  69.2582837  53.7837506  32.5408866  70.5938761  53.5392939
  33.4570776  70.7455754  53.9387666  32.1138519  71.3072472  52.3028053
  31.0777649  71.6409911  52.3604932  32.9742894  72.6489121  52.2875259
  32.5672801  73.3394437  53.0265602  33.9872315  72.3153023  52.5140269
  33.1083759  73.2689792  50.9852028  33.3623274  74.1674277  51.2070876
  32.3868450  70.4898385  51.0821978  33.4482320  69.8034044  51.1476950
  31.6897539  70.6448163  49.9404014  30.9277476  71.3015103  49.8574477
  32.1341001  70.0756424  48.6921420  32.3288738  69.0170989  48.8600793
  30.9816290  70.3233608  47.6974481  30.2612263  69.5170263  47.8347460
  30.4922835  71.2937361  47.7723459  31.4375476  70.0261703  46.2226118
  31.8361056  71.0075050  45.5427857  31.4549813  68.7990341  45.6568789
  31.9831434  68.6999647  44.8021708  31.1284384  68.0372856  46.2336727
  33.4294812  70.6992135  48.1188919  34.1027752  70.1174875  47.2115876
  33.7866494  71.9092962  48.5277058  33.1721924  72.2898513  49.2333335
  34.9993448  72.6712943  48.1970398  35.3791418  72.4065781  47.2100405
  34.7876029  74.1891183  48.0306533  34.5112651  74.5211487  49.0320744
  35.7325754  74.7024652  47.8521289  33.8063779  74.4772600  46.9695987
  32.9515673  74.0983579  47.1861814  36.1566172  72.4492936  49.2986615
  37.2115092  72.9538617  49.0292160  36.0136093  71.7157602  50.3969116
  35.0697289  71.4222004  50.6035329  37.0387225  71.2646459  51.3443714
  37.4015862  72.1671772  51.8376645  36.4079372  70.3231338  52.3626022
  35.9428935  69.4845194  51.8444119  37.1923949  69.8728765  52.9701822
  35.7924517  70.8924215  53.0600483  38.1773631  70.5331231  50.5414288
  37.9832991  69.5885046  49.7515141  39.4137153  70.9231574  50.7583332
  39.7174949  71.5607724  51.4795066  40.5785702  70.3032805  50.0424480
  40.3368852  70.3606703  48.9810255  41.8813822  71.1089600  50.3431329
  42.6441145  70.8741376  49.6005941  41.7067498  72.1681311  50.1548749
  42.4906321  70.9310146  51.8131829  41.6813097  70.7763600  52.5264978
  43.0925846  70.0251704  51.8787607  43.2938619  72.1730752  52.3264404
  44.3725028  72.0483596  52.9474346  42.7815795  73.2746919  52.1487088
  40.8563420  68.8178843  50.4750797  41.4365181  68.0926598  49.7096706
  40.2842238  68.3096650  51.6116429  39.8153458  68.9518315  52.2335316
  40.1583360  66.8783831  51.8340803  40.3923130  66.3554134  50.9061285
  41.1403433  66.4456092  52.9022692  41.0000224  67.0935372  53.7678114
  40.8052134  65.4420246  53.1630431  42.6265789  66.5357264  52.5137688
  42.9951755  65.7340805  51.5792478  43.4045761  67.2707762  53.2121355
  38.6718046  66.5601274  52.1997393  38.2195574  66.9940992  53.2278784
  37.9434325  65.6007308  51.5453034  38.5086589  64.7721239  50.4747868
  39.3491082  64.1721868  50.8238520  38.7050982  65.3543281  49.5753092
  37.3539948  63.8590895  50.1675332  37.4566537  63.0055054  50.8372409
  37.3377306  63.4815681  49.1450025  36.0984054  64.7221219  50.4151325
  35.2038599  64.0991792  50.4259403  36.0555049  65.5267372  49.6811987
  36.4699859  65.4667318  51.6804190  35.9734978  66.4347936  51.7407350
  36.0086987  64.6124469  52.9316474  34.9048368  64.0995297  52.8868044
  36.7800224  64.4194282  54.0057430  37.6284523  64.9664775  54.0335428
  36.6025674  63.4598517  55.1115376  35.5383826  63.4507837  55.3485451
  36.9879809  62.0361245  54.7020605  36.4907304  61.3874228  55.4234688
  36.4191860  61.8382931  53.7926683  38.4297070  61.6375290  54.3780642
  39.2370575  62.3929888  53.5637383  38.8693454  63.2834955  53.0750598
  40.5937393  62.1543994  53.3230818  41.1897343  62.8200173  52.7159642
  41.1867587  61.0819068  53.9405342  42.2132575  60.8119599  53.7413613
  40.4024693  60.2223620  54.7397106  40.8809506  59.4174516  55.2766537
  38.9954280  60.4433606  54.8749893  38.4027270  59.8586282  55.5625725
  37.3535567  63.9758226  56.3247742  38.3027821  64.7822410  56.2804287
  36.8700712  63.4913712  57.4721689  36.2229143  62.7168551  57.4845322
  37.3020860  63.8041572  58.8372645  38.3089785  64.2017467  58.7063023
  36.3488700  64.9111772  59.3717810  35.3789436  64.4833994  59.1165655
  36.4862244  65.0620987  60.9118970  37.4875295  65.3771496  61.2043284
  35.7639309  65.8028135  61.2563207  36.1891510  64.1309923  61.3951043
  36.4469172  66.2239972  58.5082681  37.4850925  66.5553820  58.5316572
  36.0696467  66.1007044  57.4928929  35.5514453  67.3008035  59.1978031
  35.9820852  67.7149711  60.1096141  35.3237473  68.1466626  58.5501759
  34.6143552  66.8025880  59.4435131  37.4694487  62.4731637  59.6512866
  36.5874001  61.6005672  59.5370990  38.4525975  62.3522402  60.5785713
  39.1882951  63.0392374  60.6546104  38.4783376  61.2165282  61.4602632
  37.4454367  60.9166605  61.6408542  39.2113715  60.0878110  60.6787872
  40.2414663  60.4161395  60.5400425  39.2719070  59.1895733  61.2941931
  38.7690634  59.8144482  59.7205882  39.2732447  61.3998480  62.8388373
  40.2712757  62.0642273  62.9453656  38.5441596  60.9293271  63.8686193
  37.6628848  60.4535088  63.7380754  38.9415106  61.0788871  65.3055320
  39.8507080  61.6635901  65.4484644  37.9473394  61.8679196  66.0145265
  38.2415983  61.8921470  67.0629643  37.8614922  63.2424112  65.3735366
  38.8505698  63.6949383  65.3057448  37.3591290  63.1911834  64.4067667
  37.1262708  63.8940000  65.8465816  36.5433571  61.1811887  66.1784886
  36.1007148  61.0315323  65.1941052  36.5800186  60.1923204  66.6344639
  35.5920433  62.0848021  67.0044637  34.7435891  61.4759167  67.3156629
  36.1017421  62.5297569  67.8592236  35.1867183  62.8852318  66.3857643
  39.2759487  59.6564626  65.8012945  38.5496505  58.7005025  65.5536815
  40.3121268  59.4689897  66.6026147  40.8731017  60.2942397  66.7588981
  40.6755141  58.2322296  67.2957922  39.7830720  57.6384803  67.4889111
  41.5976488  57.4053247  66.3428747  41.6554943  56.3599689  66.6467007
  41.2862457  57.4566684  65.3001024  42.9901008  58.0370356  66.3607582
  43.8464829  58.0016465  67.4258547  44.9322001  58.5062210  66.9527187
  45.8592860  58.6457125  67.4886916  44.8134276  58.7998123  65.6461709
  45.5217448  59.1946260  65.0455172  43.5516690  58.5266041  65.2338306
  43.1222229  58.5784549  64.2439980  41.2597358  58.3720709  68.6891401
  41.7187104  59.4847797  69.0059988  41.3524337  57.3347018  69.4490522
  41.1416434  56.4458446  69.0183825  41.6243317  57.3303180  70.9193091
  40.8009145  57.8548714  71.4042080  41.7506144  55.8636785  71.2912921
  41.9519164  55.8595821  72.3624623  40.8536198  55.2797983  71.0846461
  42.6223839  55.4471495  70.7863488  42.9547737  58.0601586  71.2865225
  43.0623576  58.5569856  72.3624563  43.9320209  58.0515897  70.4189210
  43.7053215  57.7878882  69.4711900  45.2379395  58.6792063  70.5884000
  45.5091584  58.8259036  71.6336298  46.4326120  57.9072093  69.9413653
  46.0804509  57.4927343  68.9971969  47.2189912  58.6409227  69.7679109
  46.8686928  56.7646843  70.8216080  46.9061743  57.1314830  71.8478598
  46.1797699  55.9385700  70.6485146  48.1779537  56.1541484  70.3734497
  48.3758995  54.8721541  70.4668639  49.1177565  56.9361306  70.1234951
  45.2795307  60.1292345  69.8622358  46.2162834  60.8867193  70.0175424
  44.2365103  60.5391871  69.1565240  43.5342630  59.8399763  68.9612502
  43.9326536  61.8981356  68.8576105  44.8264765  62.5065833  68.9918936
  43.5892671  62.1670697  67.4087195  43.9708632  63.1574182  67.1611629
  44.1938612  61.4591669  66.8418116  42.1882815  61.9520356  67.0868924
  41.8555194  62.7280507  66.6309429  42.9533888  62.6191859  69.8218407
  42.7069046  63.8372921  69.7670703  42.4031735  61.8570329  70.8381211
  42.6372214  60.8746083  70.8219512  41.7408619  62.3714775  72.0855204
  41.0045282  63.1184626  71.7882412  41.1658775  61.1557570  72.7777189
  40.7064188  60.4990263  72.0377672  41.9129653  60.5290687  73.2635796
  40.1008135  61.5694064  73.8409093  40.4956400  62.4033272  74.4205041
  39.1804069  61.9217429  73.3766974  39.8023103  60.3232378  74.7366245
  39.3921555  59.5640328  74.0708695  40.7779818  59.9832432  75.0830677
  38.9462600  60.5130989  75.9940189  39.2784740  61.4518293  76.4366442
  37.8785909  60.6473368  75.8210882  39.0555639  59.4116587  76.9586115
  38.3451099  59.4917763  77.6721088  39.0275015  58.4782419  76.5736796
  39.9502688  59.4698649  77.4232179  42.6875475  63.2226476  72.9112696
  43.7484190  62.6808241  73.2150158  42.1799281  64.3678816  73.3851543
  41.2039279  64.5977635  73.2631750  42.9911541  65.3581040  74.0577559
  44.0055305  65.1525336  73.7144071  42.5658467  66.7164461  73.5393832
  41.5180250  66.9098728  73.7659419  43.1217828  67.5533703  73.9612007
  42.6833448  66.8408161  71.9846452  41.9615271  66.1963090  71.4821557
  42.3132314  68.2952536  71.7434282  42.1800289  68.5164668  70.6838666
  41.3958115  68.6156450  72.2364721  43.2354003  68.7508098  72.1034892
  44.0865025  66.5449392  71.4232877  44.9596772  66.9267901  71.9529750
  44.2476675  65.4713235  71.3301421  44.1512311  66.8443699  70.3777364
  42.9682315  65.4195580  75.5366853  44.0770853  65.5351003  76.0698543
  41.8671434  65.3331676  76.1834810  51.7329427  27.7412024  33.8133715
  50.4883467  43.2151502  42.7983252  41.3737343  41.7006130  33.6000449
  41.3404049  40.7826987  33.8796887  41.8861394  40.1464306  32.7452044
  41.1490304  40.2005932  31.9441790  42.2046195  38.6779227  33.1193501
  42.6162332  38.1539541  32.2565152  41.1229285  37.8595722  33.6682780
  40.3997708  37.8419877  33.0367333  43.3817702  38.6684765  34.1759333
  43.0757751  39.1004550  35.1287043  43.8947849  37.3512127  34.4555509
  44.4775542  37.4115424  35.2166292  44.5868574  39.4659697  33.5542360
  44.9032206  39.1027962  32.5764173  44.1646665  40.9519881  33.3870770
  43.6928187  41.2592635  34.3201748  45.3317646  41.9159741  33.0726206
  44.8236392  42.8131378  32.7187336  45.8663112  42.2127035  33.9742505
  46.2671069  41.5437669  31.9870508  47.1702743  41.4680236  32.3033538
  43.1009805  40.9662265  32.3681077  45.7081197  39.4301177  34.4897976
  46.8879832  38.6058750  34.1278875  46.6291746  37.8655795  33.3701174
  47.4364445  37.8278263  35.2725043  48.1358466  37.1089811  34.8450944
  46.3384824  37.0972822  35.8608695  46.6870761  36.6185896  36.6167834
  48.2461428  38.6407065  36.2855430  47.6143760  39.3699589  36.7934522
  49.0534703  37.8026544  37.1418461  49.7256066  38.3229454  37.5863346
  49.3188882  39.4674863  35.5197974  49.9580941  38.7545972  35.0002304
  48.5989587  40.3215362  34.4619933  47.8177975  40.9252354  34.9248836
  49.6498938  41.3029496  33.7437741  50.0514709  41.9750960  34.5029112
  50.2742957  40.5087759  33.3339871  49.0249278  42.1241215  32.7076258
  49.6761605  42.6722796  32.2651107  47.8839829  39.4767952  33.4762590
  50.1350867  40.3368864  36.5385150  51.6158778  40.1219418  36.5959571
  51.7553527  39.2111610  37.1792812  52.4236911  41.3202833  37.1634882
  53.3778172  41.0318784  37.6048803  51.5901886  42.0071294  38.1216844
  51.4365356  42.9291792  37.9064336  52.8526694  42.3207614  36.0670781
  51.9343969  42.6789473  35.6013729  53.5022588  43.3995173  36.6987848
  52.9688230  44.1680474  36.4818752  53.6725560  41.7142282  34.8837010
  54.7200305  41.8264812  35.1629256  53.3388788  40.2344773  34.7057295
  53.3486426  40.0244418  33.6371553  54.4227909  39.1817261  35.1939860
  55.2526573  39.0486818  34.5000703  54.7693924  39.6165910  36.1310590
  53.7796132  37.8938240  35.4551062  54.0653466  37.6283117  36.3321139
  52.0386367  39.9221504  35.2409618  53.3468362  42.3716659  33.5635300
  54.2578108  43.4981125  33.1685297  54.4020727  44.1405717  34.0376376
  53.5645557  44.4808045  32.1170247  54.0804386  45.4355722  32.0211061
  52.1979391  44.7004489  32.5056589  52.2006011  44.7586466  33.4633102
  53.6051874  43.9226255  30.6456202  52.9189627  43.0813318  30.5488439
  53.1738077  44.9605600  29.7112966  53.3929933  44.7324053  28.8053976
  55.0133624  43.4328267  30.2291561  55.6989716  44.2802572  30.2111458
  55.5621042  42.4341881  31.2895827  54.9872766  41.5078726  31.2921793
  56.9724686  41.7921160  30.9668418  57.2481737  41.0921259  31.7548917
  56.9308588  41.1394787  30.0947402  57.9066668  42.8583054  30.8658733
  58.1349802  43.1038200  31.7654313  55.5937065  43.0497731  32.5908614
  54.9709938  42.8427183  28.8468834  56.0569805  43.2386172  27.9424244
  56.8207660  43.7706995  28.5104985  55.7831398  44.2474245  26.7977130
  56.7653686  44.4682280  26.3809967  54.8144347  43.4899844  25.8449172
  53.8047264  43.3462802  26.2290519  55.3090189  42.0606778  25.3934803
  56.1906210  42.3400403  24.8165824  55.8067982  41.2522980  26.5752099
  55.0498372  40.8842061  27.2679382  56.4834909  39.9529019  26.0571639
  56.8212992  39.3982867  26.9328628  55.8122491  39.2760333  25.5283148
  57.5733369  40.1782198  25.0766576  57.4263337  39.5527287  24.3631760
  56.7086916  42.1067368  27.3524310  54.3166513  41.3566638  24.6134611
  54.6250489  41.4079847  23.7056560  54.5651108  44.3386733  24.6913135
  55.1981775  45.0495519  24.8126690  55.2001673  45.5034818  27.2705565
  55.2652919  46.1636819  26.5773265  45.3126520  14.1840255  10.7323823
  61.1371947  31.9824090  37.3107248  60.6763313  32.1466098  36.4883927
  60.7510342  32.6020446  37.9297545  55.9204070  43.4516053  44.4740355
  56.8373499  43.6458791  44.6723768  55.9192763  43.2327111  43.5420220
  48.6948929  55.5125010  43.3669060  48.2675879  54.7162166  43.6818404
  49.3801866  55.6874987  44.0111554  53.7895631  32.5314293  31.0377202
  54.5508903  32.3944051  30.4740180  54.1529687  32.8925248  31.8464590
  50.2453123  29.5197958  32.1098588  49.2955536  29.6201956  32.0445346
  50.5759667  29.8213942  31.2639793  55.0285988  34.2284838  37.9001348
  55.0586575  35.1705526  37.7331980  54.3545766  34.1262433  38.5734920
  47.8171682  70.6056032  39.9288747  47.1498997  70.5757391  40.6148031
  47.3664028  70.9812159  39.1722925  64.4561733  42.2736414  38.7160522
  65.1287103  41.8585734  38.1772076  64.8120193  42.2508922  39.6042082
  44.6159449  54.0357189  78.2148414  44.0441697  54.3228022  77.5037364
  44.4911268  54.6918967  78.9018182  35.9418790  18.6882397  23.9037213
  36.0112019  17.7484982  23.7356374  35.0381724  18.8140235  24.1918045
  49.4830936  40.2471749  44.2352308  49.3077510  40.9565752  43.6174184
  49.8845171  40.6792464  44.9892608  65.6826113  85.1021732  16.4288299
  65.9342745  84.8737070  15.5346404  66.3515267  85.7234946  16.7160179
  91.0512360  18.1497009  31.6976207  90.7034621  17.4356743  31.1627073
  90.3883223  18.8370650  31.6386876  40.1969956  51.5866886  43.5733719
  41.1183080  51.3274811  43.5733132  39.7157472  50.7600633  43.5457228
  43.9663609  43.0191705  44.1653153  44.4411290  43.6730119  44.6787758
  44.1547149  43.2471010  43.2547548  61.5692106  37.3625185  41.8411441
  60.9275844  37.7973320  42.4030677  61.9334559  38.0669473  41.3053136
  53.5231274  51.6178294  40.3536124  54.3309762  51.8546183  40.8076722
  52.8898175  52.2803358  40.6293458  12.9064535  68.6804264  38.6696985
  13.3180937  68.2989433  39.4451423  13.1977616  69.5921700  38.6682524
   8.8527867  27.1534379  45.7453207   8.9937936  26.2446983  45.4803540
   7.9826658  27.3683405  45.4126280  62.3685239  41.1316833  56.8632664
  62.4965761  41.2688012  57.8023193  63.1589929  40.6730915  56.5789404
  61.7988636  47.9689906  45.1677924  62.5875326  48.4888778  45.0111638
  61.1292903  48.6122326  45.3999502   4.6851958  72.5605132  52.5263035
   4.0323674  73.0854942  52.9881304   4.2428534  71.7299464  52.3493065
  27.1202258  26.4772346  64.1919790  26.2296801  26.4825854  63.8389666
  27.4178591  27.3824377  64.1036410  56.4584395  54.2103263  35.0827039
  55.8702640  54.2302677  34.3276537  57.1860685  53.6544852  34.8057730
   6.8577812  30.9031631  36.0967061   6.5055794  31.4756508  36.7791383
   6.2118702  30.9442870  35.3916750  13.2079322  57.0035309  39.3823728
  12.3968726  57.3560640  39.0162639  13.3860822  56.2201794  38.8600731
  68.7853731  43.4931749  43.4720161  68.4901791  42.6035573  43.2793557
  69.7282282  43.4747994  43.3043482  49.0704845  54.9115308  49.1473529
  49.9524119  55.2656841  49.2562824  48.9385358  54.8826874  48.1996132
  23.0005666  75.3395843  17.6488220  23.3518391  76.2233679  17.5358254
  22.0723782  75.4209805  17.4293952  42.1717127  44.2436965  46.3998298
  42.8370265  43.5913920  46.6216189  41.3911931  43.7296284  46.1951418
  59.3107983  47.4079902  38.1994207  59.8270617  47.3739212  37.3948162
  59.5191885  48.2606084  38.5818103  85.9205152  86.2433720  45.6016246
  86.2294969  85.4190973  45.2245191  86.6362323  86.8600593  45.4487067
  58.0955574  46.0141416  40.3050325  58.4622040  46.5243716  39.5831588
  57.5620393  45.3437684  39.8779035  15.8808305  36.3849786  88.4209080
  16.0371043  35.4470498  88.5254746  15.4362034  36.6459014  89.2280833
  57.8024221  53.8113214  43.6869954  57.1053024  53.1694333  43.5534939
  58.6056246  53.2902248  43.7124144  31.7038469  30.2752188  56.0596956
  31.3529821  29.9819696  56.9000229  31.7039041  29.4900712  55.5122413
  66.0201849  45.9068585  37.0660003  65.9089541  44.9570803  37.0371881
  65.6697881  46.2149210  36.2304426  51.0298270  49.3875992  60.4103357
  51.6104222  50.0489669  60.7870996  50.1751136  49.8175622  60.3654930
  54.1453818  27.4292583  34.9086123  54.4772961  28.1280801  34.3447949
  54.8379927  26.7687343  34.9048503  47.0635775  50.7444652  47.2443972
  47.0510224  51.0972135  46.3548378  47.1953455  51.5091987  47.8045150
  43.4593808  19.9801011  27.5896532  43.3340410  19.5896713  26.7243004
  44.4079324  19.9818095  27.7163816  89.9237406  19.9585675  63.2735040
  90.4678979  20.1456143  64.0391509  89.3734086  19.2234627  63.5457955
  38.5987166  47.3535249  53.7234876  38.1120580  47.6904256  54.4762413
  39.1836199  46.6931229  54.0939595  88.4523833  75.8155388  85.9890206
  87.7867161  76.4924731  86.1102974  88.2519982  75.4310815  85.1369170
  81.8171994  52.7509287  14.4419490  81.5623968  53.6464853  14.6674349
  82.6307799  52.6043761  14.9247399  86.5642289  46.0527224  43.1283876
  86.1917847  46.9049961  42.9023816  86.7611749  46.1177126  44.0628316
  24.4369149  12.8712290  80.3660001  25.3206323  13.2199934  80.4757992
  23.8637860  13.6289946  80.4814496  78.1746297  66.7842941  47.2834284
  78.7939355  66.0545184  47.2739612  77.9012967  66.8794089  46.3714222
  73.9587336  10.4820353  86.7701678  73.2425914  11.1110885  86.6860044
  73.5802620   9.6478378  86.4920998  91.3010214  91.7211166   8.9168152
  91.3526402  92.1616063   9.7657601  91.1153651  92.4235390   8.2930921
  16.4922044  47.5766536  29.9378099  16.2475990  47.7549422  30.8457616
  17.2754387  48.1066535  29.7929369  28.6449637  53.2171778  72.7352873
  28.4125218  52.6845187  73.4961356  28.7241486  54.1058857  73.0817667
  26.4780957  86.1580161  14.2583171  27.2173031  86.3481764  14.8361029
  26.4964609  85.2063049  14.1519992  45.8230952  87.6957504  44.3719536
  46.0467586  86.7936215  44.5998816  45.7296021  88.1399590  45.2149233
  57.8344143  55.7784511  45.6810734  57.6873308  56.5573622  45.1448925
  57.7930644  55.0494682  45.0620790  80.6690401  40.9500953  37.8757156
  81.5746140  40.6405900  37.8677555  80.6366417  41.6135075  37.1869525
   9.9745640   5.9589333  42.2105081  10.8766069   6.1337047  41.9415255
   9.9241188   6.2853842  43.1090926  35.4222280  32.2079206  81.7044037
  35.5195501  33.0637582  82.1214847  36.3118715  31.9622465  81.4509403
  11.8722996  43.2541472  53.5014994  10.9299498  43.1953529  53.6602474
  11.9806080  44.0593537  52.9946704  94.8632241  87.1762457  46.5799389
  94.6434046  87.6533211  45.7800636  95.6546318  86.6868420  46.3557273
  47.2863398  36.2300978  38.4585584  47.4311005  36.1515913  39.4012132
  48.0616113  36.6891480  38.1342176  51.2016582  46.2256001  42.7050030
  52.0404020  46.2464059  42.2447096  51.1306100  45.3292492  43.0326188
  79.5866591  65.9490991  50.0610394  78.7578945  65.5254732  49.8376535
  80.0439496  65.3080660  50.6049236  21.8923456  15.9474335  74.8882203
  21.3290673  15.1763397  74.8215795  22.7713422  15.5914978  75.0186685
  62.8765694  38.9799774  36.8886194  61.9364171  39.1518747  36.8210985
  63.1358376  39.3897288  37.7130105  43.3917188  59.9786434  86.5612838
  42.4893608  59.6627476  86.5957801  43.5318901  60.2058724  85.6420667
   2.6650603  53.1142180  79.5142500   2.5522207  53.6174007  78.7076873
   1.7962480  52.7559171  79.6964301  31.1615267  58.1552993  46.3459664
  31.2410541  57.4791923  45.6735694  30.2423742  58.4202084  46.3125164
  79.2241777  52.4396116  15.1365885  79.5300037  52.7847484  15.9753090
  80.0039178  52.4338898  14.5804783  68.7968450  12.3074759  83.9302657
  69.5956843  12.7034448  84.2784457  68.9698395  11.3661958  83.9451540
  70.6847050  19.0705096  57.4599182  70.0356300  18.4426134  57.1451960
  70.4330795  19.8996491  57.0534526  29.9591350  16.5118505  33.9482198
  29.3386115  17.2403625  33.9362645  30.8154420  16.9287374  34.0513102
  41.9532739  55.9821445  32.3052922  41.6451042  56.3060540  33.1517366
  42.8735181  55.7661738  32.4523064  52.0421796  19.7556097  61.2563337
  52.0566681  20.0735768  62.1595701  52.4314698  18.8827033  61.3037214
  62.7853141  26.8893841  16.0068175  62.4667802  26.9738147  16.9062099
  63.4552651  27.5680024  15.9259484   7.2775440  81.2778461  38.9678639
   6.3556706  81.0597371  39.1057183   7.4894038  81.8801096  39.6810365
  35.6300018  30.6140926  69.3599205  35.5252707  30.8322988  70.2859483
  36.2009238  31.3008466  69.0147162  69.2350959  88.5956873  41.9066775
  69.7752485  88.3767189  41.1478936  69.0173985  87.7500123  42.2982228
   8.7299032  38.1162172  15.2792878   8.6932056  38.4472905  14.3821564
   9.1464404  38.8196600  15.7772607  60.0721049  51.7583279  12.7743768
  60.3752935  51.0025703  12.2703231  60.2867022  52.5132261  12.2257297
  23.4328286  87.8354766  19.2587845  22.4768369  87.8583044  19.3086025
  23.6922115  87.2095805  19.9347198  97.1143093   6.3484808  64.7097944
  97.5493119   6.2388306  63.8639933  96.2465905   5.9643417  64.5847415
  33.4769810  26.2701954  60.7885959  33.7192668  25.3719135  61.0146783
  32.6658785  26.4279025  61.2724505  20.6255859  59.1144263   6.4932355
  21.1290032  58.6175839   7.1388171  20.8270815  60.0295316   6.6859838
  12.1782722  41.5935391  15.7757027  11.9870818  42.1335426  16.5429057
  12.8853400  42.0571932  15.3270636  86.3375991  73.3196367  58.9546535
  86.2524241  74.0945782  59.5105823  86.2622063  73.6559660  58.0616521
   9.4383942  67.8063031  36.1879358   8.8331568  67.8745109  36.9261237
   9.3065645  66.9197677  35.8517427  73.3170944  77.5738655  86.9397275
  74.2177259  77.7537623  86.6720632  72.8088957  78.2961355  86.5716554
  77.2535484  47.9900315  59.4191170  77.8907099  47.3017131  59.2319325
  77.6871654  48.7979582  59.1460826  47.2217222  52.9434476  49.4081747
  46.5427732  53.3991717  48.9105083  47.9450249  53.5682207  49.4564733
   7.4080857  65.0510074  32.9484502   7.2151445  64.1132032  32.9274506
   7.5656487  65.2838150  32.0337505  34.8522983  71.9939219  59.4321903
  34.1797710  71.6383936  58.8503805  35.6484619  72.0023537  58.9000790
  49.4394135  75.8237518  53.6886615  49.0359768  74.9973728  53.9519665
  49.6812683  75.6913315  52.7716249  62.0927067  78.9139697  38.9959788
  62.8189964  78.5896074  38.4646923  61.8968748  79.7774786  38.6324415
  44.7204206  37.8830228  20.7572648  44.7520545  38.4402253  21.5345946
  45.2760927  37.1346372  20.9750363  67.1375766  34.9226178  85.2478254
  66.8975026  35.8134405  84.9916686  66.3571949  34.4011199  85.0577586
   3.2830465  57.1635722  65.6642705   3.1256774  57.2800811  66.6008769
   2.4891382  57.4969891  65.2444457  42.4018855  46.4358345  20.7593705
  43.3465610  46.5899320  20.7241251  42.2425644  46.1266078  21.6514639
  22.8363306  26.3972150  13.3898514  22.7026113  27.1782430  13.9270343
  23.5609550  26.6272528  12.8085881  54.0747956  74.2048349  44.1325368
  54.5790618  73.4783247  43.7672253  53.1877004  73.8572705  44.2268508
  33.5583905  73.1072649  63.4012325  32.7181330  72.6874055  63.5893423
  34.1212065  72.8537979  64.1321029   4.3317845  62.7672918  43.3262249
   5.0409530  62.8200106  43.9662482   3.5331097  62.8726811  43.8432217
  20.1057272  59.2373397  44.9187565  20.8446087  59.7469555  45.2494026
  19.9553151  59.5771530  44.0373292  86.0385610  62.6296241  21.2717601
  85.8743568  62.4751420  22.2025223  86.9886334  62.7288306  21.2106913
  75.2907572  32.5506357  48.2433669  74.9412196  32.0010134  47.5429900
  75.5809524  31.9300639  48.9118685  44.6977705  69.4428004   9.6360290
  45.0723114  69.4513321  10.5174025  43.8685846  69.9128319   9.7236773
  81.8096345  16.9855320  65.5017559  81.3091488  16.3203779  65.0297758
  82.7088321  16.6559899  65.4966005  27.6672518  65.3624024  28.7783191
  27.5879898  64.4542691  28.4875591  28.5417976  65.6299585  28.4946426
  79.7317368  68.7806641  31.8935221  79.4683097  68.2874686  31.1160221
  79.2003829  69.5763697  31.8637118  54.9842661   9.1271548  13.5856622
  55.5826902   9.8734040  13.5536495  54.1246144   9.5025939  13.3925132
  47.1477060  11.7694179  40.1020381  46.9293648  12.6885488  40.2536672
  47.5781600  11.4882578  40.9096118  11.8706483  53.9246117  36.4803434
  11.0092826  54.1820868  36.1508032  12.4545699  54.0305584  35.7302455
  82.3966421  91.0906369  17.8696458  82.3799955  90.1351353  17.8096076
  81.6152144  91.3129041  18.3762463  77.9385209  54.9545794  79.8466458
  77.7300761  54.0447976  79.6333459  78.3103996  54.9153472  80.7273007
   2.4246241  72.3347424  82.6534281   1.6292057  72.8460432  82.5029953
   2.9323503  72.8598087  83.2727410  19.5349030  63.3045379  90.3942396
  20.0362104  62.5126939  90.1993650  18.9798866  63.0607681  91.1346274
  97.1264015   9.2763115  19.7690315  96.7789517  10.1464514  19.5723865
  97.9209433   9.4452863  20.2752753  36.3821543  29.4708538  60.9659094
  35.8682982  29.0523725  61.6566614  35.8897550  29.2969450  60.1636360
  61.8712330  35.1289559   9.6513189  61.0828454  35.4532372  10.0868514
  62.4171926  34.7939290  10.3634054   7.5347887  36.4677062  13.0070253
   7.0222688  36.6918109  12.2310089   7.2622619  35.5765894  13.2252565
   6.8580597  50.2214861  62.4882189   5.9909525  50.5412673  62.7393904
   7.4361314  50.9739765  62.6149602  62.3955430  80.7787497  58.3707049
  62.0736409  81.1924016  59.1713704  63.1274357  80.2332169  58.6605532
  68.4419391  20.2697144  18.0788580  69.3591645  20.5324930  18.0088861
  68.2427851  19.8671587  17.2339606  63.6781214  69.8053201  50.5050448
  63.4110145  68.9783785  50.9073960  63.1925242  69.8390912  49.6808901
  82.3522287  87.3529408  31.4732343  83.1399279  87.7549376  31.8391503
  82.1234135  86.6627532  32.0956607  30.6108301  25.4752719  53.5261404
  29.6785019  25.5769095  53.7189201  30.7151906  24.5426749  53.3336572
  62.9421589  23.8497127  77.5581514  62.8118872  22.9474518  77.2650430
  63.6235469  23.7874534  78.2270760  47.8800423   6.4279183  79.0804003
  48.7140513   6.8854291  78.9705742  47.9916331   5.6076035  78.5994480
  89.7503692  84.6946150  35.0566850  89.7164710  85.6404081  35.2019991
  90.3534266  84.3717382  35.7265316  62.4142372  79.7493584  92.0478135
  61.9483055  80.2610612  91.3861074  62.8913718  80.4006782  92.5614750
  73.7542929  47.2413457   6.5117483  73.1078991  46.9521693   5.8675890
  73.3448556  47.0649494   7.3584540  45.5097827  66.8133004  12.0720478
  45.1821799  65.9290436  11.9103217  46.4240718  66.7858455  11.7884853
  68.7180600  66.8580765  58.4193610  68.0393848  67.1911292  59.0065254
  68.8502159  65.9509098  58.6963400  52.9118373  26.7692422  68.1627052
  52.4652998  27.5749374  68.4238097  52.6889938  26.6600973  67.2379398
  43.4001903  72.5118385  76.8609413  43.4327500  72.4877787  77.8176847
  44.2369855  72.1386201  76.5848167  30.6796251  50.8167736  24.2582780
  30.5969401  50.3701459  25.1013729  30.3339780  51.6948602  24.4187712
  63.9643231  62.5172045  33.5889944  64.6450216  62.5014388  34.2622641
  63.1598847  62.7156703  34.0679183  15.1331351  69.2020424  32.4581428
  15.2839310  69.1967980  33.4030878  16.0101565  69.2268415  32.0748876
  91.3903777  70.7232198  31.0932736  91.3439293  69.7952339  31.3214154
  91.7239290  71.1483989  31.8833573  80.8001018  18.0325893  55.4975639
  79.9578555  17.8313996  55.9052131  81.4325110  17.9732986  56.2132567
  57.3503655  48.5261959   7.6734561  56.6163915  49.0175897   8.0424483
  57.1045246  48.3773893   6.7606934  36.4307357  56.5079427  84.5304857
  36.6156174  55.6334457  84.1884641  37.2778599  56.9531406  84.5197422
  49.2196458  80.8819844  86.1284124  49.7265003  80.2401108  85.6302439
  48.7992787  80.3712510  86.8197596  34.4202246  49.1397938  85.6153310
  33.6681265  48.7425482  86.0541629  35.0475204  48.4223922  85.5177614
  19.9150274  37.4919349  70.5276802  20.4983700  38.2442490  70.4309082
  20.3213524  36.8047955  69.9984983  49.1394222  58.8210319  16.1733581
  48.4541636  58.2530788  15.8227532  49.7903678  58.2169719  16.5327845
  28.9380639  27.3945043  19.8411201  29.3679592  27.0866084  20.6382594
  29.6514298  27.7288566  19.2981286  10.7338808  60.7631641  48.2577056
  11.0473357  61.6622733  48.1553838  10.6460505  60.6457924  49.2025699
  59.5173230  37.1673908  78.0757563  59.3465186  36.6377036  78.8546319
  59.1563153  38.0288115  78.2876332  37.2989156  72.1822795  26.9333329
  37.3096728  71.2554849  27.1695428  36.9942559  72.1944261  26.0259014
   5.7993989  24.1253968  85.9132761   6.7362931  23.9910257  86.0521494
   5.5863751  24.8940262  86.4425811  88.9023331   9.3663269  65.7570348
  89.7045715   8.8528009  65.8589440  88.8522745   9.5467288  64.8184836
  15.3448592  12.2311063  67.1451792  15.7459861  12.8328420  67.7725167
  16.0620640  11.9775287  66.5641133  75.9253038  79.1417262  65.8469021
  75.2520225  79.7403802  66.1703130  75.6959201  78.2945576  66.2279499
  40.2057775  13.6743018  46.3430930  39.3326420  14.0018625  46.1259471
  40.2324712  12.7951470  45.9643578  90.1544611  72.0933316  36.0786286
  89.3398760  71.5940939  36.0233046  90.4623166  71.9499274  36.9733628
  62.0474023  11.7252096  73.6844297  62.9967609  11.6265754  73.6074383
  61.6979408  10.8638031  73.4597666  33.0648456  43.7896837  77.0289008
  32.5297811  43.7321199  77.8207010  33.0391313  42.9080072  76.6584748
  16.5337421  68.7210996  60.5351918  16.1554818  67.8636119  60.7286942
  16.3676418  69.2394511  61.3224119  13.1576378  64.4265459  12.9671976
  12.5580303  63.6850596  13.0530054  12.7846639  65.1033993  13.5318744
  67.4018487  82.1455065  29.8216769  68.0743406  82.7325585  29.4775149
  67.8235375  81.7020351  30.5568407  83.2739808  10.0887480   8.9801838
  83.3189699   9.2109948   9.3589704  82.3597288  10.1890880   8.7149214
  12.8116489  48.4649612  61.1888541  13.4238428  48.9871778  61.7065630
  12.0353339  49.0178127  61.1059312  66.3508973  36.8054758  66.6163802
  66.7067769  36.0938353  66.0852093  65.4011390  36.7034722  66.5490859
   3.2544846  64.6343862  71.4191353   3.4755743  63.9478186  70.7895367
   3.9131200  64.5491514  72.1075134  62.2820024  67.2397861  78.0450385
  62.7101291  67.8519685  78.6447377  61.4287958  67.6344684  77.8681730
  85.2814254  21.4098045  10.3593940  86.1461680  21.0060105  10.4353590
  85.1964145  21.6215267   9.4292908  33.9051876  23.4889142  60.3961372
  33.7761019  23.1961710  61.2982366  34.2309190  22.7150795  59.9371950
  80.5425140  50.5104745  84.4186642  80.4871511  51.0043510  85.2367907
  80.9098421  51.1318450  83.7895770  50.8261906  37.9493506  25.0134798
  51.3785633  37.5376486  24.3495823  50.1117946  37.3263135  25.1507793
  14.0134460  77.2605916  51.3113798  13.1898759  77.7077898  51.1160544
  14.6061011  77.9592687  51.5863420  49.6790316   6.5235811  38.2564211
  50.0072447   5.7867877  38.7704392  49.0348929   6.9446251  38.8244346
  58.3160206  83.8453411  47.2620116  57.9854052  84.6417387  46.8474499
  58.8247377  83.4115671  46.5765037  37.7438930  12.3598484  56.2037876
  38.0542525  12.7763055  57.0082610  38.2783215  12.7491663  55.5119062
  81.6067173  64.3268396  59.5080333  82.2228567  63.9377017  60.1278767
  80.7431768  64.1099433  59.8598895  56.0068840  15.1176541  75.2474140
  55.8778864  15.2835451  76.1809416  55.6594840  14.2358244  75.1104302
  76.7715229  35.3711903  59.7783054  76.2023231  34.6389778  59.5427794
  76.3135365  36.1462016  59.4508545  75.9381411  75.7687145  63.9559950
  75.3890571  75.5790740  63.1959159  76.7492899  75.2875288  63.7915141
  56.8258661  31.8648839  88.3183245  56.5341447  30.9672279  88.4815031
  56.0246570  32.3406571  88.0988029  34.0298187  71.3394713   9.2754213
  33.6528525  70.5272053   9.6130844  33.7099476  71.3958376   8.3754883
  56.0559863  62.5690365   9.8365504  56.2479728  62.5729661   8.8988534
  56.7091543  63.1560773  10.2174018  95.6773500  15.2464460  21.7695697
  96.2781938  15.1990263  21.0255037  96.1531413  15.7511179  22.4294317
  27.4545620  35.0374496  35.8032385  27.7758147  35.1551259  34.9098803
  28.1816247  35.3191824  36.3594142  77.1605434  30.0479153  24.7764196
  76.3822656  29.5334192  24.5598661  77.6334721  29.5105494  25.4118875
  80.3389119  21.8375154  19.7713441  80.5494954  20.9081634  19.6723870
  80.2980792  22.1703336  18.8751383  52.0652189   6.7502628  79.7084573
  51.8758819   6.6052134  80.6355637  52.7580529   6.1207921  79.5045538
  21.6360767  26.2284996  23.2674804  22.1845152  25.5057898  23.5741476
  22.2479633  26.8346089  22.8510909  80.6616358  85.3022707  58.1435262
  81.0583596  86.1526501  57.9519144  81.0126635  85.0624043  59.0013523
  96.2180550  33.6749491  82.5110523  96.7592912  33.6589243  83.3007488
  95.3581438  33.3743324  82.8046699  58.8964197  29.8869736  78.5664136
  59.5666349  30.3139632  78.0319864  59.2244342  28.9972854  78.6968836
   7.2985742  24.9691797  37.1877432   8.2251373  25.2050826  37.2079850
   7.0012051  25.0864415  38.0906243  34.4202825   9.1388522  15.8455908
  35.1267532   9.7403452  16.0786452  33.6417601   9.5097451  16.2621748
  89.8259537  16.9317264  59.7043650  89.8541532  17.8881428  59.7094970
  89.1121592  16.7174489  59.1019104  92.3445823  71.0348700  83.2495289
  92.4334456  71.4994207  84.0812133  93.0856416  71.3403546  82.7247782
  94.9297564  25.6763605  56.3627634  94.8133146  24.7408570  56.1962593
  95.4206486  25.7147192  57.1837156  11.0054180   9.7030316  73.5379652
  10.9413327   9.8584209  74.4809330  10.5799525  10.4642388  73.1419808
  32.2452239   8.0088977  84.3252246  32.5331457   8.9156850  84.2218473
  31.9695923   7.9475940  85.2394118  63.1774927   8.4517170  73.3105218
  63.3809332   9.0060741  72.5563904  62.2479428   8.6103787  73.4795203
  97.7157055  75.5356158  11.6759992  98.5303603  76.0024873  11.8617856
  97.0601152  76.2265810  11.5760124  46.0582246  67.0810501  75.0538566
  45.5081945  67.7842267  74.7099212  45.4388526  66.4158081  75.3538190
  81.5608165  28.0524408  51.3101557  80.7846576  28.3680341  51.7713197
  81.8633421  27.3078637  51.8299675   2.9634761  73.1681433  64.4231170
   2.1149007  72.7744541  64.6295279   2.9757285  73.9840723  64.9232428
  38.6140710  19.7467960  29.1848412  38.6667828  19.6371974  30.1346557
  37.7103987  19.5182735  28.9677403  39.3352671  14.3821630  39.9198407
  39.3256994  15.0364079  40.6186325  39.4896827  14.8861950  39.1215171
  85.6843247  62.2440667  24.0686713  85.0745671  62.9622896  24.2387167
  86.3086509  62.2834056  24.7935225  41.0626882  43.4053131  32.5491992
  41.6297961  43.9894860  32.0465098  40.3186440  43.2383340  31.9709275
  46.7279665   5.0039038  52.1286614  46.2606358   4.9840333  52.9640087
  47.5186692   4.4878038  52.2843600  77.3998419  61.8220156  88.5458884
  76.6309251  61.5693434  89.0562232  78.1200400  61.8105206  89.1758159
  50.9535730  19.3531212  24.6897946  50.7835159  19.9843926  25.3880008
  51.4062055  18.6300146  25.1245126  82.5120806  68.6125281  54.0865781
  81.8293342  68.0688687  53.6927585  82.3578827  68.5453243  55.0293143
  55.8602298  51.5810163  16.0619472  55.6988832  52.5117276  16.2151618
  56.3006822  51.5507741  15.2128788  66.8771632  63.1277934  10.3323084
  67.2694292  62.3278703  10.6832164  66.0728344  63.2404876  10.8383658
  14.8077102  72.8996830  26.1505532  14.6145905  72.2332466  26.8098811
  15.2854394  72.4290789  25.4673457  43.5807548  57.8996015  54.0183843
  43.9966298  58.5839219  54.5429637  43.0619683  58.3771055  53.3708494
  36.2429422  68.8877358  81.1976241  36.0472492  68.0460260  81.6086908
  37.1031130  69.1283376  81.5411676  33.4555100  47.4147369  79.3807801
  34.0773219  47.1595398  78.6985679  33.1079275  48.2562455  79.0851896
  66.3880438  20.3733208  53.6171391  67.1044038  20.3660433  52.9817728
  66.1645391  21.2992336  53.7156331  16.2237561  43.4878406  50.8003139
  15.8877398  44.3167445  50.4591564  17.1739496  43.5614075  50.7146566
  54.0562451  15.0442135  56.5636257  54.4838173  15.6416290  55.9495656
  53.5423415  14.4589827  56.0085239  67.0582671   9.6814287  13.0651556
  66.3055438   9.1542140  13.3335126  67.1554390  10.3324049  13.7597070
  23.9708327  52.9253573  10.3164916  24.5875641  52.6180830  10.9812795
  23.8302438  52.1669414   9.7504341  47.8965514  12.9072508  71.0973759
  47.4539892  13.7376613  71.2734724  47.5160264  12.2949599  71.7270977
  84.9272033  75.3126954  90.7593481  84.1015834  74.9149302  90.4850570
  84.6829474  76.1858105  91.0666885  68.0700281  60.4487074  62.7947427
  67.4795911  60.9350410  63.3704630  67.8469712  59.5295484  62.9443637
  32.1406013   4.0483714  71.9871102  32.0824661   4.2327151  72.9247641
  31.8677849   4.8635353  71.5652620  56.5584127  70.6283169  65.5265159
  55.9029456  71.0188033  64.9488332  57.0746448  71.3710099  65.8405694
  97.0936801  69.3045506  84.2422272  96.6798702  69.5465668  83.4142638
  97.5971861  68.5164263  84.0382790  72.2199788  83.5418115  42.3832127
  72.4999374  82.7524226  41.9198075  72.9053591  83.6921470  43.0354474
  48.3936117  42.8848641  37.1283353  49.1033266  43.4904391  36.9166170
  48.6421175  42.0648631  36.7009665  67.5800243  15.1441804  18.7600223
  68.2952383  15.7409788  18.9804865  67.9349179  14.2718709  18.9313516
  34.5220039  12.7260598   3.4406720  33.8605484  12.3347954   4.0117049
  34.5818344  13.6358501   3.7322520  87.2665666  19.9783645  86.0453709
  88.1153719  20.1132008  85.6235716  87.4799593  19.7986770  86.9603119
  53.9816078  80.0863257  22.0877087  53.9220659  79.1633078  22.3333400
  53.3054207  80.1994464  21.4185221  77.0294493  60.1521725  17.0801255
  77.1058376  59.2035026  16.9755583  76.5308174  60.4377704  16.3150497
  54.7456575  24.5504723  16.0996869  55.3323715  24.1114030  15.4841393
  54.1063163  23.8808770  16.3413373  18.9899215  34.0138645  71.7457994
  19.5744225  33.4417083  72.2430527  18.1655945  33.5290488  71.6975538
  97.1246465  27.0260637  86.5821594  97.0098972  27.1214103  87.5275813
  97.8201659  26.3762255  86.4891429  43.9178779  74.4511093  83.2950776
  43.4829056  74.9235145  84.0049237  43.6888802  74.9426264  82.5058419
   5.0837185   9.1753611   8.2518083   4.6054816   8.5542474   7.7022110
   5.9828300   8.8459308   8.2590214  34.8154742  18.6475928   7.7878463
  35.4505066  18.2846829   8.4048351  35.3485780  19.0115311   7.0817129
  64.7777350  58.1445438   9.1300277  65.6728330  58.1446199   8.7909428
  64.3948181  57.3326095   8.7955365  69.0830316  64.7426627  10.1719215
  68.8631201  63.8213300  10.0382840  68.2640277  65.1454238  10.4599495
  34.0573083  89.7608201  30.9682804  33.7324080  88.8627203  30.9095401
  33.5301073  90.1611076  31.6602688  64.4678385  22.6037555  85.9746554
  65.1069896  23.1242900  85.4870297  64.5284098  22.9296235  86.8722389
  67.5307302  53.1841825  71.9880837  68.4377017  53.0924607  72.2780386
  67.0858626  53.6087878  72.7222248  64.7383578  80.7249468  51.0153852
  64.9035136  81.5792068  50.6138563  63.9613039  80.8612809  51.5565886
  86.6741264  32.2739194  54.4750460  86.7946454  33.1083330  54.0217225
  86.7965781  31.6120798  53.7946528  14.0678618  81.8781470  57.9054084
  14.3052662  81.2494258  57.2223625  14.9059009  82.2162406  58.2201847
  79.1137665  63.7481796  69.7615840  79.7937292  63.7385872  69.0879048
  78.3274850  63.4384297  69.3123764  46.0464624  19.4623823  28.6440678
  46.4836792  18.6900871  28.2848483  46.1369438  19.3683220  29.5928727
  96.0961597  40.8423154  53.4426417  96.1004029  39.8994117  53.6131397
  96.8810338  41.1690512  53.8827116  33.8341011   4.7107871  79.9315313
  33.4038694   4.5011092  79.1027673  33.1714849   5.1875335  80.4308366
  49.5359680  40.7439251  76.0092228  49.7406871  40.1704989  75.2703903
  48.5803155  40.8012054  76.0096554  79.4343511  11.8304695  50.3149695
  78.5465555  12.1760331  50.2177026  79.7792039  11.7998089  49.4220655
  29.6258650  37.8155114  31.5575543  28.7564888  38.1943323  31.6905388
  30.2180235  38.4044743  32.0241505  74.0101625  33.4894844  83.3443398
  73.1705414  33.6377138  82.9105905  73.9933334  34.0711943  84.1042131
  87.0599306  64.2422864  47.8803418  86.3335084  64.5286546  48.4340431
  87.6654329  64.9847954  47.8772758  46.6787381  65.6591407  78.8251597
  45.7866985  65.8851540  78.5615837  47.2359367  66.2417672  78.3102877
  21.2918636  22.0220781  75.9299804  21.8392433  21.3125617  76.2653845
  21.6189069  22.1799633  75.0450308  87.4887181   7.8135531  81.8386769
  88.0943224   7.6906662  82.5696347  86.6296539   7.9032351  82.2527154
  49.3510982  11.4963132  67.3741274  49.4100154  10.6255408  66.9798557
  48.4174853  11.7063815  67.3502897  95.7170010   8.7287690  36.7607226
  95.7709963   9.6621231  36.9688539  96.6256074   8.4629305  36.6180961
  83.9155130  85.4153109  10.8243650  83.7462323  86.3346886  11.0283202
  83.4895862  84.9308101  11.5321724  56.9411665  73.7205783  46.9753875
  56.0885453  73.9230966  46.5897289  57.5729450  74.1384623  46.3912138
  59.8332434  19.3087831  57.8176392  59.0834118  19.8762725  57.6363732
  60.2344097  19.1610159  56.9616792  25.9102221  29.5348981  14.6912745
  25.6483413  29.7088475  13.7876905  26.8537702  29.6924583  14.7028023
  65.0151999  54.1937333  12.1124591  65.6936280  53.5654060  11.8636538
  65.4960617  54.9910402  12.3340883  31.6673970  40.1500714  65.2721702
  31.4482490  40.9764863  65.7030002  31.4893179  40.3080177  64.3453014
  67.4497178  51.6147484  86.9563782  66.7920969  51.0063086  87.2949351
  67.0319175  52.4749163  87.0152257  96.1948119  71.1515083  19.7771651
  96.5382468  71.7562527  20.4349589  95.5625510  71.6717918  19.2810186
  69.0836247  86.5530676  46.7117326  69.5743882  86.2132336  45.9633998
  69.2516569  87.4951036  46.7009890  10.5133422  66.2109092  81.9615839
   9.9639300  65.8866235  81.2475110   9.8917395  66.5352115  82.6127730
  57.8982974  31.8129890  11.0274666  58.2907196  32.6046712  11.3939813
  58.5077189  31.1130554  11.2600505  17.0903407  26.6612262  36.6484275
  17.3286283  26.7095969  37.5741733  17.0440943  27.5747541  36.3651165
  58.9334942  71.7952850  34.9037460  59.2969999  72.6647127  34.7352584
  58.7544420  71.7894585  35.8444608  11.2166053  40.9684690  32.8912731
  10.7446762  41.0783093  33.7165221  10.5317032  40.7960553  32.2449817
  27.7183598  61.4099005  19.4142492  27.2504154  60.5936480  19.2406638
  28.0471430  61.3122050  20.3076647  72.8771951  71.1944273  70.2116462
  73.3792086  70.3813040  70.1594274  71.9627841  70.9152234  70.1717488
  55.2920770  47.1236124  16.7311106  56.1839715  46.8497895  16.5159171
  54.7959493  46.3063394  16.7770899  70.6288740  17.1865206  50.8684117
  71.1420280  17.8147972  50.3602588  69.9274987  16.9149122  50.2761021
  72.3750347  33.4430314  60.9254324  71.4728861  33.7414849  61.0429879
  72.4506011  32.6783187  61.4967233  38.4515206  73.1429879  37.8647013
  38.3347798  72.2950845  38.2933519  38.9868626  73.6489930  38.4769405
  38.0521633  77.7212004  86.7975617  38.5835214  76.9303511  86.7091247
  37.2443503  77.4213959  87.2143463  55.5111681  73.0497862  55.8062756
  56.3195322  72.9629142  56.3131501  54.8872876  73.4433024  56.4172872
  23.5983453  67.5462886  38.9616472  23.7604958  68.4796070  39.0998680
  24.4582560  67.1366188  39.0605932  98.8800990  22.8774131  26.1741652
  98.3614303  23.4647681  26.7244886  98.3610113  22.0746196  26.1248545
  67.6958806  52.3247632  22.9748569  68.2260727  51.5299956  23.0301185
  66.8096840  52.0103527  22.7978666  36.4332337  26.1603505  56.3537616
  36.5827401  25.5544176  55.6283409  37.3027565  26.3126355  56.7229897
  30.4167758   3.4532027  82.9181909  29.9264055   4.2731468  82.8691234
  29.8064989   2.8310722  83.3136346  51.0132878  20.4630244  53.0601453
  51.8375705  20.8244333  52.7347645  50.3940509  21.1908454  53.0044652
  42.2000457  16.1371004  36.6138081  42.4491438  17.0276552  36.8634622
  41.8811807  16.2214865  35.7152458  84.0273972  53.0851185  76.8009328
  84.0262857  52.2339298  76.3641049  84.5969414  53.6320810  76.2604354
  66.5459339  82.5485118  77.3711537  67.1051938  82.0177775  77.9390054
  65.8245979  82.8238784  77.9359047  40.0876400  29.7419287  19.3180201
  39.6998373  29.2003787  20.0055066  39.5594158  29.5602137  18.5411167
  66.0684068  61.3796489  51.4523628  65.2009327  61.7493374  51.2891260
  66.6281182  61.7771617  50.7845150  42.9242989  81.1119665  24.4190898
  42.9346417  80.2460922  24.0114188  43.8369670  81.4007701  24.3909739
  10.7169552  80.6287201  18.5237381  11.4640917  80.1244884  18.8437996
  10.3528126  81.0410613  19.3077897  44.0028133  83.3375870  79.5022668
  44.5252663  84.1223067  79.3349234  44.6389987  82.6224191  79.5071764
  18.3426562  82.5953525  59.6262854  18.0912670  83.0674857  60.4199596
  17.8248052  83.0009704  58.9315434  70.7976494  69.1766521  33.0476504
  71.5333560  68.5640672  33.0682526  70.7701516  69.4871182  32.1418758
  76.7643844  74.8196409  11.4167111  75.9669135  74.4145107  11.0767893
  76.6347188  74.8456662  12.3645964  55.2584485  84.7879812   9.7287540
  54.4894090  84.6370312   9.1782186  55.1758584  84.1473717  10.4355915
   8.8193156  46.0107378   9.1080431   8.1208624  46.0861586   8.4569103
   9.6246668  45.9711644   8.5918722  36.9368259  12.7242207  22.9884580
  37.4669333  12.6000048  23.7757403  36.0551631  12.4600460  23.2490928
  69.9837887  25.8586182  14.4884269  70.4487307  25.1674543  14.9600521
  70.4488031  25.9368196  13.6559318  41.9770670  24.6634295  10.0039255
  41.0298291  24.7907956   9.9487239  42.0867890  23.7166389  10.0976570
   9.6528907  85.5624362  55.3528823   9.8811285  86.1034765  54.5974268
  10.4845141  85.1804080  55.6341845  12.5373483  71.8587638  47.6674515
  12.4464528  72.3658756  46.8607635  13.2964000  72.2414256  48.1082105
  92.9770521  78.2536342  54.6106908  92.7584197  78.2042485  53.6795931
  92.1546544  78.0625686  55.0609139  29.3787144  22.2142258  21.4045426
  29.2736760  23.0709681  20.9915709  28.7777090  21.6422526  20.9268973
  89.3961515  30.5224269  17.6200159  90.2994737  30.4563567  17.3094797
  89.2157089  31.4621996  17.6341147  11.2148706   7.7181382  59.4015830
  11.1199537   7.2345875  58.5819133  11.9818360   7.3285548  59.8220516
  97.8860337  44.6896603  81.5857850  98.1672016  45.5346134  81.2339004
  97.3989733  44.9112422  82.3791145  11.4672482  54.5904246  49.3264989
  12.1169601  55.2177761  49.0098691  11.2286056  54.0810647  48.5519047
  83.5739232  76.0124548  18.0469058  83.5417933  76.9683877  18.0697329
  84.2826379  75.7816605  18.6478512  73.6362525  25.2169390  30.1526465
  72.7131863  25.4033863  30.3252389  73.6926467  25.1487371  29.2000242
  37.0633186  44.3487109   5.2403619  37.6817932  43.6551732   5.0087076
  36.5478177  43.9799621   5.9574951  51.3248286  18.5914957  17.0607539
  50.3967552  18.7242307  16.8671402  51.3557036  17.7521318  17.5201883
  77.9456727  46.2234932  30.0480098  78.3139692  45.3642741  30.2556159
  77.7880061  46.1938613  29.1046259  23.2299040  54.0054493  13.8151706
  22.5498798  53.8910436  13.1526229  23.8257918  54.6527760  13.4375904
  17.8986338  49.9737515  26.9733450  17.0778782  50.3998429  26.7288303
  18.5020410  50.6967256  27.1479078  65.7180224  42.0392122  65.0117627
  65.1839397  42.5084448  64.3709067  66.6177311  42.2996854  64.8106311
  93.2628051  60.4340897  31.8441908  93.8842141  60.1103339  31.1921870
  92.4147704  60.1004043  31.5531560   3.4528453  59.5236912  19.9432242
   4.1427882  58.8713333  20.0633944   2.7458508  59.2337513  20.5206242
  63.3454110  76.9176107  28.7215862  64.1792897  76.8738207  29.1899255
  63.2843525  76.0798762  28.2638453  59.2783290  69.1610019  82.6983600
  59.0208671  69.7047778  81.9546193  58.8455046  68.3212140  82.5423720
  42.3660253  74.3190423  16.4858458  43.3111733  74.3233141  16.3365038
  42.2746075  74.3385276  17.4386649  82.2691061  79.3742733  25.7565454
  82.7867858  78.9467959  25.0743578  82.3345427  80.3088381  25.5565313
   9.2129151  69.2164650  43.4109472   9.8084870  68.4729433  43.4985405
   8.5793263  68.9401753  42.7478415  84.2090183  41.4503489  26.0517153
  83.9077709  40.7125077  26.5808480  84.4960253  42.1021533  26.6906613
  18.3402441  90.6194164  16.6328757  18.3041442  89.6811002  16.4503009
  18.0793602  91.0339633  15.8106419  96.6943696  11.2596030  33.0232561
  96.1866634  11.7146761  32.3519076  96.6472585  10.3359201  32.7757920
  29.2266071  72.0545478   7.9043324  29.0251161  71.1220530   7.9809735
  28.4364397  72.4957915   8.2162257  20.1250913  34.6049676  50.7775206
  20.9326700  34.9843815  51.1235665  20.1895789  34.7263831  49.8298700
  58.8096593  61.8525930  83.4335279  59.0594403  61.6947577  84.3434309
  57.9777330  61.3919006  83.3296287  31.9317374  13.2026884  52.1254922
  31.8442488  13.9237328  52.7489172  31.9924399  13.6310019  51.2716568
  41.3016829  83.8403413  37.4667592  41.9843348  84.0153004  36.8180299
  41.7544899  83.3768377  38.1712740  36.7824957  42.7974919  63.3541672
  36.6668591  42.5641287  64.2757125  37.4924809  43.4394560  63.3570223
  57.7427572  69.0474310  90.2503233  58.4348662  68.6888106  90.8063050
  57.4006673  69.7921174  90.7451512  51.6795153  30.9851632  74.4900225
  50.9585104  30.3563211  74.4531765  52.4255290  30.4763856  74.8060747
  91.2583219   8.4443118  24.2740221  91.7980093   7.6944464  24.0245418
  91.8875600   9.1198751  24.5247885  49.6059877  86.9176785  32.9141941
  49.0926398  87.4027730  32.2680028  50.3424285  86.5611115  32.4165798
  56.1214326  18.5208054  23.1120640  55.2112301  18.2298751  23.1541225
  56.0923527  19.3245622  22.5927305  53.5104245  48.4797109  18.9906407
  54.3094645  48.9433281  18.7422617  53.6296887  47.5948981  18.6450218
  42.3894528  50.9405461  15.0610446  42.0369725  50.3742113  14.3747047
  42.4583419  51.8019816  14.6491598  86.7675608  32.6203921  30.0359943
  87.5159746  32.6919183  30.6289848  86.2893315  31.8520781  30.3461982
  92.3267709  39.8618283   4.4302988  93.1367479  40.3558503   4.3052606
  91.8114035  40.0460694   3.6454061  81.9850074  36.3453705   9.0252911
  82.2529859  36.8849828   8.2815250  81.1380964  35.9834970   8.7654038
  61.4892373  28.5652909  20.3328068  61.4766178  29.0933404  19.5338315
  62.4002924  28.2825996  20.4176204   3.2642770  67.9071915  47.8518589
   2.9177821  68.4182962  48.5825875   4.1551118  67.6804212  48.1201227
  73.8829033  82.0461847  75.0107722  73.1453617  81.4583744  75.1759707
  74.6555782  81.4877078  75.0858782  49.5832250  85.1715636  24.0606878
  48.7516110  84.7840120  24.3334587  50.2178563  84.8513186  24.7002496
  82.9663684  59.7077630  18.2098999  82.5362839  60.0033707  19.0123352
  82.7700581  58.7726881  18.1633034  14.3255288  39.1519282  48.4944184
  13.6724015  38.6611920  48.9930773  14.2330964  40.0534291  48.8031244
  38.8860281   8.9146071  44.3175201  39.3173846   8.5053985  43.5674608
  39.1192355   8.3599401  45.0609479  91.7186682  57.4538532  12.6926047
  92.5628297  57.4485867  13.1450631  91.3679395  58.3302514  12.8519458
  40.5367129  19.4286119  76.8421540  39.9718112  18.7139138  77.1340489
  40.9553787  19.0952708  76.0490356  35.0751298  33.5407053  74.1423857
  34.1837060  33.1919303  74.1829149  35.5099443  33.0082441  73.4769833
   6.3857934  84.5855501  38.3974129   6.6785273  85.2482472  37.7720415
   6.9477307  83.8294447  38.2255986  53.8296252  80.4404677  18.0706789
  54.4101521  79.9828724  18.6788467  53.5696100  81.2331965  18.5401756
  29.0097484  21.7961590  76.1448378  28.3401467  22.3634542  75.7627333
  29.5743584  21.5621553  75.4069768  86.5562223  77.8360869  85.7034460
  86.0776192  78.3343204  85.0418544  86.9123319  78.5012358  86.2931908
  13.0946924  37.9673977  63.3620545  13.4473855  37.5346978  64.1392490
  13.7392699  38.6436189  63.1518314  97.1387075  61.0631586  25.5128079
  96.8990211  61.9411487  25.8076041  97.6708426  60.7089281  26.2263462
  20.9355761  54.3220857  51.4741989  21.4370173  53.5085928  51.5335531
  21.3116702  54.8845479  52.1523297  81.2242666  49.9686800  46.2149787
  80.9994058  50.7428291  45.6989974  80.3987216  49.4931066  46.3069974
  69.6233557  82.3185255  41.8877877  70.0432852  83.1383957  41.6272435
  69.9953997  81.6611302  41.2995626  87.7240461  52.3180990  49.6787459
  87.4547663  52.9556937  50.3409538  86.9065254  52.0481784  49.2612202
  31.5822719  87.0571951  48.0644625  31.3128995  86.1431879  48.1573619
  31.0762296  87.3802212  47.3188859  71.6831025  24.0723576  62.1383781
  72.0349097  24.9081761  62.4422797  70.7440631  24.1278644  62.3189964
  86.5266230  73.9927624  18.8686670  86.6325525  73.8569732  17.9276727
  87.2466780  74.5758993  19.1095010  73.8550586  19.8165747  10.7177079
  72.9835250  20.0868650  10.4298616  74.4555279  20.3195008  10.1661004
  75.3510259  56.6333174  35.1167376  74.4294213  56.8774708  35.2000446
  75.6270765  56.4290233  36.0101031  80.0769175   8.9651530  76.3188829
  80.2921043   9.8965604  76.2763041  80.2931367   8.6292541  75.4494307
  57.4499842  59.4680712  13.8737971  57.9013553  60.0512645  14.4828946
  57.6286612  58.5884470  14.2072844  60.4393686  86.4906637  36.5812539
  59.5244437  86.2953199  36.3755789  60.9411714  85.8564735  36.0698022
  82.3640003  81.3281137  35.3520147  81.5255983  81.0459089  34.9864416
  82.4981403  80.7601571  36.1100733  57.2935817  68.0479437  19.8935262
  57.8695627  67.3161542  20.1102380  57.8371274  68.6333527  19.3653555
  51.9954605  55.7159802  76.9645039  51.1235338  55.3236803  76.9159800
  52.0368314  56.0982612  77.8406652  25.0233691  75.5146329  74.8436978
  24.5305253  75.9433050  74.1437470  25.9290282  75.7911955  74.7047170
  23.3952511  68.7171569  42.6597144  23.4508496  67.9037618  42.1586633
  24.0183806  68.5992660  43.3763576  94.8459701  53.1898921  65.6697095
  95.6175301  53.0179454  66.2092755  94.9032357  54.1224989  65.4617329
  63.9427545  79.4755625  71.6971166  63.3462865  80.0818675  72.1374984
  63.4743372  78.6406276  71.6927552  59.4326510  27.3630629   4.8948503
  58.6850246  27.2921983   4.3008891  59.0815625  27.8004705   5.6705193
  74.5282969   5.9015658  70.2183166  74.0739808   5.3998619  69.5418411
  73.8866918   5.9908568  70.9228313  97.8431988  42.1047318  55.0093767
  98.5537034  42.4349498  54.4581559  97.1481398  42.7563787  54.9206281
  22.4715815  46.7317804  54.3335548  22.9623821  45.9089365  54.3511199
  22.8694107  47.2315339  53.6205630  11.9060269  73.9623896  13.0583917
  11.5229076  73.5286217  12.2964193  11.2665397  73.8263925  13.7573580
  97.3132073   9.5152884   9.7301806  96.9997245   9.4363924  10.6305188
  98.2676712   9.5035136   9.8071873  54.4979593  74.9888097  27.5301152
  54.0665075  74.3306809  28.0749233  54.1921511  74.8023384  26.6419352
  61.7783403   6.2277235  70.4197365  61.9785327   5.6544928  71.1597876
  62.6313305   6.4364932  70.0403912  48.5154370  16.1504055  35.0690802
  47.8388108  15.5371001  34.7841917  49.1257410  15.6151620  35.5763665
  22.6167269   3.6234296  76.2446065  22.7952722   3.0357690  76.9788970
  23.0494958   4.4434693  76.4818657  67.0415401  71.8693129   7.9648951
  67.2013588  72.4168429   8.7335023  66.4105373  71.2153033   8.2641091
  38.5334308  39.4909577  82.6720481  39.2735637  39.1186719  82.1924695
  38.9156319  39.8147590  83.4881271  83.8919768  66.5155724  87.3881787
  83.3072339  66.9376755  88.0164253  83.4045774  66.5214916  86.5641825
  16.4963497   7.1714600  74.1618596  16.9128914   7.1320573  75.0219674
  15.5597269   7.1082442  74.3469637  19.7240420  80.5118374  49.0517613
  18.9768509  80.2193691  49.5731985  19.5113009  80.2457086  48.1579959
  29.0078825  84.6416710  21.4300997  29.8942471  84.7661263  21.7692968
  29.0957949  84.7470704  20.4833229  22.1039611  81.3689406  32.5267315
  22.5931411  81.0367963  31.7741139  22.4888821  82.2272379  32.7028357
  15.0100772  47.1495603  65.7378486  14.1695372  47.3984099  65.3533913
  14.9863773  47.5150208  66.6218751  40.8230615  33.8607405  69.2857691
  41.0978054  34.1572864  68.4178783  41.6358486  33.6033071  69.7201573
  78.7636831  86.7324681  45.5453033  78.6259439  87.3770233  46.2386016
  78.0764877  86.9176634  44.9049797  24.6305888  60.9963267  80.1338827
  24.8419610  61.4728589  80.9371242  25.3495750  60.3730850  80.0285806
  27.9071276   9.5621656  26.1531476  28.1513930   8.8309268  26.7202969
  27.7256444  10.2829625  26.7557891  54.7866465  26.3336416  55.5667727
  54.4111316  25.4710643  55.3953811  54.7963088  26.4060891  56.5212715
  57.0193855  51.8044405  83.0589128  56.1826185  51.3445446  83.0021086
  56.9531706  52.5042256  82.4087172  10.7252081  49.7177672  80.4902337
  11.6445499  49.8219049  80.2458610  10.2811464  50.4586126  80.0776488
  16.3086977  78.9604370  24.1651429  16.7652334  79.3110559  24.9299949
  15.5084812  78.5732252  24.5202732   4.0814217  66.2252116  14.5067331
   3.3060038  66.6870743  14.8240404   3.9229497  65.3083655  14.7309224
  71.1073342  71.6826563  12.1606930  71.9804694  71.3691219  12.3946098
  70.5390328  71.3497193  12.8542544  24.8106911  66.4262046  21.4481895
  24.7677744  67.3681989  21.2838179  24.7398646  66.3458976  22.3991434
  28.3321655  42.6994204  69.5603083  28.2998246  42.7413127  70.5165699
  28.6279022  43.5695477  69.2930287  13.1350441  46.7123088  70.6582893
  13.2151716  45.9451171  71.2243790  12.5712345  47.3125676  71.1457654
  38.3477206  26.7765276  40.3460039  38.8635319  26.5595001  41.1223026
  37.4593706  26.9082781  40.6773951  27.1841012  19.2403023  79.2276415
  26.8521043  20.0406006  79.6346374  28.0275812  19.4936996  78.8534860
  24.6789998  45.6883225  30.2333765  25.0224457  45.2767004  31.0256777
  25.0270828  45.1568380  29.5168303  18.7296138  61.6891188  43.8304606
  19.1090504  61.7376326  44.7080302  19.4862826  61.6735859  43.2437980
  78.1785847  57.6230752   7.8194086  78.6741707  58.2388180   7.2812513
  78.8463692  57.1115790   8.2761869  18.4290632  21.6733858  64.1758276
  18.5075709  22.2673782  64.9225086  18.4051128  20.7992610  64.5660676
  55.2104776  61.8598708  79.1550375  55.3087524  62.6434148  78.6139730
  54.8465023  61.2036432  78.5608722  39.2576240  77.3458255  72.5294524
  38.6967509  77.3144461  71.7543583  38.8021375  77.9339465  73.1315485
  53.2065618  80.3460652  80.6805496  53.3603832  81.0536152  80.0544529
  54.0404289  80.2468247  81.1399306  28.9736537   7.5199380  27.7958803
  29.8104271   7.7062587  28.2214915  28.9587755   6.5675539  27.7043753
  14.7811037  60.5191271  31.7896449  14.6163105  61.4507068  31.6460256
  14.7623010  60.1349881  30.9130106  10.8813847  81.3681929  67.0271846
  11.1683526  80.5758573  66.5736377  11.3584407  82.0773310  66.5953425
  28.6157463  31.9288715  23.3490767  28.6887773  31.0278210  23.6626185
  29.5073853  32.2720959  23.3955943  95.4600257  79.6753679  15.1959009
  94.7479041  79.8593232  15.8088399  95.0833334  79.8486822  14.3326767
  39.1862055  16.7150819  81.8553049  39.6537281  15.8894887  81.7243722
  39.5180250  17.0484885  82.6885719  29.3050043  12.5877938  67.6099501
  30.1645692  12.2405191  67.8490095  29.3864383  12.8083606  66.6818145
  15.7739029  30.4250255  63.1431116  15.9366304  29.5090488  62.9196760
  14.8705786  30.5823296  62.8668188  19.4221862  70.3399890  12.5098955
  19.8349105  70.8847095  13.1809225  18.7429981  70.8985910  12.1316029
  97.2246082  29.9529974  59.7030406  97.9206785  29.2979906  59.6481553
  97.6568865  30.7806185  59.4938523  84.1696629  89.1757667  20.1650486
  83.6246472  89.2602250  19.3828730  85.0635533  89.1106223  19.8279194
  81.7753021  67.9083447  29.8434305  80.8602715  67.6327620  29.7766536
  82.1107584  67.8425578  28.9488383   5.4962927  73.2447397  41.8571372
   6.0455616  72.7080642  42.4282879   5.8308702  74.1340494  41.9702750
   3.7331904  79.6780485  11.5597869   3.8929340  79.2211722  10.7330777
   3.6550730  80.5994455  11.3126465  58.1620605  66.4204455  32.1475255
  58.5169714  66.4578969  33.0357775  58.2491148  65.5008659  31.8942472
  72.7376353   6.0188392  56.3826815  73.3066720   6.1900864  55.6320513
  72.3464838   5.1649798  56.1963067  88.0821668  38.3154924   5.2758030
  88.3996618  37.9443316   4.4531357  88.2354055  37.6274438   5.9242342
  77.1298795  28.3792382  46.3955087  77.5517428  28.3885911  45.5356849
  77.5771347  29.0667369  46.8889885  44.9647746  56.0274833  32.5208476
  45.2076477  55.4075410  31.8337987  45.5863046  55.8581548  33.2279193
  79.5020184  28.1572438  67.3656926  80.0783344  28.9141637  67.2601791
  79.9660754  27.5867532  67.9785984  17.5869045  13.1123355  74.5402003
  16.8813484  13.1377535  75.1863926  17.1491860  12.9031320  73.7159883
  12.9941516  79.8289869  20.1266315  12.6617296  80.5949446  20.5953814
  13.7341708  79.5281810  20.6547730  59.4528157  83.9710848  20.2264046
  59.4730153  83.5130749  19.3866880  59.8543672  84.8213223  20.0458234
   3.4315145  19.3616767  45.8433732   3.7827359  18.7550519  46.4956798
   2.7548255  18.8594020  45.3899582  84.2572734  32.3517149  56.1165778
  84.1354908  31.4569012  56.4339630  85.0005529  32.2932050  55.5165468
  96.4222463  39.4661748   8.8188382  96.1645625  40.1135102   8.1630143
  97.3636106  39.3550096   8.6887049  48.3352993  15.9729060  78.0847920
  48.2265901  16.6600787  78.7420902  48.9411434  15.3505361  78.4868400
  88.8504742  70.2522274  26.1035937  88.0280385  70.5756720  26.4717909
  89.5130132  70.4895865  26.7533465  67.4684425  21.0215594  63.6774026
  67.4775387  20.1029525  63.4089391  68.2008024  21.0993672  64.2894670
  71.8019891  65.3533670   9.2529510  71.1907342  64.7827199   9.7187474
  72.0962870  64.8316924   8.5066740  79.4331979  74.4555214  15.4462497
  79.1734005  74.7677253  16.3126214  80.3759400  74.3039541  15.5194259
  34.4610708  16.3573307  54.3102259  35.1962719  16.9311117  54.5240033
  34.6458476  15.5453187  54.7833390  87.8586223  74.6789735  30.4631010
  88.2023389  74.8291339  31.3449199  88.5939017  74.3011348  29.9809516
   8.4296242  81.6754466  16.7059852   7.7896743  82.3753791  16.8328926
   8.8404964  81.5678545  17.5634361  88.8096264  33.8688429  26.3808361
  88.8008367  32.9134330  26.3189922  88.6407003  34.1681385  25.4876804
  87.0843048   6.5146567  66.9889073  86.9593729   7.4354996  67.2164427
  87.9977540   6.3346587  67.2095272  81.5075237  22.3532751   7.8536531
  81.1359999  22.4895892   6.9827951  81.3274861  21.4345773   8.0498157
  63.6768794  13.8719483  19.2626990  63.5313489  14.1178035  18.3490065
  64.1716193  14.6028080  19.6316075  98.0568411  56.4702198   6.3218674
  97.6682323  56.5428648   5.4504152  97.3332612  56.6488169   6.9228901
  54.7510470  82.3182385  49.5310773  55.4175786  81.6637319  49.3227703
  54.2434354  82.4073197  48.7247033  33.5484400  86.5269529  37.8526846
  34.4913272  86.6104652  37.7091594  33.1728695  87.3014628  37.4341273
  83.1935130  64.9530604  66.4336467  83.1369312  65.8680624  66.7085229
  84.0732261  64.8688280  66.0637661  35.4091659   7.6180771  82.7662653
  35.0690761   7.8414434  83.6326390  35.8022934   8.4294697  82.4462671
  56.2446401  91.2236296  11.5732121  55.8288834  90.4515286  11.1897836
  57.1769643  91.1101315  11.3908884  86.3637591  60.4189853  47.6735773
  85.4794274  60.7573761  47.5350848  86.2788702  59.8245235  48.4192749
  84.6410825  53.5203290  72.9152711  85.2320476  52.9003797  72.4879104
  85.0132586  53.6426061  73.7888083  37.0529132  14.1490588  47.9888507
  37.1998083  14.2555968  47.0484569  36.1865490  14.5274317  48.1404557
  65.9942706  55.9275981  70.2473721  65.2258045  55.3569510  70.2755629
  66.6875674  55.3784257  69.8812065  73.7151059  46.9761988  67.7564056
  74.3410230  47.0726128  67.0390262  72.8591389  47.1063108  67.3475274
  53.3979484  68.3408068  45.0414981  52.6922619  68.4325586  44.4018099
  54.1756714  68.6649695  44.5880629  72.7416215  23.1759264  17.5260059
  73.1437061  23.3136380  16.6686032  73.4613519  23.2887203  18.1485810
  95.0335401  32.0474434  62.0162715  94.2938065  32.6403083  61.8852162
  95.7915610  32.5357391  61.6947802  84.2979877  38.9473564  10.5950100
  83.5383686  38.7188913  11.1304160  84.8619563  39.4519708  11.1811036
  17.5838824  13.6958676  11.0203108  17.7780342  14.5726741  10.6896049
  16.8972585  13.3677246  10.4405809  20.7768544  76.2620555  23.7334238
  20.0986842  75.6193833  23.5261640  20.6365193  76.9692285  23.1033434
  73.0410287  51.2690505  25.9008402  73.8277670  50.8175809  26.2076025
  72.5630639  50.6048498  25.4045106  12.1451893  37.1339123  87.3526922
  12.7397041  37.0659851  86.6049677  12.2893681  38.0165133  87.6931302
  13.6118157  18.4502365  12.1411008  14.2381724  17.9589737  12.6728414
  12.9071455  18.6756123  12.7481385   4.5377070  16.8113157  14.2207652
   4.8631113  17.6837055  14.0007265   4.2730919  16.8771705  15.1378410
   2.1305484  89.5962534  12.1233929   1.7910034  89.7160803  11.2363322
   3.0636267  89.7991826  12.0512426  45.2559023   8.0327176  32.3913328
  44.4958228   7.6234477  32.8031329  45.9169919   8.0619157  33.0834636
  88.3294975  44.3188693  69.1432234  88.7987972  43.4908644  69.2397573
  88.4999165  44.5876390  68.2397688  16.9124450  79.2362202  74.0769770
  16.1462938  78.6621858  74.0851637  16.9544197  79.5640989  73.1786432
  10.5306482  81.3572232  55.3455888  10.8589354  80.9462670  56.1456210
  10.7988631  82.2723253  55.4193851  20.5598720  14.4895039  43.6143986
  21.3072384  13.9101151  43.7649510  20.5864676  14.6759645  42.6751941
  97.7553133  40.5576499  42.9812879  97.7910730  41.5094713  42.8894935
  98.6166829  40.3178781  43.3239275   8.2507923  56.9115665  17.2376452
   8.5997560  56.2509238  17.8358505   8.3311922  57.7358954  17.7173908
  76.8439431  28.0177435  32.2395469  77.5668750  27.9446195  31.6161406
  76.3168173  27.2334579  32.0891924  95.7837761  71.9938071  53.7169338
  95.3795316  71.3016659  54.2410558  95.2212793  72.7559105  53.8511754
  96.0844239  69.9587188  35.0504562  96.3217263  69.6454136  34.1764188
  96.6033323  69.4193391  35.6466454  39.2075294   9.8115037   8.4051461
  39.4373512  10.6922860   8.6994649  38.8403946   9.9397197   7.5302686
  51.3264157  87.7891308  25.3405757  50.7894368  87.3612607  24.6731255
  51.4164068  87.1340006  26.0322518  20.9817376  12.8863972  17.8842682
  20.2874679  13.0906951  17.2584375  20.5377473  12.4107591  18.5875847
  91.1990781  23.1964094  28.3252161  91.5233149  22.3027008  28.2108808
  91.0945091  23.2934736  29.2718252  95.2992977  29.0071425  15.8415055
  95.6861322  29.3640824  16.6406620  95.6834074  28.1333323  15.7594238
  18.7924678   1.8244105  86.0967262  19.3403163   1.6799155  85.3259226
  18.0376555   2.3111303  85.7667441  42.6964074  19.0618893   5.3582011
  43.0181460  19.1952345   4.4666450  43.3272933  18.4592556   5.7528067
  53.4461388  26.0711316  82.3099243  53.2209733  25.3436611  82.8892965
  54.1968809  26.4896584  82.7313014  70.5552651  17.6200555  10.7295643
  69.7710126  17.9415030  10.2846895  71.2397867  18.2432105  10.4877588
  64.9346218  12.2919679  37.7595016  65.4052623  12.9981664  38.2022818
  65.6217653  11.7561346  37.3644707  33.6745053  49.2227817  82.9984070
  34.1195889  49.4923699  82.1946852  34.1647644  49.6515334  83.6996430
  87.6674098  21.6016119  64.7913976  88.5552406  21.9524744  64.7298034
  87.1899992  22.2474469  65.3109988   9.0223198  40.0242636  81.9343388
   9.1555619  39.2243964  81.4251354   8.0985701  39.9988529  82.1834668
   9.5788253  78.6746415  53.0964150   9.6989522  78.0684604  52.3655368
  10.1502452  79.4149685  52.8901160  65.4014369  67.6317974  26.8727246
  65.9807462  66.9845792  27.2754594  65.9509670  68.0720120  26.2236623
  38.9050092  56.8441106  75.7633312  38.6530249  56.2736301  76.4887304
  39.3314216  56.2607779  75.1357641  68.4736475  19.7309981   7.2337354
  68.3402557  20.5016428   6.6813927  69.4209693  19.6958613   7.3704095
   2.4236112  28.9476104  24.9736281   3.0370726  28.2726392  24.6856608
   2.8701194  29.3832839  25.6997225  51.6351818  63.8345046  40.4155751
  51.4623499  63.5243078  41.3053195  50.9084218  63.4886636  39.8973340
  35.4483884  10.0750735  47.7500580  35.7759062   9.2652095  48.1415966
  34.5672678  10.1762918  48.1108008   7.4346664  16.2371957  68.7687589
   8.1083517  16.7602096  68.3334997   7.2268491  15.5441104  68.1422179
  34.6358323  82.1673067  47.2919851  35.5743074  82.3235284  47.1872268
  34.4702839  81.3643174  46.7989223  25.1785071  85.4564641  24.2526162
  24.5775402  84.8871000  24.7327831  25.9669423  85.4838254  24.7954295
  83.4440072  14.8184120  38.4989113  83.0127772  15.5216436  38.9858938
  82.7347826  14.2205336  38.2640263  67.6103784  86.8355434  17.2485784
  68.4536922  86.8366738  16.7960947  67.7886489  86.4090226  18.0873242
  79.9660389  83.6196823  14.7794006  80.1973616  83.0726515  14.0286296
  79.8263976  82.9991859  15.4948763  78.0906927  51.3249115  81.3943651
  78.2242436  50.3815807  81.3006580  78.3073689  51.6833502  80.5339192
  30.9049229  64.1866551  31.7085918  29.9702775  64.3887206  31.7557251
  31.3271623  65.0345176  31.5730480  75.7646793  74.5676787  39.1254720
  76.1439491  73.8491830  38.6209639  76.1996393  75.3514044  38.7917044
  48.8890889  60.3876903  73.7801475  49.5000119  60.4256243  74.5158329
  49.0861077  59.5570632  73.3480697  93.7425477  60.5691034  22.1863749
  94.4146906  60.4485545  21.5162317  94.0138377  61.3563416  22.6596990
   4.9086327  34.2752839  10.9493939   4.0955199  34.6555218  11.2835087
   4.6691772  33.3839385  10.6956906  84.6445304  11.5323768  38.1035347
  83.8083510  11.8843249  37.7970048  84.8572051  12.0591618  38.8751227
   7.2840592  75.8405833  22.4157989   7.1893858  75.4310031  21.5560879
   6.8265618  76.6770011  22.3356029  13.8236993  19.6655370  51.8150999
  13.2807253  20.2038284  51.2398550  13.2912137  19.5424596  52.6003954
  41.1015754  22.3120779  51.2077985  41.7138969  22.9025974  50.7698041
  40.2364092  22.6172609  50.9344767  11.6314594  24.1204575  68.8328431
  11.0770335  24.0253252  68.0576427  11.5222996  23.2968501  69.3078967
  44.8044677  18.7242351   3.2365375  45.5361125  18.4731095   3.7999883
  44.8528713  18.1182658   2.4970733  63.6616804  24.7278272  22.0538778
  64.5393344  24.3762234  22.2047326  63.7228386  25.1706213  21.2071913
  80.3970277  22.9231922   4.1477666  81.2055598  22.4627057   4.3733456
  80.6882121  23.7891261   3.8615742  62.1871134  81.4418285  88.8799460
  61.8310879  80.8584028  88.2099868  61.4892969  81.5130218  89.5316804
  62.3118737  80.3148462  53.2365122  61.6761862  80.1650365  53.9363575
  61.7859294  80.3436489  52.4370237   6.8152826  18.0811480  70.5883387
   7.2365417  17.4336183  70.0220349   6.9618034  18.9170280  70.1457743
  25.7898123  77.7177182  82.7235947  26.4803304  77.4881856  83.3456658
  25.4468347  76.8747526  82.4250744  37.6855353  41.8672613  76.9242506
  38.1161918  41.9404311  77.7767283  38.2902018  42.2901638  76.3142942
  53.7967254  82.5249465  79.3457192  53.4865563  83.3445367  78.9614900
  54.2834428  82.7939859  80.1247783   2.0823382  70.9545790  88.5237285
   1.9503238  70.2386273  87.9018833   2.9875759  70.8505788  88.8193610
  13.7359038  19.4993913  23.7149552  13.4710106  18.5890527  23.5821989
  13.5497591  19.9274795  22.8791318  71.7591390  70.5734462  49.4225021
  71.7857949  71.4900078  49.1447645  72.2327677  70.1012688  48.7379866
  60.5601533  10.1780475  20.8213220  61.2425227  10.8378935  20.9458266
  60.0660646  10.4850353  20.0621482  74.0786742  12.2760925  22.8399796
  73.3388134  11.6903332  22.9985136  74.1698387  12.7729852  23.6523069
  50.4193539  27.9283719   4.5981370  50.9796765  27.2208647   4.2788859
  50.2263746  27.6910238   5.5047080  56.6215413  12.9318045  15.5825433
  56.8224483  13.4445177  16.3658999  56.4727886  12.0440994  15.9086509
  29.6045301  65.7587779  23.5972106  30.0391083  65.0262485  23.1609670
  28.9595422  66.0680090  22.9613146  94.9292627  69.2537163  13.4847597
  94.9507873  69.7197134  12.6495535  94.3989182  68.4757612  13.3124151
  51.0839008  66.6428717  48.0707813  51.8273650  66.0428484  48.0083713
  51.4795052  67.5145739  48.0802867   5.6502663  58.3779979  64.9085546
   4.8730286  57.9091976  65.2133233   5.5362322  58.4397307  63.9608483
  95.9643707  23.7797294  84.0032048  95.6444601  22.9499202  83.6478882
  96.9115935  23.7488972  83.8666456  53.8234664  23.7785440  10.8943686
  54.7765506  23.7064537  10.9373878  53.6347638  24.6589930  11.2167439
  63.4036083  83.1674569  42.6957099  63.8668802  83.9689560  42.4505908
  62.8784959  82.9494528  41.9244115  77.1086699  35.9342291  80.8062231
  77.9159058  36.4405377  80.8974914  77.0034694  35.8204817  79.8614584
  53.7317197  16.8042000  68.8349692  52.7776785  16.7729871  68.7609414
  53.8945246  16.9840205  69.7612652  84.1437425  62.6088627  60.4321097
  84.3010318  62.9488830  61.3137447  84.7287475  63.1179423  59.8711220
  63.8507030  35.4955855  57.3702649  63.2669079  35.5082583  56.6117534
  63.4858835  36.1515056  57.9643747  78.9866427  43.4741161   6.5586067
  78.9481513  43.7846914   5.6542907  78.1813129  42.9693199   6.6728599
  47.7297421  67.7267037  10.7959774  47.7044951  68.5694347  10.3423730
  48.6483273  67.6137230  11.0406865  56.4522696  56.7649862  68.9222469
  56.6491878  56.7294248  69.8592168  56.1231693  55.8906481  68.7135274
   4.7679256  60.1837061  39.3199584   4.0907493  60.0951377  38.6495161
   4.3009671  60.0732220  40.1484468  26.8342669  37.1486699  48.9486783
  26.8310022  37.8282516  49.6224638  27.7467365  37.0950221  48.6663910
  89.2924965  13.8791106  19.1641974  89.6427559  13.3749131  19.8989281
  90.0283461  13.9613918  18.5572631  11.8571075   9.2018422  44.4314197
  12.4145426   9.9681155  44.2973926  12.4456056   8.4552315  44.3247081
  36.4283851  70.7493854  33.0582666  36.8894839  69.9112300  33.0443934
  36.6945336  71.1546068  33.8841210  36.2076203  26.5840521  84.6090767
  36.1628858  27.4297403  84.1633142  36.8746901  26.0947372  84.1285117
   4.7927056  52.8514443  74.2103371   4.5390596  53.0556153  73.3103371
   5.6729977  52.4834819  74.1348151  40.9475243  38.4568048  30.1708580
  41.3531677  37.6596681  29.8319369  40.3916099  38.1565281  30.8895165
  68.6844167  50.3540159  60.7570456  68.7393346  51.2185334  60.3493208
  67.8299882  50.0159790  60.4867034  86.3591665  16.7848553  35.1337515
  86.8955520  17.5696362  35.0220487  86.9800287  16.1059652  35.3961395
  32.7557701  31.0110038  45.3212373  32.2285071  30.5675716  45.9861686
  32.1158519  31.4618541  44.7705253  59.3138665  84.6460816  23.0575099
  59.2313092  84.6305572  22.1032829  60.2385545  84.8395456  23.2141937
  81.4402581  54.5286433  86.8265469  81.4446462  55.4764389  86.9641051
  82.3416057  54.2582171  87.0004409  88.9098028  77.2683374  71.0260974
  88.0942698  77.1892171  70.5311036  88.7399177  76.8030178  71.8454696
  55.0385673  62.4124682  48.8629870  54.6459785  61.5661866  49.0772286
  54.8300120  62.5467647  47.9385455  73.8235149  62.7782833  57.3920427
  73.5455511  62.3569752  58.2052522  74.3013007  63.5571196  57.6768809
  73.6522974  46.3605056  15.5390850  73.4981934  45.4171947  15.5788007
  72.8357465  46.7501091  15.8520701   6.4663434  28.7924965  15.1875894
   7.3812359  28.9046963  14.9275896   6.2726993  29.5644461  15.7194247
  98.2207576  10.7818155  46.6615006  98.8528178  11.4798980  46.4848691
  97.7398656  11.0842604  47.4315037  85.5104495  39.9673232   5.4827771
  86.4594591  39.8865077   5.3846819  85.2938733  39.3800030   6.2068770
  33.2916966  29.8597675  87.8389516  33.1442037  29.1925941  88.5090334
  32.7254013  30.5877439  88.0972574  87.5095885  58.5249868  33.9610472
  87.4202961  57.6385517  34.3094676  86.6209347  58.7711621  33.7015976
  53.7741473  73.4131979  47.2040180  54.1052619  74.0803496  47.8047282
  53.1179303  72.9362182  47.7126373  15.4383627   6.7784545  63.9949856
  15.8196164   6.0399068  64.4694484  14.6067260   6.4438830  63.6589584
  42.9905928  80.2832188  37.0643765  43.3224285  80.1166270  36.1815853
  42.5340549  79.4772656  37.3036807  22.5447611  51.3900888  23.3310688
  23.4234971  51.6884950  23.0965422  21.9941299  51.6717494  22.6014835
  62.5773812  69.7188909  20.9133635  62.6543986  69.4725908  19.9910352
  63.3491698  70.2592087  21.0825026   3.0905481  87.5715443  27.5011548
   2.5483255  87.8142328  26.7507975   3.7717382  88.2433502  27.5308672
  42.6529847  80.5721490  33.7681542  42.7660049  81.3644515  33.2429599
  43.2924723  79.9557809  33.4114387  16.6564473  42.8593676  15.1087542
  16.8886349  43.7692008  15.2918999  16.4563501  42.4861247  15.9663770
  92.1337997  69.4964792  74.4695633  92.4809464  69.0766370  73.6820656
  92.7872112  70.1586699  74.6957977  29.6136380  42.1168394  36.2223798
  30.5633530  42.0486398  36.3240378  29.2865212  41.2423726  36.4365232
   7.8382271  68.7084354  38.2471494   6.9833433  68.6987045  38.6782050
   8.3430029  69.3627558  38.7317082  81.2563976  62.5807813  33.7329930
  82.0353114  62.2206560  33.3075824  81.6013999  63.1385776  34.4301112
  98.2615943  32.3937020  20.8832787  97.8254305  31.5659791  21.0871856
  97.7001084  32.8049775  20.2260200  69.9405928   7.9745256  73.3162132
  70.5506795   7.5384437  72.7216607  69.0852312   7.6090116  73.0902573
  74.4717529  55.2165102  31.6741864  73.5795243  55.0582529  31.9850494
  75.0272466  54.7383491  32.2892383  81.9731125  54.7627475  39.2926704
  81.9893928  55.5586584  39.8225965  81.0821893  54.7216015  38.9478373
  83.2970635  34.1354336  11.8325037  84.1729143  34.3538794  11.5143529
  82.8589027  34.9816420  11.9261014  35.2748905  57.6645850  20.4207678
  34.5140383  57.5430574  20.9889130  35.6251977  56.7820737  20.2991553
  12.9647202  21.4833743  10.1108750  13.6223626  20.9903883  10.6008875
  12.4252685  20.8127808   9.6911450  38.5184995  14.9647900  50.0715514
  38.4794922  14.3351855  50.7913671  38.2672755  14.4595522  49.2978026
  20.3674202   3.5240579  79.7010075  20.0884870   2.6129133  79.6140030
  20.0831333   3.9402719  78.8866808   8.2411160  34.1516611  21.9941031
   7.8367097  34.4862752  22.7945048   7.9746396  33.2338066  21.9548669
  43.1952010  19.7237936  15.1939767  42.5028225  20.0096622  15.7883446
  43.8890990  19.4042038  15.7708008  53.1965737  10.5705426  24.2864437
  53.0005856   9.6505128  24.4646394  52.7889455  11.0459251  25.0101976
  84.0176582  83.1902180  77.0906721  84.3027052  83.0192956  77.9883261
  83.2475261  83.7496085  77.1861701  76.1077206  86.7247917  18.8355653
  76.3049658  87.6113876  18.5315539  76.8319595  86.5065877  19.4216285
  17.9765883  45.2395180  15.7641645  18.4574940  45.0813927  16.5759897
  18.3374232  46.0596886  15.4270453  50.1758421  73.9957181  82.8451031
  49.9071712  73.0778210  82.8112690  50.2573655  74.2560861  81.9276848
  16.5436018  46.5181761  52.8830751  16.4553399  46.4681736  51.9316264
  15.7525382  46.0968015  53.2192547  17.8119739  77.4300447  76.5878199
  18.1351901  77.3069712  75.6957626  17.8561586  78.3751122  76.7300456
  54.8516883  77.4202141  84.4454135  54.2967297  78.2002551  84.4671632
  55.3918546  77.5340872  83.6631652  35.7648552  20.3851255  68.4580711
  35.5035856  19.6271361  68.9801451  35.0722018  20.4777160  67.8048023
  96.6762988  22.7099937  76.6867137  96.6713719  21.8017324  76.9918550
  97.3191091  23.1467264  77.2441359  94.6619772  72.7052803  18.5018567
  93.7579411  72.3921729  18.5214396  94.6813940  73.3337701  17.7798126
  27.4706762  12.0229993  22.5820030  27.6811675  12.6344239  23.2869174
  27.0959329  12.5704325  21.8919064  24.0852200   8.6240926  29.5238835
  24.9968300   8.7143595  29.2462720  24.0584771   9.0273896  30.3910532
  51.1685869  55.0515681  71.1299409  51.8940613  55.3607933  70.5868566
  50.3828631  55.3617380  70.6803068  35.7080290  12.5560645  53.6404923
  35.5814073  13.4301424  53.2712772  35.7955959  12.7038272  54.5828055
  35.7650554  39.5106691  69.2635272  35.1747934  39.5161069  68.5102914
  36.6372643  39.6169473  68.8845146  93.3308901  26.5947259  44.9861891
  94.1261150  26.6292881  44.4546436  92.9478752  25.7402999  44.7864549
  75.2579953  48.7390170  37.7506662  75.4864376  47.9027390  37.3453771
  75.3699304  49.3831929  37.0515197  21.0748970  66.2321447  44.4458790
  21.6810258  65.9415900  45.1268546  21.4573760  65.9083094  43.6309167
  71.5169322  86.8612142  35.6073210  71.5900801  87.0343270  34.6689653
  72.4136909  86.6799132  35.8887170  68.0156831  25.1485606  60.8303820
  67.7511867  24.3837954  60.3201959  68.7666057  24.8464211  61.3427647
  13.7388605  46.6040991  86.8009802  14.2664593  47.4000449  86.8731310
  13.1981893  46.7453935  86.0239804  89.9158614  19.2447931  65.9741635
  90.8257293  18.9444981  65.9615415  89.9047866  19.9483630  66.6229376
  19.6323939  44.3016483  63.7541230  20.4838125  44.7373487  63.7826269
  19.8377793  43.3847371  63.5739242  22.1438728  65.9871201  41.5115241
  22.0825322  66.8991840  41.2283638  21.5556142  65.5135094  40.9237683
  17.0464090  19.4129724  57.8472394  17.6276050  19.0438011  58.5120971
  17.0868460  20.3586919  57.9920203  91.5930673  74.7404469  86.2091368
  91.4753274  75.5777777  86.6575523  91.3188376  74.9101474  85.3080925
  88.6132198   3.0475818  81.4432965  88.7807633   3.9094492  81.8256416
  88.7223358   3.1779878  80.5008878  71.7888362  34.0127596  44.1761938
  72.4984640  33.5594402  44.6313628  71.6784250  33.5259905  43.3592751
  83.0182425  54.1975014  24.9979155  83.6927046  53.7050609  25.4658870
  83.4537742  55.0061291  24.7310327  77.2170414  10.0044033  57.1357074
  77.4287841  10.6524770  56.4645476  76.9923973  10.5237297  57.9080391
  46.3490650  27.8161799  78.6892046  46.0891993  28.4732157  79.3352130
  45.7751457  27.9753341  77.9406756  80.3644282  25.2706394  57.0950970
  80.9760581  24.7105133  57.5731071  79.6178475  25.3696618  57.6850367
  17.0895041  10.2227446   9.0195720  17.9563936  10.1927524   8.6154780
  16.6809781  11.0067793   8.6508265  93.2121657  86.1638095  12.0784665
  93.6357351  86.9904302  12.3075980  93.4892456  85.5543712  12.7624612
  83.1655461  61.5068195  49.9229274  83.7357615  61.3137764  50.6680178
  83.0842988  60.6712688  49.4616305  53.3237726  41.6463160  71.5573589
  52.5011133  41.4180136  71.9912617  53.9664848  41.6801697  72.2655707
  73.1166934  16.0552415  71.6062828  72.9972600  17.0012755  71.5278523
  72.8452727  15.7074988  70.7576381   4.3883137  33.6692486  82.8776091
   5.3443398  33.6442640  82.9097932   4.1654203  34.5795048  83.0710056
  11.8740492  38.0651184  78.5545872  12.7920839  38.3107075  78.4385299
  11.4050033  38.8996169  78.5863061  83.8334211   8.1000141  79.7735450
  84.0734296   8.1578157  80.6978431  83.5190554   8.9762387  79.5522542
  61.7252934  65.9104073  88.5107072  60.7838455  65.9235186  88.3370009
  61.8507031  65.1616337  89.0931155  59.1493494  45.0076618  71.3852659
  59.6194659  44.9479526  70.5535681  58.7113446  44.1610910  71.4738759
  97.6190736   7.4759747  68.0964070  97.5073170   8.2078311  68.7033953
  98.4864240   7.6115997  67.7149122  75.9680351  36.7436827  83.1678103
  76.2572660  36.3308888  82.3546205  76.2191549  37.6625926  83.0727183
   2.9996754  21.1060014  41.9452305   2.3465067  21.0968484  42.6453804
   3.8082333  21.3836517  42.3762069  85.4961452  30.0876610  87.9969525
  85.6085810  31.0311741  88.1120971  86.0000506  29.6966628  88.7109502
  90.8612128  72.6551753  68.4232627  91.3184255  72.9460737  67.6346325
  89.9341361  72.6716407  68.1821160  77.2267140  39.1770623  82.1994810
  77.2511469  39.1096622  81.2451738  77.9532060  39.7604031  82.4168305
   6.0999642  49.5513689  74.7006576   5.2916665  49.9204339  75.0568175
   6.4538401  50.2442772  74.1423827  67.9739461   8.1716450  50.3637924
  67.4262701   8.4820836  51.0850717  67.5761247   7.3411584  50.1014029
  18.1950456  80.8659891  30.8675053  17.4921358  80.3442346  30.4784409
  18.9034771  80.2402704  31.0146482  29.4504766  15.6382580  52.5825482
  30.2041887  15.2789235  53.0509997  29.8302697  16.0859398  51.8266467
  32.1369112  76.8135776  79.2256265  31.5971261  76.4128803  79.9074671
  32.9412969  76.2935609  79.2208059  20.8536864  54.7821716  23.9571057
  21.0636597  54.9132934  24.8812595  21.7004203  54.6257950  23.5380865
  68.0599330  11.9136366  36.0757317  67.7183717  11.2201119  36.6404850
  68.7650617  12.3123586  36.5867144  22.9424505  79.9242534  71.4914601
  22.0615004  79.9116837  71.8654413  23.0915596  80.8412318  71.2597662
  77.8991942  78.1107312  21.7637629  78.7463675  77.7469882  22.0217231
  77.4492596  78.2803098  22.5919397  65.8971797  82.4060745  35.2853390
  65.2625783  83.0995083  35.4667547  65.5365474  81.9438442  34.5283889
  15.5911232  48.5079036  46.2430304  15.6265441  48.3173102  45.3053559
  15.1508540  49.3562982  46.2993216   5.7116707  43.6677979  48.4400627
   6.0370984  42.8164365  48.1464308   4.7616490  43.6057110  48.3492825
  82.4510222  75.7612502  31.3326959  81.9984438  75.4709010  30.5410501
  83.3285893  75.9994762  31.0335398  57.6008062  65.9873034  24.6339406
  57.4453997  65.7262899  23.7262982  58.5237287  66.2397906  24.6563517
  25.3415511  29.5679323  12.0098174  24.4137869  29.7292499  11.8328452
  25.8031145  30.2060615  11.4665316  69.6748651  79.5909420  68.6486015
  68.9182418  80.0529802  68.2889962  70.0886490  79.1795489  67.8889801
  60.6384380  57.8320225  15.3398871  60.5046436  58.1573904  14.4497316
  59.8145013  57.3976942  15.5622793  66.6005738  64.8994553  67.3673083
  66.9626240  64.9053129  66.4813086  67.2126376  64.3658181  67.8740263
  53.2879355  15.4708972  28.1919157  54.2376895  15.3890302  28.2708978
  53.0415299  16.0847795  28.8843310  33.5510734  43.9779214  85.1594500
  32.6604271  44.0506137  85.5033250  33.8527385  44.8831506  85.0836716
  98.3513621  22.5342278  62.0702272  97.4908539  22.3692359  61.6841982
  98.1601676  22.8833385  62.9401384  68.1084992  12.2480947  72.6413088
  68.7968758  11.9691227  73.2454589  67.8199297  11.4398126  72.2168884
  87.8857708  56.6702082  60.0678082  88.3253052  56.6985075  59.2177190
  88.5952659  56.7358243  60.7065852   5.1023220   2.8091221  83.9281314
   4.3852058   2.2237788  84.1723597   5.2421113   3.3534240  84.7030155
  92.8305124  62.1320934  86.1262190  93.2870939  61.6292131  86.7997461
  92.2938098  62.7563906  86.6160111  76.1459854  79.9964967   9.8932357
  76.7192162  80.7603259   9.8311358  76.6990227  79.3114048  10.2694495
  84.1142687  41.0283853  52.5047787  84.6987275  40.9717076  53.2606204
  83.8853424  41.9567521  52.4491118  64.2857138   3.6683458  67.3353710
  64.3328835   3.9345260  66.4177419  63.3649814   3.7819382  67.5714592
  15.4030284  10.1443017  13.1466354  14.5264956  10.0217821  13.5121011
  15.5348669   9.3838050  12.5807136  32.3416872  17.6669953  32.5268579
  32.4022833  18.4022217  33.1368745  33.2476023  17.4868172  32.2766347
  95.9114059  49.9987446  55.6755844  95.7991303  49.3880514  54.9478193
  95.0903173  49.9436006  56.1638811  82.9679391  25.1399203  79.1331301
  82.0977449  24.8078023  79.3516083  83.4077454  24.4008201  78.7121012
   9.0379964  89.4872832  30.3954083   9.6891935  89.1705435  29.7692587
   9.1524122  88.9269779  31.1632859  12.1342399  78.9417258  66.0630558
  11.4702981  78.8911969  65.3757065  12.9554640  79.0888032  65.5922011
  49.2625837  14.5489369  23.1239396  48.8608535  13.9782688  23.7792522
  48.6158378  14.5980534  22.4195580  39.9116335  44.1967024  60.6021649
  39.5866916  43.7919617  59.7979692  40.8552738  44.2760109  60.4666871
  93.1894324  71.8849664  59.1770814  93.0988287  72.7896751  58.8775331
  92.5041498  71.7804981  59.8356656  39.5380534  24.6579750  72.5735951
  39.3650634  24.1252195  71.7971629  39.3533307  24.0761303  73.3097522
  77.8395063  18.9180648  27.1715366  77.9169627  18.1086202  27.6767860
  78.7334552  19.1138056  26.8927678  55.6789741  41.0428613  73.2316242
  55.9642946  40.4101638  72.5713432  55.4805932  40.5103844  74.0016822
  46.8331356  90.1839896   9.2723939  47.5160513  90.8478731   9.1724250
  46.5205390  90.2945272  10.1707022  21.6102235  15.7367506  85.1307039
  20.8278798  15.9428371  84.6190518  22.3249339  16.1627890  84.6574753
  56.3944600   9.3908255   1.7704072  57.0750574   9.4658445   2.4395405
  55.6112969   9.1257014   2.2524578  93.2435633  66.9270045  13.2368005
  92.6125141  66.2361044  13.0338620  93.1446384  67.0725370  14.1777555
  19.5816596  72.6469412  35.7474320  18.8879756  72.0997502  35.3783893
  19.4395696  73.5094693  35.3557372  39.9273225  84.1281879  84.6707021
  39.1230964  83.8974317  85.1353977  40.0191946  83.4526529  83.9994369
  48.3935401  66.9127748  51.6415654  48.9479844  67.5130421  51.1416338
  48.9988249  66.4660542  52.2339604  52.0548753  78.9248720  36.4035024
  52.5400561  78.1200592  36.2258540  51.7897469  79.2408990  35.5395216
  80.7325801  26.1243565  32.2129782  80.6068690  25.4173747  31.5796959
  80.2391611  26.8602503  31.8517581  92.4887737  72.1038152  85.8185423
  93.1414327  71.6457716  86.3479018  92.2817046  72.8910497  86.3220909
  87.1296207  79.2896439  60.8753827  87.4277205  78.4710616  60.4789076
  87.6973503  79.4079959  61.6359935  73.7395823  45.5189700  84.2537872
  74.4761303  46.0897552  84.4738265  73.3247670  45.3291764  85.0952404
  83.7335068  78.9396981  76.3644620  83.0113162  78.5939602  76.8884143
  83.5557012  78.6275411  75.4769345  25.3117519  22.2476794  64.9601664
  24.4589951  21.9943026  65.3144488  25.1260038  23.0108252  64.4127825
  95.8294909  21.2362434  45.8146029  95.9901111  20.6359895  46.5422528
  94.8797660  21.3590369  45.8109270  86.6500936  44.2955214  80.0385584
  86.2682855  43.7216204  79.3737507  86.4927410  45.1803552  79.7084064
  77.2905653  13.7870460  53.3369749  77.2960251  13.2501585  54.1292697
  77.7634239  14.5819963  53.5834717   7.4331880   6.6637183  29.6395113
   7.2937394   5.7162558  29.6336860   6.5512995   7.0353617  29.6307427
  65.1377221  84.8027438  74.8190059  64.7325954  83.9377471  74.8763987
  64.5920776  85.2824153  74.1964898  41.5377940  77.4047863  12.2131134
  41.3877027  78.0004981  12.9465458  40.7579186  77.4976973  11.6654722
  37.0707970  55.1981058  30.2839083  37.9275684  55.4460913  30.6307570
  37.0935653  55.4756804  29.3686745  59.6393751  67.1380834  27.7857953
  59.8909745  66.8671647  28.6685166  58.9382916  66.5351319  27.5406640
  56.0246881  16.0288010  47.6581326  56.7046794  16.4473049  48.1859019
  55.9887820  16.5514105  46.8561339  92.0272985  67.4742712  62.5506655
  91.9674056  66.6555522  63.0442899  91.5252091  67.3098071  61.7521201
  16.8718134  74.6030573  86.4016293  16.1418361  74.0189923  86.6043611
  17.6317358  74.1893456  86.8112713  94.2455966  38.6214433  84.8171588
  93.5947785  39.2925365  84.6106623  95.0734693  39.0987996  84.8693774
  13.9714474  71.9586863  42.1542778  14.5612620  72.6821383  42.3655286
  13.1338808  72.3810619  41.9615858   4.6624830  58.0594207  81.0920387
   4.0923012  57.9120030  81.8466497   5.4776153  57.6114295  81.3170655
  56.4294959  85.9282662  17.0733940  55.7915118  85.3660512  17.5119241
  57.0771696  86.1275629  17.7490171  40.6848127  39.6097460  19.4281319
  40.8935288  38.6792043  19.5153712  40.1344029  39.8040693  20.1875523
  54.0362850  35.8890235  22.7620091  54.5151008  36.2347355  22.0086887
  53.3072779  36.4969523  22.8827415  54.6316514  86.7944185  11.8333472
  53.8167302  86.3134882  11.9818411  55.1460557  86.2235921  11.2619853
  15.2511481  33.4356999  77.8872734  14.6796716  34.0095243  77.3769978
  16.1052861  33.8676018  77.8659458  12.4541791  26.9535891  25.1000955
  13.2751045  26.9881678  25.5897083  12.1944365  27.8694526  25.0016382
  90.9117258  48.1573268   5.5915196  90.2897130  48.3589562   6.2906273
  91.7679387  48.3680521   5.9650586  76.2761022  40.4838932  70.4617759
  76.1551416  41.4152503  70.6450995  75.4363191  40.1998187  70.0989590
  85.4747016  85.8813877  51.0465894  84.7022950  86.3696935  51.3318235
  85.1357767  85.2464075  50.4140832  59.9555792  80.2708862  71.0879832
  59.9931877  80.5562779  70.1756926  59.7640063  79.3344450  71.0381172
  27.8648998  42.8328825  72.3885275  28.0097757  42.7998720  73.3334398
  27.9199584  41.9197636  72.1054577  86.8436885  55.9319134  32.2942877
  86.2677952  56.5981413  31.9206726  86.3854558  55.1058933  32.1425260
  43.4585994  71.9297637  23.8469746  43.1853377  72.8326034  24.0130029
  44.0256594  71.9890502  23.0781813  69.3648789  22.3731570  13.4908534
  68.4369496  22.6028205  13.5364902  69.3718719  21.4194777  13.4141463
   6.3353564  21.2663538  28.3217758   5.7311096  21.2952705  29.0628322
   7.1764384  21.0236894  28.7077980  76.2060799  52.0433409  19.6615124
  75.3386796  51.8391141  19.3121728  76.0874839  52.8702793  20.1289349
  57.1758427  67.0427899  84.3817420  56.3601627  67.5416873  84.3640368
  57.6475804  67.3804118  85.1428556  35.1606327  82.6636701  82.9778993
  34.8597797  81.8092531  82.6665971  35.9555488  82.4706580  83.4756952
  38.9898138  54.2504372   5.8059536  39.4047469  54.7325800   6.5216253
  39.7040783  54.0633183   5.1977474   6.3897568  84.6973745  13.2220997
   6.2749842  83.7704003  13.4315656   6.7204390  85.0865149  14.0316508
   7.6695402  26.6332493  30.9892482   8.4582283  27.0720013  30.6701970
   7.7325670  25.7445129  30.6396352  61.4191140  84.8759070  76.6747501
  61.3879503  85.7307850  76.2441988  60.5196094  84.7182594  76.9595230
   7.2167565  49.7077547  33.4965599   6.7192246  50.2415240  32.8768001
   7.6305380  49.0353194  32.9546035  49.7119268   7.0140854  46.6311537
  50.1424296   6.8553638  47.4717397  50.4108151   6.9220219  45.9835771
  73.2348070  80.6147656  71.3893418  72.4353666  80.5297225  70.8693690
  73.5666312  81.4866776  71.1772754  93.6050672  79.2920135  63.7674050
  93.5365217  79.7418567  62.9243608  94.2688695  79.7851902  64.2484635
  62.0995345  70.9227182  67.5207694  61.4901514  70.7232582  66.8101634
  62.6389258  70.1353960  67.6009296  14.2877405  26.9961574  35.6294168
  14.1388166  26.0759962  35.4109654  15.1769517  27.0188594  35.9819238
  96.9344266  46.6720818  56.6218621  96.9347284  47.3789560  57.2676939
  97.0570320  45.8757949  57.1387065  15.2670515  36.5477894  75.1805094
  16.0116449  36.0578859  74.8345392  15.4814866  36.6900636  76.1024913
  64.1533036  19.1882198   7.7602245  64.9581052  19.2742930   8.2697956
  63.8483002  20.0876832   7.6406603  34.2124317  17.7132113  20.9987798
  34.6103624  17.0046738  21.5041339  33.5274968  17.2855893  20.4844797
  35.0112921  85.3422534  18.5389929  35.3385681  86.0369937  17.9686313
  34.5741816  85.8051322  19.2540038  19.5226789  52.1603282  49.7550871
  19.1224875  51.2947549  49.8366937  18.9315856  52.7436196  50.2315311
  73.1803939  57.4629225  16.7803705  73.8167408  57.1928510  17.4421288
  73.7127727  57.7315534  16.0313537  82.2092150  72.6846789  48.2616708
  82.7733209  73.3913071  48.5745240  81.3197589  73.0126459  48.3910945
  23.0797966  15.3777427  12.5554917  22.8295074  14.4541855  12.5625853
  23.7952556  15.4365840  13.1883077   6.1020121  80.9462143  25.9196426
   6.5828990  81.7737847  25.9136469   5.1914440  81.1966530  25.7627629
  64.3869172  51.2039539  67.3238915  64.9095686  51.9672175  67.5716680
  65.0309108  50.5489916  67.0568152   8.3071073  31.8228853  18.2393342
   7.3943098  31.9103959  18.5125003   8.6768734  32.6983903  18.3520331
  51.8851225  31.1815235  88.1468582  52.7232664  31.6396121  88.2045777
  51.7394886  31.0652603  87.2087880  85.8702866  44.7252305  17.9440103
  85.8769475  44.3504111  18.8250773  85.8348438  45.6708888  18.0859191
  60.5817481  72.8980317  44.9154219  61.1598375  73.0849835  44.1756275
  60.8374021  72.0220011  45.2035701  18.8637496  35.2613982  17.0425040
  18.7971552  34.3466902  16.7688702  18.2024249  35.7166705  16.5207093
  58.3477472  34.7242370   4.8649733  59.0153982  34.0378473   4.8902968
  57.5987906  34.3130115   4.4345682  68.7590241  15.2008982  85.5214180
  67.8946007  14.8403783  85.3255111  68.9252610  15.8240692  84.8149159
  54.8254199  17.0942067  64.4310194  54.6892551  17.7564521  65.1088072
  54.6289177  16.2638436  64.8646160  48.3363314  65.2530283  43.3021369
  48.6765407  65.6099083  44.1221522  48.1062213  66.0235469  42.7825136
  24.3009587  47.6914829  10.5484266  23.4476046  47.4099042  10.2175095
  24.5587526  48.4082168   9.9675998  87.2587852  55.8106810   8.4690514
  88.1155943  55.5511784   8.8069058  86.6321098  55.3883198   9.0563734
  93.1320563  55.4517855  71.2820712  93.0010708  56.1781886  70.6737116
  93.7307220  55.7991607  71.9446954  51.8805554  40.8248295   9.9251803
  52.4571757  40.1709851   9.5300430  52.3555426  41.1269161  10.6997356
  22.0369727  40.9354997  11.7604279  22.4769101  40.6507774  12.5609042
  21.3329872  41.5085257  12.0641295  21.4281890  55.0148407  35.6262073
  21.8315853  54.4413184  36.2784968  21.2467794  54.4410563  34.8819425
  98.3879175  43.4667862  24.7830702  98.3625815  42.6035541  24.3709229
  98.3805253  43.2825332  25.7228735  18.9458286  62.7786286  51.4023313
  19.1281637  63.1502455  52.2660678  19.2567742  61.8750539  51.4600425
  16.4933161  19.1787445  55.0920651  16.7262253  19.4102784  55.9909729
  16.4717687  18.2216626  55.0898151  85.9808295  33.4032134  84.6316284
  85.2114917  33.3000712  85.1920292  86.7143640  33.1190414  85.1761487
   2.5629900   7.7471010  31.3001573   2.8048736   8.5798377  31.7054361
   3.3934751   7.2850687  31.1881098  24.2396755  83.0271584  33.4577544
  24.8868152  82.3395929  33.3018408  24.0803651  82.9956546  34.4011026
  50.1748595  13.8137482  49.2233381  49.7279693  14.2569214  48.5025547
  50.8056073  13.2349835  48.7945074  27.8402030   7.9410826  47.1046185
  27.3368091   7.4419524  46.4611695  28.6546054   8.1616959  46.6515662
  32.8165767   7.2900472  68.2187242  33.1115422   8.1999144  68.2004228
  33.4993904   6.8079468  67.7527566  30.0398794  10.4596816  15.9916326
  29.3834721  10.7567827  16.6218043  30.0729904  11.1537132  15.3336099
  65.1403778  27.2641183  76.5814261  65.5930699  28.0316976  76.9309527
  65.1436234  27.3946658  75.6335902  95.5294069  87.6157849  49.1464707
  96.0190803  88.4333337  49.2396686  95.3280761  87.5625698  48.2123749
  93.6649260  62.4816846  70.8541892  94.2122022  62.5122057  71.6393027
  93.3161978  63.3692142  70.7713773  25.3445346  41.3462247  56.9522602
  25.5429290  40.9431836  56.1070611  25.8422469  40.8312711  57.5870511
  14.8357434  40.3264092  88.8801635  15.1871104  40.1199786  88.0138768
  14.3430326  41.1370416  88.7517687  80.4930256  72.9709651  76.7213829
  80.5496813  72.0225745  76.8327892  79.5751137  73.1783513  76.8969751
  24.9899783  14.5805737   5.6745939  24.7533183  15.0245476   6.4888378
  25.5522360  15.2049494   5.2159751  90.7385076  42.3114063   7.6239238
  91.2799384  41.5250321   7.6919621  90.8948945  42.7819605   8.4423601
  18.9005410  30.1736396  24.4132458  19.6701053  29.6035303  24.4088784
  18.2005145  29.6334868  24.0479762  76.9019261  25.6394989  43.3738643
  76.3406600  25.1162696  43.9454939  77.7884005  25.4863035  43.7011002
  97.7150205  81.0081101  22.6402912  97.3258391  80.5408394  23.3803770
  98.6576437  80.9723577  22.8046699  78.3260812  79.6834214  53.2094915
  77.4496184  79.6994569  52.8247062  78.3688365  80.4795941  53.7394378
  48.5285139  33.5743766  58.8272074  49.4478938  33.3371575  58.9466760
  48.0484743  32.7603507  58.9832259  23.7107845  42.6546486  14.5762722
  23.4688320  43.2864821  13.8989492  24.6651006  42.7060767  14.6220641
  34.2111653  11.7702364  13.5486085  34.5401137  12.5227998  13.0571309
  34.8926077  11.5896105  14.1945911  83.1386862  36.5677534  36.7736102
  83.9231971  36.9667449  37.1493141  82.9233264  35.8517837  37.3718657
  92.7931619  50.3260163  85.5158794  92.5410931  50.0575710  86.3996822
  93.1134411  51.2218776  85.6208542  37.2916748  76.8905031  65.1274081
  38.1947314  76.5869224  65.2234314  37.3694368  77.7289584  64.6710017
  95.0784280  47.0921041  82.1264097  95.0502178  47.6831997  82.8793275
  95.6233063  47.5475995  81.4850194  66.7699428  44.9585503   9.8291401
  66.0866602  45.6281029   9.8661958  66.3264553  44.1494360  10.0840870
  81.7707423   6.7172125  61.3354433  81.0534941   6.2589353  60.8966291
  81.6929149   6.4611697  62.2536568  60.6217501  80.5988376  86.7842656
  59.9983173  79.8903386  86.6290793  61.2584499  80.5171542  86.0737460
  45.2679587  25.7119263  48.4170319  44.6023226  25.0632258  48.6433531
  44.9099166  26.1686534  47.6559955  60.2093768  62.6567350  66.5511847
  60.3978979  63.4551144  67.0442873  61.0587720  62.2251144  66.4587213
  38.6220138  83.4612869  32.1914904  37.8823039  82.8616005  32.2829647
  39.3924946  82.8934225  32.1945474  90.3167562  12.5888686  52.2862440
  89.8598972  13.1825823  51.6908846  90.0187607  11.7162011  52.0307517
  68.3668269  60.6813748  84.7999382  67.9576757  61.5202793  84.5896444
  69.2930182  60.8078467  84.5959174   2.6484190  50.0889501  13.0188517
   3.1911299  49.5718676  13.6145199   3.2151063  50.2610599  12.2669038
  62.1233278  13.5316006  56.8131628  61.9130157  12.6183064  56.6175879
  61.2911431  13.9944215  56.7162738  50.8956173  42.8690773  20.6626592
  51.0784979  42.7428723  19.7318966  51.1400507  43.7790877  20.8331950
  14.2314694  85.6407205  19.1267201  13.3352605  85.8636133  18.8730879
  14.2114062  84.6942436  19.2699154   8.9367467  20.3001568  29.9495320
   8.5307568  20.6424607  30.7456489   9.8245182  20.0624447  30.2160947
  22.8784927  74.5480221  57.7094220  22.2941281  74.7990130  58.4253239
  22.3395718  73.9955102  57.1429355   6.1854072  50.5776325  69.2554263
   5.2905442  50.6500157  69.5853685   6.6553331  51.2965770  69.6774694
   4.2093262  48.1644957  40.4419189   4.5873086  47.2968364  40.5887883
   4.9291312  48.7705278  40.6147106  97.3645780  67.7559728  45.1406347
  97.6183315  68.2896881  45.8936076  97.3128740  68.3768695  44.4144453
  14.8683187  87.2925967  10.9876719  14.7997973  88.0031231  10.3501375
  14.3075300  86.6010813  10.6363012  13.0216251  36.1421737  73.8429287
  12.3491967  36.3310146  74.4975760  13.8482593  36.2230909  74.3193071
  57.5271844  74.8494352  52.9651297  57.8310709  74.7952177  52.0600261
  56.6163408  74.5566062  52.9312015  13.8171555  16.4814498  58.7926974
  12.9694903  16.1704860  59.1108297  13.6773281  16.6447166  57.8603063
  19.2729789  73.2643530  76.2389149  19.6803374  72.5454603  75.7569207
  19.9023752  73.9824621  76.1757596   7.3668797  16.0126948  80.5035797
   7.9711297  16.3992658  79.8705830   6.5309291  15.9676752  80.0399906
  64.8144700  72.6165940  60.7447100  65.6185745  73.0765003  60.9872430
  64.1146425  73.1279271  61.1508699  42.0255378  17.2384362  65.7937793
  41.2520627  17.7899021  65.6699784  42.7466143  17.7531315  65.4324990
  28.3839649  30.8855170  34.2938635  29.2358489  30.9218422  34.7294252
  28.5908653  30.6895604  33.3793411  38.3464066  43.0069050  31.3136253
  37.9714239  43.6594484  31.9054311  38.7995393  43.5216818  30.6454310
  85.9293851  21.0004887  76.1931447  86.2559450  20.4862493  76.9316822
  85.7463939  20.3525593  75.5124409  27.7932352  86.4402819  45.0165535
  27.9645208  85.7111344  45.6134950  27.4144095  87.1213098  45.5731477
  17.1802776  76.5807153  16.2058283  17.6460599  76.0151491  16.8203994
  17.6151370  77.4306392  16.2859010  75.3067840  27.8460984  81.6458058
  74.9704180  27.6315826  80.7755347  75.8859702  28.5946375  81.5008522
  79.1988753  25.2585013  11.6934391  79.7569631  24.9881695  10.9646739
  78.8050898  26.0815127  11.4013325  93.6338364  24.8735697  29.6446137
  93.1263263  25.5820078  30.0403042  92.9751521  24.2945877  29.2606596
  28.7604697  71.0292529  84.0647905  27.9630916  71.0724257  83.5370431
  29.3424937  71.6815677  83.6742135  85.6833677  14.8844521  61.1040020
  85.7438208  15.4782942  61.8524183  84.9644832  14.2924892  61.3258014
  20.5797789   7.1742667  24.7269806  20.6395807   6.7373015  25.5758305
  21.4856375   7.3838285  24.5012884  32.6168796  76.4050506  17.3642634
  33.1941818  75.6669473  17.1677338  32.7902000  76.6068399  18.2831574
   4.8538084  56.0041517   6.7637198   4.8937629  56.7951553   6.2267905
   3.9304903  55.9208975   6.9984973  75.4052415  26.9102331   8.6438251
  75.4931675  26.0660341   8.2015706  75.1299904  27.5146414   7.9547951
  64.5647696  10.8575992  74.7023909  64.8346190  10.3337634  73.9482017
  63.9968398  10.2760828  75.2082846  52.2720765  34.2063237   6.6795038
  51.9157914  33.3188969   6.7262011  51.7581491  34.6346119   5.9941245
  78.0201531  64.1541404  75.7319454  77.6036501  64.9216443  75.3392813
  78.0542378  63.5117874  75.0230295   7.7869120   4.1051900  66.0590540
   6.8466217   4.1078074  66.2376354   7.8926822   4.7072545  65.3220839
  63.4927716  67.6568598  61.4966097  63.2261837  66.9066480  60.9647712
  62.9329437  68.3734179  61.1971146  20.7313440  87.9930257  19.0528496
  20.6038517  88.9251564  18.8749617  20.3442803  87.8597374  19.9182402
  32.5691420  75.5012807  69.3030866  32.2217838  75.0352253  70.0635033
  31.8064764  75.6499244  68.7445507  74.7899925  52.6987229  54.4830693
  74.9194983  53.4233982  53.8705548  73.8752153  52.4436782  54.3625046
  40.3027541   8.7438128  41.9713222  41.0663733   8.4830472  42.4851170
  40.0434218   7.9500560  41.5042849   6.5004751  43.2236946  40.7737845
   7.1785140  43.2246283  41.4490677   5.6810522  43.3290822  41.2564372
  82.7955690  80.1102989  37.8286525  82.2059199  80.7611389  38.2101433
  82.4453582  79.2695838  38.1212402  86.1788303  73.9041709  16.1402850
  85.3323631  73.6990675  15.7424271  86.6254394  74.4434061  15.4875901
  49.6141232  25.6867061  55.7853274  49.2590226  26.2055998  56.5061428
  50.3432090  25.2035294  56.1741192  94.5689210  60.0193648  25.2418429
  93.6529372  60.0244302  24.9658683  95.0232112  60.5353694  24.5754243
  15.9394171  29.5377190  69.9044316  15.3579535  29.3860556  70.6490579
  15.3969979  29.3584440  69.1362201  29.9205859  16.4561939  47.3578285
  29.0925301  16.8129115  47.0353845  30.1224298  15.7388324  46.7575615
  53.6310133   8.3716342  31.5659193  52.8541648   8.7408156  31.1451622
  53.3468251   7.5139324  31.8829708  96.4531376  65.2099129  80.3240324
  96.7071714  64.6245375  79.6108764  95.4963902  65.1666383  80.3395153
  37.1062788  88.8981002  20.8910673  37.7684979  88.2874299  21.2139258
  37.5654997  89.4262182  20.2389649  17.0344405  86.1868594  54.1757342
  17.4268780  86.8761650  54.7104543  17.0474053  86.5372656  53.2846757
  57.7484761  11.0684718  74.1011713  57.5595415  11.2050714  73.1736115
  58.5668655  11.5423681  74.2515077  80.3754221   9.3069562  61.4083154
  79.5236539   9.2857339  60.9718094  80.6451602   8.3890252  61.4526911
  80.5172656  67.8613292  19.4173574  81.4371161  67.9211518  19.6757938
  80.0798308  67.4748061  20.1764283   9.2585656  28.8120697  14.7163209
   9.5066791  29.2986528  15.5016167   9.8915092  29.0875736  14.0535624
  42.9082152  36.7110437  75.0121420  43.2993655  37.4302722  75.5095530
  41.9655376  36.8651446  75.0695167  77.4116922  20.5885047  22.4680916
  77.9313165  20.7103751  23.2621314  77.3147338  19.6393450  22.3884374
  38.5917245  68.4452752  12.7267049  38.0264646  68.1459391  12.0147217
  39.3384999  68.8500331  12.2855852  73.8149699  76.1711560  49.9512607
  73.1108073  76.0374645  50.5849142  74.1600533  75.2930498  49.7872065
  61.0343728  85.3969413  65.8391398  61.2812183  85.4625441  66.7609085
  61.1914216  86.2728253  65.4859501  97.3011735  44.0325570  87.5028386
  96.9908968  43.5713936  86.7235911  96.6535218  44.7233091  87.6450561
  82.5129554  42.1764566  56.3995728  83.3975431  42.2927812  56.7472395
  81.9523359  42.1491035  57.1747519  46.2382912  72.7934012   7.9308841
  46.8226300  73.4504399   8.3087642  45.8460627  72.3579492   8.6881247
  21.2732171  49.2076652  44.2991223  20.9919267  49.5526182  43.4510185
  20.6188831  49.5327894  44.9181403  83.9125050  39.3828734  27.8541697
  83.3610594  38.6120362  27.7210689  84.7031131  39.0432089  28.2742706
  87.6787007  20.0799150   3.1097770  87.4058477  20.9848773   2.9592593
  86.8722468  19.6219965   3.3477849  26.6928026  56.8021985  12.3482415
  27.2427541  57.4309521  12.8159629  26.7598256  57.0623107  11.4291884
  36.0460967  17.3468125  72.4925067  35.2998630  16.9622662  72.9519622
  36.7526117  17.3427544  73.1380376  82.6755542  79.8999739  87.5864723
  82.5916223  80.1507828  86.6663722  82.2494037  79.0451535  87.6409588
  93.4073300  67.5471384  16.0143979  93.8341348  68.3868179  16.1901534
  92.6873568  67.5077252  16.6438549  46.8061735  10.6610672  61.0576348
  46.5448521  11.0150550  60.2071627  46.6487516  11.3769346  61.6733435
  16.7680969  85.3905703  34.9603366  17.3443967  86.1046936  35.2335901
  16.3478108  85.0994818  35.7695189  43.4607533  17.9303640  69.9349517
  43.5152721  17.4698600  69.0976794  44.1981050  18.5410873  69.9201691
  11.1849036  41.5305247  20.3436375  11.0421811  41.6553972  21.2823724
  10.7841438  40.6823212  20.1522937  57.8668597  83.4740597  52.8586318
  58.2259981  82.6920686  53.2773041  58.0051680  83.3293806  51.9223899
  73.6374639  66.3950066  15.6064621  73.9443774  65.5101317  15.4088931
  74.4334774  66.9263375  15.6263585  88.6701908  45.0585602  85.6483296
  89.1077270  45.3426129  84.8462841  88.3433313  45.8674301  86.0426712
  72.3307683  51.9318239  20.6770720  72.9228199  52.6804208  20.6002834
  71.7468733  52.1615661  21.3994757  38.3709126  24.4756617  25.4135926
  38.6625516  23.5693095  25.5145305  39.1765045  24.9919648  25.4505892
  71.9033583  39.4254886  68.2702461  71.4482153  38.5845325  68.2230999
  71.4457273  39.9067108  68.9594805  84.7285122  78.2034541  35.3061650
  85.0035540  77.5369628  35.9351979  84.1526928  77.7376576  34.6998296
  81.3169173  28.3901193  87.5387053  81.0167717  27.8316062  86.8218547
  80.9533317  27.9855128  88.3257810  37.4949822  68.2561034  33.2202589
  37.9255425  67.8552463  32.4649441  37.9562461  67.8959352  33.9773405
  94.8326298  37.1042484  73.2672797  94.2855701  37.2004487  72.4873283
  94.5262846  37.7903804  73.8603913  72.5502434  53.4984737  17.4684157
  72.9748369  52.6736076  17.7028644  72.3015712  53.8871393  18.3073312
  36.5329890  55.8402022  23.9043950  36.6225310  55.0796951  23.3288812
  35.6361066  55.7884054  24.2325352  49.1788071  40.3834134  64.1573183
  49.1180184  40.8832157  63.3422548  50.1150920  40.3560355  64.3521387
  41.6710015  86.8780816   9.6320517  42.2187823  87.2268948  10.3347341
  40.8761484  86.5797344  10.0737344  17.2354690  46.0773436  41.2741474
  17.3948416  46.3814303  42.1680068  17.4024525  45.1351256  41.3082448
  93.3340456  28.8875934  83.7707148  92.4101562  29.1328204  83.8147838
  93.4643822  28.3075627  84.5215795  83.6865603  51.2832588  32.2906603
  83.7746136  50.3317240  32.2317190  83.9965802  51.4990962  33.1693064
  43.3173466  27.8659697  86.4338324  43.4621316  27.6679082  87.3588918
  44.1213825  27.5825782  85.9986859  32.9878343  17.3996304  10.4964394
  33.4707199  16.6715515  10.1044743  32.1977529  17.4769453   9.9628554
  40.5299524  14.3090439  81.7988470  41.2650874  14.0390026  81.2478885
  40.7435985  13.9697009  82.6680165  81.7206540  56.4265216   5.9088018
  82.1827894  56.1475587   6.6992741  82.0486140  55.8459902   5.2218268
  85.2802534  19.2039485  60.5584455  85.6921733  19.3693921  61.4060777
  84.3456311  19.3378825  60.7157473  57.5518151  37.6137332  88.0629670
  57.6207852  37.0462342  87.2953238  58.2473041  38.2602978  87.9459401
  48.3490938  74.9293923  11.4182719  48.7228545  75.7332356  11.7789681
  47.4162859  75.1209348  11.3216801  85.8271888  57.1656223  28.0281771
  86.3001894  57.4150234  28.8218713  86.0491316  56.2435744  27.8970545
  88.0243257  42.4739455  39.3269485  87.2002904  42.3903191  38.8456808
  87.9903645  43.3505397  39.7093754  43.9672177  70.2929889   7.0526185
  44.0085243  69.7555460   6.2613879  44.6337683  69.9199847   7.6295735
  91.5822339  49.9903010  49.1974708  92.5234208  50.0979367  49.3368540
  91.1800684  50.3630638  49.9824242   2.9043903  48.7896377  33.1803170
   3.0441588  47.8425236  33.1550060   2.9837628  49.0187614  34.1055058
  82.0628274  15.1221193   9.2330767  82.2208079  14.7920690  10.1180258
  82.0216853  14.3358122   8.6884993  51.1283732  66.4023180  34.6464282
  50.6388305  66.6114634  33.8500092  50.4610319  66.3532035  35.3305089
  37.7352014  82.8555687  21.0717547  37.7637456  83.0698054  20.1396700
  37.9767542  83.6693904  21.5122913  36.1149123  24.1653607  21.2963267
  35.9906970  23.3406482  21.7656260  35.6263669  24.0534924  20.4807448
   7.3331706  50.4956444  77.4108087   6.9966280  49.9219514  76.7231100
   7.2395364  49.9865326  78.2158266  81.2233539  36.0522889  85.3935905
  81.9067449  36.2598264  86.0306602  81.4155465  35.1551564  85.1193345
  27.3853673  54.2807539  78.6215786  27.1483695  53.3565205  78.6925618
  26.8322909  54.6168214  77.9167906  20.9732654  62.9085172  80.7575162
  21.2387741  62.5255976  81.5937259  21.7320560  63.4190026  80.4764974
  57.3950309  81.9158119  81.1282123  56.9628976  81.1453813  81.4959982
  57.6763401  82.4199056  81.8915894  39.8398339  72.9200419  21.6143560
  39.0290911  72.4215516  21.5132098  40.4976738  72.2628758  21.8432519
  87.1573409  23.1138007  75.2825547  86.5918887  22.3879041  75.5498876
  86.8903997  23.8437214  75.8416683  74.4041277  64.4816822  30.8569578
  73.5675518  64.6763353  31.2783696  74.9387290  64.0972724  31.5508969
  91.2994157  77.9117199  64.0953287  91.3489900  77.8327156  65.0479979
  92.1525145  78.2604925  63.8393089  34.8542734  16.6541000  31.6885598
  35.4383850  16.3543920  32.3845841  35.2555255  16.3295294  30.8821433
  32.2027074   4.6031561  74.7438126  32.4583665   5.5245732  74.7560989
  32.6902837   4.2087485  75.4679955  97.2510563   7.0916835  29.7213220
  97.3533106   7.8918258  30.2373359  97.4849169   6.3861376  30.3253578
  70.7688033  76.7689252  87.7308256  70.5662513  77.4021671  88.4184391
  71.6582766  76.9892428  87.4548758  77.2228791  33.5250429  16.1215008
  77.7779472  32.8475714  16.5097066  77.4893840  34.3328260  16.5606486
   2.9342496  13.5894759  23.7960715   2.6757003  13.5191944  24.7149054
   3.8822363  13.4589106  23.8023119  53.6728204  15.1608283  19.3209858
  53.5907151  14.2211717  19.1558092  53.7607851  15.2295151  20.2715358
   8.0796329  54.1294075  46.5528439   7.7214400  54.9604127  46.2404576
   7.7166082  54.0277486  47.4325072  90.0087796  75.9623642  80.6193791
  89.3954117  76.6890331  80.5099846  90.7728137  76.3545030  81.0407638
  16.8380887  52.9241585  60.7692292  17.0551340  53.1380443  59.8620676
  17.6857458  52.8415969  61.2058364  87.5151823  23.2624449  87.5530828
  88.4294157  23.0373527  87.7260906  87.5358698  24.1937900  87.3320887
  22.2076238  12.3833805  60.8286216  21.6659090  11.7029412  61.2275759
  23.0508188  12.3118763  61.2773871  44.0330246  55.7954094  83.1455118
  44.3211318  56.6872560  83.3401240  44.1120000  55.7200134  82.1949712
  72.7843727  77.6514964  80.8615891  73.3211492  77.1704297  81.4914135
  72.1091119  78.0713674  81.3932565  22.4735815  17.2228934  31.5513494
  22.7884435  17.9282708  32.1165118  22.5176035  17.5871265  30.6670925
  20.4712961  39.2386465  25.7847511  21.2807280  39.6795661  25.5272710
  20.4141728  38.4825529  25.2004152  72.8257799  86.2649829  32.9351575
  73.0763287  85.8414401  33.7562688  73.6572512  86.5018235  32.5245237
  83.1020108  14.9922938  52.4904993  82.6049712  15.8098809  52.5003467
  82.9081274  14.6035700  51.6376710  19.1639450  45.7629012  56.8446645
  18.5215727  46.4584722  56.9851773  19.8964821  45.9939627  57.4171023
  32.6020135  53.9988737  30.1034922  32.9383752  53.1180989  30.2674117
  32.8703411  54.5053350  30.8703150  74.5836263  85.2543642  24.6623186
  74.1543441  84.7428329  23.9757573  74.5805632  86.1514308  24.3307041
  12.7260130  63.8482632  39.6544435  12.6978689  64.5626056  39.0172364
  12.9243214  63.0697231  39.1342619  46.8743262  37.1074153   5.5743631
  46.8322147  37.4668234   6.4599332  47.5753822  37.6005247   5.1481348
  60.1938185  46.0436954  86.4957361  59.4042140  46.5200335  86.7537122
  59.9830203  45.1252203  86.6588574  57.5729898  26.5962668  54.1541068
  57.4395589  26.2854271  53.2581443  56.7550158  26.3856015  54.6048613
  28.3604358  79.9733023  77.3207618  27.9561005  80.5821913  77.9393579
  28.4613124  79.1605316  77.8169872   4.3320764  60.1892020  87.0062021
   3.4368971  60.1707050  87.3439977   4.8839404  60.1761788  87.7880221
  67.4989035  36.7827736  13.9702199  67.7004287  35.8889477  14.2445695
  68.3469888  37.1594576  13.7353383   9.8740126   8.6580997  11.2719045
   9.8809709   7.7147607  11.1064107   9.3599145   9.0223230  10.5509630
  41.0559964  36.2337599  11.0607119  41.2456773  37.1200583  11.3694970
  40.8464229  35.7426812  11.8550580  16.5432454  64.1452911  38.1474956
  15.9579234  63.3944057  38.2456962  17.1064698  63.9139241  37.4092777
  26.2919870  15.6479004  50.4886102  25.9519773  15.5820661  49.5961908
  26.8642682  14.8870783  50.5836361  71.3611148  11.0910197  65.2699540
  71.9452315  11.6832003  64.7968210  71.7166038  11.0623683  66.1579184
  58.2348661  78.6197548  61.5173537  57.4087958  78.5270814  61.9914828
  58.8041665  79.0996604  62.1187460  64.3428294   9.9015703  63.7874003
  64.7288945  10.7757943  63.8413651  63.5327015   9.9667016  64.2923921
  88.8300981  11.3575352  67.4594316  88.8668606  10.6535654  66.8116484
  89.5233075  11.9632696  67.1952867  67.6370733  19.6290040  15.6263707
  66.9507050  19.0406447  15.3114358  67.4496798  20.4652533  15.1995901
  96.2026902  14.4097103  51.3305047  96.4622262  15.3297180  51.3789710
  96.5465056  14.0208642  52.1355386  46.1446041  34.2277322  13.4729059
  46.4722731  33.7632574  12.7030590  45.6987468  33.5543799  13.9863814
  63.1273020  87.7514035  59.3507949  63.6823192  87.5890606  60.1127232
  63.6017894  87.3564227  58.6196644  68.0358834  73.4040688  17.7921038
  68.9501789  73.6529643  17.9307504  67.6963515  74.0661265  17.1901515
  87.7563294  78.9380502  41.1617948  88.0456252  78.1428341  40.7143540
  87.0244174  78.6531716  41.7080099  88.8335716  15.9377076  23.1011545
  88.1852476  16.4860602  23.5444484  89.6733677  16.2164460  23.4665261
  36.3288365   9.2558347  19.8274092  36.1481964   9.2540210  20.7675107
  35.4674836   9.3348022  19.4174198  60.8107369  24.8475826  73.7093442
  61.6741418  24.6050819  74.0435334  60.7902812  24.4941366  72.8193232
  29.3183219  36.5035916   8.0591124  30.2134405  36.1698127   8.1085410
  29.4182148  37.4551058   8.0242814  88.9610724  79.2234821  67.9952379
  88.0425225  79.4794068  68.0808044  89.3312086  79.3611782  68.8673279
  22.3884464  15.9775975  58.5471537  22.3072999  16.3428839  59.4287608
  21.8949564  15.1579741  58.5823386  40.4110774  78.0873470  14.9084826
  40.5644625  78.4920518  15.7620165  40.0869769  77.2102664  15.1140197
  23.1103061  70.9459878   9.7324906  23.7166983  71.5328695  10.1844898
  23.2466816  70.0942306  10.1474948  11.9701097  16.5172374  63.1290348
  12.6643073  15.9029448  63.3682258  11.1881360  16.1738740  63.5607844
  73.1282424  84.0960998  49.1616499  73.7314727  83.5577493  49.6734427
  72.9354078  83.5685828  48.3860833   8.2932403  50.2369418  25.4794650
   8.9498139  50.9174913  25.6301219   7.9011771  50.4657304  24.6374619
  78.6413609  67.4034381  13.8883790  78.0273690  66.6709560  13.9480523
  79.5056605  66.9926924  13.8922851  25.7647478  61.4758376   8.4854890
  26.4861296  61.9919951   8.8455455  24.9747910  61.9230593   8.7902957
  90.2365375  45.8416213  79.5861803  89.7043414  45.3100353  78.9940836
  90.6971204  46.4515828  79.0095086  63.8813679  74.7923212  10.1927434
  63.2700912  75.3406462   9.7018256  64.3015404  74.2469898   9.5283258
  70.8073198  75.0421785  50.3641972  70.1050854  74.7097405  49.8049336
  70.6408784  75.9835596  50.4226849  70.0523723  39.3646021  81.9193021
  70.3247905  39.0240845  81.0665336  70.7003576  40.0384166  82.1263938
  18.2003744  52.1362549  81.4452286  18.7624775  51.8265641  82.1557430
  18.0574008  53.0621357  81.6399293  37.0550527  12.2719073  13.9701342
  37.5807052  11.6677272  13.4449134  37.1485671  13.1167476  13.5277668
  26.9224812  40.1245241  87.9967720  27.7759128  40.0394111  88.4229319
  26.4014173  40.6477444  88.6065178  46.0028335  81.7629523  78.7760038
  46.1047016  81.9758118  77.8488885  46.2495216  80.8407301  78.8389344
  19.7487791  51.1548156  57.7531309  19.8271100  51.5826894  58.6069032
  19.1706556  50.4084456  57.9127871  10.1933359  40.7143153  44.9866940
  10.7677269  40.2578757  45.6020043   9.3606524  40.7946762  45.4508042
   9.6372945   5.4555617  60.2276523   8.8022092   5.3955545  59.7648515
  10.2532712   5.7773561  59.5692890  89.9866023  15.5917680  76.0099374
  89.5394454  16.3941165  75.7387483  90.2842060  15.1959231  75.1913973
  93.2882065  78.7511576  49.0983981  92.9469464  79.5263437  48.6525034
  93.9375286  78.3931583  48.4941148  63.0879631  59.0232767  77.5736945
  63.6528819  59.0167568  76.8005495  62.6894585  58.1529241  77.5854205
  70.8838586   4.9429691  74.1774472  69.9314611   4.9064432  74.0970108
  71.1598185   4.0261114  74.1719718  87.9800708  35.2528340  59.1584122
  88.0033475  35.8698879  58.4265538  87.6986400  34.4268215  58.7658144
  12.0649433  78.9203645  70.2932676  11.7051474  78.2068027  69.7664322
  11.5699185  79.6934848  70.0199884  34.3780759  75.0529557  20.7897982
  34.8624815  75.3699767  21.5512670  33.6318537  75.6482532  20.7159179
   9.4166903  53.6182766  57.6731974   9.6742256  52.7053658  57.8048422
   8.4923258  53.5744886  57.4302697  73.4007795  67.7373541   8.0086624
  72.6653829  68.3387655   8.1228603  73.0486587  66.8797460   8.2511005
  79.3884734  53.9154119  66.1135458  80.1354256  53.7502178  66.6892623
  79.5291628  53.3358405  65.3649447  64.7789746  41.5905071  19.6353553
  65.6754374  41.9229085  19.5887838  64.5204268  41.4701260  18.7213579
   8.7746289  86.9918175  33.0652033   8.9808350  87.4036459  33.9035979
   7.9710286  86.4991247  33.2313460   6.8591856  19.0486116  48.3743158
   7.0896497  19.5077420  49.1822134   7.5287978  19.3184182  47.7456594
   6.7747863  34.2394798  83.7041930   7.1622570  34.0727683  84.5631475
   6.5862028  35.1784828  83.7049826  88.2693055  22.1240282  43.3993643
  88.8510357  22.6465812  42.8469639  88.7750876  21.3379644  43.6024954
  95.1686412  71.8086608  76.2624725  95.7565062  72.5581372  76.1664044
  94.6630286  71.7952910  75.4507323  26.3093049  23.3284682  24.1503252
  25.4997045  23.4741811  23.6598888  26.0358880  23.3218280  25.0675101
  94.1444104  55.5719271   8.5110352  94.0855147  55.5356924   7.5557047
  95.0505864  55.8255729   8.6854799  29.2824169  87.1441351  42.8101806
  28.6486541  86.7626882  42.2030028  28.9294156  86.9502425  43.6783775
  84.4857629   9.2568221  41.7734832  84.6167016   9.7958736  40.9944072
  85.2976467   9.3533563  42.2712048  77.5259382  12.0580183  23.3067340
  77.7299753  12.8534506  23.7990818  76.5755531  12.0798727  23.1986989
  20.0453255  28.9931649  77.7056328  20.7678653  28.3931706  77.8899942
  19.3312878  28.6872801  78.2654217   3.7308067  23.6150060  52.2981615
   3.5755839  22.6743282  52.3840920   4.6665162  23.7205351  52.4656615
  78.8993423  39.8992611  32.3141097  78.5479152  39.1860160  32.8471176
  78.6426617  40.6949194  32.7810967  72.5826443  79.8522923  82.5389561
  71.6810352  79.7121934  82.8298621  72.4983660  80.3842667  81.7473701
   9.2620749  11.2952285  17.5723744   9.0432874  11.4327845  16.6500961
  10.1950240  11.5012378  17.6299604  36.8946776  73.4817007  83.4769902
  37.6523101  72.9191415  83.3197449  36.1891402  73.0820537  82.9691661
  12.4470812  61.3381680  88.3813792  12.3020922  61.0494648  89.2826037
  13.3266319  61.0251964  88.1686367  40.9796482  66.4638060  37.6469285
  41.2892245  66.7102518  36.7752054  41.7788651  66.3539873  38.1626786
   3.8686937  84.9240226  27.2735629   3.9488325  85.8726367  27.3752581
   3.0331514  84.7090069  27.6875285  13.2662512  41.7394648  26.5196235
  13.7563589  40.9220401  26.4342120  13.2489584  41.9108824  27.4609932
  11.7429929  49.7850902  22.6849829  11.7805527  48.8399001  22.8325292
  11.3678538  50.1389201  23.4913166  39.1946815  34.3295594   9.9620957
  39.5713019  35.2077045  10.0172530  38.2649861  34.4555629  10.1509543
  83.7585090  41.8164824   8.2549331  84.6739097  42.0938107   8.2098805
  83.4935754  41.7154707   7.3407160  90.4610685  81.5762706  19.4850361
  89.5731256  81.2338694  19.3854180  91.0282682  80.8161190  19.3497585
  68.1212099  74.9258425  60.9111282  68.1898743  75.8216385  61.2415428
  67.6952916  74.4405122  61.6183772  97.8004416  15.7363865  57.9893612
  97.7583124  15.9371290  58.9243909  96.9463603  16.0029465  57.6482280
  11.2858969  86.0538580  65.8946179  11.3715111  86.5424032  65.0752579
  11.1735938  85.1436758  65.6189272  18.1366870  67.8221585  71.9581888
  19.0914014  67.7723009  72.0022311  17.9340254  68.7319260  72.1759048
   9.7489908  31.7610715  38.0026655   9.6514558  32.4529245  38.6567652
   9.4395244  32.1567955  37.1879447  40.8669061  34.7387087  13.4166874
  41.6831864  35.0602913  13.8004270  40.5939791  34.0283354  13.9967855
  89.1552210   5.6032623  53.6271658  89.2485950   4.7307496  53.2431750
  88.7536574   5.4475084  54.4809353  67.6407925  80.9985966  67.2029576
  67.5153168  80.1616527  66.7573739  66.7680334  81.2356644  67.5178200
  25.4328571  29.7478793   8.0672845  25.7962220  30.0185854   7.2248226
  25.8448103  30.3311965   8.7042426  82.7985247   6.1197067  78.1488860
  82.3832310   6.6997835  77.5099565  83.4183078   6.6805953  78.6146346
   8.8822220  56.6979897  69.7393710   9.4548765  55.9858664  69.4558216
   8.0566955  56.5379406  69.2820688  76.7881832  60.4609627  60.4487786
  76.5081634  61.1086806  61.0957821  76.6260741  60.8807674  59.6041422
  36.8850409  19.8286951  36.6708704  37.2587698  20.7085397  36.6321247
  36.0357262  19.9475452  37.0972448  20.1104878  56.2600144  74.7092722
  19.2401239  56.0125068  74.3991115  20.2182732  57.1662415  74.4212777
  76.3451116   5.3244381  61.9632324  76.5172968   4.3991681  62.1387820
  75.9159807   5.3302157  61.1081112  29.2430643  79.7193495  55.3707776
  29.7354917  80.5333018  55.2669945  28.5226244  79.9481828  55.9581085
  69.2780023  24.7881310  67.3972140  68.8628697  24.9122639  68.2504607
  69.3708488  25.6744606  67.0454236  27.6113459  75.4741950  52.7371779
  26.6573501  75.5243283  52.7876523  27.9093411  76.3573867  52.9555455
  30.4350275  25.2997982   8.6707441  30.2764171  26.2425983   8.6448655
  31.0171772  25.1753720   9.4197439  83.4497138  31.9053910  53.4379542
  83.4993332  31.9170957  54.3937653  84.0829022  32.5661157  53.1574521
   5.2877856  60.3785603  34.3393229   5.1431107  60.6381471  35.2498221
   5.3203673  59.4229068  34.3644407  67.9823441  85.2635306  57.9300123
  67.5201280  85.8598912  57.3413831  68.3301079  84.5813658  57.3567188
  52.3922605  50.9900908  67.8574766  51.9311826  51.6734958  67.3723655
  51.7977397  50.7594217  68.5706287  54.5323824  59.4278793  21.5837307
  55.2822867  59.9807073  21.3614498  53.9886465  59.4329820  20.7958942
  61.8076933  32.0250648  10.0761579  62.2069753  32.2276481   9.2297916
  62.1295823  32.7094696  10.6636310  48.2993014  25.7822066  63.8288307
  48.1042524  26.2787023  64.6230000  48.1408408  26.3998476  63.1147832
  36.9102044  28.2020401   5.0699641  37.7256705  28.3885866   4.6048571
  36.8105955  27.2523833   5.0053341  45.2551341  49.4942957  70.9167004
  45.9835388  49.8010189  70.3773782  44.6512879  50.2364508  70.9492056
  18.1053868  12.0452034   2.7372180  18.3520064  11.2887265   3.2684717
  17.8833626  11.6758799   1.8819973  88.5426089  56.9566961  83.4545738
  88.8867811  57.3250645  82.6404441  88.3333982  56.0482706  83.2374564
  69.1011121  87.6844796  33.5536408  69.2351931  87.9788602  34.4543652
  69.9142881  87.9105015  33.1032800  29.4261593   4.0720224  75.5580127
  29.9157313   4.8189063  75.2135583  29.9335244   3.3075370  75.2867717
  37.6674731  16.4768439  57.8785273  38.3311478  17.0913645  58.1918549
  36.8830821  17.0127697  57.7579441  85.3526910  52.7960238  79.1026150
  84.5776066  52.9785189  79.6325808  85.0694945  52.9557507  78.2019219
  19.1573396  46.2799423  33.1463904  19.3683905  46.3379287  32.2146436
[truncated: 2,081,815 more chars]
