# Supplementary material for: Role of Enzyme and Active Site Conformational Dynamics in the Catalysis by α-Amylase Explored with QM/MM Molecular Dynamics
Source: J Chem Inf Model. 2022 Jul 26;62(15):3638–50. doi: 10.1021/acs.jcim.2c00691 (PMC9778734; doi:10.1021/acs.jcim.2c00691)
Supplement: Supplementary file 6 — ci2c00691_si_006.zip [file ci2c00691_si_006.zip › SI_md_inputs/frame_xray.inpcrd]

default_name
 67992
  41.6423000  43.7173000  61.0963000  42.3043000  44.3173000  61.5683000
  42.1253000  43.2103000  60.3683000  41.0963000  43.1513000  61.7303000
  40.6543000  44.5823000  60.3873000  40.6763000  44.3753000  59.3183000
  39.2473000  44.3023000  60.9103000  39.1883000  44.6843000  61.9303000
  38.5523000  44.8503000  60.2763000  38.8873000  42.8373000  60.9013000
  38.7553000  42.1453000  59.6993000  38.9113000  42.6843000  58.7653000
  38.4333000  40.7983000  59.6763000  38.3393000  40.2683000  58.7283000
  38.2383000  40.1253000  60.8643000  37.9133000  38.7943000  60.8273000
  37.8513000  38.4473000  59.9343000  38.3623000  40.7863000  62.0833000
  38.2093000  40.2553000  63.0233000  38.6853000  42.1373000  62.0933000
  38.7853000  42.6663000  63.0413000  40.9783000  46.0593000  60.5533000
  40.5463000  46.8913000  59.7553000  41.7393000  46.3803000  61.5933000
  42.0393000  45.6693000  62.2453000  42.1223000  47.7583000  61.8523000
  41.3563000  48.4373000  61.4783000  42.2773000  47.9783000  63.3563000
  41.2893000  48.0313000  63.8133000  42.8303000  47.1423000  63.7853000
  42.9773000  49.1833000  63.6043000  43.0693000  49.3103000  64.5523000
  43.4243000  48.1073000  61.1263000  44.4063000  47.3733000  61.1963000
  43.4443000  49.2433000  60.4183000  42.3193000  50.1803000  60.2723000
  42.3213000  50.8963000  61.0943000  41.3763000  49.6333000  60.2703000
  42.6123000  50.8213000  58.9493000  42.1493000  51.8063000  58.8993000
  42.2323000  50.1993000  58.1393000  44.1203000  50.9173000  58.8933000
  44.5133000  51.8273000  59.3473000  44.4443000  50.8603000  57.8543000
  44.6243000  49.6913000  59.6653000  44.8573000  48.8913000  58.9623000
  45.8583000  50.0133000  60.4903000  46.9673000  50.0243000  59.9673000
  45.6723000  50.2743000  61.7783000  44.7443000  50.2703000  62.1773000
  46.7953000  50.6123000  62.6453000  46.4513000  50.6893000  63.6773000
  47.8883000  49.5333000  62.5723000  48.2233000  49.4303000  61.5403000
  48.7263000  49.8483000  63.1953000  47.4033000  48.1853000  63.0603000
  46.7893000  48.0863000  64.1143000  47.6683000  47.1423000  62.2893000
  47.3663000  46.2203000  62.5713000  48.1723000  47.2723000  61.4243000
  47.3933000  51.9633000  62.2673000  48.5673000  52.2253000  62.5373000
  46.5973000  52.8183000  61.6253000  45.6443000  52.5753000  61.3973000
  47.0833000  54.1463000  61.2513000  48.1133000  54.0763000  60.9003000
  46.2233000  54.8123000  60.1403000  46.5403000  55.8493000  60.0313000
  46.3843000  54.0893000  58.8073000  46.0683000  53.0513000  58.9163000
  45.7713000  54.5783000  58.0513000  47.4303000  54.1193000  58.5013000
  44.8463000  54.8003000  60.5333000  44.3143000  55.2113000  59.8483000
  47.0383000  55.0713000  62.4573000  46.3573000  54.7893000  63.4473000
  47.7843000  56.1613000  62.3933000  48.3943000  56.3473000  61.6103000
  47.7523000  57.1133000  63.4763000  48.0023000  56.6153000  64.4143000
  48.7603000  58.2263000  63.2333000  49.5873000  57.7983000  62.6673000
  48.2653000  58.9883000  62.6323000  49.2873000  58.8483000  64.4953000
  48.7623000  59.7843000  64.6813000  49.1133000  58.1633000  65.3253000
  50.7663000  59.1343000  64.4093000  51.5913000  58.2953000  64.7693000
  51.1143000  60.3223000  63.9253000  52.0923000  60.5653000  63.8463000
  50.4003000  60.9763000  63.6393000  46.3553000  57.6943000  63.5823000
  45.6653000  57.8773000  62.5763000  45.9273000  57.9633000  64.8023000
  46.5093000  57.7653000  65.6043000  44.6043000  58.5063000  65.0313000
  43.8413000  57.7953000  64.7163000  44.4263000  58.7833000  66.5283000
  45.1073000  59.5953000  66.7843000  43.3983000  59.1133000  66.6703000
  44.7073000  57.5673000  67.4443000  44.8553000  57.9413000  68.4573000
  43.8343000  56.9143000  67.4233000  45.9433000  56.7473000  67.0383000
  47.0733000  57.2553000  67.0363000  45.7273000  55.4763000  66.6873000
  46.5043000  54.8923000  66.4123000  44.7883000  55.1043000  66.6993000
  44.4163000  59.7763000  64.2173000  45.2433000  60.6853000  64.2823000
  43.3493000  59.8293000  63.4283000  42.6883000  59.0673000  63.3773000
  43.1103000  61.0063000  62.6103000  42.0453000  61.2243000  62.6773000
  43.6773000  61.8213000  63.0603000  43.5003000  60.8813000  61.1423000
  43.2183000  61.7813000  60.3563000  44.1743000  59.7923000  60.7753000
  44.4693000  59.1323000  61.4813000  44.5723000  59.5473000  59.3843000
  44.3543000  60.4213000  58.7713000  46.0713000  59.2683000  59.3203000
  46.3103000  58.4733000  60.0273000  46.3253000  58.9443000  58.3113000
  46.8743000  60.5173000  59.6703000  46.8333000  61.1823000  58.8083000
  46.3823000  60.9923000  60.5193000  48.3223000  60.2333000  60.0203000
  48.3683000  59.5493000  60.8683000  48.8253000  59.7833000  59.1643000
  49.0173000  61.4663000  60.3763000  48.4593000  62.2123000  60.7653000
  50.3233000  61.6633000  60.2253000  51.0873000  60.7073000  59.7173000
  50.6753000  59.8263000  59.4453000  52.0793000  60.8633000  59.6053000
  50.8663000  62.8213000  60.5803000  50.2843000  63.5513000  60.9653000
  51.8593000  62.9663000  60.4643000  43.7453000  58.3973000  58.8273000
  43.7383000  57.2953000  59.3923000  43.0623000  58.6423000  57.7103000
  43.1613000  59.5173000  57.2173000  42.1063000  57.6633000  57.1983000
  42.0773000  56.7883000  57.8483000  40.7113000  58.3093000  57.1813000
  40.0043000  57.6163000  56.7253000  40.2583000  58.6343000  58.6073000
  40.9653000  59.3263000  59.0653000  39.2693000  59.0903000  58.5803000
  40.2183000  57.7163000  59.1943000  40.7683000  59.5313000  56.4263000
  39.9003000  59.9393000  56.4123000  42.4063000  57.1033000  55.7993000
  41.5423000  56.4403000  55.2333000  43.5823000  57.3303000  55.2313000
  44.3143000  57.8623000  55.6813000  43.8373000  56.7903000  53.8993000
  43.1853000  55.9353000  53.7193000  43.5683000  57.8483000  52.8223000
  43.9993000  58.7903000  53.1603000  44.0643000  57.5303000  51.9053000
  42.1893000  58.0233000  52.5753000  42.0683000  58.6913000  51.8973000
  45.2683000  56.3313000  53.7333000  46.1723000  56.8173000  54.4043000
  45.4623000  55.3723000  52.8353000  44.6753000  54.9213000  52.3923000
  46.7963000  54.9183000  52.4943000  47.5423000  55.5113000  53.0243000
  47.0173000  53.4083000  52.8073000  48.0653000  53.1573000  52.6433000
  46.6463000  53.1153000  54.2543000  45.5983000  53.3643000  54.4193000
  46.8043000  52.0563000  54.4643000  47.2713000  53.7133000  54.9183000
  46.2113000  52.5333000  51.8513000  45.1873000  52.9053000  51.8513000
  46.6413000  52.6523000  50.8573000  46.2143000  51.0623000  52.2303000
  45.7843000  50.9413000  53.2253000  45.6233000  50.4993000  51.5093000
  47.2383000  50.6883000  52.2303000  47.0263000  55.1773000  51.0123000
  46.0633000  55.2583000  50.2473000  48.2723000  55.3503000  50.5983000
  49.0523000  55.3513000  51.2403000  48.5383000  55.6013000  49.1873000
  47.6243000  55.5443000  48.5983000  49.1813000  57.0123000  48.9793000
  48.4773000  57.7773000  49.3063000  50.4593000  57.1273000  49.7823000
  51.1643000  56.3623000  49.4563000  50.8983000  58.1133000  49.6303000
  50.2383000  56.9883000  50.8413000  49.4643000  57.2643000  47.5083000
  48.5323000  57.2163000  46.9453000  49.9113000  58.2503000  47.3883000
  50.1533000  56.5053000  47.1353000  49.4453000  54.5253000  48.6153000
  50.3473000  54.0363000  49.2923000  49.1793000  54.1263000  47.3803000
  48.3853000  54.4973000  46.8803000  50.0043000  53.1243000  46.7203000
  50.4803000  52.4823000  47.4623000  49.1313000  52.2523000  45.8033000
  48.3453000  51.7913000  46.4023000  48.6813000  52.8503000  45.0123000
  49.8683000  51.1333000  45.1293000  51.0943000  50.6733000  45.5583000
  51.4843000  49.6703000  44.7903000  52.4353000  49.1683000  44.9693000
  50.5523000  49.4623000  43.8763000  50.5773000  48.7563000  43.1543000
  49.5333000  50.3643000  44.0633000  48.6683000  50.3533000  43.4013000
  51.1053000  53.7993000  45.9033000  50.8453000  54.3073000  44.8123000
  52.3203000  53.8513000  46.4463000  52.4793000  53.5393000  47.3943000
  53.4363000  54.4343000  45.7153000  53.0723000  55.2063000  45.0383000
  54.4423000  55.0703000  46.6903000  54.7723000  54.2583000  47.3393000
  55.2883000  55.4353000  46.1083000  53.8773000  56.2163000  47.5493000
  53.0813000  55.8313000  48.1863000  54.9823000  56.8023000  48.4173000
  55.7793000  57.1873000  47.7813000  54.5783000  57.6123000  49.0243000
  55.3833000  56.0263000  49.0703000  53.2753000  57.3063000  46.6593000
  52.4693000  56.8823000  46.0603000  52.8813000  58.1083000  47.2833000
  54.0473000  57.7043000  46.0003000  54.0793000  53.3533000  44.8443000
  55.1703000  52.8503000  45.1053000  53.3243000  53.0033000  43.8103000
  52.4403000  53.4853000  43.7353000  53.6293000  51.9633000  42.8353000
  53.6283000  50.9773000  43.3003000  52.5393000  51.9973000  41.7533000
  51.5423000  51.8853000  42.1803000  52.6113000  52.9573000  41.2433000
  52.6763000  50.9363000  40.6953000  52.8533000  49.5993000  41.0393000
  52.9403000  49.3273000  42.0913000  52.9203000  48.6103000  40.0543000
  53.0593000  47.5653000  40.3353000  52.8093000  48.9633000  38.7063000
  52.8583000  48.1963000  37.9333000  52.6363000  50.2953000  38.3543000
  52.5513000  50.5783000  37.3053000  52.5723000  51.2743000  39.3503000
  52.4393000  52.3203000  39.0783000  55.0193000  52.1033000  42.2103000
  55.3163000  53.0813000  41.5193000  55.8563000  51.0973000  42.4563000
  55.5483000  50.3813000  43.0993000  57.2183000  51.0043000  41.9123000
  57.6783000  50.0673000  42.2283000  57.1913000  51.0443000  40.3783000
  56.5633000  51.8863000  40.0883000  58.2133000  51.2203000  40.0423000
  56.6583000  49.7693000  39.7373000  55.8063000  49.4343000  40.3293000
  56.3263000  50.0153000  38.7293000  57.6983000  48.6583000  39.6713000
  58.8043000  48.8253000  40.2243000  57.4103000  47.6093000  39.0583000
  58.1683000  52.0853000  42.4283000  59.2393000  52.2763000  41.8483000
  57.8133000  52.7873000  43.5003000  56.9333000  52.6333000  43.9713000
  58.7143000  53.8113000  44.0323000  59.0843000  54.4313000  43.2163000
  57.9903000  54.7103000  45.0423000  57.3123000  54.1523000  45.6883000
  58.7673000  55.1763000  45.6483000  57.1853000  55.8303000  44.4373000
  56.3433000  55.7573000  43.3613000  56.2873000  54.7973000  42.8473000
  55.7253000  56.9683000  43.1583000  55.0553000  57.1703000  42.4313000
  56.1653000  57.8553000  44.1043000  55.8293000  59.1933000  44.3063000
  55.1093000  59.6553000  43.6323000  56.4323000  59.8473000  45.3493000
  56.1933000  60.8933000  45.5373000  57.3563000  59.1993000  46.1873000
  57.8313000  59.7273000  47.0143000  57.6923000  57.8633000  45.9863000
  58.4103000  57.4013000  46.6643000  57.0893000  57.1723000  44.9273000
  59.9003000  53.1693000  44.7463000  59.7833000  52.0653000  45.2823000
  61.0423000  53.8513000  44.7403000  61.1093000  54.7253000  44.2403000
  62.2253000  53.3653000  45.4433000  62.3193000  52.2883000  45.3043000
  63.4853000  54.0373000  44.9073000  63.3443000  55.1123000  45.0163000
  64.3123000  53.7143000  45.5403000  63.7983000  53.7143000  43.4653000
  64.5063000  52.8863000  43.4283000  62.8793000  53.4283000  42.9543000
  64.4003000  54.9233000  42.7833000  64.2793000  54.8253000  41.7053000
  63.8893000  55.8223000  43.1263000  65.8203000  55.0503000  43.0843000
  66.4103000  54.2603000  42.8633000  66.3803000  56.1273000  43.6273000
  65.6433000  57.1853000  43.9393000  64.6493000  57.1733000  43.7643000
  66.0803000  57.9973000  44.3513000  67.6863000  56.1463000  43.8573000
  68.2503000  55.3423000  43.6193000  68.1123000  56.9643000  44.2703000
  62.0913000  53.6723000  46.9293000  61.4103000  54.6293000  47.2963000
  62.7373000  52.8753000  47.7783000  63.2683000  52.0913000  47.4253000
  62.6513000  53.0573000  49.2303000  61.6103000  53.0023000  49.5473000
  63.4443000  51.9643000  49.9623000  64.5123000  52.0953000  49.7853000
  63.2413000  52.0493000  51.0303000  63.1103000  50.5333000  49.5693000
  63.9623000  49.4613000  49.6023000  64.9843000  49.6553000  49.9293000
  63.3073000  48.3203000  49.1953000  63.7203000  47.4003000  49.1323000
  62.0093000  48.6333000  48.8883000  60.9623000  47.8113000  48.4303000
  61.1653000  46.7503000  48.2803000  59.7413000  48.4013000  48.1993000
  58.9083000  47.7943000  47.8463000  59.5413000  49.7833000  48.4113000
  58.5723000  50.2453000  48.2273000  60.5853000  50.6013000  48.8653000
  60.3833000  51.6623000  49.0113000  61.8413000  50.0213000  49.1103000
  63.1443000  54.4453000  49.6863000  62.5153000  55.0663000  50.5453000
  64.2553000  54.9333000  49.1343000  64.7813000  54.3953000  48.4603000
  64.7733000  56.2493000  49.5323000  64.9043000  56.3013000  50.6133000
  66.1213000  56.5643000  48.8583000  66.4133000  57.5883000  49.0913000
  67.1793000  55.6093000  49.3703000  66.8883000  54.5843000  49.1383000
  68.1333000  55.8323000  48.8933000  67.2793000  55.7213000  50.4503000
  65.9963000  56.4633000  47.3573000  65.2493000  57.1743000  47.0063000
  66.9583000  56.6883000  46.8963000  65.6913000  55.4523000  47.0853000
  63.7873000  57.3713000  49.2053000  63.6713000  58.3383000  49.9523000
  63.0843000  57.2423000  48.0853000  63.2433000  56.4503000  47.4783000
  62.1063000  58.2393000  47.6773000  62.5333000  59.2383000  47.7623000
  61.6983000  58.0043000  46.2263000  61.5243000  56.9373000  46.0873000
  60.7723000  58.5493000  46.0483000  62.7533000  58.4733000  45.2523000
  63.3583000  59.5303000  45.5063000  62.9873000  57.7913000  44.2393000
  60.8783000  58.2013000  48.5723000  60.2903000  59.2323000  48.8803000
  60.4703000  57.0043000  48.9763000  60.9163000  56.1533000  48.6623000
  59.3223000  56.8943000  49.8653000  58.5023000  57.4973000  49.4783000
  58.8543000  55.4183000  50.0143000  59.7033000  54.8013000  50.3093000
  57.7553000  55.3183000  51.0803000  56.9063000  55.9343000  50.7863000
  57.4353000  54.2803000  51.1773000  58.1433000  55.6683000  52.0373000
  58.3323000  54.9043000  48.6623000  57.5243000  55.5673000  48.3563000
  59.1543000  54.9793000  47.9503000  57.8263000  53.4773000  48.6993000
  57.0043000  53.4003000  49.4113000  57.4763000  53.1893000  47.7083000
  58.6343000  52.8123000  49.0063000  59.6653000  57.4653000  51.2453000
  58.8553000  58.1663000  51.8483000  60.8773000  57.1803000  51.7253000
  61.4993000  56.5743000  51.2093000  61.3193000  57.6803000  53.0293000
  60.6493000  57.2873000  53.7943000  62.7393000  57.2033000  53.3333000
  63.4243000  57.5953000  52.5823000  63.0403000  57.5593000  54.3193000
  62.7693000  56.1133000  53.3173000  61.2553000  59.2053000  53.0973000
  60.6993000  59.7563000  54.0493000  61.8083000  59.9123000  52.1133000
  62.3743000  59.5233000  51.3723000  61.7133000  61.3563000  52.2213000
  61.8263000  61.6313000  53.2703000  62.7843000  62.0973000  51.3993000
  62.3973000  63.1033000  51.5563000  63.6613000  61.9433000  52.0293000
  63.1723000  61.9263000  49.9403000  63.1493000  62.8943000  49.4413000
  64.5753000  61.3473000  49.8573000  64.5993000  60.3783000  50.3573000
  64.8573000  61.2233000  48.8123000  65.2783000  62.0233000  50.3443000
  62.1753000  61.0553000  49.2423000  61.1893000  61.5143000  49.2993000
  62.4633000  60.9383000  48.1973000  62.1483000  60.0763000  49.7223000
  60.3103000  61.8493000  51.8993000  59.9093000  62.9013000  52.3813000
  59.5433000  61.0933000  51.1193000  59.8823000  60.2453000  50.6863000
  58.1723000  61.5133000  50.8413000  58.1733000  62.5413000  50.4803000
  57.5283000  60.6213000  49.7773000  58.2033000  60.6003000  48.9223000
  57.4493000  59.6193000  50.2013000  56.1423000  61.0953000  49.3233000
  55.6653000  60.2623000  48.8073000  55.5723000  61.3413000  50.2193000
  56.1883000  62.3123000  48.3963000  57.2653000  62.9223000  48.2363000
  55.1353000  62.6593000  47.8233000  57.3423000  61.4693000  52.1253000
  56.4563000  62.2893000  52.3333000  57.6373000  60.5013000  52.9883000
  58.3653000  59.8333000  52.7743000  56.9443000  60.3833000  54.2683000
  55.8793000  60.2283000  54.1003000  57.4913000  59.1943000  55.0623000
  58.5593000  59.0763000  54.8783000  57.3223000  59.3423000  56.1293000
  56.7303000  57.6003000  54.6483000  57.1543000  61.6393000  55.1113000
  56.2183000  62.1783000  55.7033000  58.4013000  62.0963000  55.1323000
  59.0993000  61.6023000  54.5953000  58.8223000  63.2483000  55.9183000
  58.3573000  63.2243000  56.9043000  60.3433000  63.2163000  56.0953000
  60.7763000  63.1353000  55.0983000  60.6303000  64.1693000  56.5393000
  60.8603000  62.0733000  56.9683000  60.6823000  62.3393000  58.0103000
  60.2913000  61.1763000  56.7213000  62.3463000  61.8053000  56.7593000
  62.9143000  62.3183000  55.7723000  62.9473000  61.0823000  57.5803000
  58.4253000  64.5873000  55.2953000  57.9833000  65.4873000  56.0073000
  58.5553000  64.7233000  53.9793000  58.8953000  63.9603000  53.4113000
  58.2873000  66.0063000  53.3303000  58.4803000  66.8253000  54.0233000
  59.2033000  66.1713000  52.1093000  59.3243000  67.2413000  51.9413000
  60.1673000  65.7333000  52.3703000  58.6733000  65.5133000  50.8393000
  58.3463000  64.5033000  51.0873000  57.8223000  66.0923000  50.4823000
  59.7373000  65.4493000  49.7493000  59.7303000  66.3813000  49.1853000
  60.7163000  65.3113000  50.2103000  59.4943000  64.3443000  48.8293000
  58.5683000  63.9413000  48.8293000  60.4043000  63.8433000  47.9993000
  61.6283000  64.3533000  47.9713000  61.8663000  65.1213000  48.5823000
  62.3173000  63.9703000  47.3403000  60.0943000  62.8303000  47.2003000
  59.1633000  62.4383000  47.2243000  60.7913000  62.4543000  46.5733000
  56.8293000  66.2143000  52.9073000  56.4203000  67.3573000  52.6983000
  56.0223000  65.1693000  52.7963000  56.2963000  64.2143000  52.9803000
  54.6683000  65.4203000  52.3193000  54.3833000  66.4553000  52.5023000
  54.6193000  65.1573000  50.8093000  55.4883000  65.6583000  50.3823000
  54.7183000  64.0803000  50.6723000  53.3643000  65.6413000  50.1143000
  52.2463000  64.8163000  49.9953000  52.2873000  63.8113000  50.4163000
  51.0883000  65.2573000  49.3513000  50.2223000  64.6013000  49.2653000
  51.0453000  66.5343000  48.8203000  49.9043000  66.9723000  48.1883000
  49.2073000  66.3123000  48.1753000  52.1453000  67.3743000  48.9233000
  52.1133000  68.3793000  48.5043000  53.2963000  66.9253000  49.5683000
  54.1643000  67.5793000  49.6543000  53.5943000  64.5873000  53.0183000
  52.6113000  65.1343000  53.5063000  53.7763000  63.2733000  53.0603000
  54.5943000  62.8613000  52.6343000  52.7673000  62.3813000  53.6263000
  51.8213000  62.5013000  53.0993000  53.2233000  60.9253000  53.4863000
  54.1623000  60.8723000  54.0383000  52.4793000  60.2963000  53.9763000
  53.4453000  60.4313000  52.0513000  54.2143000  61.0363000  51.5723000
  53.8923000  58.9743000  52.0813000  53.1243000  58.3673000  52.5603000
  54.0513000  58.6203000  51.0623000  54.8233000  58.8903000  52.6433000
  52.1633000  60.5853000  51.2393000  51.8723000  61.6353000  51.2153000
  52.3323000  60.2313000  50.2223000  51.3683000  59.9983000  51.7003000
  52.4153000  62.7003000  55.0793000  51.2323000  62.7493000  55.4313000
  53.4153000  62.9123000  55.9283000  54.3803000  62.8193000  55.6443000
  53.1323000  63.2033000  57.3303000  52.4863000  62.4133000  57.7143000
  54.4333000  63.2093000  58.1433000  55.0873000  64.0003000  57.7783000
  54.2053000  63.3843000  59.1953000  54.9343000  62.2463000  58.0373000
  52.3743000  64.5323000  57.4973000  51.2853000  64.5643000  58.0693000
  52.9313000  65.6453000  56.9933000  54.2243000  65.8043000  56.3073000
  54.3263000  65.0383000  55.5383000  55.0353000  65.7023000  57.0293000
  54.1383000  67.1813000  55.7373000  53.7433000  67.1263000  54.7233000
  55.1343000  67.6243000  55.7163000  53.2333000  67.9523000  56.6323000
  52.7103000  68.7713000  56.1403000  53.8183000  68.3433000  57.4653000
  52.2273000  66.9263000  57.1403000  52.0863000  67.0643000  58.2123000
  50.8793000  67.0573000  56.4273000  50.0513000  67.8663000  56.8323000
  50.6563000  66.2723000  55.3723000  51.3713000  65.6413000  55.0383000
  49.3983000  66.3503000  54.6313000  48.9573000  67.3383000  54.7603000
  49.6343000  66.1113000  53.1433000  50.1503000  65.1553000  53.0453000
  48.6573000  66.0463000  52.6663000  50.4523000  67.1983000  52.4743000
  51.4463000  67.2103000  52.9213000  50.5353000  66.9673000  51.4123000
  49.8033000  68.5573000  52.6473000  49.0533000  68.6893000  51.8683000
  49.3213000  68.5933000  53.6243000  50.8343000  69.6663000  52.5503000
  51.3483000  69.7523000  53.5083000  51.5553000  69.4083000  51.7743000
  50.1873000  70.9643000  52.2153000  49.5203000  71.2023000  52.9353000
  50.8913000  71.6853000  52.1563000  49.7123000  70.8833000  51.3283000
  48.3643000  65.3633000  55.1583000  47.2913000  65.2093000  54.5713000
  48.6973000  64.6813000  56.2473000  49.6093000  64.7863000  56.6693000
  47.7563000  63.7633000  56.8623000  48.1273000  63.6443000  57.8803000
  46.8183000  64.3163000  56.8813000  47.5083000  62.3903000  56.2633000
  46.4553000  61.8023000  56.5273000  48.4423000  61.8733000  55.4683000
  49.2693000  62.3993000  55.2253000  48.2733000  60.5413000  54.8883000
  47.2463000  60.4143000  54.5463000  49.2153000  60.3543000  53.6923000
  50.1843000  60.7913000  53.9353000  49.3443000  59.2993000  53.4463000
  48.7403000  61.0303000  52.4443000  48.9383000  62.3993000  52.2623000
  49.4693000  62.9653000  53.0283000  48.4663000  63.0453000  51.1173000
  48.6263000  64.1153000  50.9863000  47.7893000  62.3163000  50.1413000
  47.4183000  62.8153000  49.2463000  47.5863000  60.9413000  50.3113000
  47.0593000  60.3653000  49.5513000  48.0623000  60.3083000  51.4593000
  47.9073000  59.2373000  51.5963000  48.5403000  59.4633000  55.9433000
  49.5093000  59.5543000  56.7003000  47.6813000  58.4493000  55.9893000
  46.9093000  58.3953000  55.3413000  47.8293000  57.3903000  56.9723000
  48.0143000  57.8873000  57.9243000  46.8673000  56.8793000  57.0113000
  48.9223000  56.3663000  56.7303000  49.5303000  55.8633000  57.6793000
  49.1883000  56.0453000  55.4703000  48.7103000  56.4663000  54.6873000
  50.2063000  55.0493000  55.1993000  51.1173000  55.3743000  55.7023000
  49.8653000  54.1113000  55.6383000  50.5063000  54.8263000  53.7333000
  49.8633000  55.3993000  52.8513000  51.4703000  53.9513000  53.4793000
  51.9103000  53.4443000  54.2343000  51.9043000  53.6793000  52.1243000
  51.2523000  54.1353000  51.3813000  53.3463000  54.1993000  51.9033000
  54.0033000  53.7623000  52.6563000  53.8363000  53.8133000  50.5213000
  53.1813000  54.2493000  49.7683000  54.8513000  54.1843000  50.3783000
  53.8303000  52.7273000  50.4233000  53.4033000  55.7023000  52.1033000
  53.0903000  55.9463000  53.1193000  54.4233000  56.0513000  51.9453000
  52.7383000  56.1893000  51.3913000  51.9273000  52.1883000  51.8023000
  52.4463000  51.3823000  52.5763000  51.3353000  51.8303000  50.6653000
  50.8233000  52.5023000  50.1133000  51.4263000  50.4673000  50.1793000
  51.5613000  49.7983000  51.0303000  50.1693000  50.0343000  49.4093000
  49.3193000  50.0963000  50.0883000  50.0243000  50.7273000  48.5813000
  50.2853000  48.5993000  48.8623000  51.2043000  48.5343000  48.2803000
  50.3433000  47.9133000  49.7083000  49.1183000  48.1833000  47.9783000
  47.9613000  48.2663000  48.3813000  49.4223000  47.7283000  46.7653000
  48.6853000  47.4383000  46.1393000  50.3893000  47.6743000  46.4773000
  52.6143000  50.4163000  49.2393000  52.6673000  51.1653000  48.2623000
  53.5863000  49.5763000  49.5453000  53.5353000  49.0003000  50.3743000
  54.7753000  49.4853000  48.7173000  54.8573000  50.3503000  48.0603000
  56.0583000  49.4063000  49.5973000  56.9343000  49.3433000  48.9513000
  56.1643000  50.6533000  50.4803000  55.2893000  50.7163000  51.1273000
  57.0643000  50.5893000  51.0933000  56.2153000  51.5413000  49.8513000
  56.0263000  48.1453000  50.4713000  55.9773000  47.2613000  49.8343000
  56.9293000  48.1023000  51.0813000  55.1513000  48.1743000  51.1203000
  54.7283000  48.2743000  47.8013000  53.9783000  47.3243000  48.0313000
  55.5193000  48.3303000  46.7383000  56.0643000  49.1583000  46.5453000
  55.6153000  47.2163000  45.8183000  54.6193000  46.8813000  45.5293000
  56.3733000  47.6473000  44.5573000  57.2803000  48.1713000  44.8583000
  56.6413000  46.7553000  43.9903000  55.5793000  48.5003000  43.7503000
  56.0763000  48.7543000  42.9693000  56.3503000  46.0643000  46.5033000
  57.0633000  46.2813000  47.4883000  56.1853000  44.8303000  46.0053000
  55.3623000  44.4123000  44.8543000  55.8343000  44.7373000  43.9273000
  54.3703000  44.8553000  44.9323000  55.3333000  42.9043000  44.9933000
  55.2223000  42.4333000  44.0163000  54.5113000  42.5973000  45.6403000
  56.6593000  42.5673000  45.6163000  57.4613000  42.5803000  44.8783000
  56.6533000  41.6043000  46.1283000  56.8663000  43.6913000  46.6263000
  56.3483000  43.4643000  47.5583000  58.3443000  43.9593000  46.9173000
  59.1203000  44.2523000  46.0093000  58.7443000  43.8853000  48.1993000
  57.8793000  43.6263000  49.3673000  57.4883000  42.6103000  49.3103000
  57.0513000  44.3343000  49.3683000  58.8123000  43.8253000  50.5483000
  59.1053000  42.8503000  50.9393000  58.2903000  44.3843000  51.3243000
  60.0043000  44.5953000  50.0403000  60.9213000  44.3763000  50.5883000
  59.8153000  45.6683000  50.0623000  60.1363000  44.1213000  48.6023000
  60.5113000  44.9173000  47.9603000  61.0663000  42.9133000  48.5083000
  62.2533000  43.0253000  48.8093000  60.5353000  41.7613000  48.1073000
  59.5483000  41.6973000  47.9063000  61.3433000  40.5453000  48.0083000
  62.1983000  40.6083000  48.6823000  60.5043000  39.3243000  48.3963000
  61.1423000  38.4403000  48.3913000  60.1093000  39.4793000  49.4003000
  59.3483000  39.0913000  47.4523000  58.3923000  39.8633000  47.4253000
  59.4313000  38.0213000  46.6643000  58.6863000  37.8173000  46.0143000
  60.2393000  37.4173000  46.7213000  61.9343000  40.3543000  46.6043000
  61.4033000  40.8483000  45.6113000  63.0373000  39.6183000  46.5433000
  63.4263000  39.2493000  47.4003000  63.7403000  39.3533000  45.2953000
  64.1073000  40.2833000  44.8623000  64.9323000  38.4403000  45.5693000
  65.5313000  38.9083000  46.3513000  64.5403000  37.4903000  45.9333000
  65.7903000  38.1973000  44.3603000  65.1843000  37.6883000  43.6113000
  66.1043000  39.1673000  43.9753000  67.0033000  37.3663000  44.6713000
  67.0013000  36.6693000  45.7083000  67.9603000  37.4083000  43.8713000
  62.8243000  38.7153000  44.2493000  62.0863000  37.7643000  44.5413000
  62.8923000  39.2353000  43.0253000  63.5163000  40.0083000  42.8433000
  62.0733000  38.7323000  41.9273000  61.5773000  37.8083000  42.2273000
  61.0053000  39.7613000  41.5483000  60.4133000  39.3713000  40.7213000
  60.3603000  39.9253000  42.4113000  61.6033000  41.0873000  41.1323000
  61.7953000  41.9683000  41.9593000  61.9073000  41.2343000  39.8463000
  62.3093000  42.1013000  39.5223000  61.7353000  40.4773000  39.2003000
  62.9213000  38.4303000  40.7023000  64.1163000  38.7343000  40.6683000
  62.3003000  37.8253000  39.6963000  61.3233000  37.5793000  39.7643000
  63.0043000  37.5143000  38.4643000  63.9753000  37.0603000  38.6643000
  62.1843000  36.5533000  37.5723000  61.2073000  36.9933000  37.3723000
  62.9133000  36.3183000  36.2573000  63.8903000  35.8773000  36.4573000
  62.3303000  35.6403000  35.6343000  63.0433000  37.2673000  35.7383000
  61.9383000  35.2413000  38.2983000  61.3853000  35.4323000  39.2183000
  61.3603000  34.5743000  37.6593000  62.8933000  34.7743000  38.5403000
  63.2513000  38.7853000  37.6593000  62.3993000  39.6753000  37.6133000
  64.4303000  38.8893000  37.0613000  65.1453000  38.1883000  37.2023000
  64.7383000  40.0293000  36.2083000  64.1313000  40.8963000  36.4663000
  66.2143000  40.4103000  36.3393000  66.8363000  39.5543000  36.0763000
  66.4373000  41.2403000  35.6693000  66.4243000  40.7073000  37.3673000
  64.4073000  39.6553000  34.7693000  65.1253000  38.8763000  34.1513000
  63.2963000  40.1843000  34.2633000  62.7473000  40.8073000  34.8373000
  62.8193000  39.8823000  32.9163000  63.2033000  38.9333000  32.5403000
  61.2723000  39.8583000  32.8933000  60.8993000  40.8543000  33.1323000
  60.7653000  39.4423000  31.5223000  61.1383000  38.4453000  31.2843000
  59.6753000  39.4303000  31.5263000  61.1193000  40.1503000  30.7733000
  60.7543000  38.9403000  34.0033000  61.4983000  38.9603000  34.8003000
  59.8243000  39.3773000  34.3643000  60.5093000  37.5203000  33.5843000
  61.4403000  37.0813000  33.2243000  60.1453000  36.9463000  34.4373000
  59.7663000  37.4983000  32.7883000  63.3193000  40.9123000  31.9083000
  63.0733000  42.1083000  32.0593000  64.0173000  40.4443000  30.8763000
  64.2413000  39.4613000  30.8073000  64.5533000  41.3473000  29.8683000
  64.4743000  42.3783000  30.2113000  66.0213000  41.0313000  29.6123000
  66.1623000  39.9613000  29.4583000  66.2933000  41.5673000  28.7033000
  66.8973000  41.4933000  30.7483000  67.2873000  42.8273000  30.8553000
  66.9903000  43.5253000  30.0733000  68.0433000  43.2733000  31.9363000
  68.3503000  44.3163000  32.0063000  68.4173000  42.3733000  32.9233000
  69.1493000  42.8043000  34.0023000  69.3463000  43.7433000  33.9723000
  68.0483000  41.0403000  32.8403000  68.3443000  40.3323000  33.6153000
  67.2913000  40.6063000  31.7523000  66.9983000  39.5593000  31.6763000
  63.7483000  41.2983000  28.5783000  64.0053000  42.0663000  27.6543000
  62.7653000  40.4063000  28.5233000  62.6213000  39.7593000  29.2863000
  61.8993000  40.3023000  27.3563000  61.9293000  41.2313000  26.7883000
  62.3653000  39.1593000  26.4503000  63.4343000  39.2723000  26.2653000
  62.1843000  38.2123000  26.9593000  61.6403000  39.1403000  25.1153000
  61.1813000  40.1793000  24.6253000  61.5333000  37.9533000  24.5183000
  61.0613000  37.8793000  23.6293000  61.9253000  37.1323000  24.9593000
  60.4453000  40.0753000  27.7763000  60.0513000  38.9443000  28.0603000
  59.6283000  41.1493000  27.8343000  58.2213000  41.0103000  28.2453000
  58.1673000  40.4183000  29.1603000  57.6613000  40.5093000  27.4563000
  57.7773000  42.4343000  28.4503000  57.9303000  42.7173000  29.4923000
  56.7203000  42.5263000  28.2013000  58.6073000  43.2503000  27.5413000
  58.7123000  44.2573000  27.9433000  58.2153000  43.3033000  26.5263000
  59.9643000  42.5483000  27.5393000  60.4153000  42.5913000  26.5483000
  60.9393000  43.1253000  28.5683000  61.2223000  42.4923000  29.5853000
  61.4233000  44.3373000  28.3203000  61.1313000  44.8383000  27.4943000
  62.4263000  44.9513000  29.1833000  63.1963000  44.2203000  29.4313000
  63.0843000  46.1343000  28.4833000  63.4713000  45.8123000  27.5163000
  62.3753000  46.9483000  28.3383000  64.2453000  46.7063000  29.2403000
  65.4543000  46.0173000  29.3083000  65.5533000  45.0643000  28.7883000
  66.5303000  46.5313000  30.0303000  67.4723000  45.9843000  30.0773000
  66.3983000  47.7503000  30.6943000  67.2353000  48.1573000  31.2633000
  65.1973000  48.4463000  30.6303000  65.0903000  49.4003000  31.1463000
  64.1293000  47.9213000  29.9053000  63.1863000  48.4643000  29.8543000
  61.8913000  45.4223000  30.5363000  61.1573000  46.4053000  30.6233000
  62.2893000  44.6983000  31.5913000  62.7673000  43.8233000  31.4273000
  61.9693000  45.0633000  32.9673000  62.0693000  44.1923000  33.6163000
  62.9223000  46.1493000  33.4593000  62.6303000  47.0713000  32.9583000
  62.7543000  46.2493000  34.5323000  64.4083000  45.8753000  33.1993000
  64.6113000  46.1153000  32.1563000  64.9843000  46.5403000  33.8433000
  64.8093000  44.4263000  33.4753000  64.1943000  43.7663000  32.8633000
  65.8583000  44.2933000  33.2103000  64.6323000  44.0623000  34.8793000
  63.7753000  43.5863000  35.1233000  65.5223000  44.3063000  35.8443000
  66.6663000  44.9253000  35.5703000  66.8663000  45.2143000  34.6243000
  67.3303000  45.1033000  36.3103000  65.2643000  43.9383000  37.0953000
  64.3943000  43.4733000  37.3133000  65.9403000  44.1243000  37.8233000
  60.5013000  45.4913000  33.1713000  60.2863000  46.5483000  33.7773000
  59.5273000  44.6313000  32.8483000  59.6603000  43.2423000  32.3853000
  60.3873000  42.7163000  33.0053000  59.9943000  43.2313000  31.3483000
  58.2603000  42.6983000  32.5453000  58.1503000  42.2493000  33.5333000
  58.0693000  41.9443000  31.7823000  57.3553000  43.8703000  32.3753000
  56.4253000  43.6923000  32.9143000  57.1323000  44.1153000  31.3373000
  58.1223000  45.0173000  33.0283000  57.9613000  45.9653000  32.5163000
  57.7553000  45.1673000  34.4993000  58.4243000  44.6163000  35.3713000
  56.7003000  45.9173000  34.7843000  56.1853000  46.4063000  34.0663000
  56.2833000  46.0863000  36.1693000  57.1063000  46.4933000  36.7573000
  55.0933000  47.0533000  36.2543000  54.8053000  47.2573000  37.2863000
  55.3793000  47.9843000  35.7663000  53.8603000  46.5603000  35.5523000
  53.5113000  46.7983000  34.2523000  54.1783000  47.4363000  33.6723000
  52.3383000  46.1473000  33.9503000  51.8713000  46.1713000  33.0563000
  51.9023000  45.4683000  35.0573000  50.7603000  44.6683000  35.2413000
  50.0823000  44.5303000  34.3993000  50.5703000  44.1063000  36.4803000
  49.6973000  43.4783000  36.6593000  51.4823000  44.3223000  37.5323000
  51.3253000  43.8723000  38.5133000  52.6173000  45.1203000  37.3493000
  53.2913000  45.2593000  38.1953000  52.8363000  45.7053000  36.0933000
  55.8993000  44.7363000  36.8083000  56.1693000  44.5033000  37.9883000
  55.3143000  43.8313000  36.0223000  55.0913000  44.0423000  35.0613000
  54.8583000  42.5543000  36.5773000  54.4283000  42.7303000  37.5633000
  53.8003000  41.8813000  35.6943000  53.8603000  40.8423000  36.0193000
  52.7883000  42.2533000  35.8523000  54.0303000  41.8813000  34.2183000
  53.3753000  42.6453000  33.2883000  52.6933000  43.4043000  33.6703000
  53.7413000  42.2663000  32.0183000  53.3973000  42.6733000  31.1613000
  54.6503000  41.2463000  32.1043000  55.3063000  40.5353000  31.0943000
  55.0963000  40.7933000  30.0573000  56.1803000  39.5503000  31.4773000
  56.7093000  38.9743000  30.7173000  56.4133000  39.2623000  32.8363000
  57.1113000  38.4773000  33.1323000  55.7613000  39.9693000  33.8423000
  55.9733000  39.7073000  34.8793000  54.8623000  40.9783000  33.4793000
  55.9743000  41.5693000  36.8883000  55.6893000  40.4943000  37.4043000
  57.2293000  41.8913000  36.5903000  57.4773000  42.7403000  36.1033000
  58.2973000  40.9623000  36.9473000  58.0653000  39.9713000  36.5563000
  59.6453000  41.4183000  36.3623000  60.3093000  40.5543000  36.4113000
  59.4573000  41.6723000  35.3193000  60.3033000  42.6093000  37.0683000
  59.7663000  43.5093000  36.7723000  60.1983000  42.4603000  38.1433000
  61.7793000  42.7603000  36.7193000  62.1503000  42.4843000  35.5603000
  62.5713000  43.1553000  37.6063000  58.4023000  40.8513000  38.4763000
  58.8973000  39.8603000  39.0153000  57.8943000  41.8723000  39.1653000
  57.5063000  42.6613000  38.6703000  57.9333000  41.9223000  40.6253000
  58.9123000  41.6073000  40.9873000  57.6743000  43.3533000  41.0983000
  56.7963000  43.7273000  40.5723000  57.4703000  43.3213000  42.1693000
  58.8593000  44.2793000  40.8333000  59.7603000  43.7943000  41.2123000
  58.9473000  44.4173000  39.7563000  58.6923000  45.6273000  41.5033000
  59.2723000  46.3683000  40.9533000  57.6383000  45.9023000  41.4833000
  59.1463000  45.6143000  42.8913000  59.0893000  44.7433000  43.4003000
  59.6383000  46.6793000  43.5123000  59.7403000  47.8383000  42.8693000
  59.4423000  47.9053000  41.9073000  60.1153000  48.6453000  43.3473000
  60.0183000  46.5933000  44.7793000  59.9323000  45.7143000  45.2713000
  60.3923000  47.4063000  45.2483000  56.9263000  40.9623000  41.2633000
  56.9063000  40.8063000  42.4893000  56.0933000  40.3263000  40.4443000
  56.0663000  40.5533000  39.4613000  55.1133000  39.3863000  40.9613000
  55.0783000  39.4373000  42.0503000  53.7263000  39.7373000  40.4083000
  53.8283000  39.9023000  39.3363000  53.0253000  38.9213000  40.5853000
  53.2063000  41.0033000  41.0683000  53.9913000  42.1543000  41.1063000
  54.9703000  42.1303000  40.6263000  53.5533000  43.3173000  41.7383000
  54.1903000  44.2013000  41.7583000  52.3153000  43.3463000  42.3413000
  51.9083000  44.5083000  42.9513000  52.5593000  45.2113000  42.8913000
  51.5053000  42.2203000  42.3233000  50.5253000  42.2373000  42.8003000
  51.9563000  41.0493000  41.6843000  51.3253000  40.1603000  41.6663000
  55.5313000  37.9423000  40.6783000  54.7203000  37.0163000  40.6783000
  56.8353000  37.7813000  40.4643000  57.4173000  38.6063000  40.4503000
  57.4643000  36.4873000  40.2193000  56.7553000  35.6843000  40.4233000
  57.9123000  36.3853000  38.7633000  58.5763000  37.2243000  38.5583000
  58.4623000  35.4513000  38.6473000  56.7453000  36.4113000  37.7873000
  55.9413000  35.7973000  38.1933000  56.4003000  37.4393000  37.6853000
  57.1123000  35.8843000  36.4153000  57.9143000  34.9593000  36.2893000
  56.5253000  36.4743000  35.3773000  56.7343000  36.1623000  34.4393000
  55.8743000  37.2303000  35.5323000  58.6623000  36.3033000  41.1483000
  59.8133000  36.4933000  40.7483000  58.4003000  35.9403000  42.4163000
  57.0503000  35.7293000  42.9633000  56.7103000  34.7213000  42.7263000
  56.3613000  36.4553000  42.5343000  57.2573000  35.9373000  44.4423000
  56.5023000  35.3943000  45.0113000  57.2033000  36.9973000  44.6873000
  58.6333000  35.3973000  44.7043000  58.6833000  34.3263000  44.9033000
  59.0393000  35.9433000  45.5563000  59.4333000  35.7303000  43.4393000
  59.9043000  36.7043000  43.5743000  60.5073000  34.6813000  43.1653000
  60.2553000  33.6373000  42.5563000  61.7143000  34.9863000  43.6283000
  61.8513000  35.8823000  44.0743000  62.8583000  34.0923000  43.5093000
  62.5873000  33.1753000  42.9863000  64.0123000  34.7733000  42.7443000
  64.0863000  35.8123000  43.0643000  65.3283000  34.0623000  43.0263000
  65.2563000  33.0223000  42.7073000  66.1323000  34.5543000  42.4803000
  65.5403000  34.0993000  44.0953000  63.7103000  34.7623000  41.2533000
  62.7833000  35.3023000  41.0663000  64.5263000  35.2433000  40.7143000
  63.6063000  33.7323000  40.9113000  63.3403000  33.6943000  44.8973000
  63.8893000  32.6163000  45.0973000  63.1203000  34.5963000  45.8513000
  62.6973000  35.4743000  45.5913000  63.4873000  34.3923000  47.2513000
  63.1563000  33.4053000  47.5763000  65.0043000  34.4853000  47.4383000
  65.2833000  33.8873000  48.3073000  65.4873000  34.0793000  46.5503000
  65.4233000  35.8273000  47.6333000  66.3763000  35.8513000  47.7473000
  62.8013000  35.4313000  48.1283000  62.0093000  36.2443000  47.6343000
  63.0943000  35.4063000  49.4243000  63.6893000  34.6883000  49.8153000
  62.4803000  36.3603000  50.3313000  61.7153000  36.9323000  49.8093000
  61.8273000  35.6253000  51.4993000  62.5653000  35.0043000  52.0093000
  61.4593000  36.3873000  52.1853000  60.6763000  34.7633000  51.0403000
  59.6733000  35.2853000  50.2193000  59.7153000  36.3383000  49.9443000
  58.6313000  34.4833000  49.7533000  57.8513000  34.9003000  49.1183000
  58.5893000  33.1503000  50.1133000  57.5743000  32.3533000  49.6503000
  56.9553000  32.8233000  49.0883000  59.5673000  32.6093000  50.9283000
  59.5303000  31.5573000  51.2123000  60.6053000  33.4183000  51.3873000
  61.3803000  32.9983000  52.0303000  63.4813000  37.3963000  50.8103000
  63.2603000  38.0823000  51.8043000  64.5923000  37.5043000  50.0913000
  64.7523000  36.9063000  49.2933000  65.5943000  38.5073000  50.4133000
  65.8403000  38.4553000  51.4743000  66.8713000  38.2693000  49.6033000
  66.5603000  38.2433000  48.5593000  67.4983000  39.1443000  49.7733000
  67.6573000  37.0163000  49.9263000  68.0623000  37.0813000  50.9373000
  67.0113000  36.1413000  49.8503000  68.8023000  36.8893000  48.9283000
  68.3843000  36.5603000  47.9773000  69.2513000  37.8743000  48.8063000
  69.8633000  35.9033000  49.3813000  70.4563000  36.3633000  50.1723000
  69.3713000  35.0113000  49.7693000  70.7603000  35.5233000  48.2423000
  71.2173000  36.3493000  47.8833000  71.4573000  34.8673000  48.5673000
  70.2123000  35.0963000  47.5103000  65.0583000  39.8893000  50.0463000
  64.4733000  40.0473000  48.9773000  65.2343000  40.8773000  50.9233000
  65.6703000  40.6963000  51.8173000  64.7793000  42.2413000  50.6353000
  63.8123000  42.2113000  50.1343000  64.6333000  43.0363000  51.9333000
  65.6533000  43.2903000  52.2243000  64.0753000  43.9493000  51.7303000
  63.9553000  42.2663000  53.0713000  64.6033000  41.4483000  53.3873000
  63.6983000  43.1993000  54.2573000  63.0503000  44.0163000  53.9433000
  63.2163000  42.6413000  55.0613000  64.6463000  43.6033000  54.6143000
  62.6613000  41.6503000  52.5603000  62.8823000  40.9673000  51.7403000
  62.1763000  41.1013000  53.3683000  61.9973000  42.4393000  52.2083000
  65.7783000  42.9083000  49.7183000  66.6503000  43.6663000  50.1443000
  65.6253000  42.6213000  48.4363000  64.8423000  42.0653000  48.1233000
  66.5753000  43.0833000  47.4503000  67.0213000  44.0433000  47.7103000
  67.6593000  42.0313000  47.4563000  67.8993000  41.8073000  48.4963000
  67.2583000  41.1383000  46.9773000  69.2223000  42.3693000  46.6473000
  65.9103000  43.2093000  46.0813000  65.7253000  42.2203000  45.3663000
  65.5623000  44.4373000  45.7223000  65.8143000  45.2203000  46.3093000
  64.8583000  44.7063000  44.4743000  64.9993000  43.8783000  43.7793000
  63.3663000  44.8643000  44.7483000  62.8413000  44.9633000  43.7993000
  62.8283000  43.6513000  45.5023000  63.3533000  43.5503000  46.4533000
  61.7623000  43.7813000  45.6893000  62.9853000  42.7523000  44.9053000
  63.1663000  46.0433000  45.5433000  62.2303000  46.1533000  45.7233000
  65.3263000  46.0063000  43.8423000  66.2343000  46.6633000  44.3473000
  64.6883000  46.3783000  42.7383000  63.9803000  45.7873000  42.3273000
  65.0273000  47.6223000  42.0633000  66.1013000  47.6603000  41.8773000
  64.2893000  47.7213000  40.7133000  63.2733000  47.3603000  40.8743000
  64.2613000  48.7743000  40.4373000  64.9483000  46.9113000  39.5813000
  66.0253000  46.9133000  39.7533000  64.5743000  45.8893000  39.6413000
  64.6513000  47.4843000  38.1883000  64.8763000  48.5503000  38.1883000
  65.2823000  46.9803000  37.4563000  63.2513000  47.3003000  37.8073000
  62.6943000  46.6803000  38.3793000  62.6703000  47.9063000  36.7743000
  63.3653000  48.7403000  36.0123000  64.3393000  48.9143000  36.2183000
  62.9183000  49.1963000  35.2303000  61.3983000  47.6663000  36.4913000
  60.8703000  47.0213000  37.0623000  60.9633000  48.1283000  35.7063000
  64.6783000  48.8203000  42.9503000  65.1653000  49.9273000  42.7353000
  63.8313000  48.5913000  43.9523000  63.4143000  47.6793000  44.0763000
  63.4473000  49.6593000  44.8723000  63.3043000  50.5883000  44.3213000
  62.1363000  49.3063000  45.5863000  62.1273000  48.2343000  45.7873000
  62.0963000  49.8513000  46.5293000  61.0093000  49.6493000  44.7923000
  60.2053000  49.4173000  45.2623000  64.5513000  49.9183000  45.9093000
  64.6183000  50.9973000  46.4883000  65.4203000  48.9343000  46.1273000
  65.3533000  48.0573000  45.6303000  66.4943000  49.0973000  47.0933000
  67.3863000  49.4253000  46.5603000  66.1973000  49.8643000  47.8083000
  66.8123000  47.8153000  47.8473000  66.1913000  46.7743000  47.6103000
  67.7803000  47.8853000  48.7593000  68.2883000  48.7473000  48.8933000
  68.1823000  46.7163000  49.5403000  67.8453000  45.8053000  49.0453000
  69.7083000  46.6633000  49.6763000  69.9733000  45.8103000  50.3023000
  70.1413000  46.5333000  48.6843000  70.2893000  47.9213000  50.2983000
  69.6933000  48.5283000  51.1903000  71.4643000  48.3193000  49.8273000
  71.9003000  49.1493000  50.2033000  71.9173000  47.7893000  49.0963000
  67.5233000  46.7133000  50.9223000  66.6943000  47.5753000  51.2213000
  67.8993000  45.7513000  51.7643000  68.5783000  45.0603000  51.4753000
  67.3083000  45.6263000  53.0943000  66.2233000  45.5763000  53.0053000
  67.7983000  44.3653000  53.8023000  67.4483000  43.4973000  53.2443000
  68.8883000  44.3753000  53.8113000  67.2823000  44.2913000  55.2263000
  67.8243000  45.0323000  55.8133000  66.2243000  44.5493000  55.2043000
  67.4543000  42.9323000  55.8533000  67.8803000  42.0013000  55.1453000
  67.1633000  42.7963000  57.0633000  67.5933000  46.8323000  53.9773000
  66.7263000  47.2573000  54.7393000  68.8013000  47.3763000  53.8993000
  69.5133000  46.9843000  53.3003000  69.1453000  48.5363000  54.7143000
  68.9503000  48.3243000  55.7663000  70.6273000  48.8723000  54.5513000
  70.8233000  49.0093000  53.4883000  70.8263000  49.8043000  55.0803000
  71.5273000  47.7843000  55.0923000  71.8243000  46.8253000  54.3423000
  71.9333000  47.8853000  56.2693000  68.2933000  49.7413000  54.3293000
  67.8103000  50.4773000  55.1853000  68.1123000  49.9403000  53.0323000
  68.5613000  49.3413000  52.3543000  67.3033000  51.0453000  52.5473000
  67.6373000  51.9823000  52.9933000  67.4413000  51.1493000  51.0283000
  67.4403000  50.1393000  50.6183000  66.5813000  51.6973000  50.6463000
  68.7133000  51.8583000  50.6183000  68.5133000  52.9293000  50.6433000
  69.4753000  51.6143000  51.3593000  69.2073000  51.4693000  49.2403000
  68.5723000  50.6193000  48.5813000  70.2403000  52.0243000  48.8193000
  65.8413000  50.8533000  52.9393000  65.1523000  51.8123000  53.2833000
  65.3773000  49.6033000  52.9003000  65.9763000  48.8513000  52.5903000
  63.9973000  49.2873000  53.2563000  63.3153000  49.9203000  52.6893000
  63.6843000  47.8223000  52.9383000  63.8113000  47.6543000  51.8693000
  64.3393000  47.1483000  53.4913000  62.2763000  47.4223000  53.2723000
  61.2443000  47.6253000  52.3573000  61.4723000  48.0553000  51.3823000
  59.9313000  47.2833000  52.6793000  59.1323000  47.4463000  51.9573000
  59.6423000  46.7323000  53.9243000  58.6173000  46.4643000  54.1803000
  60.6673000  46.5233000  54.8453000  60.4483000  46.0913000  55.8223000
  61.9733000  46.8673000  54.5143000  62.7783000  46.7033000  55.2313000
  63.7363000  49.5603000  54.7343000  62.7223000  50.1593000  55.0943000
  64.6523000  49.1043000  55.5863000  65.4473000  48.5873000  55.2383000
  64.5433000  49.3203000  57.0283000  63.6063000  48.9023000  57.3953000
  65.7023000  48.6383000  57.7613000  66.6133000  48.8953000  57.2213000
  65.7403000  49.0683000  58.7623000  65.5853000  47.1283000  57.8643000
  64.5923000  46.8813000  58.2393000  65.7153000  46.7013000  56.8703000
  66.6453000  46.5503000  58.8103000  67.0603000  47.3583000  59.4123000
  66.1733000  45.8163000  59.4643000  67.7363000  45.8983000  58.0863000
  67.5193000  45.0423000  57.5953000  68.9883000  46.3543000  58.0453000
  69.3183000  47.4733000  58.6843000  68.6163000  47.9803000  59.2043000
  70.2703000  47.8103000  58.6473000  69.9113000  45.6943000  57.3533000
  69.6603000  44.8483000  56.8613000  70.8603000  46.0403000  57.3233000
  64.5703000  50.8083000  57.3493000  63.8293000  51.2853000  58.2073000
  65.4413000  51.5383000  56.6573000  66.0573000  51.0883000  55.9953000
  65.5683000  52.9813000  56.8523000  65.8213000  53.1993000  57.8903000
  66.6813000  53.5303000  55.9503000  67.6183000  53.0353000  56.2093000
  66.4293000  53.3083000  54.9143000  66.8683000  55.0293000  56.0943000
  66.4103000  55.8033000  55.2563000  67.5423000  55.4463000  57.1623000
  67.6953000  56.4343000  57.3063000  67.8993000  54.7723000  57.8263000
  64.2483000  53.6863000  56.5483000  63.8273000  54.5923000  57.2783000
  63.5963000  53.2553000  55.4703000  63.9953000  52.5223000  54.9013000
  62.3233000  53.8323000  55.0603000  62.4223000  54.9123000  54.9583000
  61.8853000  53.2513000  53.7133000  62.4833000  53.7333000  52.9403000
  62.1063000  52.1833000  53.7313000  60.4063000  53.4583000  53.4143000
  59.8263000  53.1833000  54.2953000  60.2373000  54.5093000  53.1823000
  59.8803000  52.4563000  52.0273000  59.6873000  50.8683000  52.8113000
  58.9423000  50.9413000  53.6033000  59.3623000  50.1343000  52.0733000
  60.6403000  50.5543000  53.2383000  61.2303000  53.5723000  56.0943000
  60.4883000  54.4813000  56.4603000  61.1203000  52.3293000  56.5583000
  61.7173000  51.5933000  56.2083000  60.0973000  51.9813000  57.5413000
  59.1133000  52.2643000  57.1713000  60.0943000  50.4583000  57.8413000
  61.0803000  50.1613000  58.1993000  59.0533000  50.1373000  58.9023000
  58.0673000  50.4333000  58.5463000  59.0593000  49.0663000  59.1063000
  59.2873000  50.6813000  59.8183000  59.7823000  49.6803000  56.5603000
  60.5413000  49.8983000  55.8083000  59.7813000  48.6113000  56.7753000
  58.8033000  49.9753000  56.1853000  60.2893000  52.7603000  58.8423000
  59.3273000  53.2773000  59.4113000  61.5333000  52.8563000  59.2993000
  62.2923000  52.4133000  58.8013000  61.8403000  53.5723000  60.5333000
  61.2443000  53.1763000  61.3563000  63.3373000  53.4303000  60.8953000
  63.9373000  53.7433000  60.0413000  63.6873000  54.2923000  62.1053000
  63.0893000  53.9783000  62.9613000  64.7453000  54.1753000  62.3413000
  63.4793000  55.3373000  61.8803000  63.6253000  52.0583000  61.1883000
  64.5543000  51.9673000  61.4143000  61.5043000  55.0543000  60.4113000
  60.8563000  55.6283000  61.2843000  61.9413000  55.6673000  59.3183000
  62.4983000  55.1723000  58.6363000  61.6963000  57.0873000  59.1113000
  61.9993000  57.6493000  59.9953000  62.5003000  57.5933000  57.9113000
  62.4453000  56.8363000  57.1293000  62.0343000  58.5133000  57.5603000
  63.9543000  57.8623000  58.2533000  64.0113000  58.8143000  58.7813000
  64.3053000  57.0633000  58.9083000  64.8223000  57.9183000  57.0203000
  65.8723000  57.8673000  57.3113000  64.5853000  57.0763000  56.3703000
  64.6013000  59.1543000  56.2833000  64.0043000  59.8503000  56.7063000
  65.1353000  59.4143000  55.0993000  65.9263000  58.5223000  54.5173000
  66.1203000  57.6453000  54.9803000  66.3323000  58.7233000  53.6153000
  64.8783000  60.5643000  54.5003000  64.2763000  61.2393000  54.9483000
  65.2863000  60.7613000  53.5983000  60.2163000  57.3873000  58.9273000
  59.7233000  58.3963000  59.4243000  59.4993000  56.5193000  58.2223000
  59.9243000  55.7153000  57.7823000  58.0753000  56.7463000  58.0173000
  57.9063000  57.7723000  57.6943000  57.5383000  55.8003000  56.9423000
  57.8773000  54.7793000  57.1243000  56.4493000  55.8223000  56.9203000
  58.0883000  56.2233000  55.2543000  57.2973000  56.5683000  59.3223000
  56.4033000  57.3563000  59.6343000  57.6333000  55.5323000  60.0843000
  58.3603000  54.8923000  59.7963000  56.9583000  55.2863000  61.3563000
  55.8833000  55.2123000  61.1983000  57.4523000  53.9743000  61.9743000
  58.4783000  53.7993000  61.6483000  57.4293000  54.0663000  63.0603000
  56.6063000  52.7823000  61.5713000  55.4263000  52.9223000  61.2393000
  57.2073000  51.5953000  61.6003000  56.6933000  50.7653000  61.3423000
  58.1763000  51.5293000  61.8813000  57.2303000  56.4213000  62.3373000
  56.3653000  56.8083000  63.1133000  58.4423000  56.9543000  62.2853000
  59.1343000  56.5783000  61.6523000  58.8383000  58.0293000  63.1803000
  58.6353000  57.7463000  64.2133000  60.3353000  58.3143000  63.0363000
  60.6193000  58.2113000  61.9893000  60.5293000  59.3343000  63.3673000
  61.1873000  57.3653000  63.8653000  60.6633000  56.5303000  64.6083000
  62.5033000  57.4843000  63.7383000  63.1153000  56.8783000  64.2663000
  62.8873000  58.1793000  63.1143000  58.0223000  59.2953000  62.9393000
  57.9773000  60.1753000  63.7983000  57.3813000  59.3953000  61.7793000
  57.5003000  58.7043000  61.0523000  56.5493000  60.5593000  61.4983000
  56.5803000  61.2673000  62.3263000  56.9803000  61.3023000  60.1873000
  56.2243000  62.0413000  59.9253000  58.3193000  62.0023000  60.4093000
  59.0773000  61.2633000  60.6723000  58.6163000  62.5173000  59.4963000
  58.2223000  62.7253000  61.2193000  57.0673000  60.3273000  59.0083000
  56.0933000  59.8653000  58.8453000  57.3683000  60.8673000  58.1113000
  57.8033000  59.5533000  59.2303000  55.0703000  60.1653000  61.4173000
  54.2373000  60.9273000  60.9203000  54.7493000  58.9673000  61.9083000
  55.4583000  58.3513000  62.2803000  53.3673000  58.5153000  61.9213000
  53.3303000  57.7263000  62.6733000  52.7883000  59.3713000  62.2663000
  52.7603000  57.9953000  60.6283000  51.5433000  57.9073000  60.5213000
  53.5873000  57.6723000  59.6403000  54.5813000  57.8223000  59.7373000
  53.0863000  57.1273000  58.3733000  51.9993000  57.1923000  58.3283000
  53.6813000  57.8873000  57.1523000  54.7663000  57.7773000  57.1573000
  53.1193000  57.3193000  55.8533000  52.0353000  57.4283000  55.8483000
  53.5433000  57.8593000  55.0073000  53.3783000  56.2623000  55.7763000
  53.3613000  59.3773000  57.2613000  53.7943000  59.7753000  58.1793000
  53.7813000  59.9023000  56.4043000  52.2813000  59.5163000  57.2803000
  53.4383000  55.6413000  58.2813000  54.6133000  55.2783000  58.2673000
  52.4153000  54.7933000  58.2193000  51.4713000  55.1503000  58.2123000
  52.6073000  53.3443000  58.2033000  53.4263000  53.0703000  58.8693000
  51.3363000  52.6363000  58.6753000  50.5883000  52.7683000  57.8953000
  51.5773000  51.5773000  58.7713000  50.7913000  53.1493000  59.9883000
  50.3653000  54.1393000  59.8313000  50.0133000  52.4703000  60.3383000
  51.8903000  53.2323000  61.0253000  52.3663000  52.2563000  61.1283000
  52.6323000  53.9663000  60.7103000  51.3613000  53.6313000  62.3213000
  50.3673000  53.5273000  62.4683000  52.1013000  54.1133000  63.3123000
  53.4103000  54.2613000  63.1593000  53.8463000  54.0053000  62.2853000
  53.9663000  54.6283000  63.9193000  51.5233000  54.4513000  64.4573000
  50.5263000  54.3393000  64.5683000  52.0843000  54.8183000  65.2133000
  52.9833000  52.7993000  56.8403000  52.7393000  53.4113000  55.8043000
  53.5673000  51.6093000  56.8743000  53.7413000  51.1773000  57.7713000
  53.9783000  50.8993000  55.6783000  53.6963000  51.4563000  54.7853000
  55.5093000  50.6503000  55.6693000  55.8033000  50.1773000  56.6073000
  55.8833000  49.7333000  54.4963000  55.5913000  50.2043000  53.5583000
  56.9603000  49.5623000  54.4973000  55.3653000  48.7793000  54.6003000
  56.2643000  51.9823000  55.5833000  55.9323000  52.5883000  56.4263000
  57.3243000  51.7523000  55.6983000  56.0473000  52.7603000  54.2753000
  54.9883000  52.9903000  54.1613000  56.6203000  53.6873000  54.3053000
  56.3803000  52.1543000  53.4323000  53.2663000  49.5453000  55.5913000
  53.2543000  48.7743000  56.5493000  52.6483000  49.2863000  54.4473000
  52.6383000  49.9933000  53.7273000  51.9563000  48.0313000  54.1923000
  52.0273000  47.3853000  55.0683000  50.4773000  48.2863000  53.8913000
  50.3723000  48.8163000  52.9453000  50.0173000  47.3013000  53.8093000
  49.7943000  49.0703000  54.9873000  49.2473000  48.4283000  56.0973000
  49.2753000  47.3393000  56.1423000  48.6723000  49.1543000  57.1393000
  48.2373000  48.6393000  57.9963000  48.6423000  50.5363000  57.0733000
  48.0963000  51.2643000  58.1073000  47.7673000  50.7123000  58.8213000
  49.1743000  51.1983000  55.9753000  49.1463000  52.2863000  55.9213000
  49.7453000  50.4653000  54.9423000  50.1653000  50.9783000  54.0773000
  52.6243000  47.3473000  53.0263000  52.7703000  47.9403000  51.9603000
  53.0403000  46.1063000  53.2263000  52.8903000  45.6433000  54.1123000
  53.7753000  45.3953000  52.1933000  54.2523000  46.0763000  51.4893000
  54.8663000  44.5093000  52.8403000  54.4173000  43.9323000  53.6493000
  55.4743000  43.5563000  51.8113000  55.9253000  44.1323000  51.0033000
  56.2393000  42.9433000  52.2903000  54.6943000  42.9113000  51.4073000
  55.9353000  45.3963000  53.4493000  55.4873000  46.0363000  54.2093000
  56.7063000  44.7753000  53.9073000  56.3823000  46.0143000  52.6713000
  52.8953000  44.5293000  51.3023000  51.9633000  43.8773000  51.7623000
  53.1973000  44.5683000  50.0073000  53.9173000  45.1973000  49.6833000
  52.5333000  43.7133000  49.0293000  51.4633000  43.6703000  49.2333000
  52.7423000  44.2803000  47.6143000  52.6303000  45.3623000  47.6733000
  53.7603000  44.0363000  47.3073000  51.7583000  43.7223000  46.5963000
  51.1773000  42.6413000  46.8283000  51.5653000  44.3743000  45.5513000
  53.1783000  42.3333000  49.1363000  54.3063000  42.1383000  48.6823000
  52.4823000  41.3933000  49.7693000  51.5713000  41.6113000  50.1463000
  53.0253000  40.0593000  50.0023000  54.1133000  40.1313000  49.9843000
  52.5903000  39.5573000  51.3883000  51.5043000  39.4703000  51.4203000
  53.0383000  38.5813000  51.5793000  52.9203000  40.2623000  52.1513000
  52.6133000  39.0573000  48.9263000  51.4523000  38.6773000  48.8213000
  53.5923000  38.6343000  48.1353000  54.5223000  39.0093000  48.2593000
  53.3793000  37.6503000  47.0813000  52.3393000  37.6313000  46.7583000
  54.2673000  37.9783000  45.8643000  55.3123000  37.8133000  46.1293000
  53.8973000  37.0903000  44.6963000  52.8533000  37.2533000  44.4313000
  54.5303000  37.3293000  43.8423000  54.0423000  36.0453000  44.9733000
  54.1003000  39.4493000  45.4923000  54.3963000  40.0733000  46.3363000
  54.7283000  39.6803000  44.6323000  53.0573000  39.6453000  45.2443000
  53.7333000  36.2843000  47.6373000  54.8833000  35.8503000  47.5613000
  52.7323000  35.6113000  48.2003000  51.7943000  35.9853000  48.1843000
  52.9603000  34.3473000  48.8913000  54.0113000  34.0613000  48.8373000
  52.5463000  34.5023000  50.3693000  52.7433000  33.5713000  50.9013000
  53.3533000  35.6373000  51.0113000  53.1573000  36.5683000  50.4803000
  53.0613000  35.7463000  52.0563000  54.4173000  35.4043000  50.9553000
  51.0423000  34.8023000  50.4463000  50.8963000  35.7773000  49.9823000
  50.5423000  34.0373000  49.8513000  50.4573000  34.8163000  51.8453000
  50.9573000  35.5803000  52.4413000  49.3913000  35.0363000  51.7923000
  50.6033000  33.8413000  52.3113000  52.2113000  33.1593000  48.2903000
  52.3263000  32.0503000  48.8083000  51.4533000  33.3633000  47.2203000
  51.3553000  34.2783000  46.8053000  50.7223000  32.2493000  46.6223000
  50.3473000  31.5873000  47.4033000  49.5323000  32.7743000  45.8103000
  48.7603000  33.1203000  46.4973000  49.8753000  33.6083000  45.1993000
  48.9283000  31.7123000  44.8933000  48.2723000  30.7883000  45.3563000
  49.1443000  31.8493000  43.5913000  48.7653000  31.1713000  42.9463000
  49.6873000  32.6303000  43.2523000  51.6173000  31.4263000  45.7023000
  51.3763000  30.2363000  45.4793000  52.6843000  32.0333000  45.2073000
  52.9893000  32.9443000  45.5173000  53.4933000  31.3333000  44.2223000
  53.5373000  30.2623000  44.4243000  52.8203000  31.5473000  42.8753000
  53.5343000  31.2203000  42.1193000  51.8813000  31.0103000  42.7443000
  52.5313000  32.9953000  42.5963000  51.3163000  33.5823000  42.8823000
  51.3763000  34.8753000  42.6203000  50.5103000  35.5153000  42.7853000
  52.5863000  35.1533000  42.1713000  52.9233000  36.0633000  41.8923000
  53.3283000  33.9933000  42.1433000  54.3613000  34.0153000  41.7963000
  54.8953000  31.8983000  44.1113000  55.2583000  32.8793000  44.7583000
  55.6783000  31.2413000  43.2643000  55.3543000  30.3683000  42.8723000
  57.0103000  31.6963000  42.9213000  57.2863000  32.5353000  43.5603000
  58.0383000  30.5743000  43.1163000  57.6993000  29.7183000  42.5323000
  58.9883000  30.9313000  42.7173000  58.2273000  30.1483000  44.5913000
  57.3183000  29.6203000  44.8803000  59.0693000  29.4553000  44.6083000
  58.5393000  31.5043000  45.7823000  60.2943000  31.7413000  45.5773000
  60.5063000  32.0133000  44.5443000  60.6343000  32.5373000  46.2393000
  60.8183000  30.8173000  45.8243000  56.9653000  32.1933000  41.4633000
  55.9013000  32.6053000  41.0213000  58.0503000  32.1333000  40.6993000
  58.9263000  31.7693000  41.0493000  58.0133000  32.6613000  39.3293000
  57.3823000  33.5483000  39.2863000  59.4233000  33.0433000  38.8853000
  59.4103000  33.4953000  37.8943000  59.8813000  33.7333000  39.5943000
  60.5323000  31.6363000  38.7753000  61.5983000  32.3293000  38.3833000
  57.4023000  31.6783000  38.3193000  57.0313000  30.5563000  38.6593000
  57.3003000  32.1283000  37.0673000  57.6133000  33.0603000  36.8393000
  56.7453000  31.3063000  36.0033000  55.7043000  31.0813000  36.2343000
  56.7993000  31.8563000  35.0643000  57.5113000  30.0033000  35.8573000
  58.7373000  29.9823000  35.9403000  56.7913000  28.9143000  35.6213000
  55.7853000  28.9673000  35.5553000  57.4213000  27.6073000  35.5103000
  58.0783000  27.4353000  36.3643000  56.3523000  26.5073000  35.4853000
  56.8373000  25.5423000  35.6363000  55.6463000  26.6883000  36.2953000
  55.5913000  26.4663000  34.1803000  54.6423000  27.2253000  33.9813000
  56.0023000  25.5793000  33.2783000  55.5283000  25.5103000  32.3893000
  56.7873000  24.9773000  33.4873000  58.3073000  27.4903000  34.2753000
  59.1333000  26.5843000  34.2043000  58.1643000  28.4043000  33.3233000
  57.4803000  29.1403000  33.4193000  58.9393000  28.3323000  32.0823000
  59.2703000  27.3003000  31.9613000  58.0533000  28.7023000  30.8973000
  57.7223000  29.7353000  31.0003000  58.6193000  28.5923000  29.9723000
  57.1863000  28.0423000  30.8723000  60.1863000  29.2213000  32.0983000
  61.0093000  29.1383000  31.1903000  60.3333000  30.0673000  33.1093000
  59.6263000  30.1543000  33.8253000  61.5003000  30.9343000  33.1833000
  61.5753000  31.5723000  32.3033000  61.4283000  31.8353000  34.4443000
  61.1933000  31.2143000  35.3093000  62.7593000  32.5453000  34.6753000
  62.9953000  33.1663000  33.8113000  62.6883000  33.1713000  35.5643000
  63.5473000  31.8043000  34.8163000  60.3073000  32.8533000  34.2783000
  59.3593000  32.3313000  34.1503000  60.2573000  33.4863000  35.1643000
  60.5043000  33.4703000  33.4023000  62.7913000  30.1083000  33.1963000
  62.8543000  29.0463000  33.8123000  63.8183000  30.6003000  32.5093000
  63.7183000  31.4723000  32.0113000  65.0993000  29.8993000  32.4283000
  64.9363000  28.8583000  32.1483000  65.9973000  30.5563000  31.3743000
  66.0063000  31.6313000  31.5493000  67.0083000  30.1623000  31.4863000
  65.5313000  30.2943000  30.0633000  66.1123000  30.7173000  29.4273000
  65.8293000  29.9003000  33.7653000  65.8413000  30.9063000  34.4693000
  66.4403000  28.7683000  34.1053000  66.3663000  27.9573000  33.5073000
  67.2053000  28.6483000  35.3403000  66.6303000  29.0223000  36.1873000
  67.5543000  27.1963000  35.5973000  68.1393000  26.8083000  34.7633000
  68.1383000  27.1183000  36.5153000  66.6383000  26.6143000  35.7003000
  68.4783000  29.4743000  35.2443000  69.0263000  29.6443000  34.1603000
  68.9513000  29.9893000  36.3723000  68.4943000  29.8313000  37.2593000
  70.1523000  30.8013000  36.3533000  71.0213000  30.1523000  36.4663000
  70.2123000  31.3243000  35.4003000  70.1473000  31.8173000  37.4733000
  69.5573000  31.5723000  38.5273000  70.7943000  32.9593000  37.2533000
  71.2933000  33.1143000  36.3893000  70.8523000  33.9933000  38.2813000
  70.2243000  33.7153000  39.1283000  72.2963000  34.2123000  38.7893000
  72.3173000  35.0903000  39.4353000  72.7733000  32.9963000  39.5723000
  72.7543000  32.1173000  38.9283000  73.7913000  33.1653000  39.9233000
  72.1173000  32.8333000  40.4283000  73.1693000  34.4453000  37.6773000
  74.0653000  34.5803000  37.9963000  70.2893000  35.3253000  37.7923000
  70.7423000  36.3953000  38.2153000  69.3133000  35.2653000  36.8923000
  69.0023000  34.3813000  36.5143000  68.6803000  36.4823000  36.4123000
  69.4283000  37.2683000  36.3103000  68.0263000  36.2523000  35.0543000
  68.7143000  35.7013000  34.4133000  67.1133000  35.6723000  35.1893000
  67.7123000  37.4973000  34.4513000  67.3013000  37.3443000  33.5983000
  67.6293000  36.9393000  37.4113000  66.4303000  36.8973000  37.1393000
  68.1043000  37.3513000  38.5803000  69.1033000  37.3323000  38.7313000
  67.2513000  37.8073000  39.6683000  66.2223000  37.9153000  39.3263000
  67.2843000  36.7813000  40.7933000  66.9693000  37.2563000  41.7223000
  66.6033000  35.9643000  40.5553000  68.5953000  36.2723000  40.9453000
  68.6083000  35.6263000  41.6563000  67.7313000  39.1603000  40.1733000
  68.8723000  39.5363000  39.9153000  66.8903000  39.8733000  40.9213000
  65.9353000  39.5673000  41.0413000  67.2493000  41.2123000  41.3703000
  67.5853000  41.7933000  40.5123000  66.0583000  41.9413000  42.0233000
  66.4073000  42.8383000  42.5353000  65.0673000  42.3323000  40.9283000
  64.7183000  41.4353000  40.4173000  64.2183000  42.8493000  41.3743000
  65.5583000  42.9903000  40.2123000  65.4023000  41.0943000  42.9663000
  64.6653000  41.5653000  43.3613000  68.5403000  41.2723000  42.1963000
  69.0023000  42.3653000  42.5153000  69.1083000  40.1343000  42.5903000
  68.5983000  39.2643000  42.6483000  70.4513000  40.1933000  43.1783000
  71.0933000  40.6753000  42.4423000  70.5883000  40.9393000  44.5113000
  71.6503000  40.8923000  44.7553000  70.3123000  41.9693000  44.2893000
  69.7073000  40.4993000  46.0273000  71.1403000  38.8573000  43.2543000
  71.5303000  38.3893000  44.3183000  71.2963000  38.2703000  42.0743000
  70.8903000  38.7013000  41.2563000  72.0263000  37.0333000  41.9063000
  72.0623000  36.9323000  40.8223000  73.0163000  37.2973000  42.2793000
  71.6133000  35.7203000  42.5053000  72.3303000  34.7463000  42.3213000
  70.5013000  35.6583000  43.2193000  69.9213000  36.4633000  43.4053000
  70.0993000  34.3813000  43.7693000  70.8833000  34.0003000  44.4253000
  68.8143000  34.5203000  44.5773000  68.1373000  35.1893000  44.0473000
  68.3523000  33.5373000  44.6743000  69.0813000  35.0423000  45.8623000
  68.2603000  35.1203000  46.3533000  69.8703000  33.3873000  42.6483000
  69.2373000  33.7133000  41.6433000  70.4043000  32.1843000  42.8023000
  70.9663000  31.9543000  43.6103000  70.2093000  31.1633000  41.7863000
  70.2603000  31.6143000  40.7963000  71.2943000  30.0853000  41.8893000
  72.2353000  30.5523000  41.5983000  71.3563000  29.7633000  42.9293000
  71.0333000  28.8873000  41.0063000  71.3863000  28.9013000  39.6533000
  71.8703000  29.7883000  39.2453000  71.1293000  27.8043000  38.8293000
  71.4023000  27.8283000  37.7743000  70.5163000  26.6773000  39.3623000
  70.2653000  25.5873000  38.5643000  70.5543000  25.7113000  37.6573000
  70.1573000  26.6383000  40.7033000  69.6763000  25.7533000  41.1213000
  70.4173000  27.7413000  41.5173000  70.1393000  27.7183000  42.5713000
  68.8443000  30.5203000  41.9463000  68.3413000  30.3853000  43.0613000
  68.2343000  30.1453000  40.8293000  68.6453000  30.3503000  39.9303000
  66.9353000  29.4953000  40.8613000  66.8993000  28.7883000  41.6913000
  65.8153000  30.5253000  41.0463000  64.8653000  30.0043000  41.1663000
  66.0033000  31.1433000  41.9243000  65.6473000  31.4643000  39.8873000
  66.5783000  32.4713000  39.6473000  67.4443000  32.5633000  40.3033000
  66.4133000  33.3553000  38.5833000  67.1463000  34.1413000  38.4023000
  65.3033000  33.2303000  37.7483000  65.1683000  33.9173000  36.9143000
  64.3713000  32.2303000  37.9803000  63.5033000  32.1303000  37.3303000
  64.5463000  31.3543000  39.0443000  63.8153000  30.5663000  39.2283000
  66.7103000  28.6803000  39.5963000  67.2213000  29.0113000  38.5313000
  65.9513000  27.6043000  39.7273000  65.5653000  27.3683000  40.6303000
  65.6753000  26.7253000  38.6123000  65.8853000  27.2293000  37.6693000
  66.5703000  25.4853000  38.7143000  67.6053000  25.8103000  38.8203000
  66.2783000  24.9143000  39.5963000  66.4673000  24.5833000  37.4963000
  65.5253000  24.6803000  36.7163000  67.4423000  23.6983000  37.3313000
  67.4243000  23.0733000  36.5383000  68.1983000  23.6533000  38.0003000
  64.2143000  26.3223000  38.6133000  63.8303000  25.3423000  39.2513000
  63.3703000  27.0863000  37.9073000  63.7083000  28.2813000  37.1193000
  64.1393000  27.9823000  36.1643000  64.4273000  28.8913000  37.6663000
  62.3863000  28.9583000  36.9653000  62.3763000  29.5333000  36.0403000
  62.2183000  29.6263000  37.8103000  61.3713000  27.8683000  36.9393000
  61.2603000  27.4823000  35.9263000  60.4013000  28.1963000  37.3123000
  61.9383000  26.7793000  37.8503000  61.5363000  26.8713000  38.8593000
  61.6563000  25.3783000  37.3183000  60.7793000  24.6793000  37.8213000
  62.4103000  24.9713000  36.3013000  63.1343000  25.5633000  35.9213000
  62.2123000  23.6583000  35.7083000  61.2383000  23.6593000  35.2203000
  62.9933000  23.5113000  34.9623000  62.2623000  22.5183000  36.7033000
  61.4363000  21.6073000  36.6633000  63.2303000  22.5633000  37.6073000
  63.9263000  23.2953000  37.5963000  63.3553000  21.5123000  38.5953000
  62.8053000  20.6283000  38.2713000  64.8273000  21.1323000  38.7783000
  64.8903000  20.3293000  39.5143000  65.2163000  20.7793000  37.8233000
  65.5923000  22.2353000  39.2193000  66.5083000  21.9673000  39.3253000
  62.7343000  21.9143000  39.9333000  62.9013000  21.2093000  40.9213000
  62.0163000  23.0363000  39.9653000  61.9203000  23.5943000  39.1303000
  61.3633000  23.5023000  41.1923000  60.8293000  24.4323000  41.0003000
  60.3603000  22.4553000  41.6843000  60.7653000  21.4813000  41.4083000
  60.3293000  22.5393000  42.7713000  58.9593000  22.5973000  41.1263000
  58.3723000  21.7313000  41.4343000  58.5123000  23.5023000  41.5353000
  58.9793000  22.6813000  39.6273000  59.2683000  23.6903000  39.3343000
  59.7093000  21.9683000  39.2433000  57.6793000  22.3793000  39.0433000
  56.9613000  22.0093000  39.6503000  57.3913000  22.5663000  37.7593000
  58.3173000  23.0553000  36.9403000  59.2343000  23.2813000  37.2983000
  58.1003000  23.1973000  35.9653000  56.1843000  22.2643000  37.2933000
  55.4843000  21.8913000  37.9183000  55.9733000  22.4083000  36.3173000
  62.3803000  23.7623000  42.2973000  62.0963000  23.5563000  43.4783000
  63.5583000  24.2353000  41.9123000  63.7473000  24.4003000  40.9343000
  64.6223000  24.4873000  42.8713000  64.3883000  24.0193000  43.8283000
  65.9253000  23.9003000  42.3503000  65.6803000  23.1143000  41.6363000
  66.4723000  24.6943000  41.8433000  66.7743000  23.3313000  43.4453000
  66.3483000  22.3283000  44.0573000  67.8673000  23.8853000  43.6933000
  64.8173000  25.9743000  43.1603000  65.2083000  26.7483000  42.2883000
  64.5433000  26.3543000  44.4023000  64.1923000  25.6623000  45.0493000
  64.7173000  27.7223000  44.8803000  65.2423000  28.3153000  44.1323000
  63.3553000  28.3603000  45.1423000  62.7633000  27.7083000  45.7853000
  63.4713000  29.3333000  45.6203000  62.5493000  28.5853000  43.9013000
  61.7283000  27.5843000  43.4013000  61.6693000  26.6313000  43.9293000
  60.9823000  27.7863000  42.2343000  60.3403000  26.9933000  41.8513000
  61.0623000  29.0023000  41.5643000  60.4853000  29.1673000  40.6553000
  61.8823000  30.0083000  42.0593000  61.9493000  30.9633000  41.5393000
  62.6203000  29.7953000  43.2223000  63.2653000  30.5833000  43.6113000
  65.5313000  27.6853000  46.1683000  65.0133000  27.9243000  47.2563000
  66.8303000  27.3783000  46.0463000  67.4723000  27.1853000  44.7353000
  67.0573000  27.8903000  44.0163000  67.2983000  26.1663000  44.3883000
  68.9143000  27.4483000  45.0293000  69.1223000  28.5153000  44.9583000
  69.5453000  26.9073000  44.3233000  69.1183000  26.9483000  46.4113000
  69.9553000  27.3863000  46.9563000  69.2583000  25.8693000  46.3413000
  67.8043000  27.2593000  47.1363000  67.5003000  26.3693000  47.6883000
  67.9563000  28.4233000  48.0983000  68.4003000  28.2393000  49.2283000
  67.5893000  29.6193000  47.6643000  67.2493000  29.7613000  46.7243000
  67.7423000  30.7803000  48.5243000  68.6873000  30.6783000  49.0593000
  67.7933000  32.0483000  47.6803000  66.8513000  32.1673000  47.1473000
  67.9563000  32.9093000  48.3283000  68.6103000  31.9743000  46.9623000
  66.6303000  30.8833000  49.5733000  66.7073000  31.7403000  50.4513000
  65.6083000  30.0273000  49.5013000  65.5243000  29.3703000  48.7383000
  64.5213000  30.0963000  50.4813000  64.4753000  31.0983000  50.9073000
  63.1513000  29.7663000  49.8443000  63.2293000  28.8213000  49.3063000
  62.0743000  29.6503000  50.9213000  61.9963000  30.5943000  51.4603000
  61.1173000  29.4173000  50.4553000  62.3413000  28.8553000  51.6183000
  62.7733000  30.8593000  48.8703000  63.5303000  30.9273000  48.0893000
  61.8083000  30.6273000  48.4213000  62.7093000  31.8103000  49.3983000
  64.7813000  29.1933000  51.7003000  64.8663000  29.6833000  52.8233000
  64.9263000  27.8733000  51.5033000  65.2893000  27.0073000  52.6363000
  64.3863000  26.6793000  53.1513000  65.9223000  27.5593000  53.3313000
  66.0293000  25.8593000  51.9653000  65.5323000  24.9263000  52.2313000
  67.0533000  25.8433000  52.3393000  66.0023000  26.0943000  50.4623000
  65.7793000  25.1743000  49.9213000  66.9383000  26.5143000  50.0933000
  64.8743000  27.0933000  50.2713000  65.0713000  27.7813000  49.4493000
  63.5403000  26.3813000  50.0313000  62.8083000  26.0523000  50.9683000
  63.2363000  26.1683000  48.7563000  63.8833000  26.4903000  48.0513000
  62.0403000  25.4503000  48.3233000  61.5493000  25.0173000  49.1953000
  61.0443000  26.3733000  47.6063000  61.6663000  27.0083000  46.9763000
  60.4273000  25.7303000  46.9783000  60.1523000  27.2403000  48.4723000
  59.5783000  26.7563000  49.6503000  59.7933000  25.7353000  49.9673000
  58.7333000  27.5683000  50.4243000  58.2873000  27.1863000  51.3433000
  58.4673000  28.8743000  50.0093000  57.6423000  29.6893000  50.7523000
  57.3013000  29.2593000  51.5403000  59.0293000  29.3653000  48.8453000
  58.8213000  30.3843000  48.5223000  59.8643000  28.5513000  48.0863000
  60.3103000  28.9333000  47.1683000  62.4483000  24.3823000  47.3203000
  63.3883000  24.5843000  46.5473000  61.7593000  23.2523000  47.3253000
  61.0443000  23.0773000  48.0173000  62.0643000  22.2013000  46.3703000
  62.6813000  22.6033000  45.5673000  62.8263000  21.0563000  47.0453000
  63.3273000  20.4683000  46.2763000  63.5703000  21.4813000  47.7193000
  61.9513000  20.2243000  47.7763000  62.4523000  19.5163000  48.1893000
  60.7873000  21.6953000  45.7263000  59.7113000  22.2363000  45.9693000
  60.9103000  20.6653000  44.9003000  61.8133000  20.2413000  44.7373000
  59.7583000  20.1183000  44.2093000  59.4743000  20.8743000  43.4783000
  60.1263000  19.2323000  43.6913000  58.5383000  19.7403000  45.0283000
  57.4123000  19.9543000  44.5773000  58.7313000  19.1813000  46.2203000
  59.6553000  18.9513000  46.5593000  57.5813000  18.7843000  47.0253000
  56.7733000  18.4603000  46.3703000  57.9393000  17.6343000  47.9633000
  57.2393000  17.5713000  48.7963000  57.9113000  16.7043000  47.3963000
  59.2873000  17.7283000  48.5523000  59.6513000  18.4063000  49.6783000
  58.8713000  18.9653000  50.1943000  60.9923000  18.2233000  49.9243000
  61.5063000  18.6193000  50.6993000  61.5193000  17.4183000  48.9483000
  62.8313000  16.9513000  48.7653000  63.5933000  17.2443000  49.4883000
  63.0733000  16.1463000  47.6763000  64.0803000  15.7653000  47.5023000
  62.0463000  15.7993000  46.7763000  62.2453000  15.1603000  45.9163000
  60.7423000  16.2643000  46.9603000  59.9813000  15.9643000  46.2403000
  60.4693000  17.0893000  48.0633000  56.9763000  19.9443000  47.8033000
  56.1363000  19.7363000  48.6763000  57.3873000  21.1623000  47.4763000
  58.1103000  21.2863000  46.7823000  56.8383000  22.3493000  48.1233000
  56.3093000  22.0653000  49.0333000  57.9643000  23.3183000  48.4943000
  58.5873000  23.4743000  47.6143000  57.5063000  24.2623000  48.7883000
  58.8213000  22.7973000  49.6323000  58.2543000  22.2143000  50.5833000
  60.0573000  22.9613000  49.5763000  55.8403000  23.0503000  47.2043000
  55.3343000  24.1193000  47.5373000  55.5593000  22.4373000  46.0523000
  56.0463000  21.5833000  45.8183000  54.6353000  23.0033000  45.0673000
  54.2153000  23.9393000  45.4353000  55.3903000  23.2833000  43.7693000
  55.8873000  22.3953000  43.3773000  54.6823000  23.6583000  43.0313000
  56.4513000  24.3383000  43.9223000  56.1243000  25.6863000  43.8353000
  55.0953000  25.9653000  43.6113000  57.0923000  26.6793000  44.0303000
  56.8203000  27.7323000  43.9603000  58.4043000  26.3183000  44.3143000
  59.1663000  27.0823000  44.4693000  58.7433000  24.9713000  44.4003000
  59.7713000  24.6813000  44.6223000  57.7673000  23.9893000  44.2033000
  58.0343000  22.9343000  44.2703000  53.4303000  22.0903000  44.8403000
  53.4573000  20.9253000  45.2303000  52.3803000  22.6173000  44.2063000
  52.4213000  23.5713000  43.8793000  51.1353000  21.8673000  44.0093000
  51.0253000  21.1083000  44.7853000  49.9463000  22.8193000  44.0863000
  50.1953000  23.7323000  43.5473000  49.0833000  22.3453000  43.6193000
  49.5873000  23.1813000  45.5083000  49.7973000  22.3963000  46.4343000
  49.0383000  24.3753000  45.6923000  48.7783000  24.6693000  46.6233000
  48.8833000  24.9833000  44.9013000  51.0703000  21.1053000  42.6933000
  49.9783000  20.7473000  42.2523000  52.2133000  20.8303000  42.0783000
  53.0923000  21.1523000  42.4593000  52.2303000  20.1183000  40.8033000
  51.7673000  20.7263000  40.0273000  53.6753000  19.8223000  40.3963000
  54.1303000  19.2193000  41.1833000  53.6543000  19.2503000  39.4683000
  54.4923000  21.0913000  40.1923000  53.9823000  22.0333000  39.5473000
  55.6423000  21.1483000  40.6753000  51.4093000  18.8153000  40.8443000
  50.6433000  18.5303000  39.9223000  51.5613000  18.0243000  41.9013000
  52.1873000  18.2613000  42.6583000  50.8153000  16.7783000  41.9893000
  50.8093000  16.3373000  40.9923000  51.3613000  16.1253000  42.6713000
  49.3823000  16.9163000  42.4783000  48.6093000  15.9583000  42.4403000
  49.0243000  18.1123000  42.9353000  49.7053000  18.8583000  42.9413000
  47.6843000  18.3923000  43.4523000  47.2383000  17.4853000  43.8623000
  47.7813000  19.4363000  44.5673000  48.7183000  19.2383000  45.0883000
  47.8403000  20.4053000  44.0723000  46.6413000  19.4473000  45.5653000
  45.7363000  19.8053000  45.0763000  46.4773000  18.4353000  45.9373000
  46.9863000  20.3683000  46.7343000  48.0433000  20.2373000  46.9703000
  46.8093000  21.3963000  46.4213000  46.1503000  20.0623000  47.9673000
  46.3773000  19.0483000  48.2993000  46.4173000  20.7683000  48.7533000
  44.6943000  20.1743000  47.6713000  44.4473000  19.5183000  46.9443000
  44.1643000  19.9663000  48.5063000  44.4853000  21.1133000  47.3643000
  46.7553000  18.9123000  42.3543000  45.5653000  18.5973000  42.3423000
  47.2963000  19.7223000  41.4473000  48.2663000  19.9943000  41.5213000
  46.5033000  20.2813000  40.3643000  45.6353000  20.8013000  40.7683000
  47.3393000  21.2753000  39.5643000  47.6243000  22.1253000  40.1843000
  48.2363000  20.7953000  39.1723000  46.4693000  21.9673000  38.1293000
  45.9793000  19.1703000  39.4693000  46.6993000  18.2323000  39.1403000
  44.7343000  19.3133000  39.0433000  44.2183000  20.1383000  39.3113000
  44.0493000  18.2943000  38.2653000  44.6663000  17.4003000  38.1673000
  42.7493000  17.9173000  39.0003000  42.1383000  17.3813000  38.2743000
  43.0433000  17.2363000  39.8003000  41.9213000  19.1083000  39.6043000
  41.2953000  19.4753000  38.7913000  41.2913000  18.6673000  40.3773000
  42.7363000  20.2963000  40.2113000  43.7923000  20.0293000  40.1563000
  42.5503000  21.1703000  39.5893000  42.3703000  20.6123000  41.6493000
  42.4193000  21.6963000  41.7523000  41.3423000  20.2803000  41.7893000
  43.2513000  19.9693000  42.6923000  44.2053000  20.2763000  42.5643000
  42.9333000  20.2353000  43.6133000  43.2063000  18.9643000  42.5983000
  43.7523000  18.7223000  36.8123000  43.0993000  17.9813000  36.0783000
  44.2233000  19.8883000  36.3803000  44.7403000  20.5173000  36.9783000
  43.9543000  20.3033000  35.0053000  42.9783000  19.9333000  34.6923000
  43.9763000  21.8443000  34.8443000  43.7693000  22.0933000  33.8043000
  42.9323000  22.4893000  35.7373000  43.1403000  22.2393000  36.7783000
  42.9633000  23.5713000  35.6103000  41.9433000  22.1193000  35.4663000
  45.2733000  22.3433000  35.1793000  45.2853000  23.2973000  35.0793000
  44.9703000  19.6953000  34.0453000  46.0743000  19.3443000  34.4433000
  44.5963000  19.5713000  32.7763000  43.6833000  19.8683000  32.4653000
  45.5053000  18.9973000  31.7973000  45.8263000  18.0273000  32.1793000
  44.9433000  18.8553000  30.8743000  46.7313000  19.8423000  31.5043000
  47.7983000  19.3153000  31.2013000  46.5893000  21.1583000  31.5983000
  45.6953000  21.5523000  31.8523000  47.6973000  22.0713000  31.3303000
  48.3693000  21.6363000  30.5903000  47.1643000  23.3913000  30.7893000
  47.9983000  23.9973000  30.4343000  46.4823000  23.1923000  29.9633000
  46.4763000  24.0883000  31.8113000  46.1433000  24.9183000  31.4643000
  48.5123000  22.3573000  32.5863000  49.6603000  22.7913000  32.4973000
  47.9273000  22.1223000  33.7543000  46.9923000  21.7473000  33.8253000
  48.6453000  22.4093000  34.9783000  48.3223000  21.7213000  35.7603000
  49.7153000  22.2883000  34.8103000  48.3733000  23.8373000  35.4303000
  48.7223000  24.2193000  36.5473000  47.7573000  24.6333000  34.5583000
  47.4953000  24.2763000  33.6503000  47.4143000  26.0133000  34.8853000
  48.0013000  26.3393000  35.7443000  47.7073000  26.9533000  33.7053000
  47.2323000  26.5263000  32.8223000  47.2543000  27.9183000  33.9313000
  49.1813000  27.1403000  33.4423000  50.0143000  26.7143000  34.2703000
  49.5063000  27.7263000  32.3893000  45.9303000  26.1223000  35.1863000
  45.1713000  25.1843000  34.9303000  45.5133000  27.2573000  35.7363000
  46.1613000  27.9913000  35.9863000  44.0973000  27.4713000  35.9883000
  43.6683000  26.6043000  36.4923000  43.8723000  28.7293000  36.8493000
  44.3353000  29.5853000  36.3583000  42.3843000  28.9883000  37.0233000
  41.9213000  28.1323000  37.5153000  42.2393000  29.8793000  37.6343000
  41.9253000  29.1383000  36.0473000  44.5503000  28.5503000  38.2113000
  43.9863000  27.7993000  38.7643000  45.5613000  28.1833000  38.0313000
  44.6143000  29.8303000  39.0203000  43.6043000  30.1963000  39.2023000
  45.1063000  29.6343000  39.9733000  45.1793000  30.5813000  38.4693000
  43.4033000  27.6513000  34.6473000  43.8093000  28.5033000  33.8593000
  42.3813000  26.8503000  34.3683000  42.0623000  26.1573000  35.0313000
  41.7113000  26.9293000  33.0723000  42.2343000  27.6303000  32.4223000
  41.7093000  25.5503000  32.4043000  41.2713000  24.8493000  33.1153000
  41.0713000  25.6203000  31.5243000  43.0793000  25.0603000  31.9953000
  43.3983000  25.6403000  31.1303000  43.7623000  25.2433000  32.8263000
  43.0923000  23.5873000  31.6473000  42.0083000  23.0063000  31.4543000
  44.1903000  23.0123000  31.5673000  40.2783000  27.4243000  33.1803000
  39.7503000  28.0193000  32.2433000  39.6483000  27.1813000  34.3183000
  40.1163000  26.7063000  35.0783000  38.2593000  27.5593000  34.4953000
  37.9813000  28.3513000  33.8013000  37.3863000  26.3313000  34.2123000
  37.6523000  25.9353000  33.2323000  37.5883000  25.5773000  34.9743000
  35.9053000  26.6443000  34.2223000  35.4983000  27.7923000  34.3943000
  35.0853000  25.6153000  34.0373000  34.0863000  25.7633000  34.0343000
  35.4653000  24.6893000  33.9013000  38.0123000  28.0773000  35.9053000
  38.2003000  27.3533000  36.8783000  37.5923000  29.3333000  36.0083000
  37.4963000  29.9053000  35.1823000  37.3243000  29.9413000  37.3063000
  38.1073000  29.6703000  38.0163000  37.2933000  31.4623000  37.1713000
  36.8193000  31.6743000  36.2143000  36.6973000  31.8923000  37.9763000
  38.6793000  32.0673000  37.1923000  39.5133000  31.9863000  36.0773000
  39.1393000  31.5093000  35.1713000  40.8093000  32.5033000  36.1093000
  41.4513000  32.4443000  35.2303000  41.2753000  33.1053000  37.2703000
  42.5493000  33.6053000  37.3303000  43.0383000  33.4873000  36.5123000
  40.4653000  33.1993000  38.3843000  40.8323000  33.6763000  39.2933000
  39.1753000  32.6813000  38.3433000  38.5323000  32.7503000  39.2213000
  36.0223000  29.4363000  37.9133000  35.6653000  29.8153000  39.0243000
  35.3093000  28.5783000  37.1913000  35.5983000  28.3143000  36.2603000
  34.0553000  28.0383000  37.7063000  33.5653000  28.7773000  38.3403000
  33.1173000  27.6853000  36.5523000  33.7093000  27.5893000  35.6423000
  32.6263000  26.7353000  36.7673000  32.0543000  28.7413000  36.3303000
  32.3233000  29.7953000  35.7563000  30.8363000  28.4663000  36.7943000
  30.0903000  29.1353000  36.6733000  30.6653000  27.5893000  37.2653000
  34.3103000  26.8123000  38.5813000  33.3933000  26.2343000  39.1603000
  35.5733000  26.4173000  38.6553000  36.2693000  26.8933000  38.1003000
  35.9993000  25.2993000  39.4833000  35.1363000  24.7963000  39.9203000
  36.7613000  24.2953000  38.6143000  36.0493000  23.8523000  37.9183000
  37.5173000  24.8493000  38.0573000  37.4293000  23.2003000  39.4163000
  37.1473000  23.0453000  40.6233000  38.2493000  22.4873000  38.8143000
  36.8803000  25.8313000  40.6173000  38.0773000  26.0553000  40.4463000
  36.2633000  26.0463000  41.7723000  35.2723000  25.8663000  41.8403000
  36.9453000  26.6093000  42.9343000  37.2513000  27.6203000  42.6663000
  35.9813000  26.6893000  44.1153000  35.6733000  25.6833000  44.4023000
  36.4783000  27.1703000  44.9583000  35.1043000  27.2693000  43.8303000
  38.1993000  25.8393000  43.3353000  39.1113000  26.4223000  43.9153000
  38.2653000  24.5453000  43.0373000  37.5043000  24.0743000  42.5703000
  39.4263000  23.7573000  43.4333000  39.6933000  23.9943000  44.4633000
  39.1393000  22.2483000  43.3353000  38.9663000  21.9863000  42.2923000
  40.3173000  21.4483000  43.8683000  40.4923000  21.7083000  44.9123000
  40.0983000  20.3823000  43.7923000  41.2083000  21.6783000  43.2843000
  37.9713000  21.9373000  44.1053000  37.7903000  20.9963000  44.0463000
  40.6633000  24.0783000  42.6023000  41.7403000  24.3103000  43.1583000
  40.5243000  24.0863000  41.2783000  39.6483000  23.8353000  40.8433000
  41.6703000  24.3733000  40.4153000  42.5243000  23.7683000  40.7233000
  41.3393000  24.0463000  38.9523000  42.2943000  23.9273000  38.4393000
  40.8113000  23.0923000  38.9613000  40.5033000  25.0793000  38.2293000
  39.5153000  25.1323000  38.6873000  40.9933000  26.0493000  38.3083000
  40.3403000  24.7373000  36.7633000  40.9623000  25.3533000  35.9003000
  39.5053000  23.7463000  36.4753000  39.3593000  23.4763000  35.5133000
  39.0203000  23.2663000  37.2203000  42.1353000  25.8283000  40.5623000
  43.3143000  26.1383000  40.3753000  41.2153000  26.7203000  40.9043000
  40.2443000  26.4633000  41.0103000  41.5863000  28.1133000  41.0993000
  42.0573000  28.5083000  40.2003000  40.3373000  28.9823000  41.4303000
  39.7813000  28.5113000  42.2423000  40.7623000  30.3793000  41.8513000
  41.3183000  30.8503000  41.0413000  39.8793000  30.9743000  42.0803000
  41.3963000  30.3153000  42.7363000  39.4253000  29.0733000  40.2103000
  39.1003000  28.0723000  39.9243000  38.5553000  29.6823000  40.4523000
  39.9693000  29.5283000  39.3833000  42.6193000  28.2413000  42.2343000
  43.4743000  29.1273000  42.2153000  42.5663000  27.3213000  43.1943000
  41.8843000  26.5773000  43.1483000  43.4733000  27.3593000  44.3423000
  43.8783000  28.3643000  44.4593000  42.7303000  26.9773000  45.6303000
  41.9583000  26.2643000  45.3413000  43.4593000  26.4803000  46.2713000
  42.0973000  28.1313000  46.3843000  41.9073000  27.8153000  47.4103000
  42.7933000  28.9703000  46.3863000  40.7943000  28.5563000  45.7373000
  41.0143000  29.0293000  44.7813000  40.1793000  27.6713000  45.5713000
  40.0473000  29.4973000  46.5643000  40.4023000  30.4393000  46.6403000
  38.9403000  29.1823000  47.2263000  38.4503000  27.9513000  47.1603000
  38.9223000  27.2523000  46.6043000  37.6083000  27.7183000  47.6673000
  38.3173000  30.0963000  47.9443000  38.6853000  31.0353000  47.9893000
  37.4763000  29.8523000  48.4463000  44.6593000  26.4123000  44.2033000
  45.7313000  26.7123000  44.7123000  44.4913000  25.2833000  43.5183000
  43.6133000  25.0603000  43.0713000  45.5763000  24.2903000  43.4573000
  46.2943000  24.4723000  44.2573000  45.0063000  22.8743000  43.6233000
  44.2873000  22.7053000  42.8223000  45.8323000  22.1693000  43.5243000
  44.3253000  22.6703000  44.9673000  44.5363000  23.4913000  45.8833000
  43.5733000  21.6873000  45.1123000  46.4033000  24.3453000  42.1833000
  47.4613000  23.7183000  42.1223000  45.9523000  25.0803000  41.1733000
  45.0513000  25.5343000  41.2133000  46.6963000  25.1353000  39.9283000
  47.4913000  24.3883000  39.9243000  45.7433000  24.8423000  38.7653000
  44.9003000  25.5323000  38.7523000  46.2573000  24.8773000  37.8053000
  45.0243000  23.1663000  38.8933000  47.4573000  26.4613000  39.7633000
  47.2973000  27.3903000  40.5583000  48.2793000  26.5433000  38.7173000
  48.3493000  25.7643000  38.0773000  49.1293000  27.7113000  38.4843000
  49.4793000  28.1153000  39.4343000  50.3433000  27.3123000  37.6473000
  49.9723000  26.9803000  36.6783000  50.9533000  28.2053000  37.5163000
  51.1823000  26.2163000  38.2673000  51.4383000  26.5103000  39.2853000
  50.5913000  25.3003000  38.2933000  52.4533000  25.9753000  37.4763000
  53.0513000  26.8863000  37.4733000  53.0203000  25.1703000  37.9463000
  52.1653000  25.6003000  36.0953000  51.7063000  26.2853000  35.5133000
  52.4753000  24.4213000  35.5643000  53.0853000  23.5003000  36.3013000
  53.3133000  23.6983000  37.2653000  53.3193000  22.6053000  35.8953000
  52.1683000  24.1643000  34.2983000  51.7003000  24.8653000  33.7433000
  52.4053000  23.2673000  33.8973000  48.4193000  28.8623000  37.7923000
  47.8843000  28.7123000  36.6933000  48.4253000  30.0193000  38.4493000
  48.8223000  30.0783000  39.3763000  47.8633000  31.2273000  37.8603000
  46.8823000  31.0143000  37.4373000  47.7093000  32.3143000  38.9383000
  46.8693000  31.9673000  39.5403000  48.6203000  32.2843000  39.5363000
  47.4473000  33.7563000  38.4753000  48.1383000  34.0123000  37.6733000
  46.0123000  33.8713000  37.9673000  45.3213000  33.6143000  38.7703000
  45.8243000  34.8923000  37.6383000  45.8673000  33.1873000  37.1313000
  47.6873000  34.7343000  39.6243000  48.7203000  34.6513000  39.9633000
  47.4983000  35.7513000  39.2823000  47.0153000  34.4973000  40.4503000
  48.8203000  31.7013000  36.7673000  49.9493000  32.0773000  37.0723000
  48.3813000  31.6703000  35.5093000  47.4443000  31.3413000  35.3283000
  49.2283000  32.0243000  34.3633000  48.8303000  31.5693000  33.4563000
  49.4103000  33.5853000  34.1133000  50.3463000  33.7463000  33.5783000
  48.2673000  34.1403000  33.3043000  47.3313000  33.9793000  33.8393000
  48.4173000  35.2083000  33.1483000  48.2263000  33.6343000  32.3403000
  49.5313000  34.2893000  35.3553000  49.6403000  35.2263000  35.1823000
  50.6183000  31.4033000  34.4773000  51.6183000  32.0803000  34.2683000
  50.6753000  30.1203000  34.8243000  49.8373000  29.5973000  35.0363000
  51.9553000  29.4343000  34.9083000  51.7043000  28.3743000  34.8543000
  52.4853000  29.7283000  34.0033000  52.8593000  29.6663000  36.1073000
  53.9333000  29.0703000  36.1863000  52.4523000  30.5283000  37.0323000
  51.5783000  31.0213000  36.9233000  53.2553000  30.7943000  38.2283000
  54.2773000  31.0483000  37.9453000  52.6533000  31.9763000  39.0123000
  51.6033000  31.8013000  38.7793000  52.8413000  31.7193000  40.0553000
  52.9913000  33.4633000  38.7803000  53.3073000  33.8913000  39.7323000
  54.0853000  33.6473000  37.7603000  53.7713000  33.2193000  36.8083000
  54.2883000  34.7103000  37.6323000  54.9903000  33.1443000  38.1033000
  51.7293000  34.1973000  38.3803000  50.9893000  34.1073000  39.1753000
  51.9583000  35.2493000  38.2143000  51.3313000  33.7623000  37.4633000
  53.2873000  29.5543000  39.1333000  52.2333000  29.0553000  39.5293000
  54.4793000  29.0513000  39.4533000  55.3273000  29.4443000  39.0703000
  54.5903000  27.8703000  40.3173000  54.1473000  27.0033000  39.8273000
  56.0603000  27.5713000  40.6003000  56.4953000  28.5003000  40.9693000
  56.1363000  26.8043000  41.3723000  56.8173000  27.1143000  39.3513000
  56.5363000  27.7493000  38.5123000  58.3163000  27.2103000  39.5783000
  58.5993000  26.5743000  40.4183000  58.8423000  26.8813000  38.6823000
  58.5863000  28.2423000  39.7993000  56.4103000  25.6883000  39.0133000
  55.3383000  25.6503000  38.8253000  56.9473000  25.3573000  38.1243000
  56.6553000  25.0323000  39.8493000  53.8083000  28.0713000  41.6253000
  54.0993000  28.9733000  42.4103000  52.8343000  27.1933000  41.8473000
  52.7003000  26.4553000  41.1713000  51.9223000  27.2633000  42.9843000
  51.7533000  28.2983000  43.2803000  50.5903000  26.6493000  42.5783000
  50.4773000  26.7693000  41.5013000  50.6253000  25.5873000  42.8233000
  49.4303000  27.2833000  43.2743000  49.2483000  28.5143000  43.1453000
  48.6933000  26.5463000  43.9523000  52.4533000  26.5603000  44.2343000
  52.6353000  25.3383000  44.2513000  52.6433000  27.3403000  45.2953000
  52.4653000  28.3313000  45.2283000  53.1593000  26.8153000  46.5543000
  54.0223000  26.1753000  46.3693000  53.5933000  27.9733000  47.4603000
  52.7603000  28.6753000  47.4403000  53.7173000  27.5863000  48.4723000
  54.8803000  28.6923000  47.0263000  54.8103000  28.9363000  45.9673000
  55.0743000  29.9803000  47.8363000  55.1453000  29.7363000  48.8963000
  55.9903000  30.4763000  47.5163000  54.2263000  30.6433000  47.6733000
  56.0643000  27.7533000  47.2123000  55.9203000  26.8603000  46.6033000
  56.9813000  28.2573000  46.9063000  56.1413000  27.4673000  48.2623000
  52.1303000  25.9443000  47.2733000  50.9393000  26.2403000  47.2603000
  52.5983000  24.8513000  47.8773000  53.5793000  24.6213000  47.8043000
  51.7303000  23.9493000  48.6313000  50.7513000  23.8533000  48.1623000
  52.3693000  22.5643000  48.7123000  53.3473000  22.6413000  49.1883000
  51.7323000  21.9023000  49.2993000  52.4863000  22.1573000  47.7083000
  51.5133000  24.5173000  50.0313000  52.1513000  24.0813000  50.9993000
  50.6063000  25.4903000  50.1163000  50.1383000  25.7763000  49.2693000
  50.3083000  26.2153000  51.3523000  51.2313000  26.5953000  51.7913000
  49.3813000  27.3953000  51.0633000  48.4833000  26.9553000  50.6313000
  49.1313000  27.8773000  52.0083000  49.9583000  28.4373000  50.0943000
  50.0633000  27.9943000  49.1043000  49.0253000  29.6263000  50.0183000
  48.9203000  30.0693000  51.0083000  49.4343000  30.3663000  49.3313000
  48.0493000  29.2993000  49.6613000  51.3483000  28.8713000  50.5473000
  52.0103000  28.0053000  50.5723000  51.7443000  29.6093000  49.8503000
  51.2863000  29.3083000  51.5443000  49.7023000  25.3473000  52.4433000
  49.4513000  25.8453000  53.5353000  49.4413000  24.0733000  52.1833000
  49.5603000  23.6573000  51.2713000  48.8943000  23.2453000  53.2563000
  48.2943000  23.8633000  53.9243000  48.0083000  22.1293000  52.6943000
  47.2913000  21.8683000  53.4723000  47.4793000  22.5423000  51.8363000
  48.7583000  20.9003000  52.2743000  49.6613000  20.8293000  52.8823000
  48.1253000  20.0323000  52.4623000  49.1373000  20.9393000  50.8153000
  48.9763000  22.0113000  50.1763000  49.5953000  19.8933000  50.3093000
  50.0203000  22.6493000  54.1113000  49.7843000  22.1733000  55.2183000
  51.2453000  22.7083000  53.5963000  51.3803000  23.1233000  52.6863000
  52.4103000  22.1813000  54.2933000  52.1563000  21.2403000  54.7823000
  53.5493000  21.9263000  53.3073000  53.6873000  22.8443000  52.7383000
  54.4433000  21.7283000  53.8993000  53.3083000  20.7673000  52.3503000
  53.0863000  19.8713000  52.9313000  52.4563000  21.0073000  51.7153000
  54.5403000  20.5163000  51.4783000  54.4083000  19.5623000  50.9673000
  54.6063000  21.3163000  50.7423000  55.8243000  20.4773000  52.3013000
  56.1483000  21.5023000  52.4823000  55.6083000  19.9913000  53.2533000
  56.9063000  19.7323000  51.5993000  57.1083000  20.1813000  50.7183000
  57.7383000  19.7273000  52.1723000  56.6073000  18.7813000  51.4323000
  52.9023000  23.1463000  55.3613000  53.0973000  24.3313000  55.0993000
  53.1213000  22.6363000  56.5673000  52.9243000  21.6673000  56.7773000
  53.6043000  23.4863000  57.6373000  52.9153000  24.3173000  57.7833000
  53.7123000  22.7043000  58.9493000  52.7493000  22.2283000  59.1333000
  54.4783000  21.9373000  58.8293000  54.0703000  23.5983000  60.1293000
  53.2503000  24.4653000  60.5053000  55.1783000  23.4373000  60.6773000
  54.9523000  24.0923000  57.2843000  55.2433000  25.2243000  57.6593000
  55.7853000  23.3533000  56.5633000  55.5623000  22.4153000  56.2623000
  57.0803000  23.9043000  56.1983000  57.6193000  24.1743000  57.1073000
  57.9273000  22.9083000  55.4053000  58.1633000  22.0913000  56.0883000
  57.3553000  22.5213000  54.5623000  59.2133000  23.5313000  54.9003000
  60.2543000  23.8373000  55.7833000  60.1393000  23.5833000  56.8373000
  61.4273000  24.4573000  55.3373000  62.2273000  24.6893000  56.0413000
  61.5693000  24.7773000  53.9933000  62.7273000  25.3883000  53.5573000
  63.3593000  25.5423000  54.2643000  60.5503000  24.4823000  53.0913000
  60.6583000  24.7303000  52.0363000  59.3753000  23.8583000  53.5513000
  58.5743000  23.6223000  52.8523000  56.9183000  25.1523000  55.3503000
  57.5853000  26.1573000  55.5813000  56.0443000  25.0763000  54.3513000
  55.5563000  24.2133000  54.1563000  55.8223000  26.2093000  53.4683000
  56.7723000  26.5853000  53.0893000  54.9403000  25.7983000  52.2703000
  54.0143000  25.3603000  52.6433000  54.6183000  27.0103000  51.4143000
  55.5443000  27.4483000  51.0413000  53.9963000  26.7063000  50.5733000
  54.0843000  27.7473000  52.0143000  55.6733000  24.7593000  51.4323000
  55.8863000  23.8823000  52.0443000  55.0513000  24.4683000  50.5863000
  56.6093000  25.1813000  51.0663000  55.1963000  27.3723000  54.2333000
  55.5843000  28.5283000  54.0463000  54.2373000  27.0583000  55.1033000
  53.9513000  26.0943000  55.2033000  53.5743000  28.0683000  55.9303000
  53.0833000  28.8043000  55.2953000  52.5173000  27.4113000  56.8253000
  52.9683000  26.5003000  57.2203000  52.3283000  28.1063000  57.6433000
  51.2103000  27.0713000  56.1383000  50.6403000  27.9853000  55.9763000
  51.4193000  26.5983000  55.1793000  50.4063000  26.1213000  57.0053000
  50.9913000  25.2153000  57.1653000  50.2143000  26.6023000  57.9643000
  49.1293000  25.7533000  56.4023000  48.9193000  26.1133000  55.4833000
  48.2343000  24.9703000  56.9963000  48.4823000  24.4823000  58.2033000
  49.3513000  24.7073000  58.6673000  47.8023000  23.8873000  58.6543000
  47.0943000  24.6763000  56.3913000  46.9033000  25.0483000  55.4733000
  46.4213000  24.0803000  56.8523000  54.5853000  28.7893000  56.8263000
  54.4813000  29.9973000  57.0583000  55.5623000  28.0323000  57.3193000
  55.5783000  27.0453000  57.1023000  56.5973000  28.5623000  58.2043000
  56.1433000  29.1723000  58.9853000  57.3633000  27.4143000  58.8643000
  57.7043000  26.7223000  58.0943000  58.2253000  27.8183000  59.3963000
  56.5243000  26.7283000  59.7773000  57.0153000  26.0103000  60.1853000
  57.5793000  29.4653000  57.4703000  58.0243000  30.4633000  58.0293000
  57.9373000  29.1133000  56.2363000  57.5993000  28.2563000  55.8223000
  58.8733000  29.9323000  55.4683000  59.7513000  30.1523000  56.0763000
  59.3263000  29.2003000  54.2023000  58.4313000  28.9263000  53.6453000
  59.9193000  29.9003000  53.6143000  60.1483000  27.9533000  54.4843000
  59.4843000  27.1823000  54.8753000  60.5903000  27.6113000  53.5483000
  61.2493000  28.2293000  55.4913000  60.8513000  28.8523000  56.2923000
  61.5963000  27.2823000  55.9073000  62.4043000  28.9403000  54.8273000
  62.7333000  28.3403000  53.9793000  62.0523000  29.9083000  54.4733000
  63.5393000  29.1393000  55.7603000  63.8673000  28.2413000  56.0893000
  64.2903000  29.6153000  55.2813000  63.2353000  29.6943000  56.5473000
  58.2483000  31.2693000  55.0973000  58.9283000  32.2903000  55.0593000
  56.9513000  31.2553000  54.8103000  56.4383000  30.3853000  54.7803000
  56.2443000  32.4853000  54.4863000  56.8333000  33.0733000  53.7833000
  54.8583000  32.1753000  53.8673000  54.3923000  31.3663000  54.4303000
  53.9623000  33.4093000  53.9143000  54.4283000  34.2183000  53.3523000
  52.9933000  33.1713000  53.4753000  53.8253000  33.7193000  54.9503000
  55.0413000  31.7193000  52.4173000  55.2853000  32.6023000  51.8283000
  55.8843000  31.0273000  52.3993000  53.8243000  31.0453000  51.8333000
  52.9823000  31.7363000  51.8513000  54.0303000  30.7503000  50.8043000
  53.5813000  30.1603000  52.4223000  56.0853000  33.3433000  55.7543000
  56.2313000  34.5613000  55.7133000  55.8043000  32.6963000  56.8823000
  55.6543000  31.6973000  56.8773000  55.6693000  33.4083000  58.1463000
  54.9683000  34.2353000  58.0423000  55.1513000  32.4633000  59.2243000
  55.8483000  31.6333000  59.3473000  55.0603000  33.0013000  60.1673000
  54.1753000  32.0763000  58.9313000  57.0163000  33.9973000  58.5633000
  57.0903000  35.0823000  59.1253000  58.0873000  33.2663000  58.2873000
  57.9953000  32.3563000  57.8583000  59.4193000  33.7413000  58.6133000
  59.5113000  33.9003000  59.6883000  60.4543000  32.6993000  58.1833000
  60.2053000  31.7753000  58.7073000  60.3263000  32.5543000  57.1113000
  61.8953000  33.0703000  58.4733000  62.1133000  34.0043000  57.9573000
  61.9913000  33.2183000  59.5493000  62.8773000  32.0003000  58.0203000
  62.7233000  31.4773000  56.9023000  63.8113000  31.6783000  58.7803000
  59.6803000  35.0623000  57.9043000  60.2343000  36.0063000  58.4753000
  59.2513000  35.1173000  56.6493000  58.8353000  34.2973000  56.2303000
  59.4113000  36.3083000  55.8263000  60.4453000  36.6533000  55.8503000
  59.0393000  35.9633000  54.3663000  59.8603000  35.3743000  53.9563000
  58.1473000  35.3413000  54.4383000  58.7593000  37.1493000  53.4523000
  59.7103000  38.1543000  53.2683000  60.6543000  38.0863000  53.8113000
  59.4733000  39.2303000  52.4103000  60.2243000  40.0103000  52.2813000
  58.2683000  39.3053000  51.7243000  58.0463000  40.3633000  50.8733000
  58.7843000  40.9753000  50.8363000  57.2983000  38.3183000  51.8903000
  56.3513000  38.3753000  51.3553000  57.5503000  37.2473000  52.7533000
  56.7993000  36.4693000  52.8913000  58.5523000  37.4683000  56.3543000
  59.0423000  38.5853000  56.5473000  57.2793000  37.1983000  56.6143000
  56.9003000  36.2793000  56.4333000  56.3693000  38.2443000  57.0853000
  56.4473000  39.1263000  56.4513000  54.9283000  37.7293000  57.0323000
  54.8553000  36.8623000  57.6903000  54.2733000  38.5193000  57.3993000
  54.5053000  37.3333000  55.6183000  54.6073000  38.2183000  54.9903000
  55.1983000  36.5643000  55.2763000  52.8263000  36.7113000  55.4953000
  51.9073000  38.2293000  55.5053000  52.2093000  38.8423000  54.6563000
  50.8423000  38.0093000  55.4353000  52.1063000  38.7683000  56.4313000
  56.7273000  38.7413000  58.4893000  56.5613000  39.9243000  58.7883000
  57.2123000  37.8483000  59.3493000  57.2893000  36.8743000  59.0903000
  57.5983000  38.2373000  60.7073000  56.8113000  38.8443000  61.1533000
  57.8173000  37.0033000  61.5813000  58.3213000  36.2343000  60.9963000
  58.4433000  37.2813000  62.4303000  56.5193000  36.4373000  62.1043000
  55.5043000  37.1323000  62.1493000  56.5373000  35.1663000  62.5003000
  55.6953000  34.7393000  62.8593000  57.3943000  34.6333000  62.4413000
  58.8543000  39.0883000  60.6783000  59.0473000  39.9563000  61.5233000
  59.7163000  38.8403000  59.7003000  59.5663000  38.0893000  59.0413000
  60.9113000  39.6503000  59.5593000  61.4943000  39.6123000  60.4803000
  61.7763000  39.1283000  58.4113000  61.9783000  38.0683000  58.5693000
  61.2773000  39.2633000  57.4523000  63.1043000  39.8043000  58.3013000
  63.6183000  40.2553000  57.1063000  64.7913000  40.8273000  57.3163000
  65.3623000  41.2503000  56.4903000  65.0563000  40.7623000  58.6083000
  65.8853000  41.1193000  59.0623000  64.0213000  40.1273000  59.2473000
  64.0583000  39.9753000  60.3263000  60.5023000  41.0893000  59.2723000
  61.0423000  42.0313000  59.8453000  59.5223000  41.2333000  58.3823000
  59.1403000  40.4133000  57.9323000  58.9993000  42.5353000  58.0023000
  59.8183000  43.2003000  57.7283000  58.0583000  42.3923000  56.7983000
  57.3033000  41.6743000  57.1193000  57.5923000  43.3643000  56.6433000
  58.6933000  41.9143000  55.4863000  59.2193000  40.9743000  55.6593000
  57.6143000  41.7043000  54.4463000  57.0893000  42.6423000  54.2733000
  58.0683000  41.3643000  53.5153000  56.9083000  40.9533000  54.8013000
  59.7003000  42.9353000  55.0013000  60.4803000  43.0623000  55.7533000
  60.1483000  42.5903000  54.0693000  59.2003000  43.8883000  54.8323000
  58.2573000  43.1783000  59.1683000  58.4173000  44.3663000  59.4363000
  57.4453000  42.3933000  59.8633000  57.3013000  41.4273000  59.6043000
  56.7133000  42.9173000  61.0063000  56.1003000  43.7593000  60.6863000
  55.8063000  41.8323000  61.6523000  56.3643000  40.8983000  61.7233000
  55.3643000  42.2713000  63.0553000  54.8063000  43.2043000  62.9863000
  54.7303000  41.5013000  63.4953000  56.2433000  42.4193000  63.6843000
  54.5723000  41.5913000  60.7753000  53.9283000  42.4643000  60.8763000
  54.9183000  41.5123000  59.7453000  53.7923000  40.3423000  61.1433000
  53.4463000  40.4193000  62.1743000  52.9353000  40.2393000  60.4793000
  54.4363000  39.4683000  61.0423000  57.6813000  43.4513000  62.0653000
  57.4793000  44.5353000  62.6003000  58.7423000  42.7003000  62.3483000
  58.8703000  41.7983000  61.9113000  59.7093000  43.1223000  63.3563000
  59.1873000  43.4363000  64.2603000  60.6463000  41.9753000  63.7093000
  61.0783000  41.5823000  62.7883000  61.4403000  42.3743000  64.3403000
  59.9353000  40.8703000  64.4393000  58.8083000  41.1133000  64.9183000
  60.4933000  39.7623000  64.5273000  60.5013000  44.3403000  62.8993000
  61.0463000  45.0693000  63.7263000  60.5743000  44.5573000  61.5913000
  60.1673000  43.9153000  60.9263000  61.2583000  45.7383000  61.0823000
  62.2033000  45.8473000  61.6153000  61.5333000  45.6343000  59.5543000
  60.6783000  45.1623000  59.0713000  61.7553000  47.0273000  58.9553000
  62.6113000  47.4983000  59.4393000  61.9463000  46.9373000  57.8863000
  60.8673000  47.6373000  59.1153000  62.7763000  44.7823000  59.3073000
  63.6403000  45.3803000  59.5963000  62.7053000  43.9103000  59.9583000
  62.9353000  44.3253000  57.8633000  63.0073000  45.1953000  57.2123000
  63.8413000  43.7253000  57.7693000  62.0723000  43.7263000  57.5743000
  60.3913000  46.9653000  61.3403000  60.8903000  48.0763000  61.5133000
  59.0793000  46.7473000  61.3643000  58.6943000  45.8263000  61.2083000
  58.1633000  47.8423000  61.6193000  57.8213000  47.7013000  62.6453000
  58.7693000  48.7463000  61.5603000  56.9533000  47.9953000  60.7103000
  56.2153000  48.9593000  60.8753000  56.7253000  47.0783000  59.7653000
  57.3773000  46.3263000  59.5893000  55.5573000  47.2083000  58.8853000
  55.4653000  48.2253000  58.5053000  55.6203000  46.2223000  57.6693000
  54.9033000  46.5363000  56.9123000  57.0223000  46.2283000  57.0743000
  57.7403000  45.9133000  57.8323000  57.0623000  45.5413000  56.2293000
  57.2703000  47.2343000  56.7363000  55.2243000  44.8273000  58.0803000
  54.2063000  44.8373000  58.4683000  55.2773000  44.1643000  57.2173000
  55.9033000  44.4693000  58.8543000  54.2543000  47.0223000  59.6743000
  54.2013000  46.2443000  60.6233000  53.2053000  47.7373000  59.2733000
  53.2943000  48.3543000  58.4793000  51.9303000  47.7023000  59.9833000
  52.1303000  47.3833000  61.0073000  51.3223000  49.0943000  60.0183000
  51.1083000  49.4233000  59.0023000  50.3983000  49.0723000  60.5953000
  52.0243000  49.7863000  60.4833000  50.9273000  46.7313000  59.3773000
  49.8803000  46.5003000  59.9723000  51.2163000  46.1643000  58.2123000
  52.0813000  46.3323000  57.7193000  50.2493000  45.2603000  57.6163000
  50.1463000  44.4013000  58.2813000  49.2983000  45.7873000  57.5553000
  50.6323000  44.7713000  56.2353000  51.7223000  45.0693000  55.7423000
  49.7233000  44.0453000  55.5913000  48.7963000  43.9033000  55.9663000
  50.0343000  43.4783000  54.2873000  50.8023000  44.0823000  53.8043000
  50.5493000  42.0393000  54.4123000  49.7693000  41.3653000  54.7663000
  50.8853000  41.7183000  53.4263000  51.7073000  41.8693000  55.3323000
  51.5033000  41.5913000  56.6823000  50.4853000  41.5373000  57.0683000
  52.5813000  41.3833000  57.5353000  52.4163000  41.1663000  58.5913000
  53.8763000  41.4533000  57.0353000  54.7263000  41.2893000  57.6983000
  54.0883000  41.7323000  55.6863000  55.1033000  41.7883000  55.2933000
  53.0053000  41.9383000  54.8443000  53.1693000  42.1563000  53.7893000
  48.8333000  43.3683000  53.3703000  47.6913000  43.1863000  53.7903000
  49.1513000  43.4713000  52.0883000  50.1003000  43.7023000  51.8313000
  48.2023000  43.2123000  51.0373000  47.1933000  43.3653000  51.4193000
  48.4203000  44.1463000  49.8353000  48.1723000  45.1553000  50.1623000
  49.4783000  44.0983000  49.5773000  47.5713000  43.7823000  48.5963000
  47.4183000  42.7023000  48.5983000  46.6093000  44.2853000  48.6873000
  48.2413000  44.1983000  47.2923000  48.4423000  45.2693000  47.3233000
  49.1813000  43.6563000  47.1893000  47.4013000  43.9103000  46.1243000
  46.5093000  44.3803000  46.0803000  47.7313000  43.0793000  45.1363000
  48.8903000  42.4383000  45.1583000  49.5283000  42.5793000  45.9293000
  49.1313000  41.8103000  44.4053000  46.9003000  42.8893000  44.1163000
  46.0163000  43.3763000  44.0923000  47.1573000  42.2573000  43.3713000
  48.4803000  41.7973000  50.6043000  49.5963000  41.5103000  50.1793000
  47.5363000  40.8873000  50.7823000  46.6583000  41.0843000  51.2413000
  47.8033000  39.5233000  50.3653000  48.8663000  39.3063000  50.4723000
  47.0143000  38.5343000  51.2253000  45.9673000  38.7773000  51.0473000
  47.2213000  37.5293000  50.8563000  47.3043000  38.5943000  52.7313000
  46.8373000  39.4783000  53.1643000  46.7333000  37.3503000  53.3853000
  47.2003000  36.4643000  52.9533000  46.9323000  37.3783000  54.4573000
  45.6573000  37.3113000  53.2173000  48.8143000  38.7013000  52.9993000
  49.2033000  39.6063000  52.5333000  48.9913000  38.7413000  54.0743000
  49.3213000  37.8313000  52.5813000  47.4773000  39.3463000  48.8913000
  46.3113000  39.2803000  48.4943000  48.5303000  39.2973000  48.0833000
  49.4593000  39.3913000  48.4693000  48.3943000  39.1403000  46.6433000
  47.7533000  39.9223000  46.2383000  49.7733000  39.2453000  45.9813000
  50.1783000  40.2323000  46.2023000  50.4163000  38.4833000  46.4223000
  49.7123000  39.0473000  44.4733000  49.1733000  39.9333000  43.7913000
  50.1983000  38.0153000  43.9683000  47.7563000  37.7953000  46.2773000
  48.0413000  36.7723000  46.8973000  46.8823000  37.8213000  45.2743000
  46.6303000  38.7113000  44.8693000  46.2343000  36.6163000  44.7583000
  45.4433000  36.9083000  44.0693000  47.2613000  35.7653000  43.9953000
  48.0563000  35.4573000  44.6753000  46.7713000  34.8813000  43.5873000
  47.6873000  36.3513000  43.1823000  45.6053000  35.7883000  45.8603000
  45.7853000  34.5753000  45.8893000  44.8473000  36.4253000  46.7473000
  44.7303000  37.4273000  46.7073000  44.2263000  35.7003000  47.8513000
  44.9773000  35.1043000  48.3723000  43.6013000  36.6793000  48.8483000
  43.1013000  37.4803000  48.3053000  42.8753000  36.1523000  49.4683000
  44.6173000  37.2293000  49.6743000  44.2243000  37.8423000  50.2993000
  43.1873000  34.7033000  47.3603000  43.0003000  33.6503000  47.9683000
  42.5093000  35.0283000  46.2673000  42.6663000  35.9153000  45.8123000
  41.5063000  34.1273000  45.7033000  40.7013000  33.9683000  46.4213000
  40.9103000  34.7373000  44.4213000  40.3993000  35.6553000  44.7093000
  41.7443000  34.9773000  43.7613000  39.9303000  33.8153000  43.6903000
  40.3823000  32.8253000  43.6243000  39.0153000  33.7573000  44.2803000
  39.6013000  34.3193000  42.2893000  40.4603000  34.8743000  41.9123000
  39.4163000  33.4573000  41.6473000  38.3803000  35.2183000  42.2943000
  37.5603000  34.6843000  42.7753000  38.6143000  36.1153000  42.8673000
  37.9813000  35.6003000  40.9173000  37.7643000  34.7683000  40.3873000
  37.1683000  36.1963000  40.9563000  38.7413000  36.0943000  40.4723000
  42.1113000  32.7593000  45.3703000  41.4193000  31.7393000  45.3803000
  43.4113000  32.7433000  45.1003000  43.9313000  33.6093000  45.0973000
  44.1023000  31.5223000  44.7073000  43.4173000  30.8343000  44.2133000
  45.2163000  31.8823000  43.7343000  45.8163000  32.6073000  44.2843000
  45.8593000  31.0763000  43.3793000  44.7023000  32.5833000  42.5233000
  44.0413000  31.9173000  41.5143000  43.5623000  32.7923000  40.6483000
  42.9983000  32.4633000  39.7763000  43.8983000  34.0033000  41.0583000
  43.6703000  34.8693000  40.5933000  44.6133000  33.9013000  42.2253000
  44.9843000  34.8003000  42.7183000  44.6233000  30.7323000  45.8903000
  45.3553000  29.7583000  45.7243000  44.2313000  31.1413000  47.0863000
  43.6563000  31.9653000  47.1853000  44.6323000  30.4353000  48.2873000
  45.1553000  29.5173000  48.0163000  45.5713000  31.3003000  49.1403000
  44.9893000  32.1533000  49.4883000  45.8733000  30.6943000  49.9953000
  46.8133000  31.7973000  48.4063000  47.3333000  30.9263000  48.0063000
  46.4813000  32.4303000  47.5843000  47.9483000  32.7353000  49.4603000
  47.2823000  34.3883000  49.2743000  46.2493000  34.4043000  49.6203000
  47.8743000  35.0873000  49.8653000  47.3193000  34.6783000  48.2253000
  43.4053000  30.0693000  49.0983000  42.4233000  30.8153000  49.1133000
  43.4393000  28.9093000  49.7413000  44.2343000  28.2903000  49.6643000
  42.3223000  28.4963000  50.5763000  41.3903000  28.5773000  50.0173000
  42.5023000  27.0363000  51.0203000  43.4873000  26.9243000  51.4743000
  41.7383000  26.7283000  51.7343000  42.4423000  26.0723000  49.8923000
  43.4963000  25.5123000  49.2313000  44.4943000  25.7753000  49.5813000
  43.0413000  24.6983000  48.2193000  43.6213000  24.1663000  47.5863000
  41.6723000  24.7223000  48.2133000  40.7593000  24.0603000  47.3793000
  41.1503000  23.4113000  46.5953000  39.4203000  24.2723000  47.6053000
  38.6813000  23.7763000  46.9763000  38.9773000  25.1223000  48.6413000
  37.9143000  25.2863000  48.8173000  39.8873000  25.7773000  49.4723000
  39.4963000  26.4233000  50.2583000  41.2593000  25.5783000  49.2593000
  42.2453000  29.3883000  51.8123000  43.2653000  29.6663000  52.4423000
  41.0503000  29.8943000  52.1453000  39.7753000  29.7593000  51.4143000
  39.4033000  28.7393000  51.5163000  39.9343000  29.9833000  50.3603000
  38.8853000  30.7703000  52.0893000  37.8553000  30.4153000  52.0823000
  38.9453000  31.7213000  51.5623000  39.4123000  30.9003000  53.4943000
  39.0223000  30.0963000  54.1193000  39.1833000  31.8613000  53.9553000
  40.9203000  30.7463000  53.3353000  41.3953000  31.7023000  53.1183000
  41.5733000  30.1223000  54.5783000  42.1893000  30.8173000  55.3833000
  41.4493000  28.8053000  54.7153000  40.9493000  28.2623000  54.0263000
  42.0273000  28.1073000  55.8563000  41.6693000  28.5953000  56.7633000
  41.6713000  27.0773000  55.8343000  43.5463000  28.1043000  55.8633000
  44.1693000  28.1353000  56.9263000  44.1493000  28.0433000  54.6773000
  43.6053000  27.9553000  53.8313000  45.6033000  28.0633000  54.5653000
  46.0363000  27.3453000  55.2623000  46.0423000  27.6913000  53.1433000
  45.4053000  28.2343000  52.4463000  47.0773000  28.0093000  53.0143000
  45.9343000  26.2013000  52.8713000  45.7533000  25.4223000  53.8303000
  46.0343000  25.8053000  51.6953000  46.1333000  29.4403000  54.9273000
  47.1783000  29.5673000  55.5723000  45.4113000  30.4733000  54.4903000
  44.5943000  30.3183000  53.9173000  45.7763000  31.8473000  54.8193000
  46.7983000  32.0433000  54.4953000  44.8163000  32.8593000  54.1413000
  43.7863000  32.5593000  54.3333000  45.0513000  34.2593000  54.7023000
  46.0823000  34.5593000  54.5113000  44.3733000  34.9623000  54.2203000
  44.8683000  34.2553000  55.7773000  45.0373000  32.8613000  52.6243000
  46.0733000  33.1493000  52.4473000  44.8783000  31.8423000  52.2713000
  44.1173000  33.8033000  51.8793000  44.2773000  34.8213000  52.2323000
  44.3313000  33.7513000  50.8123000  43.0813000  33.5153000  52.0573000
  45.7093000  32.0503000  56.3423000  46.6293000  32.5893000  56.9583000
  44.6173000  31.5893000  56.9403000  43.8763000  31.1713000  56.3963000
  44.4343000  31.7063000  58.3813000  44.4273000  32.7563000  58.6723000
  43.1063000  31.0763000  58.7963000  42.3203000  31.5973000  58.2513000
  43.1353000  30.0323000  58.4833000  42.8213000  31.1503000  60.2943000
  42.0993000  30.3743000  60.5493000  43.7523000  30.9693000  60.8343000
  42.2633000  32.5113000  60.6863000  41.8933000  33.0073000  59.7903000
  41.4403000  32.3623000  61.3853000  43.3303000  33.3733000  61.3383000
  44.0673000  32.7143000  61.8003000  43.8113000  33.9673000  60.5623000
  42.7563000  34.2813000  62.3753000  42.3113000  33.7303000  63.0963000
  43.4953000  34.8353000  62.7843000  42.0743000  34.8913000  61.9483000
  45.5783000  31.0403000  59.1383000  46.0843000  31.5973000  60.1143000
  45.9833000  29.8543000  58.6873000  45.5093000  29.4263000  57.9053000
  47.0713000  29.1143000  59.3283000  46.8063000  28.9263000  60.3693000
  47.2793000  27.7773000  58.6313000  47.5553000  27.9483000  57.5913000
  48.0763000  27.2253000  59.1323000  46.3573000  27.1983000  58.6723000
  48.3723000  29.9193000  59.3223000  49.1743000  29.8353000  60.2573000
  48.5863000  30.7013000  58.2703000  47.9323000  30.7353000  57.5023000
  49.7923000  31.5153000  58.1883000  50.6573000  30.9383000  58.5173000
  50.0263000  32.0183000  56.7443000  49.0913000  32.4133000  56.3503000
  51.0903000  33.1163000  56.7283000  52.0273000  32.7213000  57.1233000
  51.2443000  33.4593000  55.7053000  50.7603000  33.9513000  57.3463000
  50.4553000  30.8443000  55.8583000  51.4553000  30.5483000  56.1783000
  49.7583000  30.0273000  56.0463000  50.4723000  31.1633000  54.3743000
  51.1703000  31.9793000  54.1863000  50.7863000  30.2813000  53.8163000
  49.4733000  31.4583000  54.0543000  49.6973000  32.7183000  59.1203000
  50.6503000  33.0473000  59.8303000  48.5383000  33.3673000  59.1203000
  47.7943000  33.0713000  58.5053000  48.3183000  34.5423000  59.9583000
  49.0713000  35.2993000  59.7413000  46.9313000  35.1363000  59.6833000
  46.2263000  34.3323000  59.8933000  46.7743000  35.9503000  60.3913000
  46.7103000  35.6523000  58.2503000  46.8033000  34.8243000  57.5473000
  45.3233000  36.2563000  58.1413000  45.2313000  37.0833000  58.8453000
  45.1653000  36.6223000  57.1273000  44.5773000  35.4963000  58.3743000
  47.7603000  36.6853000  57.8883000  48.7513000  36.2343000  57.9533000
  47.5883000  37.0383000  56.8723000  47.6983000  37.5253000  58.5803000
  48.4553000  34.2023000  61.4383000  48.8323000  35.0533000  62.2433000
  48.1473000  32.9553000  61.7893000  47.8153000  32.3053000  61.0913000
  48.2443000  32.4963000  63.1713000  47.7463000  33.2063000  63.8313000
  47.5773000  31.1243000  63.3353000  47.8443000  30.5143000  62.4723000
  47.9773000  30.6653000  64.2403000  46.0683000  31.2173000  63.4403000
  45.5483000  32.3353000  63.6573000  45.4033000  30.1713000  63.3033000
  49.6973000  32.4013000  63.6213000  49.9703000  32.2863000  64.8073000
  50.6233000  32.4553000  62.6703000  50.3473000  32.5613000  61.7053000
  52.0493000  32.3733000  62.9773000  52.1953000  31.8863000  63.9423000
  52.7753000  31.5583000  61.9043000  52.5623000  32.0523000  60.9573000
  53.8383000  31.6473000  62.1293000  52.3993000  30.0813000  61.8033000
  52.5753000  29.5913000  62.7613000  51.3473000  29.9873000  61.5363000
  53.2583000  29.4193000  60.7283000  53.0663000  29.9253000  59.7833000
  54.3053000  29.5493000  61.0043000  52.9553000  27.9393000  60.5793000
  51.8803000  27.8163000  60.4533000  53.4703000  27.5673000  59.6933000
  53.4053000  27.1683000  61.7743000  52.9293000  27.5113000  62.5963000
  53.1903000  26.1893000  61.6453000  54.4023000  27.2803000  61.8923000
  52.6993000  33.7653000  63.0263000  53.9033000  33.8833000  63.2863000
  51.9133000  34.8123000  62.7913000  50.9303000  34.6803000  62.6043000
  52.4533000  36.1733000  62.7423000  53.4583000  36.1643000  62.3193000
  51.5583000  37.0523000  61.8623000  50.5873000  36.5623000  61.9343000
  51.5103000  38.0273000  62.3463000  51.9323000  37.2323000  60.3863000
  52.5853000  38.1003000  60.2993000  52.6433000  36.0083000  59.8393000
  51.9913000  35.1393000  59.9263000  52.8943000  36.1703000  58.7913000
  53.5573000  35.8333000  60.4083000  50.6713000  37.5163000  59.6053000
  50.2053000  38.4253000  59.9853000  50.9183000  37.6473000  58.5523000
  49.9803000  36.6803000  59.7153000  52.5973000  36.8183000  64.1183000
  51.7873000  36.6063000  65.0093000  53.6393000  37.6283000  64.2653000
  54.2493000  37.8003000  63.4793000  53.8893000  38.3513000  65.5033000
  53.8063000  37.6663000  66.3473000  55.2933000  38.9693000  65.5103000
  55.4033000  39.5873000  64.6193000  55.4443000  39.5823000  66.3993000
  56.4073000  37.9793000  65.4823000  57.7213000  38.3553000  65.3163000
  58.4923000  37.2843000  65.3603000  59.5733000  37.3693000  65.2503000
  57.7203000  36.2273000  65.5473000  58.0353000  35.2703000  65.6223000
  56.4133000  36.6333000  65.6253000  55.6233000  35.8983000  65.7773000
  52.9463000  39.5293000  65.6243000  52.2543000  39.8873000  64.6663000
  52.9193000  40.1193000  66.8173000  53.4303000  39.7273000  67.5963000
  52.1813000  41.3483000  67.0273000  51.2233000  41.2923000  66.5123000
  51.9223000  41.5783000  68.5193000  52.8163000  41.2923000  69.0743000
  51.7183000  42.6363000  68.6803000  50.7503000  40.7733000  69.0433000
  49.9393000  40.2653000  68.2783000  50.6553000  40.6563000  70.3593000
  49.8933000  40.1303000  70.7633000  51.3453000  41.0933000  70.9533000
  53.0633000  42.4713000  66.4813000  54.2613000  42.2383000  66.2853000
  52.5243000  43.6593000  66.2253000  51.5363000  43.8263000  66.3463000
  53.3483000  44.7333000  65.6613000  53.8503000  44.3843000  64.7593000
  52.4643000  45.9383000  65.2983000  51.9703000  46.2273000  66.2263000
  53.1113000  46.7483000  64.9643000  51.3993000  45.6483000  64.2153000
  50.6393000  44.9873000  64.6323000  50.7493000  46.9413000  63.7533000
  51.5093000  47.6013000  63.3363000  50.0023000  46.7203000  62.9913000
  50.2703000  47.4303000  64.6013000  52.0363000  44.9293000  63.0283000
  52.4703000  43.9863000  63.3643000  51.2763000  44.7303000  62.2733000
  52.8193000  45.5553000  62.6003000  54.4853000  45.1343000  66.6083000
  54.3883000  44.9243000  67.8083000  55.5643000  45.6893000  66.0583000
  55.6043000  45.7973000  65.0553000  56.7333000  46.0973000  66.8493000
  57.1903000  45.2233000  67.3153000  57.7753000  46.7733000  65.9453000
  57.9353000  46.1493000  65.0663000  57.3903000  47.7443000  65.6363000
  59.1093000  46.9793000  66.6433000  59.2023000  47.7483000  67.6003000
  60.1473000  46.2923000  66.1703000  61.0553000  46.3943000  66.6013000
  60.0223000  45.6713000  65.3843000  56.3323000  47.0313000  67.9923000
  55.8163000  48.1283000  67.7553000  56.6073000  46.5973000  69.2243000
  57.0363000  45.6893000  69.3353000  56.2213000  47.3373000  70.4333000
  55.1733000  47.6273000  70.3683000  56.4123000  46.4653000  71.6863000
  56.3343000  47.1053000  72.5653000  55.6183000  45.7193000  71.7093000
  57.6683000  45.8153000  71.6873000  57.7523000  45.2813000  72.4813000
  56.9533000  48.6743000  70.5993000  56.6313000  49.4353000  71.5123000
  57.9263000  48.9683000  69.7413000  58.2113000  48.3083000  69.0323000
  58.6333000  50.2463000  69.8233000  58.8003000  50.5033000  70.8703000
  59.9903000  50.1733000  69.1153000  59.8623000  49.6673000  68.1583000
  60.3493000  51.1873000  68.9443000  61.0323000  49.4203000  69.9263000
  61.5523000  49.9283000  70.9223000  61.3413000  48.1963000  69.5023000
  62.0283000  47.6493000  70.0033000  60.8883000  47.8193000  68.6823000
  57.8043000  51.3733000  69.1963000  58.0293000  52.5473000  69.4863000
  56.8403000  51.0183000  68.3483000  56.6743000  50.0443000  68.1353000
  56.0023000  52.0203000  67.7023000  56.2463000  53.0093000  68.0913000
  56.2293000  52.0193000  66.1963000  56.2983000  50.9753000  65.8873000
  55.4193000  52.5053000  65.6543000  57.4823000  52.6733000  65.7603000
  57.7663000  54.0103000  65.7833000  57.0113000  54.6673000  66.2133000
  59.0043000  54.2393000  65.2323000  59.4463000  55.1423000  65.1343000
  59.5453000  53.0423000  64.8423000  60.7743000  52.7613000  64.2383000
  61.4483000  53.5893000  64.0213000  61.0563000  51.4493000  63.9553000
  62.0043000  51.1933000  63.4803000  60.1463000  50.4163000  64.2653000
  60.3793000  49.3753000  64.0403000  58.9243000  50.6973000  64.8683000
  58.2513000  49.8673000  65.0843000  58.6113000  52.0313000  65.1653000
  54.5193000  51.7773000  67.9413000  53.7373000  52.7263000  67.9643000
  54.1193000  50.5203000  68.1113000  54.7773000  49.7533000  68.1013000
  52.7023000  50.2153000  68.2853000  52.1113000  51.1203000  68.1533000
  52.2473000  49.1783000  67.2543000  52.7173000  48.2113000  67.4393000
  51.1643000  49.0713000  67.3113000  52.5683000  49.5473000  65.8393000
  53.7913000  49.1923000  65.2753000  54.5233000  48.6613000  65.8853000
  54.0863000  49.5083000  63.9453000  55.0473000  49.2243000  63.5153000
  53.1483000  50.1873000  63.1703000  53.3723000  50.4343000  62.1333000
  51.9233000  50.5493000  63.7243000  51.1873000  51.0803000  63.1223000
  51.6383000  50.2303000  65.0553000  50.6813000  50.5153000  65.4913000
  52.3833000  49.6863000  69.6733000  53.2143000  49.0623000  70.3243000
  51.1453000  49.9183000  70.1323000  50.0843000  50.6493000  69.4213000
  49.6203000  49.9953000  68.6833000  50.5103000  51.5183000  68.9213000
  49.1483000  51.0273000  70.5223000  48.1343000  51.0863000  70.1293000
  49.4393000  51.9973000  70.9253000  49.2673000  49.9683000  71.5543000
  48.5723000  49.1763000  71.2763000  49.0613000  50.2903000  72.5753000
  50.7023000  49.4583000  71.4493000  51.3563000  49.8753000  72.2153000
  50.7533000  47.9413000  71.5123000  50.6053000  47.2643000  70.4913000
  50.9613000  47.4143000  72.7123000  51.1113000  48.0093000  73.5143000
  51.0143000  45.9783000  72.9033000  51.8293000  45.5493000  72.3193000
  51.2533000  45.6643000  74.3753000  50.4413000  46.0783000  74.9733000
  51.2923000  44.5833000  74.5163000  52.1993000  46.1043000  74.6933000
  49.7173000  45.3263000  72.4333000  48.6343000  45.8823000  72.6153000
  49.8333000  44.1523000  71.8193000  50.7383000  43.7293000  71.6683000
  48.6573000  43.4453000  71.3493000  48.9033000  42.3833000  71.3373000
  47.8623000  43.6243000  72.0733000  48.1733000  43.8573000  69.9703000
  47.1283000  43.3943000  69.5223000  48.9223000  44.7173000  69.2883000
  49.7713000  45.0963000  69.6833000  48.5193000  45.1603000  67.9573000
  47.4623000  45.4243000  67.9593000  49.3293000  46.3883000  67.5373000
  50.3673000  46.2453000  67.8413000  49.2793000  46.4873000  66.4533000
  48.8183000  47.5593000  68.1423000  49.3403000  48.3153000  67.8663000
  48.7143000  44.0553000  66.9303000  49.7663000  43.4303000  66.8773000
  47.6893000  43.8163000  66.1193000  46.8313000  44.3373000  66.2303000
  47.7523000  42.8013000  65.0733000  48.5953000  42.1333000  65.2533000
  46.4693000  41.9753000  65.0633000  45.6413000  42.6643000  65.2253000
  46.3823000  41.5273000  64.0733000  46.4303000  40.8853000  66.1143000
  46.9533000  41.2363000  67.0043000  45.3903000  40.6753000  66.3643000
  47.0963000  39.6133000  65.6033000  46.6943000  38.7673000  66.1613000
  46.8543000  39.4993000  64.5473000  48.6213000  39.6603000  65.7763000
  48.9513000  40.6573000  65.4843000  48.8343000  39.5023000  66.8343000
  49.3513000  38.6353000  64.9633000  49.1553000  38.7803000  63.9833000
  50.3453000  38.7223000  65.1253000  49.0463000  37.7113000  65.2343000
  47.9433000  43.4503000  63.7043000  47.4073000  44.5203000  63.4383000
  48.7023000  42.8013000  62.8103000  49.3753000  41.5013000  62.9683000
  48.6413000  40.7003000  62.8873000  49.8533000  41.4563000  63.9473000
  50.3623000  41.4873000  61.8543000  50.4533000  40.4643000  61.4883000
  51.3253000  41.8193000  62.2433000  49.8733000  42.4053000  60.7893000
  49.3373000  41.8383000  60.0283000  50.6933000  42.9523000  60.3243000
  48.9173000  43.3843000  61.4813000  49.3833000  44.3593000  61.6213000
  47.6333000  43.5463000  60.6803000  46.7703000  42.6733000  60.7013000
  47.5163000  44.6733000  59.9823000  48.2353000  45.3793000  60.0513000
  46.3653000  44.9373000  59.1223000  45.4373000  44.7433000  59.6603000
  46.3843000  46.4133000  58.6893000  46.3243000  47.0963000  59.5373000
  47.3223000  46.5753000  58.1583000  45.2763000  46.8043000  57.7393000
  43.9533000  46.4803000  58.0113000  43.7253000  45.8793000  58.8923000
  42.9223000  46.9133000  57.1753000  41.8893000  46.6523000  57.4043000
  43.2143000  47.6753000  56.0533000  42.4133000  48.0173000  55.3993000
  44.5353000  48.0013000  55.7653000  44.7733000  48.5973000  54.8853000
  45.5583000  47.5623000  56.6083000  46.5953000  47.8123000  56.3843000
  46.4333000  44.0243000  57.8993000  47.4613000  43.9503000  57.2253000
  45.3513000  43.3193000  57.6123000  44.5043000  43.3983000  58.1573000
  45.3623000  42.4023000  56.4843000  46.2943000  42.4773000  55.9233000
  45.1563000  40.9353000  56.9493000  44.2273000  40.8653000  57.5143000
  45.0873000  40.0093000  55.7423000  46.0173000  40.0773000  55.1773000
  44.9433000  38.9823000  56.0793000  44.2533000  40.3023000  55.1063000
  46.2713000  40.5143000  57.9083000  46.3513000  41.2953000  58.6643000
  45.9503000  39.5853000  58.3803000  47.6243000  40.3053000  57.2513000
  47.9473000  41.2333000  56.7803000  48.3533000  40.0083000  58.0063000
  47.5453000  39.5223000  56.4963000  44.2603000  42.7083000  55.4793000
  43.0773000  42.7323000  55.8303000  44.6493000  42.9863000  54.2383000
  45.6163000  43.1893000  54.0273000  43.6583000  43.1533000  53.1773000
  42.6983000  42.8043000  53.5573000  43.4963000  44.6103000  52.6863000
  42.8303000  44.4993000  51.8313000  42.9713000  45.1233000  53.4913000
  44.7103000  45.4193000  52.2793000  45.9933000  45.0923000  52.6863000
  46.1473000  44.2043000  53.3003000  47.0903000  45.8903000  52.3163000
  48.0973000  45.6253000  52.6423000  46.8883000  47.0153000  51.5363000
  47.9383000  47.8193000  51.1543000  48.7863000  47.5113000  51.4843000
  45.6223000  47.3483000  51.1273000  45.4603000  48.2333000  50.5133000
  44.5483000  46.5553000  51.4973000  43.5413000  46.8163000  51.1743000
  43.9713000  42.1873000  52.0393000  45.0623000  42.1963000  51.4683000
  43.0033000  41.3333000  51.7413000  42.1263000  41.3763000  52.2393000
  43.1823000  40.2883000  50.7523000  44.2403000  40.0603000  50.6223000
  42.4653000  39.0233000  51.2343000  41.4033000  39.2553000  51.3073000
  42.6173000  38.2513000  50.4803000  42.9703000  38.5193000  52.5863000
  43.8163000  37.8533000  52.4153000  43.2963000  39.3733000  53.1803000
  41.9053000  37.7623000  53.3663000  41.9523000  36.5363000  53.4713000
  40.9373000  38.4933000  53.9153000  40.2053000  38.0403000  54.4443000
  40.9403000  39.4963000  53.8013000  42.6803000  40.6733000  49.3683000
  41.5593000  41.1513000  49.2063000  43.5283000  40.4603000  48.3683000
  44.4663000  40.1203000  48.5283000  43.1203000  40.7353000  47.0053000
  42.5143000  41.6403000  46.9973000  44.3143000  40.9353000  46.0633000
  44.9943000  41.6483000  46.5303000  44.8183000  39.9743000  45.9513000
  43.8923000  41.4593000  44.6763000  42.8063000  41.3873000  44.6223000
  44.1913000  42.5053000  44.6203000  44.5113000  40.6913000  43.5123000
  45.0903000  39.6093000  43.7373000  44.4173000  41.1773000  42.3653000
  44.8473000  40.5943000  41.7353000  42.2863000  39.5963000  46.4773000
  42.8023000  38.5243000  46.1373000  40.9833000  39.8273000  46.4633000
  40.6393000  40.7013000  46.8333000  40.0243000  38.8813000  45.9353000
  40.5423000  38.0793000  45.4093000  39.1443000  38.2573000  47.0443000
  38.6233000  39.0493000  47.5813000  38.1243000  37.3103000  46.4203000
  38.6453000  36.5163000  45.8843000  37.5073000  36.8723000  47.2053000
  37.4923000  37.8623000  45.7263000  40.0103000  37.5043000  48.0493000
  40.7213000  38.1933000  48.5063000  39.3773000  37.0703000  48.8233000
  40.5533000  36.7093000  47.5383000  39.1153000  39.6073000  44.9553000
  38.3913000  40.5213000  45.3473000  39.1983000  39.2503000  43.6753000
  39.8753000  38.5663000  43.3683000  38.3423000  39.8713000  42.6763000
  38.0933000  40.8823000  42.9963000  39.0263000  39.9223000  41.2853000
  39.2233000  38.9043000  40.9463000  38.1193000  40.6303000  40.2763000
  37.9233000  41.6473000  40.6153000  38.6113000  40.6593000  39.3043000
  37.1783000  40.0883000  40.1913000  40.3593000  40.6633000  41.4043000
  40.1293000  41.6743000  41.7383000  40.9373000  40.1503000  42.1733000
  41.1643000  40.7263000  40.1283000  40.5873000  41.2393000  39.3593000
  42.0923000  41.2693000  40.3103000  41.3963000  39.7143000  39.7943000
  37.0353000  39.1073000  42.5793000  36.9843000  37.9923000  42.0643000
  35.9883000  39.7083000  43.1243000  36.1133000  40.6093000  43.5633000
  34.6643000  39.1113000  43.1413000  34.6493000  38.2043000  42.5373000
  34.2913000  38.7463000  44.5813000  35.0273000  38.0253000  44.9403000
  34.3493000  39.6523000  45.1833000  32.9053000  38.1513000  44.6973000
  32.2573000  37.9473000  43.6483000  32.4643000  37.8923000  45.8413000
  33.6513000  40.0823000  42.5663000  33.1603000  40.9723000  43.2633000
  33.3553000  39.9233000  41.2833000  33.8383000  39.2383000  40.7193000
  32.4043000  40.8033000  40.6323000  32.2393000  41.6913000  41.2423000
  32.9453000  41.2393000  39.2693000  33.1843000  40.3293000  38.7183000
  32.1743000  41.7943000  38.7363000  34.2073000  42.1073000  39.3943000
  35.0093000  41.5043000  39.8213000  34.6333000  42.6263000  38.0423000
  33.8323000  43.2283000  37.6153000  35.5293000  43.2383000  38.1533000
  34.8483000  41.7863000  37.3813000  33.9333000  43.2633000  40.3333000
  33.6593000  42.8773000  41.3153000  34.8283000  43.8793000  40.4233000
  33.1153000  43.8653000  39.9393000  31.0263000  40.1543000  40.5183000
  30.1403000  40.6803000  39.8473000  30.8533000  39.0053000  41.1703000
  31.6133000  38.5583000  41.6653000  29.5503000  38.3623000  41.1833000
  29.3803000  38.2383000  42.2533000  28.9113000  39.1593000  40.8043000
  29.1973000  37.0643000  40.4733000  28.1673000  36.4653000  40.8043000
  29.9993000  36.5933000  39.5283000  30.8703000  37.0273000  39.2573000
  29.5933000  35.3753000  38.8443000  28.5693000  35.2023000  39.1743000
  29.5953000  35.6393000  37.7873000  30.3923000  34.1033000  39.0343000
  30.2883000  33.1893000  38.2183000  31.1763000  34.0193000  40.1013000
  31.2563000  34.7823000  40.7583000  31.9853000  32.8313000  40.3243000
  31.8333000  32.1113000  39.5203000  33.4623000  33.2233000  40.3553000
  33.5753000  34.0283000  41.0813000  34.0283000  32.3533000  40.6893000
  33.9853000  33.6793000  39.0093000  33.9193000  32.8353000  38.3223000
  33.3393000  34.4843000  38.6603000  35.4163000  34.1703000  39.0683000
  36.0693000  34.0093000  40.1183000  35.8923000  34.7183000  38.0573000
  31.6023000  32.1243000  41.6143000  30.9233000  32.6923000  42.4663000
  32.0263000  30.8623000  41.7713000  32.8183000  30.0543000  40.8303000
  33.6813000  30.6283000  40.4943000  32.2023000  29.7873000  39.9723000
  33.2063000  28.8603000  41.6483000  34.1733000  29.0403000  42.1203000
  33.2753000  27.9833000  41.0043000  32.1313000  28.6913000  42.6613000
  32.5263000  28.2073000  43.5553000  31.2813000  28.1213000  42.2873000
  31.6993000  30.1173000  42.9903000  30.6213000  30.1733000  43.1383000
  32.4143000  30.6703000  44.2303000  31.9173000  30.5433000  45.3473000
  33.5853000  31.2693000  44.0323000  33.9783000  31.3273000  43.1043000
  34.3453000  31.8393000  45.1423000  34.2233000  31.1973000  46.0153000
  35.8503000  31.9643000  44.8013000  35.9643000  32.5563000  43.8943000
  36.5933000  32.6433000  45.9483000  36.4813000  32.0503000  46.8563000
  37.6513000  32.7253000  45.6983000  36.1803000  33.6383000  46.1113000
  36.4513000  30.5773000  44.5643000  36.5023000  30.0743000  45.5313000
  35.7703000  30.0343000  43.9093000  37.8343000  30.6113000  43.9393000
  38.5173000  31.1523000  44.5953000  38.1963000  29.5923000  43.8013000
  37.7853000  31.1123000  42.9733000  33.8143000  33.2203000  45.4973000
  33.6393000  34.0663000  44.6223000  33.5403000  33.4453000  46.7783000
  33.6423000  32.7133000  47.4673000  33.0293000  34.7363000  47.2133000
  32.9023000  35.3993000  46.3583000  31.6753000  34.5463000  47.8893000
  31.8463000  34.0493000  48.8453000  31.2483000  35.5333000  48.0653000
  30.7063000  33.7143000  47.0493000  29.9663000  34.3903000  46.6233000
  31.2763000  33.2463000  46.2463000  29.9943000  32.6293000  47.8713000
  29.2203000  33.1163000  48.4643000  29.5313000  31.9333000  47.1713000
  30.9443000  31.8603000  48.8043000  31.7433000  32.5463000  49.0863000
  30.3723000  31.5853000  49.6913000  31.5383000  30.6263000  48.1913000
  32.0693000  30.8793000  47.3703000  32.1483000  30.1773000  48.8613000
  30.7983000  29.9903000  47.9313000  34.0093000  35.4203000  48.1493000
  34.7153000  34.7563000  48.9043000  34.0723000  36.7473000  48.0953000
  33.5333000  37.2813000  47.4293000  35.0013000  37.4593000  48.9613000
  35.9993000  37.0343000  48.8523000  35.0603000  38.9513000  48.6003000
  35.6163000  39.4713000  49.3813000  35.5863000  39.0543000  47.6513000
  33.7683000  39.5133000  48.4873000  33.8433000  40.4433000  48.2623000
  34.6393000  37.2793000  50.4383000  35.5093000  37.3443000  51.2953000
  33.3663000  37.0363000  50.7343000  32.6663000  37.0183000  50.0073000
  32.9333000  36.8413000  52.1193000  33.2463000  37.6893000  52.7293000
  31.4083000  36.7253000  52.1883000  31.1213000  36.5693000  53.2283000
  30.9743000  37.6573000  51.8273000  30.9323000  35.6453000  51.3993000
  29.9763000  35.5993000  51.4643000  33.5783000  35.5963000  52.7463000
  33.6383000  35.4683000  53.9683000  34.0573000  34.6793000  51.9123000
  33.9893000  34.8143000  50.9143000  34.7003000  33.4653000  52.4033000
  34.0343000  32.9463000  53.0933000  35.0283000  32.5243000  51.2373000
  35.6313000  33.0833000  50.5213000  35.6143000  31.6953000  51.6353000
  33.7923000  31.9833000  50.5443000  32.6923000  32.0523000  51.1273000
  33.9253000  31.4853000  49.4093000  36.0063000  33.7933000  53.1213000
  36.5553000  32.9583000  53.8513000  36.5003000  35.0093000  52.9113000
  36.0083000  35.6623000  52.3203000  37.7733000  35.4233000  53.4883000
  38.3003000  34.5623000  53.9023000  38.6463000  36.0533000  52.3973000
  38.0383000  36.8433000  51.9583000  39.5263000  36.4913000  52.8683000
  39.0813000  35.0903000  51.3143000  38.2393000  34.7893000  50.2413000
  37.2743000  35.2903000  50.1733000  38.6173000  33.8603000  49.2623000
  37.9603000  33.6473000  48.4193000  39.8483000  33.2303000  49.3573000
  40.2043000  32.2933000  48.4163000  39.5293000  32.1573000  47.7483000
  40.7073000  33.5193000  50.4083000  41.6783000  33.0283000  50.4793000
  40.3193000  34.4473000  51.3813000  40.9883000  34.6793000  52.2103000
  37.6133000  36.4203000  54.6383000  38.6143000  36.9103000  55.1603000
  36.3783000  36.7043000  55.0473000  35.5863000  36.2673000  54.5983000
  36.1223000  37.6823000  56.1133000  36.5183000  38.6553000  55.8243000
  34.6203000  37.8203000  56.3633000  34.1413000  36.8413000  56.3613000
  34.4573000  38.3013000  57.3283000  33.8983000  38.6583000  55.3343000
  34.5953000  39.3183000  54.3233000  35.6823000  39.2373000  54.2833000
  33.9123000  40.0813000  53.3633000  34.4683000  40.5933000  52.5783000
  32.5263000  40.1833000  53.4143000  31.9923000  40.7733000  52.6713000
  31.8213000  39.5273000  54.4213000  30.7353000  39.6023000  54.4683000
  32.5103000  38.7713000  55.3733000  31.9623000  38.2573000  56.1633000
  36.8173000  37.3153000  57.4273000  37.1373000  38.1943000  58.2243000
  37.0483000  36.0283000  57.6533000  36.7863000  35.3153000  56.9883000
  37.6953000  35.6143000  58.8863000  37.1833000  36.1293000  59.6993000
  37.5353000  34.5403000  58.9803000  39.1833000  35.9013000  58.9793000
  39.7573000  35.7823000  60.0573000  39.8073000  36.2933000  57.8683000
  39.2833000  36.3993000  57.0123000  41.2503000  36.5633000  57.8393000
  41.7293000  36.1213000  58.7143000  41.8763000  35.9583000  56.5813000
  41.4203000  36.4233000  55.7083000  42.9473000  36.1633000  56.5853000
  41.6723000  34.4623000  56.4933000  41.6183000  33.7763000  57.5083000
  41.5623000  33.9493000  55.2753000  41.4253000  32.9553000  55.1603000
  41.6173000  34.5543000  54.4693000  41.5653000  38.0533000  57.8563000
  42.6733000  38.4503000  58.2123000  40.6093000  38.8723000  57.4353000
  39.7163000  38.5183000  57.1263000  40.8273000  40.3053000  57.4103000
  40.6173000  40.7173000  58.3973000  41.8663000  40.5063000  57.1473000
  39.9223000  40.9723000  56.3933000  38.8903000  40.4203000  56.0113000
  40.3103000  42.1623000  55.9503000  41.1543000  42.5883000  56.3073000
  39.5283000  42.8973000  54.9623000  38.4663000  42.8193000  55.1933000
  39.9253000  44.3763000  54.9783000  41.0013000  44.4233000  54.8113000
  39.4073000  44.8583000  54.1503000  39.5853000  45.0873000  56.2663000
  38.7343000  44.5823000  56.7243000  40.4463000  45.0233000  56.9333000
  39.2393000  46.5443000  56.0253000  40.0573000  47.0293000  55.4933000
  38.3293000  46.6083000  55.4303000  39.0223000  47.2453000  57.2903000
  39.5963000  46.9683000  58.0743000  38.1313000  48.2143000  57.4673000
  37.3683000  48.6133000  56.4593000  37.4663000  48.1773000  55.5533000
  36.6933000  49.3503000  56.6023000  38.0013000  48.7813000  58.6593000
  38.5813000  48.4733000  59.4283000  37.3243000  49.5173000  58.7943000
  39.7493000  42.3253000  53.5613000  40.6443000  41.5073000  53.3463000
  38.9143000  42.7483000  52.6193000  38.1763000  43.3953000  52.8573000
  39.0283000  42.3083000  51.2363000  40.0013000  41.8453000  51.0673000
  37.9163000  41.2873000  50.8483000  37.9923000  41.0663000  49.7843000
  38.0753000  40.0053000  51.6423000  37.9993000  40.2243000  52.7073000
  37.2913000  39.3023000  51.3603000  39.0503000  39.5643000  51.4323000
  36.5303000  41.8893000  51.1023000  36.4103000  42.7913000  50.5033000
  35.7633000  41.1653000  50.8273000  36.4313000  42.1393000  52.1593000
  38.9093000  43.4923000  50.2873000  38.2233000  44.4783000  50.5753000
  39.6103000  43.4123000  49.1683000  40.1943000  42.6103000  48.9753000
  39.5103000  44.4513000  48.1583000  39.7203000  45.4243000  48.6023000
  40.5093000  44.2053000  47.0243000  40.2603000  44.8603000  46.1903000
  41.9283000  44.4843000  47.4793000  42.1793000  43.8283000  48.3133000
  42.6173000  44.3013000  46.6553000  42.0113000  45.5233000  47.7983000
  40.4013000  42.8373000  46.6063000  41.0243000  42.6693000  45.8953000
  38.1183000  44.4013000  47.5433000  37.6653000  43.3293000  47.1383000
  37.4213000  45.5263000  47.5003000  37.7673000  46.3803000  47.9133000
  36.0983000  45.5393000  46.8923000  35.7133000  44.5223000  46.8153000
  35.1313000  46.3673000  47.7533000  35.1433000  45.9183000  48.7473000
  35.5493000  47.3723000  47.8053000  33.6833000  46.4393000  47.2403000
  33.0823000  46.8533000  48.0503000  33.6623000  47.1173000  46.3883000
  33.1173000  45.0923000  46.8283000  33.4413000  44.6233000  45.7213000
  32.3363000  44.5013000  47.6003000  36.1973000  46.1073000  45.4723000
  36.1343000  47.3193000  45.2753000  36.3653000  45.2173000  44.4933000
  36.4463000  44.2353000  44.7183000  36.5383000  45.6253000  43.1013000
  37.1963000  46.4923000  43.0473000  37.1623000  44.4873000  42.2923000
  36.7743000  43.5353000  42.6563000  36.9463000  44.5853000  41.2293000
  38.6543000  44.4193000  42.4213000  39.2473000  43.6843000  43.4453000
  38.6143000  43.1323000  44.1413000  40.6363000  43.6483000  43.5873000
  41.0893000  43.0703000  44.3943000  41.4433000  44.3513000  42.6973000
  42.5283000  44.3283000  42.8013000  40.8573000  45.0863000  41.6703000
  41.4843000  45.6383000  40.9703000  39.4733000  45.1163000  41.5373000
  39.0163000  45.6903000  40.7333000  35.2453000  46.1063000  42.4493000
  35.2983000  46.7623000  41.4083000  34.0903000  45.8033000  43.0343000
  34.0433000  45.2483000  43.8783000  32.8403000  46.2813000  42.4493000
  32.8163000  46.0293000  41.3893000  31.6323000  45.6423000  43.1303000
  31.7113000  45.8873000  44.1903000  30.7513000  46.1263000  42.7113000
  31.5093000  44.1493000  42.9683000  31.0583000  43.9213000  42.0033000
  32.4973000  43.6913000  43.0243000  30.6323000  43.5963000  44.0813000
  31.2593000  43.4273000  44.9573000  29.8713000  44.3393000  44.3173000
  29.9643000  42.3013000  43.6843000  29.5883000  42.3993000  42.6663000
  30.7043000  41.5003000  43.7223000  28.8353000  41.9773000  44.6023000
  28.1503000  42.7183000  44.5683000  28.4073000  41.1083000  44.3163000
  29.1843000  41.8843000  45.5463000  32.7303000  47.7983000  42.6063000
  32.0453000  48.4693000  41.8413000  33.4263000  48.3233000  43.6093000
  33.9573000  47.7023000  44.2053000  33.4183000  49.7513000  43.9273000
  32.4073000  50.0793000  44.1683000  34.3193000  50.0093000  45.1413000
  34.1073000  49.2433000  45.8873000  35.3493000  49.9053000  44.7993000
  34.1283000  51.3723000  45.7533000  34.8053000  52.4823000  45.2503000
  35.4883000  52.3463000  44.4123000  34.6203000  53.7533000  45.8033000
  35.1643000  54.6113000  45.4083000  33.7513000  53.9153000  46.8693000
  33.5543000  55.1653000  47.4063000  34.0673000  55.8473000  46.9673000
  33.0693000  52.8273000  47.3863000  32.3863000  52.9553000  48.2263000
  33.2593000  51.5603000  46.8273000  32.7243000  50.7003000  47.2313000
  33.8703000  50.6153000  42.7453000  33.1083000  51.4413000  42.2423000
  35.1123000  50.4223000  42.3133000  35.7043000  49.7283000  42.7493000
  35.6543000  51.1943000  41.2123000  35.5423000  52.2493000  41.4613000
  36.7143000  50.9513000  41.1273000  34.9793000  50.9263000  39.8843000
  34.8373000  51.8273000  39.0663000  34.5643000  49.6863000  39.6633000
  34.7333000  48.9563000  40.3413000  33.9013000  49.3303000  38.4163000
  34.5243000  49.6403000  37.5783000  33.6973000  47.8073000  38.3403000
  33.0683000  47.4823000  39.1693000  33.2163000  47.5513000  37.3973000
  34.6643000  47.3063000  38.4023000  32.5603000  50.0493000  38.2833000
  32.2573000  50.6213000  37.2353000  31.7673000  50.0293000  39.3513000
  32.0573000  49.5383000  40.1863000  30.4523000  50.6633000  39.3423000
  29.9213000  50.3973000  38.4293000  29.6253000  50.1973000  40.5423000
  30.2663000  50.2703000  41.4223000  28.7893000  50.8883000  40.6443000
  29.0983000  48.7823000  40.4183000  29.9403000  48.0913000  40.4643000
  28.4233000  48.5873000  41.2523000  28.3573000  48.5883000  39.1133000
  28.0413000  49.5623000  38.7403000  29.0303000  48.1233000  38.3923000
  27.1383000  47.7023000  39.3113000  26.6393000  48.0143000  40.2293000
  26.4703000  47.8543000  38.4643000  27.4963000  46.2563000  39.4083000
  28.1163000  46.1143000  40.1943000  26.6573000  45.7093000  39.5393000
  27.9583000  45.9653000  38.5583000  30.5553000  52.1813000  39.3573000
  29.7363000  52.8653000  38.7453000  31.5413000  52.7133000  40.0713000
  32.1653000  52.1293000  40.6113000  31.7253000  54.1623000  40.1273000
  30.7903000  54.6433000  40.4143000  32.7993000  54.5233000  41.1613000
  32.5773000  53.8843000  42.0163000  33.7603000  54.2353000  40.7343000
  32.8603000  55.9853000  41.6183000  33.1533000  56.6123000  40.7763000
  31.4933000  56.4303000  42.1333000  31.2003000  55.8033000  42.9763000
  31.5473000  57.4693000  42.4563000  30.7563000  56.3343000  41.3373000
  33.9213000  56.1313000  42.7123000  34.8933000  55.8313000  42.3193000
  33.9673000  57.1693000  43.0393000  33.6613000  55.4953000  43.5593000
  32.1213000  54.7103000  38.7533000  31.6773000  55.7843000  38.3483000
  32.9613000  53.9653000  38.0463000  33.3213000  53.0943000  38.4103000
  33.3863000  54.3873000  36.7243000  33.8253000  55.3823000  36.7953000
  34.1343000  53.6863000  36.3533000  32.2223000  54.4283000  35.7513000
  32.1283000  55.3323000  34.9273000  31.3293000  53.4493000  35.8493000
  31.4543000  52.7253000  36.5433000  30.1653000  53.3733000  34.9713000
  30.4903000  53.4483000  33.9343000  29.4153000  52.0453000  35.1563000
  29.0843000  51.9653000  36.1923000  28.2193000  51.9843000  34.2393000
  28.5503000  52.0623000  33.2043000  27.6993000  51.0373000  34.3833000
  27.5433000  52.8073000  34.4683000  30.2943000  50.9563000  34.8493000
  29.8273000  50.1253000  34.9653000  29.1863000  54.5033000  35.2403000
  28.6343000  55.0863000  34.3093000  28.9553000  54.8133000  36.5123000
  29.3653000  54.2803000  37.2673000  28.0203000  55.8833000  36.8483000
  27.1153000  55.8083000  36.2463000  27.6173000  55.8373000  38.3683000
  26.8393000  55.0873000  38.5093000  28.8123000  55.4833000  39.2133000
  29.5923000  56.2323000  39.0743000  28.5203000  55.4543000  40.2633000
  29.1923000  54.5053000  38.9163000  27.0443000  57.1773000  38.8233000
  26.1583000  57.4123000  38.2343000  26.7743000  57.1173000  39.8783000
  27.7913000  57.9583000  38.6843000  28.5853000  57.2613000  36.4803000
  27.8663000  58.1123000  35.9593000  29.8693000  57.4813000  36.7293000
  30.4353000  56.7913000  37.2043000  30.4693000  58.7773000  36.4223000
  29.7843000  59.5703000  36.7213000  31.8163000  58.9483000  37.1723000
  32.3653000  58.0073000  37.1243000  32.6583000  60.0613000  36.5473000
  32.1113000  61.0023000  36.5963000  33.5973000  60.1583000  37.0943000
  32.8693000  59.8173000  35.5063000  31.5093000  59.2933000  38.6363000
  31.0553000  60.2833000  38.6413000  30.7843000  58.5603000  38.9903000
  32.7023000  59.2883000  39.5373000  33.4283000  60.0213000  39.1853000
  32.3943000  59.5423000  40.5513000  33.1573000  58.2973000  39.5343000
  30.6303000  58.9793000  34.9103000  30.5913000  60.1083000  34.4243000
  30.8063000  57.8853000  34.1773000  30.8753000  56.9833000  34.6273000
  30.9133000  57.9433000  32.7253000  31.4613000  58.8363000  32.4263000
  31.6623000  56.7153000  32.2083000  31.2403000  55.8483000  32.7163000
  31.4583000  56.6443000  31.1403000  33.1653000  56.7523000  32.4353000
  33.5773000  57.6423000  31.9603000  33.3653000  56.7873000  33.5073000
  33.8133000  55.5173000  31.8413000  33.2653000  54.6373000  32.1803000
  33.7593000  55.5823000  30.7553000  35.2103000  55.3753000  32.2313000
  35.4103000  54.8223000  33.0533000  36.2243000  55.9323000  31.5803000
  35.9993000  56.6683000  30.5043000  35.0533000  56.8053000  30.1793000
  36.7753000  57.0893000  30.0133000  37.4673000  55.7453000  32.0013000
  37.6403000  55.1773000  32.8193000  38.2363000  56.1703000  31.5033000
  29.5153000  57.9843000  32.1083000  29.3473000  58.2193000  30.9133000
  28.5223000  57.7383000  32.9553000  28.7563000  57.4883000  33.9063000
  27.1223000  57.7383000  32.5683000  26.4963000  57.5043000  33.4293000
  26.7273000  59.1193000  32.0363000  27.3533000  59.3313000  31.1693000
  25.6833000  59.0683000  31.7273000  26.8973000  60.2233000  33.0653000
  26.1983000  60.0383000  33.8813000  27.9183000  60.1783000  33.4463000
  26.6353000  61.6043000  32.4743000  26.2083000  61.4803000  31.4793000
  25.9233000  62.1253000  33.1133000  27.9123000  62.4123000  32.3783000
  28.4153000  62.3773000  33.3453000  28.5513000  61.9573000  31.6213000
  27.6403000  63.8233000  32.0133000  27.0493000  64.2443000  32.7153000
  28.5123000  64.3303000  31.9593000  27.1753000  63.8553000  31.1183000
  26.8293000  56.6533000  31.5393000  26.0673000  56.8573000  30.5883000
  27.4203000  55.4843000  31.7513000  28.0603000  55.3653000  32.5243000
  27.2213000  54.3673000  30.8453000  27.1223000  54.7273000  29.8223000
  28.4263000  53.4173000  30.9163000  28.7513000  53.2763000  31.9483000
  28.1713000  52.4503000  30.4823000  29.6143000  53.9273000  30.1593000
  29.7463000  55.1553000  29.5713000  28.8993000  55.8353000  29.6573000
  30.9763000  55.2643000  28.9753000  31.3153000  56.0723000  28.4743000
  31.6713000  54.1003000  29.1683000  32.9543000  53.7413000  28.7513000
  33.5363000  54.4643000  28.1813000  33.4043000  52.4913000  29.0893000
  34.4013000  52.1763000  28.7813000  32.6073000  51.6003000  29.8283000
  32.9713000  50.6073000  30.0933000  31.3273000  51.9603000  30.2453000
  30.7473000  51.2363000  30.8183000  30.8443000  53.2323000  29.9113000
  25.9233000  53.6243000  31.1583000  25.4803000  53.5743000  32.3053000
  25.3263000  53.0603000  30.1113000  25.7373000  53.2413000  29.2073000
  24.0753000  52.3033000  30.1663000  23.6163000  52.2983000  29.1783000
  24.3083000  50.8443000  30.6073000  23.3513000  50.4383000  30.9363000
  24.6733000  50.2683000  29.7563000  25.3023000  50.7143000  31.7393000
  26.5063000  50.8733000  31.5413000  24.8043000  50.4063000  32.9363000
  25.4243000  50.3063000  33.7283000  23.8093000  50.2733000  33.0473000
  23.0103000  52.9633000  31.0433000  22.3583000  52.3013000  31.8473000
  22.8253000  54.2663000  30.8683000  23.3883000  54.7843000  30.2093000
  21.8083000  54.9833000  31.6193000  21.6863000  55.9273000  31.0893000
  20.9053000  54.3833000  31.5063000  22.0283000  55.2703000  33.0953000
  21.1153000  55.7583000  33.7603000  23.2143000  54.9763000  33.6173000
  23.9303000  54.5423000  33.0523000  23.5023000  55.2263000  35.0243000
  22.6923000  54.8473000  35.6473000  24.7903000  54.5193000  35.4203000
  25.6093000  54.9953000  34.8803000  24.9313000  54.6623000  36.4923000
  24.7743000  53.0433000  35.1093000  23.7593000  52.7623000  34.8303000
  25.4443000  52.8683000  34.2673000  25.2183000  52.2123000  36.2843000
  26.4453000  52.0453000  36.4663000  24.3383000  51.7293000  37.0273000
  23.6193000  56.7253000  35.3133000  24.0493000  57.4983000  34.4553000
  23.2363000  57.1253000  36.5233000  22.9183000  56.4403000  37.1953000
  23.2753000  58.5293000  36.9303000  23.9093000  59.0933000  36.2473000
  21.8723000  59.1343000  36.9073000  21.3553000  58.7553000  37.7893000
  21.9973000  60.2133000  36.9963000  21.0683000  58.8243000  35.6863000
  21.1033000  59.6743000  35.0053000  21.4843000  57.9453000  35.1933000
  19.6403000  58.5513000  36.0753000  19.2933000  57.6753000  35.5283000
  19.6053000  58.3463000  37.1463000  18.7523000  59.7253000  35.7593000
  19.2263000  60.6373000  36.1223000  18.6203000  59.7903000  34.6803000
  17.4263000  59.5623000  36.4123000  17.5493000  59.5023000  37.4133000
  16.8433000  60.3563000  36.1923000  16.9873000  58.7173000  36.0763000
  23.8093000  58.6743000  38.3453000  23.6413000  57.7783000  39.1613000
  24.4223000  59.8163000  38.6413000  24.5633000  60.5243000  37.9353000
  24.9533000  60.0583000  39.9813000  25.6303000  59.2513000  40.2633000
  25.7273000  61.3823000  40.0173000  25.1883000  62.0903000  39.3893000
  25.7213000  61.7333000  41.0493000  27.1653000  61.2653000  39.5303000
  27.5663000  60.3223000  39.9033000  27.1453000  61.2443000  38.4413000
  28.2253000  62.6183000  40.0793000  28.9453000  61.9393000  41.5823000
  29.5003000  61.0313000  41.3433000  29.6213000  62.6703000  42.0253000
  28.1523000  61.7023000  42.2913000  23.8363000  60.0813000  41.0333000
  24.0903000  59.8573000  42.2173000  22.6013000  60.3473000  40.6123000
  22.4143000  60.5753000  39.6473000  21.4923000  60.3753000  41.5563000
  21.7273000  61.0453000  42.3833000  20.2143000  60.8753000  40.8673000
  19.4273000  60.9553000  41.6173000  20.4133000  61.8593000  40.4433000
  19.7993000  59.9933000  39.8393000  19.0003000  60.3323000  39.4303000
  21.2593000  58.9933000  42.1723000  20.6903000  58.8693000  43.2563000
  21.7253000  57.9543000  41.4903000  22.2033000  58.0923000  40.6113000
  21.5523000  56.5893000  41.9763000  20.5353000  56.4513000  42.3433000
  21.8033000  55.5903000  40.8483000  22.7853000  55.8383000  40.4453000
  21.8373000  54.5983000  41.3013000  20.7823000  55.6003000  39.7323000
  19.5163000  56.1633000  39.9103000  19.2693000  56.6163000  40.8703000
  18.5733000  56.1513000  38.8803000  17.5903000  56.5973000  39.0253000
  18.9003000  55.5703000  37.6603000  17.9823000  55.5403000  36.6403000
  17.1463000  55.9483000  36.8763000  20.1503000  55.0093000  37.4603000
  20.4063000  54.5563000  36.5023000  21.0833000  55.0253000  38.4933000
  22.0693000  54.5843000  38.3443000  22.5083000  56.2673000  43.1243000
  22.3823000  55.2203000  43.7603000  23.4543000  57.1613000  43.3933000
  23.5283000  58.0063000  42.8453000  24.4433000  56.9283000  44.4433000
  24.7113000  55.8713000  44.4783000  25.7073000  57.7443000  44.1603000
  25.3613000  58.7763000  44.1203000  26.3633000  57.6143000  45.0213000
  26.4783000  57.4133000  42.8753000  25.8093000  57.4973000  42.0193000
  27.6393000  58.3863000  42.7103000  28.3093000  58.3013000  43.5663000
  28.1863000  58.1493000  41.7973000  27.2553000  59.4043000  42.6503000
  26.9903000  55.9873000  42.9293000  26.1493000  55.3013000  43.0283000
  27.5363000  55.7613000  42.0133000  27.6553000  55.8713000  43.7863000
  23.9263000  57.2663000  45.8433000  24.6873000  57.1963000  46.8043000
  22.6543000  57.6233000  45.9853000  22.0263000  57.7163000  45.2003000
  22.1543000  57.9613000  47.3173000  22.7513000  58.7733000  47.7313000
  20.6883000  58.4053000  47.2703000  20.3653000  58.5233000  48.3053000
  20.6723000  59.3743000  46.7723000  19.7543000  57.4573000  46.5573000
  20.2393000  57.0963000  45.6503000  19.5373000  56.6133000  47.2123000
  18.4543000  58.1643000  46.1923000  17.6203000  57.5703000  46.5663000
  18.4463000  59.1423000  46.6723000  18.3183000  58.3373000  44.6753000
  19.2853000  58.1113000  44.2253000  17.5773000  57.6203000  44.3223000
  17.9013000  59.7113000  44.2913000  18.5883000  60.3753000  44.6193000
  17.8273000  59.7713000  43.2863000  17.0063000  59.9193000  44.7093000
  22.3073000  56.7943000  48.2903000  22.5673000  57.0093000  49.4723000
  22.1543000  55.5663000  47.7963000  21.9003000  55.4393000  46.8273000
  22.2763000  54.3793000  48.6413000  22.3393000  54.6763000  49.6883000
  21.0563000  53.4613000  48.4643000  21.0973000  52.6873000  49.2313000
  20.1513000  54.0543000  48.5953000  21.0063000  52.7913000  47.0993000
  21.6573000  53.2293000  46.1483000  20.2213000  51.7203000  46.9983000
  20.1483000  51.2333000  46.1173000  19.7033000  51.3993000  47.8043000
  23.5633000  53.6093000  48.3523000  23.6263000  52.3943000  48.5213000
  24.5873000  54.3353000  47.9183000  24.4583000  55.3273000  47.7803000
  25.8923000  53.7583000  47.6133000  25.8223000  53.0713000  46.7703000
  26.8533000  54.8883000  47.2443000  26.4093000  55.3223000  46.3493000
  26.9463000  55.6553000  48.0133000  28.2463000  54.4793000  46.8763000
  29.3873000  54.7703000  47.5633000  29.2683000  55.2743000  48.5223000
  30.4873000  54.3423000  46.8603000  31.4483000  54.4403000  47.1573000
  30.0713000  53.7563000  45.6953000  30.8143000  53.1723000  44.6613000
  31.9013000  53.1543000  44.7463000  30.1193000  52.6553000  43.5973000
  30.6643000  52.1963000  42.7723000  28.7233000  52.7023000  43.5443000
  28.1823000  52.2863000  42.6953000  27.9823000  53.2803000  44.5723000
  26.8963000  53.2953000  44.4803000  28.6623000  53.8193000  45.6713000
  26.4373000  52.9833000  48.8123000  26.3343000  53.4343000  49.9503000
  27.0233000  51.8203000  48.5553000  27.1063000  51.4663000  47.6133000
  27.5643000  51.0223000  49.6393000  28.6473000  50.9553000  49.5283000
  27.3263000  51.5013000  50.5893000  26.9833000  49.6273000  49.6333000
  26.8033000  49.0323000  48.5733000  26.6893000  49.0953000  50.8143000
  26.8783000  49.5933000  51.6723000  26.1263000  47.7533000  50.9043000
  26.8343000  47.0243000  50.5103000  25.8283000  47.4053000  52.3673000
  25.2943000  48.2523000  52.7973000  25.1783000  46.5303000  52.3633000
  27.0753000  47.1103000  53.2073000  26.8253000  46.3123000  53.9073000
  27.8583000  46.7663000  52.5303000  27.5723000  48.3283000  53.9823000
  27.3183000  49.4733000  53.5333000  28.2163000  48.1413000  55.0413000
  24.8533000  47.6413000  50.0683000  24.5423000  46.5813000  49.5243000
  24.1263000  48.7493000  49.9673000  24.4123000  49.5993000  50.4313000
  22.9013000  48.7673000  49.1883000  22.1943000  48.0753000  49.6453000
  22.4913000  49.7763000  49.2163000  23.1233000  48.3643000  47.7433000
  22.1923000  47.9453000  47.0633000  24.3593000  48.4843000  47.2703000
  25.0913000  48.8663000  47.8523000  24.6863000  48.1213000  45.8973000
  23.7863000  48.1333000  45.2833000  25.6913000  49.1253000  45.3153000
  26.4023000  49.4133000  46.0903000  26.2303000  48.6963000  44.4703000
  25.0543000  50.3963000  44.8203000  24.2093000  51.2153000  45.5153000
  23.9813000  50.9283000  46.5423000  23.8163000  52.2703000  44.7263000
  23.1953000  53.0143000  45.0113000  24.4043000  52.1513000  43.4943000
  24.3113000  52.9743000  42.3643000  23.6853000  53.8643000  42.4223000
  25.0203000  52.6053000  41.2483000  24.9693000  53.2203000  40.3503000
  25.8163000  51.4453000  41.2363000  26.3783000  51.1603000  40.3473000
  25.9103000  50.6253000  42.3613000  26.5393000  49.7363000  42.3023000
  25.1943000  50.9793000  43.5153000  25.2523000  46.7013000  45.8183000
  25.7613000  46.2793000  44.7773000  25.1633000  45.9693000  46.9223000
  24.7513000  46.3403000  47.7663000  25.6613000  44.6063000  46.9433000
  25.0743000  44.0523000  47.6773000  25.4993000  44.1813000  45.9533000
  27.1323000  44.4863000  47.2963000  27.7453000  43.4513000  47.0453000
  27.7063000  45.5383000  47.8673000  27.1753000  46.3773000  48.0493000
  29.1123000  45.5163000  48.2463000  29.6903000  44.9793000  47.4933000
  29.6613000  46.9473000  48.3593000  29.0733000  47.5093000  49.0853000
  30.7033000  46.9213000  48.6793000  29.6243000  47.7343000  47.0693000
  29.3213000  47.1183000  45.8533000  29.1073000  46.0493000  45.8423000
  29.2903000  47.8493000  44.6633000  29.0513000  47.3543000  43.7223000
  29.5653000  49.2073000  44.6823000  29.5433000  49.7833000  43.7573000
  29.8723000  49.8383000  45.8913000  30.0913000  50.9053000  45.9113000
  29.8983000  49.0983000  47.0753000  30.1353000  49.5883000  48.0203000
  29.2853000  44.8233000  49.5873000  28.3193000  44.6593000  50.3263000
  30.5103000  44.4123000  49.9013000  31.2833000  44.5393000  49.2633000
  30.7723000  43.7683000  51.1863000  30.0823000  42.9423000  51.3573000
  32.2313000  43.2233000  51.2723000  32.3813000  42.7663000  52.2513000
  32.4793000  42.1953000  50.1943000  32.3303000  42.6503000  49.2163000
  33.5023000  41.8263000  50.2713000  31.7853000  41.3643000  50.3173000
  33.2273000  44.3683000  51.1503000  33.0643000  45.0793000  51.9603000
  34.2423000  43.9753000  51.2123000  33.0903000  44.8693000  50.1933000
  30.5793000  44.7753000  52.3233000  30.5413000  45.9863000  52.0783000
  30.4273000  44.2923000  53.5743000  30.3773000  42.8813000  54.0013000
  31.3783000  42.4503000  53.9493000  29.7093000  42.3263000  53.3433000
  29.8543000  42.9633000  55.4173000  30.2783000  42.1523000  56.0113000
  28.7683000  42.8783000  55.4113000  30.2823000  44.2973000  55.9323000
  31.3073000  44.1943000  56.2913000  29.6613000  44.7143000  56.7253000
  30.2493000  45.2123000  54.7053000  29.2953000  45.7293000  54.6033000
  31.3813000  46.2343000  54.7243000  32.5313000  45.9003000  54.4603000
  31.0463000  47.4773000  55.0453000  30.0793000  47.6963000  55.2333000
  32.0213000  48.5613000  55.0873000  32.4073000  48.7583000  54.0873000
  31.3553000  49.8393000  55.6173000  30.5483000  50.1193000  54.9423000
  30.9463000  49.6363000  56.6073000  32.2903000  50.9013000  55.7013000
  31.8523000  51.6873000  56.0343000  33.2413000  48.2173000  55.9503000
  34.3703000  48.5463000  55.5853000  33.0283000  47.5453000  57.0803000
  32.0933000  47.3283000  57.3933000  34.1493000  47.2303000  57.9723000
  34.8413000  48.0723000  57.9993000  33.6543000  46.9513000  59.4123000
  34.5343000  46.8033000  60.0393000  33.1133000  47.8353000  59.7493000
  32.7493000  45.7343000  59.5153000  32.4653000  45.0923000  58.4843000
  32.3173000  45.4153000  60.6423000  35.0443000  46.0883000  57.4553000
  35.9803000  45.6693000  58.1343000  34.7723000  45.5833000  56.2613000
  33.9853000  45.9063000  55.7183000  35.6193000  44.5403000  55.6973000
  36.4723000  44.3653000  56.3543000  34.8393000  43.2283000  55.5473000
  33.9063000  43.4773000  55.0433000  35.4383000  42.5823000  54.9043000
  34.5323000  42.4993000  56.8553000  33.8933000  43.1413000  57.4613000
  34.0003000  41.5793000  56.6153000  35.7963000  42.1643000  57.6343000
  36.3733000  41.4253000  57.0773000  36.3903000  43.0703000  57.7573000
  35.4923000  41.6203000  58.9593000  35.3513000  40.6213000  59.0213000
  35.4013000  42.3453000  60.0733000  35.5833000  43.6603000  60.0413000
  35.7933000  44.1163000  59.1653000  35.5123000  44.1973000  60.8943000
  35.1163000  41.7523000  61.2253000  34.9703000  40.7533000  61.2533000
  35.0483000  42.3023000  62.0703000  36.1103000  44.9663000  54.3293000
  36.7443000  44.1983000  53.6153000  35.8493000  46.2183000  53.9813000
  35.3743000  46.8583000  54.6013000  36.1843000  46.6733000  52.6493000
  36.4393000  45.7823000  52.0763000  34.9583000  47.3273000  52.0163000
  34.6963000  48.2253000  52.5753000  35.1813000  47.5933000  50.9833000
  34.1213000  46.6293000  52.0393000  37.3563000  47.6293000  52.5723000
  37.5233000  48.5333000  53.3793000  38.1743000  47.3723000  51.5593000
  38.0013000  46.5293000  51.0293000  39.2733000  48.2303000  51.1503000
  39.4113000  49.0203000  51.8883000  40.5773000  47.4383000  51.0333000
  40.5823000  46.8903000  51.9763000  40.4323000  46.7393000  50.2093000
  41.9243000  48.1683000  50.8563000  42.7403000  47.4733000  51.0583000
  42.0433000  48.6873000  49.4433000  41.2283000  49.3813000  49.2413000
  42.9973000  49.2013000  49.3243000  41.9913000  47.8523000  48.7443000
  42.0753000  49.2933000  51.8603000  42.0313000  48.8873000  52.8713000
  43.0353000  49.7883000  51.7103000  41.2693000  50.0133000  51.7233000
  38.8643000  48.7603000  49.7793000  38.7273000  47.9663000  48.8423000
  38.6023000  50.0623000  49.6633000  38.6683000  50.6883000  50.4533000
  38.1243000  50.5973000  48.3933000  37.9433000  49.7983000  47.6743000
  36.8153000  51.4003000  48.5823000  36.4753000  51.7683000  47.6153000
  35.7453000  50.5073000  49.1883000  36.0843000  50.1383000  50.1573000
  34.8263000  51.0773000  49.3193000  35.5573000  49.6633000  48.5253000
  37.0543000  52.6063000  49.4603000  37.8013000  53.2513000  48.9973000
  36.1223000  53.1583000  49.5823000  37.4133000  52.2793000  50.4373000
  39.1523000  51.4583000  47.6813000  40.1183000  51.9443000  48.2703000
  38.9143000  51.6233000  46.3853000  38.0943000  51.1893000  45.9873000
  39.7803000  52.3883000  45.5103000  40.0183000  53.3503000  45.9633000
  41.0893000  51.6183000  45.2783000  41.6393000  52.0493000  44.4423000
  41.7063000  51.6593000  46.1773000  40.8903000  50.1503000  44.9563000
  40.6343000  49.2213000  45.9753000  40.5873000  49.5713000  47.0073000
  40.4403000  47.8603000  45.6863000  40.2423000  47.1483000  46.4883000
  40.5033000  47.4203000  44.3623000  40.3543000  46.3663000  44.1263000
  40.7603000  48.3433000  43.3313000  40.8113000  48.0043000  42.2973000
  40.9513000  49.6963000  43.6353000  41.1513000  50.4113000  42.8373000
  39.0803000  52.6233000  44.1803000  38.1213000  51.9273000  43.8603000
  39.5303000  53.6113000  43.4173000  40.2683000  54.2223000  43.7363000
  38.9263000  53.8753000  42.1183000  37.8683000  53.6143000  42.1253000
  39.0643000  55.3663000  41.7483000  40.1073000  55.6623000  41.8633000
  38.6263000  55.6063000  40.3203000  37.5843000  55.3103000  40.2053000
  38.7323000  56.6643000  40.0803000  39.2483000  55.0173000  39.6463000
  38.2133000  56.2013000  42.7003000  38.5543000  56.0453000  43.7243000
  38.3083000  57.2553000  42.4433000  37.1703000  55.8983000  42.6163000
  39.5793000  52.9873000  41.0693000  38.9003000  52.3293000  40.2843000
  40.9073000  52.9563000  41.0973000  41.3933000  53.5483000  41.7563000
  41.7003000  52.1193000  40.2053000  41.0873000  51.2993000  39.8323000
  42.2193000  52.9323000  39.0033000  42.7103000  52.2293000  38.3303000
  41.3623000  53.3783000  38.5003000  43.2093000  54.0343000  39.4013000
  43.0113000  54.6763000  40.4513000  44.1863000  54.2703000  38.6523000
  42.8793000  51.5333000  40.9613000  43.2653000  52.0623000  42.0073000
  43.4243000  50.4223000  40.4773000  42.9713000  49.9043000  39.7383000
  44.6053000  49.8403000  41.1043000  45.0433000  50.5653000  41.7903000
  44.2533000  48.5543000  41.9013000  45.0083000  48.4303000  42.6783000
  43.2753000  48.6863000  42.3643000  44.2213000  47.2983000  41.0523000
  43.9623000  47.3513000  39.8603000  44.4763000  46.1443000  41.6833000
  44.4683000  45.2763000  41.1663000  44.6763000  46.1463000  42.6743000
  45.6923000  49.6373000  40.0563000  45.4713000  49.9613000  38.8923000
  46.8583000  49.1393000  40.4493000  47.0143000  48.9123000  41.4223000
  47.9693000  48.9763000  39.5143000  48.1933000  49.9283000  39.0333000
  49.2213000  48.4973000  40.2573000  50.0933000  48.5803000  39.6083000
  49.3793000  49.0943000  41.1563000  49.1523000  47.0693000  40.6993000
  48.5183000  46.6773000  41.8583000  48.6103000  45.3663000  41.9903000
  48.1683000  44.8593000  42.8483000  49.2843000  44.8933000  40.9563000
  49.5103000  43.9223000  40.7903000  49.6353000  45.9363000  40.1343000
  50.2013000  45.7443000  39.2233000  47.6413000  48.0203000  38.3663000
  48.2583000  48.0943000  37.3053000  46.6763000  47.1303000  38.5693000
  46.1803000  47.0983000  39.4493000  46.3033000  46.1783000  37.5303000
  47.1953000  45.8643000  36.9873000  45.6353000  44.9383000  38.1323000
  45.0863000  45.2603000  39.0173000  44.9363000  44.5473000  37.3933000
  46.6253000  43.8483000  38.5203000  47.7973000  43.8773000  38.0873000
  46.2053000  42.9463000  39.2743000  45.3183000  46.7693000  36.5233000
  45.6243000  46.8553000  35.3293000  44.1453000  47.1863000  37.0023000
  43.9193000  47.0773000  37.9813000  43.0963000  47.6393000  36.0953000
  43.1483000  47.0633000  35.1713000  41.6903000  47.4573000  36.7123000
  40.9433000  47.7083000  35.9603000  41.5853000  46.4083000  36.9923000
  41.4473000  48.3163000  37.9443000  42.1083000  49.3313000  38.1633000
  40.4723000  47.9083000  38.7553000  40.2613000  48.4343000  39.5913000
  39.9493000  47.0733000  38.5313000  43.2903000  49.0413000  35.5523000
  42.4873000  49.4713000  34.7333000  44.3123000  49.7743000  35.9833000
  44.9373000  49.4753000  36.7193000  44.5243000  51.0893000  35.3863000
  43.5603000  51.5743000  35.2373000  45.3923000  51.9873000  36.2823000
  45.2923000  53.0023000  35.8993000  44.9673000  51.9333000  37.2853000
  46.8623000  51.6103000  36.3353000  46.9703000  50.7023000  36.9293000
  47.2093000  51.4213000  35.3193000  47.7303000  52.7013000  36.9513000
  48.9543000  52.6123000  36.9313000  47.0973000  53.7363000  37.4983000
  47.6293000  54.4843000  37.9193000  46.0883000  53.7683000  37.4903000
  45.1963000  50.9133000  34.0243000  45.2993000  51.8513000  33.2313000
  45.6393000  49.6803000  33.7703000  45.5393000  48.9763000  34.4883000
  46.2973000  49.3063000  32.5203000  46.1813000  50.1013000  31.7853000
  47.7913000  49.0783000  32.7613000  48.1733000  48.5113000  31.9123000
  48.2683000  50.0583000  32.7873000  48.1033000  48.3253000  34.0593000
  47.8833000  48.9823000  34.9003000  47.4623000  47.4453000  34.1093000
  49.5603000  47.8943000  34.1223000  49.7493000  47.4353000  35.0933000
  49.7453000  47.1633000  33.3353000  50.4823000  49.0163000  33.9463000
  51.0563000  49.0173000  33.1153000  50.6223000  50.0133000  34.8153000
  49.8983000  50.0333000  35.9283000  49.2413000  49.2883000  36.1133000
  50.0083000  50.7923000  36.5853000  51.4713000  51.0033000  34.5643000
  52.0113000  50.9963000  33.7113000  51.5733000  51.7573000  35.2283000
  45.6643000  48.0403000  31.9283000  46.3083000  47.2943000  31.1973000
  44.3983000  47.8083000  32.2623000  43.9213000  48.4423000  32.8873000
  43.6643000  46.6573000  31.7543000  42.6353000  46.8083000  32.0813000
  43.7173000  46.7413000  30.6693000  44.1133000  45.2623000  32.1643000
  43.7953000  44.2923000  31.4753000  44.8083000  45.1353000  33.2923000
  45.0343000  45.9403000  33.8583000  45.2983000  43.8263000  33.7233000
  45.3313000  43.1473000  32.8713000  46.6963000  43.9413000  34.3063000
  46.8973000  44.9683000  34.6113000  46.8013000  43.2803000  35.1673000
  47.7703000  43.5643000  33.3473000  48.4753000  42.3873000  33.4453000
  49.3603000  42.3233000  32.4663000  50.0223000  41.4623000  32.3683000
  49.2513000  43.4183000  31.7393000  49.8033000  43.6443000  30.9243000
  48.2643000  44.2113000  32.2663000  48.0243000  45.1653000  31.7983000
  44.4153000  43.1503000  34.7583000  44.6413000  41.9883000  35.0863000
  43.4183000  43.8123000  35.3083000  43.1333000  44.7603000  35.1093000
  42.6723000  43.0643000  36.3043000  43.2153000  42.1303000  36.4533000
  42.7103000  43.6543000  37.2203000  41.2363000  42.7503000  35.9833000
  40.9153000  41.8323000  35.2293000  40.3783000  43.5313000  36.6213000
  40.7613000  44.2103000  37.2633000  38.9433000  43.4613000  36.4733000
  38.6583000  43.1073000  35.4833000  38.3523000  42.5203000  37.5143000
  38.6223000  42.8653000  38.5123000  37.2673000  42.5053000  37.4173000
  38.7443000  41.5143000  37.3603000  38.3733000  44.8563000  36.6413000
  38.9123000  45.6573000  37.4093000  37.2983000  45.1493000  35.9213000
  36.8823000  44.4623000  35.3093000  36.6913000  46.4643000  35.9933000
  35.7453000  46.4343000  36.5343000  37.3593000  47.1833000  36.4693000
  36.4313000  46.9003000  34.5713000  35.4873000  47.6413000  34.2863000
  37.2903000  46.4323000  33.6723000  38.0683000  45.8493000  33.9493000
  37.1343000  46.7463000  32.2683000  37.7903000  46.0553000  31.7383000
  36.0963000  46.5153000  32.0293000  37.4413000  48.1603000  31.8203000
  38.2823000  48.8503000  32.3963000  36.7323000  48.5873000  30.7793000
  36.0633000  47.9643000  30.3503000  36.9233000  49.9043000  30.1923000
  37.9933000  50.1123000  30.1603000  36.3793000  49.9143000  28.7633000
  35.3083000  49.7153000  28.7813000  36.5613000  50.8893000  28.3123000
  36.8823000  49.1443000  28.1783000  36.2623000  51.0093000  31.0083000
  36.5223000  52.1833000  30.7603000  35.4293000  50.6503000  31.9833000
  35.2233000  49.6753000  32.1523000  34.7393000  51.6563000  32.7923000
  34.4053000  52.4763000  32.1573000  33.5153000  51.0393000  33.4813000
  32.8093000  51.8373000  33.7083000  33.0543000  50.3313000  32.7933000
  33.8703000  50.3703000  34.6773000  33.0833000  49.9973000  35.0813000
  35.6563000  52.2943000  33.8363000  35.4073000  53.4123000  34.2843000
  36.7183000  51.5933000  34.2123000  36.8843000  50.6783000  33.8173000
  37.6503000  52.0903000  35.2193000  37.1433000  52.2383000  36.1723000
  38.8393000  51.1153000  35.4143000  39.3223000  50.9423000  34.4523000
  39.8463000  51.7053000  36.3863000  39.3653000  51.8773000  37.3493000
  40.6773000  51.0113000  36.5163000  40.2213000  52.6503000  35.9933000
  38.3313000  49.7593000  35.9123000  37.6673000  49.3623000  35.1443000
  39.2003000  49.1073000  36.0133000  37.5923000  49.8233000  37.2353000
  36.7243000  50.4733000  37.1363000  37.2653000  48.8223000  37.5183000
  38.2563000  50.2183000  38.0043000  38.2113000  53.4693000  34.8613000
  38.6693000  53.7073000  33.7383000  38.1753000  54.3763000  35.8323000
  37.7353000  54.1513000  36.7133000  38.7083000  55.7163000  35.6493000
  38.7323000  55.9643000  34.5883000  37.8273000  56.7423000  36.3733000
  37.6393000  56.3203000  37.3613000  38.3813000  57.6753000  36.4773000
  36.4883000  57.0163000  35.6693000  36.0843000  56.0763000  35.2933000
  35.5003000  57.6393000  36.6423000  35.9043000  58.5793000  37.0193000
  34.5563000  57.8283000  36.1313000  35.3323000  56.9573000  37.4763000
  36.7203000  57.9373000  34.4633000  37.4053000  57.4563000  33.7653000
  35.7703000  58.1303000  33.9653000  37.1513000  58.8793000  34.8033000
  40.1423000  55.7783000  36.1593000  40.4853000  55.1323000  37.1533000
  40.9813000  56.5413000  35.4653000  40.6503000  57.0403000  34.6533000
  42.3893000  56.6593000  35.8223000  42.5353000  56.4173000  36.8753000
  43.2203000  55.6823000  34.9753000  42.6793000  54.7403000  34.8873000
  43.4643000  56.2483000  33.6083000  44.0063000  57.1893000  33.6963000
  44.0543000  55.5423000  33.0233000  42.5103000  56.4233000  33.1123000
  44.4763000  55.4473000  35.6123000  44.9953000  54.8363000  35.0833000
  42.9043000  58.0903000  35.6093000  42.1793000  58.9463000  35.1073000
  44.1503000  58.3483000  35.9953000  44.7063000  57.6463000  36.4643000
  44.7183000  59.6763000  35.8243000  44.1363000  60.3973000  36.3973000
  46.1783000  59.7213000  36.3163000  46.5463000  60.7463000  36.3453000
  46.2253000  59.2903000  37.3173000  47.1473000  58.9383000  35.4643000
  47.7503000  59.5223000  34.3513000  47.4973000  60.5493000  34.0893000
  48.6733000  58.8063000  33.5723000  49.1363000  59.2753000  32.7043000
  48.9963000  57.4973000  33.9093000  49.7133000  56.9363000  33.3103000
  48.4003000  56.9023000  35.0183000  48.6503000  55.8753000  35.2873000
  47.4793000  57.6233000  35.7893000  47.0123000  57.1563000  36.6573000
  44.6263000  60.1343000  34.3663000  44.6373000  61.3313000  34.0933000
  44.5383000  59.1933000  33.4293000  44.5853000  58.2113000  33.6633000
  44.4173000  59.5653000  32.0203000  45.2543000  60.2023000  31.7363000
  44.4253000  58.3173000  31.1263000  43.6533000  57.6033000  31.4133000
  44.2533000  58.6463000  30.1023000  45.7273000  57.5643000  31.1233000
  45.9503000  56.3153000  31.6353000  45.1113000  55.8293000  32.1323000
  47.2463000  55.9323000  31.3983000  47.6563000  55.0523000  31.6803000
  47.8953000  56.9313000  30.7243000  49.2203000  57.0043000  30.2663000
  49.8793000  56.1553000  30.4523000  49.6063000  58.1453000  29.6103000
  50.6283000  58.2333000  29.2403000  48.7103000  59.2113000  29.4033000
  49.0243000  60.1153000  28.8833000  47.3903000  59.1403000  29.8603000
  46.7323000  59.9873000  29.6703000  46.9703000  57.9833000  30.5343000
  43.1303000  60.3693000  31.7913000  43.0843000  61.2523000  30.9343000
  42.0913000  60.0473000  32.5593000  42.1923000  59.2893000  33.2203000
  40.8083000  60.7563000  32.5043000  40.7193000  61.2913000  31.5593000
  39.6513000  59.7613000  32.6133000  39.6563000  59.3533000  33.6243000
  38.7243000  60.3083000  32.4473000  39.7553000  58.6323000  31.6153000
  39.7243000  58.9073000  30.3983000  39.8683000  57.4693000  32.0513000
  40.7193000  61.7343000  33.6783000  39.7543000  61.7313000  34.4323000
  41.7443000  62.5693000  33.7983000  42.4863000  62.4733000  33.1193000
  41.9253000  63.5223000  34.8923000  42.3583000  62.9343000  35.7023000
  42.9203000  64.5973000  34.4863000  42.4973000  65.1993000  33.6833000
  43.1363000  65.2353000  35.3433000  43.8423000  64.1283000  34.1423000
  40.6403000  64.1633000  35.4253000  40.3543000  64.0483000  36.6183000
  39.8723000  64.8453000  34.5843000  40.1193000  64.9543000  33.6113000
  38.6783000  65.5373000  35.0813000  38.9693000  66.2623000  35.8423000
  37.9543000  66.2773000  33.9493000  38.7183000  66.7523000  33.3343000
  37.4273000  65.5283000  33.3593000  36.9593000  67.3363000  34.4383000
  36.0143000  66.8493000  34.6783000  37.3603000  67.8113000  35.3343000
  36.7303000  68.3883000  33.3663000  37.6783000  68.8963000  33.1883000
  36.4173000  67.8753000  32.4573000  35.7203000  69.3883000  33.7133000
  36.0333000  70.2303000  34.1753000  34.4203000  69.2353000  33.4843000
  33.9763000  68.1223000  32.9173000  34.6283000  67.3943000  32.6623000
  32.9883000  68.0063000  32.7443000  33.5673000  70.2033000  33.7893000
  33.9083000  71.0613000  34.1983000  32.5813000  70.0773000  33.6123000
  37.7033000  64.6043000  35.7943000  37.2823000  64.8963000  36.9083000
  37.3253000  63.5023000  35.1563000  37.6543000  63.3113000  34.2213000
  36.3813000  62.5643000  35.7643000  35.5363000  63.1083000  36.1853000
  35.8563000  61.5823000  34.7133000  36.7463000  61.0823000  34.3303000
  35.2243000  60.8553000  35.2243000  35.0793000  62.2063000  33.5483000
  35.7323000  62.8853000  33.0003000  34.5923000  61.1133000  32.6193000
  33.9393000  60.4333000  33.1683000  34.0403000  61.5583000  31.7923000
  35.4473000  60.5593000  32.2303000  33.9083000  63.0213000  34.0843000
  34.2833000  63.8133000  34.7323000  33.3603000  63.4613000  33.2523000
  33.2433000  62.3713000  34.6533000  37.0173000  61.7953000  36.9253000
  36.3373000  61.4383000  37.8813000  38.3183000  61.5483000  36.8363000
  38.8273000  61.8293000  36.0103000  39.0413000  60.8333000  37.8843000
  38.5733000  59.8663000  38.0723000  40.4933000  60.5973000  37.4463000
  40.4713000  60.1553000  36.4503000  40.9653000  61.5783000  37.3983000
  41.2853000  59.7013000  38.3773000  40.9023000  58.3763000  38.6003000
  40.0103000  57.9953000  38.1033000  41.6453000  57.5383000  39.4483000
  41.3183000  56.5173000  39.6453000  42.7783000  58.0333000  40.0713000
  43.5403000  57.2103000  40.8593000  43.1973000  56.3143000  40.9093000
  43.1743000  59.3473000  39.8693000  44.0633000  59.7363000  40.3663000
  42.4283000  60.1733000  39.0243000  42.7363000  61.2053000  38.8613000
  39.0113000  61.6043000  39.2123000  38.7793000  61.0153000  40.2693000
  39.2543000  62.9153000  39.1593000  39.4793000  63.3543000  38.2783000
  39.2473000  63.7453000  40.3693000  39.9633000  63.3513000  41.0913000
  39.6353000  65.1863000  40.0333000  39.1023000  65.4643000  39.1253000
  39.3003000  65.8143000  40.8583000  41.1283000  65.3803000  39.8233000
  41.6443000  65.1263000  40.7503000  41.4563000  64.7073000  39.0313000
  41.4543000  66.8143000  39.4383000  40.8063000  67.4773000  40.0113000
  42.4953000  67.0093000  39.6993000  41.2473000  67.0653000  37.9443000
  41.9123000  66.4083000  37.3833000  40.2123000  66.8363000  37.6913000
  41.5413000  68.4813000  37.5973000  42.5013000  68.6923000  37.8323000
  41.3983000  68.6213000  36.6083000  40.9253000  69.0893000  38.1173000
  37.8813000  63.7243000  41.0373000  37.7743000  63.7463000  42.2613000
  36.8363000  63.6803000  40.2213000  36.9823000  63.6843000  39.2223000
  35.4693000  63.6273000  40.7193000  35.2983000  64.4333000  41.4333000
  34.4903000  63.7863000  39.5583000  35.0533000  63.5943000  38.6453000
  33.7283000  63.0173000  39.6833000  33.8313000  65.1353000  39.4673000
  33.3743000  65.3793000  40.4263000  34.5813000  65.8873000  39.2213000
  32.5583000  65.1243000  38.1873000  31.1823000  65.7563000  39.1013000
  31.4213000  66.7513000  39.4763000  30.3093000  65.8123000  38.4523000
  30.9683000  65.0943000  39.9413000  35.2003000  62.2903000  41.4133000
  34.5543000  62.2363000  42.4603000  35.6923000  61.2133000  40.8083000
  36.1833000  61.3113000  39.9313000  35.5113000  59.8743000  41.3513000
  34.4553000  59.7013000  41.5573000  35.9893000  58.8303000  40.3423000
  37.0483000  58.9833000  40.1343000  35.8423000  57.8313000  40.7553000
  35.4193000  58.9283000  39.4193000  36.2663000  59.7153000  42.6613000
  35.7243000  59.2173000  43.6463000  37.5253000  60.1313000  42.6663000
  37.9633000  60.4833000  41.8273000  38.3243000  60.0433000  43.8723000
  38.3173000  59.0253000  44.2633000  39.7923000  60.4563000  43.5953000
  39.8053000  61.4463000  43.1403000  40.5873000  60.4853000  44.8963000
  40.5763000  59.4943000  45.3523000  41.6173000  60.7763000  44.6883000
  40.1383000  61.2043000  45.5813000  40.4343000  59.4723000  42.6183000
  39.8783000  59.4743000  41.6813000  41.4663000  59.7683000  42.4293000
  40.4183000  58.4703000  43.0483000  37.7153000  60.9313000  44.9593000
  37.6923000  60.5613000  46.1273000  37.2013000  62.0913000  44.5543000
  37.2433000  62.3533000  43.5803000  36.5703000  63.0093000  45.4893000
  37.2883000  63.2643000  46.2693000  36.2803000  63.9123000  44.9533000
  35.3383000  62.4003000  46.1333000  35.1503000  62.5003000  47.3463000
  34.4843000  61.7713000  45.3333000  34.6353000  61.7293000  44.3363000
  33.2823000  61.1423000  45.8803000  32.7103000  61.8793000  46.4443000
  32.3933000  60.5823000  44.7603000  32.0733000  61.4043000  44.1203000
  32.9233000  59.8413000  44.1623000  31.1383000  59.9133000  45.2633000
  29.9743000  60.6483000  45.4553000  29.9683000  61.7093000  45.2083000
  28.8183000  60.0403000  45.9603000  27.9123000  60.6283000  46.1073000
  28.8263000  58.6853000  46.2753000  27.9313000  58.2073000  46.6733000
  29.9823000  57.9413000  46.0813000  29.9943000  56.8773000  46.3223000
  31.1313000  58.5563000  45.5773000  32.0393000  57.9723000  45.4253000
  33.6513000  60.0053000  46.8373000  33.0213000  59.8283000  47.8753000
  34.6843000  59.2493000  46.4813000  35.1603000  59.4253000  45.6083000
  35.1313000  58.1283000  47.2973000  34.3023000  57.4383000  47.4533000
  36.2803000  57.3683000  46.6143000  35.8783000  56.9243000  45.7043000
  37.0433000  58.1013000  46.3543000  36.9043000  56.2683000  47.4873000
  37.2153000  56.7373000  48.4213000  36.1213000  55.5373000  47.6913000
  38.3303000  55.4223000  46.7403000  39.5963000  56.6683000  46.8093000
  39.7703000  56.9533000  47.8473000  40.5193000  56.2733000  46.3823000
  39.2783000  57.5423000  46.2413000  35.5863000  58.5723000  48.6823000
  35.1333000  58.0173000  49.6803000  36.4603000  59.5663000  48.7783000
  36.9183000  60.0033000  47.9913000  36.9153000  59.9063000  50.1153000
  36.8773000  59.0093000  50.7343000  38.3463000  60.4563000  50.1373000
  38.3033000  60.9013000  51.1313000  38.9513000  59.5493000  50.1723000
  38.9663000  61.4383000  49.1733000  39.3823000  62.2843000  49.7203000
  40.0733000  60.7333000  48.4153000  39.6583000  59.8863000  47.8693000
  40.5333000  61.4283000  47.7133000  40.8263000  60.3763000  49.1193000
  37.9103000  62.0163000  48.2753000  37.1623000  62.5303000  48.8783000
  38.3683000  62.7233000  47.5843000  37.4333000  61.2143000  47.7123000
  35.9513000  60.8133000  50.8703000  36.1943000  61.1273000  52.0333000
  34.8643000  61.2323000  50.2323000  34.7123000  61.0373000  49.2533000
  33.8623000  62.0133000  50.9453000  34.3153000  62.5743000  51.7633000
  33.1573000  63.0033000  49.9983000  32.6913000  62.4543000  49.1803000
  32.3933000  63.5513000  50.5493000  33.8883000  63.7043000  49.5963000
  32.8393000  61.0593000  51.5503000  32.2403000  61.3213000  52.5943000
  32.6703000  59.9213000  50.8853000  33.1813000  59.7553000  50.0303000
  31.7103000  58.9223000  51.3183000  30.8283000  59.4093000  51.7333000
  31.2793000  58.0563000  50.1363000  31.1283000  58.7373000  49.3003000
  31.9963000  57.2853000  49.8513000  29.9773000  57.3643000  50.3643000
  29.8733000  56.1983000  51.0913000  28.6023000  55.8653000  51.2103000
  28.3103000  54.9683000  51.7573000  27.8763000  56.7723000  50.5833000
  26.8693000  56.7763000  50.5083000  28.7113000  57.7203000  50.0423000
  28.2953000  58.5553000  49.4793000  32.2653000  58.0443000  52.4463000
  33.3993000  57.5893000  52.3973000  31.4393000  57.7743000  53.4663000
  30.0463000  58.2593000  53.5463000  29.5443000  58.0753000  52.5973000
  30.0473000  59.3283000  53.7553000  29.4603000  57.4553000  54.6743000
  28.9983000  56.5493000  54.2813000  28.7103000  58.0473000  55.1983000
  30.6113000  57.1333000  55.5753000  30.4963000  56.2433000  56.1943000
  30.7663000  58.0013000  56.2153000  31.8043000  56.9603000  54.6323000
  32.6693000  57.4653000  55.0633000  32.1323000  55.4793000  54.4223000
  32.7903000  54.8713000  55.2633000  31.6953000  54.9033000  53.3103000
  31.1603000  55.4303000  52.6363000  31.9103000  53.4783000  53.0623000
  31.5683000  52.8963000  53.9183000  31.1253000  53.0313000  51.8193000
  30.0673000  53.2313000  51.9843000  31.4873000  53.6463000  50.9963000
  31.3153000  51.5653000  51.4763000  32.3583000  51.1553000  50.6433000
  33.0183000  51.9113000  50.2183000  32.5643000  49.8063000  50.3523000
  33.3803000  49.5043000  49.6953000  31.7213000  48.8483000  50.8973000
  31.9403000  47.5173000  50.6143000  32.6953000  47.3753000  50.0383000
  30.6713000  49.2293000  51.7273000  30.0053000  48.4803000  52.1563000
  30.4743000  50.5863000  52.0113000  29.6543000  50.8933000  52.6603000
  33.3863000  53.0993000  52.8983000  34.1313000  53.7273000  52.1403000
  33.7713000  52.0423000  53.6183000  33.0893000  51.6163000  54.2303000
  35.1143000  51.4693000  53.5733000  35.0273000  50.6023000  54.2283000
  35.1983000  51.1353000  52.5393000  36.3663000  52.2463000  53.9453000
  36.3043000  53.3843000  54.3993000  37.5103000  51.5783000  53.8063000
  37.4763000  50.6023000  53.5493000  38.8203000  52.1893000  54.0363000
  38.6903000  53.1143000  54.5983000  39.7493000  51.2603000  54.8303000
  39.2453000  50.9303000  55.7393000  40.0313000  50.3903000  54.2363000
  41.0293000  51.9183000  55.2633000  41.0393000  52.8263000  56.3173000
  40.1093000  53.0453000  56.8413000  42.2273000  53.4553000  56.7083000
  42.2243000  54.1653000  57.5353000  43.4123000  53.1723000  56.0403000
  44.3403000  53.6583000  56.3413000  43.4123000  52.2663000  54.9863000
  44.3383000  52.0403000  54.4583000  42.2243000  51.6453000  54.6063000
  42.2223000  50.9323000  53.7823000  39.4183000  52.5013000  52.6793000
  39.5803000  51.6113000  51.8443000  39.7643000  53.7593000  52.4683000
  39.6923000  54.4363000  53.2143000  40.1853000  54.2223000  51.1543000
  39.7103000  53.6133000  50.3853000  39.7353000  55.6713000  50.9783000
  40.2173000  56.0923000  50.0963000  38.2293000  55.7293000  50.8083000
  37.7473000  55.3083000  51.6913000  37.9173000  56.7653000  50.6843000
  37.9403000  55.1543000  49.9293000  40.0843000  56.4153000  52.1533000
  39.8043000  57.3273000  52.0503000  41.6733000  54.1253000  50.8553000
  42.5323000  54.4313000  51.6803000  41.9483000  53.7043000  49.6203000
  41.1883000  53.4033000  49.0283000  43.3043000  53.6373000  49.0913000
  43.9923000  54.0263000  49.8423000  43.7283000  52.2083000  48.7333000
  43.6093000  51.5893000  49.6233000  43.0643000  51.8473000  47.9483000
  45.1853000  52.1303000  48.2473000  45.2853000  52.8023000  47.3953000
  45.8233000  52.4773000  49.0603000  45.6093000  50.7153000  47.8343000
  46.6273000  50.7473000  47.4453000  45.5753000  50.0633000  48.7083000
  44.7333000  50.1643000  46.8063000  44.1383000  50.8103000  46.3093000
  44.6833000  48.8763000  46.4803000  45.4593000  47.9973000  47.1003000
  46.0923000  48.3083000  47.8243000  45.4153000  47.0203000  46.8463000
  43.8453000  48.4663000  45.5423000  43.2473000  49.1333000  45.0783000
  43.8083000  47.4873000  45.2963000  43.4103000  54.5023000  47.8413000
  42.6463000  54.3393000  46.8843000  44.3313000  55.4523000  47.8723000
  44.8543000  55.6203000  48.7203000  44.5533000  56.3333000  46.7403000
  43.7103000  56.3213000  46.0503000  44.7783000  57.8093000  47.2333000
  43.8103000  58.2693000  47.4293000  45.6033000  57.8223000  48.4913000
  46.5723000  57.3613000  48.2963000  45.7503000  58.8503000  48.8203000
  45.0873000  57.2623000  49.2713000  45.4523000  58.6383000  46.1653000
  44.8283000  58.6583000  45.2733000  45.5973000  59.6543000  46.5313000
  46.4203000  58.1993000  45.9213000  45.7253000  55.8193000  45.8953000
  46.7333000  55.3493000  46.4163000  45.5723000  55.8843000  44.5833000
  44.7213000  56.2553000  44.1863000  46.6013000  55.4043000  43.6793000
  47.1853000  54.6133000  44.1503000  45.9363000  54.8383000  42.4213000
  45.2573000  54.0493000  42.7473000  45.3633000  55.6483000  41.9723000
  46.9033000  54.2803000  41.4013000  46.3613000  54.0783000  40.4783000
  47.6793000  55.0213000  41.2123000  47.6663000  52.7633000  41.9803000
  48.9663000  52.5573000  40.7703000  49.6323000  53.4193000  40.8013000
  49.5333000  51.6533000  40.9953000  48.5283000  52.4723000  39.7763000
  47.5743000  56.5143000  43.2853000  47.2073000  57.6793000  43.1883000
  48.8283000  56.1263000  43.0943000  49.0533000  55.1633000  43.3023000
  49.9033000  57.0063000  42.6373000  49.4723000  57.9033000  42.1953000
  50.8163000  57.4213000  43.7963000  50.2153000  57.5363000  44.6983000
  51.5643000  56.6433000  43.9563000  51.4653000  58.6483000  43.5003000
  52.0333000  58.8943000  44.2343000  50.6913000  56.2523000  41.5693000
  51.3373000  55.2343000  41.8563000  50.6283000  56.7453000  40.3373000
  50.1563000  57.6163000  40.1453000  51.2293000  56.0273000  39.2263000
  51.6733000  55.0923000  39.5713000  50.1443000  55.7033000  38.1943000
  50.3253000  56.3053000  37.3043000  50.2173000  54.6463000  37.9383000
  48.8473000  55.9793000  38.6963000  48.1933000  55.7653000  38.0273000
  52.3283000  56.7823000  38.5183000  52.7423000  57.8763000  38.9043000
  52.8033000  56.1273000  37.4623000  52.4833000  55.1833000  37.2963000
  53.7933000  56.6823000  36.5693000  53.9883000  57.7173000  36.8473000
  55.1143000  55.8993000  36.6343000  55.8263000  56.3933000  35.9743000
  55.4473000  56.0003000  37.6673000  55.0273000  54.4273000  36.2733000
  54.9613000  54.0083000  34.9363000  54.9383000  54.7613000  34.1493000
  54.9253000  52.6493000  34.6053000  54.8593000  52.3343000  33.5643000
  54.9553000  51.6963000  35.6203000  54.9453000  50.3463000  35.3243000
  54.9173000  50.1683000  34.3813000  55.0153000  52.0953000  36.9503000
  55.0343000  51.3473000  37.7443000  55.0513000  53.4503000  37.2693000
  55.0993000  53.7633000  38.3123000  53.2393000  56.6793000  35.1503000
  52.3383000  55.8963000  34.8233000  53.7443000  57.5843000  34.3263000
  54.4443000  58.2353000  34.6533000  53.3073000  57.6793000  32.9503000
  52.2363000  57.4873000  32.8863000  53.5873000  59.0823000  32.4023000
  54.4513000  59.4703000  32.9433000  53.8403000  58.9693000  31.3483000
  52.4283000  60.0473000  32.5433000  51.7633000  59.9113000  31.6913000
  51.8933000  59.8083000  33.4633000  52.9033000  61.4983000  32.5923000
  53.9523000  61.5173000  32.8903000  52.7993000  61.9383000  31.6013000
  52.1303000  62.2983000  33.5443000  52.6353000  62.7093000  34.3173000
  50.8183000  62.5123000  33.4553000  50.1153000  61.9873000  32.4563000
  50.5793000  61.4213000  31.7593000  49.1213000  62.1553000  32.3993000
  50.2033000  63.2563000  34.3683000  50.7333000  63.6573000  35.1293000
  49.2093000  63.4163000  34.2983000  54.0263000  56.6593000  32.0843000
  55.2203000  56.3943000  32.2603000  53.2763000  56.0643000  31.1693000
  52.2803000  56.2303000  31.1533000  53.8313000  55.1143000  30.2223000
  54.9083000  55.2673000  30.1453000  53.5723000  53.6623000  30.6653000
  54.2783000  52.9723000  30.2033000  53.7013000  53.6413000  31.7483000
  52.2043000  53.1253000  30.3863000  51.8243000  52.3743000  29.3103000
  52.5863000  52.1793000  28.5553000  50.5053000  52.0133000  29.4243000
  49.9893000  51.4583000  28.7573000  50.0003000  52.5303000  30.5903000
  48.7173000  52.4343000  31.1353000  47.9593000  51.8723000  30.5913000
  48.4933000  53.0613000  32.3353000  47.5063000  53.0063000  32.7933000
  49.5093000  53.7753000  32.9913000  49.3213000  54.2703000  33.9443000
  50.7843000  53.8713000  32.4463000  51.5393000  54.4353000  32.9953000
  51.0433000  53.2393000  31.2223000  53.2473000  55.3853000  28.8503000
  52.1573000  55.9503000  28.7443000  53.9773000  55.0343000  27.7843000
  55.3153000  54.4143000  27.7573000  55.2863000  53.4723000  28.3063000
  56.0333000  55.0863000  28.2283000  55.5883000  54.2203000  26.2923000
  55.4093000  53.1753000  26.0393000  56.6323000  54.4673000  26.0953000
  54.6753000  55.1273000  25.5403000  54.3793000  54.6923000  24.5863000
  55.1383000  56.0983000  25.3693000  53.4523000  55.2843000  26.4413000
  53.1073000  56.3173000  26.4143000  52.3113000  54.3593000  26.0513000
  52.5133000  53.3383000  25.3993000  51.1063000  54.7253000  26.4633000
  50.9943000  55.5503000  27.0343000  49.9233000  53.9413000  26.1453000
  50.0493000  52.9113000  26.4803000  48.7103000  54.5433000  26.8603000
  49.0903000  55.0603000  27.7413000  48.2693000  55.2673000  26.1763000
  47.6613000  53.5433000  27.2783000  47.0633000  53.2783000  26.4073000
  48.1603000  52.6513000  27.6603000  46.7593000  54.1193000  28.3553000
  45.9563000  53.4103000  28.5593000  47.3463000  54.2723000  29.2613000
  46.1683000  55.3963000  27.9573000  46.7373000  56.0193000  27.4023000
  44.9353000  55.7793000  28.2783000  44.1623000  54.9793000  28.9993000
  44.5133000  54.0813000  29.3023000  43.2273000  55.2703000  29.2433000
  44.4773000  56.9613000  27.8823000  45.0683000  57.5703000  27.3363000
  43.5403000  57.2443000  28.1303000  49.6983000  53.9153000  24.6293000
  49.5283000  54.9603000  24.0073000  49.7183000  52.7213000  24.0423000
  49.8793000  51.8973000  24.6053000  49.5313000  52.5513000  22.6013000
  49.3473000  53.5153000  22.1273000  50.7903000  51.9423000  21.9943000
  51.6223000  52.2163000  22.6433000  50.6613000  50.8593000  22.0093000
  51.0823000  52.3953000  20.5813000  50.6423000  51.6873000  19.8793000
  50.6393000  53.3793000  20.4313000  52.5703000  52.4873000  20.3073000
  53.2473000  53.4003000  20.7923000  53.0933000  51.5363000  19.5313000
  54.0803000  51.5493000  19.3173000  52.5003000  50.8063000  19.1623000
  48.3403000  51.6443000  22.3183000  48.4713000  50.4213000  22.3043000
  47.1823000  52.2423000  22.0703000  47.1103000  53.2493000  22.0873000
  45.9703000  51.4663000  21.8433000  45.9903000  50.5593000  22.4483000
  44.7413000  52.2853000  22.2313000  44.8913000  53.3483000  22.0453000
  43.8873000  51.9323000  21.6543000  44.3673000  52.1513000  23.6763000
  43.8783000  50.9453000  24.1673000  43.7403000  50.1083000  23.4823000
  43.5663000  50.7983000  25.5173000  43.1853000  49.8473000  25.8913000
  43.7423000  51.8663000  26.3883000  43.5013000  51.7573000  27.4463000
  44.2283000  53.0783000  25.9063000  44.3673000  53.9193000  26.5853000
  44.5373000  53.2153000  24.5543000  44.9173000  54.1643000  24.1763000
  45.8323000  50.9733000  20.4093000  45.7223000  51.7563000  19.4713000
  45.8373000  49.6553000  20.2623000  45.9803000  49.0703000  21.0743000
  45.6663000  49.0123000  18.9723000  45.4713000  49.7643000  18.2083000
  46.9283000  48.2393000  18.5863000  47.2433000  47.6833000  19.4703000
  46.6443000  47.5403000  17.8003000  48.0813000  49.1133000  18.0983000
  47.8333000  49.5003000  17.1103000  48.2093000  49.9443000  18.7923000
  49.3943000  48.3513000  18.0063000  50.4713000  48.9483000  17.9253000
  49.3113000  47.0233000  18.0183000  50.1533000  46.4663000  17.9603000
  48.4083000  46.5773000  18.0863000  44.4783000  48.0643000  19.0403000
  44.4723000  47.1283000  19.8353000  43.4653000  48.3203000  18.2203000
  43.4993000  49.1173000  17.6013000  42.2613000  47.4983000  18.2243000
  41.5283000  47.9203000  17.5373000  42.5763000  46.0673000  17.7843000
  43.4843000  45.7383000  18.2903000  41.7483000  45.4163000  18.0673000
  42.7893000  45.9583000  16.2883000  43.5213000  45.0853000  15.8143000
  42.1523000  46.8523000  15.5313000  42.2583000  46.8253000  14.5273000
  41.5673000  47.5513000  15.9663000  41.6183000  47.4873000  19.6013000
  41.1213000  46.4593000  20.0573000  41.6443000  48.6413000  20.2633000
  42.0873000  49.4553000  19.8633000  41.0393000  48.7633000  21.5773000
  40.8263000  49.8223000  21.7193000  40.1033000  48.2063000  21.5363000
  41.8583000  48.2633000  22.7533000  41.3843000  48.3043000  23.8873000
  43.0803000  47.8023000  22.5053000  43.4283000  47.7413000  21.5593000
  43.9213000  47.2973000  23.5833000  43.4823000  47.5463000  24.5503000
  44.0433000  45.7653000  23.4783000  44.1453000  45.3453000  24.4793000
  43.1293000  45.3903000  23.0193000  45.2373000  45.3103000  22.6333000
  46.3093000  45.0023000  23.1663000  45.0503000  45.2493000  21.3153000
  45.8073000  44.9543000  20.7143000  44.1533000  45.4973000  20.9243000
  45.2993000  47.9583000  23.5793000  45.8953000  48.1733000  22.5273000
  45.7893000  48.2873000  24.7723000  45.2313000  48.1153000  25.5963000
  47.0923000  48.9293000  24.9393000  47.2633000  49.6643000  24.1533000
  47.1183000  49.6463000  26.2943000  46.4073000  50.4703000  26.2513000
  46.7973000  48.9283000  27.0493000  48.4883000  50.1813000  26.6573000
  49.3643000  50.2753000  25.7753000  48.6833000  50.5163000  27.8423000
  48.2193000  47.8973000  24.8473000  48.3293000  47.0183000  25.7033000
  49.0563000  48.0093000  23.8153000  48.9183000  48.7413000  23.1343000
  50.1503000  47.0573000  23.5993000  49.8463000  46.0473000  23.8753000
  50.6203000  47.0473000  22.1133000  51.3993000  46.2943000  21.9883000
  49.4523000  46.7233000  21.2013000  48.6743000  47.4753000  21.3263000
  49.7903000  46.7183000  20.1653000  49.0523000  45.7413000  21.4573000
  51.2253000  48.3903000  21.7393000  52.0833000  48.5943000  22.3813000
  51.5493000  48.3663000  20.6993000  50.4803000  49.1743000  21.8703000
  51.3563000  47.3393000  24.4973000  52.2903000  46.5373000  24.5573000
  51.3463000  48.4703000  25.1943000  50.5853000  49.1273000  25.1073000
  52.4523000  48.8063000  26.0853000  53.2813000  48.1153000  25.9293000
  52.9383000  50.2243000  25.8003000  52.0713000  50.8713000  25.6733000
  53.5303000  50.5713000  26.6483000  53.7863000  50.3043000  24.5553000
  54.3173000  49.3003000  24.0933000  53.9203000  51.5003000  24.0063000
  54.4783000  51.6093000  23.1713000  53.4653000  52.2983000  24.4253000
  52.0353000  48.6993000  27.5553000  52.5713000  49.4063000  28.4073000
  51.0973000  47.8023000  27.8523000  50.6653000  47.2503000  27.1253000
  50.6103000  47.6463000  29.2233000  50.4323000  48.6253000  29.6673000
  49.2943000  46.8543000  29.2373000  48.9223000  46.8493000  30.2623000
  48.5863000  47.3773000  28.5963000  49.4553000  45.4263000  28.7523000
  50.5483000  45.0673000  28.2813000  48.4813000  44.6573000  28.8423000
  51.6393000  46.9783000  30.1433000  51.4313000  46.9053000  31.3503000
  52.7513000  46.5243000  29.5743000  52.8823000  46.6483000  28.5813000
  53.8053000  45.8513000  30.3333000  53.3873000  45.3713000  31.2183000
  54.4583000  44.7803000  29.4593000  55.2523000  44.2133000  29.9473000
  53.6683000  44.0983000  29.1453000  55.0543000  45.3633000  28.1983000
  54.4323000  45.5143000  26.9863000  53.4233000  45.1113000  26.8983000
  55.2573000  46.1703000  26.1093000  55.0283000  46.4043000  25.1543000
  56.4433000  46.4553000  26.7363000  57.5863000  47.1083000  26.2533000
  57.5853000  47.4653000  25.2243000  58.6443000  47.2573000  27.1173000
  59.5493000  47.7613000  26.7783000  58.5873000  46.7713000  28.4393000
  59.4323000  46.8903000  29.1183000  57.4483000  46.1223000  28.9183000
  57.4493000  45.7733000  29.9513000  56.3533000  45.9563000  28.0563000
  54.9073000  46.8153000  30.7913000  55.6693000  46.4903000  31.6973000
  55.0003000  47.9863000  30.1673000  54.3683000  48.1993000  29.4093000
  56.0653000  48.9453000  30.4753000  57.0393000  48.5283000  30.2163000
  55.8693000  50.2753000  29.6943000  54.9083000  50.7113000  29.9663000
  56.9923000  51.2583000  30.0393000  57.9543000  50.8223000  29.7683000
  56.8463000  52.1863000  29.4873000  56.9783000  51.4663000  31.1093000
  55.8623000  49.9873000  28.1813000  55.0473000  49.3033000  27.9453000
  55.7253000  50.9193000  27.6343000  56.8113000  49.5333000  27.8933000
  56.2033000  49.2223000  31.9743000  55.2433000  49.5883000  32.6563000
  57.4273000  49.0463000  32.4653000  58.1823000  48.7583000  31.8583000
  57.7183000  49.2583000  33.8713000  56.8833000  48.8663000  34.4513000
  58.6233000  48.7013000  34.1163000  57.9253000  50.7163000  34.2283000
  57.7303000  51.5923000  33.3893000  58.3473000  51.0053000  35.4713000
  58.6723000  49.9913000  36.4903000  59.1833000  49.1493000  36.0213000
  57.7563000  49.6403000  36.9653000  59.5543000  50.7423000  37.4383000
  60.5893000  50.7183000  37.0963000  59.4933000  50.3103000  38.4383000
  59.0003000  52.1453000  37.4223000  59.7473000  52.8843000  37.7113000
  58.1313000  52.2333000  38.0743000  58.5853000  52.3653000  35.9673000
  57.6333000  52.8923000  35.9063000  59.6513000  53.1503000  35.2053000
  60.5603000  52.5623000  34.6153000  59.5473000  54.4953000  35.2113000
  58.4923000  55.2713000  35.8883000  58.5523000  55.0943000  36.9623000
  57.5193000  54.9463000  35.5213000  58.7983000  56.6933000  35.5203000
  58.6393000  57.3203000  36.3973000  58.1193000  57.0003000  34.7263000
  60.2153000  56.7513000  35.0603000  60.7943000  56.9313000  35.9673000
  60.4693000  57.5013000  34.3123000  60.5183000  55.3553000  34.5213000
  60.4003000  55.2713000  33.4413000  61.9163000  54.8843000  34.9173000
  62.1753000  54.6153000  36.0923000  62.8243000  54.7883000  33.9553000
  62.6383000  55.0433000  32.9963000  64.1453000  54.2873000  34.2893000
  64.4513000  54.6493000  35.2713000  64.1153000  52.7563000  34.3203000
  65.0703000  52.3973000  34.7063000  63.3123000  52.4293000  34.9813000
  63.8883000  52.1503000  32.9393000  64.8253000  51.6953000  32.2843000
  62.6393000  52.1483000  32.4903000  62.4333000  51.7583000  31.5823000
  61.9013000  52.5353000  33.0603000  65.2053000  54.7173000  33.2933000
  64.9263000  55.2823000  32.2363000  66.4363000  54.4243000  33.6843000
  66.5483000  54.0073000  34.5983000  67.6233000  54.6583000  32.8863000
  67.3313000  54.9583000  31.8813000  68.4913000  55.7633000  33.4943000
  68.6293000  55.5533000  34.5553000  69.4613000  55.7633000  32.9963000
  67.8713000  57.1383000  33.3483000  67.6793000  57.8513000  34.3373000
  67.5513000  57.5203000  32.1133000  67.1353000  58.4273000  31.9613000
  67.7263000  56.9003000  31.3353000  68.4123000  53.3713000  32.8453000
  69.1053000  53.0363000  33.8093000  68.2593000  52.6243000  31.7583000
  67.6453000  52.9153000  31.0113000  68.9533000  51.3523000  31.6243000
  68.7433000  50.9103000  30.6503000  70.4613000  51.5683000  31.7473000
  70.6393000  52.5283000  32.2313000  70.8823000  50.7703000  32.3603000
  71.1563000  51.5663000  30.4113000  71.6723000  52.5973000  29.9623000
  71.1773000  50.4053000  29.7583000  71.6303000  50.3433000  28.8573000
  70.7413000  49.5913000  30.1673000  68.4963000  50.3533000  32.6953000
  69.2983000  49.5743000  33.1993000  67.2123000  50.3753000  33.0463000
  66.5583000  51.0203000  32.6283000  66.7193000  49.4533000  34.0573000
  65.6983000  49.1833000  33.7883000  67.3493000  48.5633000  34.0283000
  66.7263000  50.0173000  35.4683000  66.0253000  49.5183000  36.3463000
  67.5293000  51.0503000  35.6973000  68.1263000  51.4043000  34.9643000
  67.5993000  51.6793000  37.0083000  67.4883000  50.9333000  37.7963000
  68.9543000  52.4103000  37.2053000  69.0513000  53.1933000  36.4543000
  69.0193000  53.0303000  38.5973000  68.9243000  52.2463000  39.3493000
  69.9743000  53.5403000  38.7243000  68.2073000  53.7463000  38.7153000
  70.1033000  51.4283000  37.0213000  70.0653000  51.0063000  36.0173000
  71.0523000  51.9473000  37.1613000  70.0183000  50.6263000  37.7553000
  66.4583000  52.6733000  37.1733000  66.3703000  53.6593000  36.4413000
  65.5793000  52.4093000  38.1333000  65.6643000  51.5693000  38.6893000
  64.4303000  53.2743000  38.3613000  63.8353000  53.3433000  37.4513000
  63.5523000  52.7243000  39.5103000  64.1703000  52.6063000  40.4013000
  62.3963000  53.6823000  39.8133000  61.7793000  53.7993000  38.9233000
  61.7913000  53.2763000  40.6243000  62.7963000  54.6523000  40.1093000
  63.0043000  51.3533000  39.1033000  62.4683000  51.4923000  38.1653000
  63.8653000  50.7043000  38.9373000  62.0753000  50.7113000  40.1283000
  61.2143000  51.3583000  40.2953000  61.7363000  49.7443000  39.7573000
  62.6113000  50.5703000  41.0673000  64.8573000  54.7103000  38.6533000
  65.7843000  54.9543000  39.4293000  64.1783000  55.6563000  38.0083000
  63.4373000  55.3923000  37.3753000  64.4693000  57.0753000  38.1803000
  65.5463000  57.2393000  38.1383000  63.8063000  57.8923000  37.0743000
  62.7763000  57.5433000  36.9983000  63.8143000  58.9323000  37.4013000
  64.4743000  57.7833000  35.7293000  65.4843000  58.1883000  35.7923000
  64.5213000  56.7353000  35.4313000  63.6823000  58.5623000  34.7063000
  62.6823000  58.1333000  34.6473000  63.6143000  59.5973000  35.0393000
  64.3323000  58.5133000  33.3453000  65.3353000  58.9343000  33.4113000
  64.3963000  57.4763000  33.0153000  63.5263000  59.2983000  32.3673000
  63.4683000  60.2583000  32.6743000  63.9683000  59.2603000  31.4603000
  62.5973000  58.9073000  32.3063000  63.9603000  57.5873000  39.5163000
  62.9693000  57.0893000  40.0473000  64.6353000  58.5963000  40.0513000
  65.4533000  58.9723000  39.5943000  64.2233000  59.1813000  41.3133000
  63.9693000  58.3913000  42.0213000  65.3523000  60.0233000  41.9053000
  65.0213000  60.3693000  42.8843000  66.2173000  59.3703000  42.0253000
  65.7333000  61.2133000  41.0513000  65.9593000  60.8473000  40.0503000
  64.8723000  61.8793000  41.0093000  66.9313000  61.9703000  41.5953000
  67.9583000  61.3293000  41.9273000  66.8433000  63.2133000  41.6883000
  63.0103000  60.0613000  41.1143000  62.7893000  60.5963000  40.0323000
  62.2003000  60.1873000  42.1523000  62.3733000  59.6983000  43.0193000
  61.0393000  61.0503000  42.0703000  60.5903000  60.9943000  41.0793000
  59.9613000  60.6803000  43.1253000  60.3953000  60.7433000  44.1233000
  58.7873000  61.6453000  43.0203000  58.3533000  61.5823000  42.0233000
  58.0333000  61.3823000  43.7623000  59.1353000  62.6623000  43.2013000
  59.4873000  59.2473000  42.9283000  60.3323000  58.5663000  43.0343000
  58.7333000  59.0073000  43.6773000  59.0573000  59.1393000  41.9333000
  61.4733000  62.4833000  42.3243000  61.8863000  62.8233000  43.4353000
  61.4193000  63.3143000  41.2943000  61.1333000  62.9993000  40.3793000
  61.8083000  64.7063000  41.4543000  62.4893000  64.8003000  42.3013000
  62.5193000  65.2013000  40.1993000  62.7403000  66.2633000  40.3063000
  63.8203000  64.4303000  39.9993000  63.6013000  63.3673000  39.8923000
  64.3223000  64.7893000  39.1013000  64.4693000  64.5803000  40.8623000
  61.6753000  64.9903000  39.0633000  62.1213000  65.3003000  38.2723000
  60.5893000  65.5683000  41.7303000  59.5093000  65.2883000  41.2203000
  60.7523000  66.6053000  42.5463000  61.6503000  66.7983000  42.9683000
  59.6303000  67.4723000  42.8823000  58.7053000  67.0723000  42.4683000
  59.4793000  67.6393000  44.4163000  60.3743000  68.1173000  44.8143000
  58.2573000  68.5003000  44.7333000  57.3623000  68.0213000  44.3363000
  58.1613000  68.6103000  45.8143000  58.3763000  69.4823000  44.2773000
  59.3653000  66.2633000  45.0833000  60.3123000  65.7493000  44.9163000
  59.2313000  66.4373000  46.1513000  58.2233000  65.4033000  44.5633000
  58.3573000  65.2273000  43.4963000  58.2183000  64.4483000  45.0903000
  57.2763000  65.9153000  44.7313000  59.7873000  68.8453000  42.2593000
  60.8303000  69.4793000  42.3913000  58.7403000  69.2993000  41.5823000
  57.9153000  68.7243000  41.4863000  58.7543000  70.6003000  40.9323000
  59.7653000  70.8423000  40.6053000  57.8333000  70.5873000  39.7093000
  56.8143000  70.3893000  40.0423000  57.8753000  71.5633000  39.2283000
  58.2263000  69.5293000  38.6953000  59.4073000  69.3423000  38.3943000
  57.2333000  68.8303000  38.1603000  57.4353000  68.1123000  37.4793000
  56.2813000  69.0193000  38.4373000  58.3163000  71.7003000  41.8953000
  57.6523000  71.4373000  42.8973000  58.6993000  72.9493000  41.6063000
  59.5343000  73.3683000  40.4713000  59.2863000  72.7763000  39.5913000
  60.5883000  73.2293000  40.7163000  59.1723000  74.8003000  40.3173000
  58.3083000  74.8893000  39.6593000  60.0133000  75.3443000  39.8883000
  58.8613000  75.2983000  41.7043000  58.1063000  76.0833000  41.6923000
  59.7653000  75.6713000  42.1863000  58.3313000  74.0803000  42.4623000
  58.8773000  73.9613000  43.3993000  56.8343000  74.1903000  42.7563000
  56.4463000  74.7263000  43.7933000  55.9923000  73.6903000  41.8553000
  56.3273000  73.2923000  40.9893000  54.5473000  73.7583000  42.0743000
  54.3093000  74.6273000  42.6873000  53.8043000  73.8793000  40.7423000
  52.7393000  73.9543000  40.9613000  54.1403000  74.7933000  40.2533000
  54.0483000  72.7023000  39.8313000  54.7133000  71.7403000  40.2663000
  53.5743000  72.7413000  38.6763000  54.0403000  72.5393000  42.8443000
  52.8373000  72.2953000  42.9143000  54.9873000  71.7873000  43.4013000
  55.9423000  72.0403000  43.1893000  54.7523000  70.5953000  44.2103000
  55.6803000  70.2873000  44.6943000  53.6703000  70.8053000  45.3023000
  53.7313000  69.9883000  46.0223000  53.8843000  72.1263000  46.0173000
  53.8243000  72.9423000  45.2983000  53.1163000  72.2553000  46.7803000
  54.8673000  72.1293000  46.4893000  52.3693000  70.7743000  44.7123000
  51.7063000  70.9043000  45.3943000  54.3813000  69.3733000  43.3873000
  54.0453000  68.3363000  43.9573000  54.4273000  69.4643000  42.0643000
  54.6263000  70.3293000  41.5833000  54.1263000  68.2783000  41.2633000
  53.4213000  67.6383000  41.7943000  53.5243000  68.6433000  39.8883000
  53.3673000  67.7303000  39.3143000  52.2043000  69.3583000  40.0703000
  52.3613000  70.2703000  40.6453000  51.7903000  69.6103000  39.0953000
  51.5093000  68.7083000  40.6033000  54.4313000  69.4763000  39.1613000
  54.0493000  69.6973000  38.3093000  55.3933000  67.4443000  41.0693000
  56.4643000  67.8583000  41.4923000  55.2903000  66.2743000  40.4473000
  54.4053000  65.9283000  40.1063000  56.4773000  65.4433000  40.2593000
  57.2923000  65.8263000  40.8743000  56.2023000  63.9973000  40.6603000
  55.3693000  63.6053000  40.0773000  57.0893000  63.3893000  40.4793000
  55.7633000  63.7383000  42.4023000  56.9613000  65.4413000  38.8193000
  56.1963000  65.6673000  37.8863000  58.2503000  65.1743000  38.6563000
  58.8513000  65.0263000  39.4553000  58.8323000  65.0873000  37.3343000
  58.1053000  65.3523000  36.5673000  59.7053000  65.7343000  37.2473000
  59.2643000  63.6463000  37.1283000  58.8403000  62.7543000  37.8693000
  60.1083000  63.4193000  36.1253000  60.3383000  64.1873000  35.5123000
  60.6333000  62.0903000  35.8003000  61.2333000  62.1433000  34.8923000
  61.5163000  61.5623000  36.9403000  61.1043000  61.8883000  37.8953000
  61.5233000  60.4723000  36.9013000  62.9543000  62.0623000  36.8333000
  63.3103000  62.7403000  35.8703000  63.7783000  61.7383000  37.8193000
  64.7403000  62.0463000  37.7923000  63.4413000  61.1843000  38.5943000
  59.5303000  61.0833000  35.4443000  59.7033000  59.8733000  35.5993000
  58.4023000  61.5993000  34.9623000  58.2893000  62.6023000  34.9863000
  57.2773000  60.7843000  34.5023000  56.5663000  61.4083000  33.9613000
  57.7653000  59.6763000  33.5683000  58.6633000  59.2293000  33.9973000
  56.9803000  58.9223000  33.5053000  58.0763000  60.2013000  32.1763000
  57.4163000  61.1793000  31.7553000  58.9793000  59.6473000  31.5113000
  56.4353000  60.2003000  35.6213000  55.5763000  59.3623000  35.3613000
  56.6763000  60.6073000  36.8623000  57.4403000  61.2283000  37.0883000
  55.8283000  60.1383000  37.9423000  55.5443000  59.1013000  37.7643000
  56.5663000  60.2193000  39.2803000  56.8803000  61.2453000  39.4683000
  55.9323000  59.8783000  40.0993000  57.8003000  59.3823000  39.3203000
  59.0813000  59.8083000  39.1353000  59.2253000  60.8723000  38.9493000
  59.9513000  58.7463000  39.2303000  60.9553000  58.8013000  39.1313000
  59.2403000  57.6063000  39.4823000  59.6793000  56.2853000  39.6623000
  60.7483000  56.0803000  39.6023000  58.7273000  55.3273000  39.9053000
  59.0333000  54.2903000  40.0493000  57.3613000  55.6503000  39.9743000
  56.6123000  54.8823000  40.1703000  56.9223000  56.9653000  39.7943000
  55.8533000  57.1663000  39.8523000  57.8753000  57.9633000  39.5463000
  54.5853000  61.0123000  37.9743000  54.6993000  62.2363000  37.9473000
  53.4053000  60.4063000  38.0103000  53.3433000  59.3973000  38.0123000
  52.1623000  61.1783000  37.9973000  52.2283000  62.0033000  37.2893000
  50.9613000  60.2913000  37.6103000  50.8373000  59.5103000  38.3613000
  49.6923000  61.1293000  37.5343000  49.8163000  61.9093000  36.7843000
  48.8523000  60.4913000  37.2613000  49.5003000  61.5863000  38.5053000
  51.2293000  59.6263000  36.2843000  52.1253000  59.0093000  36.3613000
  50.3793000  58.9993000  36.0133000  51.3783000  60.3873000  35.5193000
  51.8753000  61.8403000  39.3443000  51.4053000  62.9783000  39.3853000
  52.1423000  61.1233000  40.4353000  52.5003000  60.1843000  40.3283000
  51.9113000  61.6273000  41.7923000  52.0053000  60.8103000  42.5093000
  52.9313000  62.7063000  42.1463000  52.9713000  63.4723000  41.3723000
  52.6903000  63.1693000  43.1033000  54.6203000  62.0683000  42.3083000
  50.5143000  62.2083000  41.9643000  50.3743000  63.3843000  42.3113000
  49.4853000  61.3933000  41.7443000  49.6403000  60.4373000  41.4573000
  48.1093000  61.8553000  41.9013000  47.9353000  62.7073000  41.2453000
  47.1123000  60.7513000  41.5433000  47.3353000  59.9023000  42.1903000
  46.1193000  61.1343000  41.7763000  47.1553000  60.3093000  40.1013000
  46.1403000  60.0853000  39.7733000  47.5573000  61.1293000  39.5063000
  48.0213000  59.0873000  39.9223000  49.2273000  59.1683000  40.2373000
  47.4943000  58.0453000  39.4733000  47.8383000  62.2913000  43.3353000
  46.9583000  63.1143000  43.5753000  48.5853000  61.7283000  44.2833000
  49.2623000  61.0153000  44.0493000  48.3923000  62.0623000  45.6883000
  47.3313000  62.0263000  45.9343000  49.1373000  61.0633000  46.5843000
  48.9023000  61.2293000  47.6363000  48.8423000  60.0523000  46.3023000
  50.6273000  61.1233000  46.4653000  51.3123000  60.6073000  45.3883000
  52.6103000  60.7803000  45.5653000  53.3263000  60.4363000  44.8193000
  52.7913000  61.3933000  46.7233000  53.6813000  61.6563000  47.1223000
  51.5703000  61.6193000  47.3063000  51.5123000  62.1173000  48.2743000
  48.8303000  63.4893000  45.9903000  48.4973000  64.0383000  47.0423000
  49.5623000  64.0913000  45.0553000  49.8453000  63.5763000  44.2343000
  50.0313000  65.4623000  45.2063000  49.9943000  65.7523000  46.2573000
  51.4723000  65.5903000  44.7153000  51.5863000  64.9423000  43.8463000
  51.6323000  66.6263000  44.4193000  52.4983000  65.2013000  45.7753000
  52.4473000  65.9343000  46.5803000  52.2283000  64.2183000  46.1633000
  53.9093000  65.1553000  45.2223000  53.9983000  64.3053000  44.5463000
  54.1063000  66.0763000  44.6753000  54.9063000  65.0173000  46.2793000
  55.1453000  64.0793000  46.5703000  55.5153000  66.0393000  46.8733000
  55.2323000  67.2843000  46.5123000  54.5533000  67.4533000  45.7853000
  55.6983000  68.0563000  46.9673000  56.4053000  65.8163000  47.8323000
  56.6183000  64.8683000  48.1093000  56.8663000  66.5953000  48.2813000
  49.1293000  66.4563000  44.4653000  49.3413000  67.6603000  44.5463000
  48.1463000  65.9693000  43.7133000  48.0053000  64.9763000  43.5953000
  47.2203000  66.8843000  43.0523000  47.7833000  67.6063000  42.4623000
  46.2673000  66.1283000  42.1223000  45.7403000  65.3483000  42.6723000
  45.5473000  66.8403000  41.7223000  46.9143000  65.4593000  40.9393000
  48.2493000  65.3673000  40.6663000  48.9303000  65.8453000  41.3713000
  48.4483000  64.6553000  39.5033000  49.3453000  64.4473000  39.0883000
  47.2323000  64.2733000  39.0023000  46.9183000  63.5383000  37.8513000
  47.7353000  63.1913000  37.2183000  45.5923000  63.3003000  37.5933000
  45.3103000  62.7313000  36.7073000  44.5823000  63.7743000  38.4493000
  43.5313000  63.5783000  38.2373000  44.8933000  64.5073000  39.5933000
  44.0753000  64.8583000  40.2213000  46.2393000  64.7623000  39.8823000
  46.3953000  67.5803000  44.1173000  45.8763000  66.9123000  45.0003000
  46.2663000  68.9033000  44.0453000  46.7183000  69.4193000  43.3053000
  45.5203000  69.6533000  45.0613000  46.0643000  69.6233000  46.0063000
  45.3373000  71.1213000  44.6463000  46.3293000  71.5553000  44.5213000
  44.8143000  71.1313000  43.6913000  44.5453000  71.9433000  45.6723000
  43.5873000  71.4493000  45.8363000  45.1103000  71.9573000  46.6053000
  44.3053000  73.3783000  45.1993000  43.9233000  73.9693000  46.0313000
  45.2483000  73.8033000  44.8543000  43.3393000  73.4303000  44.1043000
  42.3823000  73.1903000  44.3203000  43.6383000  73.7933000  42.8583000
  44.8763000  74.1433000  42.5473000  45.5943000  74.1343000  43.2583000
  45.0983000  74.4173000  41.6013000  42.7053000  73.7833000  41.9163000
  41.7643000  73.4983000  42.1463000  42.9413000  74.0593000  40.9743000
  44.1453000  69.0573000  45.3633000  43.7933000  68.8863000  46.5263000
  43.3753000  68.7633000  44.3153000  43.7383000  68.9493000  43.3923000
  42.0123000  68.2393000  44.4333000  41.3943000  68.9223000  45.0153000
  41.3973000  68.0913000  43.0333000  42.0143000  67.3773000  42.4873000
  40.3973000  67.6793000  43.1663000  41.3093000  69.4053000  42.2393000
  40.4263000  69.3603000  41.6033000  41.2073000  70.2293000  42.9463000
  42.5313000  69.6643000  41.3613000  43.6243000  69.1603000  41.6153000
  42.3443000  70.4593000  40.3213000  43.1163000  70.6673000  39.7043000
  41.4313000  70.8543000  40.1503000  41.9543000  66.9033000  45.1713000
  40.9803000  66.6113000  45.8643000  42.9853000  66.0843000  45.0143000
  43.7523000  66.3223000  44.4023000  43.0093000  64.7903000  45.6783000
  41.9963000  64.4173000  45.8243000  43.8183000  63.7703000  44.8503000
  44.7803000  64.2083000  44.5863000  44.0443000  62.5043000  45.6523000
  43.0833000  62.0643000  45.9173000  44.6163000  61.7923000  45.0563000
  44.5973000  62.7423000  46.5613000  43.0623000  63.4623000  43.5483000
  42.1513000  62.9343000  43.8303000  42.8033000  64.4203000  43.1003000
  43.8463000  62.6213000  42.5373000  44.1063000  61.6613000  42.9853000
  43.2353000  62.4533000  41.6513000  44.7583000  63.1473000  42.2553000
  43.5923000  64.9183000  47.0813000  43.0413000  64.3943000  48.0463000
  44.6983000  65.6393000  47.1913000  45.1353000  66.0403000  46.3743000
  45.3323000  65.8413000  48.4773000  45.6273000  64.8823000  48.9053000
  46.5833000  66.7073000  48.3083000  47.3093000  66.1153000  47.7493000
  46.2933000  67.5773000  47.7193000  47.2063000  67.1673000  49.6193000
  46.6973000  66.6613000  50.4403000  48.2603000  66.8863000  49.6193000
  47.0823000  68.6743000  49.7963000  46.0353000  68.9623000  49.7123000
  47.4573000  68.9533000  50.7813000  47.8473000  69.3923000  48.7843000
  48.6233000  68.9053000  48.3583000  47.5883000  70.6363000  48.3963000
  46.5803000  71.3063000  48.9363000  46.0093000  70.8683000  49.6453000
  46.3893000  72.2513000  48.6373000  48.3393000  71.2073000  47.4633000
  49.1053000  70.6933000  47.0523000  48.1423000  72.1523000  47.1693000
  44.3663000  66.5043000  49.4583000  44.2793000  66.1083000  50.6183000
  43.6143000  67.4933000  48.9913000  43.7113000  67.8253000  48.0433000
  42.6943000  68.1903000  49.8763000  43.1893000  68.4143000  50.8213000
  42.2333000  69.5033000  49.2423000  42.0593000  69.3463000  48.1783000
  41.3053000  69.8183000  49.7193000  43.2603000  70.6033000  49.4073000
  44.2873000  70.4053000  50.0593000  42.9973000  71.7673000  48.8173000
  43.6533000  72.5303000  48.9003000  42.1433000  71.8803000  48.2903000
  41.5013000  67.3233000  50.2653000  40.8933000  67.5453000  51.3193000
  41.1563000  66.3463000  49.4313000  41.6143000  66.2293000  48.5393000
  40.0463000  65.4613000  49.7593000  39.2643000  66.0233000  50.2693000
  39.4573000  64.8473000  48.4873000  40.2893000  64.6143000  47.8223000
  38.9533000  63.9243000  48.7743000  38.4693000  65.7653000  47.7663000
  39.0433000  66.5643000  47.2983000  37.9723000  65.1753000  46.9963000
  37.2203000  66.4903000  48.8603000  36.2483000  65.0013000  49.3463000
  36.9023000  64.2883000  49.8513000  35.4443000  65.2953000  50.0203000
  35.8243000  64.5363000  48.4563000  40.5123000  64.3813000  50.7403000
  39.7213000  63.8313000  51.5083000  41.8063000  64.0813000  50.6993000
  42.4083000  64.4913000  50.0003000  42.3913000  63.1483000  51.6523000
  41.8593000  62.1963000  51.6563000  43.8853000  62.8803000  51.3163000
  44.3263000  63.7933000  50.9173000  44.6563000  62.4473000  52.5693000
  44.2173000  61.5333000  52.9693000  45.6993000  62.2653000  52.3103000
  44.6013000  63.2343000  53.3213000  43.9843000  61.8103000  50.2333000
  43.4683000  62.1513000  49.3363000  45.0333000  61.6243000  50.0003000
  43.5233000  60.8883000  50.5893000  42.2783000  63.7573000  53.0583000
  41.9573000  63.0813000  54.0353000  42.5273000  65.0623000  53.1393000
  42.8313000  65.5803000  52.3273000  42.4123000  65.7673000  54.4013000
  42.8823000  65.1953000  55.2023000  43.0653000  67.1553000  54.3113000
  42.6833000  67.6713000  53.4313000  42.7473000  67.9723000  55.5563000
  43.1303000  67.4563000  56.4373000  43.2173000  68.9523000  55.4783000
  41.6683000  68.0923000  55.6473000  44.5773000  66.9913000  54.1403000
  44.9943000  66.8033000  55.1303000  44.7373000  66.1173000  53.5083000
  45.2653000  68.1973000  53.5213000  45.1073000  69.0703000  54.1543000
  46.3343000  68.0013000  53.4343000  44.8493000  68.3853000  52.5323000
  40.9453000  65.9003000  54.7863000  40.5953000  65.8113000  55.9563000
  40.0883000  66.0973000  53.7843000  40.4413000  66.1953000  52.8433000
  38.6443000  66.1943000  53.9973000  38.4093000  67.0713000  54.6003000
  37.9343000  66.3253000  52.6403000  38.2443000  67.2553000  52.1653000
  38.1903000  65.4853000  51.9943000  36.4293000  66.3633000  52.7243000
  35.6993000  65.2133000  53.0063000  36.2323000  64.2783000  53.1833000
  34.3103000  65.2433000  53.0653000  33.7543000  64.3323000  53.2873000
  33.6323000  66.4343000  52.8413000  32.5443000  66.4643000  52.8863000
  34.3503000  67.5943000  52.5583000  33.8253000  68.5323000  52.3823000
  35.7413000  67.5533000  52.5013000  36.3053000  68.4593000  52.2803000
  38.1243000  64.9463000  54.7343000  37.3053000  65.0433000  55.6513000
  38.5993000  63.7733000  54.3243000  39.2393000  63.7203000  53.5453000
  38.1683000  62.5243000  54.9523000  37.0803000  62.4643000  54.9453000
  38.7313000  61.3143000  54.1913000  38.5353000  61.4753000  53.1323000
  39.8083000  61.2933000  54.3623000  38.1263000  59.9913000  54.6213000
  38.5023000  59.7403000  55.6143000  37.0423000  60.0983000  54.6603000
  38.4893000  58.8893000  53.6533000  38.2483000  59.2213000  52.6443000
  39.5613000  58.7023000  53.7273000  37.7773000  57.6413000  53.9183000
  38.2643000  56.9323000  54.4493000  36.5333000  57.3953000  53.5233000
  35.8583000  58.3123000  52.8523000  36.2913000  59.1993000  52.6413000
  34.9133000  58.1203000  52.5543000  35.9693000  56.2233000  53.7813000
  36.4893000  55.5153000  54.2813000  35.0233000  56.0433000  53.4783000
  38.5993000  62.4673000  56.4193000  37.8533000  61.9873000  57.2763000
  39.8033000  62.9523000  56.6993000  40.3863000  63.3243000  55.9643000
  40.3153000  62.9763000  58.0683000  40.3353000  61.9633000  58.4713000
  41.7373000  63.5463000  58.1063000  41.7393000  64.4883000  57.5583000
  42.0113000  63.7303000  59.1453000  42.7683000  62.6283000  57.4913000
  42.5233000  61.4453000  57.2603000  43.9473000  63.1783000  57.2263000
  44.6813000  62.6183000  56.8153000  44.1053000  64.1523000  57.4383000
  39.4323000  63.8613000  58.9573000  39.0413000  63.4713000  60.0593000
  39.1233000  65.0533000  58.4513000  39.4863000  65.2933000  57.5403000
  38.3303000  66.0523000  59.1673000  38.7813000  66.2843000  60.1323000
  38.2243000  67.3693000  58.3363000  37.8513000  67.1283000  57.3413000
  37.2803000  68.3553000  59.0073000  37.6543000  68.5963000  60.0033000
  37.2223000  69.2653000  58.4113000  36.2893000  67.9103000  59.0903000
  39.5943000  67.9963000  58.1883000  40.2593000  67.3003000  57.6763000
  39.5133000  68.9143000  57.6083000  39.9983000  68.2243000  59.1753000
  36.9193000  65.5673000  59.5083000  36.4203000  65.8393000  60.5993000
  36.2773000  64.8453000  58.5973000  36.7143000  64.6163000  57.7163000
  34.9043000  64.4043000  58.8253000  34.4213000  65.0143000  59.5893000
  34.0853000  64.5063000  57.5213000  33.0413000  64.2733000  57.7293000
  34.1893000  65.9203000  56.9643000  35.2343000  66.1533000  56.7563000
  33.6113000  65.9913000  56.0433000  33.7983000  66.6283000  57.6953000
  34.5983000  63.5003000  56.4953000  34.5053000  62.4903000  56.8973000
  34.0123000  63.5823000  55.5803000  35.6463000  63.7063000  56.2753000
  34.8173000  62.9773000  59.3543000  33.7263000  62.4243000  59.4663000
  35.9593000  62.3913000  59.6923000  36.8313000  62.8863000  59.5703000
  36.0063000  61.0223000  60.1963000  35.7533000  60.3203000  59.4023000
  37.4213000  60.7033000  60.6993000  38.1263000  60.9783000  59.9153000
  37.6063000  61.3143000  61.5833000  37.6053000  59.2273000  61.0533000
  36.9623000  58.3653000  60.4183000  38.4003000  58.9313000  61.9723000
  34.9903000  60.7973000  61.3163000  34.9913000  61.5073000  62.3223000
  34.1193000  59.8103000  61.1203000  34.1363000  59.2743000  60.2643000
  33.1253000  59.4743000  62.1233000  32.9993000  58.3913000  62.0923000
  33.5423000  59.7623000  63.0893000  31.7763000  60.1323000  61.9533000
  30.7993000  59.6953000  62.5523000  31.7213000  61.1873000  61.1493000
  32.5633000  61.5303000  60.7093000  30.4733000  61.9043000  60.9113000
  29.9363000  62.0393000  61.8503000  30.7673000  63.2823000  60.3123000
  31.3043000  63.1213000  59.3783000  29.8093000  63.7563000  60.1043000
  31.5873000  64.1783000  61.2183000  32.5393000  63.6973000  61.4483000
  31.7723000  65.1203000  60.7033000  30.8693000  64.4693000  62.5143000
  29.7313000  64.9423000  62.5103000  31.5223000  64.1773000  63.6333000
  31.0883000  64.3513000  64.5283000  32.4503000  63.7813000  63.5843000
  29.5543000  61.1203000  59.9823000  30.0013000  60.4813000  59.0333000
  28.2473000  61.1723000  60.2413000  27.5763000  61.9153000  61.3253000
  27.8703000  62.9633000  61.2823000  27.8703000  61.4953000  62.2883000
  26.1053000  61.7113000  61.0313000  25.7263000  62.5453000  60.4423000
  25.5473000  61.6423000  61.9653000  26.0313000  60.4283000  60.2703000
  25.1483000  60.3783000  59.6343000  26.0493000  59.5633000  60.9343000
  27.2883000  60.4503000  59.4113000  27.6903000  59.4473000  59.2663000
  27.0103000  61.0863000  58.0563000  27.2753000  62.2643000  57.8233000
  26.4683000  60.2673000  57.1703000  26.3253000  59.3003000  57.4263000
  26.0683000  60.6933000  55.8483000  26.8033000  61.3733000  55.4193000
  25.9713000  59.4513000  54.9553000  26.9063000  58.8913000  54.9143000
  25.1893000  58.8193000  55.3773000  25.5773000  59.7323000  53.5383000
  26.5283000  60.1263000  52.6053000  27.5563000  60.2943000  52.9293000
  26.1793000  60.3063000  51.2643000  26.9363000  60.6113000  50.5423000
  24.8663000  60.0953000  50.8513000  24.5933000  60.2323000  49.8053000
  23.9073000  59.7103000  51.7733000  22.8773000  59.5473000  51.4583000
  24.2663000  59.5303000  53.1163000  23.5153000  59.2273000  53.8463000
  24.7163000  61.3803000  55.9643000  23.7723000  60.7843000  56.4753000
  24.6163000  62.6333000  55.5313000  25.3953000  63.1093000  55.0993000
  23.3483000  63.3443000  55.6463000  22.5113000  62.6543000  55.5403000
  23.2183000  64.0733000  57.0033000  22.4473000  64.8383000  56.9173000
  22.8463000  63.1033000  58.1093000  23.6183000  62.3373000  58.1973000
  22.7623000  63.6423000  59.0533000  21.8923000  62.6313000  57.8743000
  24.4583000  64.7273000  57.3133000  24.3793000  65.1803000  58.1563000
  23.1953000  64.4163000  54.5913000  24.0703000  64.6263000  53.7583000
  22.0523000  65.0903000  54.6683000  21.3743000  64.7733000  55.3473000
  21.6943000  66.2053000  53.8013000  20.6253000  66.4073000  53.8643000
  22.4553000  67.4543000  54.2483000  23.5153000  67.2123000  54.3353000
  22.3213000  68.2333000  53.4983000  21.9663000  67.9803000  55.5873000
  20.7643000  68.0933000  55.8173000  22.8943000  68.3003000  56.4753000
  22.6223000  68.6543000  57.3813000  23.8713000  68.1883000  56.2433000
  21.9673000  65.9103000  52.3333000  22.5943000  66.7113000  51.6373000
  21.4853000  64.7653000  51.8613000  20.9933000  64.1243000  52.4683000
  21.6743000  64.3883000  50.4663000  22.6873000  64.6383000  50.1493000
  21.4633000  62.8773000  50.2873000  22.3023000  62.3163000  50.7003000
  20.5453000  62.5803000  50.7943000  21.3213000  62.4453000  48.8463000
  20.1713000  62.4273000  48.0993000  19.2553000  62.7413000  48.5983000
  20.4433000  61.9943000  46.8213000  19.7673000  61.8953000  46.0783000
  21.7803000  61.7203000  46.7203000  22.5263000  61.2583000  45.6313000
  22.0113000  61.0693000  44.6903000  23.8713000  61.0703000  45.8203000
  24.4853000  60.7103000  44.9943000  24.4833000  61.3313000  47.0613000
  25.5533000  61.1763000  47.2023000  23.7433000  61.7923000  48.1423000
  24.2643000  61.9863000  49.0803000  22.3683000  61.9913000  47.9793000
  20.7013000  65.1433000  49.5653000  19.5513000  65.3713000  49.9313000
  21.1823000  65.5513000  48.3993000  22.1543000  65.3843000  48.1793000
  20.3563000  66.2343000  47.4113000  19.3073000  66.0253000  47.6183000
  20.5703000  67.7563000  47.4403000  19.9603000  68.0963000  48.2773000
  21.6143000  68.0093000  47.6273000  20.1023000  68.4393000  46.1583000
  18.7753000  68.8413000  46.0113000  18.1003000  68.7353000  46.8613000
  18.3063000  69.3693000  44.8093000  17.2733000  69.7033000  44.7233000
  19.1673000  69.5023000  43.7373000  18.6733000  69.9803000  42.5453000
  17.7363000  70.1823000  42.5823000  20.5013000  69.1233000  43.8523000
  21.1853000  69.2343000  43.0113000  20.9613000  68.5953000  45.0613000
  22.0053000  68.2963000  45.1643000  20.7053000  65.7383000  46.0163000
  21.8553000  65.4243000  45.7433000  19.7083000  65.6433000  45.1493000
  18.7563000  65.7723000  45.4613000  19.9343000  65.2543000  43.7643000
  20.8553000  65.7173000  43.4083000  20.0623000  63.7233000  43.6133000
  20.5353000  63.5123000  42.6543000  20.7123000  63.3823000  44.4203000
  18.7333000  62.9953000  43.6933000  17.9423000  63.0633000  42.7273000
  18.4893000  62.3343000  44.7253000  18.8333000  65.8173000  42.8853000
  17.7103000  66.0223000  43.3453000  19.1713000  66.1163000  41.6343000
  20.1163000  65.9573000  41.3143000  18.2113000  66.6853000  40.6993000
  17.4093000  67.1773000  41.2483000  18.8913000  67.7173000  39.7953000
  18.1273000  68.2163000  39.2003000  19.4053000  68.4503000  40.4173000
  19.9013000  67.0863000  38.8563000  20.3763000  65.9783000  39.1043000
  20.2393000  67.7863000  37.7773000  20.9083000  67.4073000  37.1233000
  19.8253000  68.6933000  37.6183000  17.5933000  65.6133000  39.8243000
  17.0373000  65.9243000  38.7803000  17.6973000  64.3563000  40.2463000
  18.1633000  64.1333000  41.1153000  17.1413000  63.2683000  39.4653000
  17.0343000  62.3903000  40.1033000  16.1633000  63.5643000  39.0883000
  18.0363000  62.9203000  38.2943000  17.7373000  62.0033000  37.5303000
  19.1433000  63.6443000  38.1533000  19.3333000  64.4153000  38.7773000
  20.0723000  63.3973000  37.0553000  19.8083000  62.4703000  36.5463000
  20.0123000  64.5453000  36.0443000  18.9693000  64.8013000  35.8633000
  20.5323000  65.4083000  36.4603000  20.6253000  64.1683000  34.8213000
  20.5783000  64.8993000  34.2013000  21.5113000  63.1913000  37.5473000
  21.8183000  62.1613000  38.1483000  22.3973000  64.1543000  37.2883000
  22.1423000  64.9693000  36.7503000  23.7893000  64.0063000  37.7013000
  23.8963000  63.1253000  38.3353000  24.6913000  63.8403000  36.4783000
  24.5763000  64.7183000  35.8433000  25.7293000  63.7603000  36.8033000
  24.3413000  62.6093000  35.6703000  23.7123000  62.7093000  34.6173000
  24.7373000  61.4363000  36.1653000  24.5293000  60.5833000  35.6653000
  25.2443000  61.4043000  37.0393000  24.2813000  65.1583000  38.5713000
  25.4813000  65.4223000  38.6333000  23.3603000  65.8583000  39.2233000
  22.3803000  65.6723000  39.0693000  23.7253000  66.9273000  40.1473000
  24.8063000  67.0653000  40.1303000  23.0543000  68.2533000  39.7633000
  21.9933000  68.0583000  39.6083000  23.1783000  68.9443000  40.5973000
  23.6463000  68.8663000  38.5053000  24.6573000  69.2033000  38.7343000
  23.6873000  68.0963000  37.7353000  22.8523000  70.0413000  37.9743000
  21.7493000  70.3273000  38.4403000  23.4143000  70.7343000  36.9843000
  22.9313000  71.5283000  36.5903000  24.3213000  70.4613000  36.6333000
  23.3083000  66.5103000  41.5433000  22.1223000  66.4703000  41.8593000
  24.2913000  66.1533000  42.3603000  25.2533000  66.1883000  42.0533000
  24.0143000  65.6753000  43.7053000  22.9893000  65.9073000  43.9923000
  24.2183000  64.1363000  43.7963000  23.8023000  63.7763000  44.7373000
  23.5223000  63.4433000  42.6373000  23.9383000  63.8013000  41.6963000
  23.6733000  62.3663000  42.7143000  22.4553000  63.6623000  42.6703000
  25.7053000  63.8053000  43.7753000  26.1963000  64.2823000  44.6243000
  25.8393000  62.7253000  43.8403000  26.1463000  64.1703000  42.8483000
  24.9043000  66.3423000  44.7483000  25.9303000  66.9553000  44.4343000
  24.4943000  66.1983000  46.0003000  23.6333000  65.7083000  46.1973000
  25.2353000  66.7593000  47.1123000  26.3053000  66.6313000  46.9483000
  24.9353000  68.2573000  47.2423000  23.8693000  68.4003000  47.4173000
  25.4993000  68.6693000  48.0803000  25.2253000  68.7673000  46.3243000
  24.8793000  66.0483000  48.4053000  23.8063000  65.4693000  48.5413000
  25.8053000  66.0763000  49.3463000  26.7093000  66.4873000  49.1623000
  25.5753000  65.4763000  50.6463000  24.5923000  65.7703000  51.0143000
  25.6303000  63.9413000  50.5653000  25.3113000  63.4793000  51.5003000
  24.9733000  63.6183000  49.7583000  26.9943000  63.3873000  50.2563000
  27.9023000  63.1213000  51.2773000  27.6243000  63.3563000  52.3053000
  29.1523000  62.5623000  51.0033000  29.8523000  62.3573000  51.8143000
  29.5043000  62.2653000  49.6883000  30.4773000  61.8273000  49.4633000
  28.6023000  62.5313000  48.6563000  28.8703000  62.3023000  47.6253000
  27.3563000  63.0903000  48.9463000  26.6523000  63.2993000  48.1413000
  26.5953000  65.9863000  51.6333000  27.6263000  66.5363000  51.2443000
  26.3093000  65.8273000  52.9133000  25.4543000  65.3973000  53.2363000
  27.2573000  66.2853000  53.8983000  28.1563000  66.6373000  53.3923000
  26.8153000  67.1043000  54.4653000  27.6333000  65.1783000  54.8493000
  27.0663000  64.0793000  54.8213000  28.6273000  65.4753000  55.6743000
  29.0923000  66.3663000  55.5783000  29.0963000  64.5643000  56.6983000
  28.5093000  63.6453000  56.6763000  30.5693000  64.2103000  56.4593000
  31.1283000  65.1463000  56.4543000  30.8933000  63.5993000  57.3023000
  30.8283000  63.4533000  55.1493000  30.3763000  64.0183000  54.3353000
  31.9063000  63.3963000  54.9973000  30.2423000  62.0393000  55.1753000
  29.1553000  62.1043000  55.2143000  30.5423000  61.5123000  54.2693000
  30.7073000  61.2803000  56.3333000  30.1003000  61.2563000  57.1403000
  31.8543000  60.6083000  56.3823000  32.6663000  60.5893000  55.3353000
  32.4133000  61.0873000  54.4953000  33.5353000  60.0753000  55.3833000
  32.2033000  59.9713000  57.4923000  31.5963000  59.9983000  58.2993000
  33.0753000  59.4613000  57.5263000  28.9203000  65.2333000  58.0513000
  29.7513000  66.0403000  58.4613000  27.8163000  64.9253000  58.7243000
  27.1443000  64.2623000  58.3663000  27.5533000  65.5463000  60.0083000
  26.5633000  65.2683000  60.3683000  28.3033000  65.2403000  60.7383000
  27.6133000  67.0543000  59.8403000  27.0573000  67.6083000  58.8863000
  28.2933000  67.7283000  60.7563000  28.7213000  67.2543000  61.5403000
  28.4223000  69.1693000  60.6713000  27.8513000  69.5433000  59.8223000
  27.8903000  69.8233000  61.9443000  27.9323000  70.9053000  61.8273000
  26.8563000  69.5133000  62.0913000  28.6903000  69.4383000  63.1733000
  29.6343000  68.6503000  63.0943000  28.3183000  69.9933000  64.3193000
  28.8173000  69.7713000  65.1703000  27.5383000  70.6343000  64.3373000
  29.8693000  69.5603000  60.4723000  30.2823000  70.6293000  60.9013000
  30.6353000  68.6983000  59.8063000  30.2503000  67.8283000  59.4663000
  32.0543000  68.9593000  59.5863000  32.3293000  69.9193000  60.0233000
  32.8963000  67.8653000  60.2433000  32.5723000  66.9133000  59.8233000
  33.9353000  68.0483000  59.9673000  32.7763000  67.8163000  61.7613000
  32.3903000  68.7723000  62.1143000  32.0813000  67.0213000  62.0333000
  34.1273000  67.5483000  62.4043000  33.9813000  66.9693000  63.3173000
  34.7473000  66.9803000  61.7103000  34.8203000  68.7883000  62.7433000
  34.2483000  69.5733000  63.0193000  36.1413000  68.9453000  62.7113000
  36.9283000  67.9403000  62.3533000  36.5233000  67.0493000  62.1033000
  37.9303000  68.0693000  62.3323000  36.6773000  70.1133000  63.0393000
  36.0803000  70.8803000  63.3133000  37.6803000  70.2293000  63.0143000
  32.4123000  69.0443000  58.1063000  33.5183000  69.4593000  57.7653000
  31.5023000  68.6433000  57.2253000  30.5973000  68.2893000  57.5003000
  31.8133000  68.7123000  55.8093000  32.3513000  69.6473000  55.6543000
  32.4763000  67.8733000  55.5953000  30.6303000  68.6603000  54.8653000
  29.5783000  68.1363000  55.2103000  30.8083000  69.2303000  53.6743000
  31.6773000  69.7083000  53.4853000  29.7733000  69.2363000  52.6403000
  29.1663000  68.3353000  52.7263000  28.8603000  70.4593000  52.7883000
  28.6253000  70.5963000  53.8443000  29.3353000  71.3613000  52.4023000
  27.5453000  70.3213000  52.0673000  26.5173000  69.5443000  52.6013000
  26.6663000  69.0593000  53.5663000  25.3103000  69.3833000  51.9173000
  24.5163000  68.7713000  52.3463000  25.1223000  70.0053000  50.6853000
  24.1833000  69.8843000  50.1453000  26.1433000  70.7863000  50.1433000
  26.0023000  71.2753000  49.1803000  27.3463000  70.9403000  50.8353000
  28.1443000  71.5503000  50.4133000  30.4083000  69.2183000  51.2463000
  31.4063000  69.9023000  51.0033000  29.8413000  68.4293000  50.3383000
  29.0503000  67.8513000  50.5853000  30.3853000  68.3183000  48.9873000
  30.9913000  69.1813000  48.7123000  31.2383000  67.0213000  48.8533000
  31.9983000  67.0123000  49.6353000  30.3593000  65.7953000  48.9913000
  29.5993000  65.8023000  48.2103000  30.9703000  64.8973000  48.8963000
  29.8763000  65.8023000  49.9683000  32.0033000  67.0283000  47.5313000
  31.3113000  66.7193000  46.7483000  32.3313000  68.0503000  47.3453000
  33.2163000  66.0983000  47.5343000  32.8903000  65.0743000  47.7213000
  33.7163000  66.1483000  46.5673000  33.9093000  66.4063000  48.3183000
  29.2743000  68.3463000  47.9373000  28.2163000  67.7533000  48.1293000
  29.5253000  69.0573000  46.8373000  30.4253000  69.5063000  46.7423000
  28.5523000  69.2143000  45.7533000  27.6803000  68.5783000  45.9043000
  28.0813000  70.6813000  45.6413000  28.9103000  71.3003000  45.2973000
  26.9313000  70.7793000  44.6543000  26.1033000  70.1603000  44.9993000
  26.6033000  71.8153000  44.5803000  27.2613000  70.4313000  43.6763000
  27.6693000  71.2053000  47.0063000  28.5193000  71.1543000  47.6873000
  27.3393000  72.2393000  46.9153000  26.8543000  70.5973000  47.3983000
  29.1583000  68.8163000  44.4123000  30.2873000  69.1993000  44.1003000
  28.3933000  68.0693000  43.6173000  27.4533000  67.8363000  43.9043000
  28.8593000  67.5933000  42.3173000  29.8583000  67.9833000  42.1193000
  28.9183000  66.0653000  42.2913000  27.9483000  65.6273000  42.5283000
  29.2243000  65.7513000  41.2933000  29.8993000  65.4693000  43.2453000
  29.5103000  65.1343000  44.5363000  28.4893000  65.3413000  44.8563000
  30.4063000  64.5413000  45.4163000  30.0903000  64.2823000  46.4273000
  31.7093000  64.2773000  45.0063000  32.4143000  63.8103000  45.6953000
  32.1133000  64.6093000  43.7173000  33.1333000  64.4063000  43.3883000
  31.2033000  65.2053000  42.8433000  31.5123000  65.4693000  41.8323000
  27.9263000  68.0053000  41.1843000  26.7083000  67.9703000  41.3313000
  28.5183000  68.3863000  40.0543000  29.5243000  68.4713000  40.0233000
  27.7593000  68.7033000  38.8493000  26.7223000  68.4053000  39.0023000
  27.7953000  70.1963000  38.5013000  27.3913000  70.7643000  39.3393000
  28.8303000  70.4923000  38.3283000  26.9713000  70.5223000  37.2403000
  26.2773000  69.6573000  36.7013000  27.0483000  71.7673000  36.7753000
  26.5263000  72.0283000  35.9513000  27.6293000  72.4443000  37.2493000
  28.3323000  67.9213000  37.6823000  29.3823000  68.2773000  37.1473000
  27.6713000  66.8273000  37.3173000  26.8623000  66.5113000  37.8323000
  28.1373000  66.0183000  36.2003000  29.0683000  66.4333000  35.8143000
  28.3903000  64.5693000  36.6353000  28.8313000  64.5773000  37.6333000
  27.4423000  64.0323000  36.6623000  29.3343000  63.8403000  35.6943000
  30.1853000  64.4593000  35.0503000  29.1873000  62.5243000  35.6013000
  29.7913000  61.9933000  34.9893000  28.4733000  62.0593000  36.1433000
  27.1393000  66.0523000  35.0443000  27.1263000  65.1603000  34.1963000
  26.2903000  67.0773000  35.0343000  26.2933000  67.7403000  35.7963000
  25.3193000  67.2603000  33.9603000  25.1383000  66.3093000  33.4603000
  23.9923000  67.7783000  34.5233000  24.2173000  68.4303000  35.3673000
  23.4993000  68.3533000  33.7413000  23.0733000  66.6543000  34.9823000
  22.9873000  65.6193000  34.2783000  22.4363000  66.8033000  36.0483000
  25.8763000  68.2433000  32.9313000  26.8543000  68.9373000  33.2093000
  25.2713000  68.3083000  31.7493000  24.4933000  67.7033000  31.5303000
  25.7663000  69.2083000  30.7073000  26.8293000  69.3953000  30.8603000
  25.5723000  68.5943000  29.3233000  24.5773000  68.1513000  29.2843000
  25.6433000  69.3943000  28.5873000  26.6063000  67.5363000  29.0173000
  27.6553000  67.5223000  29.7013000  26.3713000  66.7203000  28.0993000
  25.1023000  70.5703000  30.7693000  24.8463000  71.1993000  29.7473000
  24.7983000  70.9983000  31.9863000  24.8993000  70.3683000  32.7703000
  24.2263000  72.3023000  32.2253000  24.6443000  73.0113000  31.5113000
  22.6963000  72.2933000  32.0723000  22.2703000  73.2943000  32.1403000
  22.5143000  71.8873000  31.0773000  21.9343000  71.4403000  33.0263000
  21.4203000  71.8193000  34.2313000  21.6423000  72.8333000  34.5623000
  20.7043000  70.7903000  34.7873000  20.2273000  70.8203000  35.6773000
  20.7443000  69.7133000  33.9433000  20.1693000  68.4443000  34.0733000
  19.5873000  68.2273000  34.9693000  20.3763000  67.5483000  33.0593000
  19.9423000  66.5503000  33.1253000  21.1423000  67.8873000  31.9263000
  21.3053000  67.1663000  31.1253000  21.7163000  69.1543000  31.7953000
  22.2943000  69.3733000  30.8983000  21.5173000  70.0863000  32.8203000
  24.6643000  72.8013000  33.5933000  25.1663000  72.0233000  34.4063000
  24.4983000  74.0943000  33.8403000  24.0833000  74.6963000  33.1443000
  24.9573000  74.6923000  35.0823000  25.9623000  74.3403000  35.3173000
  24.9903000  76.2173000  34.9493000  24.0463000  76.5533000  34.5213000
  25.1153000  76.6533000  35.9403000  26.0603000  76.6273000  34.1153000
  26.0633000  77.5843000  34.0463000  24.1143000  74.3163000  36.2863000
  22.9263000  73.9933000  36.1883000  24.7803000  74.3533000  37.4333000
  25.7703000  74.5523000  37.4173000  24.1503000  74.1123000  38.7133000
  23.1013000  73.8633000  38.5543000  24.8163000  72.9603000  39.4673000
  24.7103000  72.0343000  38.9023000  25.8753000  73.1693000  39.6243000
  24.2203000  72.7053000  40.8313000  23.1083000  71.8813000  40.9813000
  22.6733000  71.4153000  40.0973000  22.5483000  71.6463000  42.2433000
  21.6783000  70.9983000  42.3453000  23.1033000  72.2393000  43.3633000
  22.6743000  72.0623000  44.3503000  24.2153000  73.0653000  43.2263000
  24.6553000  73.5343000  44.1073000  24.7673000  73.2933000  41.9653000
  25.6393000  73.9393000  41.8613000  24.2503000  75.3703000  39.5503000
  25.3343000  75.9023000  39.7673000  23.1073000  75.8643000  39.9843000
  22.2373000  75.4113000  39.7433000  23.0553000  77.0633000  40.7953000
  23.9783000  77.1723000  41.3653000  22.8893000  78.2893000  39.8913000
  23.7153000  78.3123000  39.1803000  21.9473000  78.1983000  39.3513000
  22.8853000  79.4843000  40.6473000  22.7803000  80.2343000  40.0593000
  21.8933000  76.9523000  41.7493000  20.7443000  77.1583000  41.3583000
  22.1793000  76.6143000  43.0003000  23.1263000  76.4623000  43.3183000
  21.0993000  76.4273000  43.9473000  20.3033000  77.1503000  43.7763000
  20.5293000  75.0163000  43.7543000  20.4433000  74.9493000  42.6703000
  21.3353000  74.3643000  44.0953000  19.2133000  74.5783000  44.3983000
  19.1603000  74.9703000  45.4143000  18.0433000  75.1093000  43.5873000
  18.0963000  74.7163000  42.5723000  17.1083000  74.7943000  44.0503000
  18.0863000  76.1973000  43.5583000  19.1683000  73.0543000  44.4583000
  20.0063000  72.6883000  45.0523000  18.2323000  72.7353000  44.9173000
  19.2353000  72.6483000  43.4493000  21.5663000  76.6023000  45.3843000
  22.7413000  76.4163000  45.7013000  20.6293000  76.9843000  46.2443000
  19.6983000  77.1933000  45.9153000  20.9063000  77.1263000  47.6613000
  21.9603000  77.3703000  47.7963000  20.0543000  78.2523000  48.2883000
  19.0003000  77.9943000  48.1893000  20.3973000  78.4263000  49.7603000
  21.4523000  78.6833000  49.8603000  19.7873000  79.2233000  50.1843000
  20.1993000  77.4953000  50.2933000  20.3183000  79.4853000  47.6093000
  19.7893000  80.1843000  47.9993000  20.5913000  75.8063000  48.3443000
  19.4753000  75.3033000  48.2413000  21.5773000  75.2373000  49.0253000
  22.4703000  75.7013000  49.1133000  21.4063000  73.9403000  49.6723000
  20.4043000  73.5523000  49.4903000  22.4263000  72.9513000  49.0953000
  23.1833000  73.6473000  48.7353000  22.8023000  72.4333000  49.9793000
  22.1113000  71.9283000  48.0003000  22.0273000  70.9463000  48.4673000
  20.8263000  72.2513000  47.2703000  20.9103000  73.2323000  46.8033000
  20.6453000  71.4983000  46.5033000  19.9973000  72.2553000  47.9783000
  23.2873000  71.9023000  47.0453000  24.1893000  71.6133000  47.5863000
  23.0953000  71.1813000  46.2513000  23.4263000  72.8923000  46.6113000
  21.6243000  74.0013000  51.1873000  22.2953000  74.8883000  51.7073000
  21.0433000  73.0303000  51.8813000  20.4483000  72.3623000  51.4133000
  21.2383000  72.8933000  53.3143000  21.3273000  73.8753000  53.7783000
  20.0403000  72.1683000  53.9303000  19.1793000  72.8273000  53.8273000
  19.8783000  71.2633000  53.3443000  20.2203000  71.7973000  55.3933000
  19.2663000  71.4513000  55.7913000  20.9553000  70.9953000  55.4653000
  20.6973000  72.9663000  56.2293000  21.7963000  72.9413000  56.7853000
  19.8733000  73.9993000  56.3213000  20.1403000  74.8063000  56.8663000
  18.9823000  73.9743000  55.8463000  22.5153000  72.0853000  53.5393000
  22.5923000  70.9303000  53.1123000  23.5103000  72.6823000  54.1943000
  23.3893000  73.6173000  54.5543000  24.8063000  72.0253000  54.3893000
  24.9163000  71.2053000  53.6793000  25.9543000  73.0163000  54.1743000
  26.8903000  72.4613000  54.1003000  25.7383000  73.8193000  52.9013000
  24.8033000  74.3733000  52.9763000  26.5653000  74.5173000  52.7673000
  25.6923000  73.1423000  52.0483000  26.0163000  73.9103000  55.2913000
  26.7343000  74.5333000  55.1623000  24.9833000  71.4093000  55.7773000
  25.8673000  70.5743000  55.9693000  24.1813000  71.8223000  56.7463000
  23.4583000  72.5103000  56.5963000  24.3393000  71.2703000  58.0803000
  23.4723000  71.5523000  58.6763000  24.3873000  70.1833000  58.0023000
  25.6003000  71.7733000  58.7713000  25.9923000  71.2693000  59.8273000
  26.2313000  72.7833000  58.1823000  25.8613000  73.1773000  57.3303000
  27.4543000  73.3583000  58.7373000  27.9153000  72.6513000  59.4283000
  28.4543000  73.6723000  57.6193000  27.8873000  74.3363000  56.9673000
  29.2403000  74.2383000  58.1203000  29.0823000  72.5593000  56.7883000
  28.3113000  71.8643000  56.4563000  29.7583000  73.1773000  55.5823000
  30.5303000  73.8713000  55.9143000  30.2133000  72.3913000  54.9783000
  29.0203000  73.7123000  54.9863000  30.0903000  71.7953000  57.6183000
  29.5923000  71.3573000  58.4843000  30.5333000  71.0023000  57.0153000
  30.8733000  72.4743000  57.9563000  27.1723000  74.6593000  59.4813000
  26.1553000  75.3123000  59.2503000  28.0713000  75.0443000  60.3983000
  29.2783000  74.3123000  60.8193000  30.1023000  74.5393000  60.1423000
  29.0823000  73.2393000  60.8053000  29.5123000  74.8293000  62.1983000
  30.5803000  74.8013000  62.4143000  28.9823000  74.1983000  62.9123000
  28.9843000  76.2303000  62.2273000  29.8173000  76.8753000  61.9483000
  28.5793000  76.5553000  63.1853000  27.8963000  76.2893000  61.1523000
  26.8913000  76.3223000  61.5723000  28.0983000  77.4853000  60.2143000
  28.8983000  77.4213000  59.2793000  27.3763000  78.5703000  60.4713000
  26.7123000  78.5613000  61.2323000  27.4793000  79.7793000  59.6553000
  27.1143000  79.5703000  58.6503000  26.6233000  80.8823000  60.2653000
  26.9833000  81.1083000  61.2693000  26.6883000  81.7773000  59.6473000
  25.5863000  80.5503000  60.3173000  28.9283000  80.2513000  59.5333000
  29.7353000  80.0423000  60.4363000  29.2563000  80.8873000  58.4133000
  28.5823000  81.0383000  57.6773000  30.6073000  81.3833000  58.2223000
  30.6393000  82.4163000  58.5673000  31.2793000  80.7763000  58.8313000
  31.0653000  81.3303000  56.7823000  30.3113000  80.9343000  55.8953000
  32.2973000  81.7573000  56.5443000  32.8623000  82.1243000  57.2973000
  32.8683000  81.7243000  55.2073000  32.0653000  81.5883000  54.4843000
  33.6213000  83.0263000  54.8693000  34.4193000  83.1733000  55.5983000
  34.2223000  82.9483000  53.4653000  33.4263000  82.8003000  52.7363000
  34.7503000  83.8753000  53.2443000  34.9203000  82.1123000  53.4143000
  32.7113000  84.1303000  54.9213000  33.1803000  84.9413000  54.7113000
  33.8363000  80.5633000  55.0963000  34.7363000  80.4183000  55.9213000
  33.6403000  79.7293000  54.0833000  32.8903000  79.8823000  53.4263000
  34.4923000  78.5653000  53.8973000  35.2543000  78.5363000  54.6763000
  33.6673000  77.2833000  53.9743000  32.9063000  77.2903000  53.1943000
  34.3983000  76.5023000  53.7613000  33.0173000  77.0123000  55.3073000
  31.8613000  77.6943000  55.6993000  31.4703000  78.4863000  55.0613000
  31.2093000  77.3723000  56.8903000  30.3243000  77.9243000  57.2063000
  31.7203000  76.3623000  57.6933000  31.0743000  75.9953000  58.8433000
  30.2743000  76.5013000  59.0023000  32.8653000  75.6873000  57.3293000
  33.2673000  74.9003000  57.9683000  33.5073000  76.0133000  56.1423000
  34.4133000  75.4823000  55.8493000  35.2013000  78.5873000  52.5583000
  34.6563000  79.0323000  51.5433000  36.4293000  78.0923000  52.5673000
  36.8433000  77.7523000  53.4243000  37.2013000  77.9963000  51.3483000
  36.9743000  78.8453000  50.7053000  38.7063000  77.9973000  51.6493000
  38.9433000  77.1403000  52.2813000  39.2563000  77.9193000  50.7113000
  39.3743000  79.4533000  52.5053000  36.8833000  76.6903000  50.6293000
  36.8423000  75.6303000  51.2573000  36.6183000  76.7613000  49.3323000
  36.5513000  77.6443000  48.8483000  36.4203000  75.5393000  48.5693000
  35.7163000  74.8843000  49.0823000  35.8543000  75.8813000  47.1903000
  34.8013000  76.1313000  47.3123000  36.3933000  76.7513000  46.8163000
  35.9913000  74.7393000  46.2023000  35.8273000  73.5683000  46.6123000
  36.2613000  75.0173000  45.0133000  37.7883000  74.8703000  48.4353000
  38.7233000  75.5073000  47.9403000  37.9383000  73.6213000  48.8853000
  37.1863000  73.1263000  49.3433000  39.2573000  72.9883000  48.8383000
  40.0523000  73.7333000  48.8783000  39.4563000  71.9863000  50.0133000
  40.3933000  71.4433000  49.8813000  39.5003000  72.7643000  51.3253000
  38.5643000  73.3053000  51.4593000  39.6403000  72.0703000  52.1553000
  40.3293000  73.4713000  51.3013000  38.3413000  70.9393000  50.0393000
  38.3433000  70.3813000  49.1033000  38.5063000  70.2523000  50.8703000
  37.3793000  71.4353000  50.1643000  39.5673000  72.3153000  47.5013000
  40.6503000  71.7553000  47.3343000  38.6453000  72.3823000  46.5463000
  37.7533000  72.8223000  46.7183000  38.8853000  71.7933000  45.2333000
  39.5803000  70.9583000  45.3323000  37.5723000  71.2963000  44.5873000
  36.9023000  72.1423000  44.4413000  37.8673000  70.6393000  43.2363000
  38.5373000  69.7913000  43.3833000  36.9363000  70.2923000  42.7893000
  38.3393000  71.3643000  42.5743000  36.8793000  70.2903000  45.5153000
  36.4743000  70.8543000  46.3553000  36.0623000  69.8433000  44.9503000
  37.7893000  69.1983000  46.0343000  38.6073000  69.6443000  46.6003000
  37.2233000  68.5293000  46.6823000  38.1953000  68.6323000  45.1953000
  39.5473000  72.8113000  44.2983000  40.5583000  72.5133000  43.6563000
  38.9823000  74.0183000  44.2443000  38.1533000  74.2043000  44.7903000
  39.5093000  75.0883000  43.3923000  39.8873000  74.6663000  42.4613000
  38.4093000  76.0993000  43.0613000  38.8063000  76.8363000  42.3643000
  37.5743000  75.5733000  42.5983000  37.9623000  76.7533000  44.2373000
  37.2743000  77.3823000  44.0113000  40.6713000  75.8283000  44.0573000
  41.4203000  76.5353000  43.3933000  40.8233000  75.6813000  45.3663000
  40.2143000  75.1063000  45.9313000  41.9133000  76.3763000  46.0203000
  42.7823000  76.3123000  45.3643000  41.6173000  77.4193000  46.1303000
  42.2803000  75.8273000  47.3723000  42.0753000  74.6473000  47.6583000
  42.8373000  76.7003000  48.2043000  42.9503000  77.6593000  47.9083000
  43.2513000  76.3413000  49.5533000  42.7103000  75.4513000  49.8753000
  44.7583000  76.0473000  49.6123000  45.2543000  76.8993000  49.1483000
  45.0563000  75.9793000  50.6593000  45.1603000  74.7723000  48.8883000
  45.0103000  73.6753000  49.4623000  45.6533000  74.8733000  47.7493000
  43.0073000  77.4953000  50.5123000  42.7563000  78.6303000  50.1033000
  43.0653000  77.1893000  51.7983000  43.1873000  76.2333000  52.1023000
  42.9663000  78.2203000  52.8053000  42.4793000  79.0953000  52.3773000
  42.1553000  77.7503000  54.0103000  41.1183000  77.6433000  53.6923000
  42.5433000  76.7773000  54.3133000  42.2283000  78.7143000  55.1883000
  43.2473000  78.7093000  55.5763000  41.9803000  79.7133000  54.8333000
  41.2713000  78.3193000  56.2853000  40.3213000  78.8263000  56.1203000
  41.1183000  77.2403000  56.2443000  41.8143000  78.6983000  57.6413000
  42.8473000  78.3573000  57.7193000  41.7813000  79.7823000  57.7483000
  41.0023000  78.0693000  58.7193000  41.0343000  77.0643000  58.6223000
  41.3773000  78.3313000  59.6203000  40.0463000  78.3843000  58.6483000
  44.3723000  78.5513000  53.2533000  45.0123000  77.7393000  53.9123000
  44.8753000  79.7123000  52.8533000  44.3373000  80.3403000  52.2753000
  46.2333000  80.0943000  53.2083000  46.5993000  79.4163000  53.9803000
  47.1683000  80.0243000  51.9753000  46.7993000  80.7063000  51.2103000
  48.5823000  80.4163000  52.3623000  48.9523000  79.7333000  53.1283000
  49.2283000  80.3623000  51.4863000  48.5843000  81.4343000  52.7523000
  47.1853000  78.6033000  51.4153000  48.0833000  78.1143000  51.7963000
  46.3033000  78.0913000  51.8013000  47.1823000  78.5443000  49.9133000
  48.0653000  79.0543000  49.5283000  47.1953000  77.5033000  49.5903000
  46.2853000  79.0313000  49.5323000  46.2883000  81.4963000  53.7873000
  45.7643000  82.4423000  53.2033000  46.9293000  81.6143000  54.9443000
  47.3003000  80.7893000  55.3953000  47.0823000  82.8953000  55.6163000
  47.5503000  82.7533000  56.5913000  47.9713000  83.8253000  54.7753000
  47.4233000  84.1123000  53.8793000  48.2013000  84.7153000  55.3613000
  49.2813000  83.1663000  54.3553000  49.8573000  82.3683000  55.1003000
  49.7583000  83.5013000  53.1583000  50.6233000  83.0943000  52.8313000
  49.2543000  84.1603000  52.5843000  45.7323000  83.5613000  55.8683000
  45.5433000  84.7333000  55.5423000  44.7943000  82.8183000  56.4453000
  44.9623000  81.8543000  56.6983000  43.4873000  83.3883000  56.7283000
  42.8993000  82.6153000  57.2233000  43.6413000  84.2213000  57.4143000
  42.7273000  83.8843000  55.5083000  41.9123000  84.8003000  55.6103000
  42.9863000  83.2743000  54.3553000  43.6773000  82.5373000  54.3313000
  42.3173000  83.6383000  53.1073000  41.3193000  84.0193000  53.3203000
  43.1133000  84.7283000  52.3713000  44.1663000  84.6283000  52.6363000
  42.9943000  84.5793000  51.2983000  42.6553000  86.1353000  52.7213000
  41.4593000  86.4223000  52.7263000  43.6163000  87.0083000  53.0143000
  43.3753000  87.9583000  53.2553000  44.5833000  86.7153000  52.9953000
  42.1783000  82.4213000  52.1863000  42.8973000  81.4363000  52.3383000
  41.2443000  82.4923000  51.2413000  40.6613000  83.3133000  51.1743000
  41.0393000  81.4163000  50.2733000  41.5003000  80.5023000  50.6493000
  39.5513000  81.1503000  50.0313000  39.1293000  81.9703000  49.4523000
  39.4383000  80.2183000  49.4773000  38.5083000  80.9873000  51.5073000
  41.6593000  81.7933000  48.9363000  41.5383000  82.9393000  48.4913000
  42.3103000  80.8363000  48.2903000  42.4073000  79.9133000  48.6913000
  42.9283000  81.0953000  47.0013000  43.1653000  82.1553000  46.9113000
  44.2183000  80.2913000  46.8443000  44.6583000  80.5083000  45.8713000
  45.2073000  80.6613000  47.9403000  44.7693000  80.4433000  48.9153000
  46.1223000  80.0803000  47.8163000  45.4413000  81.7233000  47.8763000
  43.9183000  78.8943000  46.9263000  44.7273000  78.3863000  46.8283000
  41.9773000  80.7403000  45.8583000  42.2383000  81.0533000  44.6943000
  40.8683000  80.0933000  46.2003000  40.6793000  79.8553000  47.1643000
  39.8973000  79.7103000  45.1943000  40.2073000  80.1163000  44.2323000
  39.8613000  78.6223000  45.1343000  38.5163000  80.2313000  45.5283000
  38.3693000  81.3253000  46.0713000  37.4983000  79.4423000  45.2073000
  37.6803000  78.5553000  44.7593000  36.1123000  79.8163000  45.4633000
  35.9033000  80.8043000  45.0543000  35.1283000  78.7773000  44.8413000
  35.4733000  77.7723000  45.0883000  33.7153000  78.9793000  45.3883000
  33.3703000  79.9833000  45.1423000  33.0443000  78.2443000  44.9433000
  33.7233000  78.8533000  46.4713000  35.1283000  78.8993000  43.3163000
  34.5313000  79.7743000  43.0623000  36.1603000  79.0603000  43.0043000
  34.5653000  77.6733000  42.5993000  33.5333000  77.5113000  42.9113000
  34.5983000  77.8343000  41.5223000  35.1623000  76.7963000  42.8533000
  35.8263000  79.9103000  46.9603000  36.4063000  79.1823000  47.7663000
  34.9243000  80.8173000  47.3173000  34.5093000  81.4023000  46.6073000
  34.5093000  81.0083000  48.6973000  35.0473000  80.3143000  49.3443000
  34.8093000  82.4353000  49.1553000  34.6743000  83.0823000  48.2893000
  34.0703000  82.6873000  49.9163000  36.1993000  82.6323000  49.7193000
  36.1943000  82.3443000  50.7713000  36.8923000  81.9923000  49.1723000
  36.6423000  84.0863000  49.5933000  37.5443000  84.1203000  48.9823000
  35.8483000  84.6463000  49.1013000  36.9303000  84.7053000  50.9583000
  36.2993000  85.5863000  51.0703000  36.6703000  83.9733000  51.7233000
  38.3693000  85.0983000  51.1123000  38.6113000  85.7763000  50.4043000
  38.5123000  85.5013000  52.0273000  38.9543000  84.2813000  51.0103000
  33.0193000  80.7543000  48.8293000  32.2313000  81.2213000  48.0063000
  32.6363000  80.0003000  49.8503000  33.3213000  79.6083000  50.4813000
  31.2333000  79.7103000  50.0913000  30.6113000  80.0923000  49.2833000
  31.0023000  78.1943000  50.2433000  31.5763000  77.8273000  51.0953000
  29.5303000  77.9133000  50.4683000  28.9563000  78.2793000  49.6183000
  29.3773000  76.8393000  50.5753000  29.1983000  78.4183000  51.3753000
  31.5223000  77.4583000  49.0053000  32.5633000  77.7553000  48.8773000
  31.4753000  76.3923000  49.2303000  30.7463000  77.7433000  47.7143000
  30.7943000  78.8083000  47.4893000  31.1873000  77.1783000  46.8933000
  29.7063000  77.4453000  47.8423000  30.7743000  80.4033000  51.3643000
  31.5243000  80.4653000  52.3303000  29.5573000  80.9313000  51.3693000
  28.9753000  80.8953000  50.5453000  29.0403000  81.6103000  52.5533000
  29.8083000  81.6433000  53.3273000  28.6313000  83.0443000  52.2083000
  27.7623000  83.0083000  51.5523000  28.3573000  83.5203000  53.1493000
  29.7293000  83.8373000  51.5453000  30.7003000  84.4883000  52.3063000
  30.6393000  84.4353000  53.3933000  31.7353000  85.1973000  51.7003000
  32.4853000  85.7053000  52.3063000  31.8033000  85.2593000  50.3183000
  32.8303000  85.9523000  49.7153000  33.4363000  86.3483000  50.3463000
  30.8493000  84.6223000  49.5393000  30.9023000  84.6703000  48.4523000
  29.8183000  83.9163000  50.1563000  29.0643000  83.4133000  49.5513000
  27.8473000  80.8683000  53.1343000  26.7963000  80.7923000  52.5063000
  28.0173000  80.3223000  54.3353000  28.9133000  80.4093000  54.7933000
  26.9573000  79.5833000  55.0203000  26.2093000  79.2173000  54.3183000
  27.5413000  78.3743000  55.7953000  28.2203000  78.7403000  56.5663000
  26.4223000  77.5683000  56.4453000  25.7443000  77.2013000  55.6763000
  26.8493000  76.7223000  56.9863000  25.8733000  78.2023000  57.1413000
  28.3493000  77.5033000  54.8493000  29.1653000  78.0873000  54.4243000
  28.7593000  76.6533000  55.3973000  27.7053000  77.1413000  54.0483000
  26.2193000  80.4893000  56.0083000  26.8473000  81.1343000  56.8453000
  24.8923000  80.5273000  55.9153000  24.4183000  79.9923000  55.2023000
  24.0913000  81.3693000  56.7943000  24.6343000  82.2853000  57.0273000
  22.7783000  81.7393000  56.1153000  22.1323000  82.2403000  56.8353000
  22.9833000  82.4113000  55.2823000  22.1373000  80.5793000  55.6363000
  21.3123000  80.8223000  55.2113000  23.8053000  80.6883000  58.1273000
  24.2213000  79.5553000  58.3593000  23.0803000  81.3973000  58.9903000
  22.7793000  82.3223000  58.7213000  22.7343000  80.9173000  60.3283000
  23.6433000  80.6783000  60.8813000  21.9573000  81.9923000  61.1023000
  21.1223000  82.3123000  60.4803000  21.5753000  81.5323000  62.0143000
  22.8123000  83.1963000  61.4623000  24.0573000  83.0823000  61.4763000
  22.2253000  84.2653000  61.7313000  21.9063000  79.6383000  60.2933000
  21.9523000  78.8553000  61.2383000  21.1393000  79.4213000  59.2293000
  21.0633000  80.0963000  58.4833000  20.3243000  78.2113000  59.1553000
  20.1183000  77.8423000  60.1603000  18.9963000  78.5043000  58.4613000
  18.4623000  77.5613000  58.3423000  18.4213000  79.1683000  59.1063000
  19.1803000  79.1453000  57.1233000  20.3403000  79.4463000  56.7723000
  18.1663000  79.3463000  56.4223000  21.0633000  77.0753000  58.4373000
  20.4793000  76.0343000  58.1353000  22.3503000  77.2803000  58.1773000
  22.7993000  78.1493000  58.4273000  23.1473000  76.2563000  57.5263000
  24.1843000  76.4213000  57.8213000  22.8103000  75.2943000  57.9133000
  23.0623000  76.2373000  56.0163000  23.7633000  75.4673000  55.3613000
  22.2083000  77.0793000  55.4523000  21.6203000  77.6793000  56.0113000
  22.0593000  77.1193000  54.0063000  22.0673000  76.1063000  53.6033000
  20.7343000  77.7843000  53.6313000  20.6683000  78.7203000  54.1863000
  20.7643000  77.9963000  52.5633000  19.5243000  76.9273000  53.9413000
  19.6263000  75.9803000  53.4113000  19.4993000  76.7393000  55.0153000
  18.2393000  77.6083000  53.5173000  18.2113000  78.6043000  53.9593000
  18.2323000  77.6923000  52.4313000  17.0193000  76.8153000  53.9733000
  16.2273000  76.9623000  53.2403000  17.2943000  75.7603000  54.0043000
  16.5353000  77.2443000  55.3233000  16.2813000  78.2203000  55.2953000
  15.7293000  76.6933000  55.5833000  17.2703000  77.1073000  56.0033000
  23.2213000  77.8573000  53.3533000  23.8763000  78.6913000  53.9753000
  23.4743000  77.5243000  52.0923000  22.9143000  76.8063000  51.6563000
  24.5483000  78.1313000  51.3153000  24.6133000  79.1973000  51.5323000
  25.8833000  77.4813000  51.6663000  25.8383000  76.4143000  51.4473000
  26.6773000  77.9393000  51.0773000  26.0903000  77.6243000  52.7273000
  24.2773000  77.9763000  49.8273000  23.7623000  76.9493000  49.3823000
  24.6183000  78.9973000  49.0553000  25.0123000  79.8423000  49.4443000
  24.3993000  78.9353000  47.6213000  23.5563000  78.2783000  47.4063000
  24.0923000  80.3233000  47.0643000  23.3203000  80.8123000  47.6573000
  24.9963000  80.9323000  47.0713000  23.6003000  80.3033000  45.6533000
  22.3013000  79.9933000  45.3223000  22.1533000  80.0443000  44.0093000
  21.1913000  79.8283000  43.5453000  23.3163000  80.3793000  43.4783000
  23.5043000  80.4943000  42.4933000  24.2373000  80.5473000  44.4793000
  25.2623000  80.8263000  44.2363000  25.6133000  78.3653000  46.9153000
  26.7473000  78.7613000  47.1893000  25.3673000  77.4213000  46.0153000
  24.4193000  77.1153000  45.8543000  26.4343000  76.7913000  45.2533000
  27.3953000  77.2283000  45.5253000  26.4783000  75.2953000  45.5523000
  25.4873000  74.8653000  45.4083000  27.1913000  74.7923000  44.8983000
  26.8853000  74.9713000  46.9583000  28.2273000  74.7863000  47.2843000
  28.9873000  74.8943000  46.5103000  28.6023000  74.4653000  48.5883000
  29.6553000  74.3193000  48.8343000  27.6323000  74.3303000  49.5773000
  27.9223000  74.0793000  50.5983000  26.2913000  74.5163000  49.2613000
  25.5283000  74.4123000  50.0323000  25.9253000  74.8353000  47.9573000
  24.8753000  74.9813000  47.7073000  26.2243000  76.9943000  43.7623000
  25.1263000  76.7913000  43.2483000  27.2833000  77.3963000  43.0723000
  28.1563000  77.5863000  43.5453000  27.2143000  77.6163000  41.6403000
  26.2823000  77.2133000  41.2463000  27.2673000  79.1163000  41.3353000
  26.6273000  79.6423000  42.0433000  28.2953000  79.4623000  41.4493000
  26.8253000  79.3753000  40.0153000  26.8663000  80.3183000  39.8443000
  28.3553000  76.8943000  40.9323000  29.5273000  77.2123000  41.1413000
  28.0073000  75.9163000  40.1023000  27.0333000  75.6783000  39.9803000
  29.0033000  75.1453000  39.3703000  29.9623000  75.6613000  39.4143000
  29.1573000  73.7213000  39.9603000  28.2433000  73.1563000  39.7763000
  30.3293000  73.0103000  39.3123000  31.2443000  73.5733000  39.4973000
  30.4273000  72.0103000  39.7353000  30.1603000  72.9343000  38.2383000
  29.3793000  73.8003000  41.4713000  30.3833000  74.1933000  41.6333000
  28.6463000  74.5003000  41.8723000  29.2413000  72.4693000  42.1753000
  29.9753000  71.7683000  41.7763000  29.4123000  72.6023000  43.2443000
  28.2383000  72.0743000  42.0153000  28.6343000  75.0203000  37.8943000
  27.6313000  74.3983000  37.5363000  29.4443000  75.6283000  37.0403000
  30.2343000  76.1663000  37.3663000  29.2093000  75.5473000  35.6103000
  28.1413000  75.6093000  35.4033000  29.9123000  76.7003000  34.9003000
  29.2493000  77.5643000  34.8983000  30.8233000  76.9433000  35.4473000
  30.2403000  76.3533000  33.5683000  30.6813000  77.0933000  33.1443000
  29.7343000  74.2243000  35.0693000  30.7403000  73.7023000  35.5573000
  29.0493000  73.6683000  34.0773000  28.1943000  74.0793000  33.7333000
  29.4993000  72.4163000  33.4883000  29.6803000  71.6833000  34.2753000
  28.4413000  71.8583000  32.5333000  28.8283000  70.9483000  32.0733000
  27.5433000  71.6213000  33.1043000  28.0743000  72.8373000  31.4373000
  27.7513000  73.9893000  31.7083000  28.1223000  72.3853000  30.1963000
  27.8873000  72.9983000  29.4293000  28.3943000  71.4283000  30.0213000
  30.8163000  72.6193000  32.7443000  31.4233000  71.6653000  32.2683000
  31.2583000  73.8703000  32.6623000  30.7073000  74.6253000  33.0433000
  32.5063000  74.1983000  31.9863000  32.8063000  73.3763000  31.3363000
  32.3243000  75.4633000  31.1293000  32.2553000  76.3243000  31.7933000
  33.1953000  75.5723000  30.4833000  31.1483000  75.3833000  30.3313000
  31.0613000  76.1833000  29.8093000  33.6623000  74.4043000  32.9753000
  34.7673000  74.7423000  32.5633000  33.3913000  74.2183000  34.2663000
  32.4513000  73.9903000  34.5553000  34.3953000  74.3833000  35.2833000
  34.8513000  75.3693000  35.1953000  33.8003000  74.2463000  36.6773000
  33.3493000  73.2593000  36.7853000  34.5873000  74.3673000  37.4223000
  33.0393000  75.0113000  36.8253000  35.4833000  73.3683000  35.0673000
  35.2773000  72.2553000  34.6153000  36.6663000  73.7313000  35.4933000
  36.8863000  74.6363000  35.8833000  37.7513000  72.8433000  35.1793000
  37.6213000  72.3953000  34.1943000  39.0403000  73.6653000  35.1753000
  38.8793000  74.4953000  34.4883000  39.1683000  74.0503000  36.1873000
  40.1853000  72.9653000  34.7973000  40.9603000  73.7163000  34.6443000
  40.5323000  72.2293000  35.5243000  39.8853000  72.2733000  33.4813000
  39.5433000  72.9573000  32.4773000  39.8813000  71.0153000  33.4203000
  37.6313000  71.5663000  36.1673000  37.9353000  70.4243000  35.7383000
  37.0293000  71.7823000  37.3593000  36.8333000  72.7443000  37.5933000
  36.6453000  70.7543000  38.3043000  36.7423000  69.7773000  37.8293000
  37.5193000  70.7773000  39.5533000  37.4973000  71.7893000  39.9563000
  37.0733000  70.0903000  40.2733000  38.9463000  70.3733000  39.2923000
  39.1853000  69.2203000  38.8753000  39.8303000  71.2253000  39.5033000
  35.1963000  71.0253000  38.7023000  34.9353000  71.9093000  39.5293000
  34.2373000  70.2683000  38.1433000  34.4623000  69.1753000  37.1813000
  35.0893000  68.4143000  37.6473000  34.9683000  69.5733000  36.3023000
  33.0723000  68.6703000  36.8673000  32.9093000  67.7363000  37.4063000
  32.9993000  68.4883000  35.7953000  32.1073000  69.7203000  37.2953000
  31.1263000  69.3763000  37.6213000  31.9933000  70.3923000  36.4453000
  32.8123000  70.4473000  38.4463000  32.6343000  71.5143000  38.3143000
  32.2903000  70.0103000  39.8123000  31.2043000  69.4613000  39.9163000
  33.0613000  70.2533000  40.8593000  34.0113000  70.5813000  40.7533000
  32.5973000  69.9183000  42.1863000  31.5433000  70.1773000  42.2763000
  32.7613000  68.4063000  42.4773000  32.2503000  68.2043000  43.4183000
  32.3273000  67.7903000  41.6893000  34.1863000  67.9413000  42.6523000
  35.0513000  67.8603000  41.5663000  34.7033000  68.1903000  40.5883000
  36.3553000  67.3623000  41.7163000  37.0183000  67.3033000  40.8533000
  36.8013000  66.9433000  42.9653000  37.8123000  66.5553000  43.0903000
  35.9453000  67.0223000  44.0623000  36.2863000  66.6953000  45.0453000
  34.6443000  67.5223000  43.9003000  33.9753000  67.5873000  44.7583000
  33.2733000  70.7913000  43.2303000  34.4133000  71.2143000  43.0613000
  32.5333000  71.0863000  44.2923000  31.6033000  70.6993000  44.3603000
  33.0113000  71.9333000  45.3813000  34.0543000  72.2163000  45.2373000
  32.1353000  73.2193000  45.5053000  31.0843000  72.9343000  45.4733000
  32.4263000  73.9453000  46.8203000  33.4783000  74.2303000  46.8543000
  31.8063000  74.8383000  46.8883000  32.2033000  73.2843000  47.6583000
  32.3723000  74.1393000  44.3083000  33.3583000  74.5903000  44.4243000
  32.3583000  73.5253000  43.4083000  31.3283000  75.2303000  44.1923000
  31.3433000  75.8443000  45.0933000  31.5473000  75.8523000  43.3253000
  30.3433000  74.7793000  44.0763000  32.9343000  71.1963000  46.7153000
  31.9463000  70.5233000  47.0013000  33.9733000  71.3303000  47.5303000
  34.7903000  71.8523000  47.2473000  33.9813000  70.6933000  48.8393000
  32.9663000  70.4033000  49.1103000  34.8553000  69.4403000  48.8143000
  35.8783000  69.7143000  48.5543000  34.8453000  68.9693000  49.7983000
  34.4683000  68.7403000  48.0743000  34.4883000  71.6593000  49.9083000
  35.4983000  72.3403000  49.7183000  33.7673000  71.7293000  51.0203000
  32.9183000  71.1883000  51.1013000  34.1543000  72.5783000  52.1393000
  35.1983000  72.8773000  52.0423000  33.2603000  73.8433000  52.2433000
  33.4963000  74.3723000  53.1673000  33.5093000  74.7603000  51.0553000
  33.2743000  74.2313000  50.1323000  32.8773000  75.6433000  51.1393000
  34.5563000  75.0623000  51.0433000  31.7863000  73.4373000  52.3193000
  31.5093000  73.0483000  51.3403000  31.7103000  72.6413000  53.0603000
  30.8533000  74.5673000  52.6953000  30.9293000  75.3623000  51.9553000
  29.8293000  74.1973000  52.7283000  31.1303000  74.9563000  53.6753000
  34.0423000  71.8013000  53.4443000  33.1843000  70.9253000  53.5743000
  34.9083000  72.1043000  54.4053000  35.6553000  72.7663000  54.2523000
  34.8533000  71.4113000  55.6823000  33.8273000  71.1123000  55.8963000
  35.7313000  70.1573000  55.6533000  35.7703000  69.7573000  56.6673000
  35.3393000  69.3963000  54.9783000  37.1443000  70.4083000  55.2393000
  38.0943000  70.9193000  56.0943000  39.2603000  70.9863000  55.4753000
  40.1463000  71.3643000  55.9873000  39.0963000  70.5363000  54.2433000
  39.8163000  70.4693000  53.5383000  37.7863000  70.1703000  54.0673000
  37.4553000  69.7733000  53.1073000  35.2453000  72.3263000  56.8423000
  35.6863000  73.4613000  56.6443000  35.0723000  71.8093000  58.0543000
  34.6853000  70.8783000  58.1223000  35.3463000  72.5373000  59.2923000
  34.6053000  73.3323000  59.3753000  35.1933000  71.5973000  60.4953000
  35.9353000  70.8003000  60.4323000  35.3433000  72.1583000  61.4183000
  34.1943000  71.1623000  60.4933000  36.7283000  73.1883000  59.3133000
  36.8793000  74.2803000  59.8553000  37.7343000  72.5403000  58.7393000
  37.6123000  71.6243000  58.3303000  39.0753000  73.1143000  58.7613000
  39.1883000  73.7483000  59.6403000  40.1353000  72.0133000  58.8143000
  39.8613000  71.2703000  58.0663000  41.0853000  72.4713000  58.5403000
  40.2723000  71.3343000  60.1803000  39.3363000  70.8133000  60.3823000
  41.0833000  70.6083000  60.1113000  40.5623000  72.3143000  61.3133000
  41.5543000  73.0753000  61.2153000  39.7973000  72.3193000  62.3053000
  39.3303000  74.0343000  57.5683000  40.4223000  74.5843000  57.4283000
  38.3443000  74.1873000  56.6923000  37.4963000  73.6413000  56.7403000
  38.5133000  75.1033000  55.5753000  39.5653000  75.3763000  55.4853000
  38.0573000  74.4543000  54.2513000  38.6823000  74.8513000  53.4513000
  38.2143000  73.3783000  54.3343000  36.6973000  74.7113000  53.9593000
  36.4633000  74.2883000  53.1303000  37.7543000  76.3963000  55.8693000
  37.7313000  77.3343000  55.0713000  37.1293000  76.4183000  57.0443000
  37.1533000  75.6033000  57.6413000  36.3973000  77.5823000  57.5003000
  35.6903000  77.8943000  56.7323000  35.6243000  77.2703000  58.7753000
  35.1893000  76.2773000  58.6573000  36.3433000  77.2553000  59.5953000
  34.5243000  78.2723000  59.0843000  34.8963000  79.2743000  58.8743000
  33.6683000  78.0603000  58.4443000  34.1013000  78.1853000  60.5373000
  33.9963000  77.1343000  60.8093000  34.8733000  78.6433000  61.1553000
  32.7843000  78.8993000  60.7623000  32.3833000  79.1963000  59.7943000
  32.0943000  78.2063000  61.2443000  32.9573000  80.1043000  61.6193000
  33.5973000  80.7453000  61.1733000  32.0633000  80.5553000  61.7503000
  33.3293000  79.8283000  62.5173000  37.3743000  78.6993000  57.7653000
  38.4573000  78.4773000  58.2953000  36.9823000  79.9083000  57.4193000
  36.0743000  80.0573000  57.0053000  37.8673000  81.0433000  57.5593000
  38.9133000  80.7403000  57.5033000  37.5713000  81.9993000  56.4003000
  37.4813000  81.2923000  55.5753000  36.5873000  82.3983000  56.6453000
  38.4973000  83.1423000  55.9923000  38.6333000  83.7983000  56.8523000
  39.8363000  82.6333000  55.5343000  39.7013000  81.9763000  54.6753000
  40.4693000  83.4743000  55.2523000  40.3113000  82.0783000  56.3443000
  37.8123000  83.9293000  54.8893000  36.8663000  84.3243000  55.2593000
  38.4543000  84.7533000  54.5793000  37.6253000  83.2743000  54.0383000
  37.6983000  81.7193000  58.9223000  38.6853000  82.2803000  59.4383000
  36.5823000  81.6713000  59.4753000  47.3873000  28.5153000  44.9253000
  44.7483000  45.3773000  44.9973000  39.1883000  38.4533000  36.1503000
  38.2283000  38.4533000  36.1503000  38.8103000  37.1653000  36.1103000
  38.1443000  36.5283000  35.5293000  39.0133000  36.5593000  37.5203000
  39.1963000  35.4893000  37.4033000  37.8473000  36.7123000  38.3083000
  37.4693000  37.5873000  38.1493000  40.1703000  37.2393000  38.2513000
  39.9273000  38.2933000  38.4013000  40.3353000  36.6283000  39.5163000
  39.4543000  36.5003000  39.8933000  41.4713000  37.1653000  37.4513000
  41.8363000  36.1483000  37.2903000  41.1883000  37.8393000  36.0693000
  40.9473000  38.8893000  36.2443000  42.4133000  37.7693000  35.1313000
  42.1693000  38.1723000  34.1493000  43.2333000  38.3593000  35.5433000
  42.8433000  36.4293000  34.9613000  42.2693000  35.9813000  34.3363000
  40.0693000  37.2053000  35.4073000  42.4503000  37.9033000  38.1613000
  43.6913000  37.2503000  38.2913000  43.6023000  36.3063000  37.7533000
  44.0173000  36.9723000  39.7893000  44.7783000  36.1923000  39.8493000
  42.8513000  36.4833000  40.4173000  42.0853000  36.9763000  40.0933000
  44.5333000  38.2233000  40.5353000  43.7003000  38.9043000  40.7183000
  45.0613000  37.8133000  41.7773000  44.4493000  37.1643000  42.1523000
  45.6543000  38.8773000  39.6923000  46.4663000  38.1613000  39.5483000
  45.0433000  39.2463000  38.3133000  44.1703000  39.8833000  38.4663000
  46.0623000  40.0143000  37.4613000  46.5483000  40.7923000  38.0503000
  46.8353000  39.3333000  37.1003000  45.4173000  40.6433000  36.3333000
  44.9713000  41.4433000  36.6203000  44.6733000  38.0393000  37.6353000
  46.1583000  40.1053000  40.3533000  47.3583000  40.0223000  41.2783000
  47.0023000  39.9863000  42.3083000  48.2893000  41.2073000  41.0983000
  49.0583000  41.1493000  41.8703000  47.6053000  42.4073000  41.2713000
  46.7353000  42.3393000  40.8553000  48.8573000  41.1613000  39.6403000
  48.0283000  41.2233000  38.9333000  49.7023000  42.2693000  39.4423000
  49.2653000  43.0383000  39.8313000  49.6983000  39.8773000  39.3783000
  50.7903000  39.9153000  39.3643000  49.2333000  38.5783000  40.1283000
  48.5993000  38.4423000  39.2503000  50.1343000  37.4213000  40.2343000
  49.5703000  36.5203000  40.4773000  50.6373000  37.2563000  39.2803000
  51.1243000  37.6193000  41.2653000  50.7323000  37.4583000  42.1273000
  48.3253000  38.8413000  41.1373000  49.8313000  39.5963000  38.0053000
  50.8533000  40.2633000  37.2953000  51.0773000  41.2223000  37.7633000
  50.3563000  40.4913000  35.8403000  50.9433000  41.2903000  35.3863000
  49.0053000  40.9213000  35.8873000  48.5363000  40.4183000  36.5673000
  50.4243000  39.1803000  35.0133000  49.6833000  38.4783000  35.4023000
  50.1153000  39.4633000  33.6593000  49.3593000  40.0653000  33.6563000
  51.8313000  38.5853000  35.1253000  52.5463000  39.3333000  34.7783000
  52.1043000  38.2683000  36.6233000  51.3373000  37.6003000  37.0203000
  53.4863000  37.6123000  36.8483000  53.6863000  37.5113000  37.9153000
  53.4913000  36.6133000  36.4103000  54.5273000  38.3743000  36.2793000
  54.7333000  39.1183000  36.8503000  52.0743000  39.5063000  37.3553000
  51.9223000  37.4233000  34.3233000  53.0583000  37.4473000  33.4433000
  53.5483000  38.4093000  33.5953000  52.6313000  37.3063000  31.9693000
  53.4763000  37.3833000  31.2833000  51.9483000  35.9403000  31.7483000
  51.0503000  35.8433000  32.3623000  52.9593000  34.8543000  32.1403000
  53.8193000  35.0073000  31.4843000  53.3973000  35.0683000  33.6263000
  52.5533000  34.9233000  34.3033000  54.5193000  34.0963000  34.0333000
  55.3613000  34.1783000  33.3463000  54.8763000  34.3443000  35.0343000
  54.0773000  32.7723000  34.0183000  54.0543000  32.4483000  33.1153000
  53.9353000  36.3803000  33.7903000  52.3843000  33.5713000  31.9643000
  52.0143000  33.5433000  31.0713000  51.6073000  35.7973000  30.3823000
  51.2353000  36.6393000  30.0883000  51.7633000  38.3593000  31.6463000
  51.1623000  38.5133000  32.3883000  67.7863000  39.5173000  56.8863000
  56.2833000  33.5043000  47.5413000  57.2413000  33.5043000  47.5413000
  56.0433000  34.4303000  47.5413000  47.3963000  47.2583000  44.3263000
  48.3543000  47.2583000  44.3263000  47.1563000  48.1843000  44.3263000
  45.3003000  56.6633000  38.0423000  46.2583000  56.6633000  38.0423000
  45.0603000  57.5893000  38.0423000  49.9663000  29.9583000  40.9903000
  50.9243000  29.9583000  40.9903000  49.7263000  30.8843000  40.9903000
  46.2323000  28.9713000  42.6033000  47.1903000  28.9713000  42.6033000
  45.9923000  29.8973000  42.6033000  50.4093000  35.9183000  45.9473000
  51.3673000  35.9183000  45.9473000  50.1693000  36.8443000  45.9473000
  43.9383000  43.4493000  40.6563000  44.8963000  43.4493000  40.6563000
  43.6983000  44.3753000  40.6563000  59.9613000  42.8163000  43.7073000
  60.9193000  42.8163000  43.7073000  59.7213000  43.7423000  43.7073000
  55.5543000  46.2153000  63.2603000  56.5123000  46.2153000  63.2603000
  55.3143000  47.1413000  63.2603000  41.2673000  70.0853000  52.4563000
  42.2253000  70.0853000  52.4563000  41.0273000  71.0113000  52.4563000
  53.9033000  46.5913000  42.4953000  54.8613000  46.5913000  42.4953000
  53.6633000  47.5173000  42.4953000  66.1493000  30.7023000  44.9663000
  67.1073000  30.7023000  44.9663000  65.9093000  31.6283000  44.9663000
  39.1053000  55.3853000  55.2763000  40.0633000  55.3853000  55.2763000
  38.8653000  56.3113000  55.2763000  36.9483000  53.4793000  38.3773000
  37.9063000  53.4793000  38.3773000  36.7083000  54.4053000  38.3773000
  37.5023000  49.2383000  43.3453000  38.4603000  49.2383000  43.3453000
  37.2623000  50.1643000  43.3453000  56.1263000  40.0743000  48.8393000
  57.0843000  40.0743000  48.8393000  55.8863000  41.0003000  48.8393000
  51.3783000  53.5393000  36.3253000  52.3363000  53.5393000  36.3253000
  51.1383000  54.4653000  36.3253000  59.4243000  46.1633000  37.8743000
  60.3823000  46.1633000  37.8743000  59.1843000  47.0893000  37.8743000
  36.1863000  42.2433000  44.8073000  37.1443000  42.2433000  44.8073000
  35.9463000  43.1693000  44.8073000  54.5253000  50.8153000  59.5943000
  55.4833000  50.8153000  59.5943000  54.2853000  51.7413000  59.5943000
  57.1013000  50.9343000  46.1243000  58.0593000  50.9343000  46.1243000
  56.8613000  51.8603000  46.1243000  50.0053000  23.5763000  40.8073000
  50.9633000  23.5763000  40.8073000  49.7653000  24.5023000  40.8073000
  64.9133000  33.7113000  51.0953000  65.8713000  33.7113000  51.0953000
  64.6733000  34.6373000  51.0953000  52.6843000  50.1213000  31.8723000
  53.6423000  50.1213000  31.8723000  52.4443000  51.0473000  31.8723000
  61.5633000  45.3603000  39.0383000  62.5213000  45.3603000  39.0383000
  61.3233000  46.2863000  39.0383000  45.9653000  27.7273000  49.8103000
  46.9233000  27.7273000  49.8103000  45.7253000  28.6533000  49.8103000
  63.7853000  45.4383000  48.4413000  64.7433000  45.4383000  48.4413000
  63.5453000  46.3643000  48.4413000  41.8913000  54.9383000  44.3213000
  42.8493000  54.9383000  44.3213000  41.6513000  55.8643000  44.3213000
  46.0213000  30.6333000  34.2073000  46.9793000  30.6333000  34.2073000
  45.7813000  31.5593000  34.2073000  38.8013000  49.4593000  40.8783000
  39.7593000  49.4593000  40.8783000  38.5613000  50.3853000  40.8783000
  55.3813000  46.1163000  39.9083000  56.3393000  46.1163000  39.9083000
  55.1413000  47.0423000  39.9083000  46.3533000  50.4983000  29.3283000
  47.3113000  50.4983000  29.3283000  46.1133000  51.4243000  29.3283000
  52.0253000  47.0283000  45.8563000  52.9833000  47.0283000  45.8563000
  51.7853000  47.9543000  45.8563000  35.6303000  73.8523000  42.5533000
  36.5883000  73.8523000  42.5533000  35.3903000  74.7783000  42.5533000
  53.9123000  55.4673000  40.9283000  54.8703000  55.4673000  40.9283000
  53.6723000  56.3933000  40.9283000  66.5063000  50.6653000  40.3433000
  67.4643000  50.6653000  40.3433000  66.2663000  51.5913000  40.3433000
  62.5653000  44.7173000  41.5123000  63.5233000  44.7173000  41.5123000
  62.3253000  45.6433000  41.5123000  44.9793000  60.0093000  55.2973000
  45.9373000  60.0093000  55.2973000  44.7393000  60.9353000  55.2973000
  49.6363000  28.2723000  46.4783000  50.5943000  28.2723000  46.4783000
  49.3963000  29.1983000  46.4783000  46.7403000  49.9023000  43.5923000
  47.6983000  49.9023000  43.5923000  46.5003000  50.8283000  43.5923000
  57.2223000  42.5753000  66.5183000  58.1803000  42.5753000  66.5183000
  56.9823000  43.5013000  66.5183000  61.4363000  55.9593000  43.1103000
  62.3943000  55.9593000  43.1103000  61.1963000  56.8853000  43.1103000
  33.9223000  55.5853000  49.9733000  34.8803000  55.5853000  49.9733000
  33.6823000  56.5113000  49.9733000  44.6473000  45.1633000  62.5443000
  45.6053000  45.1633000  62.5443000  44.4073000  46.0893000  62.5443000
  67.1973000  40.5283000  53.0733000  68.1553000  40.5283000  53.0733000
  66.9573000  41.4543000  53.0733000  61.2643000  49.6933000  34.1853000
  62.2223000  49.6933000  34.1853000  61.0243000  50.6193000  34.1853000
  60.2613000  48.9303000  31.5493000  61.2193000  48.9303000  31.5493000
  60.0213000  49.8563000  31.5493000  50.1843000  20.0463000  37.5203000
  51.1423000  20.0463000  37.5203000  49.9443000  20.9723000  37.5203000
  49.2583000  56.7243000  60.2043000  50.2163000  56.7243000  60.2043000
  49.0183000  57.6503000  60.2043000  23.7103000  65.6233000  31.2893000
  24.6683000  65.6233000  31.2893000  23.4703000  66.5493000  31.2893000
  31.0813000  38.5863000  48.9773000  32.0393000  38.5863000  48.9773000
  30.8413000  39.5123000  48.9773000  50.2463000  22.5723000  38.1723000
  51.2043000  22.5723000  38.1723000  50.0063000  23.4983000  38.1723000
  35.3223000  42.9933000  63.8523000  36.2803000  42.9933000  63.8523000
  35.0823000  43.9193000  63.8523000  61.6183000  32.5993000  54.8053000
  62.5763000  32.5993000  54.8053000  61.3783000  33.5253000  54.8053000
  53.4753000  58.7623000  41.4903000  54.4333000  58.7623000  41.4903000
  53.2353000  59.6883000  41.4903000  42.2953000  60.4833000  54.2273000
  43.2533000  60.4833000  54.2273000  42.0553000  61.4093000  54.2273000
  51.3333000  43.2553000  30.0853000  52.2913000  43.2553000  30.0853000
  51.0933000  44.1813000  30.0853000  61.4593000  60.5233000  59.9673000
  62.4173000  60.5233000  59.9673000  61.2193000  61.4493000  59.9673000
  57.9163000  43.7733000  68.9313000  58.8743000  43.7733000  68.9313000
  57.6763000  44.6993000  68.9313000  47.2553000  27.3293000  47.4513000
  48.2133000  27.3293000  47.4513000  47.0153000  28.2553000  47.4513000
  42.5693000  37.3263000  43.6003000  43.5273000  37.3263000  43.6003000
  42.3293000  38.2523000  43.6003000  44.7293000  51.6003000  44.3583000
  45.6873000  51.6003000  44.3583000  44.4893000  52.5263000  44.3583000
  22.9473000  66.1233000  28.2823000  23.9053000  66.1233000  28.2823000
  22.7073000  67.0493000  28.2823000  44.8773000  68.6463000  38.1333000
  45.8353000  68.6463000  38.1333000  44.6373000  69.5723000  38.1333000
  58.5553000  39.2693000  44.1853000  59.5133000  39.2693000  44.1853000
  58.3153000  40.1953000  44.1853000  55.3163000  42.8053000  69.5893000
  56.2743000  42.8053000  69.5893000  55.0763000  43.7313000  69.5893000
  47.8203000  18.9973000  36.4693000  48.7783000  18.9973000  36.4693000
  47.5803000  19.9233000  36.4693000  27.3813000  60.8133000  36.4783000
  28.3393000  60.8133000  36.4783000  27.1413000  61.7393000  36.4783000
  35.9803000  31.2723000  41.2133000  36.9383000  31.2723000  41.2133000
  35.7403000  32.1983000  41.2133000  52.8103000  24.3483000  40.6273000
  53.7683000  24.3483000  40.6273000  52.5703000  25.2743000  40.6273000
  30.6583000  41.9313000  47.0043000  31.6163000  41.9313000  47.0043000
  30.4183000  42.8573000  47.0043000  56.2273000  30.4973000  32.6033000
  57.1853000  30.4973000  32.6033000  55.9873000  31.4233000  32.6033000
  44.0113000  33.4573000  34.8743000  44.9693000  33.4573000  34.8743000
  43.7713000  34.3833000  34.8743000  33.7583000  58.0983000  29.2353000
  34.7163000  58.0983000  29.2353000  33.5183000  59.0243000  29.2353000
  47.2593000  38.0853000  32.8723000  48.2173000  38.0853000  32.8723000
  47.0193000  39.0113000  32.8723000  41.8273000  20.5403000  32.7153000
  42.7853000  20.5403000  32.7153000  41.5873000  21.4663000  32.7153000
  46.8423000  69.9273000  40.4153000  47.8003000  69.9273000  40.4153000
  46.6023000  70.8533000  40.4153000  36.6563000  33.5253000  56.5923000
  37.6143000  33.5253000  56.5923000  36.4163000  34.4513000  56.5923000
  61.6333000  55.3543000  31.4053000  62.5913000  55.3543000  31.4053000
  61.3933000  56.2803000  31.4053000  46.5033000  24.7373000  47.3403000
  47.4613000  24.7373000  47.3403000  46.2633000  25.6633000  47.3403000
  44.1733000  78.0863000  43.3793000  45.1313000  78.0863000  43.3793000
  43.9333000  79.0123000  43.3793000  46.5423000  23.9283000  49.9223000
  47.5003000  23.9283000  49.9223000  46.3023000  24.8543000  49.9223000
  37.0803000  67.3643000  38.2303000  38.0383000  67.3643000  38.2303000
  36.8403000  68.2903000  38.2303000  34.0863000  82.7613000  45.2043000
  35.0443000  82.7613000  45.2043000  33.8463000  83.6873000  45.2043000
  54.2273000  55.1143000  65.8533000  55.1853000  55.1143000  65.8533000
  53.9873000  56.0403000  65.8533000  25.7393000  81.5723000  50.1443000
  26.6973000  81.5723000  50.1443000  25.4993000  82.4983000  50.1443000
  25.0283000  56.1713000  50.6163000  25.9863000  56.1713000  50.6163000
  24.7883000  57.0973000  50.6163000  39.5843000  26.8753000  53.3953000
  40.5423000  26.8753000  53.3953000  39.3443000  27.8013000  53.3953000
  35.8113000  45.3973000  62.4223000  36.7693000  45.3973000  62.4223000
  35.5713000  46.3233000  62.4223000  43.2953000  57.2793000  43.4553000
  44.2533000  57.2793000  43.4553000  43.0553000  58.2053000  43.4553000
  35.3333000  35.6073000  42.8413000  36.2913000  35.6073000  42.8413000
  35.0933000  36.5333000  42.8413000  33.5323000  57.6223000  59.1383000
  34.4903000  57.6223000  59.1383000  33.2923000  58.5483000  59.1383000
  51.5833000  65.9803000  40.7523000  52.5413000  65.9803000  40.7523000
  51.3433000  66.9063000  40.7523000  61.4033000  21.4233000  51.3583000
  62.3613000  21.4233000  51.3583000  61.1633000  22.3493000  51.3583000
  38.0703000  63.1853000  31.8913000  39.0283000  63.1853000  31.8913000
  37.8303000  64.1113000  31.8913000  40.8553000  48.1873000  32.9803000
  41.8133000  48.1873000  32.9803000  40.6153000  49.1133000  32.9803000
  23.0063000  75.9043000  31.6553000  23.9643000  75.9043000  31.6553000
  22.7663000  76.8303000  31.6553000  44.9603000  52.9303000  30.5233000
  45.9183000  52.9303000  30.5233000  44.7203000  53.8563000  30.5233000
  27.9003000  80.8663000  48.7623000  28.8583000  80.8663000  48.7623000
  27.6603000  81.7923000  48.7623000  31.2793000  35.6103000  42.7243000
  32.2373000  35.6103000  42.7243000  31.0393000  36.5363000  42.7243000
  38.7463000  34.6703000  62.5353000  39.7043000  34.6703000  62.5353000
  38.5063000  35.5963000  62.5353000  63.3953000  20.0563000  43.5703000
  64.3533000  20.0563000  43.5703000  63.1553000  20.9823000  43.5703000
  35.4343000  59.8283000  56.6653000  36.3923000  59.8283000  56.6653000
  35.1943000  60.7543000  56.6653000  25.6153000  68.0133000  56.4613000
  26.5733000  68.0133000  56.4613000  25.3753000  68.9393000  56.4613000
  29.2323000  79.0273000  44.9173000  30.1903000  79.0273000  44.9173000
  28.9923000  79.9533000  44.9173000  33.5523000  25.0283000  42.3403000
  34.5103000  25.0283000  42.3403000  33.3123000  25.9543000  42.3403000
  58.6503000  65.9093000  58.9103000  59.6083000  65.9093000  58.9103000
  58.4103000  66.8353000  58.9103000  37.2993000  47.0723000  39.6183000
  38.2573000  47.0723000  39.6183000  37.0593000  47.9983000  39.6183000
  33.4833000  45.9443000  62.8693000  34.4413000  45.9443000  62.8693000
  33.2433000  46.8703000  62.8693000  33.5703000  41.8333000  45.9613000
  34.5283000  41.8333000  45.9613000  33.3303000  42.7593000  45.9613000
  35.6333000  50.6373000  57.3583000  36.5913000  50.6373000  57.3583000
  35.3933000  51.5633000  57.3583000  39.1133000  78.4293000  47.9113000
  40.0713000  78.4293000  47.9113000  38.8733000  79.3553000  47.9113000
  19.3463000  70.9393000  50.7103000  20.3043000  70.9393000  50.7103000
  19.1063000  71.8653000  50.7103000  70.1203000  50.1923000  46.4073000
  71.0783000  50.1923000  46.4073000  69.8803000  51.1183000  46.4073000
  31.2173000  77.7663000  38.0563000  32.1753000  77.7663000  38.0563000
  30.9773000  78.6923000  38.0563000  40.5533000  45.1193000  33.5843000
  41.5113000  45.1193000  33.5843000  40.3133000  46.0453000  33.5843000
  36.6413000  31.1393000  33.6563000  37.5993000  31.1393000  33.6563000
  36.4013000  32.0653000  33.6563000  17.9283000  77.8593000  45.7223000
  18.8863000  77.8593000  45.7223000  17.6883000  78.7853000  45.7223000
  30.1373000  47.7673000  58.5653000  31.0953000  47.7673000  58.5653000
  29.8973000  48.6933000  58.5653000  45.2473000  40.1273000  33.5483000
  46.2053000  40.1273000  33.5483000  45.0073000  41.0533000  33.5483000
  66.2493000  60.8963000  45.5183000  67.2073000  60.8963000  45.5183000
  66.0093000  61.8223000  45.5183000  29.3333000  69.2213000  34.4173000
  30.2913000  69.2213000  34.4173000  29.0933000  70.1473000  34.4173000
  57.7473000  68.2803000  48.5683000  58.7053000  68.2803000  48.5683000
  57.5073000  69.2063000  48.5683000  47.3743000  68.5303000  37.9813000
  48.3323000  68.5303000  37.9813000  47.1343000  69.4563000  37.9813000
  19.1563000  70.5773000  37.1403000  20.1143000  70.5773000  37.1403000
  18.9163000  71.5033000  37.1403000  40.9903000  44.5203000  63.9993000
  41.9483000  44.5203000  63.9993000  40.7503000  45.4463000  63.9993000
  41.8453000  44.1353000  38.8383000  42.8033000  44.1353000  38.8383000
  41.6053000  45.0613000  38.8383000  39.4003000  73.8013000  40.2053000
  40.3583000  73.8013000  40.2053000  39.1603000  74.7273000  40.2053000
  38.9083000  31.9143000  57.8583000  39.8663000  31.9143000  57.8583000
  38.6683000  32.8403000  57.8583000  62.3353000  61.9733000  45.9363000
  63.2933000  61.9733000  45.9363000  62.0953000  62.8993000  45.9363000
  40.2353000  68.8563000  35.2413000  41.1933000  68.8563000  35.2413000
  39.9953000  69.7823000  35.2413000  17.1173000  65.7843000  46.8853000
  18.0753000  65.7843000  46.8853000  16.8773000  66.7103000  46.8853000
  33.5133000  28.0323000  46.4743000  34.4713000  28.0323000  46.4743000
  33.2733000  28.9583000  46.4743000  29.8763000  79.6183000  63.5753000
  30.8343000  79.6183000  63.5753000  29.6363000  80.5443000  63.5753000
  40.2593000  64.8333000  31.5173000  41.2173000  64.8333000  31.5173000
  40.0193000  65.7593000  31.5173000  54.8613000  33.2873000  65.9773000
  55.8193000  33.2873000  65.9773000  54.6213000  34.2133000  65.9773000
  54.5283000  39.2113000  68.7113000  55.4863000  39.2113000  68.7113000
  54.2883000  40.1373000  68.7113000  36.6923000  74.6033000  39.2733000
  37.6503000  74.6033000  39.2733000  36.4523000  75.5293000  39.2733000
  55.6523000  20.3173000  56.1973000  56.6103000  20.3173000  56.1973000
  55.4123000  21.2433000  56.1973000  16.3563000  63.5073000  46.4883000
  17.3143000  63.5073000  46.4883000  16.1163000  64.4333000  46.4883000
  64.0613000  32.4743000  53.1343000  65.0193000  32.4743000  53.1343000
  63.8213000  33.4003000  53.1343000  50.5803000  69.3223000  46.1783000
  51.5383000  69.3223000  46.1783000  50.3403000  70.2483000  46.1783000
  62.7083000  20.9743000  53.6483000  63.6663000  20.9743000  53.6483000
  62.4683000  21.9003000  53.6483000  52.4783000  19.8303000  57.1513000
  53.4363000  19.8303000  57.1513000  52.2383000  20.7563000  57.1513000
  18.6963000  54.0323000  34.1303000  19.6543000  54.0323000  34.1303000
  18.4563000  54.9583000  34.1303000  63.6123000  37.9673000  54.5563000
  64.5703000  37.9673000  54.5563000  63.3723000  38.8933000  54.5563000
  30.9883000  68.6783000  32.6613000  31.9463000  68.6783000  32.6613000
  30.7483000  69.6043000  32.6613000  32.3923000  82.7443000  61.9183000
  33.3503000  82.7443000  61.9183000  32.1523000  83.6703000  61.9183000
  57.4823000  54.3083000  32.1453000  58.4403000  54.3083000  32.1453000
  57.2423000  55.2343000  32.1453000  60.9233000  44.9293000  25.3233000
  61.8813000  44.9293000  25.3233000  60.6833000  45.8553000  25.3233000
  33.7713000  74.3743000  40.4783000  34.7293000  74.3743000  40.4783000
  33.5313000  75.3003000  40.4783000  61.0713000  51.1813000  29.4993000
  62.0293000  51.1813000  29.4993000  60.8313000  52.1073000  29.4993000
  51.1863000  43.7663000  25.8963000  52.1443000  43.7663000  25.8963000
  50.9463000  44.6923000  25.8963000  44.6493000  66.2573000  58.9243000
  45.6073000  66.2573000  58.9243000  44.4093000  67.1833000  58.9243000
  45.3483000  26.3303000  29.6483000  46.3063000  26.3303000  29.6483000
  45.1083000  27.2563000  29.6483000  55.1063000  55.8693000  19.2983000
  56.0643000  55.8693000  19.2983000  54.8663000  56.7953000  19.2983000
  22.7053000  49.6773000  38.9713000  23.6633000  49.6773000  38.9713000
  22.4653000  50.6033000  38.9713000  46.0463000  77.0783000  46.0633000
  47.0043000  77.0783000  46.0633000  45.8063000  78.0043000  46.0633000
  63.6503000  41.9313000  61.5473000  64.6083000  41.9313000  61.5473000
  63.4103000  42.8573000  61.5473000  21.3453000  69.4073000  51.0163000
  22.3033000  69.4073000  51.0163000  21.1053000  70.3333000  51.0163000
  45.6313000  45.9553000  65.6573000  46.5893000  45.9553000  65.6573000
  45.3913000  46.8813000  65.6573000  53.0893000  18.1573000  44.1683000
  54.0473000  18.1573000  44.1683000  52.8493000  19.0833000  44.1683000
  43.1543000  74.0563000  52.4543000  44.1123000  74.0563000  52.4543000
  42.9143000  74.9823000  52.4543000  64.1213000  37.0473000  29.8603000
  65.0793000  37.0473000  29.8603000  63.8813000  37.9733000  29.8603000
  65.9863000  59.0123000  51.5763000  66.9443000  59.0123000  51.5763000
  65.7463000  59.9383000  51.5763000  24.7893000  81.4783000  63.6773000
  25.7473000  81.4783000  63.6773000  24.5493000  82.4043000  63.6773000
  43.5383000  71.6033000  52.9423000  44.4963000  71.6033000  52.9423000
  43.2983000  72.5293000  52.9423000  37.7213000  42.6653000  65.5973000
  38.6793000  42.6653000  65.5973000  37.4813000  43.5913000  65.5973000
  58.7243000  30.5863000  60.8613000  59.6823000  30.5863000  60.8613000
  58.4843000  31.5123000  60.8613000  41.0493000  52.7943000  31.4703000
  42.0073000  52.7943000  31.4703000  40.8093000  53.7203000  31.4703000
  45.8643000  45.6573000  28.7903000  46.8223000  45.6573000  28.7903000
  45.6243000  46.5833000  28.7903000  41.4853000  55.4543000  31.7393000
  42.4433000  55.4543000  31.7393000  41.2453000  56.3803000  31.7393000
  19.7813000  62.8633000  53.5523000  20.7393000  62.8633000  53.5523000
  19.5413000  63.7893000  53.5523000  53.9223000  48.8483000  72.9873000
  54.8803000  48.8483000  72.9873000  53.6823000  49.7743000  72.9873000
  29.8213000  81.7523000  46.4073000  30.7793000  81.7523000  46.4073000
  29.5813000  82.6783000  46.4073000  64.6263000  64.5073000  45.1513000
  65.5843000  64.5073000  45.1513000  64.3863000  65.4333000  45.1513000
  68.1073000  47.6393000  38.1653000  69.0653000  47.6393000  38.1653000
  67.8673000  48.5653000  38.1653000  66.0763000  52.9223000  47.6753000
  67.0343000  52.9223000  47.6753000  65.8363000  53.8483000  47.6753000
  31.7803000  72.1083000  62.4193000  32.7383000  72.1083000  62.4193000
  31.5403000  73.0343000  62.4193000  35.8973000  29.8613000  49.1693000
  36.8553000  29.8613000  49.1693000  35.6573000  30.7873000  49.1693000
  50.7413000  24.9533000  59.8403000  51.6993000  24.9533000  59.8403000
  50.5013000  25.8793000  59.8403000  67.7263000  44.5563000  38.7003000
  68.6843000  44.5563000  38.7003000  67.4863000  45.4823000  38.7003000
  48.9313000  70.7193000  42.4853000  49.8893000  70.7193000  42.4853000
  48.6913000  71.6453000  42.4853000  68.0163000  32.9983000  35.5873000
  68.9743000  32.9983000  35.5873000  67.7763000  33.9243000  35.5873000
  25.6163000  57.1793000  57.6163000  26.5743000  57.1793000  57.6163000
  25.3763000  58.1053000  57.6163000  17.5343000  67.0753000  49.8113000
  18.4923000  67.0753000  49.8113000  17.2943000  68.0013000  49.8113000
  46.5613000  39.8063000  61.5203000  47.5193000  39.8063000  61.5203000
  46.3213000  40.7323000  61.5203000  68.9353000  50.5133000  57.8633000
  69.8933000  50.5133000  57.8633000  68.6953000  51.4393000  57.8633000
  54.0713000  30.1723000  31.0903000  55.0293000  30.1723000  31.0903000
  53.8313000  31.0983000  31.0903000  28.7293000  58.2823000  62.2673000
  29.6873000  58.2823000  62.2673000  28.4893000  59.2083000  62.2673000
  69.7963000  43.5223000  50.9873000  70.7543000  43.5223000  50.9873000
  69.5563000  44.4483000  50.9873000  50.6223000  65.0773000  37.3033000
  51.5803000  65.0773000  37.3033000  50.3823000  66.0033000  37.3033000
  44.9333000  71.5353000  39.4743000  45.8913000  71.5353000  39.4743000
  44.6933000  72.4613000  39.4743000  37.4983000  54.5113000  57.4863000
  38.4563000  54.5113000  57.4863000  37.2583000  55.4373000  57.4863000
  36.1183000  43.3223000  33.9833000  37.0763000  43.3223000  33.9833000
  35.8783000  44.2483000  33.9833000  39.7983000  20.7723000  39.6073000
  40.7563000  20.7723000  39.6073000  39.5583000  21.6983000  39.6073000
  33.7253000  71.2013000  64.1153000  34.6833000  71.2013000  64.1153000
  33.4853000  72.1273000  64.1153000  67.0683000  59.9663000  38.7143000
  68.0263000  59.9663000  38.7143000  66.8283000  60.8923000  38.7143000
  51.8733000  49.5403000  74.8583000  52.8313000  49.5403000  74.8583000
  51.6333000  50.4663000  74.8583000  60.6503000  24.4203000  32.8903000
  61.6083000  24.4203000  32.8903000  60.4103000  25.3463000  32.8903000
  55.7473000  70.1943000  48.2193000  56.7053000  70.1943000  48.2193000
  55.5073000  71.1203000  48.2193000  35.3093000  60.4613000  28.9923000
  36.2673000  60.4613000  28.9923000  35.0693000  61.3873000  28.9923000
  66.0353000  26.1693000  32.2743000  66.9933000  26.1693000  32.2743000
  65.7953000  27.0953000  32.2743000  53.9333000  63.8783000  61.4763000
  54.8913000  63.8783000  61.4763000  53.6933000  64.8043000  61.4763000
  47.5413000  37.7583000  63.0113000  48.4993000  37.7583000  63.0113000
  47.3013000  38.6843000  63.0113000  50.9553000  40.0653000  29.3553000
  51.9133000  40.0653000  29.3553000  50.7153000  40.9913000  29.3553000
  66.1583000  23.7163000  46.8153000  67.1163000  23.7163000  46.8153000
  65.9183000  24.6423000  46.8153000  38.6303000  56.6803000  28.9083000
  39.5883000  56.6803000  28.9083000  38.3903000  57.6063000  28.9083000
  41.0173000  18.2903000  43.0533000  41.9753000  18.2903000  43.0533000
  40.7773000  19.2163000  43.0533000  68.3423000  45.9233000  33.5443000
  69.3003000  45.9233000  33.5443000  68.1023000  46.8493000  33.5443000
  18.6493000  68.3653000  53.4773000  19.6073000  68.3653000  53.4773000
  18.4093000  69.2913000  53.4773000  65.6143000  54.7913000  52.6593000
  66.5723000  54.7913000  52.6593000  65.3743000  55.7173000  52.6593000
  43.5213000  44.1533000  64.8103000  44.4793000  44.1533000  64.8103000
  43.2813000  45.0793000  64.8103000  39.2653000  64.4063000  44.5883000
  40.2233000  64.4063000  44.5883000  39.0253000  65.3323000  44.5883000
  26.5523000  49.0733000  36.6643000  27.5103000  49.0733000  36.6643000
  26.3123000  49.9993000  36.6643000  26.7373000  43.9173000  43.5593000
  27.6953000  43.9173000  43.5593000  26.4973000  44.8433000  43.5593000
  57.6953000  63.0873000  64.5063000  58.6533000  63.0873000  64.5063000
  57.4553000  64.0133000  64.5063000  23.5613000  51.0753000  50.8993000
  24.5193000  51.0753000  50.8993000  23.3213000  52.0013000  50.8993000
  53.7583000  64.7513000  37.9003000  54.7163000  64.7513000  37.9003000
  53.5183000  65.6773000  37.9003000  47.8153000  49.7963000  66.5813000
  48.7733000  49.7963000  66.5813000  47.5753000  50.7223000  66.5813000
  31.8733000  60.1883000  29.8583000  32.8313000  60.1883000  29.8583000
  31.6333000  61.1143000  29.8583000  72.1843000  41.5183000  40.4303000
  73.1423000  41.5183000  40.4303000  71.9443000  42.4443000  40.4303000
  70.0883000  59.5563000  40.2223000  71.0463000  59.5563000  40.2223000
  69.8483000  60.4823000  40.2223000  15.4093000  56.1443000  37.0493000
  16.3673000  56.1443000  37.0493000  15.1693000  57.0703000  37.0493000
  24.4113000  47.8663000  40.4503000  25.3693000  47.8663000  40.4503000
  24.1713000  48.7923000  40.4503000  26.3633000  71.9933000  64.6783000
  27.3213000  71.9933000  64.6783000  26.1233000  72.9193000  64.6783000
  52.3243000  45.4243000  69.4753000  53.2823000  45.4243000  69.4753000
  52.0843000  46.3503000  69.4753000  43.3053000  36.7563000  60.9433000
  44.2633000  36.7563000  60.9433000  43.0653000  37.6823000  60.9433000
  68.8943000  54.8453000  52.9043000  69.8523000  54.8453000  52.9043000
  68.6543000  55.7713000  52.9043000  39.1293000  22.7963000  33.0403000
  40.0873000  22.7963000  33.0403000  38.8893000  23.7223000  33.0403000
  47.7903000  73.6013000  46.3833000  48.7483000  73.6013000  46.3833000
  47.5503000  74.5273000  46.3833000  55.7753000  63.6423000  35.5213000
  56.7333000  63.6423000  35.5213000  55.5353000  64.5683000  35.5213000
  25.8643000  72.9453000  62.7413000  26.8223000  72.9453000  62.7413000
  25.6243000  73.8713000  62.7413000  63.7083000  67.0253000  43.1283000
  64.6663000  67.0253000  43.1283000  63.4683000  67.9513000  43.1283000
  22.5403000  60.3653000  32.9803000  23.4983000  60.3653000  32.9803000
  22.3003000  61.2913000  32.9803000  35.4303000  75.3353000  62.2533000
  36.3883000  75.3353000  62.2533000  35.1903000  76.2613000  62.2533000
  36.7683000  57.8283000  57.8413000  37.7263000  57.8283000  57.8413000
  36.5283000  58.7543000  57.8413000  42.1863000  75.4983000  59.6063000
  43.1443000  75.4983000  59.6063000  41.9463000  76.4243000  59.6063000
  38.3803000  29.4973000  58.0503000  39.3383000  29.4973000  58.0503000
  38.1403000  30.4233000  58.0503000  44.8733000  28.7983000  30.8323000
  45.8313000  28.7983000  30.8323000  44.6333000  29.7243000  30.8323000
  62.4803000  27.1953000  29.8353000  63.4383000  27.1953000  29.8353000
  62.2403000  28.1213000  29.8353000  63.1363000  26.1953000  33.8943000
  64.0943000  26.1953000  33.8943000  62.8963000  27.1213000  33.8943000
  52.8513000  42.8103000  71.8503000  53.8093000  42.8103000  71.8503000
  52.6113000  43.7363000  71.8503000  67.3633000  51.6503000  43.9013000
  68.3213000  51.6503000  43.9013000  67.1233000  52.5763000  43.9013000
  35.6813000  27.2063000  47.8973000  36.6393000  27.2063000  47.8973000
  35.4413000  28.1323000  47.8973000  71.9783000  33.5073000  34.3073000
  72.9363000  33.5073000  34.3073000  71.7383000  34.4333000  34.3073000
  46.6333000  73.6163000  40.1643000  47.5913000  73.6163000  40.1643000
  46.3933000  74.5423000  40.1643000  33.8903000  81.9373000  58.8393000
  34.8483000  81.9373000  58.8393000  33.6503000  82.8633000  58.8393000
  52.8123000  27.4923000  32.0543000  53.7703000  27.4923000  32.0543000
  52.5723000  28.4183000  32.0543000  55.4973000  57.2713000  65.7523000
  56.4553000  57.2713000  65.7523000  55.2573000  58.1973000  65.7523000
  70.1503000  54.2633000  42.0323000  71.1083000  54.2633000  42.0323000
  69.9103000  55.1893000  42.0323000  29.6323000  29.4243000  46.0723000
  30.5903000  29.4243000  46.0723000  29.3923000  30.3503000  46.0723000
  65.1883000  24.5523000  55.0913000  66.1463000  24.5523000  55.0913000
  64.9483000  25.4783000  55.0913000  46.0313000  17.6803000  51.8133000
  46.9893000  17.6803000  51.8133000  45.7913000  18.6063000  51.8133000
  55.7703000  58.4143000  28.4023000  56.7283000  58.4143000  28.4023000
  55.5303000  59.3403000  28.4023000  28.4743000  35.3273000  50.4633000
  29.4323000  35.3273000  50.4633000  28.2343000  36.2533000  50.4633000
  32.2443000  76.6643000  39.6933000  33.2023000  76.6643000  39.6933000
  32.0043000  77.5903000  39.6933000  60.8033000  65.8103000  34.1943000
  61.7613000  65.8103000  34.1943000  60.5633000  66.7363000  34.1943000
  43.3323000  15.1543000  35.4003000  44.2903000  15.1543000  35.4003000
  43.0923000  16.0803000  35.4003000  63.5013000  35.5183000  55.8193000
  64.4593000  35.5183000  55.8193000  63.2613000  36.4443000  55.8193000
  22.8013000  81.8663000  51.8923000  23.7593000  81.8663000  51.8923000
  22.5613000  82.7923000  51.8923000  84.7373000  97.2463000  81.1093000
  84.6573000  96.3323000  80.8383000  84.3243000  97.7433000  80.4033000
  82.8693000  99.0243000  82.9903000  82.0933000  98.5443000  83.2803000
  83.5203000  98.3453000  82.8163000  76.8863000  99.3363000  83.8673000
  76.0543000  99.0813000  84.2673000  77.4943000  99.4073000  84.6033000
  75.2953000  94.2963000  77.6523000  74.4063000  94.6383000  77.5503000
  75.5793000  94.0963000  76.7603000  73.2583000  96.8973000  83.5363000
  73.8303000  96.1293000  83.5363000  73.2583000  97.1963000  82.6263000
  74.5013000  92.3053000  85.3233000  74.3213000  91.4083000  85.6033000
  74.0993000  92.8533000  85.9973000  83.3403000  94.5073000  83.2243000
  83.7173000  93.6343000  83.1113000  83.2423000  94.8433000  82.3333000
  77.4713000  92.8803000  78.6863000  77.5783000  93.7803000  78.9923000
  76.5603000  92.8313000  78.3953000  75.1193000  94.8023000  83.9313000
  75.8003000  95.0653000  84.5503000  74.8043000  93.9623000  84.2653000
  79.3123000  95.8483000  83.0183000  79.8193000  96.3463000  83.6593000
  79.8433000  95.0723000  82.8423000  77.5953000  90.4883000  87.2843000
  77.5973000  91.0053000  86.4793000  76.7663000  90.0113000  87.2613000
  78.8463000 100.1283000  85.4623000  78.5133000 100.7553000  86.1043000
  79.0223000 100.6543000  84.6823000  77.2773000  92.1993000  85.2913000
  77.6193000  93.0433000  84.9973000  76.3383000  92.3473000  85.4083000
  80.9603000  89.6873000  81.6163000  81.2673000  89.1323000  80.8993000
  80.0303000  89.8223000  81.4333000  85.9103000 100.3073000  85.2353000
  86.3273000 100.0933000  84.4003000  86.6343000 100.5643000  85.8063000
  83.3483000  97.7523000  78.3523000  82.4213000  97.6863000  78.5813000
  83.5003000  98.6903000  78.2373000  83.3353000  94.0243000  75.3493000
  82.3953000  94.1853000  75.4343000  83.6533000  94.7423000  74.8023000
  86.8203000  95.4933000  86.2723000  86.4073000  96.3183000  86.5263000
  86.0883000  94.9073000  86.0803000  78.9533000  98.2793000  81.1343000
  78.5493000  97.5663000  80.6393000  79.0403000  97.9343000  82.0233000
  77.6663000  95.0533000  84.9143000  78.2183000  95.1633000  84.1393000
  78.1813000  95.4273000  85.6293000  85.5543000  98.5533000  75.8633000
  85.9933000  97.7153000  75.7173000  86.2673000  99.1863000  75.9493000
  75.6543000  97.1733000  78.6353000  75.5343000  97.8993000  78.0233000
  75.3443000  96.4033000  78.1573000  73.2923000 100.3453000  84.4413000
  73.3703000 100.4803000  83.4973000  73.9073000  99.6363000  84.6343000
  78.1203000  90.5173000  82.0173000  77.6773000  91.2983000  81.6853000
  78.6793000  90.8403000  82.7243000  82.4073000  93.3843000  87.6203000
  81.9453000  93.5923000  88.4323000  82.0053000  92.5693000  87.3183000
  81.2363000  90.1383000  76.8983000  80.6113000  90.1343000  77.6233000
  81.1493000  89.2713000  76.5013000  80.1583000  91.0613000  83.8763000
  80.4553000  91.9683000  83.7953000  80.7063000  90.5733000  83.2623000
  77.9123000  95.6403000  79.7453000  77.6863000  95.4243000  80.6503000
  77.1313000  96.0733000  79.4003000  85.1413000  95.6463000  78.3443000
  84.5423000  96.3703000  78.1603000  85.6893000  95.5843000  77.5623000
  83.7483000  94.2833000  80.3743000  84.1413000  94.6003000  79.5613000
  84.1103000  93.4043000  80.4893000  72.7843000  90.8733000  82.5973000
  72.4963000  91.4433000  83.3103000  73.5293000  90.3933000  82.9613000
  72.9713000  94.8153000  73.8083000  72.8893000  95.7583000  73.9493000
  72.6203000  94.6723000  72.9293000  84.3333000  96.8733000  84.4703000
  83.6013000  97.3823000  84.8193000  83.9363000  96.0563000  84.1683000
  80.7713000  93.5493000  82.8753000  80.7753000  93.1083000  82.0253000
  81.6663000  93.8703000  82.9823000  76.6213000  93.4313000  81.8343000
  76.2813000  93.9093000  82.5913000  75.8593000  92.9783000  81.4743000
  80.8333000  94.5503000  75.8653000  80.9543000  94.5093000  76.8143000
  80.4483000  95.4123000  75.7103000  84.7963000  92.3273000  83.8823000
  84.8133000  92.7783000  84.7263000  84.5483000  91.4273000  84.0953000
  79.8453000  96.8603000  75.2643000  79.2773000  96.4123000  74.6373000
  80.5543000  97.2193000  74.7303000  81.0723000  97.6093000  84.6213000
  81.4393000  97.1353000  85.3673000  80.8823000  98.4833000  84.9623000
  73.9363000  92.3533000  80.7513000  73.6513000  91.9893000  81.5893000
  73.8743000  91.6213000  80.1373000  78.8623000  96.6503000  86.9403000
  78.5583000  97.5293000  87.1653000  79.8163000  96.7103000  86.9753000
  83.6103000  91.2463000  77.4723000  82.7963000  90.7483000  77.3973000
  83.4163000  92.0863000  77.0563000  86.3253000  95.6183000  75.7683000
  87.2133000  95.9303000  75.5933000  86.2953000  94.7453000  75.3763000
  77.4343000 100.5243000  81.1743000  77.9523000  99.7213000  81.1203000
  76.9823000 100.4623000  82.0163000  73.4293000  97.4893000  74.7103000
  74.2993000  97.7723000  74.9943000  72.9383000  98.3033000  74.5953000
  80.5933000  98.8763000  78.8313000  81.0493000  99.6873000  79.0573000
  80.2413000  98.5593000  79.6633000  76.4943000  89.2203000  79.3033000
  76.3653000  89.2123000  80.2523000  75.6703000  89.5593000  78.9533000
  75.4143000  99.3073000  76.8393000  74.8063000 100.0463000  76.8483000
  75.8893000  99.3963000  76.0123000  84.9873000  93.4723000  86.5143000
  85.3553000  92.6513000  86.8423000  84.1273000  93.5323000  86.9303000
  80.3223000  94.7063000  78.7393000  79.6133000  95.1753000  79.1803000
  80.6063000  94.0483000  79.3733000  81.9473000  96.1263000  86.7383000
  82.4463000  96.6003000  87.4033000  82.0893000  95.2023000  86.9453000
  84.3533000  91.4313000  80.1783000  84.2303000  91.4503000  79.2293000
  85.3023000  91.4793000  80.2983000  78.5253000  93.0143000  76.1143000
  79.3743000  93.4513000  76.0483000  78.1583000  93.3263000  76.9413000
  77.4243000  99.2683000  74.5873000  78.1913000  99.1563000  75.1503000
  77.5023000  98.5713000  73.9353000  76.1193000  96.7003000  75.2713000
  76.1993000  95.7533000  75.3823000  77.0113000  97.0313000  75.3773000
  83.7893000 100.3053000  74.6653000  83.2403000 100.7523000  75.3093000
  84.4113000  99.8003000  75.1893000  79.4563000  99.2643000  76.5623000
  79.8783000  99.0983000  77.4053000  79.5813000  98.4543000  76.0673000
  81.9693000  98.2883000  73.8093000  82.4893000  97.5733000  73.4443000
  82.6163000  98.9263000  74.1093000  80.8723000  90.7673000  86.4813000
  80.4243000  90.7903000  85.6363000  80.2393000  90.3693000  87.0783000
  81.2783000  99.6633000  87.1023000  81.6973000 100.5063000  86.9303000
  80.3593000  99.8003000  86.8733000  85.9533000  97.9483000  87.0633000
  85.4273000  98.4723000  86.4593000  86.2963000  98.5813000  87.6933000
  78.3523000  95.3373000  73.5073000  78.1513000  94.4743000  73.8693000
  78.1813000  95.2513000  72.5703000  85.8313000  90.1483000  76.0363000
  86.1113000  89.3053000  76.3923000  85.0573000  90.3813000  76.5503000
  77.1503000  92.4383000  73.4953000  77.4533000  92.4443000  72.5873000
  77.8903000  92.0873000  73.9923000  80.3693000  91.3813000  74.4813000
  80.0213000  90.7033000  73.9013000  80.5703000  90.9203000  75.2953000
  73.7093000  97.9103000  80.8773000  73.0543000  97.6413000  80.2333000
  74.5473000  97.8003000  80.4283000  86.6583000  92.7043000  75.0993000
  87.0773000  92.5173000  74.2593000  86.3523000  91.8523000  75.4093000
  74.7473000  98.2953000  85.4183000  75.1143000  98.2083000  86.2973000
  74.1783000  97.5323000  85.3183000  72.9233000  95.1203000  76.8203000
  72.0203000  95.3833000  76.6453000  73.4073000  95.3913000  76.0403000
  75.4663000  94.1763000  74.7293000  76.1753000  93.7553000  74.2443000
  74.7503000  94.2443000  74.0983000  75.1133000  90.2303000  73.7703000
  75.8363000  90.7713000  74.0883000  75.3863000  89.9563000  72.8943000
  74.8033000  89.4813000  83.6723000  75.4503000  88.9303000  83.2313000
  75.2233000  89.7353000  84.4933000  74.5563000  89.6363000  86.4143000
  74.2073000  90.0933000  87.1803000  74.2243000  88.7423000  86.4973000
  85.4463000  89.0483000  85.9023000  84.5723000  89.3813000  85.7003000
  85.3383000  88.5753000  86.7283000  83.1943000  89.9653000  84.8423000
  82.4113000  90.4393000  85.1213000  82.9003000  89.0603000  84.7333000
  74.5383000  90.2693000  77.3633000  75.2963000  90.3823000  76.7903000
  74.0763000  91.1063000  77.3173000  81.0793000  92.3833000  80.3533000
  80.2673000  92.0093000  80.0133000  81.5843000  91.6283000  80.6553000
  85.5823000  89.0483000  81.5923000  86.1853000  89.6203000  82.0673000
  84.8413000  89.6123000  81.3693000  76.9103000  90.7963000  75.9033000
  77.4403000  90.0093000  75.7743000  77.5433000  91.4753000  76.1373000
  79.1043000  90.5333000  78.9583000  78.4753000  89.8323000  79.1253000
  78.5653000  91.2943000  78.7413000  84.7373000  97.2463000  62.3353000
  84.6573000  96.3323000  62.0643000  84.3243000  97.7433000  61.6293000
  82.8693000  99.0243000  64.2163000  82.0933000  98.5443000  64.5053000
  83.5203000  98.3453000  64.0413000  76.8863000  99.3363000  65.0933000
  76.0543000  99.0813000  65.4933000  77.4943000  99.4073000  65.8293000
  75.2953000  94.2963000  58.8773000  74.4063000  94.6383000  58.7753000
  75.5793000  94.0963000  57.9853000  73.2583000  96.8973000  64.7613000
  73.8303000  96.1293000  64.7623000  73.2583000  97.1963000  63.8523000
  74.5013000  92.3053000  66.5483000  74.3213000  91.4083000  66.8293000
  74.0993000  92.8533000  67.2233000  83.3403000  94.5073000  64.4493000
  83.7173000  93.6343000  64.3373000  83.2423000  94.8433000  63.5593000
  77.4713000  92.8803000  59.9113000  77.5783000  93.7803000  60.2183000
  76.5603000  92.8313000  59.6213000  75.1193000  94.8023000  65.1563000
  75.8003000  95.0653000  65.7753000  74.8043000  93.9623000  65.4903000
  79.3123000  95.8483000  64.2443000  79.8193000  96.3463000  64.8843000
  79.8433000  95.0723000  64.0683000  77.5953000  90.4883000  68.5103000
  77.5973000  91.0053000  67.7053000  76.7663000  90.0113000  68.4873000
  78.8463000 100.1283000  66.6873000  78.5133000 100.7553000  67.3303000
  79.0223000 100.6543000  65.9083000  77.2773000  92.1993000  66.5173000
  77.6193000  93.0433000  66.2233000  76.3383000  92.3473000  66.6343000
  80.9603000  89.6873000  62.8423000  81.2673000  89.1323000  62.1253000
  80.0303000  89.8223000  62.6593000  85.9103000 100.3073000  66.4613000
  86.3273000 100.0933000  65.6263000  86.6343000 100.5643000  67.0313000
  83.3483000  97.7523000  59.5783000  82.4213000  97.6863000  59.8063000
  83.5003000  98.6903000  59.4633000  83.3353000  94.0243000  56.5743000
  82.3953000  94.1853000  56.6603000  83.6533000  94.7423000  56.0283000
  86.8203000  95.4933000  67.4983000  86.4073000  96.3183000  67.7523000
  86.0883000  94.9073000  67.3053000  78.9533000  98.2793000  62.3603000
  78.5493000  97.5663000  61.8643000  79.0403000  97.9343000  63.2483000
  77.6663000  95.0533000  66.1393000  78.2183000  95.1633000  65.3653000
  78.1813000  95.4273000  66.8553000  85.5543000  98.5533000  57.0883000
  85.9933000  97.7153000  56.9423000  86.2673000  99.1863000  57.1753000
  77.3403000  98.5753000  69.7503000  77.2013000  99.4473000  70.1193000
  76.4593000  98.2323000  69.6053000  75.6543000  97.1733000  59.8603000
  75.5343000  97.8993000  59.2483000  75.3443000  96.4033000  59.3833000
  73.2923000 100.3453000  65.6673000  73.3703000 100.4803000  64.7233000
  73.9073000  99.6363000  65.8603000  78.1203000  90.5173000  63.2433000
  77.6773000  91.2983000  62.9113000  78.6793000  90.8403000  63.9503000
  82.4073000  93.3843000  68.8463000  81.9453000  93.5923000  69.6583000
  82.0053000  92.5693000  68.5433000  84.5033000  96.1053000  72.0763000
  84.8283000  95.2713000  71.7363000  85.2913000  96.6273000  72.2243000
  81.2363000  90.1383000  58.1233000  80.6113000  90.1343000  58.8493000
  81.1493000  89.2713000  57.7273000  80.1583000  91.0613000  65.1023000
  80.4553000  91.9683000  65.0213000  80.7063000  90.5733000  64.4883000
  77.9123000  95.6403000  60.9713000  77.6863000  95.4243000  61.8753000
  77.1313000  96.0733000  60.6253000  85.1413000  95.6463000  59.5703000
  84.5423000  96.3703000  59.3863000  85.6893000  95.5843000  58.7873000
  80.3523000  96.5393000  71.6373000  80.2563000  95.5983000  71.4873000
  81.1953000  96.7603000  71.2423000  83.7483000  94.2833000  61.6003000
  84.1413000  94.6003000  60.7873000  84.1103000  93.4043000  61.7153000
  75.4833000  92.9503000  69.7903000  75.0893000  93.7973000  69.9973000
  74.7943000  92.3133000  69.9813000  82.0573000  93.0333000  72.8603000
  81.3673000  92.8413000  73.4943000  82.8003000  93.3173000  73.3923000
  72.7843000  90.8733000  63.8233000  72.4963000  91.4433000  64.5363000
  73.5293000  90.3933000  64.1863000  72.9713000  94.8153000  55.0333000
  72.8893000  95.7583000  55.1753000  72.6203000  94.6723000  54.1553000
  84.3333000  96.8733000  65.6953000  83.6013000  97.3823000  66.0443000
  83.9363000  96.0563000  65.3943000  80.7713000  93.5493000  64.1003000
  80.7753000  93.1083000  63.2513000  81.6663000  93.8703000  64.2083000
  76.6213000  93.4313000  63.0603000  76.2813000  93.9093000  63.8173000
  75.8593000  92.9783000  62.7003000  80.8333000  94.5503000  57.0913000
  80.9543000  94.5093000  58.0403000  80.4483000  95.4123000  56.9363000
  84.7963000  92.3273000  65.1073000  84.8133000  92.7783000  65.9523000
  84.5483000  91.4273000  65.3213000  79.8453000  96.8603000  56.4893000
  79.2773000  96.4123000  55.8633000  80.5543000  97.2193000  55.9563000
  81.0723000  97.6093000  65.8473000  81.4393000  97.1353000  66.5933000
  80.8823000  98.4833000  66.1883000  73.9363000  92.3533000  61.9763000
  73.6513000  91.9893000  62.8143000  73.8743000  91.6213000  61.3633000
  78.8623000  96.6503000  68.1653000  78.5583000  97.5293000  68.3903000
  79.8163000  96.7103000  68.2013000  83.6103000  91.2463000  58.6983000
  82.7963000  90.7483000  58.6223000  83.4163000  92.0863000  58.2813000
  83.5313000  99.9233000  70.4423000  83.4643000  99.0033000  70.1873000
  82.9013000 100.0213000  71.1563000  86.3253000  95.6183000  56.9943000
  87.2133000  95.9303000  56.8193000  86.2953000  94.7453000  56.6023000
  77.4343000 100.5243000  62.4003000  77.9523000  99.7213000  62.3463000
  76.9823000 100.4623000  63.2423000  74.9183000  97.4903000  69.3133000
  74.5603000  98.1553000  69.9003000  74.6243000  96.6583000  69.6843000
  78.1203000  97.9483000  72.1963000  77.8203000  98.0943000  71.2993000
  78.8913000  97.3893000  72.1043000  73.4293000  97.4893000  55.9363000
  74.2993000  97.7723000  56.2203000  72.9383000  98.3033000  55.8213000
  80.5933000  98.8763000  60.0573000  81.0493000  99.6873000  60.2833000
  80.2413000  98.5593000  60.8893000  76.4943000  89.2203000  60.5293000
  76.3653000  89.2123000  61.4783000  75.6703000  89.5593000  60.1783000
  73.4933000  90.9793000  69.9903000  72.7793000  91.1793000  70.5953000
  73.9133000  90.2033000  70.3613000  75.4143000  99.3073000  58.0643000
  74.8063000 100.0463000  58.0743000  75.8893000  99.3963000  57.2383000
  84.9873000  93.4723000  67.7403000  85.3553000  92.6513000  68.0683000
  84.1273000  93.5323000  68.1553000  80.3223000  94.7063000  59.9643000
  79.6133000  95.1753000  60.4063000  80.6063000  94.0483000  60.5993000
  81.9473000  96.1263000  67.9643000  82.4463000  96.6003000  68.6293000
  82.0893000  95.2023000  68.1713000  84.3533000  91.4313000  61.4043000
  84.2303000  91.4503000  60.4553000  85.3023000  91.4793000  61.5243000
  78.5253000  93.0143000  57.3403000  79.3743000  93.4513000  57.2743000
  78.1583000  93.3263000  58.1673000  77.4243000  99.2683000  55.8133000
  78.1913000  99.1563000  56.3763000  77.5023000  98.5713000  55.1613000
  76.1193000  96.7003000  56.4963000  76.1993000  95.7533000  56.6083000
  77.0113000  97.0313000  56.6023000  73.6463000  98.5223000  71.7323000
  74.1503000  97.9423000  72.3043000  72.9073000  98.8063000  72.2703000
  80.7003000  99.9293000  71.2663000  79.9343000 100.4973000  71.1813000
  80.8813000  99.6363000  70.3723000  83.7893000 100.3053000  55.8913000
  83.2403000 100.7523000  56.5353000  84.4113000  99.8003000  56.4153000
  75.6783000  96.6653000  72.6273000  75.7193000  96.3663000  73.5353000
  76.5333000  97.0653000  72.4683000  79.4563000  99.2643000  57.7873000
  79.8783000  99.0983000  58.6303000  79.5813000  98.4543000  57.2933000
  77.6193000  95.2443000  70.5943000  77.0883000  94.7533000  69.9673000
  78.2883000  95.6723000  70.0603000  81.9693000  98.2883000  55.0353000
  82.4893000  97.5733000  54.6693000  82.6163000  98.9263000  55.3353000
  86.5173000  99.7113000  70.3593000  86.9313000  99.8653000  71.2083000
  85.5823000  99.8363000  70.5213000  78.1063000  92.2103000  70.6743000
  78.0123000  91.5923000  69.9493000  77.5263000  92.9373000  70.4473000
  80.8723000  90.7673000  67.7073000  80.4243000  90.7903000  66.8613000
  80.2393000  90.3693000  68.3043000  81.2783000  99.6633000  68.3283000
  81.6973000 100.5063000  68.1563000  80.3593000  99.8003000  68.0993000
  83.6153000  97.3943000  69.7123000  83.7343000  96.7993000  70.4513000
  84.4743000  97.4313000  69.2923000  85.9533000  97.9483000  68.2883000
  85.4273000  98.4723000  67.6853000  86.2963000  98.5813000  68.9193000
  78.3523000  95.3373000  54.7333000  78.1513000  94.4743000  55.0943000
  78.1813000  95.2513000  53.7953000  80.3813000  93.9373000  70.9703000
  80.9713000  93.6283000  71.6573000  79.5633000  93.4653000  71.1253000
  85.2013000  93.5533000  71.2033000  84.5123000  92.8913000  71.1383000
  85.9213000  93.1073000  71.6483000  85.8313000  90.1483000  57.2623000
  86.1113000  89.3053000  57.6183000  85.0573000  90.3813000  57.7763000
  77.1503000  92.4383000  54.7213000  77.4533000  92.4443000  53.8133000
  77.8903000  92.0873000  55.2183000  80.3693000  91.3813000  55.7073000
  80.0213000  90.7033000  55.1273000  80.5703000  90.9203000  56.5213000
  73.7093000  97.9103000  62.1033000  73.0543000  97.6413000  61.4593000
  74.5473000  97.8003000  61.6533000  86.6583000  92.7043000  56.3253000
  87.0773000  92.5173000  55.4853000  86.3523000  91.8523000  56.6353000
  74.7473000  98.2953000  66.6433000  75.1143000  98.2083000  67.5233000
  74.1783000  97.5323000  66.5443000  74.2993000  95.2063000  70.5493000
  73.4043000  95.1733000  70.8893000  74.8383000  95.4053000  71.3143000
  72.9233000  95.1203000  58.0463000  72.0203000  95.3833000  57.8713000
  73.4073000  95.3913000  57.2663000  75.4663000  94.1763000  55.9553000
  76.1753000  93.7553000  55.4703000  74.7503000  94.2443000  55.3233000
  75.1133000  90.2303000  54.9953000  75.8363000  90.7713000  55.3133000
  75.3863000  89.9563000  54.1193000  74.8033000  89.4813000  64.8973000
  75.4503000  88.9303000  64.4573000  75.2233000  89.7353000  65.7193000
  74.5563000  89.6363000  67.6403000  74.2073000  90.0933000  68.4063000
  74.2243000  88.7423000  67.7223000  82.0683000  90.8283000  71.1623000
  82.0073000  91.4203000  71.9123000  83.0083000  90.7203000  71.0173000
  84.7063000  90.4853000  70.8013000  85.3203000  90.8023000  70.1393000
  85.2513000  89.9993000  71.4213000  75.2283000  89.1643000  70.9153000
  75.7763000  88.9833000  70.1523000  75.2933000  88.3733000  71.4513000
  85.4463000  89.0483000  67.1283000  84.5723000  89.3813000  66.9253000
  85.3383000  88.5753000  67.9533000  83.1943000  89.9653000  66.0673000
  82.4113000  90.4393000  66.3473000  82.9003000  89.0603000  65.9593000
  74.5383000  90.2693000  58.5893000  75.2963000  90.3823000  58.0153000
  74.0763000  91.1063000  58.5433000  81.0793000  92.3833000  61.5793000
  80.2673000  92.0093000  61.2393000  81.5843000  91.6283000  61.8813000
  85.5823000  89.0483000  62.8173000  86.1853000  89.6203000  63.2923000
  84.8413000  89.6123000  62.5953000  76.9103000  90.7963000  57.1293000
  77.4403000  90.0093000  57.0003000  77.5433000  91.4753000  57.3633000
  79.1043000  90.5333000  60.1843000  78.4753000  89.8323000  60.3513000
  78.5653000  91.2943000  59.9673000  79.2303000  89.8123000  72.6193000
  78.9483000  90.3153000  71.8553000  79.6123000  89.0143000  72.2533000
  85.8313000  89.2273000  73.1973000  85.7183000  89.5473000  74.0923000
  86.6483000  89.6283000  72.9013000  84.7373000  97.2463000  43.5603000
  84.6573000  96.3323000  43.2893000  84.3243000  97.7433000  42.8543000
  82.8693000  99.0243000  45.4413000  82.0933000  98.5443000  45.7313000
  83.5203000  98.3453000  45.2673000  76.8863000  99.3363000  46.3193000
  76.0543000  99.0813000  46.7183000  77.4943000  99.4073000  47.0553000
  75.2953000  94.2963000  40.1033000  74.4063000  94.6383000  40.0013000
  75.5793000  94.0963000  39.2113000  73.2583000  96.8973000  45.9873000
  73.8303000  96.1293000  45.9873000  73.2583000  97.1963000  45.0783000
  74.5013000  92.3053000  47.7743000  74.3213000  91.4083000  48.0543000
  74.0993000  92.8533000  48.4493000  83.3403000  94.5073000  45.6753000
  83.7173000  93.6343000  45.5623000  83.2423000  94.8433000  44.7843000
  77.4713000  92.8803000  41.1373000  77.5783000  93.7803000  41.4443000
  76.5603000  92.8313000  40.8463000  75.1193000  94.8023000  46.3823000
  75.8003000  95.0653000  47.0013000  74.8043000  93.9623000  46.7163000
  79.3123000  95.8483000  45.4693000  79.8193000  96.3463000  46.1103000
  79.8433000  95.0723000  45.2933000  77.5953000  90.4883000  49.7363000
  77.5973000  91.0053000  48.9303000  76.7663000  90.0113000  49.7133000
  78.8463000 100.1283000  47.9133000  78.5133000 100.7553000  48.5553000
  79.0223000 100.6543000  47.1333000  77.2773000  92.1993000  47.7433000
  77.6193000  93.0433000  47.4483000  76.3383000  92.3473000  47.8593000
  80.9603000  89.6873000  44.0673000  81.2673000  89.1323000  43.3513000
  80.0303000  89.8223000  43.8853000  85.9103000 100.3073000  47.6863000
  86.3273000 100.0933000  46.8523000  86.6343000 100.5643000  48.2573000
  83.3483000  97.7523000  40.8033000  82.4213000  97.6863000  41.0323000
  83.5003000  98.6903000  40.6893000  83.3353000  94.0243000  37.8003000
  82.3953000  94.1853000  37.8853000  83.6533000  94.7423000  37.2543000
  86.8203000  95.4933000  48.7233000  86.4073000  96.3183000  48.9773000
  86.0883000  94.9073000  48.5313000  78.9533000  98.2793000  43.5853000
  78.5493000  97.5663000  43.0903000  79.0403000  97.9343000  44.4743000
  77.6663000  95.0533000  47.3653000  78.2183000  95.1633000  46.5903000
  78.1813000  95.4273000  48.0813000  85.5543000  98.5533000  38.3143000
  85.9933000  97.7153000  38.1683000  86.2673000  99.1863000  38.4003000
  77.3403000  98.5753000  50.9763000  77.2013000  99.4473000  51.3443000
  76.4593000  98.2323000  50.8303000  75.6543000  97.1733000  41.0863000
  75.5343000  97.8993000  40.4743000  75.3443000  96.4033000  40.6093000
  73.2923000 100.3453000  46.8933000  73.3703000 100.4803000  45.9483000
  73.9073000  99.6363000  47.0863000  78.1203000  90.5173000  44.4683000
  77.6773000  91.2983000  44.1373000  78.6793000  90.8403000  45.1753000
  82.4073000  93.3843000  50.0723000  81.9453000  93.5923000  50.8843000
  82.0053000  92.5693000  49.7693000  84.5033000  96.1053000  53.3013000
  84.8283000  95.2713000  52.9623000  85.2913000  96.6273000  53.4493000
  81.2363000  90.1383000  39.3493000  80.6113000  90.1343000  40.0743000
  81.1493000  89.2713000  38.9523000  80.1583000  91.0613000  46.3273000
  80.4553000  91.9683000  46.2463000  80.7063000  90.5733000  45.7133000
  77.9123000  95.6403000  42.1963000  77.6863000  95.4243000  43.1013000
  77.1313000  96.0733000  41.8513000  85.1413000  95.6463000  40.7953000
  84.5423000  96.3703000  40.6123000  85.6893000  95.5843000  40.0133000
  80.3523000  96.5393000  52.8623000  80.2563000  95.5983000  52.7123000
  81.1953000  96.7603000  52.4673000  83.7483000  94.2833000  42.8263000
  84.1413000  94.6003000  42.0133000  84.1103000  93.4043000  42.9403000
  75.4833000  92.9503000  51.0163000  75.0893000  93.7973000  51.2233000
  74.7943000  92.3133000  51.2073000  82.0573000  93.0333000  54.0853000
  81.3673000  92.8413000  54.7203000  82.8003000  93.3173000  54.6183000
  72.7843000  90.8733000  45.0493000  72.4963000  91.4433000  45.7613000
  73.5293000  90.3933000  45.4123000  72.9713000  94.8153000  36.2593000
  72.8893000  95.7583000  36.4013000  72.6203000  94.6723000  35.3803000
  84.3333000  96.8733000  46.9213000  83.6013000  97.3823000  47.2703000
  83.9363000  96.0563000  46.6203000  80.7713000  93.5493000  45.3263000
  80.7753000  93.1083000  44.4773000  81.6663000  93.8703000  45.4333000
  76.6213000  93.4313000  44.2863000  76.2813000  93.9093000  45.0423000
  75.8593000  92.9783000  43.9263000  80.8333000  94.5503000  38.3173000
  80.9543000  94.5093000  39.2653000  80.4483000  95.4123000  38.1613000
  84.7963000  92.3273000  46.3333000  84.8133000  92.7783000  47.1773000
  84.5483000  91.4273000  46.5463000  79.8453000  96.8603000  37.7153000
  79.2773000  96.4123000  37.0893000  80.5543000  97.2193000  37.1823000
  81.0723000  97.6093000  47.0733000  81.4393000  97.1353000  47.8193000
  80.8823000  98.4833000  47.4133000  73.9363000  92.3533000  43.2023000
  73.6513000  91.9893000  44.0403000  73.8743000  91.6213000  42.5883000
  78.8623000  96.6503000  49.3913000  78.5583000  97.5293000  49.6163000
  79.8163000  96.7103000  49.4273000  83.6103000  91.2463000  39.9233000
  82.7963000  90.7483000  39.8483000  83.4163000  92.0863000  39.5073000
  83.5313000  99.9233000  51.6673000  83.4643000  99.0033000  51.4133000
  82.9013000 100.0213000  52.3823000  86.3253000  95.6183000  38.2203000
  87.2133000  95.9303000  38.0453000  86.2953000  94.7453000  37.8283000
  77.4343000 100.5243000  43.6263000  77.9523000  99.7213000  43.5713000
  76.9823000 100.4623000  44.4673000  74.9183000  97.4903000  50.5383000
  74.5603000  98.1553000  51.1263000  74.6243000  96.6583000  50.9093000
  78.1203000  97.9483000  53.4223000  77.8203000  98.0943000  52.5253000
  78.8913000  97.3893000  53.3293000  73.4293000  97.4893000  37.1623000
  74.2993000  97.7723000  37.4453000  72.9383000  98.3033000  37.0473000
  80.5933000  98.8763000  41.2823000  81.0493000  99.6873000  41.5083000
  80.2413000  98.5593000  42.1143000  76.4943000  89.2203000  41.7553000
  76.3653000  89.2123000  42.7033000  75.6703000  89.5593000  41.4043000
  73.4933000  90.9793000  51.2153000  72.7793000  91.1793000  51.8213000
  73.9133000  90.2033000  51.5873000  75.4143000  99.3073000  39.2903000
  74.8063000 100.0463000  39.2993000  75.8893000  99.3963000  38.4643000
  84.9873000  93.4723000  48.9663000  85.3553000  92.6513000  49.2943000
  84.1273000  93.5323000  49.3813000  80.3223000  94.7063000  41.1903000
  79.6133000  95.1753000  41.6313000  80.6063000  94.0483000  41.8253000
  81.9473000  96.1263000  49.1893000  82.4463000  96.6003000  49.8553000
  82.0893000  95.2023000  49.3963000  84.3533000  91.4313000  42.6303000
  84.2303000  91.4503000  41.6813000  85.3023000  91.4793000  42.7503000
  78.5253000  93.0143000  38.5653000  79.3743000  93.4513000  38.4993000
  78.1583000  93.3263000  39.3923000  77.4243000  99.2683000  37.0393000
  78.1913000  99.1563000  37.6013000  77.5023000  98.5713000  36.3863000
  76.1193000  96.7003000  37.7223000  76.1993000  95.7533000  37.8343000
  77.0113000  97.0313000  37.8283000  73.6463000  98.5223000  52.9583000
  74.1503000  97.9423000  53.5293000  72.9073000  98.8063000  53.4953000
  80.7003000  99.9293000  52.4913000  79.9343000 100.4973000  52.4073000
  80.8813000  99.6363000  51.5983000  83.7893000 100.3053000  37.1163000
  83.2403000 100.7523000  37.7613000  84.4113000  99.8003000  37.6403000
  75.6783000  96.6653000  53.8533000  75.7193000  96.3663000  54.7613000
  76.5333000  97.0653000  53.6933000  79.4563000  99.2643000  39.0133000
  79.8783000  99.0983000  39.8563000  79.5813000  98.4543000  38.5183000
  77.6193000  95.2443000  51.8203000  77.0883000  94.7533000  51.1923000
  78.2883000  95.6723000  51.2863000  81.9693000  98.2883000  36.2613000
  82.4893000  97.5733000  35.8953000  82.6163000  98.9263000  36.5613000
  86.5173000  99.7113000  51.5843000  86.9313000  99.8653000  52.4333000
  85.5823000  99.8363000  51.7473000  78.1063000  92.2103000  51.9003000
  78.0123000  91.5923000  51.1753000  77.5263000  92.9373000  51.6733000
  80.8723000  90.7673000  48.9333000  80.4243000  90.7903000  48.0873000
  80.2393000  90.3693000  49.5303000  81.2783000  99.6633000  49.5543000
  81.6973000 100.5063000  49.3813000  80.3593000  99.8003000  49.3243000
  83.6153000  97.3943000  50.9383000  83.7343000  96.7993000  51.6773000
  84.4743000  97.4313000  50.5183000  85.9533000  97.9483000  49.5143000
  85.4273000  98.4723000  48.9103000  86.2963000  98.5813000  50.1453000
  78.3523000  95.3373000  35.9593000  78.1513000  94.4743000  36.3203000
  78.1813000  95.2513000  35.0213000  80.3813000  93.9373000  52.1953000
  80.9713000  93.6283000  52.8833000  79.5633000  93.4653000  52.3513000
  85.2013000  93.5533000  52.4283000  84.5123000  92.8913000  52.3633000
  85.9213000  93.1073000  52.8733000  85.8313000  90.1483000  38.4873000
  86.1113000  89.3053000  38.8433000  85.0573000  90.3813000  39.0013000
  77.1503000  92.4383000  35.9473000  77.4533000  92.4443000  35.0383000
  77.8903000  92.0873000  36.4433000  80.3693000  91.3813000  36.9323000
  80.0213000  90.7033000  36.3523000  80.5703000  90.9203000  37.7473000
  73.7093000  97.9103000  43.3293000  73.0543000  97.6413000  42.6853000
  74.5473000  97.8003000  42.8793000  86.6583000  92.7043000  37.5503000
  87.0773000  92.5173000  36.7103000  86.3523000  91.8523000  37.8613000
  74.7473000  98.2953000  47.8693000  75.1143000  98.2083000  48.7493000
  74.1783000  97.5323000  47.7703000  74.2993000  95.2063000  51.7753000
  73.4043000  95.1733000  52.1143000  74.8383000  95.4053000  52.5403000
  72.9233000  95.1203000  39.2713000  72.0203000  95.3833000  39.0963000
  73.4073000  95.3913000  38.4913000  75.4663000  94.1763000  37.1813000
  76.1753000  93.7553000  36.6953000  74.7503000  94.2443000  36.5493000
  75.1133000  90.2303000  36.2213000  75.8363000  90.7713000  36.5393000
  75.3863000  89.9563000  35.3453000  74.8033000  89.4813000  46.1233000
  75.4503000  88.9303000  45.6833000  75.2233000  89.7353000  46.9453000
  74.5563000  89.6363000  48.8663000  74.2073000  90.0933000  49.6313000
  74.2243000  88.7423000  48.9483000  82.0683000  90.8283000  52.3883000
  82.0073000  91.4203000  53.1373000  83.0083000  90.7203000  52.2433000
  84.7063000  90.4853000  52.0273000  85.3203000  90.8023000  51.3653000
  85.2513000  89.9993000  52.6463000  75.2283000  89.1643000  52.1413000
  75.7763000  88.9833000  51.3773000  75.2933000  88.3733000  52.6763000
  85.4463000  89.0483000  48.3543000  84.5723000  89.3813000  48.1513000
  85.3383000  88.5753000  49.1793000  83.1943000  89.9653000  47.2933000
  82.4113000  90.4393000  47.5733000  82.9003000  89.0603000  47.1843000
  74.5383000  90.2693000  39.8143000  75.2963000  90.3823000  39.2413000
  74.0763000  91.1063000  39.7693000  81.0793000  92.3833000  42.8053000
  80.2673000  92.0093000  42.4643000  81.5843000  91.6283000  43.1073000
  85.5823000  89.0483000  44.0433000  86.1853000  89.6203000  44.5183000
  84.8413000  89.6123000  43.8203000  76.9103000  90.7963000  38.3553000
  77.4403000  90.0093000  38.2253000  77.5433000  91.4753000  38.5883000
  79.1043000  90.5333000  41.4093000  78.4753000  89.8323000  41.5763000
  78.5653000  91.2943000  41.1923000  79.2303000  89.8123000  53.8443000
  78.9483000  90.3153000  53.0803000  79.6123000  89.0143000  53.4793000
  85.8313000  89.2273000  54.4223000  85.7183000  89.5473000  55.3183000
  86.6483000  89.6283000  54.1263000  84.7373000  97.2463000  24.7863000
  84.6573000  96.3323000  24.5153000  84.3243000  97.7433000  24.0803000
  82.8693000  99.0243000  26.6673000  82.0933000  98.5443000  26.9573000
  83.5203000  98.3453000  26.4923000  76.8863000  99.3363000  27.5443000
  76.0543000  99.0813000  27.9443000  77.4943000  99.4073000  28.2803000
  75.2953000  94.2963000  21.3293000  74.4063000  94.6383000  21.2273000
  75.5793000  94.0963000  20.4373000  73.2583000  96.8973000  27.2133000
  73.8303000  96.1293000  27.2133000  73.2583000  97.1963000  26.3033000
  74.5013000  92.3053000  29.0003000  74.3213000  91.4083000  29.2803000
  74.0993000  92.8533000  29.6743000  83.3403000  94.5073000  26.9013000
  83.7173000  93.6343000  26.7883000  83.2423000  94.8433000  26.0103000
  77.4713000  92.8803000  22.3633000  77.5783000  93.7803000  22.6693000
  76.5603000  92.8313000  22.0723000  75.1193000  94.8023000  27.6083000
  75.8003000  95.0653000  28.2273000  74.8043000  93.9623000  27.9423000
  79.3123000  95.8483000  26.6953000  79.8193000  96.3463000  27.3363000
  79.8433000  95.0723000  26.5193000  77.5953000  90.4883000  30.9613000
  77.5973000  91.0053000  30.1563000  76.7663000  90.0113000  30.9383000
  78.8463000 100.1283000  29.1393000  78.5133000 100.7553000  29.7813000
  79.0223000 100.6543000  28.3593000  77.2773000  92.1993000  28.9683000
  77.6193000  93.0433000  28.6743000  76.3383000  92.3473000  29.0853000
  80.9603000  89.6873000  25.2933000  81.2673000  89.1323000  24.5763000
  80.0303000  89.8223000  25.1103000  85.9103000 100.3073000  28.9123000
  86.3273000 100.0933000  28.0773000  86.6343000 100.5643000  29.4833000
  83.3483000  97.7523000  22.0293000  82.4213000  97.6863000  22.2583000
  83.5003000  98.6903000  21.9143000  83.3353000  94.0243000  19.0263000
  82.3953000  94.1853000  19.1113000  83.6533000  94.7423000  18.4793000
  86.8203000  95.4933000  29.9493000  86.4073000  96.3183000  30.2033000
  86.0883000  94.9073000  29.7573000  78.9533000  98.2793000  24.8113000
  78.5493000  97.5663000  24.3153000  79.0403000  97.9343000  25.7003000
  77.6663000  95.0533000  28.5913000  78.2183000  95.1633000  27.8163000
  78.1813000  95.4273000  29.3063000  85.5543000  98.5533000  19.5403000
  85.9933000  97.7153000  19.3933000  86.2673000  99.1863000  19.6263000
  77.3403000  98.5753000  32.2013000  77.2013000  99.4473000  32.5703000
  76.4593000  98.2323000  32.0563000  75.6543000  97.1733000  22.3123000
  75.5343000  97.8993000  21.7003000  75.3443000  96.4033000  21.8343000
  73.2923000 100.3453000  28.1183000  73.3703000 100.4803000  27.1743000
  73.9073000  99.6363000  28.3113000  78.1203000  90.5173000  25.6943000
  77.6773000  91.2983000  25.3623000  78.6793000  90.8403000  26.4013000
  82.4073000  93.3843000  31.2973000  81.9453000  93.5923000  32.1093000
  82.0053000  92.5693000  30.9943000  84.5033000  96.1053000  34.5273000
  84.8283000  95.2713000  34.1873000  85.2913000  96.6273000  34.6753000
  81.2363000  90.1383000  20.5743000  80.6113000  90.1343000  21.3003000
  81.1493000  89.2713000  20.1783000  80.1583000  91.0613000  27.5533000
  80.4553000  91.9683000  27.4723000  80.7063000  90.5733000  26.9393000
  77.9123000  95.6403000  23.4223000  77.6863000  95.4243000  24.3273000
  77.1313000  96.0733000  23.0773000  85.1413000  95.6463000  22.0213000
  84.5423000  96.3703000  21.8373000  85.6893000  95.5843000  21.2393000
  80.3523000  96.5393000  34.0883000  80.2563000  95.5983000  33.9383000
  81.1953000  96.7603000  33.6933000  83.7483000  94.2833000  24.0513000
  84.1413000  94.6003000  23.2383000  84.1103000  93.4043000  24.1663000
  75.4833000  92.9503000  32.2413000  75.0893000  93.7973000  32.4493000
  74.7943000  92.3133000  32.4323000  82.0573000  93.0333000  35.3113000
  81.3673000  92.8413000  35.9463000  82.8003000  93.3173000  35.8443000
  72.7843000  90.8733000  26.2743000  72.4963000  91.4433000  26.9873000
  73.5293000  90.3933000  26.6383000  72.9713000  94.8153000  17.4853000
  72.8893000  95.7583000  17.6263000  72.6203000  94.6723000  16.6063000
  84.3333000  96.8733000  28.1463000  83.6013000  97.3823000  28.4963000
  83.9363000  96.0563000  27.8453000  80.7713000  93.5493000  26.5523000
  80.7753000  93.1083000  25.7023000  81.6663000  93.8703000  26.6593000
  76.6213000  93.4313000  25.5113000  76.2813000  93.9093000  26.2683000
  75.8593000  92.9783000  25.1513000  80.8333000  94.5503000  19.5423000
  80.9543000  94.5093000  20.4913000  80.4483000  95.4123000  19.3873000
  84.7963000  92.3273000  27.5593000  84.8133000  92.7783000  28.4033000
  84.5483000  91.4273000  27.7723000  79.8453000  96.8603000  18.9413000
  79.2773000  96.4123000  18.3143000  80.5543000  97.2193000  18.4073000
  81.0723000  97.6093000  28.2983000  81.4393000  97.1353000  29.0443000
  80.8823000  98.4833000  28.6393000  73.9363000  92.3533000  24.4283000
  73.6513000  91.9893000  25.2653000  73.8743000  91.6213000  23.8143000
  78.8623000  96.6503000  30.6173000  78.5583000  97.5293000  30.8423000
  79.8163000  96.7103000  30.6523000  83.6103000  91.2463000  21.1493000
  82.7963000  90.7483000  21.0733000  83.4163000  92.0863000  20.7333000
  83.5313000  99.9233000  32.8933000  83.4643000  99.0033000  32.6393000
  82.9013000 100.0213000  33.6073000  86.3253000  95.6183000  19.4453000
  87.2133000  95.9303000  19.2703000  86.2953000  94.7453000  19.0533000
  77.4343000 100.5243000  24.8513000  77.9523000  99.7213000  24.7973000
  76.9823000 100.4623000  25.6933000  74.9183000  97.4903000  31.7643000
  74.5603000  98.1553000  32.3513000  74.6243000  96.6583000  32.1353000
  78.1203000  97.9483000  34.6483000  77.8203000  98.0943000  33.7513000
  78.8913000  97.3893000  34.5553000  73.4293000  97.4893000  18.3873000
  74.2993000  97.7723000  18.6713000  72.9383000  98.3033000  18.2723000
  80.5933000  98.8763000  22.5083000  81.0493000  99.6873000  22.7343000
  80.2413000  98.5593000  23.3403000  76.4943000  89.2203000  22.9803000
  76.3653000  89.2123000  23.9293000  75.6703000  89.5593000  22.6293000
  73.4933000  90.9793000  32.4413000  72.7793000  91.1793000  33.0463000
  73.9133000  90.2033000  32.8133000  75.4143000  99.3073000  20.5163000
  74.8063000 100.0463000  20.5253000  75.8893000  99.3963000  19.6893000
  84.9873000  93.4723000  30.1913000  85.3553000  92.6513000  30.5193000
  84.1273000  93.5323000  30.6073000  80.3223000  94.7063000  22.4163000
  79.6133000  95.1753000  22.8573000  80.6063000  94.0483000  23.0503000
  81.9473000  96.1263000  30.4153000  82.4463000  96.6003000  31.0803000
  82.0893000  95.2023000  30.6223000  84.3533000  91.4313000  23.8553000
  84.2303000  91.4503000  22.9063000  85.3023000  91.4793000  23.9753000
  78.5253000  93.0143000  19.7913000  79.3743000  93.4513000  19.7253000
  78.1583000  93.3263000  20.6183000  77.4243000  99.2683000  18.2643000
  78.1913000  99.1563000  18.8273000  77.5023000  98.5713000  17.6123000
  76.1193000  96.7003000  18.9483000  76.1993000  95.7533000  19.0593000
  77.0113000  97.0313000  19.0543000  73.6463000  98.5223000  34.1833000
  74.1503000  97.9423000  34.7553000  72.9073000  98.8063000  34.7213000
  80.7003000  99.9293000  33.7173000  79.9343000 100.4973000  33.6323000
  80.8813000  99.6363000  32.8243000  83.7893000 100.3053000  18.3423000
  83.2403000 100.7523000  18.9863000  84.4113000  99.8003000  18.8663000
  75.6783000  96.6653000  35.0783000  75.7193000  96.3663000  35.9873000
  76.5333000  97.0653000  34.9193000  79.4563000  99.2643000  20.2393000
  79.8783000  99.0983000  21.0823000  79.5813000  98.4543000  19.7443000
  77.6193000  95.2443000  33.0463000  77.0883000  94.7533000  32.4183000
  78.2883000  95.6723000  32.5123000  81.9693000  98.2883000  17.4863000
  82.4893000  97.5733000  17.1203000  82.6163000  98.9263000  17.7863000
  86.5173000  99.7113000  32.8103000  86.9313000  99.8653000  33.6593000
  85.5823000  99.8363000  32.9723000  78.1063000  92.2103000  33.1253000
  78.0123000  91.5923000  32.4013000  77.5263000  92.9373000  32.8983000
  80.8723000  90.7673000  30.1583000  80.4243000  90.7903000  29.3133000
  80.2393000  90.3693000  30.7553000  81.2783000  99.6633000  30.7793000
  81.6973000 100.5063000  30.6073000  80.3593000  99.8003000  30.5503000
  83.6153000  97.3943000  32.1633000  83.7343000  96.7993000  32.9033000
  84.4743000  97.4313000  31.7433000  85.9533000  97.9483000  30.7393000
  85.4273000  98.4723000  30.1363000  86.2963000  98.5813000  31.3703000
  78.3523000  95.3373000  17.1843000  78.1513000  94.4743000  17.5463000
  78.1813000  95.2513000  16.2473000  80.3813000  93.9373000  33.4213000
  80.9713000  93.6283000  34.1093000  79.5633000  93.4653000  33.5773000
  85.2013000  93.5533000  33.6543000  84.5123000  92.8913000  33.5893000
  85.9213000  93.1073000  34.0993000  85.8313000  90.1483000  19.7133000
  86.1113000  89.3053000  20.0693000  85.0573000  90.3813000  20.2273000
  77.1503000  92.4383000  17.1723000  77.4533000  92.4443000  16.2643000
  77.8903000  92.0873000  17.6693000  80.3693000  91.3813000  18.1583000
  80.0213000  90.7033000  17.5783000  80.5703000  90.9203000  18.9723000
  73.7093000  97.9103000  24.5543000  73.0543000  97.6413000  23.9103000
  74.5473000  97.8003000  24.1043000  86.6583000  92.7043000  18.7763000
  87.0773000  92.5173000  17.9363000  86.3523000  91.8523000  19.0863000
  74.7473000  98.2953000  29.0953000  75.1143000  98.2083000  29.9743000
  74.1783000  97.5323000  28.9953000  74.2993000  95.2063000  33.0003000
  73.4043000  95.1733000  33.3403000  74.8383000  95.4053000  33.7663000
  72.9233000  95.1203000  20.4973000  72.0203000  95.3833000  20.3223000
  73.4073000  95.3913000  19.7173000  75.4663000  94.1763000  18.4063000
  76.1753000  93.7553000  17.9213000  74.7503000  94.2443000  17.7753000
  75.1133000  90.2303000  17.4473000  75.8363000  90.7713000  17.7653000
  75.3863000  89.9563000  16.5713000  74.8033000  89.4813000  27.3493000
  75.4503000  88.9303000  26.9083000  75.2233000  89.7353000  28.1703000
  74.5563000  89.6363000  30.0913000  74.2073000  90.0933000  30.8573000
  74.2243000  88.7423000  30.1743000  82.0683000  90.8283000  33.6133000
  82.0073000  91.4203000  34.3633000  83.0083000  90.7203000  33.4683000
  84.7063000  90.4853000  33.2523000  85.3203000  90.8023000  32.5913000
  85.2513000  89.9993000  33.8723000  75.2283000  89.1643000  33.3663000
  75.7763000  88.9833000  32.6033000  75.2933000  88.3733000  33.9023000
  85.4463000  89.0483000  29.5793000  84.5723000  89.3813000  29.3773000
  85.3383000  88.5753000  30.4053000  83.1943000  89.9653000  28.5193000
  82.4113000  90.4393000  28.7983000  82.9003000  89.0603000  28.4103000
  74.5383000  90.2693000  21.0403000  75.2963000  90.3823000  20.4663000
  74.0763000  91.1063000  20.9943000  81.0793000  92.3833000  24.0303000
  80.2673000  92.0093000  23.6903000  81.5843000  91.6283000  24.3323000
  85.5823000  89.0483000  25.2693000  86.1853000  89.6203000  25.7433000
  84.8413000  89.6123000  25.0463000  76.9103000  90.7963000  19.5803000
  77.4403000  90.0093000  19.4513000  77.5433000  91.4753000  19.8143000
  79.1043000  90.5333000  22.6353000  78.4753000  89.8323000  22.8023000
  78.5653000  91.2943000  22.4183000  79.2303000  89.8123000  35.0703000
  78.9483000  90.3153000  34.3063000  79.6123000  89.0143000  34.7043000
  85.8313000  89.2273000  35.6483000  85.7183000  89.5473000  36.5433000
  86.6483000  89.6283000  35.3523000  84.7373000  97.2463000   6.0123000
  84.6573000  96.3323000   5.7413000  84.3243000  97.7433000   5.3063000
  82.8693000  99.0243000   7.8933000  82.0933000  98.5443000   8.1823000
  83.5203000  98.3453000   7.7183000  76.8863000  99.3363000   8.7703000
  76.0543000  99.0813000   9.1703000  77.4943000  99.4073000   9.5063000
  73.2583000  96.8973000   8.4383000  73.8303000  96.1293000   8.4393000
  73.2583000  97.1963000   7.5293000  74.5013000  92.3053000  10.2253000
  74.3213000  91.4083000  10.5053000  74.0993000  92.8533000  10.9003000
  83.3403000  94.5073000   8.1263000  83.7173000  93.6343000   8.0143000
  83.2423000  94.8433000   7.2353000  77.4713000  92.8803000   3.5883000
  77.5783000  93.7803000   3.8953000  76.5603000  92.8313000   3.2983000
  75.1193000  94.8023000   8.8333000  75.8003000  95.0653000   9.4523000
  74.8043000  93.9623000   9.1673000  79.3123000  95.8483000   7.9213000
  79.8193000  96.3463000   8.5613000  79.8433000  95.0723000   7.7453000
  77.5953000  90.4883000  12.1873000  77.5973000  91.0053000  11.3823000
  76.7663000  90.0113000  12.1643000  78.8463000 100.1283000  10.3643000
  78.5133000 100.7553000  11.0063000  79.0223000 100.6543000   9.5853000
  77.2773000  92.1993000  10.1943000  77.6193000  93.0433000   9.8993000
  76.3383000  92.3473000  10.3113000  80.9603000  89.6873000   6.5193000
  81.2673000  89.1323000   5.8023000  80.0303000  89.8223000   6.3363000
  85.9103000 100.3073000  10.1383000  86.3273000 100.0933000   9.3033000
  86.6343000 100.5643000  10.7083000  83.3483000  97.7523000   3.2553000
  82.4213000  97.6863000   3.4833000  83.5003000  98.6903000   3.1403000
  86.8203000  95.4933000  11.1753000  86.4073000  96.3183000  11.4293000
  86.0883000  94.9073000  10.9823000  78.9533000  98.2793000   6.0373000
  78.5493000  97.5663000   5.5413000  79.0403000  97.9343000   6.9253000
  77.6663000  95.0533000   9.8163000  78.2183000  95.1633000   9.0423000
  78.1813000  95.4273000  10.5323000  77.3403000  98.5753000  13.4273000
  77.2013000  99.4473000  13.7963000  76.4593000  98.2323000  13.2823000
  75.6543000  97.1733000   3.5373000  75.5343000  97.8993000   2.9253000
  75.3443000  96.4033000   3.0603000  73.2923000 100.3453000   9.3443000
  73.3703000 100.4803000   8.4003000  73.9073000  99.6363000   9.5373000
  78.1203000  90.5173000   6.9203000  77.6773000  91.2983000   6.5883000
  78.6793000  90.8403000   7.6273000  82.4073000  93.3843000  12.5233000
  81.9453000  93.5923000  13.3353000  82.0053000  92.5693000  12.2203000
  84.5033000  96.1053000  15.7533000  84.8283000  95.2713000  15.4133000
  85.2913000  96.6273000  15.9003000  80.1583000  91.0613000   8.7793000
  80.4553000  91.9683000   8.6983000  80.7063000  90.5733000   8.1643000
  77.9123000  95.6403000   4.6483000  77.6863000  95.4243000   5.5523000
  77.1313000  96.0733000   4.3023000  85.1413000  95.6463000   3.2473000
  84.5423000  96.3703000   3.0633000  85.6893000  95.5843000   2.4643000
  80.3523000  96.5393000  15.3143000  80.2563000  95.5983000  15.1643000
  81.1953000  96.7603000  14.9193000  83.7483000  94.2833000   5.2773000
  84.1413000  94.6003000   4.4643000  84.1103000  93.4043000   5.3923000
  75.4833000  92.9503000  13.4673000  75.0893000  93.7973000  13.6743000
  74.7943000  92.3133000  13.6583000  82.0573000  93.0333000  16.5373000
  81.3673000  92.8413000  17.1713000  82.8003000  93.3173000  17.0693000
  72.7843000  90.8733000   7.5003000  72.4963000  91.4433000   8.2133000
  73.5293000  90.3933000   7.8633000  84.3333000  96.8733000   9.3723000
  83.6013000  97.3823000   9.7213000  83.9363000  96.0563000   9.0713000
  80.7713000  93.5493000   7.7773000  80.7753000  93.1083000   6.9283000
  81.6663000  93.8703000   7.8853000  76.6213000  93.4313000   6.7373000
  76.2813000  93.9093000   7.4943000  75.8593000  92.9783000   6.3773000
  84.7963000  92.3273000   8.7843000  84.8133000  92.7783000   9.6293000
  84.5483000  91.4273000   8.9983000  81.0723000  97.6093000   9.5243000
  81.4393000  97.1353000  10.2703000  80.8823000  98.4833000   9.8653000
  73.9363000  92.3533000   5.6533000  73.6513000  91.9893000   6.4913000
  73.8743000  91.6213000   5.0403000  78.8623000  96.6503000  11.8423000
  78.5583000  97.5293000  12.0673000  79.8163000  96.7103000  11.8783000
  83.6103000  91.2463000   2.3753000  82.7963000  90.7483000   2.2993000
  83.4163000  92.0863000   1.9583000  83.5313000  99.9233000  14.1193000
  83.4643000  99.0033000  13.8643000  82.9013000 100.0213000  14.8333000
  77.4343000 100.5243000   6.0773000  77.9523000  99.7213000   6.0233000
  76.9823000 100.4623000   6.9193000  74.9183000  97.4903000  12.9893000
  74.5603000  98.1553000  13.5773000  74.6243000  96.6583000  13.3613000
  78.1203000  97.9483000  15.8733000  77.8203000  98.0943000  14.9763000
  78.8913000  97.3893000  15.7813000  80.5933000  98.8763000   3.7343000
  81.0493000  99.6873000   3.9603000  80.2413000  98.5593000   4.5663000
  76.4943000  89.2203000   4.2063000  76.3653000  89.2123000   5.1553000
  75.6703000  89.5593000   3.8553000  73.4933000  90.9793000  13.6673000
  72.7793000  91.1793000  14.2723000  73.9133000  90.2033000  14.0383000
  84.9873000  93.4723000  11.4173000  85.3553000  92.6513000  11.7453000
  84.1273000  93.5323000  11.8323000  80.3223000  94.7063000   3.6413000
  79.6133000  95.1753000   4.0833000  80.6063000  94.0483000   4.2763000
  81.9473000  96.1263000  11.6413000  82.4463000  96.6003000  12.3063000
  82.0893000  95.2023000  11.8483000  84.3533000  91.4313000   5.0813000
  84.2303000  91.4503000   4.1323000  85.3023000  91.4793000   5.2013000
  73.6463000  98.5223000  15.4093000  74.1503000  97.9423000  15.9813000
  72.9073000  98.8063000  15.9473000  80.7003000  99.9293000  14.9423000
  79.9343000 100.4973000  14.8583000  80.8813000  99.6363000  14.0493000
  75.6783000  96.6653000  16.3043000  75.7193000  96.3663000  17.2123000
  76.5333000  97.0653000  16.1453000  77.6193000  95.2443000  14.2713000
  77.0883000  94.7533000  13.6443000  78.2883000  95.6723000  13.7373000
  86.5173000  99.7113000  14.0353000  86.9313000  99.8653000  14.8853000
  85.5823000  99.8363000  14.1983000  78.1063000  92.2103000  14.3513000
  78.0123000  91.5923000  13.6263000  77.5263000  92.9373000  14.1243000
  80.8723000  90.7673000  11.3843000  80.4243000  90.7903000  10.5383000
  80.2393000  90.3693000  11.9813000  81.2783000  99.6633000  12.0053000
  81.6973000 100.5063000  11.8333000  80.3593000  99.8003000  11.7763000
  83.6153000  97.3943000  13.3893000  83.7343000  96.7993000  14.1283000
  84.4743000  97.4313000  12.9693000  85.9533000  97.9483000  11.9653000
  85.4273000  98.4723000  11.3623000  86.2963000  98.5813000  12.5963000
  80.3813000  93.9373000  14.6463000  80.9713000  93.6283000  15.3343000
  79.5633000  93.4653000  14.8023000  85.2013000  93.5533000  14.8803000
  84.5123000  92.8913000  14.8153000  85.9213000  93.1073000  15.3253000
  73.7093000  97.9103000   5.7803000  73.0543000  97.6413000   5.1363000
  74.5473000  97.8003000   5.3303000  74.7473000  98.2953000  10.3203000
  75.1143000  98.2083000  11.2003000  74.1783000  97.5323000  10.2213000
  74.2993000  95.2063000  14.2263000  73.4043000  95.1733000  14.5653000
  74.8383000  95.4053000  14.9913000  74.8033000  89.4813000   8.5743000
  75.4503000  88.9303000   8.1343000  75.2233000  89.7353000   9.3963000
  74.5563000  89.6363000  11.3173000  74.2073000  90.0933000  12.0833000
  74.2243000  88.7423000  11.3993000  82.0683000  90.8283000  14.8393000
  82.0073000  91.4203000  15.5883000  83.0083000  90.7203000  14.6943000
  84.7063000  90.4853000  14.4783000  85.3203000  90.8023000  13.8163000
  85.2513000  89.9993000  15.0983000  75.2283000  89.1643000  14.5923000
  75.7763000  88.9833000  13.8293000  75.2933000  88.3733000  15.1283000
  85.4463000  89.0483000  10.8053000  84.5723000  89.3813000  10.6023000
  85.3383000  88.5753000  11.6303000  83.1943000  89.9653000   9.7443000
  82.4113000  90.4393000  10.0243000  82.9003000  89.0603000   9.6363000
  81.0793000  92.3833000   5.2563000  80.2673000  92.0093000   4.9163000
  81.5843000  91.6283000   5.5583000  85.5823000  89.0483000   6.4943000
  86.1853000  89.6203000   6.9693000  84.8413000  89.6123000   6.2723000
  79.1043000  90.5333000   3.8603000  78.4753000  89.8323000   4.0273000
  78.5653000  91.2943000   3.6443000  79.2303000  89.8123000  16.2963000
  78.9483000  90.3153000  15.5323000  79.6123000  89.0143000  15.9303000
  85.8313000  89.2273000  16.8743000  85.7183000  89.5473000  17.7693000
  86.6483000  89.6283000  16.5773000  84.7373000  78.4723000  81.1093000
  84.6573000  77.5583000  80.8383000  84.3243000  78.9693000  80.4033000
  82.8693000  80.2503000  82.9903000  82.0933000  79.7703000  83.2803000
  83.5203000  79.5713000  82.8163000  76.8863000  80.5623000  83.8673000
  76.0543000  80.3073000  84.2673000  77.4943000  80.6333000  84.6033000
  76.8663000  84.5963000  84.0633000  77.1683000  83.7063000  83.8843000
  77.6103000  85.1533000  83.8363000  75.2953000  75.5223000  77.6523000
  74.4063000  75.8643000  77.5503000  75.5793000  75.3223000  76.7603000
  73.2583000  78.1233000  83.5363000  73.8303000  77.3553000  83.5363000
  73.2583000  78.4223000  82.6263000  83.1163000  86.9423000  81.3903000
  82.4973000  87.3983000  80.8203000  83.9713000  87.0973000  80.9893000
  82.3103000  82.9263000  82.9973000  82.2413000  81.9853000  82.8363000
  83.0723000  83.0163000  83.5693000  74.5013000  73.5313000  85.3233000
  74.3213000  72.6343000  85.6033000  74.0993000  74.0783000  85.9973000
  83.3403000  75.7333000  83.2243000  83.7173000  74.8603000  83.1113000
  83.2423000  76.0693000  82.3333000  77.4713000  74.1053000  78.6863000
  77.5783000  75.0063000  78.9923000  76.5603000  74.0573000  78.3953000
  75.1193000  76.0273000  83.9313000  75.8003000  76.2913000  84.5503000
  74.8043000  75.1873000  84.2653000  79.3123000  77.0743000  83.0183000
  79.8193000  77.5723000  83.6593000  79.8433000  76.2973000  82.8423000
  77.5953000  71.7143000  87.2843000  77.5973000  72.2313000  86.4793000
  76.7663000  71.2373000  87.2613000  83.9823000  81.8263000  78.7833000
  83.3643000  82.2913000  78.2203000  84.4953000  82.5183000  79.2003000
  78.8463000  81.3533000  85.4623000  78.5133000  81.9803000  86.1043000
  79.0223000  81.8793000  84.6823000  77.2773000  73.4253000  85.2913000
  77.6193000  74.2693000  84.9973000  76.3383000  73.5733000  85.4083000
  78.0573000  83.3213000  87.2773000  78.6753000  83.9963000  86.9953000
  77.1973000  83.7303000  87.1853000  73.3513000  82.5113000  76.1573000
  72.9743000  83.0003000  75.4263000  73.6083000  83.1843000  76.7883000
  80.9603000  70.9133000  81.6163000  81.2673000  70.3583000  80.8993000
  80.0303000  71.0473000  81.4333000  86.5113000  86.6303000  83.9073000
  86.5243000  86.2263000  83.0393000  85.9593000  87.4043000  83.8033000
  85.9103000  81.5333000  85.2353000  86.3273000  81.3193000  84.4003000
  86.6343000  81.7903000  85.8063000  83.3483000  78.9783000  78.3523000
  82.4213000  78.9123000  78.5813000  83.5003000  79.9163000  78.2373000
  83.3353000  75.2503000  75.3493000  82.3953000  75.4113000  75.4343000
  83.6533000  75.9683000  74.8023000  86.8203000  76.7183000  86.2723000
  86.4073000  77.5443000  86.5263000  86.0883000  76.1333000  86.0803000
  78.9533000  79.5043000  81.1343000  78.5493000  78.7923000  80.6393000
  79.0403000  79.1603000  82.0233000  79.4223000  83.1913000  83.2983000
  79.1243000  82.5863000  82.6193000  80.3723000  83.2293000  83.1873000
  77.6663000  76.2793000  84.9143000  78.2183000  76.3883000  84.1393000
  78.1813000  76.6523000  85.6293000  85.5543000  79.7793000  75.8633000
  85.9933000  78.9413000  75.7173000  86.2673000  80.4123000  75.9493000
  83.6633000  84.7183000  79.8313000  84.1033000  85.4613000  79.4163000
  83.6023000  84.9613000  80.7553000  75.6543000  78.3993000  78.6353000
  75.5343000  79.1253000  78.0233000  75.3443000  77.6293000  78.1573000
  73.2923000  81.5703000  84.4413000  73.3703000  81.7053000  83.4973000
  73.9073000  80.8623000  84.6343000  74.5373000  83.2703000  80.8523000
  74.1303000  83.4123000  79.9973000  75.4283000  82.9863000  80.6493000
  84.3553000  87.4203000  87.7593000  84.8693000  87.3303000  88.5613000
  83.5123000  87.7663000  88.0523000  86.3303000  87.7053000  77.1873000
  86.1713000  87.4153000  78.0853000  86.1653000  86.9293000  76.6523000
  78.8093000  87.4853000  78.9643000  78.6343000  86.5683000  78.7513000
  77.9553000  87.8443000  79.2043000  86.0333000  85.2143000  75.7473000
  85.3403000  85.2123000  75.0873000  86.7753000  84.7903000  75.3163000
  85.5983000  86.8403000  79.8223000  86.0543000  86.0593000  80.1363000
  85.9373000  87.5513000  80.3663000  73.3483000  82.6123000  86.9813000
  73.5113000  82.1423000  86.1633000  73.8143000  82.1043000  87.6463000
  78.1203000  71.7423000  82.0173000  77.6773000  72.5233000  81.6853000
  78.6793000  72.0653000  82.7243000  82.4073000  74.6093000  87.6203000
  81.9453000  74.8173000  88.4323000  82.0053000  73.7953000  87.3183000
  81.2363000  71.3633000  76.8983000  80.6113000  71.3593000  77.6233000
  81.1493000  70.4973000  76.5013000  80.1583000  72.2873000  83.8763000
  80.4553000  73.1933000  83.7953000  80.7063000  71.7993000  83.2623000
  77.9123000  76.8663000  79.7453000  77.6863000  76.6493000  80.6503000
  77.1313000  77.2993000  79.4003000  85.1413000  76.8723000  78.3443000
  84.5423000  77.5963000  78.1603000  85.6893000  76.8103000  77.5623000
  83.7483000  75.5083000  80.3743000  84.1413000  75.8263000  79.5613000
  84.1103000  74.6303000  80.4893000  72.7843000  72.0983000  82.5973000
  72.4963000  72.6693000  83.3103000  73.5293000  71.6193000  82.9613000
  72.9713000  76.0403000  73.8083000  72.8893000  76.9843000  73.9493000
  72.6203000  75.8983000  72.9293000  84.3333000  78.0993000  84.4703000
  83.6013000  78.6083000  84.8193000  83.9363000  77.2823000  84.1683000
  80.7713000  74.7743000  82.8753000  80.7753000  74.3333000  82.0253000
  81.6663000  75.0963000  82.9823000  76.6213000  74.6573000  81.8343000
  76.2813000  75.1353000  82.5913000  75.8593000  74.2043000  81.4743000
  80.8333000  75.7763000  75.8653000  80.9543000  75.7343000  76.8143000
  80.4483000  76.6383000  75.7103000  84.7963000  73.5523000  83.8823000
  84.8133000  74.0033000  84.7263000  84.5483000  72.6533000  84.0953000
  79.8453000  78.0863000  75.2643000  79.2773000  77.6383000  74.6373000
  80.5543000  78.4453000  74.7303000  81.0723000  78.8353000  84.6213000
  81.4393000  78.3603000  85.3673000  80.8823000  79.7093000  84.9623000
  73.9363000  73.5793000  80.7513000  73.6513000  73.2143000  81.5893000
  73.8743000  72.8473000  80.1373000  78.8623000  77.8753000  86.9403000
  78.5583000  78.7553000  87.1653000  79.8163000  77.9353000  86.9753000
  77.3903000  82.0823000  77.5363000  76.6163000  81.5413000  77.3763000
  78.1193000  81.5623000  77.1983000  83.6103000  72.4723000  77.4723000
  82.7963000  71.9733000  77.3973000  83.4163000  73.3123000  77.0563000
  86.3253000  76.8443000  75.7683000  87.2133000  77.1563000  75.5933000
  86.2953000  75.9713000  75.3763000  77.4343000  81.7503000  81.1743000
  77.9523000  80.9463000  81.1203000  76.9823000  81.6873000  82.0163000
  82.3213000  83.0163000  76.4473000  82.6623000  83.7603000  75.9513000
  81.4923000  83.3293000  76.8103000  85.2033000  82.3383000  81.8123000
  85.5563000  81.7413000  81.1523000  84.3203000  82.0123000  81.9823000
  81.2903000  83.0983000  79.2193000  81.9773000  83.6443000  79.5993000
  80.5033000  83.6423000  79.2543000  73.4293000  78.7153000  74.7103000
  74.2993000  78.9973000  74.9943000  72.9383000  79.5283000  74.5953000
  80.5933000  80.1023000  78.8313000  81.0493000  80.9133000  79.0573000
  80.2413000  79.7843000  79.6633000  82.8963000  85.6133000  86.0603000
  83.5403000  85.8193000  86.7383000  83.2593000  84.8523000  85.6073000
  76.4943000  70.4463000  79.3033000  76.3653000  70.4383000  80.2523000
  75.6703000  70.7843000  78.9533000  84.1693000  83.6163000  84.7783000
  84.8113000  82.9153000  84.8913000  84.6943000  84.3963000  84.5983000
  73.7963000  87.9283000  75.2773000  74.1563000  88.5263000  74.6223000
  73.6553000  88.4743000  76.0503000  79.8133000  85.3113000  76.0943000
  79.8043000  86.0443000  75.4783000  78.8933000  85.0643000  76.1873000
  75.4143000  80.5323000  76.8393000  74.8063000  81.2723000  76.8483000
  75.8893000  80.6223000  76.0123000  84.9873000  74.6973000  86.5143000
  85.3553000  73.8773000  86.8423000  84.1273000  74.7573000  86.9303000
  82.7993000  85.3743000  74.7563000  82.9003000  85.1703000  73.8273000
  81.8993000  85.1193000  74.9613000  80.3223000  75.9323000  78.7393000
  79.6133000  76.4003000  79.1803000  80.6063000  75.2743000  79.3733000
  81.9473000  77.3513000  86.7383000  82.4463000  77.8263000  87.4033000
  82.0893000  76.4283000  86.9453000  84.3533000  72.6573000  80.1783000
  84.2303000  72.6753000  79.2293000  85.3023000  72.7053000  80.2983000
  81.4413000  87.8923000  79.4513000  81.6953000  87.8543000  78.5293000
  80.4923000  87.7653000  79.4443000  78.5253000  74.2403000  76.1143000
  79.3743000  74.6773000  76.0483000  78.1583000  74.5523000  76.9413000
  77.4243000  80.4933000  74.5873000  78.1913000  80.3813000  75.1503000
  77.5023000  79.7973000  73.9353000  76.1193000  77.9263000  75.2713000
  76.1993000  76.9793000  75.3823000  77.0113000  78.2563000  75.3773000
  76.9203000  88.0753000  82.3743000  77.6573000  87.5273000  82.6453000
  77.3043000  88.9413000  82.2353000  73.8053000  84.1433000  78.2483000
  72.8793000  84.3853000  78.2393000  74.2713000  84.9703000  78.1273000
  80.0313000  87.2483000  74.1973000  80.8233000  87.5373000  73.7453000
  79.5113000  86.8183000  73.5183000  80.5483000  82.4693000  74.0613000
  80.4433000  81.8543000  74.7873000  80.3813000  81.9453000  73.2773000
  83.7893000  81.5313000  74.6653000  83.2403000  81.9783000  75.3093000
  84.4113000  81.0263000  75.1893000  79.4563000  80.4903000  76.5623000
  79.8783000  80.3243000  77.4053000  79.5813000  79.6803000  76.0673000
  81.9693000  79.5143000  73.8093000  82.4893000  78.7983000  73.4443000
  82.6163000  80.1523000  74.1093000  80.8723000  71.9933000  86.4813000
  80.4243000  72.0153000  85.6363000  80.2393000  71.5953000  87.0783000
  81.2783000  80.8883000  87.1023000  81.6973000  81.7323000  86.9303000
  80.3593000  81.0263000  86.8733000  85.9533000  79.1743000  87.0633000
  85.4273000  79.6983000  86.4593000  86.2963000  79.8073000  87.6933000
  78.3523000  76.5633000  73.5073000  78.1513000  75.7003000  73.8693000
  78.1813000  76.4763000  72.5703000  79.1293000  87.1943000  88.2183000
  78.5913000  87.9183000  87.8993000  79.3823000  86.7173000  87.4283000
  85.8313000  71.3743000  76.0363000  86.1113000  70.5313000  76.3923000
  85.0573000  71.6063000  76.5503000  77.1503000  73.6633000  73.4953000
  77.4533000  73.6703000  72.5873000  77.8903000  73.3133000  73.9923000
  80.3693000  72.6073000  74.4813000  80.0213000  71.9293000  73.9013000
  80.5703000  72.1463000  75.2953000  82.5343000  87.5953000  76.1003000
  83.4293000  87.9333000  76.1213000  82.5653000  86.8733000  75.4723000
  76.1733000  82.9673000  74.3283000  76.6113000  83.5103000  74.9843000
  76.6583000  82.1423000  74.3383000  73.3883000  85.7563000  81.7803000
  73.7183000  84.8883000  81.5483000  73.8173000  85.9623000  82.6113000
  77.9843000  84.0873000  79.4403000  77.6843000  83.9643000  80.3413000
  77.8783000  83.2283000  79.0323000  73.8773000  86.6233000  84.5183000
  73.4403000  86.8033000  85.3513000  74.4453000  87.3813000  84.3773000
  73.7093000  79.1353000  80.8773000  73.0543000  78.8673000  80.2333000
  74.5473000  79.0263000  80.4283000  86.6583000  73.9303000  75.0993000
  87.0773000  73.7433000  74.2593000  86.3523000  73.0773000  75.4093000
  74.7473000  79.5213000  85.4183000  75.1143000  79.4333000  86.2973000
  74.1783000  78.7573000  85.3183000  72.9233000  76.3453000  76.8203000
  72.0203000  76.6083000  76.6453000  73.4073000  76.6163000  76.0403000
  75.4663000  75.4023000  74.7293000  76.1753000  74.9803000  74.2443000
  74.7503000  75.4693000  74.0983000  75.1133000  71.4563000  73.7703000
  75.8363000  71.9973000  74.0883000  75.3863000  71.1823000  72.8943000
  74.8033000  70.7063000  83.6723000  75.4503000  70.1563000  83.2313000
  75.2233000  70.9613000  84.4933000  74.5563000  70.8623000  86.4143000
  74.2073000  71.3183000  87.1803000  74.2243000  69.9683000  86.4973000
  79.8633000  85.5903000  86.1813000  79.6223000  85.8573000  85.2943000
  80.8033000  85.7603000  86.2363000  76.0013000  86.9803000  87.6993000
  75.4073000  86.8493000  88.4383000  75.9933000  86.1443000  87.2343000
  85.4463000  70.2733000  85.9023000  84.5723000  70.6073000  85.7003000
  85.3383000  69.8013000  86.7283000  75.6323000  84.3463000  86.6503000
  74.9063000  83.7273000  86.5833000  75.6933000  84.7403000  85.7803000
  79.2373000  86.5613000  83.4353000  79.7533000  85.9493000  82.9103000
  79.8863000  87.0633000  83.9263000  81.9763000  87.4513000  84.2623000
  82.2643000  87.1973000  83.3853000  82.4893000  86.8993000  84.8533000
  83.1943000  71.1903000  84.8423000  82.4113000  71.6653000  85.1213000
  82.9003000  70.2863000  84.7333000  73.9153000  87.6633000  79.8603000
  73.7473000  87.0313000  80.5583000  73.0493000  87.8693000  79.5093000
  74.5383000  71.4953000  77.3633000  75.2963000  71.6083000  76.7903000
  74.0763000  72.3323000  77.3173000  81.0793000  73.6093000  80.3533000
  80.2673000  73.2353000  80.0133000  81.5843000  72.8543000  80.6553000
  85.5823000  70.2733000  81.5923000  86.1853000  70.8453000  82.0673000
  84.8413000  70.8373000  81.3693000  75.5213000  86.3573000  77.3053000
  74.9963000  86.7383000  76.6013000  75.4463000  86.9823000  78.0263000
  76.9103000  72.0223000  75.9033000  77.4403000  71.2353000  75.7743000
  77.5433000  72.7013000  76.1373000  79.1043000  71.7593000  78.9583000
  78.4753000  71.0583000  79.1253000  78.5653000  72.5193000  78.7413000
  78.1213000  88.3053000  76.1803000  78.8533000  88.0213000  75.6323000
  78.3803000  88.0663000  77.0703000  77.2823000  84.4213000  76.1853000
  76.6533000  84.8903000  76.7333000  77.3973000  83.5763000  76.6193000
  84.7373000  78.4723000  62.3353000  84.6573000  77.5583000  62.0643000
  84.3243000  78.9693000  61.6293000  82.8693000  80.2503000  64.2163000
  82.0933000  79.7703000  64.5053000  83.5203000  79.5713000  64.0413000
  76.8863000  80.5623000  65.0933000  76.0543000  80.3073000  65.4933000
  77.4943000  80.6333000  65.8293000  76.8663000  84.5963000  65.2893000
  77.1683000  83.7063000  65.1103000  77.6103000  85.1533000  65.0613000
  75.2953000  75.5223000  58.8773000  74.4063000  75.8643000  58.7753000
  75.5793000  75.3223000  57.9853000  73.2583000  78.1233000  64.7613000
  73.8303000  77.3553000  64.7623000  73.2583000  78.4223000  63.8523000
  83.1163000  86.9423000  62.6163000  82.4973000  87.3983000  62.0453000
  83.9713000  87.0973000  62.2153000  82.3103000  82.9263000  64.2233000
  82.2413000  81.9853000  64.0613000  83.0723000  83.0163000  64.7953000
  74.5013000  73.5313000  66.5483000  74.3213000  72.6343000  66.8293000
  74.0993000  74.0783000  67.2233000  83.3403000  75.7333000  64.4493000
  83.7173000  74.8603000  64.3373000  83.2423000  76.0693000  63.5593000
  77.4713000  74.1053000  59.9113000  77.5783000  75.0063000  60.2183000
  76.5603000  74.0573000  59.6213000  75.1193000  76.0273000  65.1563000
  75.8003000  76.2913000  65.7753000  74.8043000  75.1873000  65.4903000
  79.3123000  77.0743000  64.2443000  79.8193000  77.5723000  64.8843000
  79.8433000  76.2973000  64.0683000  77.5953000  71.7143000  68.5103000
  77.5973000  72.2313000  67.7053000  76.7663000  71.2373000  68.4873000
  83.9823000  81.8263000  60.0093000  83.3643000  82.2913000  59.4453000
  84.4953000  82.5183000  60.4263000  78.8463000  81.3533000  66.6873000
  78.5133000  81.9803000  67.3303000  79.0223000  81.8793000  65.9083000
  77.2773000  73.4253000  66.5173000  77.6193000  74.2693000  66.2233000
  76.3383000  73.5733000  66.6343000  78.0573000  83.3213000  68.5023000
  78.6753000  83.9963000  68.2213000  77.1973000  83.7303000  68.4113000
  73.3513000  82.5113000  57.3833000  72.9743000  83.0003000  56.6523000
  73.6083000  83.1843000  58.0143000  80.9603000  70.9133000  62.8423000
  81.2673000  70.3583000  62.1253000  80.0303000  71.0473000  62.6593000
  86.5113000  86.6303000  65.1323000  86.5243000  86.2263000  64.2653000
  85.9593000  87.4043000  65.0283000  85.9103000  81.5333000  66.4613000
  86.3273000  81.3193000  65.6263000  86.6343000  81.7903000  67.0313000
  83.3483000  78.9783000  59.5783000  82.4213000  78.9123000  59.8063000
  83.5003000  79.9163000  59.4633000  83.3353000  75.2503000  56.5743000
  82.3953000  75.4113000  56.6603000  83.6533000  75.9683000  56.0283000
  86.8203000  76.7183000  67.4983000  86.4073000  77.5443000  67.7523000
  86.0883000  76.1333000  67.3053000  78.9533000  79.5043000  62.3603000
  78.5493000  78.7923000  61.8643000  79.0403000  79.1603000  63.2483000
  79.4223000  83.1913000  64.5233000  79.1243000  82.5863000  63.8443000
  80.3723000  83.2293000  64.4123000  77.6663000  76.2793000  66.1393000
  78.2183000  76.3883000  65.3653000  78.1813000  76.6523000  66.8553000
  78.5133000  82.9293000  71.1743000  77.6163000  83.1533000  71.4223000
  78.5393000  83.0533000  70.2253000  85.5543000  79.7793000  57.0883000
  85.9933000  78.9413000  56.9423000  86.2673000  80.4123000  57.1753000
  77.3403000  79.8013000  69.7503000  77.2013000  80.6733000  70.1193000
  76.4593000  79.4583000  69.6053000  83.6633000  84.7183000  61.0573000
  84.1033000  85.4613000  60.6423000  83.6023000  84.9613000  61.9803000
  79.1393000  85.7433000  71.9593000  79.1103000  86.1473000  71.0913000
  78.9753000  84.8143000  71.7963000  75.6543000  78.3993000  59.8603000
  75.5343000  79.1253000  59.2483000  75.3443000  77.6293000  59.3833000
  73.2923000  81.5703000  65.6673000  73.3703000  81.7053000  64.7233000
  73.9073000  80.8623000  65.8603000  74.5373000  83.2703000  62.0783000
  74.1303000  83.4123000  61.2233000  75.4283000  82.9863000  61.8753000
  84.3553000  87.4203000  68.9843000  84.8693000  87.3303000  69.7873000
  83.5123000  87.7663000  69.2773000  86.3303000  87.7053000  58.4133000
  86.1713000  87.4153000  59.3113000  86.1653000  86.9293000  57.8773000
  78.8093000  87.4853000  60.1903000  78.6343000  86.5683000  59.9773000
  77.9553000  87.8443000  60.4303000  86.0333000  85.2143000  56.9733000
  85.3403000  85.2123000  56.3133000  86.7753000  84.7903000  56.5423000
  85.5983000  86.8403000  61.0473000  86.0543000  86.0593000  61.3613000
  85.9373000  87.5513000  61.5923000  73.3483000  82.6123000  68.2073000
  73.5113000  82.1423000  67.3883000  73.8143000  82.1043000  68.8713000
  78.1203000  71.7423000  63.2433000  77.6773000  72.5233000  62.9113000
  78.6793000  72.0653000  63.9503000  82.4073000  74.6093000  68.8463000
  81.9453000  74.8173000  69.6583000  82.0053000  73.7953000  68.5433000
  84.5033000  77.3303000  72.0763000  84.8283000  76.4973000  71.7363000
  85.2913000  77.8533000  72.2243000  81.2363000  71.3633000  58.1233000
  80.6113000  71.3593000  58.8493000  81.1493000  70.4973000  57.7273000
  80.1583000  72.2873000  65.1023000  80.4553000  73.1933000  65.0213000
  80.7063000  71.7993000  64.4883000  77.9123000  76.8663000  60.9713000
  77.6863000  76.6493000  61.8753000  77.1313000  77.2993000  60.6253000
  85.1413000  76.8723000  59.5703000  84.5423000  77.5963000  59.3863000
  85.6893000  76.8103000  58.7873000  80.3523000  77.7643000  71.6373000
  80.2563000  76.8243000  71.4873000  81.1953000  77.9863000  71.2423000
  83.7483000  75.5083000  61.6003000  84.1413000  75.8263000  60.7873000
  84.1103000  74.6303000  61.7153000  75.4833000  74.1763000  69.7903000
  75.0893000  75.0233000  69.9973000  74.7943000  73.5383000  69.9813000
  82.0573000  74.2593000  72.8603000  81.3673000  74.0663000  73.4943000
  82.8003000  74.5433000  73.3923000  72.7843000  72.0983000  63.8233000
  72.4963000  72.6693000  64.5363000  73.5293000  71.6193000  64.1863000
  72.9713000  76.0403000  55.0333000  72.8893000  76.9843000  55.1753000
  72.6203000  75.8983000  54.1553000  84.3333000  78.0993000  65.6953000
  83.6013000  78.6083000  66.0443000  83.9363000  77.2823000  65.3943000
  80.7713000  74.7743000  64.1003000  80.7753000  74.3333000  63.2513000
  81.6663000  75.0963000  64.2083000  76.6213000  74.6573000  63.0603000
  76.2813000  75.1353000  63.8173000  75.8593000  74.2043000  62.7003000
  80.8333000  75.7763000  57.0913000  80.9543000  75.7343000  58.0403000
  80.4483000  76.6383000  56.9363000  84.7963000  73.5523000  65.1073000
  84.8133000  74.0033000  65.9523000  84.5483000  72.6533000  65.3213000
  79.8453000  78.0863000  56.4893000  79.2773000  77.6383000  55.8633000
  80.5543000  78.4453000  55.9563000  74.9223000  81.9873000  70.3663000
  74.5383000  81.3463000  70.9643000  75.2333000  82.6913000  70.9363000
  81.0723000  78.8353000  65.8473000  81.4393000  78.3603000  66.5933000
  80.8823000  79.7093000  66.1883000  73.9363000  73.5793000  61.9763000
  73.6513000  73.2143000  62.8143000  73.8743000  72.8473000  61.3633000
  78.8623000  77.8753000  68.1653000  78.5583000  78.7553000  68.3903000
  79.8163000  77.9353000  68.2013000  77.3903000  82.0823000  58.7623000
  76.6163000  81.5413000  58.6023000  78.1193000  81.5623000  58.4243000
  83.6103000  72.4723000  58.6983000  82.7963000  71.9733000  58.6223000
  83.4163000  73.3123000  58.2813000  83.5313000  81.1493000  70.4423000
  83.4643000  80.2293000  70.1873000  82.9013000  81.2473000  71.1563000
  86.3253000  76.8443000  56.9943000  87.2133000  77.1563000  56.8193000
  86.2953000  75.9713000  56.6023000  77.4343000  81.7503000  62.4003000
  77.9523000  80.9463000  62.3463000  76.9823000  81.6873000  63.2423000
  82.3213000  83.0163000  57.6733000  82.6623000  83.7603000  57.1773000
  81.4923000  83.3293000  58.0353000  74.9183000  78.7163000  69.3133000
  74.5603000  79.3813000  69.9003000  74.6243000  77.8843000  69.6843000
  78.1203000  79.1743000  72.1963000  77.8203000  79.3203000  71.2993000
  78.8913000  78.6153000  72.1043000  83.4623000  83.9713000  70.1923000
  83.4773000  83.0393000  69.9743000  82.7553000  84.0573000  70.8313000
  85.2033000  82.3383000  63.0373000  85.5563000  81.7413000  62.3773000
  84.3203000  82.0123000  63.2083000  81.2903000  83.0983000  60.4443000
  81.9773000  83.6443000  60.8253000  80.5033000  83.6423000  60.4793000
  73.4293000  78.7153000  55.9363000  74.2993000  78.9973000  56.2203000
  72.9383000  79.5283000  55.8213000  80.5933000  80.1023000  60.0573000
  81.0493000  80.9133000  60.2833000  80.2413000  79.7843000  60.8893000
  82.8963000  85.6133000  67.2863000  83.5403000  85.8193000  67.9633000
  83.2593000  84.8523000  66.8333000  76.4943000  70.4463000  60.5293000
  76.3653000  70.4383000  61.4783000  75.6703000  70.7843000  60.1783000
  84.1693000  83.6163000  66.0043000  84.8113000  82.9153000  66.1173000
  84.6943000  84.3963000  65.8233000  85.9433000  84.4163000  69.2073000
  86.2783000  85.0023000  69.8853000  85.0233000  84.2853000  69.4373000
  73.7963000  87.9283000  56.5023000  74.1563000  88.5263000  55.8483000
  73.6553000  88.4743000  57.2763000  73.4933000  72.2053000  69.9903000
  72.7793000  72.4053000  70.5953000  73.9133000  71.4293000  70.3613000
  73.7803000  86.1933000  70.9763000  73.8893000  85.2533000  70.8363000
  73.1283000  86.4593000  70.3283000  81.7723000  84.4653000  72.3763000
  81.4513000  83.7463000  72.9213000  81.0973000  85.1403000  72.4503000
  79.8133000  85.3113000  57.3203000  79.8043000  86.0443000  56.7043000
  78.8933000  85.0643000  57.4123000  75.4143000  80.5323000  58.0643000
  74.8063000  81.2723000  58.0743000  75.8893000  80.6223000  57.2383000
  84.9873000  74.6973000  67.7403000  85.3553000  73.8773000  68.0683000
  84.1273000  74.7573000  68.1553000  82.7993000  85.3743000  55.9823000
  82.9003000  85.1703000  55.0523000  81.8993000  85.1193000  56.1873000
  80.3223000  75.9323000  59.9643000  79.6133000  76.4003000  60.4063000
  80.6063000  75.2743000  60.5993000  81.9473000  77.3513000  67.9643000
  82.4463000  77.8263000  68.6293000  82.0893000  76.4283000  68.1713000
  84.3533000  72.6573000  61.4043000  84.2303000  72.6753000  60.4553000
  85.3023000  72.7053000  61.5243000  81.4413000  87.8923000  60.6773000
  81.6953000  87.8543000  59.7553000  80.4923000  87.7653000  60.6703000
  78.5253000  74.2403000  57.3403000  79.3743000  74.6773000  57.2743000
  78.1583000  74.5523000  58.1673000  77.4243000  80.4933000  55.8133000
  78.1913000  80.3813000  56.3763000  77.5023000  79.7973000  55.1613000
  76.1193000  77.9263000  56.4963000  76.1993000  76.9793000  56.6083000
  77.0113000  78.2563000  56.6023000  76.9203000  88.0753000  63.6003000
  77.6573000  87.5273000  63.8713000  77.3043000  88.9413000  63.4603000
  73.8053000  84.1433000  59.4743000  72.8793000  84.3853000  59.4643000
  74.2713000  84.9703000  59.3523000  75.9263000  87.2603000  72.7883000
  76.7273000  87.5813000  73.2023000  75.4113000  86.8993000  73.5103000
  80.0313000  87.2483000  55.4223000  80.8233000  87.5373000  54.9713000
  79.5113000  86.8183000  54.7443000  84.7633000  83.3683000  72.7363000
  84.1563000  83.3913000  71.9953000  84.4583000  82.6363000  73.2733000
  86.1933000  87.0963000  71.3473000  87.1453000  87.0123000  71.2973000
  86.0463000  87.7603000  72.0203000  73.6463000  79.7473000  71.7323000
  74.1503000  79.1683000  72.3043000  72.9073000  80.0313000  72.2703000
  80.5483000  82.4693000  55.2873000  80.4433000  81.8543000  56.0133000
  80.3813000  81.9453000  54.5033000  80.7003000  81.1543000  71.2663000
  79.9343000  81.7233000  71.1813000  80.8813000  80.8623000  70.3723000
  83.7893000  81.5313000  55.8913000  83.2403000  81.9783000  56.5353000
  84.4113000  81.0263000  56.4153000  75.6783000  77.8903000  72.6273000
  75.7193000  77.5923000  73.5353000  76.5333000  78.2913000  72.4683000
  79.4563000  80.4903000  57.7873000  79.8783000  80.3243000  58.6303000
  79.5813000  79.6803000  57.2933000  77.6193000  76.4693000  70.5943000
  77.0883000  75.9793000  69.9673000  78.2883000  76.8983000  70.0603000
  81.9693000  79.5143000  55.0353000  82.4893000  78.7983000  54.6693000
  82.6163000  80.1523000  55.3353000  86.5173000  80.9363000  70.3593000
  86.9313000  81.0913000  71.2083000  85.5823000  81.0623000  70.5213000
  78.1063000  73.4363000  70.6743000  78.0123000  72.8183000  69.9493000
  77.5263000  74.1623000  70.4473000  80.8723000  71.9933000  67.7073000
  80.4243000  72.0153000  66.8613000  80.2393000  71.5953000  68.3043000
  81.2783000  80.8883000  68.3283000  81.6973000  81.7323000  68.1563000
  80.3593000  81.0263000  68.0993000  83.6153000  78.6203000  69.7123000
  83.7343000  78.0243000  70.4513000  84.4743000  78.6573000  69.2923000
  85.9533000  79.1743000  68.2883000  85.4273000  79.6983000  67.6853000
  86.2963000  79.8073000  68.9193000  78.3523000  76.5633000  54.7333000
  78.1513000  75.7003000  55.0943000  78.1813000  76.4763000  53.7953000
  79.1293000  87.1943000  69.4443000  78.5913000  87.9183000  69.1253000
  79.3823000  86.7173000  68.6543000  80.3813000  75.1623000  70.9703000
  80.9713000  74.8543000  71.6573000  79.5633000  74.6903000  71.1253000
  85.2013000  74.7793000  71.2033000  84.5123000  74.1173000  71.1383000
  85.9213000  74.3333000  71.6483000  85.8313000  71.3743000  57.2623000
  86.1113000  70.5313000  57.6183000  85.0573000  71.6063000  57.7763000
  77.1503000  73.6633000  54.7213000  77.4533000  73.6703000  53.8133000
  77.8903000  73.3133000  55.2183000  81.9853000  88.4293000  69.7033000
  81.9113000  89.3323000  70.0103000  81.0833000  88.1103000  69.6753000
  80.3693000  72.6073000  55.7073000  80.0213000  71.9293000  55.1273000
  80.5703000  72.1463000  56.5213000  82.5343000  87.5953000  57.3253000
  83.4293000  87.9333000  57.3473000  82.5653000  86.8733000  56.6983000
  76.1733000  82.9673000  55.5543000  76.6113000  83.5103000  56.2103000
  76.6583000  82.1423000  55.5643000  73.3883000  85.7563000  63.0063000
  73.7183000  84.8883000  62.7743000  73.8173000  85.9623000  63.8363000
  77.9843000  84.0873000  60.6663000  77.6843000  83.9643000  61.5673000
  77.8783000  83.2283000  60.2583000  73.8773000  86.6233000  65.7443000
  73.4403000  86.8033000  66.5773000  74.4453000  87.3813000  65.6023000
  73.7093000  79.1353000  62.1033000  73.0543000  78.8673000  61.4593000
  74.5473000  79.0263000  61.6533000  86.6583000  73.9303000  56.3253000
  87.0773000  73.7433000  55.4853000  86.3523000  73.0773000  56.6353000
  74.7473000  79.5213000  66.6433000  75.1143000  79.4333000  67.5233000
  74.1783000  78.7573000  66.5443000  74.2993000  76.4323000  70.5493000
  73.4043000  76.3983000  70.8893000  74.8383000  76.6303000  71.3143000
  72.9233000  76.3453000  58.0463000  72.0203000  76.6083000  57.8713000
  73.4073000  76.6163000  57.2663000  75.4663000  75.4023000  55.9553000
  76.1753000  74.9803000  55.4703000  74.7503000  75.4693000  55.3233000
  75.1133000  71.4563000  54.9953000  75.8363000  71.9973000  55.3133000
  75.3863000  71.1823000  54.1193000  74.8033000  70.7063000  64.8973000
  75.4503000  70.1563000  64.4573000  75.2233000  70.9613000  65.7193000
  74.5563000  70.8623000  67.6403000  74.2073000  71.3183000  68.4063000
  74.2243000  69.9683000  67.7223000  76.1623000  84.0343000  71.8053000
  76.1193000  83.6633000  72.6873000  76.2933000  84.9723000  71.9463000
  79.8633000  85.5903000  67.4063000  79.6223000  85.8573000  66.5193000
  80.8033000  85.7603000  67.4613000  82.0683000  72.0533000  71.1623000
  82.0073000  72.6453000  71.9123000  83.0083000  71.9463000  71.0173000
  84.7063000  71.7103000  70.8013000  85.3203000  72.0283000  70.1393000
  85.2513000  71.2253000  71.4213000  75.2283000  70.3903000  70.9153000
  75.7763000  70.2083000  70.1523000  75.2933000  69.5993000  71.4513000
  76.0013000  86.9803000  68.9253000  75.4073000  86.8493000  69.6643000
  75.9933000  86.1443000  68.4593000  85.4463000  70.2733000  67.1283000
  84.5723000  70.6073000  66.9253000  85.3383000  69.8013000  67.9533000
  75.6323000  84.3463000  67.8763000  74.9063000  83.7273000  67.8093000
  75.6933000  84.7403000  67.0063000  79.2373000  86.5613000  64.6613000
  79.7533000  85.9493000  64.1363000  79.8863000  87.0633000  65.1523000
  81.9763000  87.4513000  65.4883000  82.2643000  87.1973000  64.6113000
  82.4893000  86.8993000  66.0783000  83.1943000  71.1903000  66.0673000
  82.4113000  71.6653000  66.3473000  82.9003000  70.2863000  65.9593000
  73.9153000  87.6633000  61.0863000  73.7473000  87.0313000  61.7843000
  73.0493000  87.8693000  60.7353000  74.5383000  71.4953000  58.5893000
  75.2963000  71.6083000  58.0153000  74.0763000  72.3323000  58.5433000
  81.0793000  73.6093000  61.5793000  80.2673000  73.2353000  61.2393000
  81.5843000  72.8543000  61.8813000  85.5823000  70.2733000  62.8173000
  86.1853000  70.8453000  63.2923000  84.8413000  70.8373000  62.5953000
  75.5213000  86.3573000  58.5313000  74.9963000  86.7383000  57.8273000
  75.4463000  86.9823000  59.2523000  76.9103000  72.0223000  57.1293000
  77.4403000  71.2353000  57.0003000  77.5433000  72.7013000  57.3633000
  79.1043000  71.7593000  60.1843000  78.4753000  71.0583000  60.3513000
  78.5653000  72.5193000  59.9673000  82.0433000  88.3733000  72.8553000
  82.9703000  88.1373000  72.8983000  82.0293000  89.2003000  72.3733000
  79.2303000  71.0373000  72.6193000  78.9483000  71.5413000  71.8553000
  79.6123000  70.2403000  72.2533000  78.1213000  88.3053000  57.4063000
  78.8533000  88.0213000  56.8583000  78.3803000  88.0663000  58.2953000
  77.2823000  84.4213000  57.4103000  76.6533000  84.8903000  57.9593000
  77.3973000  83.5763000  57.8453000  85.8313000  70.4533000  73.1973000
  85.7183000  70.7723000  74.0923000  86.6483000  70.8543000  72.9013000
  84.7373000  78.4723000  43.5603000  84.6573000  77.5583000  43.2893000
  84.3243000  78.9693000  42.8543000  82.8693000  80.2503000  45.4413000
  82.0933000  79.7703000  45.7313000  83.5203000  79.5713000  45.2673000
  76.8863000  80.5623000  46.3193000  76.0543000  80.3073000  46.7183000
  77.4943000  80.6333000  47.0553000  76.8663000  84.5963000  46.5153000
  77.1683000  83.7063000  46.3363000  77.6103000  85.1533000  46.2873000
  75.2953000  75.5223000  40.1033000  74.4063000  75.8643000  40.0013000
  75.5793000  75.3223000  39.2113000  73.2583000  78.1233000  45.9873000
  73.8303000  77.3553000  45.9873000  73.2583000  78.4223000  45.0783000
  83.1163000  86.9423000  43.8423000  82.4973000  87.3983000  43.2713000
  83.9713000  87.0973000  43.4403000  82.3103000  82.9263000  45.4483000
  82.2413000  81.9853000  45.2873000  83.0723000  83.0163000  46.0203000
  74.5013000  73.5313000  47.7743000  74.3213000  72.6343000  48.0543000
  74.0993000  74.0783000  48.4493000  83.3403000  75.7333000  45.6753000
  83.7173000  74.8603000  45.5623000  83.2423000  76.0693000  44.7843000
  77.4713000  74.1053000  41.1373000  77.5783000  75.0063000  41.4443000
  76.5603000  74.0573000  40.8463000  75.1193000  76.0273000  46.3823000
  75.8003000  76.2913000  47.0013000  74.8043000  75.1873000  46.7163000
  79.3123000  77.0743000  45.4693000  79.8193000  77.5723000  46.1103000
  79.8433000  76.2973000  45.2933000  77.5953000  71.7143000  49.7363000
  77.5973000  72.2313000  48.9303000  76.7663000  71.2373000  49.7133000
  83.9823000  81.8263000  41.2353000  83.3643000  82.2913000  40.6713000
  84.4953000  82.5183000  41.6523000  78.8463000  81.3533000  47.9133000
  78.5133000  81.9803000  48.5553000  79.0223000  81.8793000  47.1333000
  77.2773000  73.4253000  47.7433000  77.6193000  74.2693000  47.4483000
  76.3383000  73.5733000  47.8593000  78.0573000  83.3213000  49.7283000
  78.6753000  83.9963000  49.4463000  77.1973000  83.7303000  49.6373000
  73.3513000  82.5113000  38.6093000  72.9743000  83.0003000  37.8773000
  73.6083000  83.1843000  39.2393000  80.9603000  70.9133000  44.0673000
  81.2673000  70.3583000  43.3513000  80.0303000  71.0473000  43.8853000
  86.5113000  86.6303000  46.3583000  86.5243000  86.2263000  45.4903000
  85.9593000  87.4043000  46.2543000  85.9103000  81.5333000  47.6863000
  86.3273000  81.3193000  46.8523000  86.6343000  81.7903000  48.2573000
  83.3483000  78.9783000  40.8033000  82.4213000  78.9123000  41.0323000
  83.5003000  79.9163000  40.6893000  83.3353000  75.2503000  37.8003000
  82.3953000  75.4113000  37.8853000  83.6533000  75.9683000  37.2543000
  86.8203000  76.7183000  48.7233000  86.4073000  77.5443000  48.9773000
  86.0883000  76.1333000  48.5313000  78.9533000  79.5043000  43.5853000
  78.5493000  78.7923000  43.0903000  79.0403000  79.1603000  44.4743000
  79.4223000  83.1913000  45.7493000  79.1243000  82.5863000  45.0703000
  80.3723000  83.2293000  45.6383000  77.6663000  76.2793000  47.3653000
  78.2183000  76.3883000  46.5903000  78.1813000  76.6523000  48.0813000
  78.5133000  82.9293000  52.4003000  77.6163000  83.1533000  52.6473000
  78.5393000  83.0533000  51.4513000  85.5543000  79.7793000  38.3143000
  85.9933000  78.9413000  38.1683000  86.2673000  80.4123000  38.4003000
  77.3403000  79.8013000  50.9763000  77.2013000  80.6733000  51.3443000
  76.4593000  79.4583000  50.8303000  83.6633000  84.7183000  42.2823000
  84.1033000  85.4613000  41.8683000  83.6023000  84.9613000  43.2063000
  79.1393000  85.7433000  53.1843000  79.1103000  86.1473000  52.3173000
  78.9753000  84.8143000  53.0213000  75.6543000  78.3993000  41.0863000
  75.5343000  79.1253000  40.4743000  75.3443000  77.6293000  40.6093000
  73.2923000  81.5703000  46.8933000  73.3703000  81.7053000  45.9483000
  73.9073000  80.8623000  47.0863000  74.5373000  83.2703000  43.3033000
  74.1303000  83.4123000  42.4493000  75.4283000  82.9863000  43.1003000
  84.3553000  87.4203000  50.2103000  84.8693000  87.3303000  51.0123000
  83.5123000  87.7663000  50.5033000  86.3303000  87.7053000  39.6383000
  86.1713000  87.4153000  40.5373000  86.1653000  86.9293000  39.1033000
  78.8093000  87.4853000  41.4163000  78.6343000  86.5683000  41.2023000
  77.9553000  87.8443000  41.6553000  86.0333000  85.2143000  38.1983000
  85.3403000  85.2123000  37.5383000  86.7753000  84.7903000  37.7683000
  85.5983000  86.8403000  42.2733000  86.0543000  86.0593000  42.5873000
  85.9373000  87.5513000  42.8173000  73.3483000  82.6123000  49.4323000
  73.5113000  82.1423000  48.6143000  73.8143000  82.1043000  50.0973000
  78.1203000  71.7423000  44.4683000  77.6773000  72.5233000  44.1373000
  78.6793000  72.0653000  45.1753000  82.4073000  74.6093000  50.0723000
  81.9453000  74.8173000  50.8843000  82.0053000  73.7953000  49.7693000
  84.5033000  77.3303000  53.3013000  84.8283000  76.4973000  52.9623000
  85.2913000  77.8533000  53.4493000  81.2363000  71.3633000  39.3493000
  80.6113000  71.3593000  40.0743000  81.1493000  70.4973000  38.9523000
  80.1583000  72.2873000  46.3273000  80.4553000  73.1933000  46.2463000
[truncated: 2,081,815 more chars]
