# Supplementary material for: Role of Enzyme and Active Site Conformational Dynamics in the Catalysis by α-Amylase Explored with QM/MM Molecular Dynamics
Source: J Chem Inf Model. 2022 Jul 26;62(15):3638–50. doi: 10.1021/acs.jcim.2c00691 (PMC9778734; doi:10.1021/acs.jcim.2c00691)
Supplement: Supplementary file 7 — ci2c00691_si_007.zip [file ci2c00691_si_007.zip]

Archive with 17 entries (16 files):
- SI_qmmmm-md_inputs/
- SI_qmmmm-md_inputs/amylase.prmtop
- SI_qmmmm-md_inputs/cv2.in
- SI_qmmmm-md_inputs/frame_516.inpcrd
- SI_qmmmm-md_inputs/frame_687.inpcrd
- SI_qmmmm-md_inputs/frame_857.inpcrd
- SI_qmmmm-md_inputs/frame_xray.inpcrd
- SI_qmmmm-md_inputs/md_orca.in
- SI_qmmmm-md_inputs/min_orca.in
- SI_qmmmm-md_inputs/orc_job.tpl
- SI_qmmmm-md_inputs/smd_orca.in
- SI_qmmmm-md_inputs/submit_orca412-amber.sh
- SI_qmmmm-md_inputs/us-frame-516_prep.py
- SI_qmmmm-md_inputs/us-frame-687_prep.py
- SI_qmmmm-md_inputs/us-frame-857_prep.py
- SI_qmmmm-md_inputs/us-frame-xray_prep.py
- SI_qmmmm-md_inputs/plt-hist2d.py
