# Supplementary material for: Role of Enzyme and Active Site Conformational Dynamics in the Catalysis by α-Amylase Explored with QM/MM Molecular Dynamics
Source: J Chem Inf Model. 2022 Jul 26;62(15):3638–50. doi: 10.1021/acs.jcim.2c00691 (PMC9778734; doi:10.1021/acs.jcim.2c00691)
Supplement: Supplementary file 7 — ci2c00691_si_007.zip [file ci2c00691_si_007.zip › SI_qmmmm-md_inputs/cv2.in]

# +1 GA500-Onuc-Cel -1 GLH233-OH···̣Onuc-GA500
 &colvar
  cv_type='LCOD',
  cv_ni=4, cv_nr=2,
  cv_i=7699,7700,3607,7699, cv_r=1.0,-1.0,
  path=-2.0,2.0, npath=2, path_mode='LINES',
  harm=200.0,200.0, nharm=2, harm_mode='LINES'
 /
