# Supplementary material for: Role of Enzyme and Active Site Conformational Dynamics in the Catalysis by α-Amylase Explored with QM/MM Molecular Dynamics
Source: J Chem Inf Model. 2022 Jul 26;62(15):3638–50. doi: 10.1021/acs.jcim.2c00691 (PMC9778734; doi:10.1021/acs.jcim.2c00691)
Supplement: Supplementary file 7 — ci2c00691_si_007.zip [file ci2c00691_si_007.zip › SI_qmmmm-md_inputs/min_orca.in]

Initial min of our structure QMMM
 &cntrl
  imin=1,
  ntx=1, irest=0,
  ntxo=1, ntpr=10, ntave=0, ntwr=10, iwrap=0, ntwx=5,
  ntr=0,
  maxcyc=200, ncyc=50, drms=0.01
  ntc=1,
  ntf=1, cut=9.0, ifqnt=1
 /
 &qmmm
  qmmask='@3022-3027,3601-3607,4650-4655,7678-7720,7783-7785',
  qmcut=9.0, qm_ewald=0, qm_pme=1,
  qmcharge=-2, spin=1,
  qm_theory='EXTERN', qmmm_int=1, qmshake=0, writepdb=1,
  lnk_method=1, adjust_q=2, qxd=.true.
 /
 &orc
  use_template=1
 /
