# Supplementary material for: Role of Enzyme and Active Site Conformational Dynamics in the Catalysis by α-Amylase Explored with QM/MM Molecular Dynamics
Source: J Chem Inf Model. 2022 Jul 26;62(15):3638–50. doi: 10.1021/acs.jcim.2c00691 (PMC9778734; doi:10.1021/acs.jcim.2c00691)
Supplement: Supplementary file 7 — ci2c00691_si_007.zip [file ci2c00691_si_007.zip › SI_qmmmm-md_inputs/orc_job.tpl]

! RI TIGHTSCF NOSOSCF SLOWCONV
%scf
    MaxIter 250
end
%method
    Grid 4
    FinalGrid 6
end
! PBE
#%geom end
! def2-SVP def2/J
%basis end
%output end
%pal
    nprocs 48
end
%maxcore 512
