# Supplementary material for: Role of Enzyme and Active Site Conformational Dynamics in the Catalysis by α-Amylase Explored with QM/MM Molecular Dynamics
Source: J Chem Inf Model. 2022 Jul 26;62(15):3638–50. doi: 10.1021/acs.jcim.2c00691 (PMC9778734; doi:10.1021/acs.jcim.2c00691)
Supplement: Supplementary file 7 — ci2c00691_si_007.zip [file ci2c00691_si_007.zip › SI_qmmmm-md_inputs/submit_orca412-amber.sh]

#!/bin/bash

# create support variables
export WORKDIR=`pwd`
export TOP=$1; export CRD=$2; export PROTOCOL=$3

if [ "$PROTOCOL" = "prep" ] || [ ${#PROTOCOL} -eq 0 ]; then
# Amber ORCA QM/MM minimization protocol #
  echo "$AMBERHOME/bin/sander -O -i $WORKDIR/min_orca.in -o $WORKDIR/min_orca.out -p $WORKDIR/$TOP -c $WORKDIR/$CRD -r $WORKDIR/min_orca.rst -ref $WORKDIR/$CRD"
  $AMBERHOME/bin/sander -O -i $WORKDIR/min_orca.in -o $WORKDIR/min_orca.out\
                           -p $WORKDIR/$TOP -c $WORKDIR/$CRD -r $WORKDIR/min_orca.rst -ref $WORKDIR/$CRD
  CRD=min_orca.rst

# Amber ORCA QM/MM production protocol #
  echo "$AMBERHOME/bin/sander -O -i $WORKDIR/md_orca.in -o $WORKDIR/md_orca.out -p $WORKDIR/$TOP -c $WORKDIR/$CRD -r $WORKDIR/md_orca.rst -ref $WORKDIR/$CRD -x $WORKDIR/md_orca.nc"
  $AMBERHOME/bin/sander -O -i $WORKDIR/md_orca.in -o $WORKDIR/md_orca.out\
                           -p $WORKDIR/$TOP -c $WORKDIR/$CRD -r $WORKDIR/md_orca.rst -ref $WORKDIR/$CRD -x $WORKDIR/md_orca.nc
  CRD=md_orca.rst
fi

if [ "$PROTOCOL" = "prod" ] || [ ${#PROTOCOL} -eq 0 ]; then
# Amber ORCA QM/MM production protocol #
  for ID in {1..6}; do
    echo "$AMBERHOME/bin/sander -O -i $WORKDIR/md-rst_orca.in -o $WORKDIR/md${ID}_orca.out -p $WORKDIR/$TOP -c $WORKDIR/$CRD -r $WORKDIR/md${ID}_orca.rst -ref $WORKDIR/$CRD -x $WORKDIR/md${ID}_orca.nc"
    $AMBERHOME/bin/sander -O -i $WORKDIR/md-rst_orca.in -o $WORKDIR/md${ID}_orca.out\
                             -p $WORKDIR/$TOP -c $WORKDIR/$CRD -r $WORKDIR/md${ID}_orca.rst -ref $WORKDIR/$CRD -x $WORKDIR/md${ID}_orca.nc
    CRD=md${ID}_orca.rst
  done
fi

if [ "$PROTOCOL" = "smd" ] || [ ${#PROTOCOL} -eq 0 ]; then
# Amber ORCA QM/MM steered MD protocol #
  echo "$AMBERHOME/bin/sander -O -i $WORKDIR/smd_orca.in -o $WORKDIR/smd_orca.out -p $WORKDIR/$TOP -c $WORKDIR/$CRD -r $WORKDIR/smd_orca.rst -ref $WORKDIR/$CRD -x $WORKDIR/smd_orca.nc"
  $AMBERHOME/bin/sander -O -i $WORKDIR/smd_orca.in -o $WORKDIR/smd_orca.out\
                           -p $WORKDIR/$TOP -c $WORKDIR/$CRD -r $WORKDIR/smd_orca.rst -ref $WORKDIR/$CRD -x $WORKDIR/smd_orca.nc
  CRD=smd_orca.rst
fi
