# Supplementary material for: Role of Enzyme and Active Site Conformational Dynamics in the Catalysis by α-Amylase Explored with QM/MM Molecular Dynamics
Source: J Chem Inf Model. 2022 Jul 26;62(15):3638–50. doi: 10.1021/acs.jcim.2c00691 (PMC9778734; doi:10.1021/acs.jcim.2c00691)
Supplement: Supplementary file 7 — ci2c00691_si_007.zip [file ci2c00691_si_007.zip › SI_qmmmm-md_inputs/us-frame-xray_prep.py]

#!/usr/bin/env python

import sys
from random import randint
import numpy as np
import pandas as pd

cv_i, cv_f, d_cv = -2.0, 2.7, 0.05

dat = pd.read_csv(sys.argv[1], delim_whitespace=True, comment='#', names=['MD time', 'CV', 'handle', 'k_us', 'work', 'W_pull'])
dat['W_pull'] = 0.5*dat['k_us']*(dat['CV']-dat['handle'])**2

meta_file = open('us_meta.dat', 'w')
rst_file = open('frames_us.cpptraj', 'w')
rst_list = []
n_us = 0
cv_array = np.arange(cv_i, cv_f, d_cv)
for cv_i in cv_array:
    frame_id = np.abs(dat['CV'] - cv_i).idxmin()
    frame_dat = dat.loc[frame_id]
    cv, handle, k_us, W, W_pull = frame_dat['CV'], frame_dat['handle'], frame_dat['k_us'], frame_dat['work'], frame_dat['W_pull']
    r1, r2, r3, r4 = cv_i-0.30, cv_i, cv_i, cv_i+0.30
    rk2, rk3 = k_us*0.5, k_us*0.5
    meta_file.write("pmd.{0}.dat {1:.2f} {2}\n".format(n_us, r2, k_us*0.5))
    rst_file.write("trajout frame_{0}.rst restart onlyframes {1}\n".format(n_us, frame_id+1))
    rst_list.append(str(frame_id+1))
    pmd_file = open('pmd.{0}.in'.format(n_us), 'w')
    pmd_file.write(\
"300K constant temp PMD QMMM MD\n"\
" &cntrl\n"\
"  imin=0,\n"\
"  ntx=1, irest=0,\n"\
"  ntxo=1, ntpr=10, ntwx=10, ntwr=10, ioutfm=1,\n"\
"  ntr=0,\n"\
"  nstlim=2000, dt=0.0010,\n"\
"  ntt=3, temp0=300.0, tempi=300.0, gamma_ln=1.0, vlimit=20,\n"\
"  ntp=1, barostat=2, pres0=1.0, taup=2.0,\n"\
"  ntc=2,\n"\
"  ntf=2, ntb=2, cut=9.0, ipol=0, ifqnt=1,\n"\
"  infe=1\n"\
" /\n"\
" &qmmm\n"\
"  qmmask='@3022-3027,3601-3607,4650-4655,7678-7720,7783-7785',\n"\
"  qmcut=9.0, qm_ewald=0, qm_pme=1,\n"\
"  qmcharge=-2, spin=1,\n"\
"  qm_theory='EXTERN', qmmm_int=1, qmshake=0, writepdb=1,\n"\
"  lnk_method=1, adjust_q=2, qxd=.true.\n"\
" /\n"\
" &pmd\n"\
"  output_file='pmd.{0}.dat', output_freq=5,\n"\
"  cv_file='cv_pmd.{0}.in'\n"\
" /\n"\
" &orc\n"\
"  use_template=1\n"\
" /\n\n".format(n_us))
    pmd_file.close()
    cv_file = open('cv_pmd.{0}.in'.format(n_us), 'w')
    cv_file.write(\
"Collective variable options\n"\
" &colvar\n"\
"  cv_type='LCOD',\n"\
"  cv_ni=4, cv_nr=2,\n"\
"  cv_i=7699,7700,3607,7699, cv_r=1.0,-1.0,\n"\
"  anchor_position={0:.2f},{1:.2f},{2:.2f},{3:.2f}, anchor_strength={4:.1f},{5:.1f},\n"
" /\n\n".format(r1, r2, r3, r4, rk2, rk3))
    cv_file.close()
    print(" {0:3} {1:5.2f} {2:5.2f} {3:5.0f} {4:5.0f}".format(frame_id, cv, handle, rk2, rk3))
    n_us += 1
meta_file.write("#wham {0:.2f} {1:.2f} {2} 0.01 300.0 0 us_meta.dat us_pmf.agr 100 {3}\n".format( cv_array[0], cv_array[-1], len(cv_array), randint(1,len(cv_array)) ))
meta_file.close()
rst_file.write("trajout frames_us.nc netcdf onlyframes {0}\n".format(",".join(rst_list)))
rst_file.close()

print("wham {0:.2f} {1:.2f} {2} 0.01 300.0 0 us_meta.dat us_pmf.agr 100 {3}".format(cv_array[0], cv_array[-1], len(cv_array), randint(1,len(cv_array))))
