# Supplementary material for: Role of Enzyme and Active Site Conformational Dynamics in the Catalysis by α-Amylase Explored with QM/MM Molecular Dynamics
Source: J Chem Inf Model. 2022 Jul 26;62(15):3638–50. doi: 10.1021/acs.jcim.2c00691 (PMC9778734; doi:10.1021/acs.jcim.2c00691)
Supplement: Supplementary file 7 — ci2c00691_si_007.zip [file ci2c00691_si_007.zip › SI_qmmmm-md_inputs/plt-hist2d.py]

#!/usr/bin/env python

import os.path as path
import sys
from math import *
import random
import numpy as np
import pandas as pd
import scipy.ndimage
import scipy.spatial
import scipy.interpolate
import matplotlib as mpl
import matplotlib.pyplot as plt
from matplotlib.ticker import FormatStrFormatter
#import seaborn as sns

def dijkstra(V):
    V = np.ma.masked_array(V, V == np.inf)
    mask = V.mask
    visit_mask = mask.copy() # mask visited cells
    m = np.ones_like(V) * np.inf
    connectivity = [(i,j) for i in [-1, 0, 1] for j in [-1, 0, 1] if (not (i == j == 0))]
    cc = np.unravel_index(V.argmin(), m.shape) # current_cell
    m[cc] = 0
    P = {}  # dictionary of predecessors 
    #while (~visit_mask).sum() > 0:
    for _ in range(V.size):
        #print cc
        neighbors = [tuple(e) for e in np.asarray(cc) - connectivity 
                     if e[0] > 0 and e[1] > 0 and e[0] < V.shape[0] and e[1] < V.shape[1]]
        neighbors = [ e for e in neighbors if not visit_mask[e] ]
        tentative_distance = [(V[e]-V[cc]) for e in neighbors]
        for i,e in enumerate(neighbors):
            d = tentative_distance[i] + m[cc]
            if d < m[e]:
                m[e] = d
                P[e] = cc
        visit_mask[cc] = True
        m_mask = np.ma.masked_array(m, visit_mask)
        cc = np.unravel_index(m_mask.argmin(), m.shape)
    return m, P

def shortestPath(start, end, P):
    Path = []
    step = end
    while 1:
        Path.append(step)
        if step == start: break
        step = P[step]
    Path.reverse()
    return np.asarray(Path)

#-----------------------------------------------------------------------------#

# create dataframe from data file
csv = sys.argv[1]
workdir = path.dirname(path.abspath(csv))
df = pd.read_csv(csv, sep='\s+', header=0)
#time settings
try: t_i = float(sys.argv[-1])
except: t_i = 0.0
if t_i >= 0.0: df = df.loc[df['TIME(PS)'] > t_i]
else: df = df.loc[df['TIME(PS)'] < abs(t_i)]

##control plots for Boltzmann probabilities
#fig1, ax1 = plt.subplots(1,2, sharey=False)
#df.hist('pkBT', ax=ax1[0])
#df.plot('d_cv2','pkBT',kind='scatter',ax=ax1[1])
#plt.show()

#coordinate settings
print("Column names: \n")
for name in df.columns:
    if "d_" in name: print("     '{}'".format(name))
print("\n")
x_col, y_col = input('vec 1: '), input('vec 2: ')
xmin, xmax = np.min(df[x_col]), np.max(df[x_col])
ymin, ymax = np.min(df[y_col]), np.max(df[y_col])

#create 2D histograms and estimate "free-energies"
nx, ny = int(len(df[x_col])**(1./3)), int(len(df[y_col])**(1./3))
#nx, ny = (xmax-xmin)/.05, (ymax-ymin)/.05
p, xedges, yedges = np.histogram2d(df[x_col], df[y_col], bins=(nx, ny), weights=df['pkBT'])
#p = xy_hist/np.sum(xy_hist)
pzoom = scipy.ndimage.zoom(p, 3, order=1)
kBT = 1.9872041E-3*300
dG = -kBT*np.log(pzoom.T)
dG = np.around(dG, decimals=2)
dGmin, dGmax = dG[np.isfinite(dG)].min(), dG[np.isfinite(dG)].max()
#dGstd = dG[np.isfinite(dG)].std()
levels = np.arange(dGmin-0.1, dGmax+0.1, 1.5*kBT)
levels = np.around(levels, decimals=1)

mpl.rcParams['savefig.dpi'] = 600
fig2, ax2 = plt.subplots(constrained_layout=True)
fig2.set_size_inches(4.8, 4.0)
#plt.grid(b=None)
#plt.tick_params(labelcolor='none', top=False, bottom=False, left=False, right=False)
plt.xlabel("${}\ /\ \AA$".format(x_col), fontsize=12)
plt.ylabel("${}\ /\ \AA$".format(y_col), fontsize=12)
#ax2.set_title("2D plot of system metrics: ${}\ vs.\ {}$".format(x_col, y_col), fontsize=10)
ax2.xaxis.set_major_formatter(FormatStrFormatter("%.1f"))
ax2.yaxis.set_major_formatter(FormatStrFormatter("%.1f"))
im = ax2.contourf(dG, levels=levels, cmap='jet', origin='lower', alpha=1.0, extent=[xedges.min(), xedges.max(), yedges.min(), yedges.max()], vmin=dGmin, vmax=25.0)
#cs = ax2.contour(dG, levels=levels, colors='w', linewidths=0.2, origin='lower', alpha=0.8, extent=[xmin, xmax, ymin, ymax])
#plt.clabel(cs, cs.levels[0:-1:4], fmt='%.1f', fontsize=10, colors='w', alpha=1.0)

dG_coarse = -kBT*np.log(p.T)
dG_coarse = np.around(dG, decimals=2)
minima = np.concatenate((dG_coarse.min(axis=0), dG_coarse.min(axis=1)))
D, P = dijkstra(dG_coarse)
init = np.unravel_index(dG_coarse.argmin(), dG_coarse.shape)
path = []
for m in np.sort(np.unique(minima[minima < dGmin+20.0])):
    end_array = np.argwhere(dG_coarse == m)
    for e in end_array:
        end = tuple(e)
        if scipy.spatial.distance.euclidean(init, end) >= 0.5*min(dG_coarse.shape) and end in P.keys():
            try: path = shortestPath(init, end, P); break
            except KeyError: continue
    if path != []: break
x_ax, y_ax = np.linspace(xedges.min(), xedges.max(), 2*dG_coarse.shape[0])[1::2], np.linspace(yedges.min(), yedges.max(), 2*dG_coarse.shape[1])[1::2]
x_mep, y_mep = x_ax[path[:,1]], y_ax[path[:,0]]
x_mep, y_mep = np.append(x_mep, x_mep[-1]), np.append(y_mep, y_mep[-1])
dGmep = np.array([])
#path = path[::2]
for ij in path: dGmep = np.append(dGmep, dG_coarse[ij[0]][ij[1]])
ts = path[dGmep.argmax()]
x_ts, y_ts = x_ax[ts[1]], y_ax[ts[0]]

f, u = scipy.interpolate.splprep([x_mep[::3], y_mep[::3]], s=0, per=False)
x_f, y_f = scipy.interpolate.splev(np.linspace(0, 1, max(dG.shape)), f)
ax2.plot(x_f, y_f, 'k.-', markersize=3)
ax2.plot((x_mep[0], x_ts, x_mep[-1]), (y_mep[0], y_ts, y_mep[-1]), 'w.', markersize=20, markeredgecolor='k', markeredgewidth=2)
print((x_mep[0], y_mep[0]), (x_ts, y_ts), (x_mep[-1], y_mep[-1]))

cbar = plt.colorbar(im)
cbar.ax.set_ylabel(r"$\Delta G$ / $\mathsf{kcal.mol^{-1}}$")
plt.show()
