# Supplementary material for: Role of Enzyme and Active Site Conformational Dynamics in the Catalysis by α-Amylase Explored with QM/MM Molecular Dynamics
Source: J Chem Inf Model. 2022 Jul 26;62(15):3638–50. doi: 10.1021/acs.jcim.2c00691 (PMC9778734; doi:10.1021/acs.jcim.2c00691)
Supplement: Supplementary file 8 — ci2c00691_si_008.zip [file ci2c00691_si_008.zip]

Archive with 10 entries (9 files):
- SI_oniom-qmmm_inputs/
- SI_oniom-qmmm_inputs/pbe-svp_516_R.freq.com
- SI_oniom-qmmm_inputs/pbe-svp_516_R.gic.com
- SI_oniom-qmmm_inputs/pbe-svp_516_TS.freq.com
- SI_oniom-qmmm_inputs/pbe-svp_687_R.freq.com
- SI_oniom-qmmm_inputs/pbe-svp_687_R.gic.com
- SI_oniom-qmmm_inputs/pbe-svp_687_TS.freq.com
- SI_oniom-qmmm_inputs/pbe-svp_857_R.freq.com
- SI_oniom-qmmm_inputs/pbe-svp_857_R.gic.com
- SI_oniom-qmmm_inputs/pbe-svp_857_TS.freq.com
