# Supplementary material for: Role of Enzyme and Active Site Conformational Dynamics in the Catalysis by α-Amylase Explored with QM/MM Molecular Dynamics
Source: J Chem Inf Model. 2022 Jul 26;62(15):3638–50. doi: 10.1021/acs.jcim.2c00691 (PMC9778734; doi:10.1021/acs.jcim.2c00691)
Supplement: Supplementary file 9 — ci2c00691_si_009.zip [file ci2c00691_si_009.zip]

Archive with 37 entries (36 files):
- SI_orca-dft_inputs/
- SI_orca-dft_inputs/pbe-svp_516_R.pc
- SI_orca-dft_inputs/pbe-svp_516_R.xyz
- SI_orca-dft_inputs/pbe-svp_516_TS.pc
- SI_orca-dft_inputs/pbe-svp_516_TS.xyz
- SI_orca-dft_inputs/pbe-svp_687_R.pc
- SI_orca-dft_inputs/pbe-svp_687_R.xyz
- SI_orca-dft_inputs/pbe-svp_687_TS.pc
- SI_orca-dft_inputs/pbe-svp_687_TS.xyz
- SI_orca-dft_inputs/pbe-svp_857_R.pc
- SI_orca-dft_inputs/pbe-svp_857_R.xyz
- SI_orca-dft_inputs/pbe-svp_857_TS.pc
- SI_orca-dft_inputs/pbe-svp_857_TS.xyz
- SI_orca-dft_inputs/sp_pbe-aug-cc-pvtz_516_R.inp
- SI_orca-dft_inputs/sp_pbe-aug-cc-pvtz_516_TS.inp
- SI_orca-dft_inputs/sp_pbe-aug-cc-pvtz_687_R.inp
- SI_orca-dft_inputs/sp_pbe-aug-cc-pvtz_687_TS.inp
- SI_orca-dft_inputs/sp_pbe-aug-cc-pvtz_857_R.inp
- SI_orca-dft_inputs/sp_pbe-aug-cc-pvtz_857_TS.inp
- SI_orca-dft_inputs/sp_pbe-svp_516_R.inp
- SI_orca-dft_inputs/sp_pbe-svp_516_TS.inp
- SI_orca-dft_inputs/sp_pbe-svp_687_R.inp
- SI_orca-dft_inputs/sp_pbe-svp_687_TS.inp
- SI_orca-dft_inputs/sp_pbe-svp_857_R.inp
- SI_orca-dft_inputs/sp_pbe-svp_857_TS.inp
- SI_orca-dft_inputs/sp_pbe-tzvp_516_R.inp
- SI_orca-dft_inputs/sp_pbe-tzvp_516_TS.inp
- SI_orca-dft_inputs/sp_pbe-tzvp_687_R.inp
- SI_orca-dft_inputs/sp_pbe-tzvp_687_TS.inp
- SI_orca-dft_inputs/sp_pbe-tzvp_857_R.inp
- SI_orca-dft_inputs/sp_pbe-tzvp_857_TS.inp
- SI_orca-dft_inputs/sp_pbe-tzvpp_516_R.inp
- SI_orca-dft_inputs/sp_pbe-tzvpp_516_TS.inp
- SI_orca-dft_inputs/sp_pbe-tzvpp_687_R.inp
- SI_orca-dft_inputs/sp_pbe-tzvpp_687_TS.inp
- SI_orca-dft_inputs/sp_pbe-tzvpp_857_R.inp
- SI_orca-dft_inputs/sp_pbe-tzvpp_857_TS.inp
