# Supplementary material for: Role of Enzyme and Active Site Conformational Dynamics in the Catalysis by α-Amylase Explored with QM/MM Molecular Dynamics
Source: J Chem Inf Model. 2022 Jul 26;62(15):3638–50. doi: 10.1021/acs.jcim.2c00691 (PMC9778734; doi:10.1021/acs.jcim.2c00691)
Supplement: Supplementary file 9 — ci2c00691_si_009.zip [file ci2c00691_si_009.zip › SI_orca-dft_inputs/pbe-svp_516_R.pc]

10712

0.194000 -0.243495 6.618859 -18.085526
0.187300 0.322313 7.344499 -18.501952
0.187300 -0.883107 7.068302 -17.445996
0.187300 -0.747898 6.280119 -18.892334
0.057000 0.607960 5.647317 -17.497894
0.098300 1.289486 5.238685 -18.243976
0.065900 1.496014 6.097430 -16.353113
0.010200 0.926350 6.370739 -15.464928
0.010200 2.223957 5.356947 -16.021621
-0.020500 2.429175 7.232971 -16.663662
-0.200200 2.230798 8.503994 -16.090077
0.172000 1.486812 8.681638 -15.327628
-0.223900 3.070460 9.605602 -16.389160
0.165000 2.848159 10.540703 -15.896659
0.313900 4.204197 9.366420 -17.307829
-0.557800 5.041382 10.353990 -17.595837
0.400100 4.756087 11.138640 -17.121991
-0.223900 4.402283 8.080984 -17.797471
0.165000 5.306178 7.866284 -18.348171
-0.200200 3.449740 7.057052 -17.587328
0.172000 3.795683 6.110983 -17.976777
0.612300 -0.255727 4.484156 -16.996539
-0.571300 -1.069059 4.670633 -16.105888
-0.415700 0.062228 3.349087 -17.674959
0.271900 0.901163 3.437284 -18.230398
-0.024900 -0.719252 2.065745 -17.687002
0.084300 -1.768283 2.293279 -17.497625
0.211700 -0.661051 1.456200 -19.059270
0.035200 0.371498 1.250615 -19.341547
0.035200 -1.239274 0.532407 -19.078280
-0.654600 -1.220609 2.403601 -19.967544
0.427500 -0.882792 2.226425 -20.848500
0.597300 -0.309915 1.162741 -16.550623
-0.567900 0.886697 0.928495 -16.594721
-0.254800 -1.138625 0.793194 -15.562780
0.019200 -2.541637 1.108890 -15.469224
0.039100 -3.125605 0.224060 -15.722546
0.039100 -2.827680 2.029508 -15.977881
0.018900 -2.738783 1.368315 -14.002657
0.021300 -3.807657 1.458856 -13.809258
0.021300 -2.262004 2.302919 -13.707188
-0.007000 -1.931249 0.216289 -13.380788
0.025300 -2.521160 -0.697948 -13.446274
0.025300 -1.546397 0.445494 -12.387083
-0.026600 -0.732562 0.088458 -14.348835
0.064100 0.052739 0.704508 -13.910793
0.589600 -0.233051 -1.386200 -14.362805
-0.574800 0.098408 -1.981884 -13.325568
-0.415700 -0.213308 -2.027332 -15.522212
0.271900 -0.348031 -1.522430 -16.386517
0.014300 0.279028 -3.443088 -15.742830
0.104800 -0.058251 -3.667040 -16.754848
-0.204100 1.807019 -3.430230 -15.638903
0.079700 2.168189 -2.453962 -15.962258
0.079700 1.979188 -3.607927 -14.577356
0.713000 2.489745 -4.494405 -16.537401
-0.593100 1.891673 -4.993751 -17.505058
-0.919100 3.701661 -4.938540 -16.210282
0.419600 4.276745 -5.555396 -16.766048
0.419600 4.199410 -4.443719 -15.483995
0.597300 -0.320680 -4.575805 -14.873190
-0.567900 0.127268 -5.704286 -14.969206
-0.415700 -1.369827 -4.365958 -14.078151
0.271900 -1.595458 -3.419051 -13.808783
-0.038900 -2.131167 -5.438203 -13.426460
0.100700 -1.400454 -6.030873 -12.876105
0.365400 -3.204716 -4.719681 -12.630653
0.004300 -3.712987 -5.623725 -12.295304
-0.243800 -2.574903 -4.091002 -11.338499
0.064200 -2.285068 -3.049589 -11.478338
0.064200 -3.360092 -3.968243 -10.592503
0.064200 -1.686956 -4.579570 -10.937301
-0.676100 -3.992734 -3.861969 -13.390465
0.410200 -4.845652 -3.871702 -12.949955
0.597300 -2.821366 -6.417107 -14.339343
-0.567900 -3.038340 -6.154979 -15.507384
-0.415700 -3.091135 -7.588479 -13.770536
0.271900 -2.997452 -7.681154 -12.769169
-0.003100 -3.670812 -8.704735 -14.571173
0.085000 -3.094341 -8.906449 -15.473997
-0.003600 -3.740251 -10.055648 -13.737586
0.017100 -2.767576 -10.389085 -13.375891
0.017100 -4.500066 -9.963019 -12.961564
-0.064500 -4.238135 -11.281418 -14.538640
0.035200 -4.635805 -12.058786 -13.886221
0.035200 -5.211775 -11.021382 -14.953964
0.695100 -3.228115 -11.902736 -15.500360
-0.608600 -2.231535 -11.293015 -15.904099
-0.940700 -3.517814 -13.109363 -15.967660
0.425100 -2.989140 -13.450949 -16.757552
0.425100 -4.437440 -13.444497 -15.718505
0.597300 -5.027457 -8.275822 -15.138040
-0.567900 -5.872822 -7.752034 -14.463791
-0.415700 -5.147882 -8.396148 -16.476583
0.271900 -4.420161 -8.754745 -17.078192
-0.003100 -6.379007 -8.109588 -17.186779
0.085000 -6.182364 -8.075168 -18.258341
-0.003600 -7.404502 -9.260285 -16.973030
0.017100 -7.554099 -9.518481 -15.924672
0.017100 -8.336689 -8.977726 -17.462208
-0.064500 -7.027076 -10.501687 -17.707180
0.035200 -6.767942 -10.283892 -18.743286
0.035200 -6.146021 -11.055646 -17.383187
0.695100 -8.064649 -11.536761 -17.673773
-0.608600 -8.609689 -11.896581 -16.659313
-0.940700 -8.435386 -12.153569 -18.792204
0.425100 -9.302279 -12.636666 -18.604528
0.425100 -8.133068 -11.902755 -19.722688
0.597300 -7.047692 -6.701434 -16.831380
-0.567900 -8.288882 -6.592172 -16.885343
-0.415700 -6.217228 -5.737443 -16.488067
0.271900 -5.223292 -5.915657 -16.508862
-0.025200 -6.780942 -4.460848 -15.958924
0.069800 -5.932196 -3.804286 -15.767466
0.069800 -7.204253 -3.957172 -16.827956
0.597300 -7.554448 -4.443637 -14.605735
-0.567900 -8.152681 -3.425790 -14.394266
-0.347900 -7.526061 -5.522951 -13.782998
0.274700 -7.018594 -6.327790 -14.121842
-0.263700 -8.078947 -5.616046 -12.413632
0.156000 -9.126337 -5.329937 -12.509678
-0.000700 -8.052735 -7.055019 -11.868444
0.032700 -7.026167 -7.414905 -11.937250
0.032700 -8.292311 -6.894035 -10.817349
0.039000 -9.067312 -8.004848 -12.527930
0.028500 -10.052408 -8.136447 -12.080299
0.028500 -9.225016 -7.713408 -13.566337
0.048600 -8.462711 -9.447311 -12.419335
0.068700 -7.452748 -9.465907 -12.828872
0.068700 -8.486051 -9.795680 -11.386768
-0.529500 -9.370207 -10.306578 -13.152905
0.345600 -10.235800 -9.922179 -13.503752
0.807600 -9.463612 -11.593391 -13.095790
-0.862700 -8.625195 -12.290651 -12.339751
0.447800 -7.781561 -11.927546 -11.919586
0.447800 -8.807234 -13.284081 -12.332211
-0.862700 -10.358973 -12.292423 -13.703439
0.447800 -11.120491 -11.697408 -13.996956
0.447800 -10.447920 -13.293536 -13.603676
0.734100 -7.371625 -4.574458 -11.545631
-0.589400 -6.191451 -4.388994 -11.550838
-0.415700 -8.133834 -3.931312 -10.648792
0.271900 -9.090312 -4.235014 -10.534674
-0.038900 -8.068453 -2.419940 -10.553584
0.100700 -7.486235 -1.996105 -11.371807
0.365400 -9.441296 -1.797845 -10.840770
0.004300 -9.370368 -0.711987 -10.777805
-0.243800 -9.977567 -2.272164 -12.225786
0.064200 -10.249439 -3.326475 -12.276929
0.064200 -10.942854 -1.796080 -12.398039
0.064200 -9.384130 -2.010028 -13.101696
-0.676100 -10.419471 -2.195395 -9.894110
0.410200 -11.309353 -2.161541 -10.252673
0.597300 -7.522124 -1.837811 -9.242162
-0.567900 -7.648929 -0.601380 -9.032777
-0.415700 -6.871746 -2.716679 -8.487232
0.271900 -6.812700 -3.667956 -8.821416
-0.024900 -6.224397 -2.351103 -7.206280
0.084300 -5.794309 -1.361791 -7.362418
0.211700 -7.239664 -2.150953 -6.077327
0.035200 -6.610263 -1.818895 -5.251673
0.035200 -7.959035 -1.408591 -6.423018
-0.654600 -8.041543 -3.266925 -5.674894
0.427500 -8.764237 -3.441909 -6.282098
0.597300 -5.089365 -3.314877 -6.961296
-0.567900 -4.937660 -4.291215 -7.610625
-0.415700 -4.250639 -2.997338 -5.972597
0.271900 -4.418660 -2.122055 -5.491247
-0.059700 -3.132440 -3.827688 -5.484915
0.086900 -3.190358 -4.821457 -5.930342
0.130300 -1.789364 -3.174608 -5.909694
0.018700 -1.848999 -2.106080 -5.692398
-0.320400 -0.580972 -3.739721 -5.141444
0.088200 0.343492 -3.271907 -5.476671
0.088200 -0.669540 -3.544864 -4.073279
0.088200 -0.514897 -4.811221 -5.302121
-0.043000 -1.568307 -3.358222 -7.431272
0.023600 -1.338881 -4.402337 -7.641205
0.023600 -2.485208 -3.115063 -7.962379
-0.066000 -0.460228 -2.478033 -8.025305
0.018600 -0.459036 -2.587516 -9.110202
0.018600 -0.642702 -1.432052 -7.776904
0.018600 0.516499 -2.779012 -7.648484
0.597300 -3.260516 -4.001792 -3.963113
-0.567900 -3.628182 -3.051826 -3.275044
-0.415700 -2.924012 -5.175633 -3.415597
0.271900 -2.635582 -5.932871 -4.025238
-0.087500 -2.791789 -5.375784 -1.955514
0.096900 -3.277681 -4.544179 -1.452482
0.298500 -3.534479 -6.638446 -1.471099
-0.029700 -4.590964 -6.508097 -1.707701
-0.319200 -3.074809 -7.942074 -2.135462
0.079100 -3.672558 -8.773058 -1.762236
0.079100 -3.201771 -7.881539 -3.215345
0.079100 -2.027326 -8.135437 -1.907004
-0.319200 -3.422788 -6.806560 0.048693
0.079100 -4.009506 -7.665502 0.365211
0.079100 -2.387215 -6.978352 0.340008
0.079100 -3.788768 -5.915058 0.558345
0.597300 -1.324873 -5.350872 -1.519506
-0.567900 -0.500187 -6.031263 -2.117033
-0.415700 -0.981337 -4.593796 -0.477709
0.271900 -1.702618 -4.037849 -0.029777
-0.058100 0.328856 -4.658757 0.177883
0.136000 1.093473 -4.895163 -0.560408
-0.007400 0.683759 -3.294925 0.789705
0.036700 0.588385 -2.530710 0.021085
0.036700 -0.022413 -3.061843 1.585996
0.186800 2.086411 -3.213976 1.343113
-0.543200 3.144013 -4.061853 1.007367
0.163500 4.208504 -3.610721 1.690211
0.143500 5.200928 -4.040906 1.639620
-0.279500 3.875586 -2.536173 2.425391
0.333900 4.512123 -2.002059 3.013581
-0.220700 2.541177 -2.268564 2.214842
0.186200 1.961734 -1.464017 2.647016
0.597300 0.339454 -5.779718 1.219271
-0.567900 -0.417686 -5.736327 2.188444
-0.415700 1.184379 -6.790222 1.012633
0.271900 1.797129 -6.729444 0.202947
-0.051800 1.364280 -7.933605 1.911934
0.092200 0.562622 -7.939803 2.649859
-0.110200 1.267090 -9.250088 1.114860
0.045700 2.027610 -9.239723 0.332813
0.045700 1.489181 -10.074723 1.788240
0.353100 -0.108945 -9.518260 0.468520
-0.036100 -0.302617 -8.759133 -0.288009
-0.412100 -0.111681 -10.889933 -0.208935
0.100000 0.708402 -10.949005 -0.920630
0.100000 0.007511 -11.674520 0.539660
0.100000 -1.050369 -11.037849 -0.741455
-0.412100 -1.271338 -9.514276 1.465394
0.100000 -2.195807 -9.788500 0.958723
0.100000 -1.074722 -10.222227 2.269483
0.100000 -1.397362 -8.518373 1.882578
0.597300 2.651185 -7.751955 2.731496
-0.567900 3.615802 -8.510858 2.626635
-0.415700 2.662113 -6.693466 3.540409
0.271900 1.837677 -6.108373 3.541036
-0.002400 3.778919 -6.277113 4.390532
0.097800 4.582068 -5.900553 3.755680
-0.034300 3.264130 -5.122650 5.256699
0.029500 3.028924 -4.281056 4.604313
0.029500 2.330213 -5.428485 5.730402
0.011800 4.204726 -4.644123 6.340924
-0.125600 5.230832 -3.730134 6.037640
0.133000 5.376444 -3.388740 5.022702
-0.170400 6.043441 -3.223105 7.065625
0.143000 6.805483 -2.488695 6.839155
-0.107200 5.831998 -3.635992 8.392153
0.129700 6.422238 -3.219916 9.189706
-0.170400 4.834947 -4.575621 8.693127
0.143000 4.684442 -4.892648 9.715060
-0.125600 4.016992 -5.076746 7.667944
0.133000 3.228186 -5.776504 7.906164
0.597300 4.340483 -7.429464 5.245821
-0.567900 3.595025 -8.122471 5.938407
-0.516300 5.658301 -7.637807 5.186552
0.293600 6.193696 -7.016417 4.586782
0.039700 6.432686 -8.675351 5.891617
0.110500 7.441372 -8.627218 5.481552
0.056000 6.550536 -8.326775 7.390792
-0.017300 5.558863 -8.114455 7.789697
-0.017300 6.941779 -9.186080 7.929679
0.013600 7.476690 -7.139928 7.693455
-0.042500 7.229731 -6.297977 7.043771
-0.042500 7.307512 -6.825572 8.725431
0.805400 8.951696 -7.527840 7.536638
-0.818800 9.611911 -7.090259 6.567297
-0.818800 9.477513 -8.298578 8.375219
0.536600 6.012683 -10.147253 5.653362
-0.581900 6.615237 -11.041187 6.253074
-0.415700 5.048240 -10.428195 4.762712
0.271900 4.576977 -9.653452 4.314208
-0.027500 4.594666 -11.790973 4.435431
0.112300 4.209617 -12.255445 5.344488
-0.005000 3.466249 -11.774304 3.391518
0.033900 3.656743 -10.997175 2.655324
0.033900 3.501267 -12.714293 2.839599
-0.141500 2.063872 -11.654670 3.900108
-0.163800 1.587910 -10.712084 4.742405
0.206200 2.177978 -9.917080 5.175748
-0.341800 0.243766 -10.931701 4.972599
0.341200 -0.312083 -10.380704 5.624555
0.138000 -0.222673 -12.019886 4.271531
-0.260100 -1.482862 -12.627708 4.169417
0.157200 -2.314773 -12.235648 4.731567
-0.113400 -1.623577 -13.778408 3.374225
0.141700 -2.582137 -14.272924 3.297666
-0.197200 -0.501667 -14.306658 2.709754
0.144700 -0.588558 -15.212820 2.132028
-0.238700 0.753452 -13.679650 2.809900
0.170000 1.607217 -14.101957 2.302367
0.124300 0.926224 -12.517105 3.590073
0.597300 5.712336 -12.690611 3.897215
-0.567900 6.618072 -12.237081 3.190053
-0.347900 5.589815 -13.988826 4.185587
0.274700 4.885365 -14.214013 4.873434
-0.263700 6.461718 -15.058553 3.680463
0.156000 7.498573 -14.734852 3.771322
-0.000700 6.230952 -16.344547 4.555186
0.032700 5.174500 -16.572455 4.413536
0.032700 6.759670 -17.180960 4.098058
0.039000 6.669237 -16.212848 6.032926
0.028500 7.749509 -16.332467 6.115429
0.028500 6.435363 -15.214548 6.402797
0.048600 6.109617 -17.087013 7.082601
0.068700 6.250761 -16.642139 8.067627
0.068700 5.037156 -16.974542 6.923603
-0.529500 6.498344 -18.494516 6.898534
0.345600 7.409559 -18.681264 7.292131
0.807600 5.823509 -19.526280 6.355491
-0.862700 4.663858 -19.432807 5.790878
0.447800 4.131409 -18.595301 5.603318
0.447800 4.238847 -20.268365 5.414959
-0.862700 6.366652 -20.699721 6.325262
0.447800 7.368404 -20.820951 6.368829
0.447800 5.842298 -21.391707 5.809213
0.734100 6.159465 -15.407221 2.227625
-0.589400 4.979036 -15.495575 1.831039
-0.415700 7.201004 -15.619248 1.432626
0.271900 8.131435 -15.594058 1.829978
-0.027500 7.060461 -15.978771 0.022100
0.112300 6.483414 -15.213585 -0.494529
-0.005000 8.443192 -16.065580 -0.627133
0.033900 8.941460 -16.916945 -0.180194
0.033900 8.317234 -16.271670 -1.690117
-0.141500 9.373724 -14.897076 -0.485025
-0.163800 10.722039 -15.000790 -0.495813
0.206200 11.275770 -15.924637 -0.613488
-0.341800 11.288003 -13.754153 -0.349226
0.341200 12.295459 -13.582040 -0.354588
0.138000 10.333865 -12.769448 -0.272510
-0.260100 10.420659 -11.375839 -0.160081
0.157200 11.389125 -10.905210 -0.112017
-0.113400 9.239534 -10.617946 -0.124878
0.141700 9.279925 -9.539288 -0.060625
-0.197200 7.997085 -11.270761 -0.180760
0.144700 7.085510 -10.693881 -0.158935
-0.238700 7.923051 -12.671549 -0.279783
0.170000 6.953664 -13.139368 -0.323562
0.124300 9.089655 -13.465696 -0.346321
0.597300 6.292553 -17.293372 -0.154843
-0.567900 5.502229 -17.388160 -1.097345
-0.415700 6.407321 -18.256157 0.779580
0.271900 7.006526 -18.133372 1.583303
-0.087500 5.617788 -19.458386 0.666987
0.096900 5.749680 -19.837237 -0.346514
0.298500 6.139046 -20.648849 1.531007
-0.029700 5.366427 -21.416521 1.488091
-0.319200 7.517635 -21.248132 1.202316
0.079100 7.614774 -21.550939 0.159734
0.079100 8.224691 -20.461910 1.466937
0.079100 7.742611 -22.171640 1.735822
-0.319200 6.034110 -20.486030 3.075194
0.079100 5.041576 -20.224786 3.442258
0.079100 6.407824 -21.386035 3.563493
0.079100 6.716412 -19.684170 3.357284
0.597300 4.117780 -19.262232 0.947875
-0.567900 3.321131 -20.024122 0.426318
-0.516300 3.751900 -18.246795 1.802851
0.293600 4.387156 -17.480724 1.975151
0.038100 2.331586 -17.905478 2.020900
0.088000 1.694042 -18.786499 2.094569
-0.030300 2.239493 -17.045187 3.239026
-0.012200 3.057275 -16.328059 3.167906
-0.012200 1.266271 -16.555067 3.212087
0.799400 2.249450 -17.834418 4.587016
-0.801400 1.813869 -19.039319 4.580430
-0.801400 2.738089 -17.326657 5.606503
0.536600 1.769137 -17.175033 0.847839
-0.581900 0.596682 -17.421050 0.549267
-0.415700 2.467994 -16.281450 0.226622
0.271900 3.313335 -15.960884 0.676883
-0.059700 1.904910 -15.633249 -1.014318
0.086900 0.949218 -15.202566 -0.715546
0.130300 2.787571 -14.444445 -1.549953
0.018700 3.703913 -14.904972 -1.919183
-0.320400 2.202160 -13.838925 -2.803049
0.088200 1.286910 -13.343981 -2.478322
0.088200 2.868180 -13.075662 -3.205469
0.088200 1.984797 -14.560423 -3.590648
-0.043000 2.933175 -13.455332 -0.388163
0.023600 1.922348 -13.215110 -0.058579
0.023600 3.440912 -13.839791 0.496426
-0.066000 3.514899 -12.030840 -0.738804
0.018600 3.029256 -11.585937 -1.607321
0.018600 3.246252 -11.311752 0.035050
0.018600 4.603859 -11.990311 -0.763840
0.597300 1.625435 -16.672092 -2.107475
-0.567900 0.754552 -16.579097 -2.948151
-0.415700 2.492390 -17.676502 -2.172485
0.271900 3.203090 -17.642944 -1.455625
0.033700 2.419235 -18.747363 -3.173378
0.082300 2.273398 -18.397036 -4.195199
-0.182500 3.707017 -19.497318 -3.310116
0.060300 3.731958 -20.425567 -3.880941
0.060300 4.506008 -18.843424 -3.659585
0.060300 4.044878 -19.796826 -2.318026
0.597300 1.177972 -19.700819 -2.927501
-0.567900 0.758175 -20.518266 -3.754040
-0.415700 0.548061 -19.566253 -1.766913
0.271900 0.799275 -18.849333 -1.101315
-0.051800 -0.744453 -20.188185 -1.361666
0.092200 -0.906390 -21.041186 -2.020654
-0.110200 -0.718332 -20.656619 0.087631
0.045700 -0.443106 -19.817562 0.726639
0.045700 -1.741834 -20.944543 0.327691
0.353100 0.303158 -21.766216 0.355677
-0.036100 1.282436 -21.658451 -0.110691
-0.412100 0.423028 -21.904154 1.857087
0.100000 0.826109 -22.884696 2.110401
0.100000 1.003557 -21.067589 2.245986
0.100000 -0.581574 -21.885407 2.279604
-0.412100 -0.331526 -23.019765 -0.257713
0.100000 0.136335 -23.909273 0.164179
0.100000 -1.347291 -23.233698 0.074772
0.100000 -0.158412 -23.058338 -1.333186
0.597300 -1.914927 -19.147826 -1.645421
-0.567900 -2.810839 -19.433396 -2.444429
-0.516300 -1.791548 -17.924991 -1.012163
0.293600 -0.917161 -17.730041 -0.545742
0.039700 -2.770867 -16.856862 -1.097266
0.110500 -3.684883 -17.162732 -0.588234
0.056000 -2.115144 -15.737505 -0.204244
-0.017300 -1.912393 -16.219938 0.751917
-0.017300 -1.189032 -15.365617 -0.642554
0.013600 -3.092641 -14.690377 -0.004195
-0.042500 -2.566085 -13.845435 0.439547
-0.042500 -3.655614 -14.456784 -0.907856
0.805400 -4.240737 -15.020142 0.921163
-0.818800 -4.373074 -16.244343 1.275342
-0.818800 -5.041436 -14.148666 1.225800
0.536600 -3.199721 -16.498615 -2.501053
-0.581900 -4.434018 -16.228967 -2.659706
-0.415700 -2.266517 -16.513850 -3.499174
0.271900 -1.369228 -16.846102 -3.175783
0.021300 -2.507599 -16.377948 -4.838768
0.112400 -3.011435 -15.424087 -4.995005
-0.123100 -1.216933 -16.364729 -5.635595
0.111200 -1.619420 -16.014928 -6.586247
0.111200 -0.514638 -15.651299 -5.204448
-0.311900 -0.442965 -18.017362 -5.866583
0.193300 0.558357 -17.668921 -6.679499
0.597300 -3.672926 -17.215367 -5.421675
-0.567900 -4.495366 -16.593903 -6.084548
-0.516300 -3.660831 -18.532354 -5.259859
0.293600 -2.929022 -18.850510 -4.640721
0.039700 -4.644604 -19.455518 -5.846714
0.110500 -4.978134 -18.999604 -6.778916
0.056000 -4.134819 -20.956291 -6.076244
-0.017300 -5.050372 -21.542275 -5.995734
-0.017300 -3.677990 -21.113415 -7.053345
0.013600 -3.228977 -21.453645 -4.947281
-0.042500 -2.279956 -20.917736 -4.963229
-0.042500 -3.644947 -21.309954 -3.950074
0.805400 -2.933445 -22.956040 -5.108804
-0.818800 -1.811040 -23.387940 -5.506004
-0.818800 -3.791828 -23.741984 -4.819653
0.536600 -5.897622 -19.608731 -4.988518
-0.581900 -6.986975 -19.661484 -5.555334
-0.347900 -5.734493 -19.594925 -3.654841
0.274700 -4.821746 -19.505874 -3.231692
-0.263700 -6.803400 -19.845737 -2.732727
0.156000 -7.433250 -20.590539 -3.219208
-0.000700 -6.296919 -20.465100 -1.397885
0.032700 -7.079047 -20.955077 -0.817972
0.032700 -5.572050 -21.250570 -1.611718
0.039000 -5.665542 -19.377335 -0.538787
0.028500 -4.946481 -18.871016 -1.182757
0.028500 -6.444285 -18.748974 -0.106558
0.048600 -4.953991 -20.052087 0.588365
0.068700 -5.668501 -20.566374 1.231076
0.068700 -4.281966 -20.773263 0.123197
-0.529500 -4.133805 -19.074879 1.318075
0.345600 -4.208352 -18.099576 1.066418
0.807600 -3.170543 -19.244672 2.159739
-0.862700 -2.849146 -20.368927 2.652790
0.447800 -3.114340 -21.249389 2.234993
0.447800 -2.037074 -20.275993 3.246100
-0.862700 -2.586208 -18.240615 2.588786
0.447800 -2.932324 -17.355373 2.247236
0.447800 -1.904084 -18.331658 3.328052
0.734100 -7.748347 -18.624040 -2.473996
-0.589400 -8.852351 -18.757280 -1.929744
-0.415700 -7.288067 -17.424695 -2.743703
0.271900 -6.287817 -17.293775 -2.793220
-0.001400 -8.031965 -16.140860 -2.650056
0.087600 -9.109903 -16.293389 -2.596304
-0.015200 -7.575719 -15.520802 -1.320481
0.029500 -7.567971 -16.361512 -0.626762
0.029500 -6.550271 -15.159004 -1.395674
-0.001100 -8.451471 -14.465110 -0.621531
-0.190600 -7.960567 -13.133494 -0.614322
0.169900 -6.926598 -12.993650 -0.893146
-0.234100 -8.767283 -11.998517 -0.270430
0.165600 -8.364665 -11.010802 -0.439886
0.322600 -10.145924 -12.208792 0.120347
-0.557900 -10.908778 -11.116202 0.418495
0.399200 -10.356256 -10.358986 0.625736
-0.234100 -10.705566 -13.541344 0.055362
0.165600 -11.732886 -13.695033 0.350986
-0.190600 -9.873805 -14.641213 -0.326239
0.169900 -10.156574 -15.675844 -0.452672
0.597300 -7.873282 -15.204174 -3.870453
-0.567900 -8.823767 -14.952714 -4.659518
-0.415700 -6.624306 -14.820699 -4.131387
0.271900 -5.891983 -15.183307 -3.537827
-0.051800 -6.360931 -13.616345 -4.938673
0.092200 -6.974822 -12.860443 -4.448921
-0.110200 -4.892810 -13.094643 -4.812655
0.045700 -4.236001 -13.789653 -5.335786
0.045700 -4.715523 -12.186979 -5.389554
0.353100 -4.395957 -12.858197 -3.336516
-0.036100 -4.758501 -13.722516 -2.780077
-0.412100 -2.909420 -12.787201 -3.151030
0.100000 -2.604946 -12.796854 -2.104464
0.100000 -2.488742 -13.701778 -3.568970
0.100000 -2.433640 -11.967637 -3.689597
-0.412100 -4.953650 -11.602080 -2.786562
0.100000 -4.712166 -11.544762 -1.725196
0.100000 -4.463773 -10.679991 -3.099413
0.100000 -6.019850 -11.503244 -2.990400
0.597300 -6.772801 -13.713355 -6.438408
-0.567900 -7.456268 -12.809697 -6.896515
-0.415700 -6.493486 -14.832619 -7.063967
0.271900 -5.991941 -15.556344 -6.569218
0.033700 -6.952106 -15.279496 -8.401375
0.082300 -6.738702 -14.439798 -9.062798
-0.182500 -6.332638 -16.566022 -8.997422
0.060300 -6.170275 -17.303960 -8.211812
0.060300 -6.967863 -17.058433 -9.733701
0.060300 -5.408098 -16.270270 -9.493265
0.597300 -8.517222 -15.312290 -8.409890
-0.567900 -9.122853 -14.554504 -9.199752
-0.254800 -9.193884 -16.072979 -7.505637
0.019200 -8.631210 -17.301734 -6.858731
0.039100 -7.798896 -17.155004 -6.170385
0.039100 -8.369408 -18.037846 -7.618805
0.018900 -9.679415 -17.771302 -5.878271
0.021300 -9.505470 -17.454602 -4.849902
0.021300 -9.763528 -18.857004 -5.926026
-0.007000 -10.980003 -17.132361 -6.455453
0.025300 -11.392905 -16.674756 -5.556453
0.025300 -11.602286 -17.943254 -6.834032
-0.026600 -10.687181 -16.093421 -7.588684
0.064100 -11.123704 -16.417334 -8.533475
0.589600 -11.377427 -14.762331 -7.247813
-0.574800 -12.423887 -14.475882 -7.777227
-0.347900 -10.798940 -13.864775 -6.395588
0.274700 -9.938671 -14.202837 -5.988472
-0.240000 -11.453132 -12.662625 -5.913195
0.142600 -12.518821 -12.747321 -6.125921
-0.009400 -11.122496 -12.572007 -4.428282
0.036200 -10.055728 -12.762703 -4.311024
0.036200 -11.211910 -11.542608 -4.081249
0.018700 -11.881793 -13.527380 -3.478258
0.010300 -11.561428 -14.542189 -3.714093
0.010300 -11.493262 -13.323688 -2.480425
-0.047900 -13.417372 -13.553660 -3.572305
0.062100 -13.794804 -12.558444 -3.337358
0.062100 -13.696515 -13.782018 -4.600912
-0.014300 -14.162918 -14.633203 -2.785753
0.113500 -13.747478 -15.589284 -3.104210
0.113500 -13.881455 -14.664693 -1.733191
-0.385400 -15.612628 -14.590448 -3.117194
0.340000 -15.735094 -14.615665 -4.119423
0.340000 -16.125086 -15.360342 -2.711295
0.340000 -15.950034 -13.685949 -2.820318
0.734100 -11.034019 -11.353974 -6.615222
-0.589400 -11.392920 -10.243698 -6.263986
-0.415700 -10.317518 -11.497114 -7.726510
0.271900 -10.082429 -12.462925 -7.905507
-0.025200 -10.047776 -10.525141 -8.734629
0.069800 -9.849336 -11.073764 -9.655352
0.069800 -10.943415 -9.939310 -8.941342
0.597300 -8.993316 -9.478953 -8.430544
-0.567900 -8.982453 -8.369478 -8.998845
-0.415700 -8.140985 -9.765136 -7.427347
0.271900 -8.127542 -10.738818 -7.159280
-0.002400 -7.070674 -8.814033 -7.099762
0.097800 -7.415133 -7.821396 -6.809720
-0.034300 -6.338255 -9.318037 -5.857995
0.029500 -5.943997 -10.303572 -6.105766
0.029500 -5.501554 -8.622220 -5.795722
0.011800 -7.140736 -9.256130 -4.538839
-0.125600 -8.181900 -10.131430 -4.264485
0.133000 -8.355071 -10.956506 -4.939518
-0.170400 -8.919228 -9.977530 -3.100245
0.143000 -9.692208 -10.700200 -2.884259
-0.107200 -8.569243 -8.992368 -2.174435
0.129700 -9.181306 -8.973135 -1.284823
-0.170400 -7.398369 -8.211854 -2.350347
0.143000 -7.035589 -7.531269 -1.594309
-0.125600 -6.691385 -8.318888 -3.546594
0.133000 -5.811258 -7.694708 -3.593255
0.597300 -6.048228 -8.695650 -8.310542
-0.567900 -5.411934 -9.652706 -8.703006
-0.415700 -5.878367 -7.540439 -8.909456
0.271900 -6.451184 -6.761010 -8.618824
-0.025200 -4.993012 -7.335135 -10.044403
0.069800 -5.116940 -8.169338 -10.734940
0.069800 -5.162533 -6.447479 -10.653854
0.597300 -3.455496 -7.369982 -9.763939
-0.567900 -2.662231 -7.424012 -10.740755
-0.415700 -3.058177 -7.238403 -8.499838
0.271900 -3.805674 -7.102110 -7.834428
-0.025200 -1.714716 -7.346578 -8.106095
0.069800 -1.411213 -8.354798 -8.388030
0.069800 -1.135148 -6.555741 -8.582306
0.597300 -1.471843 -7.286606 -6.579104
-0.567900 -2.337200 -7.384476 -5.728244
-0.415700 -0.179240 -7.343558 -6.254443
0.271900 0.486893 -7.470636 -7.006754
-0.087500 0.368706 -7.487196 -4.896688
0.096900 -0.361202 -7.135745 -4.174346
0.298500 0.701344 -8.961093 -4.569773
-0.029700 1.387958 -9.338924 -5.323581
-0.319200 1.371409 -9.120672 -3.199565
0.079100 1.535116 -10.177020 -2.990870
0.079100 2.343891 -8.631013 -3.188943
0.079100 0.744632 -8.684966 -2.421815
-0.319200 -0.543585 -9.855948 -4.566587
0.079100 -1.019058 -9.835869 -5.544014
0.079100 -0.256554 -10.884335 -4.346594
0.079100 -1.251789 -9.508896 -3.815791
0.597300 1.639857 -6.649221 -4.788947
-0.567900 2.542588 -6.810792 -5.605712
-0.415700 1.728825 -5.784625 -3.781656
0.271900 0.962888 -5.776768 -3.117005
-0.003100 2.975390 -5.161235 -3.342732
0.085000 3.674345 -5.154868 -4.174793
-0.003600 2.727966 -3.694630 -2.945027
0.017100 2.359972 -3.164966 -3.824752
0.017100 1.959640 -3.648063 -2.174224
-0.064500 3.993092 -2.982741 -2.427637
0.035200 4.322340 -3.460927 -1.505156
0.035200 4.793474 -3.077839 -3.161818
0.695100 3.775014 -1.496714 -2.146036
-0.608600 2.928948 -0.830650 -2.735512
-0.940700 4.539468 -0.902844 -1.259555
0.425100 4.389339 0.059438 -1.001978
0.425100 5.218197 -1.453430 -0.729580
0.597300 3.585276 -6.010285 -2.220587
-0.567900 2.864057 -6.511230 -1.355685
-0.415700 4.906671 -6.176346 -2.246963
0.271900 5.428661 -5.751160 -3.004526
-0.087500 5.668670 -6.916158 -1.228704
0.096900 4.979075 -7.300217 -0.475773
0.298500 6.393178 -8.139131 -1.830768
-0.029700 6.972063 -8.607999 -1.038345
-0.319200 5.384876 -9.174869 -2.343437
0.079100 4.680966 -9.420592 -1.548395
0.079100 4.835672 -8.780862 -3.198087
0.079100 5.908384 -10.083439 -2.641001
-0.319200 7.361990 -7.797263 -2.970183
0.079100 7.908369 -8.694692 -3.259602
0.079100 6.815604 -7.420825 -3.832664
0.079100 8.079695 -7.048999 -2.634706
0.597300 6.643027 -6.009886 -0.476877
-0.567900 7.000290 -4.923904 -0.941257
-0.415700 7.107273 -6.469515 0.682911
0.271900 6.761758 -7.363260 1.021091
-0.024900 8.291737 -5.907444 1.341409
0.084300 8.141135 -4.836113 1.469610
0.211700 8.443825 -6.547733 2.721791
0.035200 8.366913 -7.633072 2.638797
0.035200 9.413636 -6.290400 3.145464
-0.654600 7.429844 -6.053784 3.571623
0.427500 7.671186 -5.115740 3.756249
0.597300 9.561609 -6.130786 0.493482
-0.567900 9.579084 -7.054715 -0.324261
-0.254800 10.633639 -5.329240 0.669378
0.019200 10.679962 -4.129642 1.497850
0.039100 10.660508 -4.403164 2.547235
0.039100 9.843675 -3.465101 1.281828
0.018900 11.995684 -3.423527 1.167342
0.021300 12.435592 -2.955013 2.048527
0.021300 11.826467 -2.681980 0.386519
-0.007000 12.878017 -4.545304 0.623775
0.025300 13.334228 -5.084767 1.453455
0.025300 13.643754 -4.161496 -0.048392
-0.026600 11.874618 -5.442724 -0.103760
0.064100 11.678318 -5.005329 -1.079771
0.589600 12.397072 -6.889090 -0.263593
-0.574800 12.426311 -7.638061 0.720959
-0.254800 12.788244 -7.321109 -1.480932
0.019200 12.713407 -6.575750 -2.733868
0.039100 13.366559 -5.705005 -2.712989
0.039100 11.682106 -6.269587 -2.916905
0.018900 13.158016 -7.538879 -3.835668
0.021300 14.236389 -7.466341 -3.982009
0.021300 12.630651 -7.355615 -4.771784
-0.007000 12.812138 -8.901781 -3.241120
0.025300 13.381363 -9.708714 -3.705329
0.025300 11.741788 -9.080446 -3.346324
-0.026600 13.150515 -8.713679 -1.759201
0.064100 12.531502 -9.385737 -1.169303
0.589600 14.623413 -9.050557 -1.472204
-0.574800 14.994051 -10.220363 -1.533937
-0.415700 15.458560 -8.049904 -1.194998
0.271900 15.069465 -7.120714 -1.108069
0.014300 16.917105 -8.138353 -1.114190
0.104800 17.246303 -9.013625 -1.670960
-0.204100 17.487905 -6.891173 -1.805787
0.079700 18.568702 -6.982553 -1.877705
0.079700 17.093617 -6.815043 -2.815888
0.713000 17.134292 -5.632180 -1.032388
-0.593100 15.983098 -5.211318 -0.995921
-0.919100 18.076214 -5.047743 -0.335216
0.419600 17.773319 -4.324966 0.309045
0.419600 19.014169 -5.430149 -0.313160
0.597300 17.459051 -8.278223 0.321852
-0.567900 16.733711 -8.126635 1.302153
-0.516300 18.760692 -8.525776 0.441246
0.293600 19.283703 -8.709828 -0.406989
0.039700 19.457701 -8.714170 1.711801
0.110500 18.932045 -9.494354 2.253884
0.056000 20.878398 -9.204168 1.415215
-0.017300 20.826356 -10.099627 0.793137
-0.017300 21.405916 -8.423783 0.867460
0.013600 21.651816 -9.538443 2.695710
-0.042500 21.693525 -8.672034 3.350407
-0.042500 21.115007 -10.324712 3.222706
0.805400 23.076279 -10.012298 2.423720
-0.818800 23.598428 -9.819906 1.301763
-0.818800 23.640800 -10.670745 3.323752
0.536600 19.500933 -7.456739 2.598979
-0.581900 19.925625 -6.383998 2.155734
-0.415700 19.169981 -7.625097 3.885652
0.271900 18.905040 -8.554478 4.195730
0.014300 19.220873 -6.571923 4.902234
0.104800 19.790773 -5.741747 4.488283
-0.204100 17.796104 -6.050769 5.173312
0.079700 17.860267 -5.191632 5.834171
0.079700 17.368797 -5.699769 4.234847
0.713000 16.836852 -7.063334 5.785086
-0.593100 15.982013 -7.620785 5.111014
-0.919100 16.887845 -7.331492 7.067607
0.419600 16.208646 -7.979880 7.438148
0.419600 17.541508 -6.854701 7.680696
0.597300 19.962312 -6.980626 6.190659
-0.567900 20.230420 -8.159336 6.429357
-0.415700 20.277083 -5.983077 7.024310
0.271900 20.063484 -5.043159 6.704717
-0.087500 20.871605 -6.118581 8.371713
0.096900 21.811486 -6.665569 8.290614
0.298500 21.170527 -4.714294 8.955176
-0.029700 20.241422 -4.145860 8.976036
-0.319200 21.729845 -4.726238 10.382866
0.079100 21.950205 -3.708783 10.697043
0.079100 20.988307 -5.107029 11.078483
0.079100 22.637583 -5.330033 10.434026
-0.319200 22.187953 -3.943570 8.105102
0.079100 21.810642 -3.792288 7.098995
0.079100 22.372308 -2.960217 8.536358
0.079100 23.126283 -4.494091 8.052862
0.597300 19.946015 -6.890875 9.326874
-0.567900 18.722573 -6.843500 9.188450
-0.415700 20.518667 -7.558016 10.332083
0.271900 21.532494 -7.622169 10.339126
0.033700 19.813964 -8.040184 11.522854
0.082300 18.740206 -8.061748 11.334914
-0.182500 20.271030 -9.474241 11.793316
0.060300 21.351488 -9.499715 11.932019
0.060300 19.770906 -9.860253 12.680094
0.060300 20.017895 -10.101151 10.941325
0.597300 20.051925 -7.113945 12.731969
-0.567900 21.172429 -7.012732 13.245025
-0.415700 19.002419 -6.440686 13.210960
0.271900 18.081947 -6.621145 12.804767
-0.059700 19.088054 -5.477740 14.321782
0.086900 20.110192 -5.105387 14.377950
0.130300 18.179412 -4.253640 14.052998
0.018700 17.158355 -4.618220 13.953374
-0.320400 18.198886 -3.255092 15.223294
0.088200 19.214798 -2.930625 15.446717
0.088200 17.591086 -2.383623 14.975230
0.088200 17.768145 -3.710322 16.110617
-0.043000 18.529386 -3.513711 12.736938
0.023600 18.507059 -4.220793 11.908181
0.023600 17.752315 -2.773472 12.542189
-0.066000 19.884304 -2.791121 12.708175
0.018600 20.693557 -3.484211 12.934066
0.018600 20.044364 -2.372937 11.713929
0.018600 19.895207 -1.973905 13.428214
0.597300 18.792987 -6.183935 15.655497
-0.567900 17.837551 -6.949558 15.772984
-0.415700 19.634764 -5.946374 16.668071
0.271900 20.432566 -5.357305 16.486684
-0.001400 19.525169 -6.580888 17.994140
0.087600 18.870608 -7.449257 17.915377
-0.015200 20.913342 -7.089710 18.407974
0.029500 21.298266 -7.727725 17.613162
0.029500 21.587482 -6.236784 18.500130
-0.001100 20.934862 -7.889264 19.699400
-0.190600 20.202821 -9.090486 19.797655
0.169900 19.630958 -9.447586 18.954213
-0.234100 20.202085 -9.822323 21.001560
0.165600 19.638271 -10.738143 21.088400
0.322600 20.942364 -9.358640 22.109998
-0.557900 20.952601 -10.072258 23.265812
0.399200 20.318667 -10.805637 23.221328
-0.234100 21.678997 -8.160476 22.009670
0.165600 22.229699 -7.810077 22.869642
-0.190600 21.673234 -7.426351 20.807396
0.169900 22.236711 -6.507163 20.742340
0.597300 18.900223 -5.677934 19.073470
-0.567900 18.382231 -6.176919 20.070445
-0.415700 18.907774 -4.357941 18.873279
0.271900 19.304217 -4.006143 18.016748
0.014300 18.164078 -3.405581 19.695044
0.104800 17.369886 -3.933329 20.222543
-0.204100 19.102874 -2.805923 20.765241
0.079700 19.571102 -3.608398 21.333895
0.079700 19.880074 -2.209958 20.287911
0.713000 18.325794 -1.935421 21.736621
-0.593100 17.122396 -2.031731 21.851054
-0.919100 18.939905 -1.049884 22.478128
0.419600 18.358977 -0.506283 23.090924
0.419600 19.946688 -0.967427 22.517917
0.597300 17.543242 -2.317763 18.786514
-0.567900 18.316244 -1.572007 18.185875
-0.254800 16.207803 -2.206949 18.646105
0.019200 15.557293 -1.136723 17.913253
0.039100 15.547254 -1.388838 16.852518
0.039100 16.054653 -0.180384 18.071961
0.018900 14.131561 -1.090587 18.454336
0.021300 13.431534 -0.663104 17.736204
0.021300 14.115025 -0.533202 19.390933
-0.007000 13.838504 -2.563737 18.723447
0.025300 13.497438 -3.033727 17.799163
0.025300 13.094253 -2.684462 19.510866
-0.026600 15.197775 -3.138958 19.142702
0.064100 15.254638 -3.160365 20.228588
0.589600 15.395441 -4.551605 18.584172
-0.574800 16.026955 -4.740805 17.546284
-0.415700 14.890970 -5.568336 19.271174
0.271900 14.472834 -5.424860 20.179290
-0.002400 15.120431 -6.949842 18.905151
0.097800 16.174110 -7.171286 18.735348
-0.034300 14.747839 -7.823440 20.116019
0.029500 15.283765 -7.442090 20.985189
0.029500 13.683827 -7.719918 20.328790
0.011800 15.065340 -9.251711 19.820162
-0.125600 14.122836 -10.183756 19.475591
0.133000 13.065611 -9.964809 19.502758
-0.170400 14.471556 -11.552488 19.112514
0.143000 13.760226 -12.256372 18.706370
-0.107200 15.796958 -11.891048 19.174092
0.129700 16.053277 -12.924228 18.991761
-0.170400 16.760301 -10.969698 19.598548
0.143000 17.787778 -11.295670 19.531962
-0.125600 16.437873 -9.644392 19.901820
0.133000 17.139881 -9.002549 20.413311
0.597300 14.443912 -7.472158 17.643102
-0.567900 13.287769 -7.858582 17.745641
-0.347900 15.149210 -7.573081 16.501051
0.274700 16.094758 -7.196551 16.512902
-0.263700 14.667060 -8.086881 15.191185
0.156000 15.383247 -7.764387 14.433809
-0.000700 14.666044 -9.632079 15.171006
0.032700 14.107345 -9.989446 16.036859
0.032700 14.135823 -9.976070 14.282951
0.039000 16.049512 -10.311001 15.166357
0.028500 16.582055 -10.035037 16.077273
0.028500 15.893883 -11.388901 15.193277
0.048600 16.952046 -9.997981 13.957764
0.068700 17.323100 -8.976613 14.064071
0.068700 17.815089 -10.665312 13.976902
-0.529500 16.273771 -10.102561 12.650415
0.345600 16.101115 -9.212379 12.180270
0.807600 15.931857 -11.176823 11.955782
-0.862700 16.144040 -12.395788 12.336554
0.447800 16.783120 -12.619149 13.083123
0.447800 15.749020 -13.172246 11.817836
-0.862700 15.348890 -11.056540 10.805702
0.447800 15.248730 -10.109574 10.450131
0.447800 15.389494 -11.850362 10.176012
0.734100 13.319325 -7.473692 14.740798
-0.589400 12.339146 -8.214089 14.562738
-0.254800 13.243141 -6.137314 14.566752
0.019200 14.381294 -5.226335 14.548547
0.039100 15.186467 -5.612862 13.925562
0.039100 14.730940 -5.068094 15.564220
0.018900 13.874850 -3.903232 13.983848
0.021300 13.938009 -3.910936 12.896297
0.021300 14.415341 -3.051296 14.398674
-0.007000 12.414622 -3.919814 14.418112
0.025300 11.812167 -3.241583 13.813393
0.025300 12.354119 -3.629834 15.467476
-0.026600 12.011579 -5.399277 14.268177
0.064100 11.246142 -5.644667 15.003967
0.589600 11.458806 -5.714292 12.865065
-0.574800 11.986401 -6.567450 12.152270
-0.415700 10.406645 -5.021448 12.421131
0.271900 9.935021 -4.397997 13.070275
-0.027500 10.043592 -4.983066 10.994317
0.112300 10.117435 -5.988038 10.578393
-0.005000 8.589780 -4.526087 10.813680
0.033900 8.314707 -4.684469 9.770563
0.033900 7.949112 -5.166365 11.417825
-0.141500 8.301240 -3.094488 11.157238
-0.163800 7.902823 -2.653032 12.368272
0.206200 7.719838 -3.286224 13.224715
-0.341800 7.795069 -1.278475 12.350216
0.341200 7.578861 -0.705551 13.171685
0.138000 8.023606 -0.767301 11.095677
-0.260100 7.983024 0.531715 10.576522
0.157200 7.743724 1.365272 11.218528
-0.113400 8.270662 0.733062 9.218446
0.141700 8.231302 1.729181 8.800919
-0.197200 8.630799 -0.358451 8.409766
0.144700 8.870415 -0.186694 7.369148
-0.238700 8.686040 -1.659981 8.948483
0.170000 8.971609 -2.487025 8.316307
0.124300 8.369577 -1.902320 10.305374
0.597300 11.005374 -4.096205 10.188534
-0.567900 11.467054 -4.498705 9.119645
-0.415700 11.345306 -2.910454 10.712838
0.271900 10.922200 -2.643264 11.590037
-0.027500 11.984437 -1.841959 9.935567
0.112300 11.447845 -1.764518 8.988901
-0.005000 11.809821 -0.484624 10.630202
0.033900 12.351278 0.255225 10.044768
0.033900 10.759711 -0.208538 10.559325
-0.141500 12.221171 -0.337099 12.069610
-0.163800 11.366158 -0.090043 13.090864
0.206200 10.290562 0.003904 12.985764
-0.341800 12.071572 0.126003 14.259420
0.341200 11.641682 0.412456 15.136927
0.138000 13.428918 0.060519 14.041435
-0.260100 14.533531 0.282462 14.874202
0.157200 14.383138 0.575379 15.902156
-0.113400 15.828836 0.144940 14.349177
0.141700 16.691483 0.320208 14.978382
-0.197200 15.998685 -0.197707 12.996498
0.144700 16.995623 -0.279777 12.586127
-0.238700 14.880706 -0.391500 12.161388
0.170000 15.036243 -0.593579 11.113748
0.124300 13.562138 -0.269733 12.657536
0.597300 13.435129 -2.112706 9.531874
-0.567900 13.927305 -1.468799 8.606544
-0.516300 14.088544 -3.126226 10.113802
0.293600 13.617453 -3.634013 10.845662
0.039700 15.391337 -3.624427 9.642095
0.110500 16.102691 -2.802451 9.698447
0.056000 15.918845 -4.752323 10.546547
-0.017300 16.900730 -5.052002 10.180560
-0.017300 16.035986 -4.368476 11.559654
0.013600 15.003286 -5.981892 10.590572
-0.042500 14.139831 -5.739939 11.206141
-0.042500 14.645032 -6.208776 9.585419
0.805400 15.702800 -7.226167 11.147704
-0.818800 16.382757 -7.161861 12.193884
-0.818800 15.547139 -8.316217 10.544522
0.536600 15.370569 -4.078182 8.170972
-0.581900 16.422771 -4.167722 7.547915
-0.347900 14.183574 -4.297527 7.585113
0.274700 13.357470 -4.226222 8.169344
-0.263700 13.997063 -4.523966 6.145641
0.156000 14.497220 -5.453184 5.879606
-0.000700 12.484904 -4.617386 5.868858
0.032700 11.988184 -5.113115 6.698475
0.032700 12.065317 -3.611905 5.801204
0.039000 12.124146 -5.390964 4.600247
0.028500 11.050688 -5.290568 4.450066
0.028500 12.653337 -4.967728 3.747207
0.048600 12.448800 -6.880685 4.728095
0.068700 13.525054 -7.008737 4.816545
0.068700 11.996247 -7.268962 5.638241
-0.529500 11.982571 -7.639579 3.558776
0.345600 12.474767 -7.480532 2.684201
0.807600 11.102532 -8.621202 3.555702
-0.862700 10.368554 -8.943397 4.580683
0.447800 10.312118 -8.306112 5.377341
0.447800 9.795979 -9.774675 4.533609
-0.862700 10.923153 -9.304494 2.469580
0.447800 11.425284 -9.011724 1.638826
0.447800 10.264010 -10.068948 2.460977
0.734100 14.636990 -3.416140 5.300935
-0.589400 15.320296 -3.701391 4.322425
-0.415700 14.489999 -2.162232 5.728182
0.271900 13.999347 -2.019496 6.600918
-0.001400 15.016770 -0.968973 5.056935
0.087600 15.053283 -1.174473 3.985938
-0.015200 14.039175 0.198845 5.250561
0.029500 13.920939 0.391084 6.315885
0.029500 14.462046 1.092872 4.795407
-0.001100 12.683006 -0.061694 4.623313
-0.190600 11.618043 -0.539392 5.411597
0.169900 11.746228 -0.649460 6.479731
-0.234100 10.391534 -0.872950 4.806432
0.165600 9.573953 -1.248274 5.400404
0.322600 10.228035 -0.719602 3.413248
-0.557900 9.062536 -1.101289 2.831679
0.399200 9.111388 -1.025349 1.849092
-0.234100 11.281975 -0.207224 2.628438
0.165600 11.148428 -0.074042 1.563502
-0.190600 12.507202 0.123962 3.237759
0.169900 13.317330 0.518933 2.639611
0.597300 16.465780 -0.649610 5.464545
-0.567900 16.859628 0.507509 5.565011
-0.415700 17.276934 -1.686002 5.694992
0.271900 16.878712 -2.614283 5.636681
-0.003100 18.704617 -1.584021 6.008257
0.085000 19.032279 -0.549104 5.911622
-0.003600 18.927387 -2.022996 7.472252
0.017100 18.632922 -3.065796 7.566113
0.017100 19.991461 -1.981850 7.698296
-0.064500 18.155267 -1.217805 8.537389
0.035200 17.115295 -1.086427 8.240576
0.035200 18.158396 -1.793036 9.462516
0.695100 18.773056 0.136608 8.861195
-0.608600 19.978474 0.324868 8.794338
-0.940700 17.999193 1.089612 9.323782
0.425100 18.395415 2.015831 9.474112
0.425100 16.987714 0.983363 9.335407
0.597300 19.519721 -2.437332 5.006580
-0.567900 19.985574 -3.514784 5.385329
-0.254800 19.668519 -2.032277 3.724939
0.019200 19.131407 -0.823362 3.109911
0.039100 19.834394 -0.003074 3.236451
0.039100 18.164755 -0.538134 3.513651
0.018900 18.974307 -1.144433 1.626304
0.021300 19.077589 -0.252553 1.008642
0.021300 18.009596 -1.620513 1.454699
-0.007000 20.093351 -2.143986 1.358268
0.025300 21.005674 -1.599930 1.113994
0.025300 19.837118 -2.823702 0.545164
-0.026600 20.256485 -2.889977 2.688541
0.064100 19.670828 -3.809109 2.641791
0.589600 21.732005 -3.241009 2.926205
-0.574800 22.541267 -2.364929 3.234374
-0.415700 22.087153 -4.511001 2.705446
0.271900 21.340130 -5.164413 2.486394
-0.087500 23.474108 -5.027461 2.759184
0.096900 24.149186 -4.215244 3.030332
0.298500 23.606687 -6.114478 3.846974
-0.029700 22.853756 -6.876712 3.668246
-0.319200 24.980762 -6.794873 3.866772
0.079100 25.051065 -7.484674 4.708175
0.079100 25.133088 -7.365484 2.951831
0.079100 25.761566 -6.041687 3.960794
-0.319200 23.362968 -5.518214 5.236046
0.079100 24.101078 -4.742523 5.446368
0.079100 22.367316 -5.083214 5.280464
0.079100 23.438051 -6.293281 5.997861
0.597300 23.946358 -5.536292 1.391893
-0.567900 25.129132 -5.417504 1.070438
-0.415700 23.039295 -6.050030 0.553954
0.271900 22.076789 -6.126043 0.857992
-0.024900 23.306737 -6.322078 -0.864762
0.084300 23.907724 -5.502262 -1.256783
0.211700 24.130133 -7.613039 -1.026127
0.035200 24.655509 -7.574003 -1.979424
0.035200 24.878673 -7.679263 -0.236374
-0.654600 23.326022 -8.772667 -1.007876
0.427500 23.386904 -9.153465 -0.093175
0.597300 22.014432 -6.369629 -1.696086
-0.567900 20.913137 -6.161458 -1.177453
-0.415700 22.154995 -6.657420 -2.992377
0.271900 23.084527 -6.879311 -3.329551
-0.001400 21.064210 -6.910737 -3.937198
0.087600 20.133904 -6.543897 -3.508719
-0.015200 21.315121 -6.127364 -5.238295
0.029500 22.210643 -6.529814 -5.712058
0.029500 20.487200 -6.316767 -5.915804
-0.001100 21.464361 -4.616212 -5.112031
-0.190600 20.716124 -3.883721 -4.165664
0.169900 20.022983 -4.383504 -3.504377
-0.234100 20.864803 -2.487821 -4.067260
0.165600 20.298087 -1.940066 -3.330381
0.322600 21.752416 -1.807358 -4.926932
-0.557900 21.910156 -0.459069 -4.833103
0.399200 21.354575 -0.076056 -4.122444
-0.234100 22.482269 -2.534512 -5.892061
0.165600 23.151016 -2.013404 -6.558147
-0.190600 22.339004 -3.932898 -5.981444
0.169900 22.896672 -4.482659 -6.726887
0.597300 20.830584 -8.415397 -4.186887
-0.567900 20.098974 -8.777654 -5.109822
-0.347900 21.420430 -9.305941 -3.374268
0.274700 22.051977 -8.956907 -2.660380
-0.240000 21.080727 -10.739405 -3.351545
0.142600 20.993454 -11.094137 -4.381928
-0.009400 22.170397 -11.556639 -2.648995
0.036200 22.324215 -11.164254 -1.643421
0.036200 21.837112 -12.592443 -2.566452
0.018700 23.480029 -11.527442 -3.448042
0.010300 23.290953 -11.913618 -4.448894
0.010300 23.839740 -10.502725 -3.538308
-0.047900 24.575111 -12.376583 -2.802427
0.062100 24.217303 -13.396206 -2.653213
0.062100 25.420273 -12.399157 -3.485725
-0.014300 25.017857 -11.770433 -1.470918
0.113500 25.232365 -10.708054 -1.621445
0.113500 24.199308 -11.841898 -0.749242
-0.385400 26.218853 -12.450278 -0.941172
0.340000 27.029190 -12.289850 -1.536746
0.340000 26.480889 -12.045529 -0.039777
0.340000 26.070324 -13.442059 -0.813979
0.734100 19.730149 -10.951160 -2.678075
-0.589400 19.388198 -10.251635 -1.726992
-0.415700 18.958257 -11.920691 -3.156325
0.271900 19.341534 -12.478558 -3.912342
-0.051800 17.506329 -11.958615 -2.942139
0.092200 17.172170 -10.937091 -2.767059
-0.110200 16.818180 -12.427420 -4.244404
0.045700 17.109539 -13.460728 -4.437365
0.045700 15.738229 -12.409296 -4.087676
0.353100 17.124491 -11.588833 -5.501208
-0.036100 18.185496 -11.655735 -5.741039
-0.412100 16.328360 -12.148976 -6.678404
0.100000 15.260079 -12.092227 -6.471221
0.100000 16.553612 -11.579472 -7.579761
0.100000 16.613790 -13.187381 -6.848422
-0.412100 16.744688 -10.116145 -5.332706
0.100000 17.402099 -9.645753 -4.602119
0.100000 16.876288 -9.598782 -6.282800
0.100000 15.709338 -10.030545 -5.004919
0.597300 17.033192 -12.728248 -1.687934
-0.567900 16.037521 -13.451999 -1.781275
-0.415700 17.707351 -12.635998 -0.524811
0.271900 18.624739 -12.216136 -0.477688
0.021300 17.384598 -13.523424 0.613366
0.112400 16.480571 -14.085111 0.378103
-0.123100 18.631232 -14.369883 0.895355
0.111200 19.589245 -13.899107 1.115993
0.111200 18.431674 -14.901317 1.825867
-0.311900 18.917658 -15.536065 -0.536331
0.193300 19.852089 -16.249369 0.098436
0.597300 16.959888 -12.740364 1.890916
-0.567900 17.711348 -11.775066 2.273302
-0.415700 15.826198 -13.071386 2.505660
0.271900 15.289562 -13.842401 2.118452
-0.038900 15.143515 -12.251838 3.525162
0.100700 15.837384 -11.531710 3.959461
0.365400 13.982250 -11.463371 2.881671
0.004300 13.406404 -10.968636 3.661151
-0.243800 14.442600 -10.378591 1.915870
0.064200 15.114848 -10.781904 1.160885
0.064200 13.581757 -9.929520 1.425738
0.064200 14.967250 -9.607345 2.478382
-0.676100 13.097993 -12.327892 2.208474
0.410200 13.477425 -12.513712 1.328296
0.597300 14.589468 -13.112361 4.667149
-0.567900 14.695735 -14.342293 4.657082
-0.347900 13.944700 -12.489904 5.659692
0.274700 13.968168 -11.471881 5.670310
-0.263700 13.084774 -13.184907 6.632584
0.156000 13.632113 -14.040534 7.027272
-0.000700 12.785421 -12.235733 7.804702
0.032700 13.732681 -11.881270 8.214114
0.032700 12.227384 -11.370418 7.445002
0.039000 11.994269 -12.940699 8.920119
0.028500 10.965390 -13.098134 8.595613
0.028500 12.445887 -13.913156 9.115337
0.048600 11.999817 -12.155018 10.234736
0.068700 11.492872 -12.739849 10.999558
0.068700 13.032449 -12.025620 10.552364
-0.529500 11.344728 -10.843243 10.117131
0.345600 10.830147 -10.659974 9.263383
0.807600 11.455584 -9.850310 10.981551
-0.862700 12.066512 -9.972223 12.128396
0.447800 12.434966 -10.879521 12.405329
0.447800 12.133081 -9.185598 12.760931
-0.862700 10.936723 -8.695305 10.711861
0.447800 10.485857 -8.536381 9.809527
0.447800 11.263786 -7.897207 11.242844
0.734100 11.815446 -13.757482 5.981003
-0.589400 11.363429 -14.823760 6.396954
-0.415700 11.307234 -13.113628 4.922354
0.271900 11.728562 -12.238065 4.656656
-0.024900 10.198025 -13.620291 4.096138
0.084300 9.349660 -13.834917 4.746452
0.211700 9.765017 -12.570777 3.065187
0.035200 10.628707 -12.251644 2.486778
0.035200 9.043877 -13.021568 2.382673
-0.654600 9.161378 -11.440738 3.669728
0.427500 8.196050 -11.613979 3.621771
0.597300 10.546814 -14.914539 3.344579
-0.567900 9.663841 -15.737741 3.144964
-0.415700 11.804899 -15.098261 2.942611
0.271900 12.402762 -14.286450 3.002806
-0.025200 12.432575 -16.332495 2.357620
0.069800 12.871423 -16.764119 3.257182
0.069800 11.660583 -16.911292 1.850535
0.597300 13.650681 -16.057885 1.472250
-0.567900 14.078502 -14.919451 1.204750
-0.415700 14.109346 -17.142992 0.829089
0.271900 13.594960 -17.969898 1.096914
0.014300 15.314843 -17.176390 -0.021918
0.104800 15.927772 -16.300925 0.192507
-0.204100 16.180442 -18.368139 0.342703
0.079700 17.203228 -17.994621 0.292745
0.079700 16.115958 -18.603226 1.405094
0.713000 15.894458 -19.462628 -0.657279
-0.593100 16.603573 -19.646614 -1.617101
-0.919100 14.871463 -20.278699 -0.482553
0.419600 14.885273 -21.035526 -1.151225
0.419600 14.168293 -20.179229 0.235610
0.597300 14.955090 -17.122762 -1.571943
-0.567900 13.760051 -17.284845 -1.844253
-0.516300 15.911241 -16.971916 -2.511247
0.293600 16.882366 -16.910937 -2.240496
0.039700 15.656282 -16.814258 -3.944996
0.110500 15.054766 -15.908253 -4.018734
0.056000 16.954627 -16.704319 -4.717966
-0.017300 17.597373 -15.902900 -4.353699
-0.017300 17.360723 -17.707775 -4.590408
0.013600 16.661810 -16.510842 -6.238567
-0.042500 16.300724 -17.488744 -6.557030
-0.042500 15.808554 -15.842230 -6.352669
0.805400 17.916022 -16.143382 -7.010766
-0.818800 17.875917 -16.330992 -8.196222
-0.818800 18.901261 -15.601159 -6.467401
0.536600 14.756976 -17.919409 -4.524585
-0.581900 13.850955 -17.549024 -5.296859
-0.516300 14.947212 -19.201705 -4.147588
0.293600 15.721770 -19.407441 -3.532902
0.038100 14.157647 -20.329446 -4.657036
0.088000 14.183773 -20.319639 -5.746679
-0.030300 14.739955 -21.584178 -4.043067
-0.012200 15.816637 -21.518030 -4.199530
-0.012200 14.447993 -21.617456 -2.993421
0.799400 14.091665 -22.773304 -4.787047
-0.801400 13.379749 -23.598090 -4.116538
-0.801400 14.379060 -23.128890 -5.950082
0.536600 12.701059 -20.183612 -4.123122
-0.581900 11.801461 -20.430781 -4.948254
-0.516300 12.453292 -19.598487 -2.956138
0.293600 13.200854 -19.274942 -2.359004
0.039700 11.090954 -19.204108 -2.574017
0.110500 10.447210 -20.062578 -2.765650
0.056000 11.000970 -18.938617 -1.094143
-0.017300 11.720008 -18.169770 -0.811370
-0.017300 10.030776 -18.581610 -0.748634
0.013600 11.198394 -20.147935 -0.223354
-0.042500 10.271786 -20.715820 -0.139660
-0.042500 11.883009 -20.831916 -0.724925
0.805400 11.705733 -19.809484 1.135761
-0.818800 10.909299 -19.678627 2.078346
-0.818800 12.939330 -19.713379 1.447995
0.536600 10.543216 -18.025243 -3.381828
-0.581900 9.326403 -17.980154 -3.643035
-0.415700 11.355170 -16.984322 -3.566845
0.271900 12.313976 -17.060993 -3.239686
-0.002400 10.916047 -15.751503 -4.220505
0.097800 10.010418 -15.389996 -3.731746
-0.034300 12.016494 -14.692844 -4.068641
0.029500 12.241480 -14.563492 -3.009378
0.029500 12.925666 -15.050349 -4.552559
0.011800 11.645623 -13.343451 -4.647114
-0.125600 12.150444 -12.953615 -5.899433
0.133000 12.817909 -13.613115 -6.432752
-0.170400 11.778405 -11.718240 -6.458026
0.143000 12.165528 -11.422495 -7.422346
-0.107200 10.892497 -10.875017 -5.766742
0.129700 10.594004 -9.936929 -6.204973
-0.170400 10.396432 -11.254683 -4.507702
0.143000 9.725015 -10.602254 -3.967533
-0.125600 10.777030 -12.486632 -3.947468
0.133000 10.391432 -12.782152 -2.983364
0.597300 10.575569 -16.052001 -5.685823
-0.567900 9.592468 -15.543847 -6.235077
-0.347900 11.343280 -16.979007 -6.272393
0.274700 12.174013 -17.236801 -5.759053
-0.263700 11.088305 -17.550920 -7.626414
0.156000 10.948596 -16.832150 -8.433853
-0.000700 12.237044 -18.449952 -8.151402
0.032700 12.575234 -19.014954 -7.282781
0.032700 11.866381 -19.066691 -8.970149
0.039000 13.392755 -17.618558 -8.649122
0.028500 12.993177 -17.154714 -9.550949
0.028500 13.666720 -16.869881 -7.905800
0.048600 14.623940 -18.364592 -8.998366
0.068700 15.020363 -18.976156 -8.187854
0.068700 14.387432 -19.103970 -9.763536
-0.529500 15.593811 -17.394283 -9.431674
0.345600 16.316542 -17.127564 -8.778514
0.807600 15.738811 -16.796279 -10.586750
-0.862700 15.120629 -17.009551 -11.651292
0.447800 14.382371 -17.698772 -11.657581
0.447800 15.256275 -16.259817 -12.314321
-0.862700 16.707426 -15.886104 -10.620791
0.447800 17.249586 -15.721520 -9.784679
0.447800 16.611082 -15.157891 -11.313991
0.734100 9.827280 -18.326912 -7.599067
-0.589400 9.096335 -18.073342 -8.522211
-0.415700 9.562729 -19.168665 -6.577200
0.271900 10.310606 -19.284401 -5.908325
0.014300 8.318261 -19.942960 -6.344597
0.104800 8.177969 -20.584966 -7.214223
-0.204100 8.405070 -20.793226 -5.081998
0.079700 9.310001 -21.395003 -4.997954
0.079700 8.515162 -20.121393 -4.230757
0.713000 7.180366 -21.621735 -4.897593
-0.593100 6.584278 -22.021573 -5.817092
-0.919100 6.837400 -21.875801 -3.645760
0.419600 5.991180 -22.420889 -3.562722
0.419600 7.490483 -21.691317 -2.897726
0.597300 7.203143 -18.950751 -6.416192
-0.567900 6.382189 -19.049956 -7.285322
-0.415700 7.198110 -17.909950 -5.573986
0.271900 7.946931 -17.869615 -4.886440
-0.023700 6.139239 -16.890276 -5.489722
0.088000 5.222767 -17.384954 -5.171534
0.034200 6.520825 -15.872923 -4.401570
0.024100 6.590809 -16.389574 -3.444124
0.024100 7.498303 -15.453048 -4.632008
0.001800 5.502710 -14.731943 -4.273213
0.044000 5.394424 -14.220625 -5.229316
0.044000 4.537275 -15.166954 -4.016499
-0.273700 5.921719 -13.479114 -3.033952
-0.053600 7.347928 -12.681657 -3.814204
0.068400 7.056501 -12.263810 -4.777233
0.068400 7.709977 -11.882115 -3.167676
0.068400 8.146694 -13.408197 -3.958402
0.597300 5.811963 -16.188810 -6.822381
-0.567900 4.687576 -16.313647 -7.314723
-0.415700 6.757453 -15.437724 -7.401569
0.271900 7.683698 -15.449186 -6.999031
-0.087500 6.545702 -14.625027 -8.642111
0.096900 5.732527 -13.934218 -8.419341
0.298500 7.818236 -13.825878 -9.009368
-0.029700 8.589832 -14.555127 -9.256225
-0.319200 7.509914 -12.952620 -10.172119
0.079100 6.637149 -12.329023 -9.978420
0.079100 8.388242 -12.331394 -10.347372
0.079100 7.413062 -13.502997 -11.107966
-0.319200 8.155289 -12.798322 -7.840349
0.079100 7.814202 -13.283306 -6.925718
0.079100 9.205458 -12.507357 -7.816023
0.079100 7.757199 -11.814439 -8.088533
0.597300 6.083140 -15.516511 -9.831277
-0.567900 5.027089 -15.174627 -10.398325
-0.415700 6.742221 -16.656157 -10.052633
0.271900 7.538013 -16.922680 -9.490687
-0.038900 6.302332 -17.628446 -11.120575
0.100700 6.269553 -17.125756 -12.087184
0.365400 7.195394 -18.909514 -11.142531
0.004300 7.262490 -19.465782 -10.207565
-0.243800 6.860676 -19.792640 -12.300600
0.064200 7.544501 -20.638191 -12.374943
0.064200 5.892523 -20.246229 -12.088381
0.064200 6.790746 -19.341407 -13.290346
-0.676100 8.491103 -18.362076 -11.521294
0.410200 9.061851 -18.904711 -10.972301
0.597300 4.816291 -18.294114 -10.815090
-0.567900 3.978591 -18.424592 -11.734134
-0.347900 4.514104 -18.680045 -9.593613
0.274700 5.262425 -18.606841 -8.919257
-0.263700 3.186705 -19.232348 -9.221919
0.156000 2.962434 -20.011403 -9.950537
-0.000700 3.174548 -19.957450 -7.843288
0.032700 3.971322 -20.696726 -7.761291
0.032700 3.289942 -19.214798 -7.053819
0.039000 1.824709 -20.564559 -7.486328
0.028500 1.997129 -21.091862 -6.548072
0.028500 0.985245 -19.869661 -7.463511
0.048600 1.401112 -21.565713 -8.492999
0.068700 1.255164 -21.168037 -9.497315
0.068700 2.151513 -22.356206 -8.482299
-0.529500 0.186875 -22.184980 -8.088757
0.345600 -0.148806 -22.051456 -7.145572
0.807600 -0.484652 -23.092035 -8.818384
-0.862700 -0.271995 -23.363434 -10.088997
0.447800 0.494083 -22.923425 -10.578502
0.447800 -0.865329 -23.991586 -10.611949
-0.862700 -1.419714 -23.733765 -8.236311
0.447800 -1.510426 -23.793927 -7.232192
0.447800 -1.935173 -24.364047 -8.833931
0.734100 2.022112 -18.229453 -9.353381
-0.589400 0.879778 -18.555290 -9.815483
-0.415700 2.310528 -16.936238 -9.103363
0.271900 3.266967 -16.666432 -8.923035
0.021300 1.429803 -15.873151 -9.267795
0.112400 0.467534 -16.120205 -8.819354
-0.123100 2.036530 -14.661654 -8.513728
0.111200 3.094752 -14.586964 -8.764117
0.111200 1.608916 -13.727007 -8.876611
-0.311900 2.033453 -14.796144 -6.638506
0.193300 2.857806 -15.846969 -6.671667
0.597300 1.100389 -15.556254 -10.705973
-0.567900 -0.062919 -15.551307 -11.119389
-0.415700 2.201437 -15.355372 -11.441613
0.271900 3.082517 -15.567466 -10.995734
0.014300 2.135014 -15.112006 -12.851775
0.104800 1.551936 -14.226692 -13.105421
-0.204100 3.527136 -15.012725 -13.459115
0.079700 4.250307 -15.678453 -12.988011
0.079700 3.405829 -15.236113 -14.519057
0.713000 4.083705 -13.571672 -13.536210
-0.593100 3.417450 -12.597529 -13.562541
-0.919100 5.400251 -13.494685 -13.320605
0.419600 5.761626 -12.571455 -13.513384
0.419600 5.941347 -14.340259 -13.431610
0.597300 1.421929 -16.248729 -13.501682
-0.567900 0.767357 -15.971459 -14.567671
-0.415700 1.393369 -17.443986 -12.941316
0.271900 1.964644 -17.644739 -12.132955
0.014300 0.534910 -18.539106 -13.372050
0.104800 0.456162 -18.536521 -14.459196
-0.204100 1.172386 -19.949805 -13.134867
0.079700 2.146985 -19.859428 -13.614545
0.079700 1.358205 -20.135133 -12.076928
0.713000 0.243146 -21.026639 -13.745580
-0.593100 -0.412180 -21.766819 -13.039819
-0.919100 0.128392 -21.043281 -15.034275
0.419600 -0.457018 -21.805553 -15.344678
0.419600 0.741734 -20.467112 -15.592786
0.597300 -0.969359 -18.426932 -12.984706
-0.567900 -1.737965 -18.263943 -13.900435
-0.415700 -1.339910 -18.377996 -11.651967
0.271900 -0.706748 -18.721223 -10.943867
-0.087500 -2.765808 -18.460079 -11.324102
0.096900 -3.121411 -19.367045 -11.813034
0.298500 -3.167868 -18.864681 -9.905215
-0.029700 -4.255762 -18.908105 -9.853317
-0.319200 -2.411166 -20.153254 -9.623131
0.079100 -2.427652 -20.375727 -8.556206
0.079100 -2.800064 -20.917325 -10.296224
0.079100 -1.359737 -20.127674 -9.909387
-0.319200 -2.728072 -17.897274 -8.780108
0.079100 -3.017163 -18.362621 -7.837780
0.079100 -1.642917 -17.794796 -8.773997
0.079100 -3.150457 -16.892675 -8.801880
0.597300 -3.697682 -17.244483 -11.663475
-0.567900 -4.925355 -17.437371 -11.671506
-0.415700 -3.146209 -16.032592 -11.783008
0.271900 -2.151683 -15.912534 -11.654199
-0.025200 -3.814246 -14.818672 -12.171642
0.069800 -3.482412 -14.541444 -13.172209
0.069800 -4.898254 -14.851006 -12.062149
0.597300 -3.426264 -13.584412 -11.321373
-0.567900 -4.232507 -12.643804 -11.236508
-0.415700 -2.165263 -13.483527 -10.867787
0.271900 -1.443831 -14.121476 -11.172193
-0.087500 -1.813234 -12.533716 -9.800442
0.096900 -2.593529 -11.776577 -9.877718
0.298500 -1.817542 -13.213728 -8.367446
-0.029700 -1.104128 -14.036089 -8.420873
-0.319200 -1.539668 -12.202397 -7.182249
0.079100 -2.175440 -11.317335 -7.206057
0.079100 -1.729084 -12.711956 -6.237489
0.079100 -0.556588 -11.760733 -7.019235
-0.319200 -3.224165 -13.867541 -8.129765
0.079100 -3.093581 -14.522036 -7.267985
0.079100 -3.955491 -13.061377 -8.071605
0.079100 -3.457066 -14.576830 -8.923970
0.597300 -0.446035 -11.943046 -10.142075
-0.567900 0.447227 -12.623891 -10.607165
-0.347900 -0.224940 -10.674382 -9.926528
0.274700 -0.940260 -10.139572 -9.454937
-0.263700 1.000083 -9.966453 -10.321165
0.156000 1.655271 -10.675914 -10.826635
-0.000700 0.719899 -8.728496 -11.140753
0.032700 0.117980 -8.017218 -10.575170
0.032700 1.635466 -8.177569 -11.355967
0.039000 0.038806 -9.189813 -12.475662
0.028500 -0.837339 -9.795863 -12.245057
0.028500 -0.301967 -8.304227 -13.012058
0.048600 0.919240 -9.974165 -13.425510
0.068700 1.898855 -9.511680 -13.546152
0.068700 0.910628 -11.004793 -13.070799
-0.529500 0.491762 -9.935595 -14.793420
0.345600 0.007897 -9.106057 -15.106219
0.807600 0.866188 -10.736026 -15.797558
-0.862700 1.492396 -11.891574 -15.653125
0.447800 1.854529 -12.289355 -14.798297
0.447800 1.664602 -12.461772 -16.468790
-0.862700 0.610381 -10.403424 -17.005315
0.447800 0.106579 -9.541762 -17.159669
0.447800 0.974982 -10.931213 -17.785454
0.734100 1.787072 -9.483315 -9.082340
-0.589400 1.184370 -9.248025 -8.044963
-0.415700 3.114636 -9.394584 -9.178791
0.271900 3.549468 -9.715169 -10.038915
-0.059700 4.008378 -8.954984 -8.092397
0.086900 3.423155 -8.819064 -7.182002
0.130300 5.094988 -10.017225 -7.786258
0.018700 5.668118 -10.182536 -8.700426
-0.320400 6.086494 -9.515070 -6.715416
0.088200 6.767370 -10.315976 -6.426045
0.088200 6.687471 -8.695839 -7.109617
0.088200 5.554421 -9.168677 -5.828442
-0.043000 4.521662 -11.388961 -7.357537
0.023600 3.954401 -11.815633 -8.185751
0.023600 5.354508 -12.062910 -7.159899
-0.066000 3.625481 -11.377570 -6.111709
0.018600 4.124056 -10.888183 -5.275790
0.018600 2.689571 -10.870363 -6.334309
0.018600 3.402912 -12.402494 -5.820804
0.597300 4.636120 -7.599195 -8.431412
-0.567900 5.172304 -7.407597 -9.525212
-0.415700 4.608910 -6.687744 -7.460223
0.271900 4.097952 -6.918090 -6.613241
-0.001400 5.238788 -5.371958 -7.484685
0.087600 5.792653 -5.265130 -8.413578
-0.015200 4.178710 -4.262589 -7.431688
0.029500 3.581378 -4.378213 -6.526160
0.029500 4.690300 -3.301661 -7.360555
-0.001100 3.248080 -4.233679 -8.628767
-0.190600 3.446640 -3.292512 -9.659244
0.169900 4.262827 -2.587592 -9.592538
-0.234100 2.577264 -3.269827 -10.767709
0.165600 2.708064 -2.553759 -11.562238
0.322600 1.527536 -4.205654 -10.849426
-0.557900 0.675952 -4.193332 -11.898037
0.399200 0.710610 -3.365514 -12.403836
-0.234100 1.336329 -5.153361 -9.828359
0.165600 0.522399 -5.852601 -9.909837
-0.190600 2.185916 -5.155617 -8.710212
0.169900 2.032688 -5.871177 -7.915980
0.597300 6.215825 -5.263040 -6.311719
-0.567900 5.835622 -5.419220 -5.150496
-0.415700 7.484703 -5.014298 -6.618236
0.271900 7.715814 -4.830952 -7.589306
-0.087500 8.590765 -5.055804 -5.648044
0.096900 8.278078 -5.652246 -4.791077
0.298500 9.848282 -5.725096 -6.235465
-0.029700 10.727122 -5.365650 -5.698462
-0.319200 9.783396 -7.240217 -6.043491
0.079100 10.676895 -7.690336 -6.473512
0.079100 9.752091 -7.476335 -4.979314
0.079100 8.895576 -7.645262 -6.528316
-0.319200 10.033488 -5.425781 -7.728707
0.079100 9.977381 -4.351909 -7.891271
0.079100 11.000075 -5.785996 -8.067311
0.079100 9.259461 -5.913228 -8.319950
0.597300 8.936301 -3.676233 -5.104208
-0.567900 9.008274 -2.702893 -5.851657
-0.516300 9.187895 -3.609516 -3.800808
0.293600 9.077543 -4.440094 -3.239790
0.038100 9.741044 -2.435765 -3.127610
0.088000 9.274033 -1.533476 -3.521749
-0.030300 9.395100 -2.549263 -1.643590
-0.012200 8.337704 -2.789999 -1.581755
-0.012200 9.951467 -3.372540 -1.201012
0.799400 9.636526 -1.273402 -0.840546
-0.801400 10.326992 -0.356342 -1.331849
-0.801400 9.039747 -1.176003 0.256064
0.536600 11.253458 -2.355238 -3.365495
-0.581900 11.989708 -3.272529 -2.989985
-0.415700 11.696658 -1.289147 -4.031835
0.271900 11.024630 -0.558295 -4.243202
0.033700 13.056646 -1.108297 -4.524661
0.082300 13.609414 -2.040814 -4.415830
-0.182500 12.979436 -0.803654 -6.024795
0.060300 12.446013 -1.606444 -6.530203
0.060300 12.450461 0.135274 -6.178198
0.060300 13.983059 -0.724335 -6.440786
0.597300 13.791008 -0.020823 -3.724808
-0.567900 13.624999 1.174522 -3.979833
-0.415700 14.634228 -0.447593 -2.782114
0.271900 14.716514 -1.450830 -2.644936
-0.087500 15.395727 0.420057 -1.868278
0.096900 14.820459 1.324414 -1.688007
0.298500 15.579823 -0.264699 -0.493804
-0.029700 16.238280 -1.127905 -0.597015
-0.319200 16.179524 0.708507 0.526189
0.079100 15.537716 1.582766 0.632727
0.079100 16.275044 0.220366 1.496048
0.079100 17.169026 1.018535 0.198025
-0.319200 14.241014 -0.747828 0.086016
0.079100 13.803602 -1.512278 -0.553410
0.079100 14.402957 -1.187184 1.070689
0.079100 13.544030 0.087447 0.168151
0.597300 16.714066 0.838197 -2.534801
-0.567900 17.759232 0.229412 -2.311701
-0.415700 16.647375 1.833295 -3.430833
0.271900 15.727334 2.222540 -3.598432
-0.059700 17.712396 2.132388 -4.419942
0.086900 18.504568 1.395448 -4.298084
0.130300 17.192767 1.945344 -5.864143
0.018700 18.013532 2.178797 -6.542655
-0.320400 16.819181 0.471442 -6.107096
0.088200 15.970298 0.190378 -5.488355
0.088200 16.568060 0.310893 -7.153668
0.088200 17.667647 -0.166476 -5.854596
-0.043000 16.029460 2.910242 -6.180758
0.023600 15.147585 2.636712 -5.602125
0.023600 16.324743 3.915245 -5.888257
-0.066000 15.649288 2.956152 -7.664169
0.018600 16.528791 3.181601 -8.268296
0.018600 15.226952 2.001305 -7.970486
0.018600 14.903209 3.736002 -7.819630
0.597300 18.438304 3.482803 -4.257062
-0.567900 19.395010 3.740853 -4.982036
-0.415700 18.029259 4.345308 -3.319438
0.271900 17.221759 4.110513 -2.763696
0.014300 18.739378 5.606861 -3.040618
0.104800 19.052126 6.057882 -3.985139
-0.204100 17.754074 6.574194 -2.350632
0.079700 16.925271 6.802188 -3.017271
0.079700 17.343965 6.099445 -1.459758
0.713000 18.421440 7.881840 -1.947637
-0.593100 18.773164 8.722178 -2.770531
-0.919100 18.665523 8.073549 -0.677105
0.419600 19.355132 8.784363 -0.433571
0.419600 18.418357 7.375291 0.013170
0.597300 20.022101 5.400645 -2.200032
-0.567900 20.941983 6.221574 -2.248555
-0.415700 20.060033 4.328787 -1.401334
0.271900 19.316426 3.652932 -1.484749
-0.058100 20.943543 4.182182 -0.239827
0.136000 21.910375 4.621709 -0.481497
-0.007400 20.338171 4.971153 0.945907
0.036700 20.802040 4.650717 1.877429
0.036700 20.607062 6.017404 0.808284
0.186800 18.829728 4.925020 1.106228
-0.543200 18.030765 6.038288 1.385759
0.163500 16.763557 5.593784 1.408566
0.143500 15.893125 6.202085 1.621484
-0.279500 16.722449 4.282154 1.132409
0.333900 15.859429 3.741460 1.073741
-0.220700 18.017776 3.836193 0.959705
0.186200 18.341248 2.827277 0.750954
0.597300 21.214365 2.717210 0.151891
-0.567900 20.490114 1.808214 -0.257474
-0.415700 22.250055 2.503037 0.967802
0.271900 22.773436 3.326630 1.249608
-0.023700 22.511863 1.261112 1.720156
0.088000 21.905477 0.456000 1.309134
0.034200 23.991900 0.860076 1.569965
0.024100 24.624441 1.666744 1.941702
0.024100 24.192329 -0.028723 2.167321
0.001800 24.373363 0.550722 0.115557
0.044000 24.211925 1.447282 -0.482070
0.044000 25.437230 0.320374 0.081706
-0.273700 23.478343 -0.824094 -0.666324
-0.053600 24.279591 -2.234209 0.144138
0.068400 25.346920 -2.231146 -0.076874
0.068400 24.138061 -2.175707 1.222500
0.068400 23.840133 -3.159539 -0.225854
0.597300 22.080013 1.423995 3.192818
-0.567900 21.394831 2.389794 3.522226
-0.415700 22.413051 0.481907 4.084435
0.271900 22.919622 -0.338373 3.772410
0.021300 21.990205 0.527630 5.490977
0.112400 20.901860 0.567636 5.496463
-0.123100 22.413615 -0.769423 6.204370
0.111200 21.886740 -0.844980 7.156067
0.111200 22.151177 -1.635700 5.597348
-0.311900 24.197062 -0.793100 6.539518
0.193300 24.256175 0.306765 7.311374
0.597300 22.459932 1.775158 6.269413
-0.567900 23.255512 2.590233 5.793239
-0.415700 21.969140 1.894866 7.505360
0.271900 21.304433 1.203833 7.837170
-0.025200 22.315224 2.958322 8.438533
0.069800 21.911253 3.895434 8.065268
0.069800 21.843055 2.752280 9.397584
0.597300 23.823644 3.100361 8.661295
-0.567900 24.533158 2.113384 8.874685
-0.415700 24.295354 4.346774 8.633145
0.271900 23.617948 5.079918 8.460211
0.014300 25.703379 4.740604 8.714125
0.104800 26.227108 4.256825 7.890112
-0.204100 25.784645 6.268262 8.505579
0.079700 26.821406 6.551149 8.333452
0.079700 25.217012 6.553435 7.620299
0.713000 25.280604 7.067095 9.697687
-0.593100 26.027847 7.410872 10.597601
-0.919100 24.006186 7.363111 9.748281
0.419600 23.657469 7.835956 10.575871
0.419600 23.383084 7.059889 9.015378
0.597300 26.436643 4.299122 9.999082
-0.567900 27.669441 4.293864 9.997141
-0.415700 25.700952 3.924619 11.054349
0.271900 24.696928 4.044929 10.976337
0.033700 26.223878 3.579936 12.381620
0.082300 27.305094 3.694583 12.374955
-0.182500 25.678377 4.614828 13.362488
0.060300 24.594654 4.525102 13.441509
0.060300 26.135934 4.439288 14.332850
0.060300 25.940131 5.619511 13.027194
0.597300 25.958533 2.126060 12.848550
-0.567900 26.196355 1.779409 14.011623
-0.415700 25.451598 1.252677 11.971049
0.271900 25.296779 1.571943 11.021906
-0.087500 25.273747 -0.185263 12.265231
0.096900 24.711935 -0.292803 13.192670
0.298500 24.471191 -0.852099 11.126690
-0.029700 24.903820 -0.561270 10.172133
-0.319200 24.472236 -2.383103 11.188970
0.079100 25.486825 -2.768645 11.104423
0.079100 24.020427 -2.731010 12.117952
0.079100 23.922678 -2.773796 10.337093
-0.319200 23.010793 -0.379520 11.136675
0.079100 22.467990 -0.833724 10.307380
0.079100 22.531019 -0.652986 12.076612
0.079100 22.967641 0.702781 11.015954
0.597300 26.643492 -0.855763 12.460744
-0.567900 27.536570 -0.639189 11.643480
-0.415700 26.820160 -1.707684 13.486041
0.271900 26.010109 -1.920933 14.050350
-0.024900 28.079678 -2.477229 13.629424
0.084300 28.854196 -1.713405 13.698697
0.211700 28.059714 -3.285623 14.946226
0.035200 27.146295 -3.880257 14.932693
0.035200 28.997962 -3.840289 14.934360
-0.654600 28.020569 -2.493220 16.100399
0.427500 27.523053 -3.003151 16.743862
0.597300 28.413134 -3.281409 12.406446
-0.567900 27.620655 -4.066181 11.850963
-0.415700 29.697408 -3.240890 12.061498
0.271900 30.393084 -2.816367 12.658080
0.033700 30.266261 -3.919355 10.957767
0.082300 29.692240 -3.783044 10.041245
-0.182500 31.662644 -3.417661 10.684019
0.060300 32.055520 -3.889468 9.783378
0.060300 31.412775 -2.360640 10.592487
0.060300 32.263586 -3.687684 11.552379
0.597300 30.184228 -5.466694 11.140966
-0.567900 30.166148 -5.877290 12.281686
-0.415700 30.241668 -6.321252 10.123171
0.271900 30.227990 -5.996537 9.166890
-0.025200 30.245039 -7.765376 10.355753
0.069800 31.257455 -8.168251 10.384131
0.069800 29.790327 -8.027509 11.311066
0.597300 29.588500 -8.632581 9.259227
-0.567900 29.744084 -8.243269 8.080419
-0.415700 29.025414 -9.784058 9.664375
0.271900 29.187040 -10.168231 10.584367
-0.038900 28.214429 -10.615351 8.813562
0.100700 28.092211 -10.155326 7.832975
0.365400 28.815638 -11.988959 8.495697
0.004300 28.106924 -12.486283 7.833504
-0.243800 30.170796 -11.917540 7.700998
0.064200 30.972454 -11.760392 8.422616
0.064200 30.280844 -12.813739 7.090411
0.064200 30.195349 -11.040349 7.054439
-0.676100 29.103936 -12.809547 9.634525
0.410200 29.199396 -13.701403 9.292353
0.597300 26.840838 -10.772760 9.419046
-0.567900 26.183778 -11.790816 9.187697
-0.415700 26.405343 -9.863350 10.274649
0.271900 26.893189 -8.981490 10.341264
-0.024900 24.937824 -9.795622 10.690824
0.084300 24.705158 -10.822989 10.970971
0.211700 24.830446 -8.963072 12.003700
0.035200 25.225924 -7.987951 11.719374
0.035200 23.788074 -8.946275 12.321940
-0.654600 25.704033 -9.563549 12.950736
0.427500 25.375765 -9.254391 13.798238
0.597300 23.875189 -9.321980 9.659575
-0.567900 23.300583 -8.263643 9.854460
-0.415700 23.618987 -10.152526 8.646865
0.271900 24.179303 -10.995494 8.584338
-0.024900 22.629643 -9.941207 7.581498
0.084300 21.923771 -9.177939 7.903670
0.211700 23.358553 -9.426838 6.336850
0.035200 22.632622 -9.118420 5.584213
0.035200 23.980130 -8.569888 6.599817
-0.654600 24.167038 -10.461389 5.819335
0.427500 24.091904 -10.449119 4.834204
0.597300 21.821031 -11.209821 7.233225
-0.567900 22.044819 -12.293429 7.785670
-0.415700 20.868809 -11.091894 6.298558
0.271900 20.653882 -10.160107 5.955155
-0.038900 19.973058 -12.187991 5.871012
0.100700 19.766239 -12.808633 6.742748
0.365400 18.620017 -11.636044 5.392317
0.004300 18.022873 -12.451613 4.982725
-0.243800 17.816866 -10.972563 6.507241
0.064200 17.588935 -11.701733 7.282137
0.064200 18.381236 -10.146684 6.939564
0.064200 16.883148 -10.584613 6.103805
-0.676100 18.805459 -10.657857 4.399602
0.410200 18.383793 -11.007608 3.587794
0.597300 20.547554 -13.149392 4.813086
-0.567900 20.003851 -14.239239 4.649866
-0.415700 21.628606 -12.807020 4.098877
0.271900 21.930125 -11.844755 4.155730
0.021300 22.400167 -13.755107 3.183876
0.112400 21.986590 -14.763547 3.194093
-0.123100 22.211070 -13.260097 1.760016
0.111200 21.151615 -13.270043 1.503973
0.111200 22.526236 -12.227316 1.611237
-0.311900 23.058442 -14.361968 0.604746
0.193300 24.052191 -14.487156 1.488872
0.597300 23.824732 -14.080848 3.692562
-0.567900 24.535818 -14.973277 3.175277
-0.415700 24.251991 -13.354558 4.706795
0.271900 23.514186 -12.808983 5.128796
-0.025200 25.457511 -13.604951 5.445181
0.069800 25.314779 -13.343524 6.493692
0.069800 25.737905 -14.653107 5.340967
0.597300 26.642219 -12.823951 4.910801
-0.567900 27.826618 -13.026393 5.255665
-0.415700 26.414408 -11.830707 3.956537
0.271900 25.457374 -11.682168 3.669967
-0.024900 27.426800 -10.960713 3.264752
0.084300 28.099123 -11.598185 2.690547
0.211700 26.671804 -10.076505 2.294571
0.035200 25.898556 -9.615358 2.909005
0.035200 27.307911 -9.237948 2.011207
-0.654600 26.021588 -10.667103 1.214172
0.427500 25.108975 -10.373463 1.163956
0.597300 28.187616 -10.058194 4.252893
-0.567900 27.584605 -9.583412 5.229238
-0.415700 29.473302 -9.967092 4.014581
0.271900 29.847858 -10.313782 3.143024
-0.001400 30.335959 -9.177150 4.944433
0.087600 29.860616 -9.273119 5.920617
-0.015200 31.771703 -9.555779 4.801245
0.029500 31.817090 -10.617350 5.044362
0.029500 32.104119 -9.600253 3.764118
-0.001100 32.660800 -8.732624 5.665561
-0.190600 32.673825 -9.038813 7.079901
0.169900 32.132313 -9.902113 7.437497
-0.234100 33.440641 -8.316334 7.973328
0.165600 33.564193 -8.606091 9.006367
0.322600 34.094930 -7.185759 7.548761
-0.557900 34.954893 -6.529964 8.366890
0.399200 34.906848 -6.829577 9.277670
-0.234100 34.090072 -6.798193 6.167844
0.165600 34.656271 -5.939770 5.837795
-0.190600 33.376865 -7.598522 5.219698
0.169900 33.482941 -7.409990 4.161581
0.597300 30.177982 -7.681002 4.486811
-0.567900 30.115205 -7.365168 3.326686
-0.415700 30.087568 -6.777289 5.467729
0.271900 30.129664 -7.108312 6.428782
-0.002400 29.933295 -5.331245 5.268544
0.097800 30.510599 -5.047499 4.387319
-0.034300 28.454841 -4.991049 4.995832
0.029500 28.416983 -3.972339 4.608917
0.029500 28.082089 -5.639304 4.203094
0.011800 27.516933 -5.090689 6.191983
-0.125600 27.177417 -6.343276 6.741511
0.133000 27.568182 -7.252226 6.308781
-0.170400 26.335021 -6.423229 7.864428
0.143000 26.085936 -7.388146 8.280685
-0.107200 25.827541 -5.249970 8.447933
0.129700 25.198405 -5.310626 9.325498
-0.170400 26.137973 -3.998643 7.886857
0.143000 25.737155 -3.096221 8.326398
-0.125600 26.974264 -3.920805 6.757990
0.133000 27.206363 -2.956909 6.329525
0.597300 30.476584 -4.508338 6.451951
-0.567900 30.557045 -4.987265 7.584357
-0.415700 30.818708 -3.244229 6.191277
0.271900 30.694350 -2.936439 5.237389
0.014300 31.307376 -2.284347 7.174717
0.104800 30.985081 -2.629148 8.157234
-0.204100 32.831401 -2.329612 7.171671
0.079700 33.068677 -3.393164 7.197520
0.079700 33.143935 -1.915893 6.212892
0.713000 33.369782 -1.630192 8.364699
-0.593100 32.740149 -0.697976 8.857072
-0.919100 34.507098 -2.048917 8.968487
0.419600 34.831973 -1.456152 9.718945
0.419600 35.148528 -2.709541 8.553465
0.597300 30.752218 -0.872546 6.867316
-0.567900 31.389294 -0.148773 6.067980
-0.254800 29.666037 -0.391830 7.497188
0.019200 28.766340 -1.135753 8.356026
0.039100 29.119809 -1.093074 9.386534
0.039100 28.662243 -2.172918 8.038897
0.018900 27.438643 -0.400319 8.223029
0.021300 26.803422 -0.560645 9.088606
0.021300 26.940699 -0.722218 7.309571
-0.007000 27.862629 1.062260 8.083874
0.025300 28.055297 1.480435 9.072486
0.025300 27.102991 1.650530 7.568633
-0.026600 29.161706 0.972190 7.270884
0.064100 28.921489 1.080231 6.212420
0.589600 30.173596 2.069765 7.660046
-0.574800 30.268786 3.107874 7.001797
-0.415700 30.991889 1.818653 8.683388
0.271900 30.760076 1.039981 9.283420
-0.025200 32.002648 2.703481 9.246300
0.069800 31.595846 3.674561 9.528474
0.069800 32.325611 2.246357 10.181620
0.597300 33.240247 2.945279 8.323153
-0.567900 33.890931 3.979454 8.424058
-0.415700 33.416052 1.961477 7.467610
0.271900 32.738595 1.212629 7.486870
-0.024900 34.310731 1.895699 6.225385
0.084300 35.084608 2.651669 6.358517
0.211700 35.100513 0.562841 6.266505
0.035200 34.513256 -0.315643 6.533903
0.035200 35.543959 0.420435 5.281018
-0.654600 36.084631 0.578832 7.227141
0.427500 36.737367 0.016052 6.804281
0.597300 33.516226 2.188349 4.914729
-0.567900 34.241958 2.325536 3.860944
-0.347900 32.224028 2.423638 4.855577
0.274700 31.615517 2.578455 5.646683
-0.263700 31.513688 2.654914 3.592524
0.156000 30.518238 2.651609 4.036575
-0.000700 31.754882 4.102493 3.160017
0.032700 32.818091 4.254477 2.974058
0.032700 31.325214 4.302477 2.178442
0.039000 31.057995 5.241257 3.908868
0.028500 29.990294 5.022500 3.925028
0.028500 31.352566 5.192355 4.957170
0.048600 31.417998 6.590367 3.293741
0.068700 32.456494 6.826604 3.525721
0.068700 31.371863 6.551393 2.205415
-0.529500 30.541631 7.629339 3.837465
0.345600 29.570454 7.773049 3.600280
0.807600 30.958415 8.686630 4.540294
-0.862700 32.173878 8.758923 5.019834
0.447800 32.708613 7.928761 5.231956
0.447800 32.394641 9.666400 5.404345
-0.862700 30.119338 9.639370 4.855593
0.447800 29.155281 9.446116 4.624613
0.447800 30.446144 10.475301 5.318761
0.734100 31.636449 1.474045 2.642471
-0.589400 31.586782 1.690434 1.416019
-0.516300 31.815914 0.274897 3.226469
0.293600 31.688553 0.262399 4.228328
0.038100 32.313902 -0.912177 2.513562
0.088000 32.536939 -0.627928 1.485188
-0.030300 33.680028 -1.376420 3.135611
-0.012200 34.448601 -0.610285 3.033482
-0.012200 33.589810 -1.695708 4.173889
0.799400 34.358270 -2.624249 2.545760
-0.801400 34.232594 -2.818587 1.334170
-0.801400 35.344148 -3.070856 3.235607
0.536600 31.239937 -2.046839 2.404429
-0.581900 30.877999 -2.648077 3.425745
-0.415700 30.826372 -2.401286 1.183178
0.271900 31.227151 -1.916852 0.385590
-0.002400 29.833809 -3.452209 0.911311
0.097800 29.711565 -4.084028 1.790582
-0.034300 28.463658 -2.800138 0.628611
0.029500 28.556935 -2.149489 -0.239624
0.029500 27.760410 -3.590326 0.359807
0.011800 27.854291 -1.992213 1.762753
-0.125600 28.230104 -0.648642 1.961846
0.133000 28.979172 -0.196795 1.326984
-0.170400 27.641646 0.107110 2.991670
0.143000 27.937488 1.135628 3.143798
-0.107200 26.664726 -0.473991 3.818481
0.129700 26.207130 0.107868 4.606291
-0.170400 26.277944 -1.810906 3.616969
0.143000 25.518967 -2.254633 4.247732
-0.125600 26.874708 -2.569451 2.593714
0.133000 26.574795 -3.596550 2.442590
0.597300 30.287323 -4.352845 -0.264867
-0.567900 29.781476 -4.173648 -1.377209
-0.254800 31.241507 -5.296741 -0.087282
0.019200 31.907481 -5.576624 1.145189
0.039100 31.189896 -5.575786 1.965660
0.039100 32.828855 -5.028256 1.341311
0.018900 32.579483 -6.977816 1.034493
0.021300 31.851436 -7.788834 1.051741
0.021300 33.458248 -7.141976 1.658125
-0.007000 33.006703 -6.859314 -0.482499
0.025300 33.094467 -7.858005 -0.910299
0.025300 33.956694 -6.360621 -0.674667
-0.026600 31.820291 -6.049871 -1.178130
0.064100 32.315433 -5.315024 -1.812905
0.589600 30.816330 -6.981923 -1.895919
-0.574800 31.047456 -7.366943 -3.060049
-0.415700 29.622945 -7.303843 -1.420602
0.271900 29.438720 -7.006665 -0.473056
0.033700 28.699567 -8.262767 -2.045279
0.082300 29.197109 -9.120830 -2.497253
-0.182500 27.756421 -8.828996 -0.991009
0.060300 27.111357 -8.028772 -0.628182
0.060300 27.115138 -9.582391 -1.448451
0.060300 28.320351 -9.301694 -0.186873
0.597300 27.889540 -7.651038 -3.208172
-0.567900 26.879920 -8.272609 -3.679542
-0.415700 28.223555 -6.423303 -3.632655
0.271900 29.015141 -6.007954 -3.160465
-0.087500 27.609979 -5.661585 -4.742350
0.096900 26.830617 -6.286584 -5.178092
0.298500 26.899526 -4.379360 -4.251740
-0.029700 27.609631 -3.739259 -3.733972
-0.319200 26.293104 -3.593689 -5.422208
0.079100 27.080911 -3.202090 -6.065577
0.079100 25.630181 -4.234130 -6.004307
0.079100 25.722271 -2.747799 -5.041179
-0.319200 25.766402 -4.708489 -3.270198
0.079100 26.168847 -5.206010 -2.387502
0.079100 25.281585 -3.786072 -2.947098
0.079100 25.027923 -5.350430 -3.748954
0.597300 28.609472 -5.412550 -5.893190
-0.567900 28.307063 -5.872924 -6.991189
-0.254800 29.812763 -4.819968 -5.708878
0.019200 30.926186 -5.190110 -6.544214
0.039100 30.830378 -4.923040 -7.596637
0.039100 31.049064 -6.262362 -6.391627
0.018900 32.121508 -4.369420 -5.901988
0.021300 32.354366 -3.421055 -6.386225
0.021300 33.052970 -4.916614 -6.047135
-0.007000 31.794421 -4.303658 -4.416476
0.025300 32.223610 -3.567379 -3.736921
0.025300 32.027190 -5.268052 -3.964966
-0.026600 30.248018 -4.099832 -4.510554
0.064100 29.897266 -4.631269 -3.625882
0.589600 29.947921 -2.578370 -4.486906
-0.574800 30.077847 -1.900916 -5.484122
-0.415700 29.850407 -1.997513 -3.284346
0.271900 29.839117 -2.605795 -2.471049
-0.001400 30.076486 -0.554823 -3.040640
0.087600 30.327887 -0.080594 -3.984553
-0.015200 28.790752 0.125164 -2.543650
0.029500 28.493876 -0.330810 -1.600285
0.029500 29.012061 1.172678 -2.335860
-0.001100 27.617615 0.102701 -3.512503
-0.190600 27.778309 0.548163 -4.841616
0.169900 28.747474 0.873634 -5.189540
-0.234100 26.674333 0.587588 -5.715405
0.165600 26.787686 0.927098 -6.731747
0.322600 25.396190 0.211514 -5.254875
-0.557900 24.329263 0.297811 -6.091009
0.399200 23.500829 0.088162 -5.630755
-0.234100 25.234401 -0.242067 -3.928293
0.165600 24.257639 -0.530792 -3.570465
-0.190600 26.345540 -0.305255 -3.065235
0.169900 26.212379 -0.640732 -2.046647
0.597300 31.283448 -0.265768 -2.118267
-0.567900 31.719498 -1.134527 -1.359692
-0.415700 31.824547 0.957365 -2.197647
0.271900 31.386478 1.632863 -2.807483
-0.024900 33.034280 1.487436 -1.371629
0.084300 33.142731 0.911634 -0.452504
0.211700 34.310737 1.242444 -2.220194
0.035200 35.216693 1.728421 -1.858010
0.035200 34.572458 0.184854 -2.253380
-0.654600 34.133451 1.711888 -3.560116
0.427500 33.330339 1.372832 -3.962174
0.597300 32.837123 2.997333 -1.173946
-0.567900 32.011532 3.567872 -1.805339
-0.415700 33.646956 3.634836 -0.296438
0.271900 34.432159 3.094371 0.037411
-0.025200 33.491365 5.096199 -0.037846
0.069800 32.623818 5.372752 0.561296
0.069800 34.324532 5.466127 0.559718
0.597300 33.525064 5.992448 -1.318760
-0.567900 32.875386 7.028753 -1.227422
-0.415700 34.227185 5.585103 -2.405223
0.271900 34.737526 4.714701 -2.359878
-0.027500 34.197636 6.269212 -3.755062
0.112300 34.326069 7.342656 -3.616054
-0.005000 35.314968 5.539331 -4.529551
0.033900 34.937009 4.524367 -4.652420
0.033900 35.329855 6.112810 -5.456376
-0.141500 36.698433 5.580027 -4.027998
-0.163800 37.590664 6.657740 -3.942672
0.206200 37.234119 7.584391 -4.367636
-0.341800 38.837399 6.294663 -3.478770
0.341200 39.650807 6.871912 -3.319880
0.138000 38.860352 4.954666 -3.302584
-0.260100 39.930698 4.161883 -2.811022
0.157200 40.862489 4.600271 -2.485478
-0.113400 39.740007 2.750342 -2.666966
0.141700 40.537742 2.199511 -2.190938
-0.197200 38.489765 2.195835 -3.080400
0.144700 38.280197 1.153795 -2.889011
-0.238700 37.508469 3.032994 -3.472244
0.170000 36.523044 2.633471 -3.661242
0.124300 37.623995 4.438370 -3.646470
0.597300 32.813412 6.148117 -4.484151
-0.567900 32.504689 6.821627 -5.474211
-0.516300 31.899870 5.301195 -4.099846
0.293600 32.287768 4.686051 -3.398965
0.038100 30.505307 5.088095 -4.618839
0.088000 30.423431 5.431041 -5.650240
-0.030300 30.234553 3.568524 -4.678478
-0.012200 30.109765 3.120925 -3.692484
-0.012200 29.259199 3.523032 -5.162949
0.799400 31.246833 2.751886 -5.550695
-0.801400 31.551224 3.220002 -6.702082
-0.801400 31.643886 1.663944 -5.075833
0.536600 29.433326 5.753474 -3.669634
-0.581900 28.253785 5.814982 -4.062095
-0.415700 29.760899 6.303448 -2.496351
0.271900 30.724569 6.286230 -2.195214
-0.002400 28.775897 7.053078 -1.683446
0.097800 27.772298 6.717227 -1.943366
-0.034300 28.937962 6.712112 -0.195501
0.029500 29.982710 6.824190 0.097780
0.029500 28.346522 7.410075 0.399633
0.011800 28.456608 5.301872 0.100925
-0.125600 27.089677 5.055768 0.329197
0.133000 26.391970 5.877539 0.371406
-0.170400 26.619783 3.739717 0.485381
0.143000 25.566155 3.561867 0.644684
-0.107200 27.515658 2.661199 0.412990
0.129700 27.158515 1.649207 0.521433
-0.170400 28.879590 2.901723 0.186458
0.143000 29.567034 2.073800 0.105206
-0.125600 29.349611 4.218164 0.041146
0.133000 30.395842 4.394875 -0.144867
0.597300 28.789000 8.559398 -1.996085
-0.567900 29.789547 9.083931 -2.477364
-0.415700 27.679654 9.270467 -1.768657
0.271900 26.859804 8.790303 -1.407948
0.014300 27.620449 10.732212 -1.920596
0.104800 28.404914 11.054899 -2.607639
-0.204100 26.267931 11.147929 -2.527623
0.079700 26.066258 10.554997 -3.418298
0.079700 25.470072 10.960503 -1.807797
0.713000 26.259106 12.618648 -2.937472
-0.593100 27.090382 13.071758 -3.713001
-0.919100 25.314056 13.405605 -2.482430
0.419600 25.218549 14.340873 -2.868316
0.419600 24.610732 13.090067 -1.822163
0.597300 27.864946 11.471488 -0.598679
-0.567900 28.322613 12.610737 -0.611662
-0.516300 27.554290 10.862041 0.549151
0.293600 27.218195 9.909049 0.529281
0.038100 27.424124 11.617755 1.798307
0.088000 26.843111 12.503315 1.550602
-0.030300 26.558456 10.850637 2.809733
-0.012200 26.091456 11.588139 3.464523
-0.012200 25.758834 10.319913 2.289790
0.799400 27.343574 9.871984 3.673314
-0.801400 27.384335 10.078464 4.906082
-0.801400 28.006762 8.957284 3.137444
0.536600 28.759395 12.159734 2.355194
-0.581900 28.755967 13.185068 3.023559
-0.415700 29.909846 11.583402 1.989989
0.271900 29.854630 10.729868 1.452846
-0.025200 31.262980 12.144230 2.101353
0.069800 31.360918 12.435448 3.147153
0.069800 31.983310 11.340107 1.950938
0.597300 31.564029 13.406117 1.319497
-0.567900 32.588073 14.122391 1.546157
-0.347900 30.683057 13.932849 0.469364
0.274700 29.857855 13.354640 0.399955
-0.240000 30.767402 15.057679 -0.405658
0.142600 31.455255 15.786065 0.023778
-0.009400 31.390668 14.643198 -1.794205
0.036200 31.759210 15.572351 -2.228886
0.036200 32.251951 14.001191 -1.609483
0.018700 30.485021 13.889112 -2.799941
0.010300 30.308104 12.879090 -2.430271
0.010300 29.539444 14.412498 -2.941571
-0.047900 31.179007 13.809539 -4.139802
0.062100 31.610079 14.767726 -4.429903
0.062100 32.018510 13.122264 -4.034986
-0.014300 30.298146 13.380741 -5.332055
0.113500 30.785408 13.425859 -6.306039
0.113500 29.986839 12.352432 -5.148262
-0.385400 29.008801 14.096740 -5.466013
0.340000 28.490385 14.074279 -4.599501
0.340000 29.261976 15.072230 -5.532527
0.340000 28.512261 13.748172 -6.273511
0.734100 29.435304 15.800533 -0.587893
-0.589400 29.228260 16.609416 -1.522159
-0.415700 28.433652 15.498161 0.244080
0.271900 28.615305 14.898493 1.032058
0.021300 27.088279 16.062974 0.104568
0.112400 26.868626 16.136859 -0.958520
-0.123100 26.029480 15.113408 0.682744
0.111200 25.036670 15.471814 0.404491
0.111200 26.158018 14.116442 0.261087
-0.311900 26.156588 15.069132 2.487763
0.193300 24.996263 14.459797 2.759816
0.597300 26.989212 17.491713 0.665677
-0.567900 27.908819 18.001960 1.304633
-0.347900 25.852157 18.138279 0.400609
0.274700 25.208683 17.659345 -0.225380
-0.240000 25.577092 19.552709 0.676143
0.142600 26.350169 20.142995 0.180990
-0.009400 24.213138 19.869345 0.046612
0.036200 24.188842 19.474934 -0.969058
0.036200 23.420249 19.387624 0.620575
0.018700 23.961388 21.374545 -0.020210
0.010300 23.857442 21.783258 0.984059
0.010300 24.801611 21.855983 -0.524097
-0.047900 22.678087 21.674748 -0.778681
0.062100 22.730596 21.249602 -1.779010
0.062100 21.826478 21.259057 -0.241950
-0.014300 22.568329 23.190594 -0.845819
0.113500 22.640044 23.591662 0.167113
0.113500 23.399042 23.589814 -1.431863
-0.385400 21.298679 23.613785 -1.445456
0.340000 21.219366 24.620376 -1.373471
0.340000 21.247301 23.372644 -2.433250
0.340000 20.486771 23.207284 -0.985027
0.734100 25.610997 19.953315 2.156767
-0.589400 25.729559 21.146570 2.441755
-0.415700 25.469601 18.999659 3.076869
0.271900 25.425451 18.040235 2.767265
-0.038900 25.636273 19.219399 4.518830
0.100700 25.699524 20.287632 4.708665
0.365400 24.457188 18.698295 5.361433
0.004300 24.713091 18.767611 6.419310
-0.243800 23.188961 19.512912 5.113304
0.064200 22.375087 19.116142 5.719680
0.064200 23.363483 20.549675 5.401361
0.064200 22.914067 19.467499 4.061508
-0.676100 24.156720 17.359677 5.049056
0.410200 23.434569 17.073804 5.644871
0.597300 26.942187 18.603601 4.999568
-0.567900 27.250410 17.440353 4.718962
-0.415700 27.688210 19.366486 5.797933
0.271900 27.421758 20.337324 5.879044
-0.025200 28.894106 18.776761 6.518388
0.069800 29.753260 18.520254 5.898584
0.069800 29.359542 19.561892 7.114250
0.597300 28.476138 17.655605 7.417978
-0.567900 29.370494 16.746806 7.583361
-0.415700 27.225034 17.562281 7.890570
0.271900 26.707639 18.426146 7.812225
-0.024900 26.882777 16.484412 8.916717
0.084300 27.750250 16.199112 9.511859
0.211700 25.752950 17.031562 9.734998
0.035200 25.642752 16.339884 10.570187
0.035200 26.064788 18.026969 10.051261
-0.654600 24.603675 17.002693 8.896569
0.427500 24.134625 17.814772 9.101813
0.597300 26.520267 15.179619 8.208985
-0.567900 26.477703 14.070154 8.780147
-0.415700 26.273410 15.247318 6.893900
0.271900 26.345953 16.155790 6.454143
-0.025200 25.867318 14.126326 6.044395
0.069800 26.246940 14.292505 5.041486
0.069800 26.316458 13.207931 6.422966
0.597300 24.351882 13.914294 5.975440
-0.567900 23.851588 13.422215 4.963527
-0.516300 23.606722 14.315188 7.008986
0.293600 24.079774 14.816467 7.751697
0.038100 22.147182 14.173496 7.103852
0.088000 21.833194 13.310998 6.516754
-0.030300 21.740870 13.918944 8.565899
-0.012200 22.133845 14.723674 9.190620
-0.012200 20.653822 13.938482 8.645921
0.799400 22.214786 12.569241 9.103400
-0.801400 22.681024 12.523474 10.263148
-0.801400 22.090907 11.543550 8.393775
0.536600 21.393577 15.389324 6.539516
-0.581900 21.970400 16.446915 6.285811
-0.415700 20.079097 15.249302 6.348142
0.271900 19.660303 14.343798 6.520229
-0.059700 19.194700 16.360134 5.966552
0.086900 19.717933 16.970341 5.228031
0.130300 17.915237 15.817871 5.290540
0.018700 17.441763 15.107121 5.969683
-0.320400 16.912342 16.948814 4.994704
0.088200 17.368738 17.701658 4.350133
0.088200 16.031791 16.543742 4.504196
0.088200 16.579521 17.417312 5.920766
-0.043000 18.276593 15.088061 3.974830
0.023600 18.521135 15.821331 3.205326
0.023600 19.156174 14.463969 4.120716
-0.066000 17.172927 14.162926 3.458262
0.018600 17.547337 13.650137 2.573940
0.018600 16.921706 13.421719 4.217868
0.018600 16.283533 14.730790 3.193525
0.597300 18.907942 17.261385 7.182926
-0.567900 18.609065 16.775651 8.279838
-0.516300 18.977660 18.576087 6.953932
0.293600 19.255862 18.843331 6.015964
0.039700 18.927403 19.666660 7.941382
0.110500 18.592445 19.270833 8.901033
0.056000 20.342226 20.244003 8.126778
-0.017300 20.712924 20.597764 7.162961
-0.017300 20.287491 21.093213 8.809680
0.013600 21.320492 19.215410 8.710357
-0.042500 20.903464 18.838623 9.646505
-0.042500 21.420044 18.375990 8.023540
0.805400 22.717009 19.784376 8.977868
-0.818800 23.093628 20.859148 8.460918
-0.818800 23.481939 19.141740 9.722145
0.536600 17.964582 20.815857 7.562435
-0.581900 17.549128 21.575298 8.441062
-0.415700 17.545853 20.948209 6.297220
0.271900 17.962642 20.341065 5.597380
0.014300 16.517794 21.900797 5.852236
0.104800 15.860960 22.138697 6.691826
-0.204100 17.190698 23.211963 5.394636
0.079700 17.773260 23.628221 6.213574
0.079700 17.869647 22.998968 4.569903
0.713000 16.195809 24.271747 4.935457
-0.593100 14.990854 24.173738 5.132824
-0.919100 16.662545 25.313170 4.292962
0.419600 16.017833 26.044148 4.020401
0.419600 17.663923 25.427868 4.186650
0.597300 15.640662 21.308120 4.733534
-0.567900 16.022216 21.302751 3.561869
-0.415700 14.417759 20.883247 5.067041
0.271900 14.137760 20.918375 6.037718
-0.001400 13.461028 20.385532 4.066708
0.087600 13.996312 19.689083 3.419581
-0.015200 12.318356 19.607702 4.736335
0.029500 12.244564 19.875806 5.791519
0.029500 11.370736 19.881515 4.274531
-0.001100 12.490190 18.110869 4.605664
-0.190600 13.284110 17.434478 5.543686
0.169900 13.735656 17.974387 6.363666
-0.234100 13.487902 16.051981 5.426513
0.165600 14.097775 15.546615 6.159036
0.322600 12.904223 15.337781 4.360602
-0.557900 13.098346 13.997033 4.268551
0.399200 13.507708 13.693789 5.101076
-0.234100 12.114475 16.015636 3.407949
0.165600 11.666915 15.454602 2.604147
-0.190600 11.904823 17.405198 3.533097
0.169900 11.299142 17.933721 2.810082
0.597300 12.903876 21.468745 3.132716
-0.567900 12.326187 21.128474 2.103697
-0.415700 13.075032 22.755970 3.446478
0.271900 13.598677 22.983261 4.287226
0.014300 12.689358 23.872302 2.580004
0.104800 11.906738 23.523680 1.905317
-0.204100 12.075864 24.970263 3.470759
0.079700 11.324516 24.509999 4.108573
0.079700 12.855186 25.388379 4.108425
0.713000 11.403166 26.120557 2.736739
-0.593100 11.832375 27.259994 2.771335
-0.919100 10.288143 25.911273 2.085429
0.419600 9.817229 26.746546 1.747222
0.419600 9.819283 25.016888 2.127424
0.597300 13.844749 24.340660 1.667145
-0.567900 13.695805 25.343588 0.974529
-0.516300 14.981466 23.641278 1.619600
0.293600 15.087529 22.836561 2.225889
0.038100 16.036537 23.872392 0.622951
0.088000 16.172240 24.948766 0.506236
-0.030300 17.356921 23.304702 1.162405
-0.012200 17.555404 23.718880 2.150887
-0.012200 17.266345 22.222192 1.255374
0.799400 18.528974 23.637808 0.246908
-0.801400 19.160968 24.713042 0.392495
-0.801400 18.786142 22.852934 -0.690855
0.536600 15.654904 23.295045 -0.764399
-0.581900 14.820856 22.397009 -0.876226
-0.415700 16.244693 23.805226 -1.847629
0.271900 16.917242 24.551956 -1.715741
0.033700 15.926991 23.431401 -3.228151
0.082300 14.878976 23.133267 -3.260728
-0.182500 16.070152 24.695933 -4.084425
0.060300 15.616474 24.530567 -5.059788
0.060300 15.563442 25.536418 -3.608061
0.060300 17.124975 24.942539 -4.214368
0.597300 16.728091 22.234657 -3.802371
-0.567900 16.417646 21.776198 -4.907149
-0.415700 17.746031 21.719217 -3.100038
0.271900 18.017020 22.184631 -2.236605
-0.038900 18.543001 20.545225 -3.535719
0.100700 17.943822 19.946262 -4.220743
0.365400 19.827548 20.961342 -4.280909
0.004300 20.339649 20.058933 -4.617411
-0.243800 19.585479 21.860056 -5.493404
0.064200 18.864671 21.398437 -6.164362
0.064200 19.198825 22.824252 -5.166321
0.064200 20.524069 22.011848 -6.026698
-0.676100 20.689625 21.681155 -3.434304
0.410200 21.593131 21.620207 -3.808164
0.597300 18.954709 19.588922 -2.408914
-0.567900 19.259642 18.430367 -2.686794
-0.415700 18.968285 20.032673 -1.147355
0.271900 18.751718 21.012310 -0.987733
-0.003100 19.556087 19.285410 -0.027402
0.085000 20.607621 19.101976 -0.254442
-0.003600 19.470338 20.163350 1.228783
0.017100 19.743502 21.187118 0.982143
0.017100 18.440941 20.158713 1.592084
-0.064500 20.408035 19.706814 2.348016
0.035200 20.350348 18.625593 2.471468
0.035200 21.435031 19.975873 2.101863
0.695100 20.007581 20.349606 3.664210
-0.608600 19.344565 19.734252 4.477955
-0.940700 20.325639 21.600472 3.914080
0.425100 20.064350 21.975281 4.812099
0.425100 20.783822 22.169081 3.209029
0.597300 18.895359 17.918666 0.226789
-0.567900 19.594394 16.947299 0.505963
-0.415700 17.568763 17.808736 0.084836
0.271900 17.040482 18.633904 -0.173318
-0.087500 16.834010 16.548771 0.324087
0.096900 17.128586 16.158209 1.297628
0.298500 15.316291 16.819848 0.365934
-0.029700 15.009166 17.291524 -0.564237
-0.319200 14.461737 15.567119 0.542830
0.079100 13.406811 15.836754 0.549148
0.079100 14.629466 14.868078 -0.276608
0.079100 14.716647 15.095460 1.488308
-0.319200 14.984342 17.744452 1.547792
0.079100 15.468819 18.713664 1.434867
0.079100 13.909634 17.896395 1.610520
0.079100 15.319683 17.291436 2.478505
0.597300 17.213255 15.473181 -0.703236
-0.567900 17.346780 14.299595 -0.356515
-0.347900 17.491325 15.861416 -1.953643
0.274700 17.339373 16.834567 -2.201601
-0.263700 18.064386 14.967570 -2.970952
0.156000 17.543209 14.016320 -2.933035
-0.000700 17.860612 15.573404 -4.367869
0.032700 18.134617 16.629520 -4.351433
0.032700 18.507528 15.062390 -5.082767
0.039000 16.408187 15.409520 -4.837913
0.028500 16.233911 14.361067 -5.083438
0.028500 15.718664 15.696673 -4.045430
0.048600 16.136567 16.275335 -6.070023
0.068700 16.222635 17.329009 -5.797441
0.068700 16.887787 16.041564 -6.819812
-0.529500 14.805203 15.998389 -6.626808
0.345600 14.287866 15.232606 -6.217852
0.807600 14.215011 16.605546 -7.635994
-0.862700 14.650033 17.675535 -8.229286
0.447800 15.406394 18.217545 -7.824113
0.447800 14.092030 18.032481 -8.995465
-0.862700 13.112198 16.130495 -8.110930
0.447800 12.700963 15.322318 -7.669220
0.447800 12.694408 16.614656 -8.900909
0.734100 19.529749 14.614418 -2.720205
-0.589400 19.961068 13.566463 -3.192419
-0.516300 20.283997 15.403787 -1.959174
0.293600 19.862477 16.234780 -1.566923
0.038100 21.738984 15.237127 -1.828020
0.088000 22.079062 14.620323 -2.658025
-0.030300 22.405451 16.613977 -1.978031
-0.012200 21.853726 17.208600 -2.708603
-0.012200 22.386606 17.143668 -1.023728
0.799400 23.836728 16.475034 -2.487601
-0.801400 24.030641 15.778134 -3.504109
-0.801400 24.765639 17.086734 -1.923488
0.536600 22.212822 14.514054 -0.553410
-0.581900 23.178879 13.752399 -0.606954
-0.415700 21.540979 14.726028 0.579576
0.271900 20.769332 15.383397 0.559008
0.021300 21.988919 14.260470 1.899693
0.112400 23.037270 13.967156 1.830626
-0.123100 21.925420 15.446262 2.874715
0.111200 20.891935 15.756941 3.024518
0.111200 22.349826 15.154645 3.836606
-0.311900 22.882651 16.843007 2.209525
0.193300 23.332810 17.279100 3.399154
0.597300 21.225477 13.009798 2.388446
-0.567900 20.222662 12.609661 1.792251
-0.347900 21.701042 12.359549 3.459957
0.274700 22.507264 12.748196 3.943053
-0.263700 21.139500 11.092378 3.964582
0.156000 21.081088 10.383578 3.136451
-0.000700 22.014286 10.481032 5.064577
0.032700 22.082085 11.205225 5.872232
0.032700 21.510175 9.592587 5.451073
0.039000 23.429272 10.076348 4.635799
0.028500 23.372628 9.411488 3.774504
0.028500 23.998742 10.959584 4.357715
0.048600 24.147973 9.348312 5.779272
0.068700 23.639525 8.398721 5.958697
0.068700 25.166614 9.123677 5.467717
-0.529500 24.142980 10.126580 7.034185
0.345600 23.252945 10.493406 7.367668
0.807600 25.137230 10.322930 7.873416
-0.862700 26.381995 10.064562 7.595750
0.447800 26.679917 9.904902 6.633460
0.447800 27.061806 10.244961 8.315771
-0.862700 24.870069 10.786587 9.054074
0.447800 23.920148 11.057518 9.291760
0.447800 25.613165 10.855779 9.745405
0.734100 19.731886 11.244695 4.537727
-0.589400 19.473025 12.115896 5.374388
-0.415700 18.874463 10.299325 4.169089
0.271900 19.210119 9.611054 3.503412
-0.051800 17.559616 10.061774 4.750263
0.092200 17.222812 10.974962 5.243187
-0.110200 16.594006 9.729775 3.602173
0.045700 16.585382 10.565275 2.901838
0.045700 16.970539 8.851862 3.073634
0.353100 15.155611 9.438347 4.056154
-0.036100 15.148835 8.587885 4.736106
-0.412100 14.522575 10.638825 4.762807
0.100000 15.013584 10.807607 5.718543
0.100000 14.618058 11.529111 4.149073
0.100000 13.473249 10.433036 4.961468
-0.412100 14.320112 9.067449 2.836777
0.100000 14.425988 9.814502 2.055098
0.100000 14.643257 8.098259 2.459153
0.100000 13.280774 9.003643 3.129954
0.597300 17.613837 8.931535 5.789543
-0.567900 18.134382 7.852465 5.517156
-0.415700 17.021024 9.162613 6.960150
0.271900 16.619830 10.083167 7.088494
-0.038900 16.792130 8.171067 8.031347
0.100700 16.535693 8.734685 8.927547
0.365400 15.539463 7.337255 7.685163
0.004300 15.697463 6.799857 6.749080
-0.243800 15.075971 6.359799 8.761940
0.064200 15.680300 5.455762 8.728905
0.064200 15.157413 6.817872 9.747868
0.064200 14.037109 6.082605 8.585840
-0.676100 14.460536 8.244892 7.526423
0.410200 13.892851 7.930944 6.795206
0.597300 18.070190 7.393565 8.414554
-0.567900 18.059929 6.190966 8.678493
-0.415700 19.211381 8.091478 8.415741
0.271900 19.143694 9.092234 8.247049
-0.025200 20.551009 7.563531 8.696378
0.069800 21.223822 8.406404 8.858310
0.069800 20.512674 6.981370 9.617820
0.597300 21.160183 6.674028 7.601069
-0.567900 22.323053 6.287027 7.726856
-0.415700 20.419471 6.344017 6.539827
0.271900 19.505759 6.775235 6.447599
-0.051800 20.809933 5.392927 5.493481
0.092200 21.236519 4.507055 5.962375
-0.110200 19.545946 4.967409 4.713794
0.045700 19.145927 5.838717 4.196156
0.045700 19.831680 4.248648 3.951832
0.353100 18.414267 4.345199 5.559517
-0.036100 18.044691 5.080199 6.271702
-0.412100 17.245522 3.939818 4.662638
0.100000 17.573452 3.203090 3.929739
0.100000 16.445187 3.511325 5.265194
0.100000 16.860842 4.819680 4.148018
-0.412100 18.871812 3.105826 6.329837
0.100000 19.600876 3.389152 7.085495
0.100000 18.018693 2.654242 6.835087
0.100000 19.302242 2.382252 5.639323
0.597300 21.891449 5.986512 4.572764
-0.567900 21.770471 7.131049 4.131071
-0.415700 22.950108 5.226572 4.271374
0.271900 22.977710 4.279082 4.636960
-0.051800 24.108011 5.713185 3.503793
0.092200 24.435747 6.656381 3.938997
-0.110200 25.260466 4.697063 3.614114
0.045700 24.861452 3.697830 3.432551
0.045700 25.984349 4.913511 2.831968
0.353100 26.018058 4.709360 4.951981
-0.036100 25.309575 4.644570 5.775964
-0.412100 26.961643 3.506407 5.014663
0.100000 27.533551 3.530309 5.941693
0.100000 26.373510 2.589060 4.988860
0.100000 27.647540 3.526029 4.167580
-0.412100 26.870068 5.973588 5.110572
0.100000 26.235747 6.854276 5.191114
0.100000 27.473651 5.907210 6.014652
0.100000 27.531683 6.094898 4.252342
0.597300 23.754301 5.996525 2.031014
-0.567900 23.514884 5.074020 1.253939
-0.516300 23.743556 7.274666 1.647111
0.293600 23.949540 7.967221 2.347191
0.038100 23.272519 7.771358 0.345514
0.088000 22.338714 7.262604 0.103960
-0.030300 22.955185 9.266934 0.498936
-0.012200 22.368757 9.416018 1.406649
-0.012200 23.883315 9.831992 0.602875
0.799400 22.151079 9.808449 -0.677677
-0.801400 20.916534 9.646952 -0.735953
-0.801400 22.697479 10.440959 -1.600708
0.536600 24.272624 7.505153 -0.800791
-0.581900 25.437631 7.903894 -0.727311
-0.415700 23.827557 6.828915 -1.866391
0.271900 22.843476 6.582880 -1.897241
-0.051800 24.674433 6.372080 -2.981336
0.092200 25.656492 6.111335 -2.587180
-0.110200 24.046461 5.111978 -3.610210
0.045700 22.993562 5.316098 -3.810665
0.045700 24.525364 4.916506 -4.569397
0.353100 24.166283 3.840176 -2.750576
-0.036100 23.884862 4.057434 -1.720417
-0.412100 23.226976 2.761326 -3.291561
0.100000 23.305842 1.860783 -2.683820
0.100000 22.195793 3.114250 -3.255665
0.100000 23.483723 2.522339 -4.323416
-0.412100 25.592268 3.284025 -2.779290
0.100000 25.882243 3.034011 -3.799768
0.100000 26.295623 4.013009 -2.379650
0.100000 25.649462 2.385937 -2.166915
0.597300 24.894395 7.452879 -4.053879
-0.567900 24.000828 8.242932 -4.345200
-0.415700 26.053965 7.444927 -4.714446
0.271900 26.754128 6.759938 -4.446646
0.033700 26.398200 8.363355 -5.802613
0.082300 26.006601 9.350708 -5.550223
-0.182500 27.927398 8.487779 -5.873540
0.060300 28.317513 8.808723 -4.907398
0.060300 28.368384 7.526953 -6.139008
0.060300 28.202387 9.227605 -6.624411
0.597300 25.744334 7.951535 -7.141913
-0.567900 26.406604 7.485193 -8.073438
-0.415700 24.430398 8.166993 -7.259662
0.271900 23.975936 8.612739 -6.464801
-0.051800 23.607082 7.903512 -8.456274
0.092200 23.812730 6.883164 -8.777106
-0.110200 22.119438 8.022612 -8.061320
0.045700 22.031515 8.715190 -7.222409
0.045700 21.551567 8.450143 -8.888170
0.353100 21.476502 6.679607 -7.679692
-0.036100 22.118891 6.148766 -6.976511
-0.412100 20.121279 6.925916 -7.019048
0.100000 20.250129 7.543852 -6.130318
0.100000 19.436937 7.414191 -7.711829
0.100000 19.692772 5.972523 -6.705343
-0.412100 21.240110 5.810128 -8.920040
0.100000 22.189405 5.506703 -9.356989
0.100000 20.686524 4.918058 -8.632184
0.100000 20.658885 6.360674 -9.659450
0.597300 23.944590 8.791456 -9.675333
-0.567900 23.378804 8.605335 -10.755588
-0.516300 24.910939 9.696443 -9.517573
0.293600 25.288308 9.663430 -8.581304
0.039700 25.521824 10.424870 -10.662360
0.110500 24.781305 10.760265 -11.388472
0.056000 26.229933 11.644585 -9.944383
-0.017300 26.650622 12.176821 -10.797523
-0.017300 25.472458 12.258068 -9.456567
0.013600 27.441316 11.330148 -9.095644
-0.042500 27.233333 10.744164 -8.200397
-0.042500 28.145970 10.805179 -9.740594
0.805400 28.037143 12.633672 -8.581227
-0.818800 27.416712 13.210006 -7.649773
-0.818800 29.172672 13.047810 -8.888615
0.536600 26.501838 9.540282 -11.493485
-0.581900 26.778906 9.859219 -12.627666
-0.347900 26.981216 8.407578 -10.968710
0.274700 26.899323 8.255534 -9.973584
-0.240000 27.962470 7.476945 -11.602445
0.142600 28.605322 8.030757 -12.286647
-0.009400 28.846510 6.780143 -10.516305
0.036200 28.204736 6.080747 -9.980515
0.036200 29.690466 6.281407 -10.992854
0.018700 29.505285 7.734091 -9.567823
0.010300 29.859356 8.544681 -10.204755
0.010300 28.812472 8.243974 -8.898395
-0.047900 30.587442 7.046177 -8.645680
0.062100 31.254763 7.795617 -8.220099
0.062100 30.069826 6.573203 -7.811133
-0.014300 31.451449 5.914171 -9.169968
0.113500 30.754893 5.107706 -9.399143
0.113500 31.884362 6.358205 -10.066360
-0.385400 32.425504 5.313946 -8.220130
0.340000 32.016928 4.774454 -7.470386
0.340000 33.053714 4.674725 -8.685803
0.340000 32.860380 6.076203 -7.720188
0.734100 27.182876 6.441093 -12.403360
-0.589400 26.437370 5.610079 -11.923000
-0.516300 27.482550 6.335570 -13.718768
0.293600 27.914466 7.113758 -14.196230
0.038100 26.891334 5.236306 -14.534906
0.088000 25.807050 5.336376 -14.584091
-0.030300 27.277134 5.474280 -15.980389
-0.012200 27.060084 6.483142 -16.331369
-0.012200 28.356339 5.391074 -16.108793
0.799400 26.514308 4.386302 -16.754189
-0.801400 25.245495 4.416083 -16.641717
-0.801400 27.174693 3.585223 -17.471645
0.536600 27.199028 3.849818 -13.997836
-0.581900 26.546096 2.853262 -14.232323
-0.415700 28.345722 3.689236 -13.203989
0.271900 28.958167 4.479322 -13.059865
-0.001400 28.552388 2.446279 -12.343567
0.087600 28.703821 1.626245 -13.045499
-0.015200 29.849690 2.654688 -11.438043
0.029500 30.694101 2.950591 -12.060543
0.029500 29.727077 3.500904 -10.762031
-0.001100 30.176742 1.422401 -10.636005
-0.190600 30.039077 1.348061 -9.211145
0.169900 29.656439 2.222675 -8.706129
-0.234100 30.175392 0.127115 -8.470650
0.165600 30.009739 0.152989 -7.403742
0.322600 30.384927 -1.079769 -9.112012
-0.557900 30.383413 -2.260307 -8.354619
0.399200 30.204998 -2.081918 -7.428363
-0.234100 30.534861 -1.026271 -10.556927
0.165600 30.694656 -1.911438 -11.154706
-0.190600 30.379153 0.188011 -11.231048
0.169900 30.514259 0.188948 -12.302563
0.597300 27.434841 2.034491 -11.462097
-0.567900 26.922469 0.937606 -11.376011
-0.415700 26.988346 3.013928 -10.661276
0.271900 27.340506 3.948250 -10.819272
-0.087500 25.970991 2.839573 -9.602403
0.096900 26.192402 1.935654 -9.033376
0.298500 25.981513 4.037973 -8.627145
-0.029700 25.853118 4.956648 -9.199975
-0.319200 24.862818 3.966351 -7.581472
0.079100 24.937857 4.820552 -6.908697
0.079100 23.885382 4.002567 -8.059911
0.079100 24.942544 3.045408 -7.001580
-0.319200 27.316831 4.113465 -7.870013
0.079100 27.455679 3.219433 -7.262134
0.079100 28.148825 4.208732 -8.563158
0.079100 27.316607 4.984542 -7.212623
0.597300 24.601187 2.641875 -10.245387
-0.567900 23.886373 1.692799 -9.918313
-0.347900 24.292831 3.452994 -11.268638
0.274700 24.943623 4.202318 -11.486668
-0.263700 23.145394 3.218100 -12.157867
0.156000 22.224508 3.268375 -11.573515
-0.000700 23.099112 4.276590 -13.270646
0.032700 24.015323 4.206084 -13.857158
0.032700 22.261122 4.050537 -13.932533
0.039000 22.936624 5.716038 -12.753286
0.028500 21.980612 5.820848 -12.237879
0.028500 23.743621 5.959317 -12.061703
0.048600 22.993316 6.681264 -13.940591
0.068700 23.899996 6.468534 -14.506397
0.068700 22.131460 6.506330 -14.586251
-0.529500 23.008631 8.088363 -13.510295
0.345600 22.746488 8.292273 -12.549431
0.807600 23.549241 9.099387 -14.161195
-0.862700 24.182960 8.965783 -15.292062
0.447800 24.173212 8.078074 -15.788697
0.447800 24.806455 9.712052 -15.552584
-0.862700 23.456048 10.306119 -13.697773
0.447800 22.842414 10.497888 -12.902981
0.447800 23.716133 11.084728 -14.281920
0.734100 23.204047 1.812062 -12.761923
-0.589400 22.175763 1.141428 -12.811969
-0.415700 24.386128 1.344839 -13.185587
0.271900 25.135437 2.010822 -13.308473
-0.024900 24.487019 0.040652 -13.830898
0.084300 23.829022 -0.089470 -14.690086
0.211700 25.884394 -0.164015 -14.360261
0.035200 26.612423 0.027651 -13.572011
0.035200 25.787562 -1.199166 -14.687674
-0.654600 26.086114 0.725483 -15.411674
0.427500 26.369537 1.497583 -14.916569
0.597300 24.230447 -1.109366 -12.853292
-0.567900 23.573962 -2.039317 -13.249866
-0.347900 24.717277 -1.038066 -11.600850
0.274700 25.296630 -0.236173 -11.362339
-0.240000 24.462565 -2.052985 -10.556985
0.142600 24.742774 -3.037468 -10.932491
-0.009400 25.272964 -1.735726 -9.282587
0.036200 25.109305 -0.692722 -9.003995
0.036200 24.888441 -2.348821 -8.465007
0.018700 26.788537 -1.986584 -9.370556
0.010300 27.231481 -1.337942 -10.125672
0.010300 27.219770 -1.705136 -8.408573
-0.047900 27.164400 -3.453560 -9.649162
0.062100 27.998778 -3.727193 -9.000405
0.062100 26.326592 -4.111787 -9.409664
-0.014300 27.600808 -3.656924 -11.105275
0.113500 26.825866 -3.279674 -11.778284
0.113500 28.512843 -3.077932 -11.271923
-0.385400 27.855654 -5.086174 -11.388669
0.340000 28.369808 -5.530060 -10.632606
0.340000 26.977222 -5.602962 -11.479600
0.340000 28.387274 -5.220576 -12.237060
0.734100 22.976096 -2.150447 -10.206683
-0.589400 22.452576 -3.256488 -10.073575
-0.415700 22.289608 -1.009417 -10.114412
0.271900 22.807788 -0.139680 -10.181251
-0.059700 20.846503 -0.946167 -9.835880
0.086900 20.627241 -1.623418 -9.008856
0.130300 20.464463 0.480886 -9.377246
0.018700 20.839136 1.195209 -10.113363
-0.320400 18.935680 0.642109 -9.272762
0.088200 18.469227 0.523867 -10.250753
0.088200 18.530755 -0.107047 -8.591883
0.088200 18.682713 1.634512 -8.903079
-0.043000 21.117097 0.775871 -8.003307
0.023600 20.581955 0.232274 -7.223516
0.023600 22.149323 0.427210 -7.996289
-0.066000 21.157110 2.262809 -7.638258
0.018600 21.710394 2.808002 -8.402037
0.018600 20.151436 2.670155 -7.553392
0.018600 21.664231 2.384946 -6.680373
0.597300 20.028757 -1.447309 -11.039480
-0.567900 19.071509 -2.196758 -10.854621
-0.415700 20.430078 -1.129238 -12.274669
0.271900 21.198342 -0.477169 -12.388838
0.033700 19.807127 -1.688705 -13.477780
0.082300 18.734348 -1.492955 -13.435819
-0.182500 20.380057 -0.971497 -14.704633
0.060300 21.447801 -1.175394 -14.792562
0.060300 19.872115 -1.325387 -15.602308
0.060300 20.226484 0.102669 -14.608352
0.597300 19.993397 -3.216775 -13.580902
-0.567900 19.067592 -3.924692 -13.964768
-0.516300 21.159791 -3.735415 -13.193190
0.293600 21.909341 -3.088125 -12.969009
0.039700 21.485901 -5.169615 -13.141647
0.110500 21.219196 -5.632171 -14.092289
0.056000 23.015207 -5.241992 -12.987426
-0.017300 23.463466 -4.634547 -13.774872
-0.017300 23.281493 -4.779929 -12.038635
0.013600 23.676467 -6.621515 -13.074525
-0.042500 23.154586 -7.337995 -12.440529
-0.042500 23.622108 -6.979991 -14.104743
0.805400 25.141663 -6.487617 -12.630073
-0.818800 26.041289 -6.384315 -13.490043
-0.818800 25.423515 -6.351691 -11.417048
0.536600 20.704860 -5.913326 -12.027065
-0.581900 20.299287 -7.064144 -12.211556
-0.415700 20.390678 -5.237618 -10.913008
0.271900 20.796778 -4.317268 -10.791530
-0.001400 19.462038 -5.716637 -9.873961
0.087600 19.733797 -6.736566 -9.599489
-0.015200 19.623581 -4.826422 -8.624537
0.029500 20.600965 -5.033055 -8.187866
0.029500 19.638361 -3.787494 -8.946415
-0.001100 18.579031 -4.950346 -7.520388
-0.190600 18.103423 -6.210966 -7.105186
0.169900 18.460511 -7.115488 -7.579644
-0.234100 17.178837 -6.303005 -6.047105
0.165600 16.820172 -7.265600 -5.720456
0.322600 16.709283 -5.139855 -5.402313
-0.557900 15.790152 -5.257788 -4.406176
0.399200 15.558607 -4.422780 -3.970774
-0.234100 17.192285 -3.876843 -5.805026
0.165600 16.856126 -2.985505 -5.297278
-0.190600 18.126479 -3.787770 -6.858420
0.169900 18.514878 -2.820525 -7.145925
0.597300 18.011074 -5.757003 -10.389074
-0.567900 17.331617 -6.778288 -10.263544
-0.415700 17.548320 -4.692828 -11.056367
0.271900 18.138616 -3.868505 -11.116659
-0.023700 16.222901 -4.665482 -11.690383
0.088000 15.473264 -4.895160 -10.932246
0.034200 15.925301 -3.267789 -12.253215
0.024100 16.751527 -2.937339 -12.882806
0.024100 15.024652 -3.320597 -12.865494
0.001800 15.680994 -2.235283 -11.149931
0.044000 14.871752 -2.589896 -10.512443
0.044000 16.576345 -2.140557 -10.536898
-0.273700 15.233288 -0.597267 -11.782974
-0.053600 14.955103 0.251771 -10.208675
0.068400 14.677769 1.288569 -10.398771
0.068400 14.151451 -0.242813 -9.662069
0.068400 15.868636 0.225297 -9.614419
0.597300 16.078587 -5.730868 -12.789648
-0.567900 15.028704 -6.366280 -12.866473
-0.415700 17.128790 -5.971155 -13.585461
0.271900 17.933092 -5.359816 -13.490444
0.014300 17.192551 -7.000726 -14.631527
0.104800 16.427380 -6.793424 -15.381902
-0.204100 18.576560 -6.905916 -15.300664
0.079700 18.738411 -5.889456 -15.651743
0.079700 19.354028 -7.138456 -14.579401
0.713000 18.716767 -7.833907 -16.492088
-0.593100 18.219649 -7.531832 -17.565698
-0.919100 19.384139 -8.952184 -16.354550
0.419600 19.480611 -9.579406 -17.140486
0.419600 19.909669 -9.162748 -15.508791
0.597300 16.932055 -8.413410 -14.078019
-0.567900 16.122238 -9.147329 -14.633730
-0.415700 17.555480 -8.738384 -12.943794
0.271900 18.169271 -8.028746 -12.569933
-0.058100 17.333219 -9.948486 -12.133880
0.136000 17.534505 -10.870298 -12.679636
-0.007400 18.384295 -10.061014 -10.923151
0.036700 19.292659 -9.643430 -11.357426
0.036700 18.050093 -9.435617 -10.095324
0.186800 18.720596 -11.465915 -10.462800
-0.543200 18.792084 -12.662119 -11.257534
0.163500 19.117652 -13.644076 -10.375668
0.143500 19.292519 -14.690051 -10.580034
-0.279500 19.233771 -13.208729 -9.138723
0.333900 19.292948 -13.809424 -8.328929
-0.220700 19.000602 -11.826880 -9.189371
0.186200 18.934917 -11.077995 -8.413957
0.597300 15.819543 -10.101890 -11.691863
-0.567900 15.245256 -11.172128 -11.893895
-0.415700 15.206082 -9.033136 -11.181352
0.271900 15.754748 -8.190007 -11.052897
-0.051800 13.811741 -9.050337 -10.732448
0.092200 13.664426 -9.937224 -10.116027
-0.110200 13.549389 -7.801865 -9.868598
0.045700 13.825811 -6.916505 -10.442749
0.045700 12.481463 -7.740520 -9.656442
0.353100 14.316809 -7.794823 -8.528249
-0.036100 15.378896 -7.961133 -8.701949
-0.412100 14.152550 -6.437710 -7.847064
0.100000 13.102426 -6.199086 -7.718395
0.100000 14.623556 -6.457929 -6.866610
0.100000 14.644363 -5.670402 -8.444251
-0.412100 13.802871 -8.870619 -7.567662
0.100000 12.727204 -8.773959 -7.431179
0.100000 14.039759 -9.859856 -7.956466
0.100000 14.298154 -8.766590 -6.602910
0.597300 12.811767 -9.184183 -11.896773
-0.567900 11.833102 -9.926550 -11.772894
-0.415700 13.049539 -8.543104 -13.049195
0.271900 13.855298 -7.926363 -13.113073
-0.059700 12.183007 -8.728908 -14.229635
0.086900 11.172186 -8.891028 -13.855423
0.130300 12.057106 -7.478104 -15.128954
0.018700 11.347835 -7.736414 -15.915221
-0.320400 11.439932 -6.314884 -14.334037
0.088200 12.118237 -6.007682 -13.539851
0.088200 11.244249 -5.468022 -14.988631
0.088200 10.490984 -6.630254 -13.900885
-0.043000 13.369929 -7.079268 -15.823738
0.023600 14.078377 -6.703015 -15.094113
0.023600 13.792623 -7.968973 -16.277919
-0.066000 13.194862 -6.026361 -16.926116
0.018600 12.465078 -6.371082 -17.657878
0.018600 12.864006 -5.078471 -16.504535
0.018600 14.150341 -5.867603 -17.424730
0.597300 12.493587 -10.005204 -15.026656
-0.567900 11.572578 -10.493825 -15.683623
-0.516300 13.679334 -10.622304 -14.872415
0.293600 14.344976 -10.236519 -14.218057
0.038100 13.941411 -11.934139 -15.413884
0.088000 13.520551 -11.951265 -16.419211
-0.030300 15.501572 -12.161869 -15.447172
-0.012200 15.936914 -11.346850 -16.025382
-0.012200 15.931779 -12.144004 -14.445819
0.799400 15.877405 -13.464830 -16.125287
-0.801400 15.688262 -13.558511 -17.345486
-0.801400 16.416864 -14.378414 -15.393306
0.536600 13.463982 -13.013978 -14.467592
-0.581900 13.367304 -14.192513 -14.920611
-0.415700 13.131820 -12.773754 -13.154731
0.271900 13.322179 -11.814414 -12.902675
-0.059700 12.143673 -13.539676 -12.339744
0.086900 12.340683 -14.608217 -12.426403
0.130300 12.449413 -13.295023 -10.824734
0.018700 12.625684 -12.222180 -10.747136
-0.320400 11.319623 -13.648331 -9.805454
0.088200 10.351885 -13.218809 -10.064474
0.088200 11.275373 -14.737038 -9.834676
0.088200 11.580877 -13.286522 -8.810996
-0.043000 13.715501 -14.021148 -10.354897
0.023600 13.603916 -15.061646 -10.049893
0.023600 14.399488 -14.113957 -11.198488
-0.066000 14.495328 -13.379435 -9.215135
0.018600 13.838144 -13.248394 -8.355454
0.018600 15.304088 -14.081535 -9.012495
0.018600 14.959049 -12.418795 -9.439268
0.597300 10.660727 -13.248400 -12.757010
-0.567900 9.865080 -14.113784 -12.492177
-0.415700 10.381121 -12.174338 -13.494303
0.271900 11.107682 -11.509092 -13.717159
-0.025200 8.977892 -11.848861 -13.840051
0.069800 8.986941 -11.363118 -14.815795
0.069800 8.420199 -12.748995 -14.098599
0.597300 8.086717 -10.977792 -12.925164
-0.567900 6.864552 -11.230091 -12.946161
-0.415700 8.629867 -10.007754 -12.182904
0.271900 9.638501 -9.902780 -12.177893
-0.087500 7.806881 -8.959201 -11.540901
0.096900 7.003379 -9.455883 -10.996812
0.298500 8.596691 -8.129245 -10.504978
-0.029700 7.892002 -7.474315 -9.992504
-0.319200 9.231679 -9.033562 -9.440805
0.079100 9.969248 -9.699687 -9.887875
0.079100 9.730828 -8.423111 -8.691336
0.079100 8.459147 -9.628042 -8.954889
-0.319200 9.675111 -7.235611 -11.129616
0.079100 10.342134 -7.826121 -11.750759
0.079100 9.212244 -6.462049 -11.741730
0.079100 10.257348 -6.744495 -10.351799
0.597300 7.143626 -8.044668 -12.586215
-0.567900 7.702799 -7.798920 -13.655021
-0.415700 5.960619 -7.508680 -12.274051
0.271900 5.567247 -7.706599 -11.359519
0.033700 5.203358 -6.619194 -13.164117
0.082300 5.357104 -6.941008 -14.196202
-0.182500 3.716400 -6.782417 -12.828488
0.060300 3.436952 -7.831454 -12.918960
0.060300 3.524481 -6.444490 -11.808521
0.060300 3.112119 -6.193006 -13.519489
0.597300 5.638874 -5.140548 -13.071585
-0.567900 5.391169 -4.349442 -13.991747
-0.415700 6.278590 -4.751267 -11.965490
0.271900 6.440610 -5.429305 -11.232341
-0.025200 6.745715 -3.387331 -11.742613
0.069800 7.510615 -3.146852 -12.481444
0.069800 5.907937 -2.705875 -11.882088
0.597300 7.331642 -3.135902 -10.353846
-0.567900 7.490320 -4.057992 -9.552957
-0.415700 7.629691 -1.866773 -10.072452
0.271900 7.465972 -1.176116 -10.797363
-0.002400 8.344889 -1.429993 -8.870990
0.097800 8.451022 -2.279557 -8.197324
-0.034300 9.763010 -0.963754 -9.245302
0.029500 9.688820 -0.033221 -9.806490
0.029500 10.291692 -0.734674 -8.319479
0.011800 10.609842 -1.942953 -10.045886
-0.125600 10.503608 -2.005392 -11.450762
0.133000 9.806958 -1.364329 -11.970722
-0.170400 11.306168 -2.899899 -12.183615
0.143000 11.227523 -2.943504 -13.260173
-0.107200 12.221733 -3.732466 -11.516681
0.129700 12.847109 -4.413826 -12.076331
-0.170400 12.333605 -3.670516 -10.118277
0.143000 13.039144 -4.306918 -9.604789
-0.125600 11.535862 -2.773312 -9.387400
0.133000 11.631805 -2.730292 -8.313118
0.597300 7.610945 -0.312215 -8.107818
-0.567900 7.050238 0.608628 -8.712019
-0.347900 7.693108 -0.366515 -6.774028
0.274700 8.174189 -1.178293 -6.389691
-0.263700 7.505273 0.754552 -5.840650
0.156000 6.909864 1.543887 -6.304793
-0.000700 6.767881 0.234816 -4.585928
0.032700 5.763792 -0.054453 -4.893566
0.032700 7.253086 -0.675699 -4.230688
0.039000 6.634934 1.228249 -3.410171
0.028500 6.708334 2.256094 -3.768233
0.028500 5.647313 1.094711 -2.971097
0.048600 7.669832 0.977995 -2.300827
0.068700 7.661213 -0.084560 -2.059939
0.068700 8.663151 1.245534 -2.665035
-0.529500 7.362676 1.723852 -1.064338
0.345600 6.390524 1.866420 -0.816985
0.807600 8.221898 2.205835 -0.181844
-0.862700 9.504822 2.042736 -0.275076
0.447800 9.854691 1.254552 -0.822718
0.447800 10.160371 2.562104 0.307700
-0.862700 7.759879 2.881761 0.823785
0.447800 6.753816 2.942012 0.941653
0.447800 8.376424 3.241002 1.540517
0.734100 8.896680 1.306872 -5.538270
-0.589400 9.698791 0.617337 -4.916027
-0.415700 9.209953 2.503235 -6.030666
0.271900 8.505224 3.017022 -6.547331
-0.051800 10.538551 3.102152 -5.870562
0.092200 11.286013 2.308851 -5.812920
-0.110200 10.883264 3.971598 -7.096770
0.045700 10.173990 4.794771 -7.146190
0.045700 11.876026 4.396171 -6.937479
0.353100 10.865487 3.253875 -8.461676
-0.036100 9.848410 2.933969 -8.690242
-0.412100 11.320017 4.219576 -9.557231
0.100000 10.663139 5.085807 -9.573170
0.100000 12.341814 4.548331 -9.363187
0.100000 11.279968 3.726188 -10.527287
-0.412100 11.781230 2.031877 -8.510847
0.100000 11.802235 1.617862 -9.518767
0.100000 12.790446 2.309601 -8.210305
0.100000 11.401877 1.269533 -7.835621
0.597300 10.613786 3.874863 -4.544906
-0.567900 9.991722 4.934276 -4.402630
-0.516300 11.369078 3.336056 -3.585674
0.293600 11.882576 2.485694 -3.790367
0.000000 11.599325 3.934308 -2.265327
0.088000 10.644665 4.030078 -1.746863
0.536600 12.244052 5.322693 -2.370140
0.000000 13.015058 5.577528 -3.295867
-0.415700 11.931939 6.214611 -1.422742
0.271900 11.302950 5.908030 -0.687645
0.033700 12.586934 7.519149 -1.253932
0.082300 11.929271 8.124698 -0.631660
-0.182500 13.881375 7.311469 -0.452560
0.060300 14.594328 6.733238 -1.041877
0.060300 14.321476 8.277529 -0.203464
0.060300 13.662036 6.773837 0.471320
0.597300 12.776828 8.328079 -2.563197
-0.567900 13.779741 9.015267 -2.750907
-0.415700 11.825153 8.262777 -3.505784
0.271900 11.008761 7.704287 -3.307712
-0.024900 11.999386 8.853346 -4.847187
0.084300 12.904090 8.440655 -5.288225
0.211700 10.829833 8.510116 -5.766698
0.035200 9.896770 8.825053 -5.306844
0.035200 10.947687 9.052258 -6.706500
-0.654600 10.770917 7.128717 -6.056136
0.427500 10.971706 6.610655 -5.259087
0.597300 12.180872 10.374152 -4.821393
-0.567900 12.914360 10.908288 -5.650374
-0.347900 11.582820 11.063840 -3.838605
0.274700 11.000538 10.528239 -3.204726
-0.240000 11.788542 12.500175 -3.549545
0.142600 11.463727 13.088743 -4.408048
-0.009400 10.902069 12.846414 -2.336935
0.036200 9.866535 12.656759 -2.616485
0.036200 11.151078 12.174307 -1.514561
0.018700 10.999338 14.294999 -1.827990
0.010300 12.007024 14.490875 -1.459225
0.010300 10.770806 14.983863 -2.641900
-0.047900 9.999079 14.508537 -0.683204
0.062100 8.989483 14.340075 -1.058568
0.062100 10.207808 13.784268 0.103034
-0.014300 10.091513 15.924524 -0.104310
0.113500 11.061441 16.056695 0.382428
0.113500 10.034108 16.644538 -0.923957
-0.385400 8.995654 16.193740 0.856863
0.340000 9.063253 15.633595 1.706984
0.340000 8.994091 17.175281 1.139019
0.340000 8.086363 16.028452 0.437245
0.734100 13.268122 12.864083 -3.313963
-0.589400 13.662060 14.003455 -3.564955
-0.415700 14.079838 11.892494 -2.899038
0.271900 13.656948 10.993281 -2.701236
-0.058100 15.487301 12.014935 -2.507785
0.136000 15.697848 13.063471 -2.296761
-0.007400 15.685977 11.242594 -1.190973
0.036700 15.541145 10.177274 -1.360139
0.036700 16.713038 11.376725 -0.857881
0.186800 14.764370 11.690060 -0.075367
-0.543200 13.364148 11.614563 -0.066999
0.163500 12.972735 12.191511 1.078195
0.143500 11.946024 12.330072 1.382305
-0.279500 14.032829 12.595736 1.789463
0.333900 13.983233 13.078935 2.682680
-0.220700 15.170794 12.295005 1.074403
0.186200 16.195214 12.514691 1.336311
0.597300 16.458866 11.573892 -3.623494
-0.567900 17.675889 11.533252 -3.422703
-0.415700 15.933608 11.283749 -4.819364
0.271900 14.925204 11.321896 -4.904620
-0.023700 16.680524 10.971881 -6.044903
0.088000 17.750695 11.091162 -5.868952
0.034200 16.413290 9.520499 -6.469877
0.024100 15.336818 9.365374 -6.549914
0.024100 16.859010 9.347359 -7.450621
0.001800 17.004152 8.499646 -5.496803
0.044000 18.079846 8.666693 -5.434469
0.044000 16.579220 8.657216 -4.504978
-0.273700 16.724924 6.774493 -5.983298
-0.053600 14.967414 6.609146 -5.577419
0.068400 14.790820 6.969146 -4.563046
0.068400 14.373449 7.188115 -6.281824
0.068400 14.668426 5.563121 -5.636261
0.597300 16.286177 11.913981 -7.189271
-0.567900 15.154138 12.403432 -7.247706
-0.415700 17.194801 12.136236 -8.139984
0.271900 18.105957 11.700669 -8.050785
-0.027500 16.905606 12.911457 -9.351228
0.112300 16.258273 13.740379 -9.069665
-0.005000 18.191062 13.520797 -9.922473
0.033900 18.821574 12.723748 -10.307870
0.033900 17.919087 14.152997 -10.766488
-0.141500 18.986686 14.345662 -8.959153
-0.163800 20.022832 13.908042 -8.210639
0.206200 20.432773 12.908526 -8.240618
-0.341800 20.464785 14.916054 -7.380305
0.341200 21.227701 14.788961 -6.712898
0.138000 19.747169 16.075247 -7.573447
-0.260100 19.798643 17.345387 -6.984553
0.157200 20.509578 17.549197 -6.196646
-0.113400 18.921738 18.341597 -7.443635
0.141700 18.949776 19.326520 -7.006258
-0.197200 18.017078 18.059533 -8.483148
0.144700 17.351654 18.832357 -8.841664
-0.238700 17.965827 16.778925 -9.061885
0.170000 17.267854 16.574464 -9.861113
0.124300 18.817419 15.749956 -8.608338
0.597300 16.201603 12.035827 -10.404489
-0.567900 16.732566 10.979105 -10.764160
-0.254800 15.048955 12.449101 -10.970680
0.019200 14.302555 13.663279 -10.671200
0.039100 14.943877 14.545598 -10.691101
0.039100 13.830436 13.565165 -9.692756
0.018900 13.230030 13.776092 -11.754314
0.021300 13.611185 14.351575 -12.596779
0.021300 12.320104 14.231562 -11.363981
-0.007000 12.996972 12.332493 -12.197306
0.025300 12.676211 12.279002 -13.238793
0.025300 12.245415 11.876613 -11.551635
-0.026600 14.345541 11.639513 -11.967484
0.064100 14.152783 10.653744 -11.543994
0.589600 15.156803 11.423971 -13.259019
-0.574800 14.942517 10.421712 -13.935341
-0.415700 16.136181 12.280692 -13.573424
0.271900 16.196125 13.147862 -13.049747
-0.025200 17.096049 12.069676 -14.666744
0.069800 16.551809 11.925863 -15.599863
0.069800 17.705269 12.967001 -14.766856
0.597300 18.050221 10.878816 -14.467146
-0.567900 18.357039 10.175970 -15.434195
-0.516300 18.468957 10.592668 -13.226732
0.293600 18.143872 11.158529 -12.453023
0.038100 19.276597 9.399774 -12.917467
0.088000 20.113007 9.342597 -13.615931
-0.030300 19.847465 9.460197 -11.484439
-0.012200 19.015977 9.434389 -10.778023
-0.012200 20.438176 8.557695 -11.320023
0.799400 20.736515 10.669089 -11.150194
-0.801400 21.498069 11.163929 -12.013378
-0.801400 20.693194 11.113272 -9.983140
0.536600 18.423012 8.125227 -13.089324
-0.581900 18.871031 7.134781 -13.671100
-0.415700 17.154239 8.181278 -12.657072
0.271900 16.867680 9.026572 -12.177828
-0.059700 16.169540 7.096853 -12.818689
0.086900 16.619814 6.174086 -12.451325
0.130300 14.894305 7.374028 -11.978412
0.018700 14.423257 8.282359 -12.356141
-0.320400 13.887566 6.213369 -12.128501
0.088200 14.326625 5.290892 -11.744767
0.088200 12.972193 6.425186 -11.578170
0.088200 13.618591 6.064142 -13.173814
-0.043000 15.239729 7.591719 -10.482430
0.023600 15.689010 6.683301 -10.077929
0.023600 15.973736 8.391426 -10.391483
-0.066000 14.047385 7.988922 -9.599659
0.018600 14.411743 8.266499 -8.610692
0.018600 13.526176 8.841770 -10.035152
0.018600 13.356706 7.153861 -9.486330
0.597300 15.842121 6.876233 -14.306254
-0.567900 15.791194 5.733368 -14.762285
-0.347900 15.682255 7.947256 -15.097103
0.274700 15.686335 8.866198 -14.663560
-0.240000 15.488829 7.854499 -16.553620
0.142600 14.621391 7.221416 -16.742637
-0.009400 15.209646 9.243103 -17.162547
0.036200 15.865512 9.981194 -16.700152
0.036200 15.437578 9.213168 -18.229958
0.018700 13.734535 9.667516 -17.003009
0.010300 13.113461 8.995331 -17.593505
0.010300 13.441547 9.585681 -15.956570
-0.047900 13.508217 11.115757 -17.469154
0.062100 14.102158 11.763274 -16.820269
0.062100 13.884322 11.239090 -18.483907
-0.014300 12.046204 11.599888 -17.389409
0.113500 11.620533 11.295604 -16.429753
0.113500 12.068236 12.689334 -17.400715
-0.385400 11.177251 11.147008 -18.509959
0.340000 10.945805 10.162689 -18.433890
0.340000 10.291149 11.641889 -18.524796
0.340000 11.597640 11.273789 -19.426049
0.734100 16.662870 7.141561 -17.236671
-0.589400 16.393776 6.291567 -18.085790
-0.415700 17.918744 7.368230 -16.824065
0.271900 18.136908 8.103276 -16.166636
0.033700 19.049946 6.617409 -17.333577
0.082300 18.956387 6.665589 -18.418492
-0.182500 20.245906 7.470630 -16.949887
0.060300 21.115469 7.158327 -17.528184
0.060300 20.133926 8.516447 -17.235942
0.060300 20.395569 7.375054 -15.874453
0.597300 19.111034 5.178180 -16.936824
-0.567900 19.371511 4.382142 -17.832769
-0.415700 18.656060 4.774888 -15.746349
0.271900 18.421098 5.479449 -15.054290
-0.059700 18.397084 3.351784 -15.438313
0.086900 19.322709 2.797066 -15.595761
0.130300 18.013406 3.205404 -13.942400
0.018700 17.213348 3.909340 -13.717873
-0.320400 17.496813 1.792719 -13.608424
0.088200 18.253793 1.047036 -13.843664
0.088200 17.242347 1.717104 -12.552434
0.088200 16.590243 1.570975 -14.171677
-0.043000 19.235858 3.551971 -13.055162
0.023600 19.976837 2.756461 -13.138549
0.023600 19.699494 4.472489 -13.408425
-0.066000 18.903795 3.768972 -11.573637
0.018600 18.520387 2.854845 -11.126358
0.018600 19.809756 4.060591 -11.042214
0.018600 18.163528 4.562680 -11.471175
0.597300 17.358318 2.727514 -16.405609
-0.567900 17.560036 1.609085 -16.883336
-0.415700 16.283495 3.442670 -16.764450
0.271900 16.163761 4.355579 -16.339072
-0.051800 15.214749 2.930960 -17.648144
0.092200 14.983439 1.911103 -17.341919
-0.110200 13.946909 3.788702 -17.463224
0.045700 14.202299 4.828234 -17.666628
0.045700 13.208074 3.480689 -18.205050
0.353100 13.293036 3.702148 -16.069466
-0.036100 14.026032 3.932691 -15.299912
-0.412100 12.160489 4.725968 -15.975419
0.100000 11.394142 4.508165 -16.719614
0.100000 11.717274 4.690347 -14.982615
0.100000 12.555827 5.728126 -16.140474
-0.412100 12.707808 2.318425 -15.778557
0.100000 12.206851 2.326973 -14.810807
0.100000 11.990086 2.041862 -16.550735
0.100000 13.506455 1.579627 -15.738599
0.597300 15.598136 2.828065 -19.143937
-0.567900 15.017586 2.013894 -19.860706
-0.516300 16.575027 3.612504 -19.609267
0.293600 16.928689 4.263230 -18.922551
0.038100 17.179063 3.441414 -20.952432
0.088000 16.378384 3.430101 -21.691949
-0.030300 18.123005 4.651033 -21.259213
-0.012200 17.703496 5.608793 -20.951311
-0.012200 19.048594 4.575913 -20.688467
0.799400 18.361985 4.730182 -22.769188
-0.801400 19.260434 4.085061 -23.320776
-0.801400 17.639766 5.505428 -23.485854
0.536600 18.109766 2.158198 -20.948774
-0.581900 18.202030 1.659258 -22.017475
-0.347900 18.622702 1.663326 -19.819477
0.274700 18.394967 2.045123 -18.912574
-0.240000 19.307582 0.319434 -19.794312
0.142600 19.859965 0.132720 -20.715243
-0.009400 20.267658 0.243342 -18.588765
0.036200 19.633743 0.227025 -17.702206
0.036200 20.765922 -0.726011 -18.575198
0.018700 21.351957 1.422202 -18.502158
0.010300 21.981230 1.143783 -19.347494
0.010300 20.809086 2.366086 -18.552048
-0.047900 22.131473 1.247190 -17.185933
0.062100 21.465379 1.133367 -16.330676
0.062100 22.711758 0.324698 -17.205521
-0.014300 23.180818 2.281500 -16.934473
0.113500 22.760627 3.286959 -16.958719
0.113500 23.676366 2.185532 -15.968379
-0.385400 24.333805 2.094828 -17.884969
0.340000 25.079056 2.724619 -17.624071
0.340000 24.673270 1.155435 -18.034649
0.340000 24.170952 2.458368 -18.813095
0.734100 18.205268 -0.790023 -19.735618
-0.589400 18.424266 -1.712478 -20.494050
-0.415700 17.161496 -0.667624 -18.910759
0.271900 17.116659 0.187294 -18.371929
-0.051800 16.265328 -1.759251 -18.502903
0.092200 16.901585 -2.512837 -18.048828
-0.110200 15.340676 -1.215600 -17.394131
0.045700 15.955399 -0.679843 -16.668603
0.045700 14.656969 -0.493418 -17.842069
0.353100 14.515559 -2.265171 -16.622741
-0.036100 13.834735 -2.771509 -17.306033
-0.412100 15.385084 -3.308954 -15.917151
0.100000 14.768021 -3.938655 -15.276938
0.100000 15.863376 -3.955292 -16.648760
0.100000 16.149632 -2.819168 -15.314315
-0.412100 13.691139 -1.558853 -15.544670
0.100000 13.039311 -0.820384 -16.009499
0.100000 13.079048 -2.285868 -15.012234
0.100000 14.350441 -1.060173 -14.832943
0.597300 15.499175 -2.449999 -19.658680
-0.567900 14.996844 -1.801679 -20.573989
-0.415700 15.385545 -3.777919 -19.582787
0.271900 15.871651 -4.238841 -18.826907
-0.058100 14.907271 -4.712784 -20.638279
0.136000 15.352047 -4.494655 -21.609204
-0.007400 15.544623 -6.093120 -20.381160
0.036700 16.633557 -6.085142 -20.428688
0.036700 15.273624 -6.533757 -19.421733
0.186800 15.302465 -7.071682 -21.517192
-0.543200 15.325979 -6.778621 -22.861063
0.163500 14.967245 -7.900309 -23.505132
0.143500 14.940049 -7.966808 -24.582739
-0.279500 14.808018 -8.904408 -22.618884
0.333900 14.540623 -9.805494 -22.988537
-0.220700 14.987353 -8.379404 -21.375761
0.186200 15.062870 -8.901332 -20.433267
0.597300 13.365051 -4.648314 -20.773421
-0.567900 12.681901 -3.981174 -19.979916
-0.415700 12.815675 -5.178960 -21.843572
0.271900 13.446398 -5.621556 -22.496564
0.014300 11.422078 -5.663341 -21.911196
0.104800 10.790700 -4.816031 -21.643765
-0.204100 11.190465 -6.068977 -23.393540
0.079700 11.972783 -6.779592 -23.660188
0.079700 10.202097 -6.510455 -23.521305
0.713000 11.325378 -4.890206 -24.301307
-0.593100 10.544017 -3.965774 -24.440820
-0.919100 12.415091 -4.873398 -25.009501
0.419600 12.638431 -4.124717 -25.649576
0.419600 13.034821 -5.667901 -24.940239
0.597300 11.095212 -6.811545 -20.942962
-0.567900 11.959973 -7.221305 -20.148904
-0.415700 9.774650 -7.109433 -20.796268
0.271900 9.139493 -6.629241 -21.417630
-0.051800 9.204914 -8.146805 -19.976005
0.092200 9.959721 -8.413817 -19.236361
-0.110200 7.905513 -7.636430 -19.430829
0.045700 7.254731 -7.294207 -20.235483
0.045700 7.274362 -8.391723 -18.962549
0.353100 7.999852 -6.437780 -18.373227
-0.036100 8.294630 -5.445183 -18.713747
-0.412100 6.613963 -6.064358 -17.858520
0.100000 6.595560 -5.126174 -17.303921
0.100000 5.955308 -5.714302 -18.653336
0.100000 6.041003 -6.853262 -17.371233
-0.412100 8.733676 -6.796766 -17.087817
0.100000 8.297391 -7.638765 -16.550429
0.100000 9.724505 -7.069682 -17.450959
0.100000 8.766415 -5.958739 -16.391588
0.597300 9.015000 -9.452543 -20.673787
-0.567900 8.613399 -9.532143 -21.853693
-0.415700 9.317432 -10.553907 -20.031676
0.271900 9.578419 -10.400382 -19.068126
0.014300 9.295379 -11.957337 -20.493815
0.104800 10.110493 -12.084278 -21.206259
-0.204100 9.647326 -12.874338 -19.287005
0.079700 10.650703 -12.583661 -18.975810
0.079700 8.851122 -12.718443 -18.559092
0.713000 9.630998 -14.352199 -19.733253
-0.593100 8.745851 -14.807335 -20.446739
-0.919100 10.526230 -15.106970 -19.222254
0.419600 10.440444 -16.111445 -19.283622
0.419600 11.193309 -14.582150 -18.674823
0.597300 7.892816 -12.304818 -21.166807
-0.567900 6.833075 -12.418830 -20.505989
-0.415700 7.980203 -12.684366 -22.432776
0.271900 8.918871 -12.782636 -22.792426
-0.024900 6.864900 -13.013017 -23.312403
0.084300 6.218786 -12.139261 -23.397177
0.211700 7.383937 -13.380959 -24.719113
0.035200 6.551971 -13.553844 -25.401783
0.035200 7.925896 -12.496337 -25.053517
-0.654600 8.273285 -14.481466 -24.709238
0.427500 8.350221 -14.888295 -25.575359
0.597300 5.849107 -14.077686 -22.860849
-0.567900 4.664645 -14.054678 -23.218271
-0.415700 6.352274 -14.911142 -21.961919
0.271900 7.324564 -14.779691 -21.722171
0.014300 5.555063 -15.971787 -21.333520
0.104800 5.018958 -16.466815 -22.143241
-0.204100 6.552863 -16.976838 -20.705438
0.079700 7.376580 -17.071029 -21.413052
0.079700 6.944180 -16.601466 -19.759878
0.713000 6.028487 -18.382491 -20.445761
-0.593100 5.825447 -18.833924 -19.339505
-0.919100 5.792058 -19.095893 -21.531526
0.419600 5.657745 -20.094659 -21.598887
0.419600 5.742943 -18.609772 -22.415477
0.597300 4.490053 -15.425555 -20.324843
-0.567900 3.450385 -16.046481 -20.237041
-0.415700 4.765058 -14.323773 -19.692562
0.271900 5.719008 -14.001911 -19.773091
-0.027500 3.828592 -13.741928 -18.735164
0.112300 2.933175 -14.352220 -18.617379
-0.005000 4.507188 -13.670799 -17.310254
0.033900 5.411183 -13.062157 -17.331507
0.033900 3.752647 -13.257996 -16.640660
-0.141500 4.970477 -15.020733 -16.872097
-0.163800 4.156004 -16.042033 -16.719874
0.206200 3.077522 -16.003637 -16.762336
-0.341800 4.843462 -17.155771 -16.282171
0.341200 4.387248 -18.054971 -16.223890
0.138000 6.163302 -16.873670 -16.169521
-0.260100 7.239401 -17.699873 -15.986083
0.157200 7.118352 -18.731815 -15.691395
-0.113400 8.549110 -17.197196 -16.073429
0.141700 9.408297 -17.760421 -15.740305
-0.197200 8.690075 -15.870137 -16.394453
0.144700 9.698770 -15.484482 -16.408889
-0.238700 7.595392 -14.958762 -16.645070
0.170000 7.762875 -13.920333 -16.890071
0.124300 6.286562 -15.466667 -16.520148
0.597300 3.287693 -12.365746 -19.065819
-0.567900 2.195825 -12.004739 -18.699372
-0.415700 3.989706 -11.558100 -19.868334
0.271900 4.880262 -11.896369 -20.203862
-0.002400 3.695091 -10.088630 -20.176053
0.097800 2.731751 -9.780079 -19.770013
-0.034300 4.761248 -9.146811 -19.477212
0.029500 5.730907 -9.346257 -19.933377
0.029500 4.440428 -8.120825 -19.657578
0.011800 4.752149 -9.450608 -17.953478
-0.125600 5.665463 -10.377291 -17.410769
0.133000 6.396073 -10.930185 -17.982538
-0.170400 5.637425 -10.634981 -16.025654
0.143000 6.370971 -11.352565 -15.688930
-0.107200 4.707961 -10.038540 -15.208064
0.129700 4.539252 -10.223916 -14.157554
-0.170400 3.801718 -9.116388 -15.762780
0.143000 3.024710 -8.558608 -15.261245
-0.125600 3.889952 -8.779191 -17.117350
0.133000 3.130819 -8.108081 -17.491147
0.597300 3.573161 -9.947417 -21.741841
-0.567900 4.288943 -10.681242 -22.435276
-0.254800 2.734934 -9.048364 -22.337620
0.019200 1.881117 -8.079593 -21.659349
0.039100 2.494539 -7.477430 -20.989116
0.039100 1.012478 -8.557284 -21.206157
0.018900 1.249894 -7.237743 -22.713968
0.021300 1.875762 -6.357006 -22.857798
0.021300 0.239232 -6.945917 -22.428469
-0.007000 1.150790 -8.204930 -23.896256
0.025300 1.181278 -7.675035 -24.848295
0.025300 0.216521 -8.745779 -23.745536
-0.026600 2.450062 -9.075353 -23.775251
0.064100 2.196603 -10.097570 -24.056172
0.589600 3.657202 -8.551280 -24.611359
-0.574800 4.598183 -8.034409 -24.063589
-0.415700 3.756426 -8.829360 -25.924100
0.271900 2.990221 -9.356058 -26.318585
0.033700 4.934497 -8.641960 -26.734812
0.082300 5.627697 -9.384844 -26.340227
-0.182500 4.628252 -8.988816 -28.156362
0.060300 4.123205 -9.952718 -28.219038
0.060300 4.066341 -8.203038 -28.661244
0.060300 5.528779 -9.060003 -28.766347
0.597300 5.658307 -7.301709 -26.706252
-0.567900 5.072529 -6.294303 -26.989426
-0.415700 6.954880 -7.316207 -26.277507
0.271900 7.392367 -8.189995 -26.022159
-0.025200 7.831862 -6.213095 -26.202485
0.069800 8.815584 -6.614416 -25.958898
0.069800 7.800058 -5.638253 -27.128039
0.597300 7.379326 -5.244131 -25.172954
-0.567900 7.665614 -4.068124 -25.290288
-0.415700 6.620919 -5.567423 -24.146353
0.271900 6.301731 -6.522662 -24.070554
-0.024900 6.044696 -4.627173 -23.149259
0.084300 5.754279 -3.717830 -23.675434
0.211700 4.760990 -5.181958 -22.531574
0.035200 4.349041 -4.518341 -21.771305
0.035200 4.130770 -5.212922 -23.420367
-0.654600 4.883953 -6.453622 -21.948868
0.427500 4.951441 -7.046645 -22.700789
0.597300 7.028519 -4.245764 -22.037869
-0.567900 8.069717 -4.940143 -21.918955
-0.347900 6.690677 -3.153226 -21.302025
0.274700 5.804505 -2.706376 -21.489457
-0.240000 7.690217 -2.452355 -20.442457
0.142600 8.686066 -2.871882 -20.585211
-0.009400 7.814043 -0.938907 -20.908383
0.036200 6.811212 -0.535242 -21.047978
0.036200 8.298994 -0.386263 -20.103698
0.018700 8.591301 -0.705630 -22.124146
0.010300 8.044708 -1.202344 -22.925778
0.010300 8.594092 0.368118 -22.311667
-0.047900 10.098878 -1.074501 -22.270040
0.062100 10.580769 -0.601521 -21.414374
0.062100 10.209608 -2.158540 -22.296479
-0.014300 10.778954 -0.717294 -23.621668
0.113500 10.946970 0.358776 -23.665692
0.113500 11.775918 -1.121324 -23.445836
-0.385400 10.114927 -1.335072 -24.842614
0.340000 9.271046 -0.820197 -25.049642
0.340000 10.756315 -1.290043 -25.621525
0.340000 9.935252 -2.324733 -24.751057
0.734100 7.289062 -2.665196 -18.994342
-0.589400 6.170964 -2.983565 -18.653218
-0.254800 8.235333 -2.496555 -18.046440
0.019200 9.664624 -2.306593 -18.265019
0.039100 9.866140 -1.507387 -18.976738
0.039100 10.105171 -3.240768 -18.618598
0.018900 10.258986 -1.945017 -16.906568
0.021300 10.232184 -0.862860 -16.768700
0.021300 11.275286 -2.323635 -16.810990
-0.007000 9.312820 -2.618746 -15.914952
0.025300 9.321421 -2.120569 -14.944185
0.025300 9.593513 -3.666973 -15.804418
-0.026600 7.949314 -2.526295 -16.607026
0.064100 7.379837 -3.417365 -16.353257
0.589600 7.145229 -1.301284 -16.142824
-0.574800 7.333266 -0.185024 -16.628781
-0.415700 6.271436 -1.487393 -15.153024
0.271900 6.153292 -2.417422 -14.770140
-0.002400 5.594475 -0.374138 -14.480629
0.097800 5.418524 0.428711 -15.198513
-0.034300 4.226003 -0.847054 -13.976248
0.029500 3.609737 -1.091596 -14.840045
0.029500 4.354940 -1.760641 -13.394873
0.011800 3.484746 0.169235 -13.129021
-0.125600 2.779404 1.220758 -13.741296
0.133000 2.774193 1.311377 -14.818423
-0.170400 2.086690 2.158827 -12.954775
0.143000 1.556114 2.968012 -13.433934
-0.107200 2.092494 2.042333 -11.553565
0.129700 1.559864 2.753579 -10.941221
-0.170400 2.808408 1.001848 -10.939966
0.143000 2.815084 0.912349 -9.863975
-0.125600 3.517167 0.077547 -11.724805
0.133000 4.087190 -0.704056 -11.244748
0.597300 6.455588 0.188975 -13.340162
-0.567900 7.070220 -0.576515 -12.597593
-0.415700 6.443148 1.508787 -13.136071
0.271900 5.973620 2.105485 -13.804830
-0.059700 6.921522 2.124592 -11.889105
0.086900 7.089858 1.332289 -11.159709
0.130300 8.278924 2.854337 -12.053161
0.018700 8.549295 3.238037 -11.067456
-0.320400 9.373798 1.856317 -12.470940
0.088200 9.212756 1.517683 -13.495221
0.088200 10.359060 2.315295 -12.401778
0.088200 9.355593 0.992642 -11.810062
-0.043000 8.232666 4.052221 -13.029557
0.023600 8.205499 3.681965 -14.053533
0.023600 7.332904 4.639680 -12.857885
-0.066000 9.423730 5.006269 -12.877480
0.018600 9.442567 5.418699 -11.868617
0.018600 10.360056 4.486713 -13.072978
0.018600 9.321420 5.823916 -13.590274
0.597300 5.864939 3.038389 -11.262621
-0.567900 5.120748 3.734012 -11.967600
-0.415700 5.870529 3.097763 -9.929238
0.271900 6.449420 2.435869 -9.416531
-0.001400 5.401471 4.267914 -9.193540
0.087600 5.323207 5.074942 -9.918896
-0.015200 3.992542 4.067851 -8.623617
0.029500 3.526103 5.051366 -8.553909
0.029500 3.396977 3.497668 -9.336047
-0.001100 3.888862 3.412814 -7.259433
-0.190600 3.868915 2.008454 -7.136276
0.169900 4.042013 1.388089 -8.003499
-0.234100 3.599764 1.410386 -5.887617
0.165600 3.549342 0.335864 -5.795269
0.322600 3.379778 2.223774 -4.755120
-0.557900 3.068834 1.692205 -3.546935
0.399200 3.079006 0.721033 -3.525407
-0.234100 3.464401 3.622476 -4.869945
0.165600 3.313686 4.217875 -3.985254
-0.190600 3.713228 4.220291 -6.118103
0.169900 3.740734 5.298177 -6.198256
0.597300 6.431059 4.729375 -8.154569
-0.567900 7.222807 3.941632 -7.636235
-0.415700 6.446287 6.036866 -7.909259
0.271900 5.769106 6.607939 -8.397295
-0.003100 7.524716 6.747357 -7.218662
0.085000 8.374243 6.083898 -7.056345
-0.003600 7.973467 7.901743 -8.139236
0.017100 7.103891 8.525156 -8.339344
0.017100 8.710047 8.518442 -7.626138
-0.064500 8.573188 7.421015 -9.480700
0.035200 9.606170 7.120111 -9.309882
0.035200 8.027663 6.558162 -9.859336
0.695100 8.539479 8.486600 -10.574731
-0.608600 9.561244 8.963350 -11.047195
-0.940700 7.370352 8.874506 -11.043210
0.425100 7.353371 9.656815 -11.685392
0.425100 6.516978 8.460152 -10.686694
0.597300 7.040835 7.250246 -5.848919
-0.567900 5.998684 7.909976 -5.785489
-0.415700 7.779009 6.965379 -4.766278
0.271900 8.602797 6.378760 -4.870100
0.014500 7.457620 7.457430 -3.419107
0.077900 6.375527 7.395889 -3.293916
0.000000 8.083099 6.549598 -2.341726
0.025600 7.851545 5.507451 -2.568648
0.000000 9.166975 6.671406 -2.350453
0.597300 7.870660 8.934805 -3.269043
-0.567900 9.035097 9.264842 -3.036443
-0.415700 6.894722 9.827223 -3.420112
0.271900 5.970472 9.453827 -3.606942
-0.087500 7.027364 11.291372 -3.374736
0.096900 7.981592 11.530497 -2.909018
0.298500 7.045967 11.900540 -4.792792
-0.029700 7.086741 12.980938 -4.706072
-0.319200 8.282437 11.460240 -5.582491
0.079100 9.183278 11.722471 -5.030976
0.079100 8.260603 10.386111 -5.757660
0.079100 8.305848 11.971075 -6.542896
-0.319200 5.814375 11.551809 -5.630055
0.079100 5.765215 10.478606 -5.801935
0.079100 4.908582 11.871686 -5.119799
0.079100 5.877595 12.063181 -6.589377
0.597300 5.939349 11.917949 -2.490585
-0.567900 4.788945 11.464125 -2.472302
-0.415700 6.306965 12.949686 -1.726705
0.271900 7.200385 13.388594 -1.915255
-0.059700 5.499758 13.526454 -0.641054
0.086900 4.466297 13.201464 -0.762307
0.130300 5.976995 13.026274 0.750273
0.018700 6.953057 13.463290 0.968404
-0.320400 4.988248 13.515860 1.826855
0.088200 4.006840 13.073193 1.667338
0.088200 5.344865 13.244566 2.820675
0.088200 4.906790 14.602353 1.808753
-0.043000 6.143530 11.484945 0.754903
0.023600 5.326931 11.040871 0.194564
0.023600 7.069014 11.238910 0.232596
-0.066000 6.190307 10.794340 2.122142
0.018600 6.457654 9.745507 1.989042
0.018600 6.932354 11.272409 2.753850
0.018600 5.213761 10.842870 2.603207
0.597300 5.523882 15.056572 -0.733983
-0.567900 6.565610 15.684198 -0.543202
-0.516300 4.361574 15.644990 -1.014477
0.293600 3.551559 15.044509 -1.111632
0.038100 4.110040 17.089746 -1.047274
0.088000 5.024593 17.634089 -0.811320
-0.030300 3.651022 17.508651 -2.453150
-0.012200 4.470459 17.393659 -3.162736
-0.012200 2.845070 16.842829 -2.759818
0.799400 3.132740 18.950636 -2.491487
-0.801400 3.930757 19.910356 -2.548883
-0.801400 1.895648 19.153340 -2.456952
0.536600 3.046977 17.465750 -0.009566
-0.581900 1.925239 16.954206 -0.059035
-0.415700 3.394008 18.392335 0.883588
0.271900 4.371382 18.672605 0.890586
-0.051800 2.527345 18.975502 1.913997
0.092200 1.508232 18.626801 1.750180
-0.110200 2.979534 18.479031 3.303493
0.045700 4.002763 18.814910 3.472492
0.045700 2.350694 18.945563 4.062702
0.353100 2.931117 16.950455 3.507323
-0.036100 3.555216 16.459730 2.761191
-0.412100 3.479947 16.601105 4.887948
0.100000 3.484499 15.519037 5.018872
0.100000 4.508068 16.955577 4.971894
0.100000 2.875021 17.062654 5.667433
-0.412100 1.512909 16.379996 3.416315
0.100000 1.534873 15.309267 3.617749
0.100000 0.862937 16.868447 4.142795
0.100000 1.116085 16.531041 2.416119
0.597300 2.439367 20.517789 1.837805
-0.567900 1.669456 21.107088 2.594845
-0.415700 3.146539 21.165138 0.896042
0.271900 3.809506 20.623594 0.356856
-0.025200 2.868326 22.535345 0.431452
0.069800 2.645546 22.484867 -0.632263
0.069800 1.977355 22.910539 0.935550
0.597300 3.965462 23.598426 0.606448
-0.567900 3.825030 24.683356 0.036775
-0.415700 5.039303 23.334026 1.356509
0.271900 5.080763 22.427366 1.814566
-0.025200 6.064089 24.326550 1.720651
0.069800 5.833348 25.289785 1.266765
0.069800 6.038713 24.456634 2.802113
0.597300 7.501397 23.970692 1.324959
-0.567900 8.360600 23.922605 2.205700
-0.516300 7.774657 23.726362 0.036395
0.293600 7.020147 23.825126 -0.625559
0.039700 9.102742 23.345050 -0.497739
0.110500 9.864479 23.714700 0.183858
0.056000 9.236557 21.815954 -0.554233
-0.017300 8.466467 21.411095 -1.212346
-0.017300 10.211900 21.581946 -0.983807
0.013600 9.125858 21.139024 0.818100
-0.042500 9.864503 21.566868 1.494883
-0.042500 8.133662 21.326451 1.231622
0.805400 9.323093 19.628131 0.718194
-0.818800 10.149331 19.155831 -0.085969
-0.818800 8.588615 18.877484 1.394475
0.536600 9.382958 23.895610 -1.923207
-0.581900 8.467144 23.903286 -2.754104
-0.254800 10.628386 24.288218 -2.278812
0.019200 11.787107 24.416356 -1.402425
0.039100 12.323646 23.466987 -1.356807
0.039100 11.514283 24.744959 -0.400849
0.018900 12.668104 25.484582 -2.044462
0.021300 13.718765 25.355051 -1.786675
0.021300 12.318656 26.474669 -1.748424
-0.007000 12.417696 25.274476 -3.533263
0.025300 13.048162 24.459639 -3.891296
0.025300 12.611786 26.182186 -4.106008
-0.026600 10.941183 24.866486 -3.598026
0.064100 10.334690 25.763316 -3.730433
0.589600 10.699436 23.932668 -4.796191
-0.574800 10.324746 24.395563 -5.877707
-0.415700 10.872209 22.620348 -4.607912
0.271900 11.141258 22.314995 -3.683625
-0.059700 10.546982 21.572323 -5.588535
0.086900 10.195550 22.070957 -6.488919
0.130300 11.811459 20.764486 -5.961533
0.018700 12.606695 21.486748 -6.130910
-0.320400 12.288772 19.849374 -4.824502
0.088200 13.245943 19.400484 -5.095593
0.088200 12.428408 20.418369 -3.904717
0.088200 11.571461 19.047879 -4.653867
-0.043000 11.671114 19.933072 -7.256520
0.023600 12.649542 19.517431 -7.497370
0.023600 10.988517 19.097300 -7.096289
-0.066000 11.193135 20.739923 -8.472795
0.018600 10.127934 20.952346 -8.392832
0.018600 11.745230 21.674964 -8.549322
0.018600 11.361995 20.167091 -9.381928
0.597300 9.383005 20.712819 -5.087751
-0.567900 9.150824 20.632702 -3.881495
-0.347900 8.623155 20.101172 -6.000886
0.274700 8.939550 20.101990 -6.961804
-0.240000 7.354771 19.404362 -5.721504
0.142600 7.312350 19.114521 -4.670737
-0.009400 6.179970 20.350478 -6.017518
0.036200 6.265232 20.703441 -7.046380
0.036200 5.253715 19.791759 -5.921472
0.018700 6.105362 21.556018 -5.066437
0.010300 5.897900 21.210409 -4.053568
0.010300 7.061944 22.072961 -5.057385
-0.047900 5.039158 22.566563 -5.514648
0.062100 5.141455 23.482022 -4.935570
0.062100 5.224754 22.825012 -6.557493
-0.014300 3.606815 22.054344 -5.372780
0.113500 2.947032 22.710298 -5.942667
0.113500 3.541441 21.046227 -5.792994
-0.385400 3.171447 22.036617 -3.964301
0.340000 2.234340 21.654833 -3.909337
0.340000 3.744226 21.377945 -3.431646
0.340000 3.241418 22.954846 -3.531164
0.734100 7.236547 18.122989 -6.551939
-0.589400 7.887408 17.999146 -7.588990
-0.415700 6.341222 17.211908 -6.158120
0.271900 5.826397 17.389256 -5.306797
-0.024900 6.118073 15.911439 -6.822714
0.084300 7.015186 15.303861 -6.705424
0.211700 4.952572 15.177366 -6.163448
0.035200 4.026228 15.710528 -6.375285
0.035200 4.875769 14.175089 -6.586093
-0.654600 5.122977 15.082008 -4.764864
0.427500 4.404032 14.492503 -4.449097
0.597300 5.796146 16.001004 -8.321858
-0.567900 5.971369 15.023683 -9.049278
-0.415700 5.363639 17.171172 -8.800022
0.271900 5.262880 17.931484 -8.143684
-0.024900 5.224673 17.496249 -10.224599
0.084300 4.488763 16.825596 -10.656667
0.211700 4.689852 18.922418 -10.380470
0.035200 4.709534 19.209526 -11.433163
0.035200 3.654693 18.941887 -10.036748
-0.654600 5.441987 19.849706 -9.614169
0.427500 4.808825 20.412244 -9.123166
0.597300 6.508366 17.309477 -11.044255
-0.567900 6.415337 17.081255 -12.247183
-0.516300 7.691288 17.297882 -10.423109
0.293600 7.721898 17.544452 -9.437317
0.038100 8.973178 16.995020 -11.080148
0.088000 9.023373 17.594590 -11.990463
-0.030300 10.109796 17.449207 -10.142888
-0.012200 9.789519 18.349455 -9.616934
-0.012200 10.288531 16.675377 -9.394228
0.799400 11.423481 17.793780 -10.855481
-0.801400 11.409791 18.118069 -12.062934
-0.801400 12.479969 17.815671 -10.181431
0.536600 9.112179 15.507343 -11.496065
-0.581900 9.979061 15.157767 -12.296255
-0.415700 8.221534 14.627493 -11.018560
0.271900 7.538527 14.972619 -10.354038
-0.001400 8.226235 13.176920 -11.280909
0.087600 9.153860 12.908685 -11.788542
-0.015200 8.226572 12.437104 -9.933611
0.029500 7.324432 12.699123 -9.381991
0.029500 8.191565 11.365419 -10.120790
-0.001100 9.433838 12.729114 -9.059010
-0.190600 9.442368 13.866518 -8.225942
0.169900 8.592333 14.531325 -8.208956
-0.234100 10.562021 14.148356 -7.423057
0.165600 10.575810 15.021476 -6.784894
0.322600 11.679209 13.289115 -7.452000
-0.557900 12.775431 13.608872 -6.720149
0.399200 13.464298 12.919510 -6.781820
-0.234100 11.672970 12.146381 -8.278577
0.165600 12.534732 11.493232 -8.291923
-0.190600 10.548461 11.866591 -9.079501
0.169900 10.546561 10.991410 -9.715555
0.597300 7.077254 12.705889 -12.202337
-0.567900 7.013185 11.526991 -12.570133
-0.415700 6.172528 13.612770 -12.606050
0.271900 6.310743 14.572567 -12.315972
-0.002400 5.024626 13.312601 -13.482798
0.097800 4.456268 12.481266 -13.062113
-0.034300 4.112123 14.549505 -13.596398
0.029500 4.722685 15.389234 -13.933797
0.029500 3.389266 14.349815 -14.388751
0.011800 3.306281 15.017853 -12.390773
-0.125600 3.399805 14.418816 -11.116287
0.133000 4.062574 13.584009 -10.941297
-0.170400 2.653894 14.934952 -10.038862
0.143000 2.761462 14.501781 -9.055712
-0.107200 1.796258 16.032534 -10.227504
0.129700 1.229998 16.433888 -9.398477
-0.170400 1.685446 16.620432 -11.496896
0.143000 1.028720 17.467863 -11.644420
-0.125600 2.440331 16.115671 -12.569655
0.133000 2.364481 16.586195 -13.538941
0.597300 5.449070 12.898335 -14.905811
-0.567900 4.701224 12.216364 -15.608401
-0.415700 6.627140 13.326899 -15.359458
0.271900 7.089836 14.063615 -14.846365
-0.025200 7.208999 13.005238 -16.666311
0.069800 6.528347 13.077680 -17.514584
0.069800 8.045797 13.699227 -16.745381
0.597300 7.905413 11.615551 -16.722300
-0.567900 8.356990 11.305597 -17.800674
-0.415700 7.965090 10.873034 -15.614123
0.271900 7.642270 11.296753 -14.752412
0.014300 8.661825 9.595946 -15.520888
0.104800 9.137888 9.388664 -16.478612
-0.204100 9.763722 9.752198 -14.462738
0.079700 10.329175 10.666408 -14.640157
0.079700 9.308303 9.827837 -13.476460
0.713000 10.745036 8.597144 -14.492356
-0.593100 11.153066 8.139483 -15.551225
-0.919100 11.150303 8.111381 -13.344671
0.419600 11.812858 7.358962 -13.367068
0.419600 10.763577 8.474960 -12.476305
0.597300 7.742111 8.393593 -15.231975
-0.567900 8.085646 7.276502 -15.608061
-0.415700 6.574962 8.587799 -14.609543
0.271900 6.325382 9.520576 -14.308656
-0.025200 5.636239 7.504105 -14.288040
0.069800 5.167271 7.137559 -15.200367
0.069800 6.186016 6.677390 -13.836196
0.597300 4.535791 7.936904 -13.317817
-0.567900 4.283416 9.132931 -13.148292
-0.347900 3.894342 6.968611 -12.648071
0.274700 4.139630 6.006208 -12.848987
-0.263700 2.983263 7.252737 -11.524532
0.156000 2.405375 8.133925 -11.801173
-0.000700 1.978402 6.100801 -11.284808
0.032700 2.514168 5.156339 -11.177926
0.032700 1.445212 6.297106 -10.353245
0.039000 0.933927 5.984516 -12.414246
0.028500 0.602271 6.984515 -12.687769
0.028500 1.404472 5.526501 -13.284103
0.048600 -0.307525 5.164421 -12.010860
0.068700 0.004137 4.156174 -11.739766
0.068700 -0.757402 5.622220 -11.129396
-0.529500 -1.296089 5.077062 -13.111180
0.345600 -0.977904 4.695522 -13.989776
0.807600 -2.506209 5.614813 -13.172363
-0.862700 -3.073596 6.254901 -12.192056
0.447800 -2.606326 6.348376 -11.300150
0.447800 -3.866137 6.855602 -12.375824
-0.862700 -3.195986 5.531843 -14.269456
0.447800 -2.797061 5.093891 -15.089988
0.447800 -4.095468 5.993665 -14.315130
0.734100 3.741456 7.676747 -10.253900
-0.589400 4.945545 7.452073 -10.106016
-0.415700 3.023822 8.312681 -9.335250
0.271900 2.042846 8.468590 -9.547516
-0.087500 3.520775 8.949191 -8.104751
0.096900 4.472745 8.506597 -7.812554
0.298500 3.728906 10.467451 -8.308278
-0.029700 3.848323 10.926340 -7.330382
-0.319200 4.985461 10.776786 -9.128802
0.079100 4.909522 10.348280 -10.128306
0.079100 5.107305 11.856373 -9.215005
0.079100 5.861532 10.374076 -8.624714
-0.319200 2.553630 11.169966 -8.997114
0.079100 1.624737 10.934069 -8.482355
0.079100 2.706394 12.244785 -8.963935
0.079100 2.484141 10.852671 -10.035611
0.597300 2.535693 8.736463 -6.952630
-0.567900 1.324404 8.690586 -7.176927
-0.415700 3.037313 8.645028 -5.719695
0.271900 4.044253 8.639016 -5.584860
-0.038900 2.195181 8.717546 -4.512280
0.100700 1.359539 8.032992 -4.633412
0.365400 2.958654 8.299408 -3.245993
0.004300 2.382470 8.566277 -2.360847
-0.243800 3.219813 6.800254 -3.213427
0.064200 3.871511 6.521545 -4.041014
0.064200 3.704357 6.536002 -2.272955
0.064200 2.273805 6.263483 -3.286333
-0.676100 4.217346 8.918916 -3.185493
0.410200 4.116245 9.850535 -2.917263
0.597300 1.611174 10.114395 -4.295311
-0.567900 2.122970 11.115632 -4.797484
-0.516300 0.558013 10.209332 -3.485521
0.293600 0.126731 9.351437 -3.166183
0.039700 -0.001058 11.482839 -3.018490
0.110500 0.787901 12.234513 -2.996603
0.056000 -1.078846 11.949529 -4.016758
-0.017300 -0.601482 12.095721 -4.985846
-0.017300 -1.824936 11.162370 -4.134019
0.013600 -1.808813 13.249059 -3.647236
-0.042500 -2.442701 13.512188 -4.490872
-0.042500 -2.458672 13.085713 -2.786129
0.805400 -0.864801 14.415118 -3.356453
-0.818800 -0.273880 14.451405 -2.249287
-0.818800 -0.734814 15.314788 -4.221626
0.536600 -0.521391 11.330812 -1.584199
-0.581900 -1.700288 11.060447 -1.368567
-0.415700 0.355003 11.464972 -0.584817
0.271900 1.303192 11.743084 -0.798841
-0.002400 0.023209 11.215939 0.828500
0.097800 -0.394766 10.212089 0.919968
-0.034300 1.305354 11.263884 1.670903
0.029500 1.897037 12.133655 1.385983
0.029500 1.030888 11.394066 2.719434
0.011800 2.154321 10.010158 1.562515
-0.125600 3.004768 9.807383 0.458109
0.133000 3.079998 10.555799 -0.317128
-0.170400 3.792491 8.643580 0.376557
0.143000 4.472564 8.503341 -0.452534
-0.107200 3.734738 7.679381 1.398080
0.129700 4.369139 6.801633 1.357793
-0.170400 2.876828 7.872625 2.494062
0.143000 2.847957 7.142210 3.293286
-0.125600 2.085214 9.031759 2.572561
0.133000 1.438583 9.177452 3.426596
0.597300 -1.048429 12.165205 1.388570
-0.567900 -1.701131 11.834825 2.380210
-0.347900 -1.315459 13.299351 0.719957
0.274700 -0.776128 13.512291 -0.109820
-0.240000 -2.465964 14.146472 1.058962
0.142600 -2.387804 14.420656 2.111827
-0.009400 -2.473158 15.444898 0.233168
0.036200 -2.479102 15.205544 -0.830484
0.036200 -3.380947 16.000098 0.471994
0.018700 -1.267010 16.335618 0.572176
0.010300 -1.221372 16.459029 1.655058
0.010300 -0.355374 15.835801 0.250452
-0.047900 -1.335632 17.739052 -0.054717
0.062100 -2.235704 18.236769 0.309820
0.062100 -0.478711 18.321339 0.287847
-0.014300 -1.368563 17.754597 -1.587561
0.113500 -2.215502 17.156521 -1.931919
0.113500 -1.542607 18.781440 -1.919416
-0.385400 -0.118010 17.246122 -2.192254
0.340000 0.055912 16.283137 -1.913899
0.340000 -0.199034 17.211829 -3.201330
0.340000 0.687471 17.821552 -1.948113
0.734100 -3.784965 13.378997 0.925447
-0.589400 -4.654376 13.571700 1.761746
-0.415700 -3.926331 12.462686 -0.035712
0.271900 -3.135761 12.263349 -0.635282
-0.001400 -5.166866 11.706206 -0.255177
0.087600 -5.937709 12.391491 -0.604187
-0.015200 -4.922101 10.666855 -1.356053
0.029500 -4.505779 11.168821 -2.231154
0.029500 -4.184559 9.942885 -1.011740
-0.001100 -6.170665 9.924481 -1.775710
-0.190600 -6.550124 8.739811 -1.114218
0.169900 -5.941133 8.339929 -0.313789
-0.234100 -7.728810 8.071956 -1.491516
0.165600 -8.027770 7.168433 -0.983706
0.322600 -8.512071 8.572904 -2.550430
-0.557900 -9.644965 7.926054 -2.925025
0.399200 -9.937437 8.199714 -3.817429
-0.234100 -8.129917 9.758439 -3.211759
0.165600 -8.758533 10.166982 -3.986790
-0.190600 -6.965207 10.438416 -2.816112
0.169900 -6.685644 11.363098 -3.300459
0.597300 -5.693153 11.046979 1.033280
-0.567900 -6.813987 11.322796 1.464354
-0.415700 -4.852771 10.247121 1.695391
0.271900 -3.936669 10.065293 1.302145
-0.025200 -5.166741 9.586781 2.959292
0.069800 -6.155914 9.131998 2.895998
0.069800 -4.439212 8.796334 3.141812
0.597300 -5.138757 10.535141 4.154272
-0.567900 -5.981766 10.393075 5.034718
-0.415700 -4.251031 11.535100 4.194821
0.271900 -3.542906 11.604749 3.471812
0.033700 -4.244889 12.517499 5.285081
0.082300 -4.140431 11.984835 6.231808
-0.182500 -3.027290 13.434011 5.121106
0.060300 -2.967293 14.119045 5.968251
0.060300 -2.114362 12.837447 5.084479
0.060300 -3.115477 14.015526 4.204536
0.597300 -5.563651 13.317294 5.354884
-0.567900 -6.090126 13.553117 6.444904
-0.347900 -6.137571 13.680650 4.198827
0.274700 -5.634165 13.463247 3.341932
-0.240000 -7.434426 14.367821 4.080663
0.142600 -7.516003 15.124138 4.862999
-0.009400 -7.527201 15.073094 2.714585
0.036200 -7.494156 14.322510 1.924213
0.036200 -8.499331 15.562570 2.661598
0.018700 -6.433028 16.124404 2.423332
0.010300 -5.477041 15.652407 2.260083
0.010300 -6.691546 16.646524 1.502368
-0.047900 -6.219343 17.141884 3.537370
0.062100 -7.153265 17.662819 3.699604
0.062100 -5.914987 16.639890 4.456636
-0.014300 -5.145968 18.151244 3.141771
0.113500 -4.191468 17.635022 3.000621
0.113500 -5.425589 18.620930 2.192008
-0.385400 -5.014720 19.179654 4.192813
0.340000 -4.372554 19.906258 3.907782
0.340000 -5.913663 19.626226 4.359825
0.340000 -4.663149 18.789109 5.061116
0.734100 -8.613469 13.416616 4.314064
-0.589400 -9.470532 13.709915 5.144014
-0.415700 -8.616064 12.254244 3.651184
0.271900 -7.945424 12.265356 2.896059
-0.051800 -9.666594 11.239027 3.910994
0.092200 -10.616037 11.743849 3.732627
-0.110200 -9.560432 10.025269 2.991329
0.045700 -9.416017 10.361573 1.964614
0.045700 -8.653391 9.487664 3.267637
0.353100 -10.732465 9.087677 3.004401
-0.036100 -10.794360 8.664640 4.007056
-0.412100 -12.024725 9.773051 2.546232
0.100000 -11.790975 10.458834 1.731889
0.100000 -12.750037 9.016834 2.245960
0.100000 -12.305322 10.277494 3.470846
-0.412100 -10.408424 8.034642 2.025097
0.100000 -9.660869 7.313087 2.354687
0.100000 -11.321603 7.481227 1.806140
0.100000 -10.250291 8.533015 1.068688
0.597300 -9.767143 10.863211 5.401168
-0.567900 -10.872014 10.756631 5.907879
-0.415700 -8.629997 10.646328 6.060816
0.271900 -7.756729 10.683367 5.547541
-0.025200 -8.563398 10.341683 7.485398
0.069800 -9.175967 9.468673 7.710069
0.069800 -7.529552 10.119199 7.740581
0.597300 -9.042199 11.517655 8.333571
-0.567900 -9.850680 11.327377 9.234610
-0.415700 -8.668493 12.749503 7.968724
0.271900 -8.032008 12.860000 7.192334
-0.038900 -9.134266 14.016880 8.632245
0.100700 -8.870207 13.887209 9.681797
0.365400 -8.499957 15.233224 7.954224
0.004300 -8.659714 15.221676 6.876056
-0.243800 -9.032034 16.552627 8.540355
0.064200 -10.054557 16.868780 8.333960
0.064200 -8.758241 16.760077 9.574810
0.064200 -8.483887 17.387410 8.103579
-0.676100 -7.090176 15.278919 8.237168
0.410200 -6.659252 14.576000 7.745433
0.597300 -10.756643 14.061571 8.554831
-0.567900 -11.371233 14.444220 9.523184
-0.415700 -11.416301 13.662613 7.480604
0.271900 -10.823989 13.321493 6.737030
-0.087500 -12.849477 13.638394 7.229212
0.096900 -13.371590 14.499168 7.647035
0.298500 -13.151625 13.585035 5.769850
-0.029700 -12.662167 12.823524 5.162706
-0.319200 -14.637492 13.485919 5.410479
0.079100 -14.891882 13.554065 4.352772
0.079100 -14.965703 12.539675 5.840591
0.079100 -15.206007 14.274481 5.903484
-0.319200 -12.823468 14.918380 5.114420
0.079100 -13.524787 15.703187 5.397832
0.079100 -11.806609 15.179468 5.407568
0.079100 -12.804655 14.881404 4.025212
0.597300 -13.544222 12.495478 7.936585
-0.567900 -14.505128 12.604651 8.635634
-0.415700 -13.004073 11.247276 7.757398
0.271900 -12.355260 11.172657 6.986963
-0.059700 -13.605995 10.129141 8.411166
0.086900 -14.687991 10.260959 8.408971
0.130300 -13.492511 8.911463 7.480639
0.018700 -12.436481 8.642367 7.458334
-0.320400 -14.212764 7.676524 8.086925
0.088200 -13.609962 7.351986 8.935109
0.088200 -15.218461 7.964949 8.392671
0.088200 -14.217340 6.799083 7.440256
-0.043000 -13.981791 9.078405 5.966544
0.023600 -13.290287 9.800690 5.532696
0.023600 -13.926439 8.105238 5.478710
-0.066000 -15.414009 9.589883 5.775941
0.018600 -15.780970 10.046220 6.695292
0.018600 -15.459973 10.385437 5.032249
0.018600 -16.025755 8.707690 5.587229
0.597300 -13.323007 9.922563 9.893860
-0.567900 -14.208913 9.457503 10.632603
-0.347900 -12.332702 10.667157 10.428134
0.274700 -11.629716 11.030044 9.788369
-0.263700 -12.238900 11.111784 11.847116
0.156000 -12.693051 10.342069 12.466034
-0.000700 -10.760321 11.211502 12.282241
0.032700 -10.259978 11.979174 11.690437
0.032700 -10.729258 11.532015 13.324171
0.039000 -9.977187 9.890883 12.187820
0.028500 -10.468766 9.138790 12.805511
0.028500 -9.955394 9.541471 11.156061
0.048600 -8.535281 10.091961 12.677258
0.068700 -8.075464 10.886026 12.086654
0.068700 -8.545144 10.418167 13.719695
-0.529500 -7.717451 8.869922 12.542184
0.345600 -7.028212 8.865189 11.805231
0.807600 -7.663576 7.857497 13.389812
-0.862700 -8.436858 7.773690 14.422148
0.447800 -9.119140 8.486514 14.628289
0.447800 -8.275043 7.065841 15.124733
-0.862700 -6.836291 6.872253 13.224868
0.447800 -6.109471 6.924055 12.517492
0.447800 -6.918927 6.041593 13.791594
0.734100 -12.974405 12.428523 12.231983
-0.589400 -13.097858 12.697993 13.424268
-0.347900 -13.455581 13.251245 11.284281
0.274700 -13.332198 12.902705 10.344388
-0.240000 -14.132798 14.555703 11.431986
0.142600 -14.101968 15.137036 10.510463
-0.009400 -15.589196 14.386491 11.887049
0.036200 -15.629655 14.307187 12.973407
0.036200 -16.116552 15.308451 11.642114
0.018700 -16.444529 13.297271 11.261031
0.010300 -16.641218 13.602883 10.233407
0.010300 -15.910210 12.347390 11.242591
-0.047900 -17.827786 13.112452 11.898926
0.062100 -18.254404 14.087114 12.135848
0.062100 -18.384678 12.512571 11.179127
-0.014300 -17.734140 12.208055 13.134132
0.113500 -17.183971 11.318936 12.826110
0.113500 -17.119110 12.703491 13.885381
-0.385400 -19.052559 11.848961 13.673760
0.340000 -19.537902 12.669638 14.006990
0.340000 -19.688762 11.535907 12.954493
0.340000 -19.008389 11.121195 14.372692
0.734100 -13.341411 15.540913 12.290877
-0.589400 -13.938194 16.279586 13.045671
-0.415700 -12.011652 15.525876 12.184460
0.271900 -11.626748 14.953921 11.441918
-0.027500 -11.075830 16.364305 12.948827
0.112300 -11.414974 16.406213 13.982995
-0.005000 -9.683747 15.721246 12.918211
0.033900 -9.469329 15.369550 11.907494
0.033900 -8.944017 16.490432 13.146175
-0.141500 -9.436210 14.601679 13.884593
-0.163800 -10.327876 14.043299 14.740168
0.206200 -11.376130 14.304249 14.824979
-0.341800 -9.689644 13.114476 15.536832
0.341200 -10.139368 12.629175 16.315063
0.138000 -8.352697 13.020647 15.229602
-0.260100 -7.302351 12.273406 15.771342
0.157200 -7.476428 11.613948 16.606556
-0.113400 -6.015374 12.416058 15.234068
0.141700 -5.199691 11.850887 15.656426
-0.197200 -5.791301 13.308162 14.170752
0.144700 -4.792383 13.429786 13.775350
-0.238700 -6.853610 14.065185 13.639240
0.170000 -6.662411 14.768476 12.840673
0.124300 -8.161724 13.943190 14.159101
0.597300 -11.024442 17.816112 12.455139
-0.567900 -11.417104 18.091120 11.325128
-0.415700 -10.622872 18.758161 13.327004
0.271900 -10.428406 18.435572 14.264138
0.014300 -10.808633 20.182639 13.086157
0.104800 -10.812409 20.582446 14.100180
-0.204100 -9.597789 20.928367 12.461199
0.079700 -9.725338 22.001850 12.600717
0.079700 -8.742532 20.568307 13.033029
0.713000 -9.258316 20.487376 11.047829
-0.593100 -8.236535 19.957782 10.724025
-0.919100 -10.081742 20.690530 10.126723
0.419600 -9.778718 20.626377 9.165390
0.419600 -10.889929 21.212182 10.434628
0.597300 -12.174404 20.613636 12.546740
-0.567900 -12.274720 21.613502 11.758919
-0.415700 -13.281473 19.908360 12.904786
0.271900 -13.140771 19.059823 13.434210
-0.025200 -14.693310 20.172413 12.444815
0.069800 -15.262917 19.505700 13.092229
0.069800 -14.952401 21.202417 12.689906
0.597300 -14.917321 19.937993 10.938913
-0.567900 -15.846257 20.625745 10.468349
-0.516300 -14.159222 19.120695 10.196035
0.293600 -13.461767 18.621616 10.729502
0.039700 -14.369380 18.780689 8.793668
0.110500 -14.446338 19.757016 8.315157
0.056000 -13.058939 18.120966 8.334941
-0.017300 -12.229703 18.427165 8.972678
-0.017300 -13.198659 17.052097 8.496469
0.013600 -12.767734 18.191355 6.858319
-0.042500 -12.042238 17.395680 6.688998
-0.042500 -13.677429 17.890170 6.338841
0.805400 -12.139469 19.474220 6.346839
-0.818800 -10.945534 19.425856 6.055184
-0.818800 -12.726821 20.613246 6.395006
0.536600 -15.575463 17.925304 8.580541
-0.581900 -15.987509 17.130738 9.506170
-0.347900 -16.130376 17.928786 7.375497
0.274700 -15.647037 18.384872 6.614919
-0.240000 -17.376798 17.186398 6.968691
0.142600 -17.588468 16.584206 7.852244
-0.009400 -18.433573 18.194499 6.598851
0.036200 -18.093528 18.751836 5.726012
0.036200 -19.295921 17.596199 6.304752
0.018700 -18.850820 19.148267 7.785449
0.010300 -19.394477 18.623420 8.570990
0.010300 -17.969402 19.563615 8.274005
-0.047900 -19.773362 20.229714 7.133991
0.062100 -19.176956 20.912112 6.528407
0.062100 -20.450802 19.686349 6.475261
-0.014300 -20.543645 21.055574 8.212418
0.113500 -21.026142 20.274631 8.800151
0.113500 -19.790048 21.570647 8.808148
-0.385400 -21.576122 22.017885 7.560054
0.340000 -22.278919 22.184631 8.266010
0.340000 -21.089529 22.835307 7.220714
0.340000 -22.049925 21.525147 6.816534
0.734100 -17.197164 16.287497 5.753192
-0.589400 -16.390095 16.593269 4.859036
-0.415700 -17.930807 15.162242 5.672100
0.271900 -18.639527 15.017550 6.376995
-0.023700 -17.817993 14.292444 4.509254
0.088000 -16.800388 14.141651 4.148909
0.034200 -18.480220 12.955242 4.934980
0.024100 -18.236368 12.775604 5.982053
0.024100 -19.559588 13.088788 4.862587
0.001800 -18.034232 11.811638 3.961014
0.044000 -18.475977 12.142455 3.021051
0.044000 -16.949366 11.720663 4.014777
-0.273700 -18.706650 10.213053 4.522063
-0.053600 -18.339607 9.309851 3.038353
0.068400 -18.416433 8.226479 3.130558
0.068400 -19.120780 9.661006 2.364146
0.068400 -17.315719 9.627502 2.841224
0.597300 -18.418657 14.934751 3.238264
-0.567900 -18.002263 14.584578 2.155418
-0.415700 -19.392228 15.835731 3.380402
0.271900 -19.649704 15.998780 4.343331
-0.024900 -20.077357 16.644341 2.385907
0.084300 -20.537419 15.964901 1.668409
0.211700 -21.100889 17.635252 3.001914
0.035200 -21.459715 18.255935 2.180881
0.035200 -21.890077 16.983834 3.377330
-0.654600 -20.530415 18.388801 4.035233
0.427500 -21.018423 19.213278 4.095917
0.597300 -19.101273 17.393387 1.488777
-0.567900 -19.351524 17.786454 0.338150
-0.415700 -17.890299 17.636683 1.977882
0.271900 -17.613850 17.374106 2.913152
-0.001400 -16.806787 18.172002 1.157939
0.087600 -17.271850 18.840934 0.433817
-0.015200 -15.785723 18.908649 2.005762
0.029500 -15.142105 18.151688 2.453938
0.029500 -15.229933 19.481424 1.263386
-0.001100 -16.175213 19.875734 3.158061
-0.190600 -17.200731 20.891118 3.005771
0.169900 -17.738477 20.908842 2.069332
-0.234100 -17.509137 21.788547 4.035402
0.165600 -18.383908 22.411666 3.921880
0.322600 -16.744972 21.787570 5.160271
-0.557900 -17.005578 22.639231 6.129924
0.399200 -16.440336 22.584467 6.903943
-0.234100 -15.715917 20.838583 5.358409
0.165600 -15.104163 20.864953 6.248051
-0.190600 -15.480160 19.800782 4.390535
0.169900 -14.631839 19.150049 4.543185
0.597300 -16.138157 17.241094 0.062241
-0.567900 -15.434973 17.682352 -0.840476
-0.415700 -16.463249 15.950609 0.120231
0.271900 -17.050318 15.646820 0.883881
-0.051800 -15.949191 14.953330 -0.793200
0.092200 -14.928905 15.297972 -0.961557
-0.110200 -15.798918 13.559541 -0.108476
0.045700 -16.840125 13.343675 0.131084
0.045700 -15.463994 12.841224 -0.856769
0.353100 -14.974023 13.392228 1.172830
-0.036100 -15.298420 14.097346 1.938121
-0.412100 -15.139081 11.970950 1.679972
0.100000 -16.213947 11.798053 1.626484
0.100000 -14.535012 11.352747 1.015866
0.100000 -14.719237 11.949267 2.685637
-0.412100 -13.461386 13.663773 0.892834
0.100000 -13.103764 12.873301 0.233003
0.100000 -13.392430 14.636402 0.405659
0.100000 -12.943017 13.707144 1.850704
0.597300 -16.686945 14.947827 -2.112425
-0.567900 -16.522099 14.008114 -2.912221
-0.347900 -17.571290 15.957845 -2.394720
0.274700 -17.702011 16.678353 -1.699107
-0.240000 -18.319473 15.975213 -3.681471
0.142600 -18.782718 14.988697 -3.664310
-0.009400 -19.414942 17.076906 -3.571188
0.036200 -19.855405 17.003845 -2.576823
0.036200 -18.899369 18.036791 -3.541075
0.018700 -20.497525 16.997162 -4.729161
0.010300 -20.008190 17.297149 -5.655797
0.010300 -20.850613 15.966334 -4.757924
-0.047900 -21.677702 17.898296 -4.336504
0.062100 -21.988084 17.738131 -3.303982
0.062100 -21.502425 18.971568 -4.410439
-0.014300 -22.770957 17.468196 -5.377941
0.113500 -22.409424 17.661194 -6.387964
0.113500 -22.960794 16.399414 -5.279146
-0.385400 -24.066586 18.155247 -5.120106
0.340000 -24.075370 19.100649 -5.475407
0.340000 -24.682212 17.591569 -5.688760
0.340000 -24.277117 18.131365 -4.132582
0.734100 -17.338909 16.166494 -4.887054
-0.589400 -17.475213 15.481566 -5.889854
-0.415700 -16.373558 17.006119 -4.704303
0.271900 -16.378987 17.569047 -3.865743
0.014300 -15.248500 17.302735 -5.645793
0.104800 -15.477182 16.942598 -6.648843
-0.204100 -15.120701 18.832029 -5.817968
0.079700 -14.320506 19.068028 -6.519466
0.079700 -16.091444 19.310912 -5.946069
0.713000 -14.487195 19.419636 -4.466363
-0.593100 -14.512930 18.766508 -3.399602
-0.919100 -13.942232 20.593792 -4.478075
0.419600 -13.451593 20.925306 -3.659864
0.419600 -13.898184 21.098784 -5.351658
0.597300 -13.994439 16.449263 -5.422789
-0.567900 -12.904637 16.916153 -5.704780
-0.415700 -14.129509 15.221435 -4.907347
0.271900 -15.041420 14.944262 -4.573151
-0.027500 -12.999120 14.268542 -4.710433
0.112300 -12.371050 14.736929 -3.952640
-0.005000 -13.462186 12.893100 -4.067740
0.033900 -14.239680 12.950644 -3.305969
0.033900 -13.858714 12.294108 -4.887540
-0.141500 -12.410203 12.148891 -3.313142
-0.163800 -12.059107 10.846643 -3.603820
0.206200 -12.562580 10.153831 -4.261798
-0.341800 -11.174913 10.474755 -2.577634
0.341200 -10.861417 9.521300 -2.464745
0.138000 -10.731524 11.530304 -1.787453
-0.260100 -9.981662 11.528024 -0.630371
0.157200 -9.360451 10.680608 -0.380591
-0.113400 -9.864383 12.679515 0.146246
0.141700 -9.046608 12.683050 0.851679
-0.197200 -10.410615 13.857982 -0.377711
0.144700 -10.208311 14.746385 0.202127
-0.238700 -11.261829 13.834074 -1.537097
0.170000 -11.763740 14.756022 -1.791085
0.124300 -11.502478 12.612238 -2.256773
0.597300 -12.052075 14.094642 -5.950589
-0.567900 -12.467893 14.066217 -7.126879
-0.415700 -10.751760 13.821409 -5.683855
0.271900 -10.309731 13.876765 -4.777405
-0.025200 -9.702540 13.682137 -6.690665
0.069800 -9.184741 12.859700 -6.197115
0.069800 -10.080682 13.381841 -7.667872
0.597300 -8.779036 14.909853 -6.775555
-0.567900 -8.719159 15.699440 -5.859282
-0.516300 -8.144624 15.190900 -7.965000
0.293600 -8.367993 14.556489 -8.718478
0.039700 -7.179368 16.266823 -8.330279
0.110500 -6.256189 15.989312 -7.821540
0.056000 -6.756843 16.270766 -9.782410
-0.017300 -5.804672 16.794894 -9.864692
-0.017300 -6.701815 15.238798 -10.129004
0.013600 -7.734359 16.943395 -10.777783
-0.042500 -8.722167 16.485443 -10.726766
-0.042500 -7.855196 17.991293 -10.503181
0.805400 -7.216941 16.865693 -12.232178
-0.818800 -7.659976 15.911516 -12.995699
-0.818800 -6.460331 17.801973 -12.624947
0.536600 -7.687892 17.649709 -7.939118
-0.581900 -7.012211 18.410649 -7.290916
-0.415700 -9.021848 17.932200 -8.136107
0.271900 -9.566789 17.156896 -8.485449
-0.025200 -9.705318 19.210801 -7.734346
0.069800 -9.230993 20.099693 -8.150253
0.069800 -10.713289 19.216867 -8.149146
0.597300 -9.769791 19.305962 -6.211664
-0.567900 -10.181400 20.363299 -5.700529
-0.415700 -9.325604 18.350381 -5.428608
0.271900 -9.023191 17.516205 -5.911090
-0.027500 -9.267134 18.416964 -3.982050
0.112300 -9.969589 19.201447 -3.700567
-0.005000 -9.767817 17.175268 -3.234438
0.033900 -10.271685 16.611514 -4.019547
0.033900 -8.903098 16.566276 -2.970823
-0.141500 -10.720809 17.316672 -2.099118
-0.163800 -12.052244 17.515269 -2.164402
0.206200 -12.606315 17.535592 -3.091218
-0.341800 -12.630181 17.650058 -0.913060
0.341200 -13.634185 17.669497 -0.804909
0.138000 -11.711582 17.576752 0.029012
-0.260100 -11.786090 17.685034 1.456830
0.157200 -12.782685 17.730357 1.870538
-0.113400 -10.587721 17.800458 2.170204
0.141700 -10.606949 18.024092 3.226622
-0.197200 -9.355996 17.855795 1.541795
0.144700 -8.429948 18.110965 2.035478
-0.238700 -9.293486 17.521781 0.145992
0.170000 -8.325850 17.511359 -0.333567
0.124300 -10.455641 17.451622 -0.655740
0.597300 -7.909477 18.956730 -3.430684
-0.567900 -7.733007 19.038860 -2.174069
-0.415700 -6.968723 19.267102 -4.337847
0.271900 -7.247660 19.162933 -5.302967
-0.025200 -5.537054 19.535171 -4.075245
0.069800 -5.179862 20.297454 -4.767658
0.069800 -5.626285 19.907938 -3.054860
0.597300 -4.659700 18.351206 -4.116029
-0.567900 -3.792535 18.270331 -3.262291
-0.415700 -4.827441 17.462607 -5.107088
0.271900 -5.529236 17.677031 -5.804550
-0.002400 -4.029946 16.238263 -5.320695
0.097800 -3.229733 16.198337 -4.582193
-0.034300 -4.943486 15.011909 -5.108782
0.029500 -5.697881 15.019629 -5.894711
0.029500 -4.360230 14.107910 -5.249101
0.011800 -5.663859 14.871528 -3.773351
-0.125600 -5.135309 15.396787 -2.575996
0.133000 -4.182481 15.899625 -2.571706
-0.170400 -5.861702 15.298029 -1.376297
0.143000 -5.477428 15.740106 -0.470041
-0.107200 -7.098642 14.635309 -1.355298
0.129700 -7.659472 14.562806 -0.435362
-0.170400 -7.600813 14.053207 -2.529596
0.143000 -8.544248 13.526348 -2.506607
-0.125600 -6.886666 14.174967 -3.733408
0.133000 -7.285801 13.737504 -4.635342
0.597300 -3.344379 16.199030 -6.714215
-0.567900 -3.549428 17.080522 -7.550392
-0.415700 -2.519839 15.177064 -6.998381
0.271900 -2.353656 14.490159 -6.276730
-0.087500 -1.907232 14.952283 -8.336698
0.096900 -1.455323 15.887566 -8.644782
0.298500 -0.762232 13.914384 -8.298712
-0.029700 -0.280292 13.905907 -9.275847
-0.319200 0.315402 14.270709 -7.273879
0.079100 0.620050 15.308368 -7.398828
0.079100 -0.065348 14.116596 -6.269033
0.079100 1.181476 13.623247 -7.410599
-0.319200 -1.246260 12.494009 -8.013114
0.079100 -1.873230 12.466967 -7.122255
0.079100 -1.809450 12.143913 -8.872806
0.079100 -0.397360 11.827892 -7.866699
0.597300 -2.954667 14.570442 -9.409003
-0.567900 -4.023959 14.085570 -9.040935
-0.254800 -2.696205 14.716663 -10.725678
0.019200 -1.584682 15.433571 -11.327893
0.039100 -0.744500 14.752609 -11.471537
0.039100 -1.279266 16.294220 -10.734691
0.018900 -2.109811 15.902696 -12.681876
0.021300 -1.301890 16.063449 -13.396170
0.021300 -2.698339 16.812254 -12.549930
-0.007000 -3.025540 14.753377 -13.102377
0.025300 -2.424256 13.961247 -13.552530
0.025300 -3.797844 15.087394 -13.797033
-0.026600 -3.627750 14.274574 -11.775365
0.064100 -4.582759 14.779684 -11.621818
0.589600 -3.852153 12.751761 -11.772547
-0.574800 -2.921716 11.984438 -11.522476
-0.415700 -5.062565 12.284790 -12.097084
0.271900 -5.775748 12.899651 -12.462348
-0.024900 -5.471089 10.834934 -11.978630
0.084300 -5.461404 10.586897 -10.917271
0.211700 -6.968816 10.692450 -12.287812
0.035200 -7.613244 11.465379 -11.869005
0.035200 -7.193581 10.677258 -13.354276
-0.654600 -7.335550 9.446595 -11.749191
0.427500 -8.090192 9.139210 -12.256757
0.597300 -4.682766 9.870202 -12.782883
-0.567900 -4.340149 8.855444 -12.206485
-0.516300 -4.128145 10.130744 -14.014999
0.293600 -4.384802 11.025817 -14.406246
0.038100 -3.233623 9.269646 -14.803854
0.088000 -3.755011 8.313336 -14.762173
-0.030300 -3.295791 9.751185 -16.258320
-0.012200 -4.314732 9.600598 -16.614961
-0.012200 -3.090181 10.814723 -16.379669
0.799400 -2.393360 8.888962 -17.144882
-0.801400 -1.148999 9.150771 -17.247728
-0.801400 -2.911079 8.025021 -17.898780
0.536600 -1.876228 9.064600 -14.115981
-0.581900 -1.279540 7.971830 -14.190359
-0.347900 -1.443378 10.054794 -13.331040
0.274700 -2.069113 10.841218 -13.195522
-0.263700 -0.201668 10.032352 -12.551776
0.156000 0.516021 9.362590 -13.026846
-0.000700 0.394583 11.455679 -12.547324
0.032700 -0.386386 12.173888 -12.293583
0.032700 1.146390 11.515304 -11.761236
0.039000 1.078774 11.902885 -13.858157
0.028500 1.358979 12.949269 -13.731083
0.028500 1.998612 11.330527 -13.975875
0.048600 0.244084 11.775864 -15.150609
0.068700 0.186546 10.724043 -15.435601
0.068700 -0.766517 12.138221 -14.954036
-0.529500 0.814264 12.578033 -16.252486
0.345600 1.129146 13.510761 -16.009569
0.807600 0.843823 12.309463 -17.548713
-0.862700 0.383036 11.225676 -18.092891
0.447800 -0.088270 10.506582 -17.538593
0.447800 0.335688 11.159050 -19.088713
-0.862700 1.348595 13.177746 -18.375228
0.447800 1.659799 14.062020 -18.010354
0.447800 1.398501 12.963388 -19.364745
0.734100 -0.406799 9.470311 -11.132489
-0.589400 0.562447 9.034106 -10.524992
-0.415700 -1.629331 9.431753 -10.603689
0.271900 -2.392496 9.800536 -11.153338
0.033700 -1.907910 9.082565 -9.207329
0.082300 -1.182925 9.597450 -8.573834
-0.182500 -3.302236 9.621892 -8.860640
0.060300 -4.044007 9.136512 -9.486586
0.060300 -3.528450 9.432450 -7.811358
0.060300 -3.366588 10.690353 -9.047543
0.597300 -1.815689 7.572773 -8.890141
-0.567900 -2.472863 6.751598 -9.537344
-0.415700 -1.080682 7.219398 -7.833317
0.271900 -0.486306 7.926607 -7.406625
-0.051800 -1.195197 5.959687 -7.086739
0.092200 -2.005489 5.364025 -7.503069
-0.110200 0.128748 5.174868 -7.224849
0.045700 0.406164 5.167900 -8.279275
0.045700 0.911610 5.722237 -6.697048
0.353100 0.159721 3.707676 -6.741646
-0.036100 1.160084 3.335621 -6.945263
-0.412100 -0.097233 3.517748 -5.245861
0.100000 0.213149 2.514754 -4.953041
0.100000 0.486872 4.239654 -4.674664
0.100000 -1.154119 3.631769 -5.012152
-0.412100 -0.803249 2.813077 -7.521261
0.100000 -0.631791 1.772823 -7.243412
0.100000 -1.832524 3.071136 -7.284235
0.100000 -0.630696 2.925709 -8.590434
0.597300 -1.540638 6.325315 -5.632948
-0.567900 -0.809078 7.100349 -5.014964
-0.415700 -2.662932 5.827934 -5.102738
0.271900 -3.215860 5.174270 -5.649511
-0.087500 -3.189851 6.248543 -3.789075
0.096900 -2.385786 6.753418 -3.259329
0.298500 -4.339658 7.270797 -3.915080
-0.029700 -4.650717 7.548766 -2.908824
-0.319200 -3.877796 8.553609 -4.615018
0.079100 -4.654875 9.309460 -4.528959
0.079100 -2.975092 8.927528 -4.132454
0.079100 -3.670403 8.360350 -5.665922
-0.319200 -5.568531 6.720488 -4.650828
0.079100 -6.341785 7.487544 -4.697443
0.079100 -5.303992 6.411753 -5.661565
0.079100 -5.967123 5.866456 -4.104552
0.597300 -3.601950 5.094089 -2.876277
-0.567900 -3.983177 4.016769 -3.333364
-0.415700 -3.541431 5.349978 -1.570911
0.271900 -3.221782 6.267692 -1.287354
-0.002400 -3.970889 4.453339 -0.493494
0.097800 -4.777007 3.815327 -0.855484
-0.034300 -2.817587 3.527222 -0.072920
0.029500 -3.021359 3.138037 0.923806
0.029500 -2.838463 2.669661 -0.737177
0.011800 -1.408136 4.096678 -0.083241
-0.125600 -0.533701 3.802030 -1.149121
0.133000 -0.881691 3.218804 -1.988433
-0.170400 0.807648 4.223913 -1.105538
0.143000 1.487830 3.952086 -1.901649
-0.107200 1.275841 4.960808 -0.004402
0.129700 2.317500 5.252551 0.047751
-0.170400 0.390574 5.301951 1.034217
0.143000 0.735424 5.888381 1.874282
-0.125600 -0.943429 4.859168 1.002902
0.133000 -1.602189 5.082060 1.830932
0.597300 -4.529535 5.247027 0.698946
-0.567900 -4.363060 6.469702 0.771974
-0.415700 -5.182241 4.558300 1.642579
0.271900 -5.244216 3.549193 1.546013
-0.087500 -5.613239 5.151300 2.923977
0.096900 -5.924513 6.181850 2.753921
0.298500 -6.818889 4.387770 3.516983
-0.029700 -6.547940 3.344384 3.674797
-0.319200 -7.296217 4.963730 4.856066
0.079100 -6.502761 4.897733 5.602146
0.079100 -7.595608 6.004353 4.733841
0.079100 -8.144573 4.386726 5.224147
-0.319200 -8.010326 4.444630 2.551080
0.079100 -7.778976 3.889418 1.645274
0.079100 -8.886781 3.997914 3.015635
0.079100 -8.231065 5.478132 2.289606
0.597300 -4.439152 5.193605 3.904038
-0.567900 -4.191252 6.239941 4.508220
-0.516300 -3.700335 4.084285 4.001729
0.293600 -3.993648 3.271158 3.475091
0.038100 -2.607308 3.849651 4.949381
0.088000 -2.265152 4.816815 5.321416
-0.030300 -3.131877 3.059606 6.165107
-0.012200 -2.353936 3.057217 6.929302
-0.012200 -3.986596 3.593897 6.578068
0.799400 -3.556787 1.608213 5.882818
-0.801400 -3.279761 0.726968 6.726686
-0.801400 -4.254707 1.347590 4.869855
0.536600 -1.382773 3.155626 4.318722
-0.581900 -1.480772 2.390937 3.353979
-0.415700 -0.215249 3.428498 4.894574
0.271900 -0.221205 4.090626 5.667322
0.014300 1.097063 2.865900 4.577493
0.104800 0.964817 1.981668 3.954243
-0.204100 1.903698 3.925212 3.783070
0.079700 2.079764 3.563239 2.772214
0.079700 1.322030 4.841580 3.711513
0.713000 3.227446 4.326027 4.407622
-0.593100 3.258321 5.030029 5.400397
-0.919100 4.345570 3.889708 3.883342
0.419600 5.216410 4.181229 4.322910
0.419600 4.349451 3.329277 3.040490
0.597300 1.762399 2.398016 5.887337
-0.567900 1.431022 2.889143 6.960562
-0.415700 2.712931 1.466124 5.836359
0.271900 3.007869 1.139061 4.924054
-0.058100 3.308701 0.854828 7.035116
0.136000 2.489768 0.473282 7.646531
-0.007400 4.168261 -0.357277 6.631757
0.036700 4.637251 -0.772014 7.523795
0.036700 3.512179 -1.124594 6.221277
0.186800 5.245900 -0.071988 5.614597
-0.543200 5.255695 -0.528524 4.289457
0.163500 6.361982 0.004217 3.736039
0.143500 6.668747 -0.131547 2.705285
-0.279500 7.035976 0.737071 4.637295
0.333900 7.903173 1.250606 4.465820
-0.220700 6.350002 0.696540 5.827569
0.186200 6.621611 1.195502 6.748948
0.597300 4.061577 1.838762 7.953817
-0.567900 4.268894 1.510062 9.121700
-0.516300 4.407546 3.042522 7.479894
0.293600 4.174758 3.256899 6.519682
0.000000 4.979463 4.123259 8.296108
0.088000 5.587784 3.683983 9.087805
0.536600 3.887788 4.989567 8.958220
0.000000 3.947853 5.285148 10.150589
-0.415700 2.865596 5.417091 8.209077
0.271900 2.841841 5.147410 7.228416
0.014300 1.827488 6.326865 8.711879
0.104800 2.277798 6.915983 9.512076
-0.204100 1.455771 7.352884 7.629851
0.079700 0.938080 8.182453 8.108481
0.079700 2.369159 7.747201 7.191296
0.713000 0.589962 6.862040 6.487124
-0.593100 0.076021 5.758029 6.455010
-0.919100 0.376235 7.720731 5.522859
0.419600 -0.205616 7.431581 4.743771
0.419600 0.735124 8.664214 5.616456
0.597300 0.643645 5.609720 9.390084
-0.567900 -0.004142 6.195117 10.255329
-0.415700 0.459233 4.311033 9.142527
0.271900 0.958039 3.915015 8.351032
-0.003100 -0.318534 3.389483 9.980806
0.085000 -1.340876 3.757508 10.054306
-0.003600 -0.315240 2.008359 9.301413
0.017100 -0.636372 2.117159 8.265491
0.017100 0.707828 1.626715 9.303882
-0.064500 -1.230811 0.967934 9.957414
0.035200 -1.120959 0.979789 11.039910
0.035200 -2.266979 1.193475 9.707779
0.695100 -0.888770 -0.433135 9.476091
-0.608600 -0.081954 -1.135074 10.073113
-0.940700 -1.446849 -0.880706 8.380541
0.425100 -1.391534 -1.877943 8.216203
0.425100 -2.155886 -0.320547 7.899655
0.597300 0.273312 3.287648 11.399656
-0.567900 -0.452519 3.059046 12.365414
-0.347900 1.588099 3.503959 11.543989
0.274700 2.130447 3.681302 10.707085
-0.263700 2.293591 3.594276 12.833109
0.156000 1.728124 3.041456 13.585704
-0.000700 3.677546 2.927486 12.711064
0.032700 4.206606 3.325385 11.845292
0.032700 4.269150 3.133730 13.604451
0.039000 3.533390 1.407796 12.573301
0.028500 3.083089 1.015746 13.485887
0.028500 2.877870 1.173931 11.734225
0.048600 4.884746 0.721613 12.351122
0.068700 5.306281 1.036147 11.395712
0.068700 5.574112 1.025574 13.140828
-0.529500 4.729983 -0.742364 12.389961
0.345600 5.043377 -1.195350 13.238688
0.807600 4.169441 -1.501530 11.467730
-0.862700 3.843517 -1.046243 10.295864
0.447800 4.086218 -0.095087 10.039195
0.447800 3.333471 -1.657150 9.669066
-0.862700 3.885160 -2.750367 11.695987
0.447800 4.116450 -3.178925 12.586265
0.447800 3.343545 -3.247988 11.003158
0.734100 2.360742 5.025318 13.380489
-0.589400 3.024222 5.261062 14.379969
-0.415700 1.672269 5.991241 12.768448
0.271900 1.112588 5.736784 11.967213
-0.025200 1.541093 7.364559 13.273540
0.069800 0.715975 7.844405 12.749193
0.069800 1.285414 7.322747 14.333155
0.597300 2.781831 8.260522 13.129378
-0.567900 2.666009 9.472868 13.331207
-0.415700 3.940647 7.711865 12.739653
0.271900 3.992898 6.705745 12.637340
-0.058100 5.171872 8.481314 12.517838
0.136000 5.103176 9.411786 13.081814
-0.007400 6.377554 7.718023 13.081833
0.036700 7.214725 8.405766 13.152586
0.036700 6.148781 7.381649 14.093316
0.186800 6.834319 6.544773 12.257331
-0.543200 6.289175 5.262316 12.306311
0.163500 7.016515 4.531212 11.443600
0.143500 6.862010 3.480245 11.241954
-0.279500 7.980417 5.278525 10.881394
0.333900 8.682600 4.937167 10.217557
-0.220700 7.881481 6.555033 11.382892
0.186200 8.522746 7.395578 11.149926
0.597300 5.377309 8.888156 11.054116
-0.567900 5.934923 9.955143 10.797295
-0.415700 4.900484 8.097945 10.088988
0.271900 4.534073 7.187372 10.349241
-0.025200 4.901709 8.472736 8.671081
0.069800 5.918613 8.730971 8.374685
0.069800 4.594286 7.619833 8.069595
0.597300 3.979475 9.658750 8.342405
-0.567900 3.119781 10.052620 9.139270
-0.415700 4.140454 10.216978 7.138660
0.271900 4.865188 9.852033 6.538348
0.033700 3.420792 11.409157 6.683650
0.082300 3.738755 12.247654 7.306732
-0.182500 3.834439 11.713312 5.238003
0.060300 3.342485 12.625201 4.898446
0.060300 4.912095 11.857997 5.183977
0.060300 3.549517 10.886656 4.585244
0.597300 1.888572 11.266796 6.807816
-0.567900 1.285422 10.351059 6.243290
-0.415700 1.262827 12.193629 7.540597
0.271900 1.840760 12.900704 7.983412
-0.025200 -0.168850 12.195776 7.876905
0.069800 -0.579165 13.187091 7.686394
0.069800 -0.697141 11.482528 7.244236
0.597300 -0.459537 11.828986 9.338666
-0.567900 -1.381025 12.389429 9.930726
-0.415700 0.357026 10.966557 9.948403
0.271900 1.121823 10.567725 9.415834
-0.025200 0.330297 10.683614 11.386288
0.069800 1.125702 9.976998 11.595923
0.069800 0.544607 11.605974 11.927251
0.597300 -0.976575 10.083637 11.924432
-0.567900 -1.624859 9.274171 11.260092
-0.415700 -1.374618 10.474487 13.138224
0.271900 -0.806041 11.161158 13.628729
0.033700 -2.586257 10.011295 13.827234
0.082300 -2.490133 8.945403 14.038311
-0.182500 -2.693722 10.765765 15.155286
0.060300 -1.779425 10.664990 15.726862
0.060300 -2.872152 11.826397 14.972749
0.060300 -3.509623 10.349629 15.746139
0.597300 -3.881563 10.223177 13.023993
-0.567900 -4.859897 9.506721 13.234131
-0.415700 -3.879441 11.176997 12.085047
0.271900 -3.037552 11.734063 12.003426
-0.024900 -5.007121 11.445519 11.180875
0.084300 -5.883561 11.702951 11.776168
0.211700 -4.687821 12.619892 10.248928
0.035200 -3.897185 12.329498 9.556503
0.035200 -5.578945 12.865221 9.668591
-0.654600 -4.278081 13.766461 10.968283
0.427500 -3.500690 13.533126 11.501321
0.597300 -5.362641 10.239664 10.303364
-0.567900 -6.524471 10.073150 9.940021
-0.415700 -4.385969 9.391069 9.967002
0.271900 -3.470606 9.530017 10.381975
-0.059700 -4.565459 8.201000 9.123940
0.086900 -5.100728 8.495304 8.224848
0.130300 -3.183485 7.635427 8.721429
0.018700 -2.642303 7.398134 9.637442
-0.320400 -3.295365 6.322434 7.929268
0.088200 -3.669488 5.525479 8.572618
0.088200 -3.967916 6.436136 7.082248
0.088200 -2.312042 6.018496 7.571503
-0.043000 -2.328787 8.666994 7.947619
0.023600 -2.165571 9.543772 8.572855
0.023600 -1.352098 8.228336 7.770031
-0.066000 -2.895526 9.137878 6.601660
0.018600 -3.851436 9.636704 6.751797
0.018600 -2.199939 9.842939 6.146104
0.018600 -3.022868 8.292867 5.926769
0.597300 -5.416811 7.151637 9.847248
-0.567900 -5.203991 6.891673 11.027370
-0.415700 -6.383821 6.542710 9.156437
0.271900 -6.492119 6.788239 8.180896
-0.051800 -7.185543 5.427198 9.684652
0.092200 -7.266516 5.527431 10.767350
-0.110200 -8.600006 5.484888 9.081727
0.045700 -8.508207 5.617876 8.002220
0.045700 -9.104832 4.535604 9.259059
0.353100 -9.464278 6.613475 9.671912
-0.036100 -8.882507 7.531949 9.749313
-0.412100 -10.664860 6.880554 8.769983
0.100000 -11.282373 5.986316 8.681182
0.100000 -11.249966 7.690499 9.201595
0.100000 -10.319479 7.184863 7.781909
-0.412100 -10.011623 6.238916 11.050783
0.100000 -10.606266 5.328465 10.984986
0.100000 -9.192893 6.081198 11.749170
0.100000 -10.636529 7.043798 11.435474
0.597300 -6.502185 4.075802 9.421010
-0.567900 -5.875108 3.896260 8.380388
-0.415700 -6.651859 3.122902 10.346200
0.271900 -7.153458 3.362544 11.193310
-0.038900 -5.899169 1.849487 10.367529
0.100700 -5.484879 1.645329 9.378752
0.365400 -4.729109 1.959667 11.363634
0.004300 -4.080774 1.093256 11.230730
-0.243800 -3.880067 3.219783 11.204442
0.064200 -4.435399 4.107851 11.508547
0.064200 -2.995362 3.135963 11.831769
0.064200 -3.577649 3.325581 10.163018
-0.676100 -5.215876 1.946000 12.686892
0.410200 -5.828112 2.707129 12.791924
0.597300 -6.766205 0.644120 10.769558
-0.567900 -7.939676 0.793752 11.112222
-0.415700 -6.193933 -0.563073 10.839370
0.271900 -5.269422 -0.680793 10.431964
-0.002400 -6.863624 -1.743838 11.403474
0.097800 -7.799603 -1.873839 10.859877
-0.034300 -6.016725 -3.003254 11.169393
0.029500 -6.646872 -3.872471 11.355541
0.029500 -5.743405 -3.033380 10.119625
0.011800 -4.756172 -3.143948 12.008968
-0.125600 -4.827068 -3.677117 13.311466
0.133000 -5.781080 -3.965596 13.726386
-0.170400 -3.658675 -3.832508 14.078905
0.143000 -3.718933 -4.216507 15.086341
-0.107200 -2.412196 -3.461172 13.546100
0.129700 -1.511666 -3.568370 14.134180
-0.170400 -2.336927 -2.930717 12.248709
0.143000 -1.381710 -2.640247 11.834531
-0.125600 -3.503649 -2.776711 11.481929
0.133000 -3.423710 -2.389898 10.477375
0.597300 -7.229015 -1.590840 12.890782
-0.567900 -8.187632 -2.217419 13.352749
-0.415700 -6.534058 -0.723931 13.638103
0.271900 -5.754753 -0.232333 13.214973
-0.027500 -6.928195 -0.321253 14.993919
0.112300 -7.161268 -1.213985 15.572619
-0.005000 -5.768399 0.405051 15.684188
0.033900 -5.598069 1.354618 15.178113
0.033900 -6.081653 0.647716 16.700180
-0.141500 -4.462474 -0.326498 15.786065
-0.163800 -3.310083 0.044604 15.181758
0.206200 -3.204273 0.898882 14.518994
-0.341800 -2.283451 -0.787676 15.584191
0.341200 -1.323490 -0.686560 15.264519
0.138000 -2.722155 -1.735471 16.481179
-0.260100 -2.069766 -2.745042 17.202765
0.157200 -1.000963 -2.863388 17.113912
-0.113400 -2.821252 -3.566550 18.059688
0.141700 -2.334727 -4.341931 18.632883
-0.197200 -4.207509 -3.366816 18.187659
0.144700 -4.777995 -3.996595 18.858527
-0.238700 -4.850389 -2.339154 17.468907
0.170000 -5.910586 -2.180221 17.590681
0.124300 -4.124883 -1.494507 16.598336
0.597300 -8.182082 0.570498 15.005707
-0.567900 -8.786299 0.767796 16.053608
-0.516300 -8.608175 1.081954 13.850854
0.293600 -8.055827 0.888318 13.021757
0.038100 -9.768172 1.952576 13.647127
0.088000 -10.187300 2.219603 14.615400
-0.030300 -9.329723 3.255348 12.957779
-0.012200 -9.037051 3.047156 11.928792
-0.012200 -10.177896 3.939031 12.928062
0.799400 -8.180227 3.948958 13.673974
-0.801400 -7.022881 3.828815 13.210372
-0.801400 -8.441486 4.650111 14.675370
0.536600 -10.876164 1.241063 12.847697
-0.581900 -11.578403 1.878873 12.056445
-0.415700 -11.027848 -0.088530 12.992671
0.271900 -10.483800 -0.547253 13.709396
0.033700 -11.772939 -0.830114 11.973291
0.082300 -11.156663 -0.727015 11.080165
-0.182500 -11.718316 -2.340708 12.389002
0.060300 -10.682804 -2.658319 12.511221
0.060300 -12.172672 -2.353625 13.379708
0.060300 -12.158609 -2.853222 11.533679
0.597300 -13.202612 -0.398696 11.719062
-0.567900 -13.613955 -0.476268 10.601647
-0.347900 -13.971916 -0.039242 12.688041
0.274700 -13.651117 -0.104969 13.643486
-0.263700 -15.344420 0.473819 12.447547
0.156000 -16.047724 -0.260707 12.055194
-0.000700 -15.939524 0.822655 13.914598
0.032700 -15.497361 1.742271 14.297867
0.032700 -17.016758 0.907440 13.771465
0.039000 -15.659398 -0.389921 14.869518
0.028500 -16.005339 -1.306925 14.392516
0.028500 -14.580173 -0.542784 14.867458
0.048600 -16.359032 -0.254487 16.278866
0.068700 -17.399665 -0.063686 16.016596
0.068700 -16.182242 -1.229934 16.732029
-0.529500 -15.742566 0.792354 17.082202
0.345600 -15.086588 1.461756 16.705779
0.807600 -15.732553 0.741202 18.461573
-0.862700 -16.497236 -0.054764 19.146691
0.447800 -17.104859 -0.615016 18.566158
0.447800 -16.607828 -0.109934 20.149106
-0.862700 -15.038711 1.515699 19.203200
0.447800 -14.512840 2.295577 18.835310
0.447800 -15.041133 1.329574 20.195899
0.734100 -15.485916 1.725941 11.505073
-0.589400 -16.506890 2.065719 11.044861
-0.415700 -14.402937 2.507835 11.367618
0.271900 -13.569721 2.223432 11.862560
-0.051800 -14.330781 3.702835 10.455658
0.092200 -15.309322 3.957931 10.048851
-0.110200 -13.917775 4.894854 11.251096
0.045700 -12.943242 4.706270 11.701451
0.045700 -13.764337 5.657217 10.487318
0.353100 -14.855573 5.374572 12.347337
-0.036100 -14.923673 4.607898 13.119133
-0.412100 -14.217836 6.706558 12.870565
0.100000 -14.837825 7.176954 13.633745
0.100000 -13.288120 6.377870 13.334986
0.100000 -13.860683 7.234689 11.986473
-0.412100 -16.329601 5.560130 11.743186
0.100000 -16.294185 6.129968 10.814672
0.100000 -16.846655 4.605459 11.646455
0.100000 -16.798963 6.141649 12.536684
0.597300 -13.306751 3.489193 9.233670
-0.567900 -13.572103 3.983430 8.130782
-0.415700 -12.246978 2.692251 9.380595
0.271900 -12.050644 2.328629 10.308069
-0.001400 -11.277625 2.411598 8.306449
0.087600 -10.839339 3.353890 7.976015
-0.015200 -10.165676 1.554455 8.913474
0.029500 -9.660571 2.147505 9.675857
0.029500 -10.618397 0.702999 9.420766
-0.001100 -9.118440 1.035709 7.949008
-0.190600 -8.167556 1.912095 7.397918
0.169900 -8.223559 2.970970 7.594085
-0.234100 -7.095276 1.407491 6.640491
0.165600 -6.336085 2.079419 6.267353
0.322600 -6.987660 0.020677 6.410805
-0.557900 -5.929649 -0.491098 5.734128
0.399200 -5.253615 0.197434 5.535312
-0.234100 -7.983825 -0.850248 6.896750
0.165600 -7.894050 -1.908023 6.705221
-0.190600 -9.044480 -0.341492 7.669007
0.169900 -9.779436 -1.011685 8.079047
0.597300 -11.892558 1.740855 7.059411
-0.567900 -11.712514 2.221462 5.940357
-0.347900 -12.658647 0.655935 7.239013
0.274700 -12.605917 0.247068 8.161048
-0.240000 -13.323803 -0.093337 6.159196
0.142600 -12.564203 -0.483668 5.481892
-0.009400 -14.082294 -1.251917 6.787789
0.036200 -14.820588 -0.966571 7.537197
0.036200 -14.711094 -1.701559 6.019326
0.018700 -13.264627 -2.415766 7.326763
0.010300 -12.720413 -2.920275 6.528389
0.010300 -12.473191 -2.068498 7.990935
-0.047900 -14.224570 -3.386963 8.033030
0.062100 -15.134572 -3.618904 7.479683
0.062100 -13.809761 -4.392115 8.108522
-0.014300 -14.737805 -3.039148 9.425936
0.113500 -13.918569 -2.980296 10.142515
0.113500 -15.187043 -2.049234 9.346224
-0.385400 -15.876711 -3.977853 9.752204
0.340000 -16.751789 -3.790208 9.284084
0.340000 -15.663219 -4.962813 9.818357
0.340000 -16.187979 -3.703312 10.672989
0.734100 -14.247164 0.749816 5.187157
-0.589400 -14.312957 0.365367 4.013005
-0.415700 -14.874919 1.708659 5.816138
0.271900 -14.703443 1.753910 6.810447
-0.023700 -15.650143 2.806684 5.108204
0.088000 -16.238280 2.348375 4.313124
0.034200 -16.587046 3.474731 6.028443
0.024100 -17.460864 2.823879 6.059120
0.024100 -15.992116 3.618133 6.930439
0.001800 -17.009111 4.904307 5.584002
0.044000 -16.091552 5.474338 5.729791
0.044000 -17.183889 5.029369 4.515399
-0.273700 -18.450551 5.542139 6.484679
-0.053600 -17.671115 5.973056 8.015475
0.068400 -17.091120 6.891263 7.922684
0.068400 -18.491873 6.175399 8.703593
0.068400 -17.166262 5.106887 8.443225
0.597300 -14.781511 3.787458 4.294754
-0.567900 -15.127607 4.051891 3.098901
-0.415700 -13.700802 4.243843 4.906185
0.271900 -13.580015 3.952109 5.865558
0.033700 -12.591701 4.991216 4.240779
0.082300 -12.948730 5.942789 3.846895
-0.182500 -11.581690 5.558642 5.267604
0.060300 -10.910314 6.254937 4.765068
0.060300 -12.224089 6.035286 6.008032
0.060300 -10.949863 4.762034 5.660422
0.597300 -11.931224 4.294958 2.990852
-0.567900 -11.951373 4.810565 1.867546
-0.415700 -11.593599 3.034616 3.160017
0.271900 -11.540324 2.705274 4.113330
-0.087500 -11.134105 2.187184 1.958091
0.096900 -10.420027 2.711057 1.322679
0.298500 -10.633586 0.836208 2.460983
-0.029700 -11.399609 0.399058 3.101461
-0.319200 -10.316601 -0.170721 1.369855
0.079100 -9.643103 -0.897595 1.823895
0.079100 -11.257103 -0.664887 1.126218
0.079100 -9.941731 0.418123 0.532700
-0.319200 -9.387403 1.161521 3.342604
0.079100 -9.631938 1.795062 4.195203
0.079100 -9.056704 0.281840 3.894788
0.079100 -8.503399 1.471791 2.785486
0.597300 -12.381782 2.070102 1.029096
-0.567900 -12.299015 2.133468 -0.190690
-0.415700 -13.564736 2.020845 1.636890
0.271900 -13.779655 1.971478 2.622522
-0.025200 -14.794608 1.875963 0.800357
0.069800 -14.695694 0.941692 0.247677
0.069800 -15.649252 1.749761 1.465010
0.597300 -15.088175 3.054143 -0.146000
-0.567900 -15.700586 2.913760 -1.200146
-0.415700 -14.605339 4.220793 0.248728
0.271900 -14.057753 4.279746 1.095358
-0.002400 -14.790563 5.387639 -0.489556
0.097800 -15.810490 5.491908 -0.859651
-0.034300 -14.559365 6.685570 0.418309
0.029500 -15.134967 6.639748 1.342802
0.029500 -13.535461 6.779501 0.780103
0.011800 -15.173658 7.826148 -0.305880
-0.125600 -16.431142 8.257582 0.083042
0.133000 -16.958015 7.806830 0.911068
-0.170400 -16.917314 9.480631 -0.564507
0.143000 -17.709400 10.082732 -0.144419
-0.107200 -16.195461 10.105520 -1.592678
0.129700 -16.545689 10.996412 -2.092731
-0.170400 -14.991739 9.538874 -2.061905
0.143000 -14.500796 10.013858 -2.898428
-0.125600 -14.421455 8.443670 -1.314268
0.133000 -13.452108 8.077095 -1.618232
0.597300 -13.866744 5.496070 -1.688294
-0.567900 -14.289897 5.631977 -2.815988
-0.415700 -12.577704 5.263028 -1.400985
0.271900 -12.363100 5.101804 -0.422825
-0.023700 -11.463385 5.143655 -2.342998
0.088000 -11.354498 6.082488 -2.883597
0.034200 -10.186305 4.879361 -1.525170
0.024100 -9.989271 5.742780 -0.888560
0.024100 -10.350919 4.016861 -0.879308
0.001800 -8.951487 4.609480 -2.394892
0.044000 -9.135775 3.741322 -3.025194
0.044000 -8.784218 5.469777 -3.042308
-0.273700 -7.431152 4.295743 -1.465352
-0.053600 -7.736991 2.607905 -0.870831
0.068400 -8.670707 2.568152 -0.312108
0.068400 -7.786648 1.920515 -1.715206
0.068400 -6.921599 2.304646 -0.213830
0.597300 -11.680254 4.038622 -3.381142
-0.567900 -11.557476 4.288232 -4.580980
-0.415700 -12.036939 2.819492 -2.963787
0.271900 -12.158902 2.604466 -1.984508
-0.051800 -12.391035 1.717597 -3.948375
0.092200 -11.640923 1.626011 -4.733895
-0.110200 -12.515913 0.353096 -3.240476
0.045700 -13.140950 0.543146 -2.367948
0.045700 -12.986146 -0.378022 -3.898082
0.353100 -11.167462 -0.243584 -2.777165
-0.036100 -10.648626 0.549654 -2.238942
-0.412100 -11.328016 -1.413569 -1.817410
0.100000 -11.872626 -1.101728 -0.926199
0.100000 -11.997720 -2.183982 -2.199601
0.100000 -10.429252 -1.991158 -1.601305
-0.412100 -10.298190 -0.786863 -3.878243
0.100000 -10.884771 -1.475386 -4.486486
0.100000 -10.029454 0.101453 -4.449886
0.100000 -9.416540 -1.301886 -3.496738
0.597300 -13.591180 2.051486 -4.840259
-0.567900 -13.697261 1.624180 -5.995911
-0.415700 -14.553208 2.781530 -4.402101
0.271900 -14.516012 3.129453 -3.454650
0.033700 -15.690474 3.243874 -5.199559
0.082300 -16.041872 2.353199 -5.720438
-0.182500 -16.790015 3.704743 -4.234115
0.060300 -17.646341 3.940671 -4.865895
0.060300 -17.156485 2.894790 -3.603430
0.060300 -16.573100 4.588355 -3.633884
0.597300 -15.318368 4.274678 -6.271786
-0.567900 -15.829431 4.264748 -7.437195
-0.415700 -14.550550 5.306789 -5.942717
0.271900 -14.250309 5.338158 -4.978885
-0.058100 -14.291640 6.448087 -6.754623
0.136000 -15.203408 6.872411 -7.175022
-0.007400 -13.967101 7.630823 -5.869525
0.036700 -14.676647 7.508352 -5.051205
0.036700 -12.972591 7.489563 -5.446329
0.186800 -13.996381 8.971910 -6.489650
-0.543200 -12.871758 9.679678 -6.917642
0.163500 -13.320559 10.777911 -7.451045
0.143500 -12.616026 11.540186 -7.749329
-0.279500 -14.630381 10.976988 -7.215214
0.333900 -15.083227 11.878437 -7.264412
-0.220700 -15.097586 9.791816 -6.693047
0.186200 -16.140403 9.593778 -6.493752
0.597300 -13.340313 6.393221 -7.895009
-0.567900 -12.215599 5.864189 -7.658361
-0.254800 -13.635390 6.921675 -9.122849
0.019200 -14.866225 7.565066 -9.585980
0.039100 -15.097834 8.409900 -8.937358
0.039100 -15.626063 6.788490 -9.673586
0.018900 -14.602134 8.228775 -10.918037
0.021300 -14.248414 9.219587 -10.632955
0.021300 -15.423454 8.333049 -11.627026
-0.007000 -13.526329 7.263049 -11.449811
0.025300 -13.032247 7.623994 -12.351866
0.025300 -14.081839 6.391207 -11.795356
-0.026600 -12.703690 6.818562 -10.238727
0.064100 -12.364198 5.786800 -10.329911
0.589600 -11.403692 7.537554 -10.230189
-0.574800 -10.614714 7.378679 -11.166492
-0.415700 -11.098358 8.362657 -9.222277
0.271900 -11.771533 8.535732 -8.487095
-0.001400 -9.776243 8.993411 -9.120328
0.087600 -9.474858 9.301952 -10.121347
-0.015200 -9.834581 10.275822 -8.283081
0.029500 -10.428466 11.019562 -8.815385
0.029500 -10.331194 10.078574 -7.339185
-0.001100 -8.468063 10.852268 -7.979461
-0.190600 -7.800527 10.503314 -6.790903
0.169900 -8.260972 9.820034 -6.096454
-0.234100 -6.523445 11.020563 -6.517310
0.165600 -6.004741 10.758590 -5.609604
0.322600 -5.906720 11.884615 -7.439631
-0.557900 -4.675957 12.379176 -7.169728
0.399200 -4.402798 12.999240 -7.870459
-0.234100 -6.570443 12.225543 -8.638143
0.165600 -6.103884 12.884868 -9.350207
-0.190600 -7.845884 11.701363 -8.906398
0.169900 -8.353932 11.947779 -9.824248
0.597300 -8.700382 8.022017 -8.600845
-0.567900 -8.887896 7.347107 -7.586863
-0.415700 -7.545098 8.028173 -9.266940
0.271900 -7.483026 8.624422 -10.082119
-0.025200 -6.341864 7.283370 -8.913956
0.069800 -5.520305 7.687947 -9.496723
0.069800 -6.117876 7.426189 -7.856425
0.597300 -6.399981 5.784239 -9.199729
-0.567900 -7.468557 5.168685 -9.250455
-0.415700 -5.214002 5.189019 -9.358711
0.271900 -4.374974 5.752825 -9.299436
-0.002400 -5.062945 3.748528 -9.175623
0.097800 -5.985159 3.275515 -9.493697
-0.034300 -3.952140 3.178994 -10.063083
0.029500 -3.959917 3.700043 -11.021308
0.029500 -2.980753 3.352427 -9.599048
0.011800 -4.151562 1.700246 -10.336727
-0.125600 -5.025818 1.298029 -11.365544
0.133000 -5.534920 2.040294 -11.964033
-0.170400 -5.244232 -0.067057 -11.621263
0.143000 -5.907550 -0.367897 -12.421464
-0.107200 -4.603180 -1.036740 -10.832121
0.129700 -4.778066 -2.087374 -11.016169
-0.170400 -3.746459 -0.639087 -9.790905
0.143000 -3.267027 -1.384684 -9.175163
-0.125600 -3.519157 0.726346 -9.541490
0.133000 -2.871418 1.021153 -8.727927
0.597300 -4.865685 3.461928 -7.682078
-0.567900 -4.107820 4.175678 -7.022093
-0.415700 -5.570839 2.475652 -7.131090
0.271900 -6.196962 1.933837 -7.714370
-0.038900 -5.710588 2.311687 -5.673983
0.100700 -5.311174 3.199172 -5.188148
0.365400 -7.190963 2.244993 -5.264919
0.004300 -7.263597 2.091976 -4.187509
-0.243800 -7.952192 3.520983 -5.629783
0.064200 -8.995032 3.435140 -5.326609
0.064200 -7.507501 4.369724 -5.112618
0.064200 -7.908257 3.702904 -6.703384
-0.676100 -7.855232 1.197459 -5.926525
0.410200 -8.788248 1.416397 -5.930209
0.597300 -4.925868 1.122732 -5.113246
-0.567900 -4.743055 0.097331 -5.774714
-0.347900 -4.474190 1.243604 -3.860785
0.274700 -4.570993 2.148138 -3.403799
-0.263700 -3.846064 0.165299 -3.085710
0.156000 -3.959047 -0.761533 -3.641019
-0.000700 -2.342055 0.451061 -2.927649
0.032700 -1.929508 0.746592 -3.894167
0.032700 -2.214650 1.285510 -2.245155
0.039000 -1.540058 -0.757667 -2.416710
0.028500 -2.043527 -1.242552 -1.583700
0.028500 -1.448550 -1.476056 -3.229024
0.048600 -0.138690 -0.361103 -1.953497
0.068700 0.467559 -1.266085 -1.887970
0.068700 0.313061 0.300178 -2.696033
-0.529500 -0.159187 0.293310 -0.630130
0.345600 -1.018488 0.288442 -0.086775
0.807600 0.870289 0.853605 -0.028983
-0.862700 2.031449 0.912381 -0.597480
0.447800 2.184180 0.455929 -1.483009
0.447800 2.776717 1.444880 -0.160269
-0.862700 0.755956 1.359698 1.160228
0.447800 -0.153356 1.383197 1.602554
0.447800 1.578801 1.685626 1.641004
0.734100 -4.549774 -0.018225 -1.738360
-0.589400 -4.992913 0.954420 -1.134281
-0.415700 -4.624115 -1.259949 -1.266858
0.271900 -4.224129 -1.995473 -1.840282
-0.087500 -5.098707 -1.644915 0.072824
0.096900 -5.368307 -0.742746 0.622085
0.298500 -6.366758 -2.518552 0.002904
-0.029700 -6.638818 -2.797015 1.016521
-0.319200 -7.541163 -1.728029 -0.582506
0.079100 -7.665368 -0.795942 -0.031152
0.079100 -7.366447 -1.505026 -1.635105
0.079100 -8.451270 -2.317256 -0.482650
-0.319200 -6.192332 -3.813433 -0.800891
0.079100 -5.401916 -4.414001 -0.356550
0.079100 -7.118883 -4.386829 -0.774100
0.079100 -5.943059 -3.591354 -1.838592
0.597300 -3.982153 -2.318993 0.877351
-0.567900 -3.062477 -2.894795 0.303203
-0.415700 -4.045767 -2.232174 2.202241
0.271900 -4.855447 -1.773156 2.600241
-0.023700 -3.034422 -2.722446 3.147799
0.088000 -2.094613 -2.864203 2.614538
0.034200 -2.811357 -1.616957 4.197784
0.024100 -2.569794 -0.690017 3.678957
0.024100 -3.740360 -1.460697 4.741645
0.001800 -1.705835 -1.862293 5.227541
0.044000 -1.571763 -0.935939 5.783242
0.044000 -2.044750 -2.620891 5.933129
-0.273700 -0.084950 -2.347807 4.578763
-0.053600 0.781963 -2.545024 6.159295
0.068400 0.738377 -1.612835 6.722767
0.068400 0.312560 -3.339198 6.741233
0.068400 1.823656 -2.802748 5.978868
0.597300 -3.415668 -4.083043 3.764044
-0.567900 -4.563014 -4.537918 3.659569
-0.415700 -2.440341 -4.739539 4.396545
0.271900 -1.512519 -4.332069 4.395908
-0.024900 -2.610148 -5.974454 5.160717
0.084300 -3.602984 -5.977009 5.611084
0.211700 -2.489627 -7.161333 4.208941
0.035200 -3.054037 -6.957290 3.297380
0.035200 -1.443796 -7.329372 3.949461
-0.654600 -3.022909 -8.309967 4.823446
0.427500 -3.671235 -8.677370 4.192329
0.597300 -1.558490 -6.088311 6.272037
-0.567900 -0.359912 -5.960502 6.009207
-0.415700 -2.000331 -6.365552 7.502289
0.271900 -3.008693 -6.387906 7.636225
-0.024900 -1.234599 -6.123771 8.734381
0.084300 -0.181825 -5.985988 8.489270
0.211700 -1.731463 -4.818211 9.381277
0.035200 -2.694233 -4.999639 9.861886
0.035200 -1.019985 -4.502901 10.144780
-0.654600 -1.887036 -3.771652 8.439665
0.427500 -2.856684 -3.725899 8.232811
0.597300 -1.334372 -7.255067 9.778170
-0.567900 -2.170831 -8.161936 9.699927
-0.415700 -0.489023 -7.161012 10.808297
0.271900 0.189198 -6.410524 10.770545
-0.001400 -0.524980 -7.935236 12.059180
0.087600 -1.463900 -8.485604 12.106433
-0.015200 0.625368 -8.957494 12.074607
0.029500 0.545366 -9.563815 12.978209
0.029500 0.502324 -9.631688 11.226933
-0.001100 2.018015 -8.351704 12.017394
-0.190600 2.674337 -7.975007 13.205675
0.169900 2.200774 -8.136731 14.163161
-0.234100 3.951380 -7.385529 13.158313
0.165600 4.449820 -7.097640 14.072602
0.322600 4.586127 -7.181329 11.916643
-0.557900 5.819501 -6.620480 11.861293
0.399200 6.140862 -6.354586 12.739985
-0.234100 3.931763 -7.561549 10.726340
0.165600 4.424068 -7.402661 9.778275
-0.190600 2.652484 -8.148263 10.775873
0.169900 2.157948 -8.439879 9.856463
0.597300 -0.482394 -7.002017 13.287932
-0.567900 -0.042306 -5.852797 13.178631
-0.347900 -0.937887 -7.480705 14.457288
0.274700 -1.202316 -8.461564 14.507129
-0.263700 -1.016689 -6.680008 15.699604
0.156000 -1.349228 -5.672472 15.444145
-0.000700 -2.013726 -7.297702 16.693556
0.032700 -1.614412 -8.261667 17.010112
0.032700 -2.075407 -6.654154 17.573046
0.039000 -3.430778 -7.498176 16.136780
0.028500 -3.795553 -6.555891 15.728804
0.028500 -3.396472 -8.244537 15.344928
0.048600 -4.412393 -7.986699 17.209377
0.068700 -4.506137 -7.222356 17.984363
0.068700 -5.386944 -8.136386 16.742558
-0.529500 -3.941262 -9.241280 17.815300
0.345600 -2.933275 -9.375516 17.855253
0.807600 -4.640398 -10.208124 18.362940
-0.862700 -5.934465 -10.230310 18.452471
0.447800 -6.484037 -9.424392 18.166531
0.447800 -6.379689 -11.034973 18.841061
-0.862700 -4.013763 -11.224301 18.860598
0.447800 -2.994766 -11.211173 18.799626
0.447800 -4.536761 -12.003864 19.222893
0.734100 0.336416 -6.553394 16.403704
-0.589400 1.142631 -7.480555 16.349440
-0.415700 0.517305 -5.466745 17.155131
0.271900 -0.214630 -4.775860 17.171991
-0.027500 1.631097 -5.261245 18.092376
0.112300 2.216929 -6.179835 18.125811
-0.005000 2.559678 -4.172588 17.536562
0.033900 3.427266 -4.099018 18.184498
0.033900 2.927249 -4.506731 16.565075
-0.141500 2.013506 -2.789344 17.362649
-0.163800 2.001851 -1.839080 18.322082
0.206200 2.363984 -1.972970 19.333470
-0.341800 1.549216 -0.648805 17.793992
0.341200 1.525695 0.216998 18.339372
0.138000 1.247177 -0.765926 16.455115
-0.260100 0.792041 0.146047 15.491393
0.157200 0.614243 1.176799 15.762776
-0.113400 0.601364 -0.289941 14.169006
0.141700 0.266425 0.405542 13.408462
-0.197200 0.867465 -1.629210 13.831567
0.144700 0.737963 -1.954173 12.806964
-0.238700 1.324266 -2.539002 14.807969
0.170000 1.548410 -3.559304 14.529350
0.124300 1.527504 -2.132382 16.146627
0.597300 1.124550 -5.019032 19.538249
-0.567900 -0.058452 -4.697923 19.719844
-0.254800 1.938117 -5.242330 20.595371
0.019200 3.367567 -5.653671 20.538571
0.039100 3.934597 -4.802185 20.162341
0.039100 3.525849 -6.473615 19.838045
0.018900 3.712280 -5.955945 22.004962
0.021300 3.864001 -4.964937 22.432730
0.021300 4.494728 -6.695914 22.173232
-0.007000 2.388750 -6.410257 22.489342
0.025300 2.399060 -6.321252 23.575651
0.025300 2.139070 -7.447341 22.265241
-0.026600 1.377987 -5.532000 21.916650
0.064100 0.427461 -6.043827 21.766191
0.589600 1.121159 -4.289567 22.714881
-0.574800 1.927496 -3.286856 22.837086
-0.347900 -0.052820 -4.307481 23.382739
0.274700 -0.604727 -5.158020 23.305369
-0.263700 -0.652318 -3.183690 24.144660
0.156000 0.138645 -2.484387 24.421427
-0.000700 -1.635024 -2.444084 23.208217
0.032700 -2.341407 -3.166989 22.796933
0.032700 -2.197918 -1.726989 23.801956
0.039000 -0.972492 -1.668138 22.049462
0.028500 -0.300250 -0.916359 22.465510
0.028500 -0.399919 -2.349597 21.420433
0.048600 -2.029575 -0.972077 21.176523
0.068700 -2.659759 -1.735130 20.714861
0.068700 -2.650017 -0.340998 21.816392
-0.529500 -1.427185 -0.130351 20.123048
0.345600 -0.435289 0.085002 20.181645
0.807600 -2.056585 0.508599 19.154143
-0.862700 -3.335190 0.403631 18.956615
0.447800 -3.878641 -0.238510 19.508928
0.447800 -3.708871 0.887701 18.148540
-0.862700 -1.423182 1.302914 18.345030
0.447800 -0.431134 1.463346 18.469389
0.447800 -1.952749 1.846744 17.674453
0.734100 -1.351518 -3.537780 25.490883
-0.589400 -1.656141 -2.625497 26.256369
-0.415700 -1.604053 -4.805961 25.849236
0.271900 -1.303893 -5.554987 25.241806
-0.003100 -2.221379 -5.224361 27.132485
0.085000 -3.115234 -4.606189 27.216095
-0.003600 -2.596716 -6.725940 27.214670
0.017100 -2.899818 -6.993182 26.202340
0.017100 -1.677951 -7.297285 27.347133
-0.064500 -3.725393 -7.025045 28.261585
0.035200 -3.471735 -6.594999 29.230512
0.035200 -4.645494 -6.500444 28.004058
0.695100 -4.033928 -8.553289 28.454942
-0.608600 -3.610506 -9.402386 27.675816
-0.940700 -4.877599 -8.924193 29.376549
0.425100 -4.826284 -9.909761 29.591309
0.425100 -5.197806 -8.226402 30.032797
0.597300 -1.365162 -4.866942 28.278676
-0.567900 -0.128990 -5.054087 28.182604
-0.415700 -1.922097 -4.387211 29.365503
0.271900 -2.928446 -4.329962 29.301587
-0.002400 -1.261375 -3.919158 30.571416
0.097800 -2.017324 -3.423111 31.180158
-0.034300 -0.628660 -5.061550 31.344296
0.029500 0.278461 -5.346972 30.811594
0.029500 -0.412915 -4.664692 32.336295
0.011800 -1.537477 -6.324850 31.716209
-0.125600 -2.664885 -6.098941 32.515842
0.133000 -2.898623 -5.134787 32.942663
-0.170400 -3.409407 -7.245989 32.995220
0.143000 -4.141939 -7.162483 33.784408
-0.107200 -3.091026 -8.550845 32.497697
0.129700 -3.682939 -9.413189 32.766750
-0.170400 -2.003401 -8.722968 31.665792
0.143000 -1.713773 -9.738528 31.439621
-0.125600 -1.144255 -7.612609 31.303112
0.133000 -0.231681 -7.807578 30.759434
0.597300 -0.266753 -2.701186 30.393693
-0.567900 0.407586 -2.413205 31.348863
-0.415700 -0.331395 -1.948285 29.317002
0.271900 -0.965915 -2.290103 28.609437
-0.003100 0.460525 -0.804323 29.041637
0.085000 1.335298 -0.844043 29.690714
-0.003600 1.039406 -0.820451 27.647502
0.017100 0.981830 -1.772624 27.120097
0.017100 0.421502 -0.083033 27.135142
-0.064500 2.496688 -0.335491 27.518454
0.035200 2.455969 0.752581 27.568836
0.035200 3.199752 -0.554255 28.322166
0.695100 3.006471 -0.790205 26.174550
-0.608600 4.037155 -1.415341 26.255876
-0.940700 2.408355 -0.456759 25.039315
0.425100 2.779082 -0.708617 24.134205
0.425100 1.599044 0.146670 25.070959
0.597300 -0.246865 0.490917 29.336278
-0.567900 0.293235 1.609825 29.118453
-0.415700 -1.451324 0.472237 29.918328
0.271900 -1.873186 -0.423612 30.117296
0.014300 -2.228610 1.549382 30.372321
0.104800 -3.272870 1.237233 30.359144
-0.204100 -1.949314 1.880866 31.834073
0.079700 -1.907482 0.990106 32.460883
0.079700 -1.004201 2.423769 31.823076
0.713000 -2.962632 2.894827 32.391873
-0.593100 -4.030469 2.990784 31.843934
-0.919100 -2.671847 3.548417 33.498513
0.419600 -3.199997 4.357061 33.793903
0.419600 -1.813175 3.339172 33.987388
0.597300 -2.375364 2.764269 29.446587
-0.567900 -2.174170 3.930202 29.878473
-0.415700 -2.796734 2.450784 28.207019
0.271900 -2.776796 1.474995 27.947127
-0.025200 -3.106016 3.480168 27.230982
0.069800 -3.576304 2.993513 26.376522
0.069800 -3.790762 4.260881 27.562188
0.597300 -1.902593 4.213529 26.528670
-0.567900 -1.977798 5.338465 26.083462
-0.415700 -0.706313 3.581553 26.533149
0.271900 -0.572382 2.680145 26.968611
0.014300 0.428010 4.007988 25.657340
0.104800 0.078336 4.928676 25.190262
-0.204100 1.688998 4.373203 26.438602
0.079700 1.460982 4.956168 27.330932
0.079700 2.087435 3.384656 26.666914
0.713000 2.591968 5.130188 25.523933
-0.593100 2.230623 6.090422 24.872208
-0.919100 3.886435 4.862743 25.588910
0.419600 4.527826 5.511138 25.154973
0.419600 4.161651 3.991743 26.019858
0.597300 0.638084 3.021677 24.479435
-0.567900 0.597984 1.799674 24.704344
-0.516300 1.016421 3.547611 23.323132
0.293600 1.032736 4.559045 23.241300
0.038100 1.590730 2.799142 22.214800
0.088000 1.441341 1.735235 22.389590
-0.030300 0.829460 3.190968 20.952929
-0.012200 -0.240336 3.089950 21.126871
-0.012200 1.040770 4.232632 20.715014
0.799400 1.184479 2.295357 19.785337
-0.801400 1.441791 2.819595 18.682712
-0.801400 1.063133 1.055937 19.938958
0.536600 3.101426 3.068602 22.087451
-0.581900 3.535360 4.211456 22.182526
-0.415700 3.909251 2.024149 21.895826
0.271900 3.477373 1.115840 21.807142
-0.087500 5.383316 2.109279 21.814399
0.096900 5.636665 2.988177 21.224541
0.298500 5.958850 2.308055 23.237569
-0.029700 5.399955 3.106953 23.723663
-0.319200 5.837934 1.060842 24.122288
0.079100 6.232296 1.279782 25.112596
0.079100 4.793630 0.772465 24.218113
0.079100 6.411325 0.235945 23.705091
-0.319200 7.418528 2.756511 23.220405
0.079100 7.720276 3.066920 24.220818
0.079100 8.049926 1.935280 22.895578
0.079100 7.538631 3.599449 22.539182
0.597300 6.037284 0.903599 21.113623
-0.567900 7.151567 0.996736 20.609516
-0.415700 5.345677 -0.238614 21.045825
0.271900 4.406185 -0.240993 21.415354
0.014300 5.857077 -1.513467 20.529517
0.104800 6.939793 -1.518856 20.662119
-0.204100 5.283080 -2.668301 21.369186
0.079700 4.208963 -2.726896 21.204128
0.079700 5.738168 -3.603679 21.045097
0.713000 5.566321 -2.515623 22.849909
-0.593100 6.696969 -2.352304 23.272417
-0.919100 4.553893 -2.558771 23.682815
0.419600 4.730140 -2.325749 24.657883
0.419600 3.627587 -2.793820 23.353743
0.597300 5.607735 -1.699810 19.019624
-0.567900 5.631759 -2.819790 18.514529
-0.516300 5.360276 -0.613136 18.286633
0.293600 5.405921 0.288781 18.754413
0.038100 5.101314 -0.585190 16.837439
0.088000 4.202082 -1.164272 16.632756
-0.030300 4.834346 0.872751 16.423784
-0.012200 4.776100 0.942211 15.338303
-0.012200 3.867328 1.178564 16.827282
0.799400 5.910936 1.825074 16.950919
-0.801400 5.781597 2.249753 18.121111
-0.801400 6.915041 2.079821 16.246784
0.536600 6.225519 -1.202151 15.981034
-0.581900 5.998993 -1.552112 14.819428
-0.415700 7.411587 -1.398365 16.559421
0.271900 7.507012 -1.100234 17.519294
-0.027500 8.605888 -1.944934 15.917688
0.112300 8.707942 -1.497032 14.930555
-0.005000 9.814642 -1.515211 16.746194
0.033900 10.726625 -1.865106 16.261567
0.033900 9.829605 -0.431804 16.724614
-0.141500 9.831498 -1.955115 18.182052
-0.163800 9.392720 -1.222113 19.229290
0.206200 8.966500 -0.233524 19.177288
-0.341800 9.589800 -1.904060 20.404649
0.341200 9.385986 -1.491916 21.317896
0.138000 10.131532 -3.145560 20.180580
-0.260100 10.485743 -4.194613 21.035141
0.157200 10.319751 -4.110873 22.096959
-0.113400 11.029425 -5.364885 20.486839
0.141700 11.284761 -6.189965 21.137515
-0.197200 11.211001 -5.465606 19.095761
0.144700 11.604040 -6.375991 18.675904
-0.238700 10.858302 -4.401057 18.244743
0.170000 10.998549 -4.496629 17.180467
0.124300 10.304541 -3.211008 18.764069
0.597300 8.619080 -3.463347 15.722994
-0.567900 9.399626 -3.941963 14.901401
-0.415700 7.792029 -4.237856 16.431761
0.271900 7.161932 -3.792970 17.090664
-0.087500 7.911648 -5.711863 16.455887
0.096900 8.926913 -5.943238 16.779720
0.298500 6.973964 -6.361985 17.492408
-0.029700 7.128377 -7.438633 17.458599
-0.319200 7.315906 -5.891225 18.911173
0.079100 7.200700 -4.813449 19.007232
0.079100 6.665488 -6.383095 19.633359
0.079100 8.346264 -6.159197 19.147014
-0.319200 5.492076 -6.102666 17.206413
0.079100 4.886974 -6.560807 17.985907
0.079100 5.300291 -5.032843 17.172289
0.079100 5.212876 -6.548941 16.253994
0.597300 7.736090 -6.363481 15.075606
-0.567900 6.927230 -5.914898 14.252786
-0.415700 8.496639 -7.434582 14.820960
0.271900 9.127250 -7.746489 15.551893
-0.025200 8.345448 -8.292843 13.636531
0.069800 8.256969 -7.662061 12.751945
0.069800 9.235292 -8.911625 13.523799
0.597300 7.113473 -9.217645 13.717634
-0.567900 6.463185 -9.269565 14.762860
-0.254800 6.769725 -9.971505 12.654800
0.019200 7.421518 -9.983110 11.353635
0.039100 8.223314 -10.722640 11.355318
0.039100 7.812698 -9.003493 11.076909
0.018900 6.336186 -10.396935 10.364632
0.021300 6.752862 -10.928851 9.508832
0.021300 5.786725 -9.514715 10.039683
-0.007000 5.413604 -11.293626 11.184839
0.025300 5.772748 -12.317241 11.137298
0.025300 4.386712 -11.238696 10.822011
-0.026600 5.534075 -10.767129 12.618512
0.064100 4.711753 -10.077553 12.800328
0.589600 5.477260 -11.911101 13.663424
-0.574800 6.522260 -12.276759 14.210777
-0.254800 4.290646 -12.500260 13.942041
0.019200 2.982611 -12.074064 13.360301
0.039100 2.897477 -12.437969 12.336371
0.039100 2.950994 -10.985433 13.404907
0.018900 1.844014 -12.725495 14.247887
0.021300 0.958632 -13.138702 13.764711
0.021300 1.612282 -12.006010 15.033213
-0.007000 2.625699 -13.954238 14.722187
0.025300 2.561393 -14.763240 13.994535
0.025300 2.186677 -14.214074 15.685439
-0.026600 4.090024 -13.548305 14.964448
0.064100 4.214853 -13.223430 15.997395
0.589600 5.043479 -14.707841 14.688362
-0.574800 5.070364 -15.182478 13.577478
-0.415700 5.703220 -15.271327 15.826914
0.271900 5.558619 -14.863599 16.739573
0.014300 6.656269 -16.327596 15.655312
0.104800 6.608849 -16.766123 14.658547
-0.204100 8.030405 -15.671847 15.826886
0.079700 8.770669 -16.156050 15.189975
0.079700 8.039008 -14.650201 15.447036
0.713000 8.602142 -15.639912 17.248890
-0.593100 9.466009 -16.452951 17.571439
-0.919100 8.122858 -14.868906 18.163068
0.419600 8.355254 -14.969263 19.140829
0.419600 7.417249 -14.188506 17.919587
0.597300 6.463265 -17.583196 16.572379
-0.567900 5.561304 -17.663140 17.387728
-0.415700 7.280513 -18.655105 16.423131
0.271900 7.805558 -18.627790 15.560758
0.014300 7.285422 -19.878996 17.261435
0.104800 7.047569 -19.591680 18.285630
-0.204100 6.252030 -20.829513 16.653827
0.079700 5.270788 -20.413902 16.883038
0.079700 6.373540 -20.837155 15.570643
0.713000 6.288164 -22.230932 17.143902
-0.593100 6.592737 -23.167609 16.439767
-0.919100 5.916649 -22.518586 18.331095
0.419600 5.996530 -23.474112 18.648407
0.419600 5.608528 -21.761963 18.924971
0.597300 8.669198 -20.601572 17.286374
-0.567900 9.205664 -20.850101 16.238138
-0.415700 9.218372 -20.949493 18.439568
0.271900 8.706705 -20.805134 19.298322
0.014300 10.585845 -21.478311 18.622674
0.104800 10.952635 -21.183668 19.605908
-0.204100 10.520116 -23.018642 18.758861
0.079700 9.555527 -23.186588 19.237877
0.079700 10.464135 -23.365605 17.727075
0.713000 11.656709 -23.597326 19.593742
-0.593100 12.633957 -22.911141 19.874732
-0.919100 11.567124 -24.828312 19.952475
0.419600 12.412084 -25.282633 20.268289
0.419600 10.728129 -25.355170 19.756000
0.597300 11.571784 -20.919261 17.590487
-0.567900 12.180629 -21.739769 16.873629
-0.415700 11.737617 -19.617315 17.540566
0.271900 11.190160 -19.054283 18.175700
-0.025200 12.608601 -18.781619 16.645066
0.069800 12.809301 -17.765492 16.984632
0.069800 13.640003 -19.110835 16.771266
0.597300 12.458906 -18.748240 15.134139
-0.567900 13.464233 -18.603204 14.444677
-0.415700 11.171587 -18.906019 14.711505
0.271900 10.520591 -19.265900 15.394724
-0.087500 10.792804 -18.873580 13.238432
0.096900 11.467778 -18.289184 12.613139
0.298500 10.863832 -20.382087 12.701745
-0.029700 10.115282 -20.914296 13.288707
-0.319200 10.571205 -20.439436 11.195418
0.079100 10.645418 -21.465776 10.835937
0.079100 9.615512 -19.961976 10.979147
0.079100 11.261952 -19.741170 10.722780
-0.319200 12.304613 -20.913253 12.869506
0.079100 12.378663 -21.872850 12.357854
0.079100 13.094337 -20.245616 12.524967
0.079100 12.474659 -21.165206 13.916266
0.597300 9.425646 -18.184364 12.990689
-0.567900 8.500451 -18.361622 13.778764
-0.415700 9.298883 -17.252122 12.036832
0.271900 10.111169 -17.154006 11.444660
-0.059700 8.051926 -16.498351 11.761932
0.086900 7.733603 -16.097459 12.724252
0.130300 8.273480 -15.415865 10.651165
0.018700 8.651937 -15.997794 9.810793
-0.320400 7.018473 -14.662517 10.250365
0.088200 7.156188 -13.723187 9.714828
0.088200 6.383908 -15.292737 9.627274
0.088200 6.476337 -14.426257 11.165996
-0.043000 9.347166 -14.309660 11.106338
0.023600 10.313351 -14.806352 11.017532
0.023600 9.314735 -13.611974 10.269501
-0.066000 9.005742 -13.550908 12.403257
0.018600 9.250153 -14.138099 13.288450
0.018600 9.663061 -12.700869 12.586200
0.018600 7.984770 -13.200656 12.251492
0.597300 6.899775 -17.460275 11.442795
-0.567900 7.125571 -18.204559 10.465100
-0.347900 5.674365 -17.391153 12.052324
0.274700 5.556069 -16.694477 12.773958
-0.240000 4.525265 -18.205887 11.774751
0.142600 4.763599 -19.269502 11.770294
-0.009400 3.471888 -17.910370 12.908949
0.036200 3.235611 -16.850691 13.005672
0.036200 2.556082 -18.381139 12.551476
0.018700 3.890607 -18.582980 14.294219
0.010300 4.275548 -19.562136 14.009297
0.010300 4.656784 -17.960137 14.755885
-0.047900 2.743948 -18.758253 15.329745
0.062100 1.769799 -18.882584 14.856792
0.062100 2.976516 -19.543560 16.048983
-0.014300 2.562194 -17.486579 16.141006
0.113500 3.386662 -17.367206 16.843929
0.113500 2.725543 -16.746749 15.357379
-0.385400 1.326399 -17.416529 17.005193
0.340000 1.576005 -16.887630 17.828641
0.340000 0.638406 -16.877843 16.498652
0.340000 1.010055 -18.312066 17.348761
0.734100 3.877134 -17.835071 10.477020
-0.589400 4.029953 -16.731646 9.945383
-0.516300 3.126163 -18.777610 9.911056
0.293600 2.879338 -19.580988 10.471191
0.039700 2.438576 -18.654422 8.617406
0.110500 2.978630 -18.028118 7.907344
0.056000 2.248735 -20.007583 7.856964
-0.017300 1.847586 -19.767844 6.872228
-0.017300 3.237174 -20.444399 7.714536
0.013600 1.406671 -21.073509 8.539796
-0.042500 1.770526 -21.165790 9.563120
-0.042500 0.359703 -20.779587 8.465116
0.805400 1.480730 -22.462950 7.928318
-0.818800 1.747623 -23.449984 8.627428
-0.818800 1.287478 -22.660594 6.701608
0.536600 1.051931 -18.038186 8.870555
-0.581900 0.669902 -17.943790 10.044730
-0.415700 0.329426 -17.637421 7.801654
0.271900 0.726733 -17.693580 6.874779
-0.087500 -1.029832 -17.087629 7.870643
0.096900 -1.229892 -16.509781 8.772956
0.298500 -1.198390 -16.131790 6.695788
-0.029700 -0.916720 -16.644427 5.776023
-0.319200 -2.609238 -15.560293 6.595323
0.079100 -3.341898 -16.366898 6.568574
0.079100 -2.836280 -14.874625 7.411663
0.079100 -2.678067 -15.007586 5.658372
-0.319200 -0.283001 -14.859290 6.925593
0.079100 -0.433808 -14.565289 7.964308
0.079100 0.785328 -15.035146 6.799725
0.079100 -0.538446 -14.049824 6.241767
0.597300 -2.094962 -18.223950 7.907157
-0.567900 -1.968873 -19.099551 7.032734
-0.415700 -2.993540 -18.287495 8.878199
0.271900 -3.050881 -17.584452 9.601069
-0.038900 -3.965862 -19.374067 9.088833
0.100700 -3.889275 -20.124440 8.301957
0.365400 -3.573527 -20.130757 10.350259
0.004300 -4.169005 -21.032603 10.492291
-0.243800 -2.163220 -20.705888 10.171504
0.064200 -1.919137 -21.363350 11.005929
0.064200 -2.038635 -21.149878 9.183849
0.064200 -1.392185 -19.936587 10.213664
-0.676100 -3.604041 -19.349034 11.486146
0.410200 -3.319945 -19.894579 12.223218
0.597300 -5.398621 -18.885690 9.167074
-0.567900 -5.678048 -17.850761 9.762726
-0.415700 -6.254378 -19.510605 8.365460
0.271900 -6.064599 -20.415780 7.959563
-0.059700 -7.422901 -18.965129 7.843628
0.086900 -7.428932 -17.877351 7.912959
0.130300 -7.452404 -19.252841 6.377739
0.018700 -7.515369 -20.340074 6.332224
-0.320400 -8.700362 -18.886700 5.660796
0.088200 -8.543538 -18.782568 4.587176
0.088200 -9.594606 -19.451016 5.925314
0.088200 -8.954037 -17.892648 6.029048
-0.043000 -6.170850 -18.770967 5.574485
0.023600 -5.321508 -19.323288 5.976546
0.023600 -6.384501 -18.907419 4.514375
-0.066000 -5.908582 -17.276707 5.661683
0.018600 -5.262735 -16.903908 4.866695
0.018600 -6.752345 -16.617279 5.458399
0.018600 -5.418956 -17.122405 6.623224
0.597300 -8.657186 -19.394754 8.627590
-0.567900 -8.892483 -20.549143 8.911404
-0.415700 -9.449744 -18.406153 9.044886
0.271900 -9.203466 -17.491231 8.695071
0.014300 -10.738415 -18.522340 9.830502
0.104800 -10.450262 -19.134493 10.685098
-0.204100 -11.269569 -17.102252 10.186018
0.079700 -10.437560 -16.485805 10.526399
0.079700 -11.801090 -16.620803 9.365164
0.713000 -12.224864 -17.288734 11.297700
-0.593100 -13.402794 -17.351979 11.044090
-0.919100 -11.719759 -17.351272 12.453410
0.419600 -12.290649 -17.530989 13.266979
0.419600 -10.712300 -17.285026 12.480547
0.597300 -11.740667 -19.330334 9.005364
-0.567900 -11.854741 -19.042504 7.823788
-0.254800 -12.588475 -20.207305 9.552102
0.019200 -12.381911 -20.988668 10.754778
0.039100 -12.627815 -20.339728 11.595326
0.039100 -11.374221 -21.402856 10.721245
0.018900 -13.304568 -22.120632 10.654980
0.021300 -13.542811 -22.536690 11.633878
0.021300 -12.972679 -22.917042 9.988884
-0.007000 -14.496108 -21.397005 9.974163
0.025300 -14.979034 -20.715495 10.674473
0.025300 -15.212519 -22.073355 9.507906
-0.026600 -13.837412 -20.588915 8.881296
0.064100 -13.600809 -21.260829 8.056282
0.589600 -14.752242 -19.573346 8.204881
-0.574800 -15.725843 -19.898284 7.608960
-0.516300 -14.493559 -18.282817 8.438665
0.293600 -13.674537 -17.925145 8.909168
0.038100 -15.288844 -17.254179 7.828779
0.088000 -16.134692 -17.714695 7.318327
-0.030300 -15.766888 -16.308192 9.080161
-0.012200 -15.952529 -16.796350 10.036894
-0.012200 -14.966775 -15.639468 9.397535
0.799400 -16.890456 -15.433765 8.658389
-0.801400 -16.738251 -14.151763 8.500544
-0.801400 -17.973813 -15.992776 8.367604
0.536600 -14.519208 -16.481782 6.788253
-0.581900 -14.430355 -15.265668 6.733515
-0.415700 -13.537907 -17.154654 6.126323
0.271900 -13.497425 -18.153320 6.271712
-0.038900 -12.474441 -16.442482 5.360599
0.100700 -11.850744 -17.286509 5.066113
0.365400 -13.111147 -15.831540 4.062793
0.004300 -13.962254 -15.236359 4.393671
-0.243800 -12.343601 -14.910972 3.114336
0.064200 -11.986634 -14.055262 3.687422
0.064200 -11.439008 -15.378779 2.725788
0.064200 -12.996437 -14.607100 2.296062
-0.676100 -13.692789 -16.884083 3.302557
0.410200 -14.342588 -16.361963 2.826373
0.597300 -11.395903 -15.414337 5.956498
-0.567900 -10.437697 -15.156905 5.262496
-0.415700 -11.541588 -14.909183 7.186147
0.271900 -12.521390 -14.932754 7.430153
-0.038900 -10.558817 -13.888144 7.793550
0.100700 -10.214895 -13.054550 7.181223
0.365400 -11.369768 -13.099994 8.893688
0.004300 -10.753720 -12.316352 9.334698
-0.243800 -12.542316 -12.404989 8.216656
0.064200 -13.325074 -12.978615 7.720308
0.064200 -12.987560 -11.793145 9.001192
0.064200 -12.131428 -11.711419 7.483018
-0.676100 -11.844959 -13.905518 9.928296
0.410200 -12.151090 -13.332825 10.635336
0.597300 -9.351521 -14.626510 8.436315
-0.567900 -9.240544 -15.840309 8.309910
-0.415700 -8.426405 -13.870908 9.037562
0.271900 -8.645567 -12.892550 9.159584
0.021300 -7.223056 -14.425340 9.660563
0.112400 -7.198429 -15.499261 9.475648
-0.123100 -5.979390 -13.806446 8.971165
0.111200 -5.883606 -12.735547 9.150306
0.111200 -5.065137 -14.251420 9.363908
-0.311900 -6.197442 -14.251508 7.219522
0.193300 -6.168641 -15.529994 7.606236
0.597300 -7.210001 -14.318163 11.191257
-0.567900 -7.723183 -13.284588 11.748259
-0.415700 -6.503526 -15.212482 11.845656
0.271900 -6.133756 -16.032988 11.387237
-0.025200 -6.395101 -15.304751 13.325102
0.069800 -6.862726 -14.428424 13.773959
0.069800 -6.882328 -16.157255 13.798339
0.597300 -4.938004 -15.394426 13.760772
-0.567900 -4.028766 -14.983119 13.054632
-0.415700 -4.727327 -15.942056 14.949081
0.271900 -5.531711 -16.305218 15.440176
0.014300 -3.432698 -16.012721 15.632062
0.104800 -3.701008 -16.141180 16.680682
-0.204100 -2.706174 -17.318894 15.257773
0.079700 -3.475198 -18.065567 15.059854
0.079700 -2.118912 -17.039572 14.383016
0.713000 -1.728299 -17.848461 16.212746
-0.593100 -1.489768 -17.332449 17.272417
-0.919100 -0.990311 -18.811606 15.792135
0.419600 -0.540823 -19.369028 16.504413
0.419600 -1.040428 -19.208440 14.864717
0.597300 -2.424795 -14.794703 15.487742
-0.567900 -1.392042 -14.844918 14.811636
-0.516300 -2.770551 -13.669119 16.119846
0.293600 -3.757654 -13.624656 16.329001
0.038100 -2.051186 -12.382652 16.186584
0.088000 -2.722421 -11.689912 16.694182
-0.030300 -0.791297 -12.475076 17.105527
-0.012200 -1.066822 -13.210942 17.860967
-0.012200 0.118193 -12.758737 16.575939
0.799400 -0.439827 -11.220782 17.885508
-0.801400 0.709595 -10.838471 18.140818
-0.801400 -1.425967 -10.561242 18.364691
0.536600 -1.822165 -11.657306 14.857672
-0.581900 -1.638671 -10.430427 14.846162
-0.415700 -2.024133 -12.289067 13.690674
0.271900 -2.180985 -13.286784 13.722902
-0.027500 -2.247110 -11.609151 12.390547
0.112300 -1.486904 -10.842220 12.258105
-0.005000 -2.098003 -12.623409 11.246095
0.033900 -2.829711 -13.418398 11.380275
0.033900 -2.358404 -12.115359 10.321140
-0.141500 -0.744964 -13.238464 11.026812
-0.163800 -0.283485 -14.378253 11.593164
0.206200 -0.826039 -14.976197 12.313752
-0.341800 0.975157 -14.669440 11.099112
0.341200 1.495877 -15.509337 11.323485
0.138000 1.404246 -13.711348 10.206929
-0.260100 2.583435 -13.558447 9.462575
0.157200 3.380800 -14.283043 9.550131
-0.113400 2.711162 -12.453764 8.603159
0.141700 3.612724 -12.318066 8.019192
-0.197200 1.658688 -11.526634 8.496788
0.144700 1.755425 -10.684162 7.824926
-0.238700 0.476985 -11.692218 9.247006
0.170000 -0.327378 -10.978917 9.137340
0.124300 0.320981 -12.784059 10.130680
0.597300 -3.634126 -10.915932 12.310990
-0.567900 -4.505351 -11.221723 13.122340
-0.415700 -3.879689 -10.014900 11.339539
0.271900 -3.176940 -9.823156 10.639906
-0.087500 -5.180736 -9.306184 11.117984
0.096900 -5.893724 -9.720619 11.830727
0.298500 -5.051524 -7.801015 11.491028
-0.029700 -4.427192 -7.279039 10.765877
-0.319200 -6.477173 -7.203460 11.487491
0.079100 -6.457919 -6.176665 11.852766
0.079100 -6.861700 -7.192659 10.467624
0.079100 -7.272968 -7.659661 12.076289
-0.319200 -4.675906 -7.551498 12.949598
0.079100 -5.366398 -8.157254 13.536433
0.079100 -3.669854 -7.942080 13.102605
0.079100 -4.704810 -6.555482 13.391438
0.597300 -5.721227 -9.522265 9.722391
-0.567900 -6.817632 -10.057542 9.476361
-0.415700 -4.840871 -9.261271 8.768631
0.271900 -3.951708 -8.847826 9.010635
0.021300 -4.942142 -9.352995 7.309240
0.112400 -4.079321 -8.813355 6.918831
-0.123100 -4.825447 -10.881324 6.945620
0.111200 -5.731163 -11.423379 7.217581
0.111200 -4.782472 -10.870340 5.856525
-0.311900 -3.382077 -11.664762 7.778035
0.193300 -2.494906 -10.841222 7.212702
0.597300 -6.145189 -8.651651 6.618417
-0.567900 -7.186974 -9.265103 6.259983
-0.516300 -6.135646 -7.326056 6.503692
0.293600 -5.354771 -6.835301 6.936476
0.039700 -7.367610 -6.546131 6.269907
0.110500 -8.102017 -6.842492 7.021611
0.056000 -7.103181 -5.040691 6.465092
-0.017300 -6.364273 -4.697573 5.741299
-0.017300 -8.035595 -4.513568 6.262334
0.013600 -6.654974 -4.645648 7.881335
-0.042500 -6.975214 -3.618470 8.067029
-0.042500 -7.154968 -5.280137 8.616598
0.805400 -5.133994 -4.729942 8.051526
-0.818800 -4.616565 -5.859268 8.198980
-0.818800 -4.461552 -3.676121 8.006976
0.536600 -8.033129 -6.800207 4.899737
-0.581900 -9.242502 -6.643159 4.762519
-0.415700 -7.286286 -7.259276 3.888474
0.271900 -6.351296 -7.528988 4.158932
-0.058100 -7.754653 -7.526262 2.574929
0.136000 -8.264950 -6.673285 2.127564
-0.007400 -6.519179 -7.832312 1.740574
0.036700 -6.787315 -7.807730 0.684349
0.036700 -5.804660 -7.048612 1.992297
0.186800 -5.733722 -9.094727 2.015160
-0.543200 -5.058189 -9.290896 3.192698
0.163500 -4.498454 -10.521706 3.106948
0.143500 -4.032752 -11.051064 3.925057
-0.279500 -4.821050 -11.080438 1.934141
0.333900 -4.498957 -11.981542 1.611074
-0.220700 -5.647609 -10.170954 1.222761
0.186200 -6.139991 -10.251331 0.264897
0.597300 -8.817315 -8.664432 2.574060
-0.567900 -9.404161 -9.016601 1.515482
-0.347900 -8.903650 -9.453958 3.607601
0.274700 -8.405539 -9.227181 4.456457
-0.263700 -9.810808 -10.614399 3.814285
0.156000 -10.190827 -10.886369 2.829540
-0.000700 -8.948765 -11.748225 4.506015
0.032700 -8.242772 -11.376060 5.248431
0.032700 -9.679443 -12.455775 4.897906
0.039000 -8.246989 -12.469529 3.366130
0.028500 -8.964683 -12.920412 2.680773
0.028500 -7.701572 -11.792327 2.708843
0.048600 -7.397852 -13.599251 4.018296
0.068700 -6.446786 -13.234334 4.406111
0.068700 -7.970518 -13.935177 4.882774
-0.529500 -7.068459 -14.633134 3.052237
0.345600 -6.181345 -14.472115 2.597037
0.807600 -7.685222 -15.729781 2.649954
-0.862700 -8.769556 -16.180087 3.132405
0.447800 -9.215940 -15.751722 3.930746
0.447800 -9.181237 -17.044163 2.809913
-0.862700 -7.159197 -16.382121 1.703161
0.447800 -6.212887 -16.165149 1.424717
0.447800 -7.601142 -17.276982 1.548236
0.734100 -11.117074 -10.200285 4.596923
-0.589400 -12.128051 -10.831286 4.489158
-0.415700 -11.226262 -9.040215 5.312757
0.271900 -10.445457 -8.413679 5.446554
-0.027500 -12.547613 -8.573362 5.743325
0.112300 -12.999936 -9.330246 6.384133
-0.005000 -12.232568 -7.313042 6.501546
0.033900 -11.785887 -6.565533 5.845951
0.033900 -13.188189 -6.916391 6.844427
-0.141500 -11.400926 -7.302305 7.739129
-0.163800 -11.161141 -8.434866 8.457704
0.206200 -11.534400 -9.425997 8.246189
-0.341800 -10.593694 -8.037821 9.657315
0.341200 -10.389995 -8.668258 10.419657
0.138000 -10.337904 -6.700170 9.766725
-0.260100 -9.826453 -5.909718 10.704948
0.157200 -9.622924 -6.316229 11.684605
-0.113400 -9.711639 -4.494091 10.470371
0.141700 -9.251378 -3.824162 11.181537
-0.197200 -10.074513 -4.013265 9.198432
0.144700 -10.046708 -2.967172 8.931351
-0.238700 -10.618913 -4.866615 8.289308
0.170000 -11.014027 -4.513692 7.348168
0.124300 -10.818226 -6.192000 8.505697
0.597300 -13.513682 -8.305342 4.550565
-0.567900 -13.242834 -7.589902 3.577649
-0.347900 -14.711247 -8.867028 4.631835
0.274700 -14.887880 -9.452063 5.435967
-0.263700 -15.896074 -8.846171 3.760519
0.156000 -15.740805 -9.590021 2.979057
-0.000700 -17.022087 -9.268154 4.664319
0.032700 -16.793358 -10.272263 5.021453
0.032700 -17.077562 -8.694758 5.589655
0.039000 -18.360836 -9.262909 3.965661
0.028500 -18.621138 -8.294389 3.538671
0.028500 -18.355161 -10.008782 3.170841
0.048600 -19.482472 -9.509864 5.046511
0.068700 -20.393950 -9.940869 4.632327
0.068700 -19.086317 -10.264125 5.726399
-0.529500 -19.840213 -8.312442 5.791222
0.345600 -19.563029 -7.464184 5.318220
0.807600 -20.375344 -8.216650 7.022555
-0.862700 -20.828753 -9.261307 7.604682
0.447800 -20.853034 -10.186254 7.199736
0.447800 -21.097610 -9.207664 8.576760
-0.862700 -20.627715 -7.040813 7.551099
0.447800 -20.334192 -6.182363 7.107230
0.447800 -20.864687 -6.986017 8.531374
0.734100 -16.124076 -7.502527 3.091331
-0.589400 -16.180497 -7.400212 1.876666
-0.415700 -16.046467 -6.416654 3.914614
0.271900 -15.997957 -6.551560 4.914387
-0.003100 -16.355760 -5.031409 3.461674
0.085000 -17.344246 -5.145617 3.016755
-0.003600 -16.541705 -4.036396 4.647011
0.017100 -15.592329 -3.808032 5.131396
0.017100 -17.072178 -3.228292 4.143352
-0.064500 -17.462253 -4.436759 5.749716
0.035200 -17.897754 -3.548774 6.207896
0.035200 -18.301774 -4.982996 5.319680
0.695100 -16.890665 -5.424635 6.811058
-0.608600 -15.823244 -6.013618 6.658625
-0.940700 -17.592628 -5.692444 7.885539
0.425100 -17.313771 -6.468510 8.468683
0.425100 -18.460947 -5.199243 8.036836
0.597300 -15.347563 -4.410637 2.522496
-0.567900 -15.485226 -3.344192 1.979930
-0.415700 -14.177080 -5.031713 2.569634
0.271900 -14.123436 -5.925918 3.036127
-0.059700 -12.974394 -4.678438 1.747762
0.086900 -13.036071 -3.665006 1.351206
0.130300 -11.662321 -4.754239 2.502702
0.018700 -11.383867 -5.755146 2.832467
-0.320400 -10.532320 -4.263781 1.643015
0.088200 -10.452377 -4.847309 0.725844
0.088200 -10.796939 -3.288919 1.233476
0.088200 -9.524079 -4.260896 2.057193
-0.043000 -11.768300 -3.819856 3.654856
0.023600 -12.133967 -2.868397 3.268711
0.023600 -12.478932 -4.238229 4.367643
-0.066000 -10.477850 -3.490672 4.451750
0.018600 -9.759093 -3.018959 3.781689
0.018600 -10.604031 -2.735576 5.227636
0.018600 -9.970162 -4.375475 4.835781
0.597300 -13.013069 -5.588752 0.495508
-0.567900 -13.031901 -5.156678 -0.655423
-0.347900 -13.073342 -6.892242 0.775446
0.274700 -13.238986 -7.040387 1.760692
-0.263700 -13.114933 -8.032148 -0.150475
0.156000 -12.117123 -8.223911 -0.545085
-0.000700 -13.545199 -9.277746 0.711519
0.032700 -12.858669 -9.623105 1.484503
0.032700 -14.371179 -8.996711 1.364874
0.039000 -13.869061 -10.559799 -0.059477
0.028500 -14.792462 -10.421332 -0.621835
0.028500 -13.108286 -10.702826 -0.826856
0.048600 -14.091384 -11.868670 0.683467
0.068700 -14.535880 -12.587772 -0.004589
0.068700 -13.129507 -12.317173 0.931939
-0.529500 -14.821098 -11.810861 1.925413
0.345600 -14.371825 -11.810290 2.829990
0.807600 -16.124382 -12.076848 1.903986
-0.862700 -16.903324 -11.698039 0.881364
0.447800 -16.667768 -11.046968 0.146026
0.447800 -17.851098 -12.014280 0.733653
-0.862700 -16.769905 -12.507460 2.976537
0.447800 -16.210504 -12.783425 3.770905
0.447800 -17.748656 -12.729679 2.863527
0.734100 -14.053104 -7.764265 -1.297623
-0.589400 -13.746996 -7.812591 -2.474841
-0.415700 -15.289987 -7.325204 -0.951789
0.271900 -15.581767 -7.335020 0.015092
0.014300 -16.349669 -7.046756 -1.843963
0.104800 -16.304599 -7.749718 -2.675771
-0.204100 -17.644262 -7.255684 -1.093811
0.079700 -17.566515 -6.761801 -0.125234
0.079700 -18.437302 -6.832457 -1.710311
0.713000 -17.998407 -8.713122 -0.941194
-0.593100 -17.445318 -9.655302 -1.537205
-0.919100 -18.876532 -9.088311 -0.074380
0.419600 -19.207641 -10.042492 -0.071874
0.419600 -19.520472 -8.381104 0.250119
0.597300 -16.264183 -5.644642 -2.515879
-0.567900 -16.858086 -5.552159 -3.563800
-0.415700 -15.517243 -4.659595 -2.022927
0.271900 -14.950969 -4.835004 -1.205212
-0.023700 -15.099979 -3.437516 -2.777032
0.088000 -15.961241 -3.185393 -3.395707
0.034200 -14.905614 -2.291531 -1.742459
0.024100 -14.213997 -2.571684 -0.947921
0.024100 -14.573892 -1.374413 -2.229238
0.001800 -16.235107 -1.797392 -1.122425
0.044000 -16.773361 -2.499440 -0.485623
0.044000 -16.058370 -0.928817 -0.488043
-0.273700 -17.426567 -1.216203 -2.281250
-0.053600 -16.609137 0.216551 -3.124309
0.068400 -16.383359 0.981104 -2.380946
0.068400 -15.675414 -0.084946 -3.599029
0.068400 -17.085240 0.739019 -3.954034
0.597300 -13.917552 -3.677993 -3.746952
-0.567900 -13.806119 -2.974640 -4.742543
-0.415700 -13.087374 -4.722668 -3.533153
0.271900 -13.185495 -5.313332 -2.719766
-0.087500 -12.198880 -5.153444 -4.606967
0.096900 -11.696757 -4.255629 -4.967388
0.298500 -11.114483 -6.252993 -4.223979
-0.029700 -11.600462 -7.184810 -3.934768
-0.319200 -10.028579 -6.461641 -5.359199
0.079100 -10.469071 -6.840215 -6.281562
0.079100 -9.409986 -5.582253 -5.538435
0.079100 -9.384543 -7.264556 -5.000525
-0.319200 -10.317557 -5.659811 -2.963298
0.079100 -9.587244 -6.362853 -2.562707
0.079100 -9.788409 -4.768945 -3.301618
0.079100 -11.011472 -5.442741 -2.151215
0.597300 -12.997698 -5.760596 -5.819944
-0.567900 -12.879451 -5.142388 -6.908782
-0.415700 -13.994925 -6.666719 -5.698406
0.271900 -14.260461 -6.909754 -4.754725
-0.059700 -14.858950 -6.965175 -6.771525
0.086900 -14.236437 -7.350777 -7.578920
0.130300 -15.765682 -8.108971 -6.311082
0.018700 -16.472043 -7.701948 -5.587559
-0.320400 -16.692550 -8.564305 -7.480059
0.088200 -17.037924 -7.666282 -7.992276
0.088200 -16.219969 -9.250361 -8.182983
0.088200 -17.559585 -9.065746 -7.050044
-0.043000 -14.908494 -9.326332 -5.776536
0.023600 -14.070903 -9.555655 -6.435285
0.023600 -14.482838 -9.107269 -4.797291
-0.066000 -15.792558 -10.583292 -5.581928
0.018600 -16.575275 -10.489752 -4.829132
0.018600 -16.102082 -10.854520 -6.591253
0.018600 -15.077093 -11.317181 -5.210968
0.597300 -15.630564 -5.684952 -7.287686
-0.567900 -15.743851 -5.421593 -8.475084
-0.415700 -16.204671 -4.824232 -6.399076
0.271900 -16.078805 -5.029384 -5.418173
-0.002400 -16.987797 -3.664188 -6.860937
0.097800 -17.980870 -3.942039 -7.214076
-0.034300 -17.288858 -2.768775 -5.621184
0.029500 -17.794039 -3.344366 -4.845561
0.029500 -16.357881 -2.332027 -5.259741
0.011800 -18.123606 -1.643608 -5.970902
-0.125600 -17.545128 -0.437757 -6.333053
0.133000 -16.479119 -0.356326 -6.485960
-0.170400 -18.368795 0.676993 -6.497186
0.143000 -17.950655 1.654245 -6.688332
-0.107200 -19.746744 0.580002 -6.406838
0.129700 -20.381056 1.451098 -6.479221
-0.170400 -20.353170 -0.676015 -6.058732
0.143000 -21.420511 -0.680436 -5.893938
-0.125600 -19.519842 -1.731472 -5.776624
0.133000 -19.971334 -2.632465 -5.388341
0.597300 -16.274195 -2.675636 -7.883559
-0.567900 -16.893358 -2.431295 -8.882948
-0.347900 -14.983201 -2.415423 -7.770629
0.274700 -14.498277 -2.916459 -7.039939
-0.263700 -14.118106 -1.630040 -8.687467
0.156000 -14.679562 -0.777038 -9.068593
-0.000700 -12.938921 -1.112686 -7.868231
0.032700 -13.283001 -0.853158 -6.867052
0.032700 -12.229500 -1.939990 -7.888190
0.039000 -12.293007 0.121348 -8.431402
0.028500 -12.073681 0.065218 -9.497630
0.028500 -13.038759 0.913260 -8.361846
0.048600 -10.993366 0.418491 -7.626048
0.068700 -11.061456 0.295202 -6.545186
0.068700 -10.316879 -0.360979 -7.976627
-0.529500 -10.434255 1.727184 -7.912796
0.345600 -9.559627 1.713438 -8.417707
0.807600 -10.978343 2.905552 -8.069213
-0.862700 -12.156797 3.181600 -7.683973
0.447800 -12.668398 2.545025 -7.089719
0.447800 -12.293289 4.168690 -7.519279
-0.862700 -10.215803 3.874185 -8.525138
0.447800 -9.229556 3.771181 -8.716964
0.447800 -10.604564 4.803226 -8.448634
0.734100 -13.638930 -2.366209 -9.921389
-0.589400 -13.294328 -1.735418 -10.893634
-0.415700 -13.668402 -3.678332 -9.901260
0.271900 -13.969951 -4.081580 -9.025726
0.014300 -13.647102 -4.496458 -11.132954
0.104800 -12.912206 -4.061515 -11.810346
-0.204100 -13.136846 -5.884877 -10.846381
0.079700 -13.813465 -6.227890 -10.063673
0.079700 -13.174575 -6.486614 -11.754449
0.713000 -11.812381 -5.948106 -10.323413
-0.593100 -10.890101 -5.195824 -10.587880
-0.919100 -11.534586 -7.039309 -9.688285
0.419600 -10.563922 -7.310883 -9.623834
0.419600 -12.262752 -7.729526 -9.572233
0.597300 -15.024808 -4.407101 -11.900681
-0.567900 -15.071597 -4.148864 -13.101824
-0.415700 -16.156244 -4.476237 -11.214257
0.271900 -16.118057 -4.604847 -10.213205
-0.087500 -17.473668 -4.415388 -11.885763
0.096900 -17.530110 -5.099883 -12.732166
0.298500 -18.520361 -4.889023 -10.836145
-0.029700 -18.357831 -4.300242 -9.933362
-0.319200 -19.903406 -4.553296 -11.381788
0.079100 -20.637383 -5.249690 -10.976310
0.079100 -20.180865 -3.547988 -11.064801
0.079100 -19.875802 -4.725070 -12.457817
-0.319200 -18.394023 -6.346886 -10.262577
0.079100 -17.345399 -6.641567 -10.221931
0.079100 -18.847114 -6.270492 -9.274165
0.079100 -19.068248 -7.019199 -10.793159
0.597300 -17.705881 -3.062526 -12.387902
-0.567900 -18.146092 -2.953993 -13.485895
-0.415700 -17.298826 -1.995027 -11.710186
0.271900 -17.035392 -2.136502 -10.745465
-0.087500 -17.770873 -0.656304 -12.089983
0.096900 -18.718855 -0.782792 -12.612896
0.298500 -18.165826 0.309226 -10.967829
-0.029700 -18.477752 1.284919 -11.340428
-0.319200 -19.328268 -0.269823 -10.147566
0.079100 -20.224439 0.055117 -10.676140
0.079100 -19.247269 -1.346916 -10.001238
0.079100 -19.299839 0.255068 -9.192686
-0.319200 -17.033767 0.682001 -10.018183
0.079100 -16.726013 -0.166088 -9.406513
0.079100 -16.177206 1.050705 -10.582503
0.079100 -17.371599 1.463936 -9.338084
0.597300 -17.010693 -0.035837 -13.256325
-0.567900 -17.131977 1.194628 -13.444101
-0.516300 -16.150383 -0.825325 -13.929671
0.293600 -16.231219 -1.821991 -13.787479
0.038100 -15.094534 -0.164437 -14.703853
0.088000 -14.636050 0.594974 -14.070458
-0.030300 -14.098219 -1.195782 -15.171745
-0.012200 -13.791889 -1.672665 -14.240696
-0.012200 -14.551426 -1.983254 -15.773891
0.799400 -12.889328 -0.645644 -15.836864
-0.801400 -12.351805 0.423276 -15.362996
-0.801400 -12.420016 -1.341525 -16.741495
0.536600 -15.684101 0.709387 -15.864464
-0.581900 -16.655059 0.347112 -16.522633
-0.415700 -15.084780 1.878547 -16.114251
0.271900 -14.291483 2.084075 -15.523870
-0.025200 -15.462273 2.956823 -17.068774
0.069800 -14.567405 3.538425 -17.290244
0.069800 -15.727657 2.420057 -17.979576
0.597300 -16.491652 3.901644 -16.618208
-0.567900 -16.651699 4.930593 -17.195446
-0.415700 -17.253525 3.612528 -15.561898
0.271900 -17.223269 2.694385 -15.142148
-0.003100 -18.366802 4.450066 -15.261730
0.085000 -18.902880 4.622736 -16.194952
-0.003600 -19.320136 3.677589 -14.401458
0.017100 -18.889767 3.506267 -13.414782
0.017100 -20.216146 4.298037 -14.383776
-0.064500 -19.711115 2.310736 -15.035595
0.035200 -18.883467 1.669548 -15.338869
0.035200 -20.248511 1.752181 -14.269222
0.695100 -20.707151 2.423472 -16.152280
-0.608600 -21.527108 3.311785 -16.202497
-0.940700 -20.600697 1.567397 -17.135201
0.425100 -21.299129 1.685587 -17.855149
0.425100 -19.959509 0.787028 -17.134140
0.597300 -17.952896 5.805215 -14.609781
-0.567900 -17.101864 5.691130 -13.698604
-0.254800 -18.510487 6.960836 -14.930571
0.019200 -19.511320 7.138522 -16.037416
0.039100 -20.326211 6.414627 -16.032391
0.039100 -19.054933 7.009335 -17.018805
0.018900 -20.023350 8.570704 -15.950615
0.021300 -20.866403 8.670536 -15.266950
0.021300 -20.212399 8.905623 -16.970515
-0.007000 -18.805341 9.259710 -15.276261
0.025300 -19.011589 10.201876 -14.768431
0.025300 -18.006765 9.448665 -15.993671
-0.026600 -18.264572 8.234566 -14.318869
0.064100 -17.183720 8.352321 -14.241407
0.589600 -18.842002 8.303567 -12.852902
-0.574800 -19.790129 7.577863 -12.519602
-0.415700 -18.374544 9.243909 -12.069246
0.271900 -17.759857 9.895495 -12.535822
-0.002400 -18.958923 9.686085 -10.845741
0.097800 -19.039894 8.730619 -10.327441
-0.034300 -17.964843 10.636616 -10.202418
0.029500 -17.081596 10.111803 -9.838330
0.029500 -17.565207 11.366425 -10.906529
0.011800 -18.511239 11.375032 -8.999009
-0.125600 -18.514937 12.791030 -9.074039
0.133000 -18.224908 13.365332 -9.941483
-0.170400 -18.941875 13.468788 -7.938465
0.143000 -19.093765 14.534691 -8.023224
-0.107200 -19.252509 12.783438 -6.744850
0.129700 -19.491300 13.411263 -5.899143
-0.170400 -19.205645 11.387481 -6.717265
0.143000 -19.248259 10.888665 -5.760307
-0.125600 -18.860809 10.641818 -7.832187
0.133000 -18.828039 9.562368 -7.842797
0.597300 -20.370523 10.252356 -11.197709
-0.567900 -20.383990 11.177034 -12.022996
-0.415700 -21.458387 9.796113 -10.472258
0.271900 -21.350984 9.019074 -9.836038
-0.038900 -22.867453 10.125735 -10.736191
0.100700 -22.975017 11.084954 -11.242583
0.365400 -23.556763 9.130948 -11.701319
0.004300 -24.638566 9.259240 -11.738085
-0.243800 -23.042394 9.261513 -13.063077
0.064200 -23.480923 8.532371 -13.744361
0.064200 -23.380998 10.236176 -13.414486
0.064200 -21.954101 9.208738 -13.093526
-0.676100 -23.244873 7.824060 -11.317701
0.410200 -24.051695 7.350202 -11.103011
0.597300 -23.727812 10.173594 -9.459495
-0.567900 -23.374909 9.559048 -8.456967
-0.415700 -24.878264 10.941950 -9.566400
0.271900 -24.980366 11.327379 -10.494365
0.014300 -26.010589 10.993765 -8.676686
0.104800 -26.530556 11.935114 -8.854470
-0.204100 -26.917043 9.795502 -9.012360
0.079700 -26.349539 8.894215 -8.780594
0.079700 -27.792062 9.820251 -8.362869
0.713000 -27.404382 9.546256 -10.443035
-0.593100 -27.822643 10.524676 -11.050415
-0.919100 -27.390694 8.417405 -11.039902
0.419600 -27.757706 8.405401 -11.980787
0.419600 -27.191598 7.538894 -10.583078
0.597300 -25.674612 11.147006 -7.176395
-0.567900 -26.328007 10.534035 -6.321068
-0.415700 -24.676278 12.000197 -6.888610
0.271900 -24.293499 12.519096 -7.665994
-0.027500 -24.262090 12.232399 -5.454565
0.112300 -23.946666 11.268676 -5.054752
-0.005000 -23.111746 13.333367 -5.443886
0.033900 -22.203349 12.925301 -5.887054
0.033900 -23.569274 14.114832 -6.050587
-0.141500 -22.657203 13.880297 -4.115699
-0.163800 -23.438372 14.774479 -3.452652
0.206200 -24.348178 15.176564 -3.873331
-0.341800 -22.868024 15.015366 -2.218776
0.341200 -23.264509 15.681092 -1.570934
0.138000 -21.683179 14.301180 -2.018168
-0.260100 -20.797534 14.221713 -0.920886
0.157200 -20.930960 14.846846 -0.050361
-0.113400 -19.793927 13.214086 -0.961838
0.141700 -19.029380 13.003044 -0.228813
-0.197200 -19.635069 12.420797 -2.108294
0.144700 -18.859942 11.668901 -2.123479
-0.238700 -20.500714 12.589361 -3.202266
0.170000 -20.453146 11.895960 -4.028901
0.124300 -21.551727 13.538348 -3.199527
0.597300 -25.438271 12.752669 -4.636568
-0.567900 -26.280878 13.561995 -5.126701
-0.415700 -25.473905 12.456565 -3.316189
0.271900 -24.815042 11.736772 -3.055605
-0.001400 -26.260895 13.076883 -2.310249
0.087600 -26.740530 13.975223 -2.698874
-0.015200 -27.363313 12.173059 -1.868726
0.029500 -28.093905 12.080533 -2.672331
0.029500 -26.935243 11.182589 -1.714328
-0.001100 -28.168442 12.499351 -0.653833
-0.190600 -29.192320 13.477001 -0.713792
0.169900 -29.434424 13.884772 -1.684102
-0.234100 -29.659252 13.964244 0.501498
0.165600 -30.335264 14.806096 0.475028
0.322600 -29.174462 13.502818 1.773699
-0.557900 -29.739653 13.944212 2.949681
0.399200 -30.323811 14.705705 2.927628
-0.234100 -28.275140 12.406400 1.808591
0.165600 -27.900722 12.027879 2.748233
-0.190600 -27.735623 11.961873 0.603370
0.169900 -26.919128 11.259675 0.684913
0.597300 -25.408511 13.323132 -1.047717
-0.567900 -24.503580 12.544273 -0.704640
-0.516300 -25.724371 14.391695 -0.305573
0.293600 -26.270578 15.159543 -0.669118
0.038100 -25.321941 14.598851 1.109709
0.088000 -25.170232 13.643135 1.611391
-0.030300 -23.930919 15.173092 1.136690
-0.012200 -23.532898 15.087453 2.147802
-0.012200 -23.210604 14.575671 0.577811
0.799400 -23.895447 16.665562 0.661559
-0.801400 -24.146478 17.546926 1.544754
-0.801400 -23.621567 16.995245 -0.511000
0.536600 -26.313840 15.359837 1.969941
-0.581900 -27.054303 16.255948 1.479444
-0.415700 -26.229649 15.163835 3.271368
0.271900 -25.597364 14.504215 3.701734
0.014300 -27.010532 15.936137 4.287350
0.104800 -27.977957 16.302707 3.944112
-0.204100 -27.272525 14.939637 5.363815
0.079700 -28.160995 15.174000 5.950155
0.079700 -27.556895 13.963907 4.969879
0.713000 -26.096018 14.733559 6.351084
-0.593100 -24.893096 14.832036 6.027219
-0.919100 -26.477269 14.619815 7.579520
0.419600 -25.809100 14.550796 8.333769
0.419600 -27.425613 14.317568 7.750958
0.597300 -26.319274 17.211349 4.812507
-0.567900 -26.739951 17.729458 5.845901
-0.415700 -25.350537 17.779037 4.053836
0.271900 -25.224412 17.360302 3.143423
-0.025200 -24.524567 18.909596 4.422708
0.069800 -23.889663 19.304013 3.629345
0.069800 -25.178031 19.751908 4.649846
0.597300 -23.645889 18.776045 5.661790
-0.567900 -23.215683 19.719613 6.296955
-0.415700 -23.501610 17.506136 6.153550
0.271900 -23.897305 16.652779 5.785708
-0.024900 -22.534429 17.242954 7.250030
0.084300 -21.742867 17.991289 7.210978
0.211700 -23.185787 17.518788 8.679301
0.035200 -22.484456 17.179051 9.441414
0.035200 -23.176056 18.583998 8.910253
-0.654600 -24.461690 16.871201 8.854316
0.427500 -24.349333 16.156353 9.485166
0.597300 -21.970722 15.839726 6.987038
-0.567900 -20.943712 15.778861 6.379263
-0.415700 -22.484343 14.681026 7.605504
0.271900 -23.347727 14.841256 8.104499
0.014300 -21.700389 13.442195 7.565777
0.104800 -20.930391 13.598077 6.810185
-0.204100 -20.825440 13.321418 8.830504
0.079700 -21.498814 13.332836 9.687558
0.079700 -20.279311 12.378111 8.826810
0.713000 -19.733405 14.370097 8.993852
-0.593100 -18.783613 14.428159 8.247559
-0.919100 -19.838240 15.227078 9.970307
0.419600 -19.225467 16.021240 10.088314
0.419600 -20.555166 15.162832 10.678819
0.597300 -22.507129 12.186086 7.029594
-0.567900 -22.024120 11.019748 7.171284
-0.415700 -23.612641 12.417684 6.334217
0.271900 -23.893670 13.387622 6.352487
-0.003100 -24.405224 11.376763 5.648849
0.085000 -23.896589 10.426084 5.808885
-0.003600 -25.809724 11.190361 6.180210
0.017100 -26.351488 11.968649 5.642760
0.017100 -26.195100 10.239601 5.811908
-0.064500 -26.026446 11.266633 7.689353
0.035200 -25.604924 10.345330 8.091375
0.035200 -25.524827 12.096789 8.186661
0.695100 -27.498528 11.451768 8.043818
-0.608600 -28.268135 12.018434 7.337280
-0.940700 -27.949292 10.934242 9.171356
0.425100 -28.942276 11.024448 9.332455
0.425100 -27.320107 10.405378 9.758331
0.597300 -24.333472 11.583998 4.148194
-0.567900 -24.667286 12.671443 3.658305
-0.415700 -23.877272 10.591392 3.342067
0.271900 -23.516325 9.750772 3.770049
-0.087500 -23.494681 10.672752 1.966682
0.096900 -23.927918 11.589298 1.566246
0.298500 -21.959548 10.861495 1.913713
-0.029700 -21.456107 9.992845 2.338089
-0.319200 -21.359661 10.803441 0.521394
0.079100 -20.277792 10.930228 0.561228
0.079100 -21.638035 9.812346 0.163151
0.079100 -21.837577 11.548282 -0.114928
-0.319200 -21.462984 12.141766 2.572454
0.079100 -21.412016 11.968991 3.647466
0.079100 -20.485815 12.380600 2.152686
0.079100 -22.096059 12.995113 2.329345
0.597300 -23.983626 9.405389 1.135187
-0.567900 -24.133744 8.282614 1.574504
-0.415700 -24.158648 9.607641 -0.168765
0.271900 -24.063023 10.506146 -0.620033
0.033700 -24.219386 8.579775 -1.174452
0.082300 -23.629878 7.726627 -0.838705
-0.182500 -25.714719 8.197241 -1.439798
0.060300 -26.073820 7.864753 -0.465831
0.060300 -26.324755 9.025533 -1.800212
0.060300 -25.647722 7.343843 -2.114570
0.597300 -23.737067 9.079661 -2.558593
-0.567900 -23.723439 10.288675 -2.803900
-0.415700 -23.233454 8.173842 -3.396042
0.271900 -23.197741 7.246092 -2.998420
-0.002400 -22.856386 8.412836 -4.723602
0.097800 -23.541551 9.049537 -5.283297
-0.034300 -21.532969 9.176745 -4.881723
0.029500 -21.523711 9.642476 -5.867171
0.029500 -21.543222 10.001820 -4.169511
0.011800 -20.265542 8.268624 -4.651242
-0.125600 -19.534498 7.692608 -5.722420
0.133000 -20.029320 7.593661 -6.677284
-0.170400 -18.292526 7.103156 -5.514168
0.143000 -17.767469 6.533749 -6.266822
-0.107200 -17.681079 7.189794 -4.234419
0.129700 -16.727459 6.713053 -4.062031
-0.170400 -18.458399 7.770469 -3.211411
0.143000 -17.895584 7.896194 -2.298262
-0.125600 -19.714660 8.272570 -3.390393
0.133000 -20.300019 8.721011 -2.601303
0.597300 -22.908914 7.084115 -5.484580
-0.567900 -23.052961 6.015320 -4.967710
-0.415700 -22.827592 7.220106 -6.802918
0.271900 -22.589032 8.151368 -7.112661
-0.025200 -23.067878 6.276260 -7.887240
0.069800 -23.206563 5.287555 -7.449834
0.069800 -23.976105 6.545430 -8.426470
0.597300 -21.924753 6.175370 -8.906725
-0.567900 -21.178882 7.143529 -9.176986
-0.347900 -21.844631 5.063602 -9.656074
0.274700 -22.370652 4.255127 -9.356453
-0.263700 -20.955555 4.862452 -10.738705
0.156000 -20.397332 5.785037 -10.897798
-0.000700 -19.902507 3.825281 -10.331598
0.032700 -20.434809 3.029963 -9.809847
0.032700 -19.479066 3.349119 -11.215943
0.039000 -18.859677 4.307188 -9.367940
0.028500 -19.425489 4.848551 -8.609729
0.028500 -18.292928 3.480934 -8.938749
0.048600 -17.817382 5.337210 -9.939559
0.068700 -18.338048 6.248746 -10.233016
0.068700 -17.083368 5.576132 -9.169981
-0.529500 -17.064465 4.800968 -11.136163
0.345600 -17.397994 5.082294 -12.047054
0.807600 -15.954560 4.139398 -11.125339
-0.862700 -15.399852 3.713763 -10.046033
0.447800 -15.788669 3.778614 -9.116135
0.447800 -14.468114 3.325536 -10.081328
-0.862700 -15.384402 3.907977 -12.264751
0.447800 -15.948586 4.100786 -13.080000
0.447800 -14.390552 3.782125 -12.393293
0.734100 -21.696672 4.545633 -11.990085
-0.589400 -22.015811 3.343748 -12.298163
-0.415700 -22.036028 5.562556 -12.727078
0.271900 -21.695525 6.461076 -12.415921
-0.025200 -22.841724 5.467571 -13.989285
0.069800 -23.321793 6.392274 -14.309542
0.069800 -22.252709 5.178245 -14.859604
0.597300 -24.044884 4.558362 -13.801047
-0.567900 -25.023678 4.934882 -13.166131
-0.415700 -24.016093 3.404750 -14.499089
0.271900 -23.231349 3.299539 -15.126151
0.014300 -25.092062 2.435765 -14.495684
0.104800 -25.821130 2.715510 -13.735219
-0.204100 -25.714610 2.508665 -15.945352
0.079700 -26.588939 1.874975 -15.796739
0.079700 -26.006336 3.506239 -16.273735
0.713000 -24.901114 1.815923 -17.041633
-0.593100 -23.692773 1.541784 -16.931737
-0.919100 -25.448962 1.690889 -18.246154
0.419600 -24.838746 1.390465 -18.992802
0.419600 -26.403442 1.921684 -18.482385
0.597300 -24.588215 1.047970 -14.082763
-0.567900 -25.210435 0.011871 -14.380991
-0.347900 -23.414113 0.908832 -13.427326
0.274700 -22.940859 1.779675 -13.232989
-0.263700 -22.922663 -0.347891 -12.820231
0.156000 -23.735548 -1.043946 -13.027154
-0.000700 -21.558956 -0.755485 -13.445674
0.032700 -20.857963 0.039303 -13.190688
0.032700 -21.264562 -1.676569 -12.942629
0.039000 -21.640423 -1.013982 -14.955123
0.028500 -22.475127 -1.640207 -15.270096
0.028500 -21.694346 -0.056425 -15.473075
0.048600 -20.291726 -1.705935 -15.263301
0.068700 -19.457734 -1.185090 -14.792893
0.068700 -20.236728 -2.726634 -14.884826
-0.529500 -20.097343 -1.732630 -16.661730
0.345600 -20.919561 -1.800263 -17.244386
0.807600 -18.993835 -2.038734 -17.325510
-0.862700 -17.922368 -2.461475 -16.710957
0.447800 -17.839318 -2.802615 -15.763949
0.447800 -17.190811 -2.699575 -17.365357
-0.862700 -19.036113 -2.060990 -18.596481
0.447800 -19.903755 -1.925457 -19.095409
0.447800 -18.362116 -2.611845 -19.108715
0.734100 -22.914221 -0.371090 -11.287299
-0.589400 -22.815159 -1.529340 -10.779568
-0.415700 -22.929179 0.771043 -10.543354
0.271900 -22.750772 1.644815 -11.017474
-0.025200 -22.827933 0.675822 -9.063138
0.069800 -23.280784 -0.268252 -8.760215
0.069800 -21.784128 0.660826 -8.749553
0.597300 -23.457767 1.854068 -8.302565
-0.567900 -23.693709 2.959267 -8.797522
-0.415700 -23.675585 1.598384 -7.052586
0.271900 -23.639220 0.663454 -6.672219
-0.002400 -24.119392 2.563803 -6.122911
0.097800 -23.823024 3.561995 -6.445206
-0.034300 -25.582816 2.594288 -6.086913
0.029500 -25.911542 2.490561 -7.120974
0.029500 -25.948054 1.784102 -5.455804
0.011800 -26.177352 3.830991 -5.429693
-0.125600 -26.097911 5.021628 -6.083207
0.133000 -25.690923 5.087789 -7.081398
-0.170400 -26.639707 6.223899 -5.541568
0.143000 -26.434593 7.135175 -6.083697
-0.107200 -27.369931 6.160578 -4.394644
0.129700 -27.866692 7.032136 -3.994627
-0.170400 -27.400793 4.971976 -3.658610
0.143000 -27.984409 4.968561 -2.749885
-0.125600 -26.877129 3.738569 -4.188320
0.133000 -26.942057 2.798815 -3.660070
0.597300 -23.566220 2.213989 -4.671114
-0.567900 -23.428810 0.998876 -4.407669
-0.415700 -23.274195 3.233829 -3.844460
0.271900 -23.432479 4.173840 -4.178275
-0.059700 -22.732960 3.198347 -2.486911
0.086900 -23.088289 2.277085 -2.025258
0.130300 -21.196528 3.044987 -2.573653
0.018700 -20.972756 2.111914 -3.090766
-0.320400 -20.513689 4.082739 -3.489129
0.088200 -19.427002 4.010067 -3.445217
0.088200 -20.847993 3.883847 -4.507354
0.088200 -20.871221 5.067780 -3.189191
-0.043000 -20.571833 2.998489 -1.130130
0.023600 -20.543891 3.982764 -0.662658
0.023600 -21.179819 2.324580 -0.526552
-0.066000 -19.101359 2.544187 -1.116818
0.018600 -18.346273 3.287542 -1.372499
0.018600 -18.903018 2.189307 -0.105473
0.018600 -18.954837 1.738485 -1.836173
0.597300 -23.226312 4.378797 -1.566994
-0.567900 -23.319390 5.468719 -2.102170
-0.415700 -23.599230 4.191185 -0.335842
0.271900 -23.620589 3.206343 -0.112822
-0.087500 -24.328206 4.950988 0.620515
0.096900 -24.377435 6.015339 0.390644
0.298500 -25.787535 4.325197 0.806603
-0.029700 -25.682781 3.247257 0.929849
-0.319200 -26.559074 5.038527 1.917062
0.079100 -27.625186 4.816561 1.869693
0.079100 -26.238632 4.733816 2.913342
0.079100 -26.520672 6.121039 1.795434
-0.319200 -26.552640 4.622989 -0.476112
0.079100 -25.954653 4.270479 -1.316494
0.079100 -27.505192 4.093494 -0.456666
0.079100 -26.802136 5.675397 -0.611373
0.597300 -23.691289 4.821744 2.005674
-0.567900 -23.522979 3.704183 2.474355
-0.415700 -23.389190 6.001363 2.630102
0.271900 -23.486617 6.850654 2.092227
-0.002400 -22.660104 6.184765 3.932505
0.097800 -22.443986 5.204520 4.357377
-0.034300 -21.245103 6.777325 3.677615
0.029500 -21.360888 7.849002 3.515756
0.029500 -20.660464 6.534521 4.564941
0.011800 -20.396681 6.322782 2.485039
-0.125600 -20.539913 6.922398 1.187922
0.133000 -21.277833 7.694015 1.025211
-0.170400 -19.510117 6.676336 0.199528
0.143000 -19.681808 7.244488 -0.702760
-0.107200 -18.612174 5.631311 0.372799
0.129700 -17.952875 5.335861 -0.429968
-0.170400 -18.472085 4.995400 1.579906
0.143000 -17.694593 4.262641 1.737937
-0.125600 -19.311705 5.389610 2.650738
0.133000 -19.159257 5.082933 3.674995
0.597300 -23.312527 7.037108 5.012637
-0.567900 -23.833398 8.035436 4.674256
-0.415700 -23.160517 6.797889 6.300330
0.271900 -22.554655 6.007097 6.466696
0.014300 -23.425195 7.647017 7.406345
0.104800 -23.466438 8.688780 7.088340
-0.204100 -24.756296 7.185302 8.070241
0.079700 -25.549131 7.182790 7.322235
0.079700 -24.620746 6.162445 8.421664
0.713000 -25.245217 7.971454 9.321968
-0.593100 -24.681355 8.957578 9.742634
-0.919100 -26.202221 7.485578 10.076006
0.419600 -26.636307 8.025646 10.810852
0.419600 -26.662755 6.616708 9.845626
0.597300 -22.390143 7.597308 8.441085
-0.567900 -22.033095 6.555664 8.956126
-0.415700 -21.689264 8.746606 8.655567
0.271900 -21.805012 9.587880 8.108793
0.014300 -20.782985 8.950492 9.769320
0.104800 -20.940627 8.126148 10.464809
-0.204100 -19.362994 8.884312 9.177651
0.079700 -19.308062 7.997630 8.546087
0.079700 -19.100314 9.833584 8.710760
0.713000 -18.283102 8.718703 10.220245
-0.593100 -18.458100 8.070174 11.241504
-0.919100 -17.093992 9.315146 10.064466
0.419600 -16.319553 9.086368 10.671102
0.419600 -17.030007 9.952892 9.283895
0.597300 -21.181331 10.240231 10.519688
-0.567900 -20.336881 11.021269 10.998641
-0.516300 -22.449978 10.546417 10.608671
0.293600 -23.133151 9.939281 10.178828
0.038100 -22.929059 11.654835 11.434499
0.088000 -22.248954 12.495081 11.574299
-0.030300 -24.252379 12.226918 10.744775
-0.012200 -24.223992 11.985442 9.682239
-0.012200 -25.153438 11.714053 11.081181
0.799400 -24.407717 13.760243 10.869512
-0.801400 -24.395500 14.339383 11.985377
-0.801400 -24.476143 14.415777 9.797438
0.536600 -23.241254 11.246295 12.828634
-0.581900 -23.050842 10.082190 13.139233
-0.516300 -23.785255 12.145236 13.636192
0.293600 -23.816954 13.092808 13.288059
0.038100 -24.343349 12.021760 14.998208
0.088000 -23.587358 11.403983 15.482908
-0.030300 -24.261002 13.362393 15.721031
-0.012200 -23.322837 13.883198 15.529441
-0.012200 -24.997082 14.077678 15.354066
0.799400 -24.377666 13.207458 17.295492
-0.801400 -25.202727 13.931269 17.931734
-0.801400 -23.653283 12.334874 17.825720
0.536600 -25.743992 11.437856 15.120396
-0.581900 -26.393966 11.299882 16.142281
-0.415700 -26.399047 11.187412 13.962428
0.271900 -25.972198 11.555532 13.124338
-0.027500 -27.775161 10.727392 13.854816
0.112300 -28.074691 10.191770 14.755643
-0.005000 -28.723559 11.955055 13.751020
0.033900 -29.732621 11.624831 13.504352
0.033900 -28.871205 12.487774 14.690444
-0.141500 -28.480008 12.949402 12.631544
-0.163800 -27.480051 13.871708 12.614534
0.206200 -26.697735 14.010386 13.346078
-0.341800 -27.463115 14.646570 11.503684
0.341200 -26.744060 15.294908 11.216095
0.138000 -28.548743 14.321639 10.710102
-0.260100 -28.988274 14.717012 9.447485
0.157200 -28.421550 15.491096 8.951481
-0.113400 -30.246862 14.196264 8.935392
0.141700 -30.590747 14.506828 7.959840
-0.197200 -30.938566 13.181799 9.573199
0.144700 -31.845172 12.733882 9.193943
-0.238700 -30.466605 12.839693 10.815963
0.170000 -30.967820 12.044631 11.347993
0.124300 -29.285970 13.288947 11.418258
0.597300 -27.927003 9.761121 12.650735
-0.567900 -27.116342 9.749131 11.671802
-0.415700 -29.016605 8.931549 12.744840
0.271900 -29.563697 8.927219 13.593826
-0.024900 -29.299782 7.900360 11.744472
0.084300 -28.512045 7.162036 11.594650
0.211700 -30.606229 7.180728 12.296398
0.035200 -31.323176 7.932083 12.627394
0.035200 -31.141770 6.468322 11.668880
-0.654600 -30.184559 6.440513 13.421860
0.427500 -30.767268 6.733087 14.126457
0.597300 -29.609338 8.371943 10.368102
-0.567900 -30.240637 9.379865 10.143783
-0.415700 -29.210281 7.677189 9.267651
0.271900 -28.919134 6.745703 9.527788
-0.002400 -29.641377 7.973413 7.918522
0.097800 -30.093083 8.959086 7.806643
-0.034300 -28.401046 7.844065 7.061016
0.029500 -27.703531 8.602985 7.415439
0.029500 -27.961104 6.847203 7.089685
0.011800 -28.572699 8.208606 5.558203
-0.125600 -28.574024 7.166397 4.567446
0.133000 -28.333986 6.175689 4.924221
-0.170400 -28.806378 7.447365 3.219966
0.143000 -28.633258 6.642369 2.521100
-0.107200 -29.187035 8.747079 2.828227
0.129700 -29.391586 9.035213 1.807671
-0.170400 -29.357725 9.766728 3.868447
0.143000 -29.644841 10.736686 3.490108
-0.125600 -28.966712 9.493817 5.207335
0.133000 -28.984747 10.303646 5.921654
0.597300 -30.675154 6.939942 7.419413
-0.567900 -30.487427 5.766176 7.798454
-0.415700 -31.704692 7.312387 6.617968
0.271900 -31.737157 8.308122 6.451973
-0.024900 -32.863273 6.615335 6.041372
0.084300 -32.529723 5.627397 5.723856
0.211700 -33.870651 6.340482 7.187807
0.035200 -33.379130 5.747471 7.959071
0.035200 -34.141203 7.319907 7.582304
-0.654600 -34.853301 5.510003 6.629125
0.427500 -35.340577 5.039806 7.309622
0.597300 -33.575066 7.438247 4.920557
-0.567900 -33.965882 8.564351 5.199529
-0.415700 -33.452604 7.029468 3.677752
0.271900 -33.304691 6.058002 3.444353
-0.051800 -33.736580 7.888087 2.546420
0.092200 -34.629756 8.479602 2.747526
-0.110200 -32.515310 8.818547 2.237373
0.045700 -32.280678 9.164867 3.243909
0.045700 -31.611406 8.294068 1.927561
0.353100 -32.851837 9.962141 1.277709
-0.036100 -32.836288 9.587046 0.254398
-0.412100 -34.248251 10.666579 1.479860
0.100000 -35.053757 9.943291 1.352875
0.100000 -34.232548 11.251774 2.399318
0.100000 -34.462189 11.313197 0.628851
-0.412100 -31.823949 11.098562 1.388615
0.100000 -30.787951 10.843353 1.165704
0.100000 -32.107129 11.818968 0.621205
0.100000 -31.780378 11.544868 2.382102
0.597300 -34.070255 7.023984 1.293053
-0.567900 -33.257266 6.106114 1.049099
-0.415700 -35.072634 7.347885 0.531645
0.271900 -35.519162 8.242875 0.672023
-0.038900 -35.164803 6.797601 -0.890660
0.100700 -34.738825 5.794451 -0.908921
0.365400 -36.632390 6.792291 -1.433830
0.004300 -36.909730 7.777937 -1.807589
-0.243800 -36.759810 5.764410 -2.499035
0.064200 -36.463198 4.835985 -2.011025
0.064200 -37.785420 5.543574 -2.794772
0.064200 -36.065834 5.814735 -3.338061
-0.676100 -37.544293 6.500808 -0.332662
0.410200 -38.315392 6.022781 -0.646500
0.597300 -34.288195 7.531451 -1.840166
-0.567900 -34.527215 8.689555 -2.115419
-0.415700 -33.198804 6.952817 -2.309450
0.271900 -32.983016 5.984684 -2.119035
-0.051800 -32.274963 7.569771 -3.295096
0.092200 -32.243359 8.653015 -3.178114
-0.110200 -30.813136 7.301658 -2.930574
0.045700 -30.555685 6.242647 -2.912910
0.045700 -30.160565 7.751101 -3.679074
0.353100 -30.345502 7.773792 -1.503274
-0.036100 -31.118636 7.762579 -0.734996
-0.412100 -29.129686 7.062996 -0.963542
0.100000 -28.285105 7.060620 -1.652576
0.100000 -28.735424 7.506360 -0.049166
0.100000 -29.368110 6.018399 -0.763351
-0.412100 -29.984548 9.197320 -1.597444
0.100000 -29.783681 9.604870 -0.606660
0.100000 -29.201551 9.412354 -2.324610
0.100000 -30.863390 9.790691 -1.849756
0.597300 -32.587336 7.291765 -4.761173
-0.567900 -33.195507 6.236934 -5.044067
-0.415700 -32.234802 8.272768 -5.617182
0.271900 -31.855365 9.108645 -5.195947
-0.003100 -31.886570 7.906619 -6.990703
0.085000 -32.611325 7.204245 -7.402417
-0.003600 -31.889418 9.129098 -7.906203
0.017100 -32.894503 9.534556 -7.789992
0.017100 -31.101432 9.845186 -7.672999
-0.064500 -31.646942 8.913655 -9.400668
0.035200 -31.964982 9.870516 -9.814646
0.035200 -30.567525 8.783958 -9.478948
0.695100 -32.463353 7.814938 -10.106676
-0.608600 -32.007594 6.674248 -10.323410
-0.940700 -33.722481 8.104098 -10.421137
0.425100 -34.073305 7.562448 -11.198076
0.425100 -34.008322 9.072804 -10.418702
0.597300 -30.485895 7.260057 -7.017695
-0.567900 -29.505877 7.813774 -6.540565
-0.415700 -30.447057 6.114589 -7.710936
0.271900 -31.380292 5.762317 -7.869258
-0.038900 -29.279612 5.253997 -7.837815
0.100700 -28.460550 5.680132 -7.258454
0.365400 -29.621430 3.812397 -7.347715
0.004300 -28.726979 3.275092 -7.032499
-0.243800 -30.494906 3.863347 -6.143971
0.064200 -31.407514 4.459366 -6.140277
0.064200 -30.749210 2.826741 -5.922909
0.064200 -29.906527 4.273766 -5.323315
-0.676100 -30.334712 3.213896 -8.426442
0.410200 -31.219945 3.552884 -8.274612
0.597300 -28.744767 5.240857 -9.234130
-0.567900 -27.563751 5.064213 -9.444052
-0.415700 -29.649696 5.425226 -10.183342
0.271900 -30.623107 5.576237 -9.960255
-0.025200 -29.343056 5.306281 -11.617715
0.069800 -30.066691 5.767965 -12.289509
0.069800 -28.377287 5.801222 -11.719818
0.597300 -29.195165 3.891201 -12.069767
-0.567900 -28.899462 3.753095 -13.283529
-0.415700 -29.385701 2.841312 -11.266210
0.271900 -29.708776 3.044395 -10.331076
-0.051800 -29.207257 1.453181 -11.760343
0.092200 -28.389658 1.428011 -12.480762
-0.110200 -28.776042 0.680941 -10.524718
0.045700 -29.564138 0.696059 -9.771878
0.045700 -28.567315 -0.334636 -10.861095
0.353100 -27.475067 1.012458 -9.885750
-0.036100 -27.650757 1.854772 -9.216615
-0.412100 -27.121096 -0.225127 -9.000615
0.100000 -26.927366 -1.152623 -9.539421
0.100000 -26.289746 -0.086726 -8.309384
0.100000 -28.025886 -0.437298 -8.431021
-0.412100 -26.257574 1.255484 -10.806319
0.100000 -26.356974 2.173301 -11.385829
0.100000 -25.389262 1.410458 -10.165920
0.100000 -26.039531 0.368714 -11.401474
0.597300 -30.477804 0.833673 -12.342361
-0.567900 -31.597188 1.258737 -11.985724
-0.254800 -30.468094 -0.229697 -13.235398
0.019200 -29.310373 -0.718819 -13.891216
0.039100 -28.573138 -1.009883 -13.142968
0.039100 -28.988546 0.107144 -14.525496
0.018900 -29.747816 -2.018227 -14.627736
0.021300 -29.577757 -2.838204 -13.930012
0.021300 -29.337670 -2.166679 -15.626659
-0.007000 -31.266631 -1.860939 -14.727622
0.025300 -31.779412 -2.794988 -14.498039
0.025300 -31.454013 -1.425061 -15.708947
-0.026600 -31.718906 -0.860943 -13.630012
0.064100 -32.405270 -0.082557 -13.963359
0.589600 -32.445395 -1.609691 -12.558080
-0.574800 -31.840113 -1.962895 -11.495308
-0.415700 -33.757031 -1.839670 -12.747798
0.271900 -34.165937 -1.383592 -13.550848
0.033700 -34.617166 -2.474026 -11.706364
0.082300 -34.472295 -1.858442 -10.818578
-0.182500 -36.081274 -2.483946 -12.282431
0.060300 -36.072849 -3.069222 -13.201927
0.060300 -36.804303 -2.788596 -11.525778
0.060300 -36.330341 -1.465059 -12.578987
0.597300 -34.227609 -3.908270 -11.249607
-0.567900 -33.572540 -4.644245 -11.982050
-0.415700 -34.587788 -4.254798 -10.058583
0.271900 -35.031599 -3.553825 -9.482592
-0.025200 -34.536353 -5.667570 -9.523611
0.069800 -35.461030 -6.175808 -9.797048
0.069800 -33.703924 -6.174173 -10.011987
0.597300 -34.494533 -5.711433 -8.006661
-0.567900 -34.618165 -4.671439 -7.294389
-0.415700 -34.174648 -6.929788 -7.532535
0.271900 -33.891809 -7.672385 -8.155943
-0.038900 -33.752054 -7.243730 -6.101075
0.100700 -34.084491 -6.389064 -5.511885
0.365400 -34.312055 -8.491421 -5.453345
0.004300 -33.991408 -9.343449 -6.052792
-0.243800 -33.985482 -8.782629 -3.985576
0.064200 -34.171539 -7.856817 -3.441200
0.064200 -34.583530 -9.633129 -3.658322
0.064200 -32.912434 -8.916558 -3.848738
-0.676100 -35.702331 -8.416841 -5.466205
0.410200 -35.957063 -9.340019 -5.532875
0.597300 -32.272598 -7.280432 -6.053354
-0.567900 -31.640094 -7.892413 -6.863240
-0.415700 -31.649868 -6.582061 -5.184522
0.271900 -32.217811 -6.285395 -4.403798
-0.001400 -30.238492 -6.536990 -4.968171
0.087600 -29.694795 -7.217707 -5.623242
-0.015200 -29.697490 -5.124871 -5.227537
0.029500 -30.434672 -4.570950 -4.646313
0.029500 -28.681079 -5.053171 -4.840409
-0.001100 -29.668671 -4.689719 -6.670606
-0.190600 -30.873369 -4.388543 -7.375442
0.169900 -31.832588 -4.590607 -6.922158
-0.234100 -30.789412 -3.879061 -8.716679
0.165600 -31.716033 -3.680255 -9.234618
0.322600 -29.506583 -3.805775 -9.365463
-0.557900 -29.454584 -3.466626 -10.663824
0.399200 -30.246245 -3.021278 -10.974531
-0.234100 -28.380199 -4.286128 -8.710583
0.165600 -27.441683 -4.294489 -9.244935
-0.190600 -28.432348 -4.710122 -7.372815
0.169900 -27.570307 -5.021264 -6.801438
0.597300 -29.898289 -6.993298 -3.562926
-0.567900 -30.674147 -7.260409 -2.642620
-0.415700 -28.601361 -7.127739 -3.225669
0.271900 -27.882305 -6.978632 -3.919077
0.021300 -28.059679 -7.372040 -1.906862
0.112400 -28.777458 -7.151099 -1.116876
-0.123100 -27.583849 -8.801518 -1.618449
0.111200 -27.150574 -8.758083 -0.619204
0.111200 -28.464454 -9.428646 -1.757565
-0.311900 -26.276339 -9.345024 -2.769014
0.193300 -26.942650 -9.026426 -3.882307
0.597300 -26.881701 -6.483639 -1.545624
-0.567900 -26.028235 -6.086370 -2.377583
-0.516300 -26.849414 -5.969022 -0.363759
0.293600 -27.568101 -6.142484 0.324354
0.038100 -25.707597 -5.173676 0.177171
0.088000 -25.493259 -4.422327 -0.582847
-0.030300 -26.092228 -4.485642 1.489509
-0.012200 -26.958483 -3.840046 1.344913
-0.012200 -26.484911 -5.273278 2.132572
0.799400 -24.883792 -3.817234 2.098205
-0.801400 -24.162181 -3.117894 1.355025
-0.801400 -24.586074 -4.085716 3.316520
0.536600 -24.441425 -6.095375 0.306354
-0.581900 -24.382955 -7.177153 0.860345
-0.415700 -23.313771 -5.569936 -0.245705
0.271900 -23.403666 -4.726793 -0.794460
-0.087500 -22.055300 -6.419829 -0.341743
0.096900 -22.276585 -7.468687 -0.144177
0.298500 -21.462369 -6.347803 -1.743948
-0.029700 -20.732379 -7.154198 -1.673612
-0.319200 -22.629160 -6.723406 -2.759367
0.079100 -22.237273 -6.669212 -3.775036
0.079100 -22.932429 -7.712110 -2.415001
0.079100 -23.422231 -5.975738 -2.770765
-0.319200 -20.755810 -5.053324 -2.153803
0.079100 -20.530918 -5.277189 -3.196588
0.079100 -21.495565 -4.256869 -2.073047
0.079100 -19.874279 -5.008220 -1.514285
0.597300 -21.107696 -6.056244 0.818128
-0.567900 -20.111262 -6.766708 0.964198
-0.415700 -21.548692 -5.042498 1.611712
0.271900 -22.405998 -4.620020 1.285153
-0.059700 -20.920737 -4.576838 2.864871
0.086900 -19.838112 -4.697987 2.901412
0.130300 -21.204778 -3.066738 2.950336
0.018700 -22.237629 -2.828967 3.204896
-0.320400 -20.502980 -2.534981 4.172811
0.088200 -20.900453 -2.975259 5.087290
0.088200 -19.445638 -2.782776 4.079373
0.088200 -20.667610 -1.457501 4.177147
-0.043000 -20.847184 -2.284713 1.687025
0.023600 -21.611091 -2.439407 0.925055
0.023600 -20.947113 -1.230495 1.945359
-0.066000 -19.468103 -2.569711 1.180007
0.018600 -19.320779 -3.561177 0.751779
0.018600 -19.279036 -1.829521 0.402525
0.018600 -18.731817 -2.470079 1.977540
0.597300 -21.401468 -5.344599 4.105012
-0.567900 -20.615335 -5.665153 5.000626
-0.415700 -22.592305 -5.799698 4.142198
0.271900 -23.278878 -5.489431 3.469553
-0.024900 -23.111271 -6.758635 5.183106
0.084300 -22.585936 -6.521339 6.108213
0.211700 -24.576626 -6.434241 5.460986
0.035200 -24.959527 -7.272657 6.042836
0.035200 -24.522748 -5.527272 6.063148
-0.654600 -25.290867 -6.393275 4.195434
0.427500 -25.258353 -5.454256 3.998479
0.597300 -23.081398 -8.209079 4.790943
-0.567900 -23.408099 -8.997663 5.687772
-0.415700 -22.691076 -8.586883 3.539387
0.271900 -22.469636 -7.905217 2.827778
-0.025200 -22.749723 -9.965528 3.169121
0.069800 -22.448353 -10.661891 3.951650
0.069800 -23.792504 -10.281846 3.143423
0.597300 -22.086455 -10.332926 1.797836
-0.567900 -21.526698 -9.556052 1.062531
-0.516300 -22.561739 -11.497848 1.316055
0.293600 -23.141000 -12.021966 1.956251
0.038100 -22.346821 -12.079275 0.021811
0.088000 -21.829173 -11.369975 -0.623975
-0.030300 -21.416159 -13.355662 0.133385
-0.012200 -21.723725 -14.071326 0.895833
-0.012200 -21.468546 -13.856668 -0.833234
0.799400 -19.980885 -12.858208 0.302524
-0.801400 -19.375862 -13.107214 1.400761
-0.801400 -19.374588 -12.290490 -0.705585
0.536600 -23.691778 -12.555868 -0.666553
-0.581900 -24.638827 -12.875097 0.053846
-0.347900 -23.748925 -12.426851 -2.035521
0.274700 -22.847725 -12.197869 -2.429856
-0.240000 -24.792642 -13.155878 -2.822345
0.142600 -25.712886 -13.103444 -2.240534
-0.009400 -25.066213 -12.503571 -4.102532
0.036200 -25.565762 -11.563748 -3.867407
0.036200 -24.089595 -12.272683 -4.527968
0.018700 -25.768820 -13.370168 -5.159617
0.010300 -25.252211 -14.326142 -5.245181
0.010300 -26.782861 -13.492527 -4.779016
-0.047900 -25.789024 -12.648770 -6.511261
0.062100 -26.281890 -11.676764 -6.530833
0.062100 -24.799221 -12.456071 -6.925094
-0.014300 -26.489181 -13.549728 -7.602163
0.113500 -26.140534 -14.579710 -7.526833
0.113500 -27.568241 -13.571678 -7.449690
-0.385400 -26.194164 -12.943036 -8.949370
0.340000 -26.573806 -13.570958 -9.643406
0.340000 -26.627464 -12.043757 -9.103188
0.340000 -25.214367 -12.940324 -9.194498
0.734100 -24.497458 -14.596812 -2.892106
-0.589400 -23.379097 -14.934338 -3.236217
-0.415700 -25.439070 -15.495531 -2.517069
0.271900 -26.383380 -15.174542 -2.357831
-0.059700 -25.331159 -16.942266 -2.450499
0.086900 -24.489842 -17.335571 -3.021118
0.130300 -25.024455 -17.443601 -1.034948
0.018700 -25.002692 -18.528227 -0.929040
-0.320400 -23.661548 -16.898326 -0.530226
0.088200 -23.434299 -17.434505 0.391172
0.088200 -22.917522 -17.063936 -1.309389
0.088200 -23.700477 -15.814315 -0.422903
-0.043000 -26.212768 -17.022948 -0.060396
0.023600 -26.083489 -15.959489 0.140680
0.023600 -27.155986 -17.098404 -0.601463
-0.066000 -26.213497 -17.880682 1.122150
0.018600 -26.186468 -18.945492 0.890743
0.018600 -25.262816 -17.713154 1.628356
0.018600 -27.013380 -17.662304 1.829686
0.597300 -26.610906 -17.623162 -3.085663
-0.567900 -27.316029 -16.978914 -3.869234
-0.415700 -26.723249 -18.965879 -2.875163
0.271900 -26.088524 -19.415504 -2.230910
0.014300 -27.668295 -19.828239 -3.598640
0.104800 -27.443330 -19.895822 -4.663031
-0.204100 -27.528922 -21.220540 -3.006765
0.079700 -26.580638 -21.646046 -3.335112
0.079700 -27.634620 -21.160567 -1.923560
0.713000 -28.653820 -22.210631 -3.510257
-0.593100 -29.513516 -22.712142 -2.829263
-0.919100 -28.692664 -22.485154 -4.795707
0.419600 -29.471669 -23.052811 -5.097389
0.419600 -28.013328 -22.190944 -5.482769
0.597300 -29.080882 -19.300883 -3.473806
-0.567900 -29.801516 -19.593147 -2.517658
-0.415700 -29.684795 -18.603404 -4.444505
0.271900 -29.290385 -18.483314 -5.366522
-0.025200 -31.069782 -18.139579 -4.316306
0.069800 -31.353844 -17.620553 -5.231739
0.069800 -31.799874 -18.938131 -4.184485
0.597300 -31.367689 -17.049599 -3.228883
-0.567900 -32.562569 -16.707738 -3.075502
-0.415700 -30.382048 -16.538660 -2.516841
0.271900 -29.475331 -16.790773 -2.883453
0.014300 -30.401659 -15.745234 -1.266132
0.104800 -31.283228 -15.109020 -1.344634
-0.204100 -30.462431 -16.637325 -0.025906
0.079700 -31.105223 -17.479617 -0.281749
0.079700 -29.460110 -16.950831 0.265908
0.713000 -31.063810 -15.959479 1.209723
-0.593100 -31.735402 -14.945776 1.122170
-0.919100 -30.721589 -16.482313 2.324612
0.419600 -31.263813 -16.286005 3.153809
0.419600 -30.186681 -17.338712 2.347948
0.597300 -29.239420 -14.686661 -1.154350
-0.567900 -28.364160 -14.695452 -1.999067
-0.415700 -29.095891 -13.860085 -0.084225
0.271900 -29.722840 -14.019516 0.691416
0.021300 -27.697745 -13.392903 0.273431
0.112400 -26.904177 -13.899649 -0.275722
-0.123100 -27.650291 -11.948520 -0.078470
0.111200 -26.624727 -11.601612 0.047908
0.111200 -27.951698 -11.865760 -1.122693
-0.311900 -28.634163 -10.930425 1.133501
0.193300 -27.964847 -9.800797 0.886807
0.597300 -27.420540 -13.616046 1.703034
-0.567900 -28.241075 -14.235875 2.393489
-0.415700 -26.317352 -13.194229 2.252131
0.271900 -25.643947 -12.855092 1.580114
-0.038900 -26.027157 -13.232844 3.724063
0.100700 -26.777910 -13.878314 4.179952
0.365400 -24.736601 -13.959230 4.008855
0.004300 -24.492920 -13.917551 5.070448
-0.243800 -24.711912 -15.361822 3.503461
0.064200 -24.737480 -15.454908 2.417744
0.064200 -23.877129 -15.905753 3.945470
0.064200 -25.598999 -15.938499 3.765399
-0.676100 -23.653621 -13.268659 3.406818
0.410200 -22.900807 -13.862226 3.457338
0.597300 -26.196783 -11.950356 4.541155
-0.567900 -26.228116 -11.909175 5.807280
-0.415700 -26.257064 -10.792654 3.789598
0.271900 -25.983343 -10.782890 2.817447
-0.025200 -26.549740 -9.448991 4.341345
0.069800 -26.164671 -9.408990 5.360279
0.069800 -25.943213 -8.743194 3.773824
0.597300 -27.992737 -9.065591 4.321137
-0.567900 -28.813958 -9.860213 4.645374
-0.415700 -28.294329 -7.794709 3.989888
0.271900 -27.528643 -7.147258 3.868949
-0.059700 -29.614425 -7.274482 3.686495
0.086900 -30.299101 -7.968748 4.173636
0.130300 -29.788570 -5.893107 4.341334
0.018700 -30.840304 -5.695110 4.134567
-0.320400 -29.453332 -6.022578 5.786958
0.088200 -28.383057 -5.896780 5.950615
0.088200 -29.904937 -5.217470 6.366558
0.088200 -29.772806 -7.025381 6.070545
-0.043000 -28.916702 -4.812770 3.633943
0.023600 -27.847346 -5.013786 3.698560
0.023600 -29.084353 -4.878823 2.558939
-0.066000 -29.337706 -3.415551 4.095125
0.018600 -28.937254 -3.183504 5.081987
0.018600 -29.017455 -2.660407 3.377278
0.018600 -30.423118 -3.459442 4.184931
0.597300 -29.853632 -7.264940 2.146049
-0.567900 -28.909089 -7.201165 1.306392
-0.347900 -31.101401 -7.233964 1.769711
0.274700 -31.769981 -7.231178 2.526737
-0.240000 -31.570603 -7.045395 0.400997
0.142600 -30.759803 -7.233383 -0.302820
-0.009400 -32.653154 -8.180145 0.109063
0.036200 -33.406078 -8.175456 0.897207
0.036200 -33.135052 -7.990684 -0.850099
0.018700 -31.998336 -9.589594 0.062660
0.010300 -31.156903 -9.645413 -0.627979
0.010300 -31.665560 -9.804200 1.078199
-0.047900 -33.109086 -10.579929 -0.368834
0.062100 -33.876913 -10.354299 0.371188
0.062100 -33.553956 -10.439077 -1.353902
-0.014300 -32.644508 -12.042865 -0.242921
0.113500 -31.956205 -12.228199 -1.067537
0.113500 -32.128707 -12.103450 0.715402
-0.385400 -33.756117 -13.032223 -0.266565
0.340000 -33.429685 -13.986518 -0.213056
0.340000 -34.389870 -12.961045 0.516629
0.340000 -34.250615 -12.895804 -1.136601
0.734100 -32.115269 -5.582496 0.166235
-0.589400 -32.556701 -4.958850 1.148950
-0.415700 -31.895319 -5.151983 -1.070904
0.271900 -31.683599 -5.929639 -1.679610
-0.059700 -32.198352 -3.780350 -1.471102
0.086900 -33.011086 -3.426337 -0.836878
0.130300 -30.880783 -2.936758 -1.491973
0.018700 -30.046138 -3.465831 -1.951917
-0.320400 -30.972749 -1.732180 -2.456014
0.088200 -29.985346 -1.290265 -2.589636
0.088200 -31.345804 -1.990641 -3.447039
0.088200 -31.703890 -1.047127 -2.026785
-0.043000 -30.291814 -2.650281 -0.127330
0.023600 -30.346971 -3.519278 0.528335
0.023600 -29.245888 -2.370931 -0.254199
-0.066000 -30.888627 -1.374387 0.611631
0.018600 -31.971976 -1.460699 0.695390
0.018600 -30.416090 -1.384572 1.593830
0.018600 -30.692946 -0.418742 0.125269
0.597300 -33.006377 -3.749954 -2.760932
-0.567900 -32.762772 -4.577274 -3.603846
-0.415700 -34.006481 -2.836167 -2.903341
0.271900 -34.161842 -2.214978 -2.122259
-0.001400 -35.032640 -2.989850 -4.020965
0.087600 -34.772949 -3.733782 -4.774112
-0.015200 -36.371619 -3.354828 -3.381419
0.029500 -36.751677 -2.485620 -2.844638
0.029500 -36.953260 -3.650356 -4.254609
-0.001100 -36.292650 -4.515530 -2.475856
-0.190600 -36.181813 -4.402812 -1.069254
0.169900 -35.999428 -3.477031 -0.543833
-0.234100 -36.005879 -5.595831 -0.330728
0.165600 -35.895580 -5.627756 0.743154
0.322600 -36.289118 -6.810323 -1.001888
-0.557900 -36.268768 -7.899903 -0.169437
0.399200 -36.059649 -7.600289 0.718314
-0.234100 -36.616407 -6.948388 -2.337955
0.165600 -36.677466 -7.914776 -2.816252
-0.190600 -36.491075 -5.799599 -3.145438
0.169900 -36.610958 -5.857003 -4.217234
0.597300 -35.050358 -1.647570 -4.847415
-0.567900 -35.289995 -0.574787 -4.345601
-0.415700 -34.797467 -1.804290 -6.207938
0.271900 -34.803683 -2.744443 -6.576960
-0.087500 -34.661154 -0.697800 -7.185973
0.096900 -34.719730 0.232362 -6.620767
0.298500 -33.287948 -0.768815 -7.892671
-0.029700 -33.254892 -1.596743 -8.600863
-0.319200 -33.036651 0.620194 -8.497112
0.079100 -33.886686 0.900833 -9.119037
0.079100 -32.918533 1.426850 -7.773607
0.079100 -32.101372 0.589831 -9.056071
-0.319200 -32.159946 -0.973413 -6.879984
0.079100 -32.060799 -2.000655 -6.529203
0.079100 -31.215623 -0.700812 -7.351208
0.079100 -32.346578 -0.452568 -5.940845
0.597300 -35.858226 -0.620788 -8.140747
-0.567900 -36.153636 -1.579021 -8.818433
-0.415700 -36.469879 0.524926 -8.378172
0.271900 -36.221601 1.313471 -7.797944
-0.024900 -37.524474 0.792336 -9.301318
0.084300 -38.132372 -0.112195 -9.320824
0.211700 -38.593645 1.867791 -8.814571
0.035200 -39.485610 1.926527 -9.438316
0.035200 -38.870147 1.650770 -7.782802
-0.654600 -38.108631 3.183784 -8.874627
0.427500 -38.764170 3.636011 -8.338570
0.597300 -37.032950 1.026159 -10.705712
-0.567900 -35.918207 1.563316 -10.919818
-0.516300 -37.973073 0.964275 -11.707015
0.293600 -38.891772 0.589486 -11.518259
0.038100 -37.700724 1.423995 -13.104214
0.088000 -36.752893 1.016016 -13.455337
-0.030300 -38.791923 0.864047 -13.976116
-0.012200 -38.982444 -0.203801 -13.868891
-0.012200 -39.636453 1.491578 -13.691368
0.799400 -38.490689 1.083981 -15.465047
-0.801400 -38.953538 2.044283 -16.143208
-0.801400 -37.621907 0.299435 -15.998696
0.536600 -37.567805 2.962139 -13.318804
-0.581900 -36.826953 3.476779 -14.105512
-0.516300 -38.209140 3.728662 -12.445811
0.293600 -38.869690 3.254485 -11.846703
0.038100 -37.866227 5.179577 -12.182542
0.088000 -37.836694 5.637626 -13.171185
-0.030300 -39.054931 5.725128 -11.303150
-0.012200 -39.994099 5.479645 -11.798927
-0.012200 -39.000113 5.223413 -10.337029
0.799400 -39.068084 7.221350 -11.033003
-0.801400 -39.001001 7.632000 -9.872648
-0.801400 -38.940467 7.979963 -12.053007
0.536600 -36.540352 5.422694 -11.488688
-0.581900 -36.278531 6.505714 -11.069878
-0.415700 -35.702410 4.325965 -11.224143
0.271900 -36.074229 3.411196 -11.436397
-0.025200 -34.321836 4.422312 -10.738253
0.069800 -33.675224 3.654953 -11.163887
0.069800 -33.795662 5.334426 -11.019844
0.597300 -34.140931 4.504747 -9.208955
-0.567900 -32.984105 4.607338 -8.710205
-0.347900 -35.229222 4.483520 -8.411293
0.274700 -36.124262 4.294774 -8.839512
-0.240000 -35.198958 4.757343 -6.958810
0.142600 -34.483689 5.515728 -6.640486
-0.009400 -36.515937 5.458895 -6.620069
0.036200 -37.310815 4.758612 -6.876718
0.036200 -36.558455 5.804809 -5.587288
0.018700 -36.784612 6.641387 -7.527370
0.010300 -36.825515 6.219252 -8.531477
0.010300 -37.760776 6.998187 -7.198876
-0.047900 -35.769695 7.776264 -7.547368
0.062100 -35.606537 8.011317 -6.495591
0.062100 -34.906906 7.392302 -8.091669
-0.014300 -36.110268 9.122055 -8.216883
0.113500 -36.914680 9.651365 -7.706126
0.113500 -35.277699 9.820434 -8.132029
-0.385400 -36.447090 8.957695 -9.661305
0.340000 -35.945360 8.186347 -10.077695
0.340000 -37.373083 8.589380 -9.825561
0.340000 -36.331389 9.791378 -10.219596
0.734100 -35.074108 3.511362 -6.042854
-0.589400 -35.596485 2.428172 -6.366807
-0.415700 -34.429629 3.770008 -4.862336
0.271900 -34.002124 4.667771 -4.685215
0.033700 -34.395044 2.768189 -3.837574
0.082300 -35.293935 2.157571 -3.922723
-0.182500 -33.206550 1.822370 -4.166632
0.060300 -33.641886 1.182262 -4.933996
0.060300 -32.394586 2.417611 -4.584370
0.060300 -32.822992 1.253859 -3.319417
0.597300 -34.155027 3.283614 -2.368199
-0.567900 -33.408807 4.212448 -2.162179
-0.415700 -34.721468 2.644818 -1.329891
0.271900 -35.319795 1.888974 -1.631208
-0.058100 -34.736695 3.009652 0.017067
0.136000 -34.573874 4.078431 0.155971
-0.007400 -36.172378 2.886012 0.571872
0.036700 -36.887080 3.542895 0.076077
0.036700 -36.558675 1.874528 0.446276
0.186800 -36.247721 3.181811 2.077931
-0.543200 -36.466254 2.193479 3.032000
0.163500 -36.233578 2.760216 4.265274
0.143500 -36.164186 2.174182 5.169785
-0.279500 -35.882389 4.055794 4.053450
0.333900 -35.745148 4.690183 4.827279
-0.220700 -35.897329 4.334269 2.693888
0.186200 -35.721927 5.276962 2.196935
0.597300 -33.600276 2.311217 0.727294
-0.567900 -33.321037 1.086879 0.569536
-0.415700 -32.904221 3.039059 1.550713
0.271900 -33.094512 4.019696 1.699836
-0.002400 -31.751847 2.636341 2.376842
0.097800 -31.680007 1.550163 2.320620
-0.034300 -30.442291 3.297255 1.785339
0.029500 -30.539425 4.382527 1.814486
0.029500 -29.651473 3.026152 2.484770
0.011800 -30.065917 2.727453 0.389571
-0.125600 -29.126800 1.686733 0.289398
0.133000 -28.681160 1.321127 1.202709
-0.170400 -28.768713 1.192090 -0.959656
0.143000 -28.061137 0.379480 -1.033068
-0.107200 -29.162429 1.808731 -2.163725
0.129700 -28.761010 1.620239 -3.148475
-0.170400 -30.065296 2.868644 -2.081902
0.143000 -30.353824 3.417764 -2.965993
-0.125600 -30.578960 3.296524 -0.849910
0.133000 -31.273578 4.120421 -0.778482
0.597300 -31.993754 3.107895 3.830384
-0.567900 -32.719693 4.059699 4.022495
-0.415700 -31.267051 2.406782 4.800806
0.271900 -30.638929 1.649125 4.573850
-0.024900 -31.292282 2.751059 6.219064
0.084300 -31.347594 3.839649 6.222382
0.211700 -32.583932 2.170893 6.802936
0.035200 -33.364511 2.300867 6.053337
0.035200 -32.562616 1.106253 7.035712
-0.654600 -33.055899 2.912361 7.916366
0.427500 -33.971198 2.651696 8.042398
0.597300 -29.950402 2.332618 6.976026
-0.567900 -29.589409 1.210905 7.028341
-0.415700 -29.195610 3.290665 7.614567
0.271900 -29.505889 4.251230 7.580765
-0.059700 -27.970359 3.056878 8.431682
0.086900 -27.929421 2.010492 8.734187
0.130300 -26.703491 3.534590 7.679903
0.018700 -26.875684 4.608465 7.607480
-0.320400 -25.471092 3.204216 8.468812
0.088200 -25.269572 2.140964 8.599152
0.088200 -24.635410 3.679482 7.955137
0.088200 -25.456815 3.635507 9.469749
-0.043000 -26.457601 2.880919 6.325979
0.023600 -26.094607 1.873048 6.527290
0.023600 -27.407592 2.624393 5.857137
-0.066000 -25.418044 3.393852 5.350850
0.018600 -24.432401 3.296639 5.806004
0.018600 -25.426210 2.797423 4.438540
0.018600 -25.645813 4.441066 5.151951
0.597300 -28.015679 3.885781 9.758132
-0.567900 -27.960555 5.105428 9.666326
-0.415700 -28.090884 3.266371 10.934434
0.271900 -28.219238 2.271316 11.050600
-0.024900 -28.292758 3.969583 12.181533
0.084300 -28.818745 4.901439 11.973970
0.211700 -29.262656 3.097760 13.025648
0.035200 -29.851267 3.761190 13.659286
0.035200 -30.048410 2.533701 12.523124
-0.654600 -28.588218 2.267398 13.899717
0.427500 -28.757886 1.368198 13.609460
0.597300 -27.004451 4.300446 12.905786
-0.567900 -25.936268 3.731470 12.665643
-0.415700 -27.080825 5.169046 13.963860
0.271900 -27.944161 5.450351 14.406160
0.014300 -25.882273 5.415759 14.717885
0.104800 -25.232419 5.753968 13.910787
-0.204100 -26.260838 6.504293 15.749783
0.079700 -26.827249 7.327167 15.313713
0.079700 -26.947519 6.027540 16.449266
0.713000 -25.007519 7.076422 16.452455
-0.593100 -24.788993 6.688086 17.605549
-0.919100 -24.221033 7.928115 15.814470
0.419600 -23.359718 8.159170 16.288649
0.419600 -24.379386 8.050227 14.824462
0.597300 -25.227418 4.125718 15.366272
-0.567900 -24.077147 4.189848 15.857439
-0.415700 -25.983730 2.977633 15.480631
0.271900 -26.929741 2.963645 15.127113
-0.024900 -25.602302 1.685083 16.022178
0.084300 -24.524446 1.755233 16.168472
0.211700 -26.242904 1.418580 17.429766
0.035200 -27.305420 1.626092 17.556623
0.035200 -26.262684 0.368940 17.722978
-0.654600 -25.531016 2.290048 18.351447
0.427500 -26.073139 3.081832 18.379434
0.597300 -25.735259 0.494580 14.996288
-0.567900 -26.058396 -0.581231 15.387669
-0.415700 -25.488656 0.710751 13.696050
0.271900 -25.388719 1.695464 13.494889
0.033700 -25.505562 -0.308964 12.558532
0.082300 -26.396677 -0.907499 12.747664
-0.182500 -25.690502 0.361188 11.147972
0.060300 -25.728101 -0.376108 10.346048
0.060300 -26.621751 0.927340 11.166309
0.060300 -24.931941 1.114660 10.935883
0.597300 -24.216856 -1.147941 12.596702
-0.567900 -23.305579 -0.682711 13.249513
-0.516300 -24.176666 -2.275829 11.876408
0.293600 -24.991694 -2.552250 11.347814
0.039700 -23.088389 -3.207028 11.959670
0.110500 -22.746493 -3.259615 12.993321
0.056000 -23.479528 -4.670694 11.407502
-0.017300 -23.674845 -4.531970 10.344152
-0.017300 -22.656436 -5.373997 11.533906
0.013600 -24.767379 -5.275550 12.038622
-0.042500 -25.660996 -4.662564 11.921163
-0.042500 -25.008187 -6.229435 11.569335
0.805400 -24.571507 -5.375804 13.548218
-0.818800 -25.364142 -4.795907 14.308039
-0.818800 -23.599361 -5.954875 14.092127
0.536600 -21.879921 -2.714148 11.164286
-0.581900 -20.793740 -3.173889 11.512885
-0.516300 -22.068688 -2.027641 10.046193
0.293600 -22.991496 -1.781616 9.717571
0.038100 -21.057028 -1.245429 9.373831
0.088000 -20.209330 -1.002492 10.014520
-0.030300 -20.449755 -1.986249 8.101386
-0.012200 -21.254357 -2.172325 7.389990
-0.012200 -19.825863 -1.255050 7.587370
0.799400 -19.656535 -3.241795 8.354985
-0.801400 -18.476365 -3.213241 8.784889
-0.801400 -20.254819 -4.295541 7.958333
0.536600 -21.745412 0.058333 8.980602
-0.581900 -22.939573 0.084616 8.879149
-0.254800 -21.006364 1.197797 8.760141
0.019200 -19.561354 1.371433 8.909107
0.039100 -19.023263 0.892638 8.090994
0.039100 -19.231228 0.966340 9.865677
0.018900 -19.223816 2.921420 8.830070
0.021300 -19.098949 3.047687 7.754629
0.021300 -18.501093 3.228692 9.585955
-0.007000 -20.592428 3.535060 9.120188
0.025300 -20.655839 4.541242 8.705848
0.025300 -20.678836 3.677401 10.197394
-0.026600 -21.569471 2.479602 8.575718
0.064100 -22.512518 2.558473 9.116586
0.589600 -21.872989 2.793113 7.068254
-0.574800 -22.223209 3.939988 6.788408
-0.415700 -21.866044 1.753599 6.202342
0.271900 -21.575557 0.831213 6.493753
-0.002400 -22.126305 1.924192 4.758381
0.097800 -22.742837 2.810265 4.607186
-0.034300 -20.817769 2.219908 3.996952
0.029500 -21.236445 2.464003 3.020612
0.029500 -20.338777 3.086902 4.451911
0.011800 -19.724554 1.128487 3.840236
-0.125600 -19.079844 0.577521 4.988130
0.133000 -19.455706 0.874587 5.956057
-0.170400 -17.826505 -0.015772 4.829698
0.143000 -17.367523 -0.338633 5.752467
-0.107200 -17.290286 -0.346552 3.593451
0.129700 -16.345496 -0.865898 3.529726
-0.170400 -17.928983 0.147546 2.440532
0.143000 -17.447047 -0.007933 1.486609
-0.125600 -19.203680 0.815869 2.551848
0.133000 -19.709429 1.220155 1.687459
0.597300 -22.877939 0.810602 4.105108
-0.567900 -22.984249 -0.273116 4.696634
-0.415700 -23.459413 0.984500 2.932208
0.271900 -23.553494 1.944593 2.633092
-0.059700 -24.106433 -0.106547 2.115132
0.086900 -23.729245 -1.058779 2.488082
0.130300 -25.616109 0.081657 2.135854
0.018700 -25.785450 1.138767 1.931029
-0.320400 -26.427331 -0.663944 1.002621
0.088200 -27.495013 -0.675425 1.221745
0.088200 -26.274440 -0.146052 0.055778
0.088200 -26.022064 -1.664767 0.853627
-0.043000 -26.046186 -0.265567 3.612278
0.023600 -26.041784 -1.333217 3.831851
0.023600 -25.521987 0.357971 4.336513
-0.066000 -27.589481 0.196655 3.900256
0.018600 -27.748795 1.268698 3.784313
0.018600 -28.237060 -0.183606 3.110228
0.018600 -28.007365 -0.172090 4.837006
0.597300 -23.647624 0.100073 0.633341
-0.567900 -23.504396 1.192996 0.190215
-0.415700 -23.446337 -0.964818 -0.233351
0.271900 -23.671956 -1.915840 0.021102
0.033700 -23.132137 -0.896832 -1.649473
0.082300 -23.515103 0.049339 -2.031843
-0.182500 -21.655113 -1.001692 -1.905955
0.060300 -21.507009 -0.497318 -2.860826
0.060300 -21.152668 -0.402374 -1.146707
0.060300 -21.169324 -1.975558 -1.845029
0.597300 -23.840443 -2.017185 -2.484301
-0.567900 -23.863518 -3.131369 -2.027656
-0.415700 -24.276541 -1.677722 -3.722465
0.271900 -23.997491 -0.746984 -3.998067
-0.059700 -24.850636 -2.610430 -4.714552
0.086900 -24.704517 -3.625845 -4.346204
0.130300 -26.387128 -2.435137 -4.790602
0.018700 -26.642389 -3.287374 -5.420389
-0.320400 -27.126998 -2.681901 -3.433623
0.088200 -28.198109 -2.813066 -3.587340
0.088200 -26.865306 -3.554470 -2.835088
0.088200 -27.159775 -1.800117 -2.793708
-0.043000 -26.760063 -1.060362 -5.406185
0.023600 -26.207119 -0.259217 -4.915748
0.023600 -26.407755 -0.901701 -6.425404
-0.066000 -28.261056 -0.755900 -5.476161
0.018600 -28.263236 0.232424 -5.935844
0.018600 -28.836664 -1.494461 -6.034113
0.018600 -28.785463 -0.671413 -4.524341
0.597300 -24.082173 -2.571426 -6.033256
-0.567900 -23.568905 -1.486148 -6.409348
-0.415700 -24.054026 -3.630948 -6.831696
0.271900 -24.551020 -4.480663 -6.605705
-0.058100 -23.461785 -3.705273 -8.190183
0.136000 -23.531912 -2.717684 -8.646094
-0.007400 -21.981392 -4.050798 -8.064271
0.036700 -21.518336 -3.827943 -9.025525
0.036700 -21.602919 -3.250792 -7.427991
0.186800 -21.518983 -5.433286 -7.735968
-0.543200 -21.328865 -6.409105 -8.635617
0.163500 -20.928577 -7.478909 -7.947374
0.143500 -20.786339 -8.443454 -8.411940
-0.279500 -20.764318 -7.189516 -6.643900
0.333900 -20.302895 -7.711801 -5.912872
-0.220700 -21.151725 -5.893704 -6.502086
0.186200 -21.141844 -5.329879 -5.580993
0.597300 -24.236558 -4.579643 -9.184960
-0.567900 -25.095375 -5.356707 -8.819509
-0.415700 -23.892620 -4.382167 -10.445431
0.271900 -23.362042 -3.564001 -10.708459
0.033700 -24.423410 -5.158400 -11.553633
0.082300 -25.407128 -4.785708 -11.839117
-0.182500 -23.647588 -4.989872 -12.858933
0.060300 -23.879583 -3.956488 -13.116611
0.060300 -22.607140 -5.181831 -12.596777
0.060300 -24.025933 -5.664646 -13.626813
0.597300 -24.611759 -6.667758 -11.236317
-0.567900 -25.649954 -7.274343 -11.568155
-0.516300 -23.617943 -7.268491 -10.554888
0.293600 -23.007543 -6.631228 -10.063556
0.039700 -23.555361 -8.757658 -10.129782
0.110500 -24.322135 -9.289381 -10.693186
0.056000 -22.236934 -9.358779 -10.486191
-0.017300 -21.416465 -8.689617 -10.227059
-0.017300 -22.063359 -10.294018 -9.953924
0.013600 -22.026242 -9.666966 -12.006368
-0.042500 -22.272314 -8.726874 -12.500114
-0.042500 -21.042399 -10.102955 -12.179784
0.805400 -23.023794 -10.742826 -12.490260
-0.818800 -22.711004 -11.918738 -12.358576
-0.818800 -24.093551 -10.375808 -13.005288
0.536600 -23.935637 -9.038666 -8.666332
-0.581900 -23.927940 -10.161413 -8.218210
-0.415700 -24.306995 -7.977376 -7.964691
0.271900 -23.995844 -7.077415 -8.301385
-0.024900 -25.060563 -8.093385 -6.695229
0.084300 -24.939604 -9.090571 -6.272035
0.211700 -24.570631 -7.152483 -5.635807
0.035200 -24.506925 -7.698540 -4.694605
0.035200 -23.575363 -6.878053 -5.985411
-0.654600 -25.381715 -5.937592 -5.448198
0.427500 -25.673750 -5.990794 -4.535246
0.597300 -26.628807 -8.043641 -6.830970
-0.567900 -27.331880 -8.320332 -5.867586
-0.347900 -27.148993 -7.678838 -8.003445
0.274700 -26.482948 -7.269493 -8.642915
-0.240000 -28.441039 -8.140555 -8.450097
0.142600 -29.271942 -7.684474 -7.911863
-0.009400 -28.641337 -7.766391 -9.905584
0.036200 -28.604684 -6.679736 -9.982684
0.036200 -27.815242 -8.164034 -10.495109
0.018700 -29.967165 -8.351497 -10.430729
0.010300 -30.038414 -9.436733 -10.358073
0.010300 -30.784297 -7.997734 -9.802035
-0.047900 -30.221570 -7.944802 -11.866066
0.062100 -30.130615 -6.891125 -12.129889
0.062100 -29.388568 -8.429370 -12.375378
-0.014300 -31.541089 -8.483898 -12.355496
0.113500 -31.516415 -9.531576 -12.055740
0.113500 -32.348611 -7.986089 -11.818660
-0.385400 -31.609080 -8.258278 -13.786102
0.340000 -31.551934 -7.313261 -14.137927
0.340000 -30.973366 -8.830162 -14.323600
0.340000 -32.497761 -8.542899 -14.172524
0.734100 -28.554827 -9.680425 -8.206187
-0.589400 -27.593752 -10.350539 -8.513179
-0.382100 -29.709828 -10.178951 -7.708651
0.268100 -30.403732 -9.536569 -7.353768
-0.284700 -29.876323 -11.646390 -7.348643
0.134600 -28.954458 -12.146780 -7.052196
-0.246900 -30.830175 -11.756081 -6.079231
0.097400 -31.799775 -11.341666 -6.355321
0.097400 -31.059052 -12.790565 -5.823173
0.370600 -30.414455 -11.016878 -4.796610
-0.037400 -30.574371 -9.941941 -4.880485
-0.416300 -31.119655 -11.579128 -3.605496
0.103800 -32.176788 -11.372494 -3.772470
0.103800 -30.982947 -12.660376 -3.623144
0.103800 -30.711649 -11.175446 -2.678843
-0.416300 -28.926072 -11.270958 -4.476840
0.103800 -28.722242 -12.324653 -4.286363
0.103800 -28.349586 -10.942036 -5.341458
0.103800 -28.612217 -10.670161 -3.623229
0.832600 -30.453348 -12.464029 -8.525490
-0.819900 -31.628670 -12.542069 -8.702038
-0.819900 -29.688174 -12.956400 -9.382737
2.000000 20.246061 10.974173 -2.856334
-1.000000 4.563524 2.328230 0.653423
0.445000 5.794605 14.636743 6.084393
-0.639000 6.350552 14.693582 5.285087
0.509000 7.706057 14.834644 5.712783
0.000000 7.790967 15.730823 6.327267
0.246000 8.670693 14.942901 4.496927
0.000000 9.682584 15.111365 4.866188
-0.713000 8.322839 16.058186 3.620457
0.437000 8.498170 16.895498 4.082820
0.286000 8.639082 13.614419 3.724531
0.000000 7.627945 13.425583 3.366590
-0.699000 9.517049 13.659970 2.566535
0.427000 9.527083 12.761445 2.182961
0.000000 9.074117 12.469020 4.661191
0.000000 10.047311 12.710206 5.097640
0.000000 8.066773 12.354429 5.813265
0.000000 7.077656 12.160221 5.401447
0.276000 8.407533 11.235339 6.814410
0.000000 8.524464 10.287830 6.293332
0.000000 9.345295 11.463877 7.321417
-0.682000 7.361001 11.079971 7.797768
0.418000 7.713220 10.530661 8.509215
-0.574000 8.055274 13.659649 6.527509
0.000000 11.382953 2.830770 7.632942
0.000000 10.674481 2.120803 7.203876
0.000000 10.813607 3.265938 9.011891
0.000000 10.478327 2.365403 9.525911
-0.713000 9.662621 4.151301 8.837630
0.437000 9.081925 3.823141 8.119954
0.286000 11.862337 3.963420 9.905758
0.000000 12.040541 4.974340 9.537139
-0.699000 11.356944 4.041109 11.268155
0.427000 12.127513 4.120947 11.869067
0.254000 13.195956 3.201185 9.939296
0.000000 13.026020 2.240045 10.419101
0.283000 13.701426 2.973787 8.510384
0.000000 13.778856 3.937286 8.009265
0.276000 15.080467 2.305630 8.393880
0.000000 15.338000 2.177496 7.342682
0.000000 15.841031 2.939782 8.848028
-0.682000 15.092252 1.015720 9.039085
0.418000 14.447586 0.439338 8.596572
-0.574000 12.687216 2.160127 7.792903
0.000000 14.179193 3.980650 10.724725
0.509000 14.879742 3.212801 11.764790
0.000000 14.511645 2.189202 11.763734
0.246000 14.589586 3.818533 13.157603
0.000000 14.909423 3.102350 13.915079
0.286000 15.340671 5.144582 13.363711
0.000000 14.911420 5.918534 12.725525
0.254000 16.840634 4.990910 13.046970
0.000000 17.296612 4.295544 13.753128
0.283000 17.040702 4.465459 11.618577
0.000000 16.612483 5.177461 10.913674
0.276000 18.528044 4.257934 11.274681
0.000000 19.086041 5.182399 11.420149
0.000000 18.957360 3.493689 11.922585
-0.682000 18.676009 3.849751 9.898724
0.418000 18.434123 4.620579 9.346159
-0.574000 16.325966 3.170847 11.491004
-0.710000 17.496487 6.275313 13.167094
0.436000 17.621368 6.462862 14.114415
-0.699000 15.195178 5.539465 14.753881
0.427000 14.336866 5.976582 14.879715
-0.713000 13.156773 4.049380 13.311056
0.437000 12.906246 3.968355 14.251972
1.000000 0.109441 29.472038 -12.486295
-0.834000 20.395358 0.563659 -2.793138
0.417000 19.484254 0.335431 -2.608662
0.417000 20.772196 0.757551 -1.934862
-0.834000 3.260779 1.011631 3.070594
0.417000 3.824365 0.311312 3.399469
0.417000 3.691683 1.309549 2.269470
-0.834000 -4.396888 -0.936908 8.703490
0.417000 -4.384125 -0.512683 7.845526
0.417000 -4.737768 -1.814683 8.531611
-0.834000 19.821115 8.119879 2.488718
0.417000 20.444068 7.681095 3.068055
0.417000 19.100539 7.496690 2.395815
-0.834000 19.238117 12.010608 -0.651856
0.417000 18.960930 12.921028 -0.549252
0.417000 19.636930 11.785482 0.188679
-0.834000 15.182668 -6.562205 2.780951
0.417000 15.752708 -7.112448 2.243807
0.417000 15.227988 -6.951218 3.654365
-0.834000 6.585881 -2.272137 0.128614
0.417000 7.378353 -1.791566 0.367925
0.417000 6.901236 -3.134353 -0.142241
-0.834000 28.519876 -6.678940 1.242666
0.417000 28.870448 -6.820802 2.121988
0.417000 27.572232 -6.628680 1.367856
-0.834000 -6.332247 7.968645 6.089685
0.417000 -6.101181 8.822140 5.723100
0.417000 -5.642759 7.380798 5.781017
-0.834000 0.655788 7.943222 -0.400455
0.417000 1.250905 8.437062 0.163626
0.417000 0.839959 7.025951 -0.198146
-0.834000 14.626008 -3.450532 -2.559537
0.417000 14.972597 -3.971724 -1.835333
0.417000 13.675846 -3.492343 -2.451472
-0.834000 1.863236 -2.849060 9.441943
0.417000 1.448824 -3.668640 9.711720
0.417000 1.209606 -2.176175 9.632253
-0.834000 4.389603 -11.001655 -11.256730
0.417000 3.982099 -11.769416 -11.657630
0.417000 5.311582 -11.061784 -11.506881
-0.834000 6.021363 -9.154846 1.633982
0.417000 6.053314 -10.107558 1.720886
0.417000 5.215152 -8.900303 2.082831
-0.834000 4.901344 -3.863320 14.178450
0.417000 5.651731 -4.446422 14.293055
0.417000 5.249078 -2.988555 14.351940
-0.834000 12.023902 -7.253622 8.184074
0.417000 11.936146 -6.300459 8.186910
0.417000 11.165698 -7.572330 7.904521
-0.834000 13.840526 -12.496391 -0.583633
0.417000 14.495976 -13.022287 -1.041955
0.417000 14.021507 -11.596972 -0.856614
-0.834000 -6.542260 -1.201454 3.173486
0.417000 -6.242645 -1.064921 4.072276
0.417000 -6.970652 -2.057259 3.191216
-0.834000 -1.490183 7.284553 3.394850
0.417000 -1.843624 7.750171 2.636885
0.417000 -2.239152 7.178439 3.981381
-0.834000 9.131353 -4.315174 6.469858
0.417000 8.270625 -4.526706 6.831292
0.417000 9.559349 -5.164013 6.357992
-0.834000 -4.910497 -3.415841 29.497923
0.417000 -5.129533 -3.346157 28.568729
0.417000 -5.582015 -3.994208 29.859573
-0.834000 8.374548 -3.621584 3.981393
0.417000 8.948906 -3.696250 4.743474
0.417000 8.300681 -2.679562 3.828523
-0.834000 1.277350 -7.821613 7.266062
0.417000 2.070017 -8.174004 6.861419
0.417000 1.051329 -7.062402 6.728706
-0.834000 14.360968 -9.658563 5.595273
0.417000 14.257227 -9.491679 6.532086
0.417000 14.884851 -8.923152 5.277552
-0.834000 -7.867045 -5.364815 -8.068395
0.417000 -8.428466 -5.969913 -8.553063
0.417000 -8.433365 -4.618886 -7.870654
-0.834000 21.510003 9.097144 -4.126129
0.417000 21.392320 8.250532 -3.695284
0.417000 22.430445 9.106385 -4.388678
-0.834000 -2.136811 0.701586 1.420657
0.417000 -3.076145 0.517878 1.408957
0.417000 -2.003074 1.214961 2.217397
-0.834000 3.501162 -14.779653 6.003311
0.417000 2.936473 -14.619231 6.759366
0.417000 3.332834 -15.692067 5.767950
-0.834000 -10.285766 8.371287 -5.484432
0.417000 -11.006044 8.093361 -6.050288
0.417000 -9.505330 7.987345 -5.884106
-0.834000 14.362968 9.122957 14.094123
0.417000 14.197475 9.840213 14.705992
0.417000 13.915184 8.370361 14.480545
-0.834000 19.479609 10.984715 8.046357
0.417000 20.424209 11.094102 8.155873
0.417000 19.259935 11.536988 7.296044
-0.834000 -6.462867 -11.527809 -10.741079
0.417000 -5.630178 -11.933741 -10.982095
0.417000 -6.244129 -10.947001 -10.012348
-0.834000 -1.283054 -9.404757 6.880211
0.417000 -0.544121 -8.964146 7.299827
0.417000 -1.775313 -8.699465 6.460120
-0.834000 -10.252862 -3.863845 -7.595193
0.417000 -11.168088 -4.138311 -7.538141
0.417000 -10.237958 -3.226682 -8.309360
-0.834000 -37.669622 -3.349447 -15.040184
0.417000 -36.908267 -3.922546 -14.950036
0.417000 -37.302392 -2.500035 -15.284864
-0.834000 -5.037992 1.474842 2.359985
0.417000 -4.734439 1.324628 3.255264
0.417000 -5.777677 0.876563 2.254320
-0.834000 16.446877 -3.784312 1.743557
0.417000 16.443142 -3.863526 2.697466
0.417000 15.864797 -4.482216 1.442986
-0.834000 -16.999765 11.679737 8.299619
0.417000 -16.137680 12.095708 8.300214
0.417000 -17.618153 12.410161 8.317050
-0.834000 -24.894687 -13.410432 -12.888274
0.417000 -24.092500 -12.895725 -12.976627
0.417000 -25.477966 -12.857537 -12.368353
-0.834000 32.428575 -0.630053 -5.845932
0.417000 31.643131 -1.175937 -5.882236
0.417000 32.110001 0.230095 -5.572267
-0.834000 -7.307428 -4.100506 3.188023
0.417000 -6.416208 -4.446457 3.235791
0.417000 -7.843542 -4.757632 3.631861
-0.834000 -20.945321 13.730844 14.373703
0.417000 -20.942378 13.781251 15.329571
0.417000 -21.332346 14.559528 14.091346
-0.834000 -6.984460 -11.408979 -21.325766
0.417000 -6.452352 -12.056837 -21.787684
0.417000 -6.633900 -10.564746 -21.609682
-0.834000 -25.290060 -9.730053 1.138536
0.417000 -25.087165 -8.794817 1.118400
0.417000 -24.454882 -10.160321 0.955291
-0.834000 19.659126 -6.853508 -20.209884
0.417000 19.698550 -6.977229 -19.261534
0.417000 19.853083 -5.925036 -20.338566
-0.834000 -11.989565 19.412835 16.470826
0.417000 -12.434896 18.871411 17.122571
0.417000 -11.250050 18.878800 16.180734
-0.834000 -14.130479 -0.986727 1.677036
0.417000 -14.205971 -0.630956 2.562446
0.417000 -14.679580 -1.770709 1.686303
-0.834000 -3.090047 20.945089 -1.472561
0.417000 -2.548992 21.356890 -0.798833
0.417000 -2.597963 21.069529 -2.284099
-0.834000 2.668504 -11.976936 19.099326
0.417000 3.198594 -11.261239 19.450051
0.417000 1.983593 -11.541356 18.591983
-0.834000 -34.474961 -0.433932 6.842159
0.417000 -34.141252 -0.114246 6.003906
0.417000 -35.024972 -1.182522 6.611207
-0.834000 1.477676 -10.517075 -29.704305
0.417000 2.408852 -10.462715 -29.919220
0.417000 1.085103 -9.765467 -30.148377
-0.834000 -2.197814 -25.355109 -10.778120
0.417000 -2.852621 -26.035026 -10.619455
0.417000 -2.493390 -24.919872 -11.577767
-0.834000 2.759827 24.942054 -3.332572
0.417000 2.533380 25.540665 -2.620796
0.417000 2.136547 25.150688 -4.028430
-0.834000 -7.598428 -19.828866 -10.943464
0.417000 -7.051140 -20.596045 -11.111221
0.417000 -7.004350 -19.084772 -11.041556
-0.834000 -34.502759 -11.529927 2.871807
0.417000 -35.293516 -10.991086 2.847571
0.417000 -34.805894 -12.410242 2.649580
-0.834000 -4.017159 -1.045018 30.517133
0.417000 -4.301465 -1.752250 29.938147
0.417000 -4.825606 -0.720780 30.914018
-0.834000 2.933940 27.292180 0.206939
0.417000 3.365596 26.450245 0.061843
0.417000 3.079738 27.479424 1.134254
-0.834000 30.304527 15.336196 -9.640724
0.417000 30.502972 15.383148 -10.575947
0.417000 30.147411 14.406531 -9.475593
-0.834000 -34.123525 1.248004 -12.826285
0.417000 -33.303522 1.203938 -12.334466
0.417000 -34.804985 1.268494 -12.154406
-0.834000 9.358387 2.878810 12.912729
0.417000 9.223229 3.569299 13.561720
0.417000 10.045922 3.219316 12.340380
-0.834000 -31.377095 -11.691371 -11.723464
0.417000 -31.511603 -11.653393 -10.776520
0.417000 -30.464867 -11.962933 -11.825103
-0.834000 5.117560 -20.173003 20.318069
0.417000 4.243201 -20.259720 20.697817
0.417000 5.582127 -19.588874 20.917405
-0.834000 -18.519945 -15.786389 1.456057
0.417000 -18.834389 -14.906868 1.246769
0.417000 -18.494651 -15.810392 2.412622
-0.834000 -19.807238 -16.119282 10.418583
0.417000 -19.109381 -16.415644 9.834287
0.417000 -19.977412 -16.869473 10.988217
-0.834000 -11.881065 -19.126155 2.731806
0.417000 -11.587325 -19.703845 3.436233
0.417000 -12.345814 -18.419359 3.179778
-0.834000 -0.861345 -13.628537 -14.033095
0.417000 -0.766727 -13.083301 -14.814117
0.417000 -0.822405 -14.526677 -14.361837
-0.834000 20.983623 -16.238610 -11.628927
0.417000 20.189426 -16.376911 -12.145014
0.417000 21.108722 -17.061722 -11.156626
-0.834000 -0.353003 -24.391385 4.926355
0.417000 0.130534 -25.214074 5.001228
0.417000 0.175245 -23.758015 5.412184
-0.834000 16.058371 -19.244124 16.307730
0.417000 16.203347 -19.611133 17.179803
0.417000 15.469492 -19.866403 15.880851
-0.834000 10.074491 -23.600417 15.170048
0.417000 9.241856 -23.966532 15.468226
0.417000 10.148399 -22.765633 15.632548
-0.834000 13.616158 13.204597 6.825708
0.417000 14.263541 12.865798 7.444044
0.417000 12.912979 12.555229 6.835348
-0.834000 25.251107 16.204626 -5.743743
0.417000 24.688519 16.005605 -4.995330
0.417000 25.977344 16.704639 -5.371195
-0.834000 -34.260886 11.996177 -7.620906
0.417000 -34.506540 11.980727 -6.695893
0.417000 -33.305623 12.056623 -7.614051
-0.834000 -34.741377 -1.274948 -0.269429
0.417000 -34.313431 -0.420189 -0.219583
0.417000 -34.734769 -1.599000 0.631223
-0.834000 -1.807409 -13.915620 -18.014904
0.417000 -1.747569 -13.055332 -18.430307
0.417000 -0.897498 -14.187662 -17.895337
-0.834000 23.702363 10.828178 -6.014361
0.417000 24.340892 11.534627 -5.917191
0.417000 23.225495 11.044876 -6.815527
-0.834000 -11.032165 22.889907 -5.188799
0.417000 -10.416209 23.314317 -4.591553
0.417000 -10.813825 21.959403 -5.136609
-0.834000 2.163729 -24.662737 -7.591057
0.417000 3.056719 -24.543518 -7.267668
0.417000 1.610888 -24.258084 -6.922586
-0.834000 -14.396173 3.831166 20.871783
0.417000 -15.312132 3.587258 20.738509
0.417000 -14.333207 4.023446 21.807355
-0.834000 -24.007504 18.856014 -2.361400
0.417000 -23.499269 19.493327 -1.859640
0.417000 -24.049574 18.084741 -1.796070
-0.834000 7.769886 -10.296775 -27.222623
0.417000 7.913720 -10.349008 -26.277735
0.417000 7.654040 -11.206190 -27.497888
-0.834000 13.607559 -13.999782 -20.914815
0.417000 14.319793 -14.638223 -20.951506
0.417000 13.197291 -14.147351 -20.062684
-0.834000 1.974587 -14.135894 -23.771432
0.417000 2.064781 -13.876368 -24.688350
0.417000 2.864023 -14.089401 -23.420750
-0.834000 -15.228612 -18.889266 12.684240
0.417000 -14.974161 -18.262321 13.361304
0.417000 -14.865367 -18.528789 11.875324
-0.834000 -23.455091 -11.236982 7.323640
0.417000 -24.365680 -11.497277 7.184688
0.417000 -23.353152 -10.437309 6.807537
-0.834000 14.360137 -13.072107 21.838830
0.417000 14.619518 -12.604711 21.044792
0.417000 13.413833 -12.940010 21.896192
-0.834000 -21.702396 12.444153 19.919733
0.417000 -21.804615 13.268686 20.395051
0.417000 -22.349879 12.491319 19.216331
-0.834000 -10.455089 4.505178 -12.261671
0.417000 -9.858319 5.231295 -12.080434
0.417000 -10.968045 4.798941 -13.014540
-0.834000 -39.862886 10.128455 -13.869384
0.417000 -39.039506 10.615360 -13.904173
0.417000 -39.758087 9.533436 -13.126952
-0.834000 -27.909555 -0.729267 8.039880
0.417000 -26.986114 -0.537620 7.876284
0.417000 -28.378474 -0.247985 7.358182
-0.834000 34.171042 -3.422168 -1.221566
0.417000 33.673047 -2.682237 -1.569035
0.417000 34.135678 -3.309736 -0.271651
-0.834000 12.779568 -16.900770 -15.613422
0.417000 12.307052 -17.405636 -14.951553
0.417000 12.755624 -16.000201 -15.289947
-0.834000 22.236574 13.927524 12.716377
0.417000 22.119287 13.849953 11.769562
0.417000 22.808495 13.195641 12.947635
-0.834000 -7.530973 6.016863 16.702561
0.417000 -7.790123 5.376823 16.039668
0.417000 -6.580770 6.086096 16.610104
-0.834000 -1.712854 -23.357254 -15.775598
0.417000 -2.669616 -23.340083 -15.798861
0.417000 -1.495754 -24.250429 -15.508503
-0.834000 -13.611938 -9.689255 10.487825
0.417000 -13.912825 -9.955838 9.619129
0.417000 -13.796919 -8.750962 10.527869
-0.834000 -25.522398 -5.339652 16.900078
0.417000 -25.243192 -5.410588 15.987261
0.417000 -25.421233 -4.411254 17.110034
-0.834000 -15.198253 -8.447469 7.662910
0.417000 -16.074910 -8.705414 7.947812
0.417000 -15.191384 -7.493647 7.742920
-0.834000 9.601584 -10.791094 7.617859
0.417000 9.549361 -9.890693 7.938452
0.417000 8.692831 -11.036649 7.444375
-0.834000 -3.275308 -10.469275 -18.333981
0.417000 -3.362684 -11.170926 -18.979187
0.417000 -2.760905 -10.857435 -17.626201
-0.834000 -29.483989 16.151820 13.426057
0.417000 -28.943111 15.707580 12.773116
0.417000 -29.957724 16.819706 12.930339
-0.834000 8.048919 21.701675 4.262486
0.417000 8.211933 21.474384 5.177906
0.417000 8.524778 22.521719 4.130908
-0.834000 -21.918401 4.474939 -18.797135
0.417000 -21.763386 3.712338 -19.354493
0.417000 -21.968394 4.117471 -17.910598
-0.834000 -27.693053 13.418129 16.948859
0.417000 -27.157312 13.802002 17.643016
0.417000 -27.435606 12.496403 16.929611
-0.834000 8.712763 -22.936003 -12.963361
0.417000 8.290002 -23.436923 -12.265805
0.417000 9.324195 -22.358297 -12.506598
-0.834000 -12.326205 20.820577 -2.222857
0.417000 -12.589743 20.899207 -1.306019
0.417000 -11.793783 20.025634 -2.251696
-0.834000 -23.718607 13.986048 -11.316899
0.417000 -24.047453 13.273949 -11.865546
0.417000 -23.157156 13.553195 -10.673749
-0.834000 2.420551 -16.779901 19.491133
0.417000 1.925937 -16.095668 19.942153
0.417000 3.234748 -16.854484 19.988876
-0.834000 11.163434 -19.017552 4.731395
0.417000 11.578605 -19.788438 5.118170
0.417000 11.357070 -19.084977 3.796410
-0.834000 -30.679114 12.414645 5.539114
0.417000 -30.012131 11.817016 5.877065
0.417000 -30.295176 12.774641 4.739598
-0.834000 28.456022 -9.487643 12.645217
0.417000 27.659133 -10.006444 12.754986
0.417000 28.182366 -8.587792 12.823011
-0.834000 -25.964434 7.893864 -14.133811
0.417000 -26.872050 8.196536 -14.163008
0.417000 -25.910239 7.376429 -13.330349
-0.834000 -35.821418 1.831868 7.603750
0.417000 -36.403337 1.874666 8.362543
0.417000 -35.605346 0.903168 7.519699
-0.834000 30.921739 3.364257 -14.697061
0.417000 30.705116 4.132708 -14.169058
0.417000 31.673405 2.972346 -14.252501
-0.834000 15.050467 -5.798880 -26.632752
0.417000 14.205402 -5.714526 -27.074318
0.417000 15.371086 -6.662674 -26.892168
-0.834000 -12.875868 0.509048 -12.091885
0.417000 -13.060730 -0.376111 -11.777949
0.417000 -12.682847 0.397588 -13.022772
-0.834000 -16.896900 -13.924891 5.805774
0.417000 -15.998098 -14.217118 5.654170
0.417000 -17.022776 -14.017434 6.750141
-0.834000 0.750258 -20.016111 17.781379
0.417000 0.026825 -20.438200 18.244750
0.417000 1.465918 -20.650175 17.826367
-0.834000 17.959677 -4.712170 -18.001912
0.417000 18.392504 -5.556523 -17.875563
0.417000 18.637799 -4.064355 -17.810290
-0.834000 24.633070 -1.915249 15.415616
0.417000 24.788857 -2.696912 15.945675
0.417000 23.869364 -1.501436 15.817782
-0.834000 -42.436030 5.851450 -11.509471
0.417000 -42.117374 4.992954 -11.230767
0.417000 -41.814079 6.131312 -12.181106
-0.834000 10.058115 -21.770179 3.626042
0.417000 10.986365 -21.932062 3.794484
0.417000 10.051944 -21.088073 2.954533
-0.834000 -37.472526 -6.247195 -6.724948
0.417000 -36.985388 -6.948902 -6.293055
0.417000 -37.556818 -6.537910 -7.633031
-0.834000 -5.459914 -23.650836 -0.643595
0.417000 -6.319208 -23.498327 -1.036783
0.417000 -4.867388 -23.740035 -1.390045
-0.834000 -17.767805 -11.681119 7.696429
0.417000 -17.432159 -12.350859 8.292272
0.417000 -18.706097 -11.861144 7.637861
-0.834000 -5.999376 -14.527690 -18.275320
0.417000 -5.888492 -15.412846 -17.928292
0.417000 -5.829457 -13.954364 -17.527880
-0.834000 -27.027879 -8.057258 12.083059
0.417000 -27.066468 -7.282854 11.521779
0.417000 -27.795076 -7.980424 12.650278
-0.834000 19.321092 -14.571430 -15.835804
0.417000 18.403491 -14.696683 -15.593825
0.417000 19.472101 -15.204065 -16.538080
-0.834000 -27.212432 -7.225323 -13.685143
0.417000 -26.657281 -7.269051 -12.906605
0.417000 -27.895264 -6.594409 -13.457283
-0.834000 -14.657087 18.855246 -9.611292
0.417000 -14.400945 19.552063 -9.007088
0.417000 -14.533681 19.235134 -10.481169
-0.834000 3.375362 6.478886 16.773586
0.417000 3.362087 6.417349 15.818454
0.417000 3.774035 5.657495 17.060997
-0.834000 36.667213 -1.191755 -2.869526
0.417000 35.869752 -1.201388 -3.398859
0.417000 36.357153 -1.075702 -1.971402
-0.834000 -22.525021 12.988983 -8.682331
0.417000 -22.322406 13.916554 -8.560707
0.417000 -21.786722 12.528287 -8.283705
-0.834000 19.181269 10.585601 -18.174668
0.417000 20.136875 10.563817 -18.225324
0.417000 18.978407 10.214310 -17.316051
-0.834000 15.486295 -19.804910 -12.967552
0.417000 16.264110 -19.876569 -13.520815
0.417000 15.830941 -19.638311 -12.090227
-0.834000 -36.748812 -10.009399 2.169633
0.417000 -36.541171 -9.080030 2.072722
0.417000 -37.346236 -10.198072 1.445953
-0.834000 -1.912240 3.816758 14.510179
0.417000 -1.269145 3.652009 15.199755
0.417000 -1.453030 3.602222 13.698190
-0.834000 29.493897 15.597265 3.811698
0.417000 29.073027 14.824065 3.435854
0.417000 28.766853 16.158038 4.082196
-0.834000 -8.696985 -10.778243 11.361209
0.417000 -8.454810 -11.697170 11.475900
0.417000 -8.235559 -10.506166 10.567926
-0.834000 8.547497 -20.758315 -15.822764
0.417000 7.863735 -21.343799 -15.497319
0.417000 8.881040 -20.320846 -15.039432
-0.834000 34.540233 13.523144 -3.571438
0.417000 35.444654 13.799702 -3.423891
0.417000 34.198198 13.345282 -2.695304
-0.834000 20.120760 4.295057 -25.954577
0.417000 19.646783 4.206641 -25.127679
0.417000 20.001835 5.212059 -26.201951
-0.834000 -9.299369 -18.541709 13.685450
0.417000 -9.715105 -19.402815 13.641881
0.417000 -8.443310 -18.668073 13.276264
-0.834000 31.503133 11.587763 6.450964
0.417000 30.907274 12.323848 6.311841
0.417000 32.375663 11.981309 6.444051
-0.834000 -5.492499 -0.419227 20.844697
0.417000 -5.373212 0.440076 21.249172
0.417000 -6.297526 -0.333850 20.333928
-0.834000 -28.103015 18.651921 2.375928
0.417000 -27.845287 17.757827 2.151430
0.417000 -28.986829 18.742987 2.019819
-0.834000 10.652452 -8.627432 16.734888
0.417000 11.119435 -8.817092 15.921139
0.417000 11.330753 -8.645285 17.410036
-0.834000 6.972927 4.198258 19.433582
0.417000 7.317289 4.751158 18.732192
0.417000 6.652470 3.415254 18.985874
-0.834000 -9.218197 -15.127591 -11.905358
0.417000 -9.250098 -16.082438 -11.964465
0.417000 -9.331337 -14.941405 -10.973286
-0.834000 23.309777 -5.716992 14.597877
0.417000 23.910643 -5.437210 13.907293
0.417000 22.527102 -6.009005 14.130562
-0.834000 -39.982107 4.449389 -7.519772
0.417000 -40.800864 3.980397 -7.358783
0.417000 -40.167763 5.351650 -7.259602
-0.834000 -34.140086 7.179925 -13.371579
0.417000 -34.070917 6.597151 -14.127772
0.417000 -35.073396 7.383538 -13.310693
-0.834000 27.503185 -5.707087 17.518723
0.417000 28.308382 -5.610235 18.027156
0.417000 27.084572 -4.847637 17.567040
-0.834000 -16.769354 13.250206 -12.356607
0.417000 -16.477757 13.208032 -13.267333
0.417000 -17.703850 13.449547 -12.413314
-0.834000 -2.100183 7.638132 27.739635
0.417000 -1.838950 8.317678 27.118176
0.417000 -1.941608 6.815836 27.276045
-0.834000 29.203771 2.087400 -16.573345
0.417000 28.526845 2.649757 -16.949855
0.417000 29.622098 2.630529 -15.905328
-0.834000 -16.960866 -2.051674 21.650012
0.417000 -16.823837 -2.692517 20.952316
0.417000 -17.889806 -1.828454 21.591128
-0.834000 10.987595 6.772280 12.991232
0.417000 11.234981 6.131890 12.324202
0.417000 10.200872 6.405821 13.394978
-0.834000 -5.523059 19.343719 -0.441487
0.417000 -4.758687 19.604469 -0.955275
0.417000 -6.129986 18.976885 -1.084374
-0.834000 -35.690572 2.125174 -16.614351
0.417000 -36.480189 1.610037 -16.448942
0.417000 -35.972486 2.806283 -17.224966
-0.834000 6.085457 19.340258 0.817800
0.417000 6.080990 20.046950 0.172197
0.417000 7.010106 19.218578 1.033321
-0.834000 14.787749 6.021770 -20.317431
0.417000 14.528988 5.102098 -20.376391
0.417000 15.238353 6.090309 -19.475713
-0.834000 -28.652069 8.656715 -13.555657
0.417000 -29.466054 8.174863 -13.409085
0.417000 -28.806435 9.147797 -14.362654
-0.834000 -5.107385 2.891687 24.625334
0.417000 -5.427812 3.697716 25.030150
0.417000 -5.818432 2.262797 24.748344
-0.834000 21.206282 -15.095164 8.316301
0.417000 21.546450 -14.207913 8.200981
0.417000 20.801801 -15.085730 9.183792
-0.834000 14.884827 4.415884 -23.519190
0.417000 15.750530 4.824279 -23.520336
0.417000 14.276464 5.144455 -23.395436
-0.834000 16.046101 -14.286767 -12.806607
0.417000 15.874586 -13.368904 -12.596066
0.417000 16.225047 -14.287412 -13.746932
-0.834000 31.886894 9.360982 -0.200670
0.417000 32.655624 9.409552 0.367598
0.417000 31.957548 8.506725 -0.626674
-0.834000 -0.530637 -11.605417 -19.552838
0.417000 -0.771226 -10.681400 -19.485428
0.417000 0.424038 -11.610014 -19.483488
-0.834000 13.011828 -21.797867 3.368334
0.417000 12.883617 -21.065122 2.765933
0.417000 13.961779 -21.905429 3.415889
-0.834000 -25.351136 19.820573 1.084716
0.417000 -26.203769 19.836756 1.519439
0.417000 -24.965969 18.983508 1.343940
-0.834000 15.611801 -17.175031 13.237179
0.417000 14.849477 -17.637277 13.585628
0.417000 16.362360 -17.674834 13.558252
-0.834000 -31.505590 7.316226 15.586373
0.417000 -32.407754 7.056956 15.398999
0.417000 -31.225502 6.722452 16.282948
-0.834000 23.643216 2.847637 -20.622514
0.417000 22.997757 2.791491 -21.327119
0.417000 24.391864 3.293690 -21.018483
-0.834000 8.973122 -22.731436 -2.209507
0.417000 9.761314 -22.983861 -1.728602
0.417000 8.840411 -23.439156 -2.840191
-0.834000 10.285690 -16.954319 -12.951055
0.417000 10.094382 -16.069878 -12.638977
0.417000 9.574773 -17.490980 -12.600584
-0.834000 3.796901 -3.857324 -26.456799
0.417000 4.267682 -4.671021 -26.637060
0.417000 3.970113 -3.306271 -27.220063
-0.834000 1.476719 -16.980406 -18.538462
0.417000 0.891088 -17.179729 -19.268903
0.417000 2.305057 -16.740907 -18.954066
-0.834000 15.932851 20.053772 -7.095828
0.417000 16.559215 20.387188 -6.453383
0.417000 15.294411 20.759793 -7.196634
-0.834000 -40.178635 9.966968 -9.853631
0.417000 -39.832048 9.077890 -9.778446
0.417000 -39.499049 10.449990 -10.323823
-0.834000 12.929167 -12.535363 13.239616
0.417000 12.904387 -13.450797 12.961059
0.417000 13.507446 -12.532681 14.002386
-0.834000 -21.407960 19.782504 -7.075087
0.417000 -20.460114 19.754836 -7.205654
0.417000 -21.710044 20.477821 -7.659479
-0.834000 -1.075409 -9.912427 -22.254469
0.417000 -1.598224 -10.184984 -23.008536
0.417000 -0.361766 -10.549125 -22.215092
-0.834000 -21.704940 -8.508113 10.155759
0.417000 -21.652717 -7.908631 10.900157
0.417000 -22.342080 -9.169671 10.425246
-0.834000 -40.085863 7.904381 -1.965038
0.417000 -40.171786 8.088035 -2.900518
0.417000 -40.132228 6.950320 -1.903009
-0.834000 -12.704121 1.411347 15.228012
0.417000 -12.671556 1.705429 16.138338
0.417000 -12.349993 0.522354 15.250689
-0.834000 -1.932246 4.834016 -22.403112
0.417000 -2.196761 5.002363 -21.498724
0.417000 -1.780553 3.889499 -22.436425
-0.834000 15.864049 28.012719 -1.497927
0.417000 16.728133 27.611485 -1.405180
0.417000 15.289850 27.473165 -0.954411
-0.834000 -10.675906 23.966174 14.383441
0.417000 -10.212414 24.106531 13.557793
0.417000 -11.327031 23.294281 14.181379
-0.834000 -13.367440 -16.838195 -0.062934
0.417000 -14.033425 -17.523245 -0.004564
0.417000 -13.164027 -16.623710 0.847474
-0.834000 29.696487 10.691579 -12.117927
0.417000 29.444607 9.982606 -12.709658
0.417000 28.947885 11.288029 -12.126448
-0.834000 0.938097 -2.731643 34.091934
0.417000 0.907877 -1.778400 34.173461
0.417000 0.398525 -2.923660 33.324980
-0.834000 -23.637654 -7.520148 16.206428
0.417000 -24.153390 -7.077814 16.880656
0.417000 -23.596627 -6.891783 15.485523
-0.834000 14.836498 -21.752481 15.792328
0.417000 14.059212 -22.069695 16.252146
0.417000 15.562989 -21.955990 16.381421
-0.834000 -25.181028 -0.477728 7.145023
0.417000 -24.483694 -0.223898 7.749610
0.417000 -24.730842 -0.950755 6.445162
-0.834000 10.002000 -5.797549 -28.601163
0.417000 9.498327 -6.600155 -28.736666
0.417000 10.512314 -5.696491 -29.404655
-0.834000 12.823393 6.998951 15.498292
0.417000 12.264706 7.558331 16.037912
0.417000 12.301474 6.823049 14.715418
-0.834000 5.565080 21.244580 -1.020611
0.417000 5.070654 20.773370 -1.691231
0.417000 5.844754 22.051893 -1.452193
-0.834000 10.513169 -5.733169 24.423095
0.417000 10.469848 -5.616201 25.372134
0.417000 10.472347 -4.844363 24.070116
-0.834000 40.054276 2.916809 -5.568341
0.417000 39.544029 2.626647 -4.812245
0.417000 39.710782 2.404183 -6.300090
-0.834000 26.985199 17.275247 -3.387359
0.417000 26.229549 17.060286 -2.840535
0.417000 27.723417 16.845474 -2.955432
-0.834000 16.731106 23.548507 -7.194719
0.417000 15.787144 23.675180 -7.290250
0.417000 16.815400 22.712289 -6.736612
-0.834000 -3.159472 -21.308833 -13.281794
0.417000 -2.209935 -21.392199 -13.194227
0.417000 -3.308806 -21.250982 -14.225503
-0.834000 -17.021707 -0.148793 -19.608609
0.417000 -16.440392 -0.694437 -20.138310
0.417000 -16.728783 -0.290468 -18.708410
-0.834000 -12.646165 -0.570272 -19.242611
0.417000 -11.996965 -1.156157 -19.631863
0.417000 -12.610467 -0.762017 -18.305495
-0.834000 -23.036674 -4.342671 7.686123
0.417000 -22.205381 -4.084404 8.084218
0.417000 -23.256199 -3.619088 7.099203
-0.834000 -7.812165 -22.813628 8.775430
0.417000 -8.286408 -22.008418 8.982676
0.417000 -6.984435 -22.732811 9.249303
-0.834000 25.338447 12.813447 -6.093738
0.417000 26.010165 12.919779 -6.767325
0.417000 25.620575 13.387279 -5.381451
-0.834000 21.797142 -17.123565 -0.060108
0.417000 22.123070 -16.356577 -0.530992
0.417000 21.565378 -17.746743 -0.748708
-0.834000 22.606553 4.484597 11.260163
0.417000 22.101462 5.113754 11.775214
0.417000 22.137706 3.656869 11.366363
-0.834000 7.681011 26.669380 4.282462
0.417000 6.763376 26.474079 4.472269
0.417000 8.046857 25.836058 3.985866
-0.834000 7.701634 -9.518030 -24.502281
0.417000 7.479399 -9.410551 -23.577463
0.417000 8.656451 -9.455609 -24.527988
-0.834000 14.457592 -23.900367 12.005068
0.417000 14.979200 -24.406206 12.628194
0.417000 13.567325 -23.933970 12.355099
-0.834000 12.127226 -15.422369 13.282117
0.417000 12.659166 -16.117397 13.669688
0.417000 12.088174 -15.641532 12.351162
-0.834000 -22.715242 -9.974459 -5.270940
0.417000 -22.534350 -10.217741 -4.363019
0.417000 -21.894018 -9.596777 -5.585867
-0.834000 -28.189765 -16.437235 4.213725
0.417000 -28.506072 -15.840194 3.535695
0.417000 -28.081791 -15.884797 4.987928
-0.834000 6.872217 -25.102345 -5.676810
0.417000 6.471419 -24.285210 -5.973268
0.417000 6.135778 -25.703435 -5.564663
-0.834000 -18.214668 -18.606955 8.853016
0.417000 -18.096662 -17.674018 8.674290
0.417000 -17.518739 -19.036087 8.355252
-0.834000 11.162277 25.722089 6.427276
0.417000 10.741282 25.567195 7.272857
0.417000 10.651773 26.428404 6.031370
-0.834000 -2.257270 19.353356 2.980975
0.417000 -1.636737 19.931958 3.424142
0.417000 -2.872373 19.946836 2.550085
-0.834000 23.281636 -9.526774 16.938239
0.417000 23.179393 -10.468320 16.799421
0.417000 22.443020 -9.152426 16.668387
-0.834000 -27.864855 16.617173 -1.634945
0.417000 -28.182710 17.514860 -1.731669
0.417000 -28.124662 16.365267 -0.748789
-0.834000 1.440879 11.888788 -21.205231
0.417000 0.772989 11.682371 -21.859106
0.417000 2.088015 11.189193 -21.294769
-0.834000 15.727993 0.541176 -22.203481
0.417000 16.676751 0.664589 -22.232790
0.417000 15.449396 1.011812 -21.417913
-0.834000 -14.567081 -15.856164 -6.800144
0.417000 -13.783259 -15.516177 -7.231728
0.417000 -15.287124 -15.352732 -7.180054
-0.834000 27.670911 15.667745 -8.835047
0.417000 28.583055 15.719396 -9.120638
0.417000 27.607456 14.823968 -8.387558
-0.834000 13.079633 -14.564442 -17.878491
0.417000 12.648168 -14.438239 -17.033420
0.417000 13.993455 -14.328754 -17.718410
-0.834000 30.554909 14.921290 6.123223
0.417000 30.093422 15.536401 6.693226
0.417000 30.152323 15.043291 5.263413
-0.834000 19.483044 0.756583 18.074229
0.417000 20.053543 0.693013 18.840206
0.417000 18.960656 -0.045164 18.097456
-0.834000 -31.824968 0.901808 10.034741
0.417000 -32.754391 1.117744 9.958728
0.417000 -31.619768 0.437627 9.223160
-0.834000 -17.835888 23.809162 9.536537
0.417000 -17.235858 23.528807 8.845451
0.417000 -17.270245 24.208790 10.197275
-0.834000 25.682733 -5.441615 13.027421
0.417000 26.402626 -6.070492 12.977474
0.417000 26.112876 -4.587021 13.057048
-0.834000 34.958771 8.811763 5.991830
0.417000 34.854350 9.762912 5.966419
0.417000 35.790654 8.650164 5.546760
-0.834000 -11.277029 -10.725853 -18.264186
0.417000 -11.549948 -10.331825 -19.092732
0.417000 -10.806836 -11.519469 -18.519780
-0.834000 -9.949434 21.564815 7.239805
0.417000 -10.349075 20.825288 6.781967
0.417000 -10.012872 22.292260 6.620911
-0.834000 -11.153338 -9.440770 12.005928
0.417000 -10.579822 -10.194804 11.869015
0.417000 -12.027965 -9.762197 11.786957
-0.834000 8.693075 1.885970 18.328945
0.417000 7.927836 2.015525 18.889181
0.417000 8.340350 1.880848 17.439117
-0.834000 -21.149204 -0.892119 15.329197
0.417000 -21.794516 -0.537491 14.717599
0.417000 -21.635299 -1.017573 16.144190
-0.834000 10.231303 -18.045472 19.611010
0.417000 9.869245 -17.220809 19.286855
0.417000 10.922561 -17.781333 20.218159
-0.834000 28.945993 7.030703 10.113802
0.417000 28.445010 6.334623 9.688684
0.417000 29.212586 7.606084 9.396795
-0.834000 24.631879 22.688881 7.442278
0.417000 25.252486 22.810554 8.160803
0.417000 24.041934 22.000461 7.749329
-0.834000 -5.355311 12.368074 -15.319056
0.417000 -5.763415 11.945370 -16.074707
0.417000 -6.091220 12.645644 -14.773498
-0.834000 4.106149 -22.625899 -0.514800
0.417000 3.744625 -21.751196 -0.371896
0.417000 4.137398 -23.017673 0.357998
-0.834000 -14.026779 14.461325 15.162676
0.417000 -14.409094 15.190751 14.674814
0.417000 -13.691925 13.871048 14.487643
-0.834000 8.984237 -20.806343 5.904385
0.417000 9.277640 -21.212602 5.088855
0.417000 9.592602 -20.080405 6.042748
-0.834000 19.897204 -4.167060 -20.723696
0.417000 19.173825 -3.542996 -20.664495
0.417000 20.643959 -3.641577 -21.010864
-0.834000 -35.757041 4.278364 9.072084
0.417000 -36.605410 4.389940 9.501101
0.417000 -35.461224 3.410928 9.348265
-0.834000 37.976238 2.419645 8.597881
0.417000 37.178386 1.914682 8.440812
0.417000 37.769003 2.965069 9.356695
-0.834000 -26.160238 -10.787069 -14.684613
0.417000 -26.303270 -11.733347 -14.666279
0.417000 -25.486782 -10.633745 -14.021903
-0.834000 18.557689 26.301437 6.834667
0.417000 18.584517 25.641932 7.527895
0.417000 18.204948 27.082614 7.260780
-0.834000 -22.065165 -12.425134 -7.735023
0.417000 -22.436600 -11.586890 -7.460070
0.417000 -21.195725 -12.203912 -8.068746
-0.834000 -18.079955 -2.111552 18.028205
0.417000 -18.497232 -2.739464 18.617987
0.417000 -18.507090 -2.255697 17.183810
-0.834000 9.938950 -17.940121 -19.264021
0.417000 10.686145 -18.143250 -18.701289
0.417000 9.225115 -18.474923 -18.916649
-0.834000 -28.464815 9.714703 -5.004601
0.417000 -27.521013 9.697287 -5.163259
0.417000 -28.819679 9.052650 -5.597890
-0.834000 -6.901762 20.825534 -8.859931
0.417000 -7.068936 19.897377 -8.696183
0.417000 -7.359048 21.279753 -8.152254
-0.834000 5.935219 -17.705816 -24.109707
0.417000 6.817758 -18.044567 -23.959361
0.417000 5.973976 -17.315598 -24.982897
-0.834000 2.987432 -17.082056 -23.370896
0.417000 3.817962 -17.456351 -23.664748
0.417000 2.889368 -16.281925 -23.887040
-0.834000 2.548605 -0.465692 21.618048
0.417000 1.812741 -0.107682 21.121499
0.417000 2.179843 -1.214759 22.086174
-0.834000 -26.452856 -2.497859 19.176459
0.417000 -26.717847 -1.964290 19.925669
0.417000 -26.730423 -1.992510 18.412383
-0.834000 -24.243637 -0.280800 19.373319
0.417000 -24.029158 -0.272326 20.306144
0.417000 -24.637218 0.576363 19.210252
-0.834000 -17.120543 -12.299319 -2.265114
0.417000 -17.086528 -11.347766 -2.166994
0.417000 -17.920163 -12.558861 -1.807433
-0.834000 -13.430911 -6.830143 10.898882
0.417000 -13.330534 -6.561108 11.811997
0.417000 -12.614797 -6.559384 10.478317
-0.834000 30.305565 -5.310991 -13.125187
0.417000 29.533560 -5.613688 -13.603323
0.417000 30.612650 -4.552460 -13.621736
-0.834000 -10.608902 20.713068 0.433816
0.417000 -9.773639 20.314015 0.190234
0.417000 -11.183492 19.970710 0.620864
-0.834000 -16.063860 -17.125685 -4.786199
0.417000 -15.407373 -16.687470 -5.327701
0.417000 -15.602338 -17.875004 -4.409698
-0.834000 -39.872527 4.460835 -0.271683
0.417000 -40.727232 4.150034 -0.570202
0.417000 -39.259686 3.780071 -0.549576
-0.834000 4.643236 14.839685 7.477461
0.417000 5.256903 15.246672 8.089023
0.417000 3.779465 15.025232 7.845850
-0.834000 5.086059 -9.678491 17.004948
0.417000 5.679078 -9.725028 16.255013
0.417000 4.210718 -9.737052 16.622102
-0.834000 -18.608419 -17.428060 6.047433
0.417000 -18.890891 -16.999137 6.855184
0.417000 -19.008104 -18.296996 6.085251
-0.834000 15.696455 -3.758278 -24.076596
0.417000 16.497085 -3.711700 -23.554045
0.417000 15.851307 -4.477926 -24.688441
-0.834000 -6.637978 16.637979 -15.520620
0.417000 -7.290823 17.294526 -15.763482
0.417000 -6.782508 16.490841 -14.585903
-0.834000 -1.354441 18.295764 -8.919818
0.417000 -1.890058 18.541567 -9.674089
0.417000 -1.977075 17.924608 -8.294678
-0.834000 -0.561971 21.082863 4.258966
0.417000 0.340687 20.924510 3.982636
0.417000 -0.507255 21.184365 5.209194
-0.834000 -33.871791 -2.389574 2.239459
0.417000 -34.819546 -2.428504 2.367833
0.417000 -33.593845 -3.305459 2.227842
-0.834000 -26.444541 -22.134430 -6.933059
0.417000 -26.778166 -22.350538 -7.803818
0.417000 -25.938113 -22.903878 -6.672845
-0.834000 -13.755150 21.023824 -8.258012
0.417000 -13.553871 21.827304 -7.778286
0.417000 -13.600590 21.247707 -9.175740
-0.834000 -37.564951 -1.111718 -0.504940
0.417000 -38.176350 -1.846061 -0.448742
0.417000 -36.710339 -1.496118 -0.309721
-0.834000 -15.871422 -4.915374 -15.511001
0.417000 -15.245626 -5.589458 -15.775989
0.417000 -15.630451 -4.706331 -14.608522
-0.834000 23.710500 13.111286 -11.391029
0.417000 23.050885 12.417760 -11.403461
0.417000 23.606434 13.525482 -10.534379
-0.834000 -10.904719 12.433579 18.120724
0.417000 -11.594247 11.794117 18.299268
0.417000 -10.670165 12.779598 18.981818
-0.834000 1.098406 4.888481 -20.407327
0.417000 1.955229 5.270120 -20.598222
0.417000 0.537937 5.188035 -21.123127
-0.834000 1.877847 14.106447 -0.801083
0.417000 1.083366 14.136669 -1.334105
0.417000 1.735825 14.765805 -0.121889
-0.834000 11.717351 -24.901108 22.916072
0.417000 12.629863 -25.064130 23.154773
0.417000 11.670927 -25.118044 21.984934
-0.834000 27.307083 5.360162 -19.840664
0.417000 28.186681 5.036710 -20.035396
0.417000 27.194562 5.198965 -18.903868
-0.834000 31.957794 9.371107 -3.916459
0.417000 31.782246 8.584998 -4.433616
0.417000 31.212017 9.436922 -3.320042
-0.834000 12.420487 2.515316 -21.435655
0.417000 13.194156 2.189099 -20.976035
0.417000 11.699335 2.370988 -20.823006
-0.834000 8.940531 28.526590 1.680124
0.417000 8.776124 28.802787 2.581743
0.417000 9.075487 29.343682 1.200148
-0.834000 -3.828633 3.521134 -19.583123
0.417000 -4.339978 2.851172 -19.129348
0.417000 -2.922192 3.339721 -19.334757
-0.834000 -25.287882 11.796133 -12.304920
0.417000 -24.809818 11.881969 -13.129734
0.417000 -26.203441 11.701120 -12.567512
-0.834000 6.245955 -9.034321 20.138928
0.417000 5.332772 -9.304065 20.041117
0.417000 6.597190 -9.050628 19.248646
-0.834000 21.046248 6.606149 12.889848
0.417000 20.375904 6.954810 13.477476
0.417000 21.504276 7.380410 12.562800
-0.834000 13.622405 -25.585452 -7.060323
0.417000 13.528420 -24.747000 -6.608232
0.417000 14.042325 -25.363694 -7.891420
-0.834000 -15.661858 10.374631 -13.750440
0.417000 -14.969201 9.810183 -14.093730
0.417000 -15.366768 11.263399 -13.948545
-0.834000 -4.265876 -25.948266 -6.125664
0.417000 -4.067365 -25.172612 -5.601090
0.417000 -4.062148 -26.685339 -5.549945
-0.834000 28.275161 19.213495 10.383998
0.417000 28.072451 18.526906 11.019400
0.417000 29.231024 19.264068 10.382782
-0.834000 17.350346 -1.549989 -23.061882
0.417000 16.538849 -1.087734 -22.852056
0.417000 17.632079 -1.929239 -22.229401
-0.834000 30.596832 -1.168808 16.318753
0.417000 30.557234 -1.919938 16.910755
0.417000 29.687202 -1.018369 16.061522
-0.834000 -18.790510 3.139817 12.634075
0.417000 -18.589035 2.621106 13.412910
0.417000 -18.396974 2.650211 11.911827
-0.834000 16.626045 -24.465306 -6.292015
0.417000 17.239524 -23.756631 -6.097968
0.417000 15.769828 -24.038635 -6.324811
-0.834000 8.404691 -11.786079 16.065883
0.417000 9.252307 -12.168644 15.839110
0.417000 7.914457 -11.785642 15.243749
-0.834000 -23.926542 -1.231540 -17.870199
0.417000 -24.832868 -1.354974 -17.588124
0.417000 -23.796963 -0.283327 -17.851671
-0.834000 15.713184 -11.722150 -21.898441
0.417000 15.845933 -11.504970 -20.975705
0.417000 14.821273 -12.067429 -21.937315
-0.834000 -5.125058 -2.858595 22.775215
0.417000 -4.993938 -2.279662 22.024296
0.417000 -4.858928 -2.334752 23.530855
-0.834000 12.408729 16.198248 -4.679763
0.417000 12.137919 16.772213 -3.963205
0.417000 12.978337 15.550162 -4.265319
-0.834000 9.101190 -26.293314 19.936020
0.417000 8.243372 -26.672833 19.745370
0.417000 9.660009 -27.047172 20.124827
-0.834000 -28.184440 -5.012926 -12.670454
0.417000 -27.519781 -4.336003 -12.797856
0.417000 -28.589603 -4.795769 -11.830862
-0.834000 15.268489 19.787410 -1.071400
0.417000 14.451890 19.543179 -0.635806
0.417000 15.246897 20.743881 -1.101917
-0.834000 23.477826 11.984253 -16.125869
0.417000 24.416454 11.826417 -16.227327
0.417000 23.065396 11.382404 -16.745470
-0.834000 -20.483834 -12.789776 3.939676
0.417000 -20.335659 -12.894857 2.999873
0.417000 -20.614497 -13.681296 4.262704
-0.834000 22.741775 12.148778 -3.446207
0.417000 23.446120 11.945739 -4.061758
0.417000 22.902754 11.572127 -2.699352
-0.834000 -23.983623 0.913039 -20.558187
0.417000 -24.083093 1.245254 -21.450360
0.417000 -24.694345 0.279770 -20.457787
-0.834000 33.213326 6.279450 6.309923
0.417000 32.305520 6.238539 6.610665
0.417000 33.720715 6.453073 7.102793
-0.834000 29.685341 3.568573 11.791798
0.417000 30.039413 2.874356 11.235981
0.417000 29.105033 4.064928 11.214645
-0.834000 12.979235 -8.617297 -25.699339
0.417000 13.774360 -9.085347 -25.954161
0.417000 12.802959 -8.027748 -26.432546
-0.834000 10.226966 -16.941038 -22.675759
0.417000 9.710596 -17.055589 -21.877971
0.417000 9.897512 -17.612766 -23.272824
-0.834000 1.417969 -5.447762 25.783642
0.417000 2.178458 -4.869279 25.840659
0.417000 0.834463 -5.145586 26.479663
-0.834000 0.497556 3.725634 16.333801
0.417000 0.764481 3.520659 17.229885
0.417000 1.270088 4.131738 15.940724
-0.834000 34.546497 -2.045539 -4.368759
0.417000 34.898026 -1.972554 -5.256077
0.417000 33.666919 -1.672651 -4.428176
-0.834000 25.428267 13.154522 10.918190
0.417000 25.878381 13.459992 10.130589
0.417000 24.544124 12.939911 10.620750
-0.834000 -10.774564 -13.655061 -18.438380
0.417000 -11.236037 -14.058024 -17.702928
0.417000 -11.418575 -13.640783 -19.146388
-0.834000 8.529978 -9.659763 17.997421
0.417000 8.188672 -10.209756 17.292265
0.417000 9.287392 -9.219092 17.612237
-0.834000 33.533809 3.182233 12.730994
0.417000 33.107406 4.038766 12.703330
0.417000 32.860657 2.569877 12.434144
-0.834000 15.394739 -22.919993 1.196246
0.417000 15.094740 -22.061423 0.897774
0.417000 15.629928 -22.785683 2.114329
-0.834000 15.368164 20.043498 8.979503
0.417000 15.306242 19.975256 9.932257
0.417000 16.074966 20.671393 8.829787
-0.834000 15.667070 -8.859130 -17.658594
0.417000 16.468514 -8.435628 -17.966104
0.417000 15.927512 -9.310220 -16.855523
-0.834000 -9.146141 8.353485 -13.453059
0.417000 -9.728881 7.644808 -13.180249
0.417000 -9.735470 9.052782 -13.735726
-0.834000 10.061739 -3.301809 -27.330573
0.417000 10.408490 -3.548319 -26.473118
0.417000 10.021806 -4.124462 -27.818303
-0.834000 24.245456 -7.984262 -4.524235
0.417000 25.136070 -8.086464 -4.188688
0.417000 24.352931 -7.508470 -5.347826
-0.834000 -20.727850 -12.057273 6.521418
0.417000 -21.656780 -12.279998 6.582289
0.417000 -20.514373 -12.171373 5.595328
-0.834000 -13.308892 7.093977 16.271731
0.417000 -13.428321 6.416169 15.606488
0.417000 -13.296624 6.616124 17.101034
-0.834000 0.275516 -6.348842 -19.024881
0.417000 0.749462 -5.729040 -18.470392
0.417000 -0.216531 -5.797889 -19.633630
-0.834000 -24.104367 -2.921906 15.681366
0.417000 -24.158018 -2.043968 15.303782
0.417000 -24.703487 -3.447610 15.151337
-0.834000 -27.763656 -16.697402 -6.722492
0.417000 -27.717619 -16.410508 -5.810464
0.417000 -28.472722 -16.177956 -7.101476
-0.834000 0.520607 -16.591207 14.295396
0.417000 -0.053511 -17.107827 13.729955
0.417000 0.094068 -15.736212 14.352756
-0.834000 28.877577 -11.837925 -1.762534
0.417000 29.199482 -12.653967 -2.145527
0.417000 29.584302 -11.549198 -1.185119
-0.834000 20.519459 13.802641 -12.454218
0.417000 20.748960 13.728382 -13.380524
0.417000 21.054432 13.137635 -12.020860
-0.834000 -2.643116 8.488068 1.294028
0.417000 -3.333888 7.873239 1.046944
0.417000 -2.128949 8.604356 0.495068
-0.834000 12.692389 -18.302572 -12.171551
0.417000 12.167382 -17.544213 -12.427464
0.417000 12.049738 -18.959174 -11.903044
-0.834000 -10.242688 1.090574 -13.961457
0.417000 -11.019977 0.966933 -14.506222
0.417000 -9.614058 0.448824 -14.291923
-0.834000 3.385789 0.516563 -17.543322
0.417000 3.210515 -0.194371 -18.159833
0.417000 2.519103 0.801668 -17.253825
-0.834000 15.636488 -16.740233 3.886521
0.417000 15.233424 -15.911382 4.144924
0.417000 16.564068 -16.531343 3.776117
-0.834000 8.879473 11.871903 -20.632787
0.417000 8.343006 11.690141 -19.861170
0.417000 8.504858 12.671650 -21.001972
-0.834000 37.833772 -1.543516 4.584518
0.417000 37.568119 -0.629168 4.486380
0.417000 38.007628 -1.839635 3.691032
-0.834000 0.362780 9.895929 16.593463
0.417000 0.145426 9.010368 16.302312
0.417000 1.109086 9.778406 17.181205
-0.834000 -39.230579 -5.841437 -4.770010
0.417000 -38.658945 -5.996344 -5.521990
0.417000 -40.108585 -6.048937 -5.089832
-0.834000 3.706607 3.616108 -17.936107
0.417000 3.664804 2.679891 -18.130972
0.417000 4.633014 3.838745 -18.027935
-0.834000 13.854982 -26.326475 20.551132
0.417000 14.762213 -26.067722 20.389225
0.417000 13.921641 -27.186188 20.966680
-0.834000 -31.970014 -20.230177 -1.022862
0.417000 -31.062190 -20.201264 -1.324933
0.417000 -32.183521 -21.162840 -0.994830
-0.834000 -31.873322 -4.911657 8.100121
0.417000 -32.376912 -5.653449 7.764887
0.417000 -31.857344 -4.286104 7.375787
-0.834000 -23.283652 2.975651 12.827144
0.417000 -22.932015 3.807029 12.508723
0.417000 -24.227411 3.043654 12.682479
-0.834000 29.793369 19.687119 2.497158
0.417000 30.661040 19.302790 2.622340
0.417000 29.274884 18.985059 2.104071
-0.834000 -36.609491 -10.843335 -6.091629
0.417000 -35.982966 -11.385588 -5.612394
0.417000 -37.459631 -11.245692 -5.913850
-0.834000 -15.013409 0.555952 22.150900
0.417000 -14.196640 0.750403 22.610588
0.417000 -15.341163 -0.239276 22.570921
-0.834000 -1.931043 17.383972 5.048405
0.417000 -1.679984 17.915095 4.292687
0.417000 -2.563678 17.924511 5.521501
-0.834000 5.597711 12.407628 9.768057
0.417000 6.035955 12.052671 8.994634
0.417000 5.687808 11.722203 10.430106
-0.834000 14.250020 -24.139478 17.899072
0.417000 13.784417 -23.428235 18.339048
0.417000 14.745490 -24.568875 18.596463
-0.834000 2.618978 -21.537178 13.839862
0.417000 2.568748 -22.200028 14.528591
0.417000 3.508646 -21.616341 13.495691
-0.834000 -26.301461 -14.826191 -10.895267
0.417000 -25.692558 -15.538596 -10.700453
0.417000 -26.232758 -14.704615 -11.842225
-0.834000 -36.625166 10.027133 -5.022326
0.417000 -36.955539 9.930321 -4.129179
0.417000 -37.401478 10.230290 -5.544150
-0.834000 -21.425337 -15.152033 4.590987
0.417000 -21.537425 -15.335806 5.523671
0.417000 -21.361560 -16.015450 4.182718
-0.834000 -3.793419 -5.847360 36.059659
0.417000 -4.460437 -5.445827 35.502785
0.417000 -3.622455 -6.697221 35.653789
-0.834000 12.729833 10.845858 -20.893770
0.417000 13.395843 10.166555 -20.999652
0.417000 13.228063 11.645450 -20.724519
-0.834000 -41.855151 2.167119 -7.244003
0.417000 -41.275953 1.405268 -7.262641
0.417000 -42.567819 1.911906 -6.658170
-0.834000 17.427250 28.782920 3.659941
0.417000 16.755650 28.125772 3.477362
0.417000 18.081703 28.653663 2.973488
-0.834000 18.578721 20.478490 -10.413325
0.417000 18.622983 19.882521 -11.161050
0.417000 19.052523 20.024249 -9.716613
-0.834000 -7.347330 -22.587307 5.412169
0.417000 -7.169236 -22.578782 6.352621
0.417000 -6.627556 -23.094434 5.036687
-0.834000 13.136024 -9.379629 -18.788876
0.417000 13.812291 -9.022158 -18.213448
0.417000 12.820281 -8.624574 -19.285285
-0.834000 -37.435653 -5.627982 3.244856
0.417000 -36.824773 -6.252035 2.852923
0.417000 -38.092682 -6.174514 3.675950
-0.834000 -31.230193 -14.836348 -11.154919
0.417000 -30.754436 -14.206911 -10.612986
0.417000 -30.630925 -15.577504 -11.243217
-0.834000 2.040525 -5.979647 -28.001476
0.417000 2.321126 -5.242746 -27.458825
0.417000 2.632917 -6.692459 -27.762313
-0.834000 -7.867179 1.884829 -9.190065
0.417000 -7.517868 0.993710 -9.201287
0.417000 -8.374065 1.953596 -9.999118
-0.834000 -13.449563 -9.183517 -10.195666
0.417000 -14.405714 -9.180966 -10.240478
0.417000 -13.220265 -10.096893 -10.024211
-0.834000 -32.860672 -14.784633 -7.453607
0.417000 -32.652700 -13.915439 -7.796363
0.417000 -33.069474 -15.304491 -8.229740
-0.834000 -6.149363 -21.651269 12.106176
0.417000 -6.572635 -22.329826 12.632136
0.417000 -5.555395 -22.131240 11.529064
-0.834000 -26.728270 16.127626 18.494940
0.417000 -26.536944 16.873873 17.926837
0.417000 -25.999416 15.524040 18.351110
-0.834000 -12.148775 -20.054702 5.387972
0.417000 -11.877739 -19.608522 6.190279
0.417000 -12.025338 -20.984741 5.577744
-0.834000 -10.690882 6.154455 15.184326
0.417000 -11.446036 5.661994 14.862678
0.417000 -9.952986 5.552731 15.085974
-0.834000 -15.478023 -3.702378 -17.829178
0.417000 -15.831401 -4.195961 -17.089089
0.417000 -14.535064 -3.863543 -17.796196
-0.834000 -14.134438 -12.671629 4.554962
0.417000 -13.326360 -12.164911 4.474498
0.417000 -14.549203 -12.336421 5.349844
-0.834000 33.713731 15.984732 3.682871
0.417000 34.390417 15.566149 4.214956
0.417000 33.366809 15.278585 3.137682
-0.834000 13.823341 -3.261496 -27.082772
0.417000 14.124338 -3.068462 -27.970674
0.417000 14.495968 -3.839204 -26.722141
-0.834000 -14.977599 22.186287 -2.050693
0.417000 -15.032366 22.234488 -1.096277
0.417000 -14.073639 21.924721 -2.225817
-0.834000 -12.075366 16.495489 -9.170451
0.417000 -13.006612 16.395479 -8.972964
0.417000 -11.695543 16.843899 -8.363868
-0.834000 35.487463 -7.958143 10.695305
0.417000 36.152471 -7.924837 11.382973
0.417000 34.942513 -8.710696 10.925350
-0.834000 -5.504788 -13.652883 -20.662674
0.417000 -6.418830 -13.377191 -20.731626
0.417000 -5.447065 -14.079244 -19.807623
-0.834000 28.480962 -6.486007 -14.402118
0.417000 27.624304 -6.637462 -14.002834
0.417000 28.736862 -7.339793 -14.751122
-0.834000 -33.608533 -13.621179 -10.240585
0.417000 -32.793469 -13.197941 -9.970828
0.417000 -33.326872 -14.410262 -10.703451
-0.834000 27.019603 -12.421133 12.526389
0.417000 26.397827 -11.713400 12.356856
0.417000 27.166164 -12.821588 11.669424
-0.834000 19.527372 -18.106731 -9.788432
0.417000 19.032036 -17.458189 -9.288166
0.417000 19.779199 -18.766398 -9.142172
-0.834000 -6.404231 -24.103750 -4.187593
0.417000 -5.552534 -23.749924 -4.443809
0.417000 -6.993891 -23.845219 -4.895893
-0.834000 -24.684221 16.822782 15.471761
0.417000 -24.705205 15.875435 15.607154
0.417000 -24.925384 17.191574 16.321505
-0.834000 -27.748073 -23.825989 -1.052151
0.417000 -28.532503 -23.546158 -1.523946
0.417000 -28.080076 -24.363174 -0.332822
-0.834000 -34.945796 10.575254 -11.298452
0.417000 -34.385896 11.233679 -11.709820
0.417000 -35.505052 10.259248 -12.008105
-0.834000 6.416125 -12.525372 17.804875
0.417000 7.138259 -12.225895 17.252550
0.417000 5.731374 -11.868089 17.681069
-0.834000 21.383514 24.814025 -3.907658
0.417000 21.638417 25.715769 -3.712449
0.417000 20.823054 24.885480 -4.680325
-0.834000 -16.130354 -6.788517 10.386586
0.417000 -16.589388 -7.411209 10.950299
0.417000 -15.205847 -6.902333 10.606991
-0.834000 0.874230 11.609325 14.571383
0.417000 0.754420 11.068552 15.352051
0.417000 1.444569 11.089436 14.005113
-0.834000 13.467308 -16.749258 -19.862850
0.417000 14.101342 -17.273764 -19.373840
0.417000 13.029345 -16.220073 -19.196232
-0.834000 18.016834 -13.895442 13.734310
0.417000 17.932828 -14.023767 14.679142
0.417000 18.835489 -13.410434 13.630330
-0.834000 3.817009 4.163925 18.161622
0.417000 4.497953 3.510546 18.321703
0.417000 3.015954 3.762449 18.498317
-0.834000 28.698864 -0.722584 -16.040415
0.417000 29.602146 -0.555453 -16.309461
0.417000 28.250817 0.112720 -16.173651
-0.834000 -39.141641 3.479747 3.617414
0.417000 -39.092077 3.592349 4.566674
0.417000 -38.291869 3.111721 3.375182
-0.834000 -10.301363 20.628668 3.897945
0.417000 -10.427944 20.072144 4.666379
0.417000 -10.474362 21.515650 4.213486
-0.834000 -33.111868 9.199435 10.511589
0.417000 -33.074637 9.905612 11.156690
0.417000 -32.300285 9.288425 10.011944
-0.834000 21.587766 8.121703 -19.896644
0.417000 20.972970 8.514058 -20.516571
0.417000 21.461326 7.178372 -19.998464
-0.834000 33.706564 8.010717 -10.639884
0.417000 33.923388 7.128146 -10.940366
0.417000 33.873453 8.569825 -11.398686
-0.834000 -8.690159 -18.719040 1.999015
0.417000 -8.347214 -19.508269 2.418225
0.417000 -9.414513 -19.031330 1.456776
-0.834000 -12.180206 -14.757788 -12.117688
0.417000 -11.272875 -14.913877 -11.855736
0.417000 -12.191968 -14.935687 -13.058137
-0.834000 -6.476984 -12.085952 14.671663
0.417000 -5.991134 -11.923445 13.863098
0.417000 -5.812733 -12.056590 15.360242
-0.834000 9.045357 -9.903717 -17.127141
0.417000 9.774443 -10.167620 -16.565874
0.417000 8.811154 -9.028027 -16.819646
-0.834000 -5.604813 -4.170972 26.967111
0.417000 -6.316285 -3.534049 26.901071
0.417000 -5.896131 -4.911495 26.435137
-0.834000 12.526722 -1.195549 -19.486719
0.417000 13.310274 -0.982894 -19.993723
0.417000 12.529101 -2.151161 -19.431672
-0.834000 0.487734 -1.893753 -18.908949
0.417000 -0.319654 -1.799689 -19.414427
0.417000 1.112716 -2.276257 -19.524840
-0.834000 30.021546 16.672836 -5.620510
0.417000 30.163219 16.819531 -6.555731
0.417000 30.369241 17.458964 -5.199389
-0.834000 -32.113912 4.709232 10.059130
0.417000 -32.413193 3.837760 9.799894
0.417000 -31.622082 5.028462 9.302541
-0.834000 1.623834 4.812325 30.310160
0.417000 0.897265 5.164235 29.795878
0.417000 1.911107 5.546760 30.852663
-0.834000 0.724318 -14.682260 -16.927932
0.417000 0.928942 -15.473195 -17.426727
0.417000 0.730179 -14.967168 -16.014135
-0.834000 -41.694442 1.165644 -15.266922
0.417000 -41.817471 2.108715 -15.158666
0.417000 -40.936896 1.087948 -15.846854
-0.834000 3.388617 -9.979250 22.396956
0.417000 3.632789 -9.306559 21.761269
0.417000 3.749939 -9.667205 23.226599
-0.834000 -7.077480 18.660200 14.497814
0.417000 -7.450472 19.434790 14.918662
0.417000 -7.252247 17.946667 15.111456
-0.834000 -16.917245 -1.043907 9.667274
0.417000 -17.466751 -1.801782 9.467538
0.417000 -17.354715 -0.618581 10.404804
-0.834000 -33.371906 1.594964 -15.446792
0.417000 -34.135856 1.876779 -15.949975
0.417000 -33.660688 1.627060 -14.534758
-0.834000 -2.009285 8.441972 -1.508716
0.417000 -1.121037 8.152621 -1.300071
0.417000 -1.932137 9.389280 -1.622234
-0.834000 -4.929240 -22.344035 7.917030
0.417000 -4.039420 -22.623221 7.701362
0.417000 -5.087856 -22.702878 8.790134
-0.834000 23.008427 -1.754138 21.003399
0.417000 23.068459 -2.420735 21.687705
0.417000 22.453584 -1.071959 21.381572
-0.834000 -40.513906 7.111034 -7.426229
0.417000 -39.992901 7.459799 -8.149522
0.417000 -41.410378 7.097625 -7.761479
-0.834000 -0.729475 -17.931424 12.231294
0.417000 -1.637728 -17.848943 11.940596
0.417000 -0.214989 -17.885947 11.425398
-0.834000 3.013242 13.542202 -4.199558
0.417000 2.579479 12.765832 -4.553584
0.417000 3.001350 13.411765 -3.251362
-0.834000 9.697765 9.092983 13.841424
0.417000 9.279589 9.319824 13.010822
0.417000 10.249164 8.338608 13.633799
-0.834000 39.623513 4.163326 0.655388
0.417000 40.288027 3.936129 1.305800
0.417000 40.123945 4.459598 -0.104890
-0.834000 4.203692 12.249116 14.314320
0.417000 3.745105 11.575906 13.811606
0.417000 4.228662 13.007945 13.731410
-0.834000 5.175531 -23.098724 5.298746
0.417000 5.575422 -23.672844 4.645520
0.417000 4.245103 -23.322442 5.276756
-0.834000 -19.869299 16.265977 -9.929558
0.417000 -19.408870 16.496941 -10.736336
0.417000 -19.258147 16.497744 -9.230261
-0.834000 -1.162537 1.651717 35.727017
0.417000 -1.017538 0.986294 35.054396
0.417000 -0.453906 2.281954 35.597141
-0.834000 20.400759 -12.549117 13.429181
0.417000 20.685501 -12.997291 12.632754
0.417000 20.924318 -11.748170 13.453508
-0.834000 28.368169 -12.906835 0.918465
0.417000 29.022951 -13.402665 0.426889
0.417000 27.911774 -13.565819 1.441611
-0.834000 -12.939841 23.092798 5.100092
0.417000 -12.374593 23.788650 5.435533
0.417000 -12.831115 22.374537 5.723398
-0.834000 -15.461810 -12.378700 9.839110
0.417000 -15.888940 -13.044869 9.300578
0.417000 -14.585667 -12.728057 10.002078
-0.834000 -27.965791 2.940181 -18.980047
0.417000 -27.241981 3.484375 -19.290178
0.417000 -28.661559 3.563432 -18.771005
-0.834000 21.320958 16.057975 -10.724626
0.417000 21.279648 15.326878 -11.341085
0.417000 20.705308 15.821407 -10.030910
-0.834000 27.068053 -15.160443 1.720471
0.417000 26.512076 -15.475479 1.007820
0.417000 26.509846 -15.203846 2.496845
-0.834000 11.816026 0.729579 20.363051
0.417000 11.247493 0.230663 19.776463
0.417000 12.310159 1.308476 19.782589
-0.834000 8.102447 -25.224195 16.341018
0.417000 7.694074 -24.377589 16.521902
0.417000 7.424748 -25.724840 15.886803
-0.834000 -3.013099 -18.631260 -16.094021
0.417000 -2.717774 -18.327706 -15.235611
0.417000 -3.712688 -19.255033 -15.899827
-0.834000 -4.481646 3.666913 -16.466128
0.417000 -5.316050 4.103326 -16.294207
0.417000 -4.722137 2.863643 -16.927804
-0.834000 8.063215 0.918555 14.179080
0.417000 8.574271 1.545329 13.667023
0.417000 7.895303 1.366868 15.007970
-0.834000 8.534105 -19.607920 20.866892
0.417000 9.209214 -18.989938 20.586610
0.417000 7.960828 -19.094484 21.436076
-0.834000 22.060783 -7.823657 25.820928
0.417000 22.354256 -8.654767 25.447615
0.417000 22.350579 -7.855012 26.732666
-0.834000 -10.666818 8.770743 15.775841
0.417000 -10.788806 7.835492 15.612581
0.417000 -11.524999 9.157959 15.603147
-0.834000 3.444605 -2.229090 -18.809558
0.417000 2.814045 -2.949184 -18.818623
0.417000 4.256154 -2.625348 -18.492372
-0.834000 -3.286033 7.485116 24.663313
0.417000 -2.782064 8.085833 24.114328
0.417000 -2.638241 6.863708 24.995647
-0.834000 30.219436 19.241037 -1.739813
0.417000 30.660823 18.950672 -2.537999
0.417000 29.700069 18.485446 -1.464921
-0.834000 6.760593 -1.027546 27.417566
0.417000 7.140976 -0.352551 27.979637
0.417000 5.821716 -0.990141 27.600151
-0.834000 15.389719 -11.673605 -19.272098
0.417000 15.509365 -10.778944 -18.953512
0.417000 15.226601 -12.189270 -18.482342
-0.834000 -38.633491 2.842822 -18.672946
0.417000 -38.875930 2.478546 -17.821618
0.417000 -37.776819 3.243988 -18.526626
-0.834000 -29.363354 -9.931812 -14.494091
0.417000 -29.474426 -10.095458 -15.430636
0.417000 -28.462292 -10.197056 -14.309810
-0.834000 4.267699 -20.077317 -17.461346
0.417000 4.581272 -20.980681 -17.504165
0.417000 4.881513 -19.584647 -18.006093
-0.834000 -15.463720 13.949880 -8.197609
0.417000 -15.532696 13.982855 -7.243467
0.417000 -15.459694 14.867701 -8.469312
-0.834000 14.317725 -16.018656 9.223137
0.417000 14.467202 -16.826041 9.715087
0.417000 14.282448 -16.298562 8.308454
-0.834000 14.343086 -24.597880 -1.847752
0.417000 15.224248 -24.225034 -1.875514
0.417000 13.995112 -24.455950 -2.728099
-0.834000 -7.127011 -19.145700 12.020612
0.417000 -6.789218 -20.038778 12.088055
0.417000 -6.516125 -18.702389 11.431939
-0.834000 -36.327169 10.260226 4.823569
0.417000 -37.013755 10.189113 4.160410
0.417000 -35.760889 9.505188 4.663957
-0.834000 -23.483082 22.186451 10.482753
0.417000 -24.002602 21.971471 11.257422
0.417000 -23.856986 21.646699 9.786265
-0.834000 12.300357 17.831995 -2.178583
0.417000 11.455487 18.230052 -2.388309
0.417000 12.600943 18.303401 -1.401632
-0.834000 -36.686806 0.873217 -2.349181
0.417000 -37.039654 0.194788 -1.773451
0.417000 -36.313762 0.390937 -3.087071
-0.834000 18.453416 -6.920266 -22.549886
0.417000 18.911813 -6.955964 -21.710347
0.417000 17.527123 -6.994640 -22.320361
-0.834000 -20.045974 -9.577235 -5.262583
0.417000 -20.103634 -9.997149 -4.404339
0.417000 -19.304954 -10.006656 -5.690032
-0.834000 8.408711 -21.985451 8.531846
0.417000 8.374674 -21.030323 8.478908
0.417000 9.299955 -22.208605 8.263295
-0.834000 2.420880 -8.190944 25.701715
0.417000 2.225101 -7.262217 25.577725
0.417000 3.246180 -8.325996 25.236010
-0.834000 -8.562292 -0.628099 -14.918070
0.417000 -8.102406 -1.411606 -14.616653
0.417000 -8.951561 -0.885490 -15.753807
-0.834000 -4.392036 -0.529738 24.604644
0.417000 -5.153710 -0.040251 24.294026
0.417000 -3.649354 0.049739 24.434756
-0.834000 27.864279 5.283535 16.203348
0.417000 28.204329 4.685442 16.868842
0.417000 26.943955 5.038072 16.108517
-0.834000 -4.350848 -11.653507 30.923810
0.417000 -4.243211 -12.586732 30.740125
0.417000 -5.041841 -11.617722 31.585234
-0.834000 -8.454510 18.207360 5.635194
0.417000 -9.282461 18.687498 5.621353
0.417000 -7.908039 18.690088 6.255337
-0.834000 -32.396784 4.397661 12.690863
0.417000 -33.183968 4.895258 12.912153
0.417000 -32.307520 4.499534 11.743295
-0.834000 -25.146458 16.859979 12.260903
0.417000 -24.861627 15.948518 12.194993
0.417000 -24.476972 17.281776 12.799515
-0.834000 -32.624311 -9.721718 -9.083776
0.417000 -33.566301 -9.875451 -9.156226
0.417000 -32.299855 -10.460885 -8.569392
-0.834000 17.124086 5.959617 -25.926289
0.417000 16.878044 5.211291 -26.470075
0.417000 17.376591 5.573515 -25.087601
-0.834000 -0.832540 -8.766210 -19.480688
0.417000 -0.531697 -7.860066 -19.548763
0.417000 -1.036466 -9.019156 -20.381056
-0.834000 -21.715836 -7.828351 13.075630
0.417000 -22.087968 -8.510991 13.633975
0.417000 -22.259674 -7.058744 13.243494
-0.834000 -15.802410 -16.043042 1.797645
0.417000 -15.576198 -16.791720 1.245795
0.417000 -16.748731 -15.945055 1.692245
-0.834000 34.016911 11.640341 4.042735
0.417000 33.528545 12.420457 4.305703
0.417000 34.757326 11.605815 4.648401
-0.834000 -25.478879 6.361130 -11.073197
0.417000 -25.259179 5.817653 -11.829898
0.417000 -25.869555 5.752289 -10.446366
-0.834000 -16.731145 -13.960303 -5.512475
0.417000 -17.460885 -13.352519 -5.392904
0.417000 -16.719037 -14.137959 -6.452967
-0.834000 -0.984582 -7.429326 -26.561176
0.417000 -0.493586 -7.941882 -27.203388
0.417000 -0.448106 -6.649986 -26.416033
-0.834000 -26.331896 19.017432 8.375314
0.417000 -25.661921 18.335192 8.331545
0.417000 -26.755741 18.992290 7.517436
-0.834000 0.926857 8.479282 -20.136874
0.417000 0.695409 8.005704 -20.935865
0.417000 1.550448 9.145645 -20.425541
-0.834000 19.602950 25.634225 4.489704
0.417000 19.190292 26.120658 5.203376
0.417000 19.974832 24.859595 4.911469
-0.834000 -23.286799 23.178085 5.325827
0.417000 -23.161767 23.267692 4.381069
0.417000 -24.209001 22.941147 5.423973
-0.834000 24.865578 1.834415 16.570792
0.417000 24.075691 1.686659 16.050719
0.417000 25.573498 1.468824 16.040292
-0.834000 11.069238 -23.565772 -5.198431
0.417000 10.425645 -23.945094 -4.599987
0.417000 11.906251 -23.666265 -4.745062
-0.834000 14.166881 -1.483892 -23.952818
0.417000 14.596703 -2.328121 -24.089819
0.417000 14.474043 -1.195416 -23.093360
-0.834000 34.619100 -1.950462 -6.966478
0.417000 33.733935 -1.586702 -6.946669
0.417000 34.792134 -2.109134 -7.894440
-0.834000 -41.646861 2.970454 -11.403002
0.417000 -41.192064 2.146271 -11.229461
0.417000 -42.387323 2.723366 -11.956987
-0.834000 -25.894948 16.765397 -7.070655
0.417000 -26.831692 16.923209 -6.953000
0.417000 -25.845965 15.890378 -7.455585
-0.834000 12.355931 -25.615391 16.887781
0.417000 13.196690 -25.199215 17.077902
0.417000 11.854349 -24.942621 16.427313
-0.834000 -1.941171 19.066919 -14.282515
0.417000 -1.645462 18.429192 -14.932198
0.417000 -2.835985 18.798728 -14.073668
-0.834000 -3.680276 -17.157593 19.090721
0.417000 -4.059077 -16.285759 19.203188
0.417000 -2.986699 -17.035571 18.442423
-0.834000 2.436764 -9.884851 16.478978
0.417000 1.859248 -9.146946 16.283536
0.417000 1.968256 -10.385282 17.147033
-0.834000 34.872234 14.708904 -0.342697
0.417000 33.936839 14.653739 -0.147178
0.417000 35.224509 13.862057 -0.068873
-0.834000 -23.988839 -7.063744 8.306003
0.417000 -23.321737 -7.662897 8.641002
0.417000 -23.556523 -6.209925 8.287828
-0.834000 1.332648 -19.299301 -17.237785
0.417000 2.144115 -19.594239 -17.651018
0.417000 1.240869 -18.387438 -17.514033
-0.834000 17.806667 13.957444 8.482440
0.417000 18.076367 14.875722 8.466401
0.417000 18.041142 13.654230 9.359548
-0.834000 30.943847 21.419818 8.002297
0.417000 31.545557 22.130285 8.224588
0.417000 30.187109 21.859358 7.614505
-0.834000 -18.447436 17.563221 11.041139
0.417000 -17.708508 17.353495 10.469980
0.417000 -18.280238 18.460558 11.329346
-0.834000 0.747757 -23.043336 -4.596029
0.417000 -0.172562 -23.185438 -4.374548
0.417000 0.924608 -22.144205 -4.319403
-0.834000 1.430083 -14.113200 -21.033305
0.417000 1.705836 -14.824443 -20.455099
0.417000 1.711188 -14.390689 -21.905206
-0.834000 -13.423896 3.060730 17.655103
0.417000 -12.485952 3.241514 17.593347
0.417000 -13.828405 3.685750 17.053476
-0.834000 -5.937940 -13.158879 19.709832
0.417000 -5.619122 -13.643450 20.471264
0.417000 -6.891540 -13.199961 19.781883
-0.834000 19.867761 8.215055 14.568696
0.417000 20.467248 8.879341 14.908658
0.417000 19.009599 8.471614 14.906282
-0.834000 2.995115 12.835038 11.103191
0.417000 3.632742 13.292864 10.555413
0.417000 2.987721 11.939685 10.764784
-0.834000 -12.794957 10.175799 15.038677
0.417000 -12.921717 11.116634 14.916225
0.417000 -13.427970 9.769760 14.446512
-0.834000 -40.794112 0.242612 -11.554839
0.417000 -41.101635 -0.055349 -12.410926
0.417000 -41.063585 -0.448374 -10.949736
-0.834000 14.092923 22.704651 -7.772106
0.417000 13.182173 22.992122 -7.707792
0.417000 14.404496 23.078637 -8.596299
-0.834000 -30.366771 16.753636 -2.658050
0.417000 -30.008150 17.620097 -2.466021
0.417000 -29.616055 16.163544 -2.591344
-0.834000 -3.869724 21.078048 1.717953
0.417000 -4.466563 21.823179 1.787210
0.417000 -3.054056 21.454428 1.387430
-0.834000 11.759359 14.742882 -16.605214
0.417000 12.557994 15.110579 -16.983645
0.417000 11.811262 14.963719 -15.675285
-0.834000 36.653214 -4.132492 7.990236
0.417000 37.027922 -4.483354 8.798147
0.417000 36.208722 -4.878963 7.588440
-0.834000 28.598237 -15.973182 9.121527
0.417000 29.408298 -16.398613 9.402664
0.417000 28.369596 -16.411357 8.301796
-0.834000 20.584809 11.647606 -5.456676
0.417000 20.357025 11.263516 -6.303330
0.417000 21.380478 12.151237 -5.628437
-0.834000 -24.622362 20.979120 -6.776546
0.417000 -24.023358 21.442154 -7.362229
0.417000 -24.924103 20.228046 -7.287500
-0.834000 -31.793760 13.638365 -3.502180
0.417000 -32.407217 14.190814 -3.986636
0.417000 -31.599757 14.135587 -2.707598
-0.834000 25.828187 23.757929 3.387130
0.417000 24.982401 24.058374 3.054559
0.417000 26.042511 22.998482 2.845339
-0.834000 -35.283339 -14.179191 2.291363
0.417000 -35.758744 -14.719322 1.660109
0.417000 -35.799664 -14.239605 3.095097
-0.834000 -15.787348 17.466453 14.625980
0.417000 -16.457978 16.786319 14.563545
0.417000 -15.069179 17.145470 14.080605
-0.834000 23.254514 21.296319 -4.346253
0.417000 24.082434 20.943822 -4.019871
0.417000 23.037015 20.741973 -5.095669
-0.834000 6.059760 10.176242 -19.990035
0.417000 6.773126 9.631714 -19.657138
0.417000 5.585990 10.455550 -19.206603
-0.834000 -6.669393 -16.565615 17.055760
0.417000 -7.508779 -16.566317 16.595702
0.417000 -6.824297 -17.095770 17.837534
-0.834000 -5.805129 6.783870 -14.338086
0.417000 -6.278573 6.115213 -14.833036
0.417000 -6.490942 7.348773 -13.982032
-0.834000 9.363946 17.059834 -4.766975
0.417000 10.164351 16.561428 -4.602117
0.417000 9.330340 17.700755 -4.056818
-0.834000 -4.487646 18.262451 -14.440658
0.417000 -4.742361 17.905355 -15.291443
0.417000 -5.169923 17.961410 -13.840573
-0.834000 21.179295 -9.043970 -14.040470
0.417000 22.009078 -9.305153 -13.641120
0.417000 20.712846 -8.582511 -13.343539
-0.834000 12.487348 -1.032018 -26.416496
0.417000 12.777569 -1.899661 -26.697919
0.417000 13.166178 -0.737693 -25.809217
-0.834000 -12.048318 15.054196 17.656237
0.417000 -11.634121 14.226575 17.900627
0.417000 -12.922649 14.805162 17.356643
-0.834000 35.550077 -5.295408 1.534982
0.417000 34.761625 -4.956673 1.110920
0.417000 35.516946 -4.938308 2.422460
-0.834000 5.731917 26.244979 -4.632267
0.417000 6.326195 25.612070 -5.035375
0.417000 5.122611 25.710658 -4.122879
-0.834000 3.746326 5.729036 -20.739996
0.417000 4.326638 5.502160 -20.013362
0.417000 4.265269 6.320229 -21.285360
-0.834000 28.359824 12.854503 -12.690473
0.417000 27.709534 13.406178 -12.255720
0.417000 29.176828 13.348620 -12.622758
-0.834000 -9.676693 -1.688652 -17.162219
0.417000 -10.615199 -1.785178 -17.000583
0.417000 -9.607332 -1.575253 -18.110143
-0.834000 -20.464719 -5.693386 10.159370
0.417000 -20.667128 -5.080237 10.865985
0.417000 -20.319373 -5.137252 9.393982
-0.834000 7.755355 6.733385 22.789089
0.417000 8.323881 6.050078 22.434000
0.417000 6.987695 6.727314 22.217338
-0.834000 -2.043412 0.921688 24.438117
0.417000 -2.231815 1.845134 24.270844
0.417000 -1.125758 0.909918 24.710166
-0.834000 18.979423 -11.997554 23.607740
0.417000 18.033472 -12.136619 23.562199
0.417000 19.162111 -11.897612 24.542017
-0.834000 24.957572 5.576634 16.293823
0.417000 24.451249 5.434039 15.494116
0.417000 24.305819 5.827584 16.948401
-0.834000 -11.861379 -12.530381 12.677043
0.417000 -12.528392 -12.349071 13.339203
0.417000 -11.213662 -13.069547 13.130905
-0.834000 -5.600766 20.497122 10.718129
0.417000 -6.513062 20.573953 10.997469
0.417000 -5.624018 19.872381 9.993290
-0.834000 8.699263 -2.899456 24.886476
0.417000 7.935675 -2.869718 24.310045
0.417000 8.350775 -3.184690 25.731122
-0.834000 -33.452746 -5.475625 4.505119
0.417000 -33.064597 -6.331546 4.323529
0.417000 -34.274809 -5.675565 4.952866
-0.834000 -26.434673 -1.179318 -16.513230
0.417000 -27.109209 -0.501791 -16.559953
0.417000 -25.995541 -1.022857 -15.677217
-0.834000 -12.900207 3.155096 -10.974204
0.417000 -12.697116 2.251585 -11.216395
0.417000 -12.129488 3.654446 -11.244154
-0.834000 20.634154 23.694956 6.448059
0.417000 21.455490 23.465891 6.013134
0.417000 20.897591 23.977594 7.323816
-0.834000 37.950397 -1.863452 7.352605
0.417000 37.573765 -2.725607 7.528878
0.417000 37.569856 -1.602783 6.513876
-0.834000 1.393759 5.759715 18.624289
0.417000 2.094084 5.985478 18.012074
0.417000 1.494232 4.818503 18.766610
-0.834000 -21.966539 -11.798716 9.568328
0.417000 -22.616502 -11.460217 10.184127
0.417000 -22.311786 -11.569312 8.705534
-0.834000 5.236415 -23.478555 -7.731519
0.417000 5.900874 -22.792638 -7.796718
0.417000 4.781313 -23.293829 -6.909938
-0.834000 -4.330595 16.519304 11.140439
0.417000 -4.419663 15.586738 10.943934
0.417000 -5.222805 16.861748 11.086376
-0.834000 16.502198 -15.693010 -18.515775
0.417000 16.357028 -14.914662 -17.977878
0.417000 16.114551 -16.408339 -18.011524
-0.834000 -3.433710 -24.396897 -2.405059
0.417000 -2.483024 -24.427673 -2.297935
0.417000 -3.568290 -24.403398 -3.352725
-0.834000 -32.793626 -8.086290 4.139293
0.417000 -32.791695 -8.184423 5.091445
0.417000 -32.271592 -8.822998 3.821531
-0.834000 -33.226089 -9.594603 -15.898811
0.417000 -32.485228 -9.992445 -16.356058
0.417000 -33.972035 -9.738045 -16.481232
-0.834000 -27.525646 -3.643772 13.521657
0.417000 -27.336020 -3.615169 12.583866
0.417000 -26.706057 -3.932556 13.923043
-0.834000 -13.687916 24.009345 11.966044
0.417000 -13.135740 23.385815 11.494300
0.417000 -13.782071 23.631940 12.840649
-0.834000 -2.869140 -0.261796 27.477108
0.417000 -3.109743 -0.828628 26.744279
0.417000 -3.320714 -0.640679 28.231271
-0.834000 16.943159 7.849361 -22.056286
0.417000 16.865091 7.800301 -23.009033
0.417000 16.752104 6.961373 -21.754276
-0.834000 11.800557 -16.567593 10.733865
0.417000 12.029317 -16.121664 9.918360
0.417000 12.433631 -17.282326 10.801747
-0.834000 25.338382 25.223596 -1.557670
0.417000 25.306179 24.277087 -1.696654
0.417000 26.165125 25.370195 -1.098062
-0.834000 9.630497 20.601259 -12.521352
0.417000 10.396657 20.030072 -12.466763
0.417000 9.273771 20.609030 -11.633141
-0.834000 -31.940548 -1.146364 7.988752
0.417000 -31.793152 -1.839081 7.344825
0.417000 -32.754509 -0.727947 7.708347
-0.834000 1.027611 15.455223 -16.329474
0.417000 0.198984 15.840223 -16.614741
0.417000 1.642511 16.188757 -16.321957
-0.834000 -15.254332 4.525671 15.571018
0.417000 -16.000405 3.976709 15.812345
0.417000 -15.473318 5.391891 15.914433
-0.834000 15.815803 18.124588 -3.106438
0.417000 15.066482 18.344078 -3.660137
0.417000 15.691746 18.650210 -2.316143
-0.834000 -27.210297 1.589095 20.793774
0.417000 -27.109624 2.133996 20.013274
0.417000 -27.082767 2.192886 21.525488
-0.834000 7.866430 -23.507919 6.265658
0.417000 6.924486 -23.628157 6.386142
0.417000 8.062418 -22.685954 6.715309
-0.834000 -7.676734 -22.048243 -6.349717
0.417000 -7.813869 -22.027770 -7.296818
0.417000 -7.522911 -21.134359 -6.110169
-0.834000 0.087020 -25.214175 7.888201
0.417000 0.619145 -24.453155 8.120411
0.417000 -0.801611 -24.974236 8.150885
-0.834000 -31.051606 10.036599 15.372577
0.417000 -31.240730 9.109612 15.227125
0.417000 -31.899799 10.422679 15.591078
-0.834000 -15.267531 -4.011845 12.549881
0.417000 -16.218858 -4.112538 12.582560
0.417000 -14.983869 -4.120392 13.457618
-0.834000 23.494268 -17.498713 2.301733
0.417000 23.743428 -16.577129 2.371270
0.417000 22.933106 -17.537320 1.527242
-0.834000 -14.295416 -2.576866 17.723393
0.417000 -14.454657 -1.734645 18.149457
0.417000 -13.826816 -3.092504 18.379721
-0.834000 0.379299 21.008136 -1.303546
0.417000 1.152250 20.463936 -1.453920
0.417000 0.531592 21.791702 -1.831810
-0.834000 -21.734811 20.718603 4.130139
0.417000 -21.684661 21.034642 3.228009
0.417000 -22.465122 21.204109 4.513757
-0.834000 -5.554540 20.277536 -12.033888
0.417000 -5.932715 19.398415 -12.052871
0.417000 -6.289989 20.858875 -12.227226
-0.834000 18.139234 -12.922288 -18.557918
0.417000 17.969919 -13.283317 -19.428104
0.417000 17.358135 -13.143393 -18.050740
-0.834000 -11.327172 2.027187 -17.559815
0.417000 -11.461499 1.155940 -17.186833
0.417000 -11.720998 1.978150 -18.430864
-0.834000 -30.460738 13.912314 16.503313
0.417000 -30.082586 14.782671 16.628648
0.417000 -29.704669 13.327189 16.456202
-0.834000 5.989535 6.781252 24.953121
0.417000 6.455546 7.362890 25.553762
0.417000 6.515960 6.790813 24.153737
-0.834000 28.379383 9.333186 -15.315994
0.417000 27.508069 9.729253 -15.302646
0.417000 28.751806 9.601954 -16.155813
-0.834000 5.891955 23.615385 -2.468506
0.417000 5.761737 24.504186 -2.137900
0.417000 6.832099 23.558690 -2.639241
-0.834000 -12.405489 3.316457 -15.555696
0.417000 -12.160403 2.406444 -15.388234
0.417000 -12.307955 3.420474 -16.502215
-0.834000 -11.680941 -15.096882 -14.890668
0.417000 -11.563103 -15.977545 -15.246721
0.417000 -12.304222 -14.679542 -15.485293
-0.834000 5.508486 -0.957811 -23.497511
0.417000 4.597987 -0.997839 -23.204894
0.417000 6.000519 -0.706990 -22.715703
-0.834000 -17.970611 -3.895405 11.816989
0.417000 -18.589018 -3.657765 11.126102
0.417000 -18.522104 -4.199169 12.537973
-0.834000 -31.445656 15.942673 3.123218
0.417000 -32.311916 15.960361 2.716387
0.417000 -31.623071 15.882080 4.061880
-0.834000 -39.341819 -8.131683 0.069365
0.417000 -39.649451 -7.571107 -0.642918
0.417000 -38.389566 -8.140980 -0.027356
-0.834000 14.169143 -3.819460 22.350047
0.417000 13.764663 -3.015495 22.024054
0.417000 13.713813 -4.000267 23.172369
-0.834000 12.880243 8.451916 9.821573
0.417000 12.459281 9.308523 9.749161
0.417000 13.344395 8.342219 8.991660
-0.834000 8.872302 19.107798 3.956537
0.417000 8.303660 19.875005 4.021876
0.417000 8.878611 18.893086 3.023750
-0.834000 -1.860315 6.628558 12.197130
0.417000 -1.385809 6.333389 11.419988
0.417000 -1.955023 7.573259 12.075500
-0.834000 -6.769308 17.684670 10.924007
0.417000 -7.277188 17.415721 10.158529
0.417000 -7.248983 18.433206 11.278763
-0.834000 2.232864 14.927275 8.413650
0.417000 1.646397 15.118262 7.681658
0.417000 1.961688 15.534115 9.102450
-0.834000 -17.614750 15.514657 14.676021
0.417000 -18.523768 15.808444 14.736092
0.417000 -17.627421 14.623629 15.025504
-0.834000 27.965414 -6.966318 13.186607
0.417000 28.844645 -6.609958 13.059349
0.417000 27.802317 -6.872109 14.125091
-0.834000 14.469404 -8.867829 8.230284
0.417000 14.774301 -8.533389 9.073742
0.417000 13.619665 -8.447232 8.098870
-0.834000 -18.505373 -10.345526 -10.661092
0.417000 -17.724243 -9.792334 -10.654391
0.417000 -19.234293 -9.729760 -10.736888
-0.834000 15.839377 -13.453176 9.084780
0.417000 16.377930 -13.569743 8.302085
0.417000 15.336416 -14.264767 9.152484
-0.834000 20.651820 -13.610648 -5.227612
0.417000 20.076646 -14.090450 -5.823599
0.417000 21.160093 -14.290884 -4.785836
-0.834000 -4.817183 -5.279452 21.362184
0.417000 -3.953870 -5.399160 20.966469
0.417000 -4.696462 -4.566356 21.989200
-0.834000 -1.839917 9.680326 -20.180636
0.417000 -1.938138 9.136193 -19.399290
0.417000 -0.928609 9.556274 -20.445883
-0.834000 4.207010 -11.862382 -25.222081
0.417000 4.697673 -11.087501 -24.948142
0.417000 4.362548 -12.502313 -24.527440
-0.834000 27.403112 -7.979312 15.828602
0.417000 26.504347 -8.231005 15.616235
0.417000 27.323323 -7.104670 16.209213
-0.834000 -2.070694 -12.196994 27.693718
0.417000 -2.800870 -11.583983 27.779109
0.417000 -2.023076 -12.632790 28.544629
-0.834000 10.588710 8.422941 -18.372555
0.417000 10.608034 8.063039 -17.485802
0.417000 11.333875 8.014454 -18.813122
-0.834000 37.133703 -0.087811 -5.726066
0.417000 36.407375 0.495863 -5.945151
0.417000 37.200265 -0.039802 -4.772390
-0.834000 4.848161 -24.034882 -2.941203
0.417000 4.356788 -23.533607 -2.290417
0.417000 5.756322 -23.990397 -2.642038
-0.834000 -31.910430 -21.844864 -3.968337
0.417000 -32.049724 -22.724130 -4.320082
0.417000 -31.240899 -21.959953 -3.294011
-0.834000 -15.790284 1.442680 8.522555
0.417000 -16.268051 1.753644 9.291500
0.417000 -15.576088 0.532148 8.725716
-0.834000 8.097402 0.681956 -24.895284
0.417000 8.251392 1.626643 -24.886264
0.417000 7.152475 0.592124 -24.771698
-0.834000 -0.853371 5.858760 22.817906
0.417000 -0.718153 6.310656 21.985000
0.417000 -0.774925 6.546503 23.479034
-0.834000 -0.815128 6.170779 29.927026
0.417000 -1.707441 6.517049 29.937810
0.417000 -0.927256 5.220932 29.888933
-0.834000 21.941439 11.107304 12.451776
0.417000 22.108881 11.672060 11.697296
0.417000 21.198941 11.515913 12.896716
-0.834000 26.063522 20.135587 8.580323
0.417000 26.435992 20.167161 9.461517
0.417000 25.119018 20.210049 8.716712
-0.834000 -0.755766 2.228500 -22.677044
0.417000 -0.989611 1.732622 -23.461683
0.417000 0.192543 2.123029 -22.600831
-0.834000 18.225505 -16.011062 3.772289
0.417000 18.865089 -16.645111 3.448029
0.417000 18.742808 -15.389690 4.284665
-0.834000 8.424244 -22.049175 22.159404
0.417000 7.897364 -21.942452 22.951389
0.417000 8.205280 -21.288136 21.621714
-0.834000 -27.865627 5.761798 -15.676249
0.417000 -27.023018 6.119413 -15.396313
0.417000 -28.158637 5.231191 -14.935417
-0.834000 -27.945508 3.821851 18.762503
0.417000 -28.319535 4.505458 19.318398
0.417000 -28.585853 3.707104 18.060344
-0.834000 0.821054 20.341276 -4.614821
0.417000 0.928020 19.976062 -3.736522
0.417000 0.060710 19.883652 -4.973541
-0.834000 35.728151 6.847170 2.218388
0.417000 35.997534 6.668595 1.317403
0.417000 36.142842 6.155447 2.733928
-0.834000 35.121478 1.780127 -6.346366
0.417000 34.643807 1.990265 -5.543927
0.417000 34.467445 1.373746 -6.914978
-0.834000 -12.191376 13.739857 -9.897322
0.417000 -12.951118 14.149002 -10.311594
0.417000 -12.434924 13.661168 -8.974976
-0.834000 25.698298 -0.100458 -18.976072
0.417000 24.903118 -0.518035 -19.307053
0.417000 26.191020 -0.812746 -18.568519
-0.834000 -18.354222 13.306197 16.068330
0.417000 -18.733383 13.681385 16.863130
0.417000 -18.002262 12.460760 16.346875
-0.834000 -4.826775 4.223622 14.740013
0.417000 -4.220984 3.725082 14.191648
0.417000 -5.681691 4.097383 14.328407
-0.834000 -34.745772 -16.052694 -0.553156
0.417000 -34.470294 -16.481161 0.257252
0.417000 -35.469811 -16.590256 -0.874142
-0.834000 15.139156 27.435918 2.858324
0.417000 14.453376 28.080293 3.033595
0.417000 14.804208 26.923883 2.122213
-0.834000 17.504318 -7.309835 -26.514194
0.417000 17.880338 -6.730805 -25.851200
0.417000 16.753334 -7.714846 -26.080345
-0.834000 18.354151 -21.249963 -2.646093
0.417000 17.754612 -20.787316 -2.060655
0.417000 19.101509 -21.477107 -2.092831
-0.834000 30.466643 8.484178 -13.772962
0.417000 31.410499 8.613589 -13.865788
0.417000 30.092362 8.876681 -14.561688
-0.834000 -0.173314 -20.338096 13.259861
0.417000 -0.078926 -19.431381 12.967992
0.417000 0.721785 -20.626861 13.437724
-0.834000 22.630966 17.611558 11.977768
0.417000 23.010761 17.892421 11.145241
0.417000 21.897280 17.049459 11.728807
-0.834000 0.363421 -24.522880 -12.918193
0.417000 1.119085 -24.061383 -12.554561
0.417000 -0.238150 -23.826675 -13.182099
-0.834000 23.478218 13.821075 -8.361367
0.417000 23.857006 14.629524 -8.706563
0.417000 23.539728 13.914582 -7.410734
-0.834000 -4.327504 -1.929554 -15.379542
0.417000 -4.356930 -2.340000 -14.515312
0.417000 -3.546530 -2.297500 -15.792970
-0.834000 -24.501540 7.844364 -16.444296
0.417000 -24.993775 7.862138 -15.623553
0.417000 -24.900222 8.532005 -16.977625
-0.834000 -30.650099 -13.054023 2.934116
0.417000 -29.719949 -13.141450 2.725771
0.417000 -30.990738 -13.947403 2.888618
-0.834000 -36.652113 8.405604 -13.669422
0.417000 -36.743972 9.356332 -13.731961
0.417000 -37.389902 8.128926 -13.125962
-0.834000 39.492003 -1.168163 -2.691901
0.417000 38.600830 -1.102002 -3.034917
0.417000 39.388571 -1.104126 -1.742460
-0.834000 7.476838 15.054162 -3.343254
0.417000 6.617271 15.206805 -3.735799
0.417000 8.067765 15.629013 -3.829648
-0.834000 -1.975085 -22.370357 6.825795
0.417000 -1.943451 -21.421639 6.948980
0.417000 -1.066085 -22.620928 6.661016
-0.834000 -26.166829 -2.576069 -13.328559
0.417000 -25.813154 -1.711825 -13.538873
0.417000 -25.887039 -3.132683 -14.055283
-0.834000 -20.910122 -11.365548 -2.947456
0.417000 -20.764589 -11.986870 -3.660909
0.417000 -20.248262 -11.591856 -2.294032
-0.834000 -0.543930 -25.514216 -6.224990
0.417000 -1.059030 -24.896224 -5.706344
0.417000 -1.196136 -26.055371 -6.669968
-0.834000 6.496852 -2.750035 -27.268826
0.417000 6.778378 -3.072626 -26.412724
0.417000 6.792174 -3.419461 -27.885989
-0.834000 9.433953 13.462612 -14.470288
0.417000 9.428452 14.128162 -13.782361
0.417000 9.613922 13.950361 -15.273993
-0.834000 -13.723477 -17.532754 14.554251
0.417000 -13.629794 -18.071835 15.339646
0.417000 -13.884673 -16.650023 14.887467
-0.834000 -8.134909 19.271863 -14.418752
0.417000 -7.756885 19.433034 -13.554252
0.417000 -8.742626 18.544957 -14.282689
-0.834000 -19.187448 13.059199 -13.677344
0.417000 -19.585525 12.989915 -14.545078
0.417000 -19.784465 12.581923 -13.101145
-0.834000 -35.473710 -7.298790 2.349278
0.417000 -35.510172 -7.828798 3.145519
0.417000 -34.791667 -6.650368 2.524195
-0.834000 -9.851380 -2.576351 15.450161
0.417000 -9.364414 -2.385649 14.648459
0.417000 -9.489102 -3.406921 15.758613
-0.834000 -23.874337 -2.833623 5.642651
0.417000 -23.581686 -2.005963 5.261111
0.417000 -24.018719 -3.406690 4.889673
-0.834000 21.322875 -10.246601 -7.247718
0.417000 21.055558 -9.660894 -6.539396
0.417000 21.741346 -9.671895 -7.888676
-0.834000 -21.921302 24.292799 9.597298
0.417000 -22.375169 23.534348 9.964710
0.417000 -22.571554 24.710679 9.032692
-0.834000 -18.022994 17.028755 -8.043507
0.417000 -17.597453 16.503373 -7.365918
0.417000 -17.981309 17.925902 -7.712414
-0.834000 -33.359229 -14.122778 -3.029772
0.417000 -33.023386 -15.018897 -3.049973
0.417000 -33.830569 -14.024937 -3.857116
-0.834000 -5.298733 -23.601752 10.273930
0.417000 -4.482471 -23.468536 10.755800
0.417000 -5.621858 -24.449251 10.579812
-0.834000 -5.905798 8.702689 15.760073
0.417000 -5.438075 7.951138 16.124274
0.417000 -5.526084 8.822209 14.889579
-0.834000 6.359983 26.487150 -1.456696
0.417000 6.069544 27.044109 -0.734427
0.417000 6.145047 26.985740 -2.245015
-0.834000 32.451093 15.855007 8.279791
0.417000 32.383014 16.590618 8.888455
0.417000 31.652308 15.903933 7.754649
-0.834000 -37.647955 -0.330553 3.374353
0.417000 -37.267847 0.547095 3.335943
0.417000 -37.902749 -0.520934 2.471540
-0.834000 -10.016916 17.317022 15.970774
0.417000 -10.253085 16.391320 16.030198
0.417000 -9.429498 17.462428 16.712416
-0.834000 -39.773367 4.495421 -15.346105
0.417000 -39.354685 5.064811 -15.991650
0.417000 -39.413076 3.626571 -15.523643
-0.834000 26.943135 2.279527 -19.679661
0.417000 26.464040 1.480889 -19.458574
0.417000 27.071773 2.721720 -18.840524
-0.834000 -28.366983 -12.343739 -11.543343
0.417000 -28.720628 -12.593372 -10.689614
0.417000 -27.598738 -11.811004 -11.337874
-0.834000 13.399268 27.896975 0.626709
0.417000 13.441990 26.945650 0.723590
0.417000 12.672714 28.162743 1.190378
-0.834000 21.562125 -11.290856 -16.162016
0.417000 21.950868 -10.755187 -15.470516
0.417000 21.332212 -12.112391 -15.727907
-0.834000 21.417917 -0.876869 23.818050
0.417000 22.359585 -0.929227 23.981606
0.417000 21.026140 -1.428023 24.495528
-0.834000 6.787840 -21.497704 -23.316049
0.417000 7.067437 -22.390204 -23.519765
0.417000 6.061695 -21.608402 -22.702298
-0.834000 -32.629185 10.016451 7.040105
0.417000 -32.250594 10.795221 6.632171
0.417000 -33.118256 9.590917 6.335854
-0.834000 26.923901 -4.376351 -14.991262
0.417000 26.517139 -4.880248 -14.286375
0.417000 27.679477 -4.901160 -15.255660
-0.834000 -17.135575 -3.338175 -20.180610
0.417000 -16.986534 -3.057789 -21.083605
0.417000 -16.289008 -3.219155 -19.750036
-0.834000 -32.203107 4.401008 -13.666608
0.417000 -33.020131 4.646324 -14.100805
0.417000 -32.444672 4.289311 -12.747149
-0.834000 -32.122720 -5.422777 -14.377426
0.417000 -32.442522 -5.108297 -13.531814
0.417000 -32.731500 -5.052398 -15.016519
-0.834000 2.174544 -22.887985 -11.517980
0.417000 3.004911 -22.972438 -11.049380
0.417000 2.418120 -22.541565 -12.376409
-0.834000 6.705018 -20.727537 12.167489
0.417000 6.841352 -20.122797 11.438154
0.417000 7.582793 -20.885214 12.515171
-0.834000 3.673255 -14.332610 18.362549
0.417000 3.527472 -13.440603 18.677673
0.417000 2.827041 -14.766478 18.471695
-0.834000 -31.199249 7.208555 -13.882956
0.417000 -32.010503 7.436247 -13.428800
0.417000 -31.208043 6.252279 -13.924042
-0.834000 11.504456 16.322860 -14.170812
0.417000 11.038759 15.725899 -13.585152
0.417000 11.474430 17.168788 -13.723898
-0.834000 7.696063 -24.050095 20.316709
0.417000 8.050561 -23.733090 21.147409
0.417000 8.172247 -24.863074 20.147754
-0.834000 -20.289111 -15.094571 7.231474
0.417000 -19.387318 -15.191730 7.537367
0.417000 -20.349337 -14.181849 6.949443
-0.834000 -29.456617 -5.607110 -15.294460
0.417000 -28.898168 -5.015687 -14.789900
0.417000 -30.328625 -5.494030 -14.916238
-0.834000 19.006712 -12.177867 9.683799
0.417000 18.655363 -12.890998 9.150673
0.417000 18.362326 -11.475201 9.598595
-0.834000 10.985795 1.151986 -19.535643
0.417000 10.917058 1.234949 -18.584524
0.417000 11.488367 0.348544 -19.670283
-0.834000 -22.712569 19.537322 0.118380
0.417000 -23.015725 18.638233 -0.007978
0.417000 -23.295059 19.894511 0.788721
-0.834000 -28.376790 -19.464059 -6.925851
0.417000 -28.064803 -18.567234 -7.046692
0.417000 -27.599570 -20.007539 -7.055445
-0.834000 -16.035438 13.130036 -5.538460
0.417000 -16.040860 13.136706 -4.581298
0.417000 -16.960813 13.128540 -5.783213
-0.834000 20.793746 -15.671837 -8.316646
0.417000 20.086466 -15.764026 -7.678296
0.417000 20.602346 -16.331663 -8.983148
-0.834000 18.316041 -21.975480 -5.535247
0.417000 18.080116 -21.781970 -4.627983
0.417000 19.099645 -22.521052 -5.467803
-0.834000 7.393950 24.592826 -5.862577
0.417000 7.777466 24.067019 -5.160671
0.417000 8.146608 24.971856 -6.316521
-0.834000 21.532062 2.604071 -22.906912
0.417000 20.792909 3.210936 -22.946847
0.417000 22.247803 3.069579 -23.339633
-0.834000 8.402567 10.462057 11.703176
0.417000 7.622077 10.389978 11.153745
0.417000 8.099406 10.911337 12.492148
-0.834000 16.076129 15.208205 -13.166386
0.417000 15.645827 16.029467 -12.928478
0.417000 17.010137 15.417627 -13.163636
-0.834000 -4.898349 16.930133 8.111646
0.417000 -4.547192 16.545743 8.914866
0.417000 -5.567825 16.310230 7.822246
-0.834000 -2.763907 -9.088323 24.854876
0.417000 -3.107743 -8.956756 25.738450
0.417000 -2.165259 -9.830478 24.938881
-0.834000 -9.516350 -19.695638 -9.031874
0.417000 -9.174747 -20.200695 -8.294001
0.417000 -8.850404 -19.786903 -9.713355
-0.834000 3.055527 -2.723143 31.727616
0.417000 3.105539 -3.498544 32.286622
0.417000 2.117641 -2.577007 31.604103
-0.834000 -37.785110 8.357469 1.480603
0.417000 -37.801364 7.924677 2.334218
0.417000 -37.655315 7.645861 0.853705
-0.834000 -6.327195 -16.204586 -14.039293
0.417000 -5.732643 -16.586601 -13.393692
0.417000 -7.098761 -16.770716 -14.018832
-0.834000 -23.741328 9.873667 19.134433
0.417000 -24.513070 9.467403 18.739976
0.417000 -23.824726 10.803150 18.921499
-0.834000 -17.836962 -16.493512 -2.315694
0.417000 -18.680813 -16.449654 -1.865999
0.417000 -18.062093 -16.515824 -3.245775
-0.834000 18.332700 24.349520 8.868407
0.417000 18.390260 23.493922 8.443119
0.417000 17.514322 24.316196 9.363761
-0.834000 6.979174 17.980670 -2.394278
0.417000 6.858878 17.044152 -2.237140
0.417000 7.920984 18.081322 -2.532420
-0.834000 15.143885 -22.375702 20.682074
0.417000 15.269661 -21.530683 20.250385
0.417000 14.232775 -22.604959 20.498919
-0.834000 -29.841431 -15.488493 -8.271166
0.417000 -30.695664 -15.819977 -8.547995
0.417000 -29.688551 -14.725431 -8.828469
-0.834000 33.081863 1.319206 -8.192439
0.417000 32.519542 1.955112 -7.750113
0.417000 32.490552 0.608745 -8.441084
-0.834000 -2.732181 -21.177844 13.375812
0.417000 -3.151409 -21.480672 14.181272
0.417000 -1.834838 -20.970144 13.636324
-0.834000 33.640951 13.954268 -6.184847
0.417000 33.157097 13.181187 -6.475468
0.417000 33.995028 13.707977 -5.330327
-0.834000 32.276955 -8.629794 -5.001838
0.417000 31.906997 -8.182643 -5.763030
0.417000 32.331755 -7.951405 -4.328775
-0.834000 -10.085743 -20.456965 -0.135601
0.417000 -10.078137 -21.239498 -0.686786
0.417000 -9.888152 -19.738699 -0.736669
-0.834000 -21.547639 -1.486049 -19.250140
0.417000 -22.474672 -1.525744 -19.015061
0.417000 -21.538857 -1.098402 -20.125287
-0.834000 -26.189759 -10.817481 -11.273595
0.417000 -25.437774 -10.609361 -11.828056
0.417000 -26.404017 -9.991162 -10.840547
-0.834000 31.866788 -5.884198 14.719868
0.417000 31.269613 -5.853895 13.972409
0.417000 31.701134 -6.735749 15.124412
-0.834000 26.230236 -3.239043 18.087302
0.417000 25.334413 -3.490923 17.863053
0.417000 26.132023 -2.634278 18.822723
-0.834000 -26.660773 -7.428431 7.868260
0.417000 -26.576984 -7.444488 6.914870
0.417000 -25.758599 -7.412853 8.187755
-0.834000 -34.510833 -18.639964 -2.501382
0.417000 -34.203319 -19.022097 -1.679408
0.417000 -33.838445 -17.999711 -2.734193
-0.834000 -5.463844 21.962402 4.727789
0.417000 -6.385463 21.714958 4.652841
0.417000 -5.334080 22.614240 4.038952
-0.834000 29.639036 0.850965 11.172827
0.417000 30.320636 0.426868 11.694161
0.417000 28.872312 0.287502 11.277117
-0.834000 25.470794 8.551840 13.066446
0.417000 25.925297 8.205488 12.298529
0.417000 26.023584 8.299448 13.806007
-0.834000 -6.376667 4.278792 32.235737
0.417000 -6.588938 4.607153 33.109438
0.417000 -5.628351 3.698015 32.373413
-0.834000 -14.161774 23.109835 -6.349661
0.417000 -13.438548 23.627685 -5.996096
0.417000 -14.505348 23.638621 -7.069780
-0.834000 13.030595 29.697496 -1.888673
0.417000 12.542997 28.894309 -1.706006
0.417000 13.938582 29.479588 -1.678164
-0.834000 -37.714362 0.909911 -5.545726
0.417000 -36.772015 0.885999 -5.711980
0.417000 -37.916815 1.840345 -5.448079
-0.834000 -15.729194 22.329129 8.429465
0.417000 -16.047146 21.800273 9.161211
0.417000 -14.796190 22.122975 8.372560
-0.834000 5.993154 -15.878922 19.757092
0.417000 5.642813 -15.253584 19.122704
0.417000 5.791841 -16.737031 19.383795
-0.834000 0.629684 3.153623 34.423531
0.417000 0.872806 2.731537 33.599530
0.417000 1.316214 3.804110 34.571112
-0.834000 2.979454 -21.346741 4.623789
0.417000 2.486872 -21.809822 5.301394
0.417000 2.552731 -20.492365 4.559133
-0.834000 -21.292691 2.109817 -19.919910
0.417000 -22.004066 1.597413 -20.304130
0.417000 -20.494663 1.694129 -20.246381
-0.834000 20.169228 0.414852 -23.398939
0.417000 20.682183 1.078504 -22.937773
0.417000 19.301197 0.461902 -22.998267
-0.834000 -32.357609 11.097383 -4.299547
0.417000 -32.084527 11.878492 -3.818374
0.417000 -32.120925 11.281143 -5.208637
-0.834000 -6.174734 -14.057185 -15.666826
0.417000 -7.071288 -14.122861 -15.995629
0.417000 -6.048922 -14.855086 -15.153254
-0.834000 -32.866541 11.033588 12.527653
0.417000 -33.378581 11.812862 12.311360
0.417000 -32.915601 10.971928 13.481603
-0.834000 31.776879 17.406837 2.385200
0.417000 31.520640 16.488741 2.472771
0.417000 32.411775 17.546375 3.087813
-0.834000 3.554354 -9.312933 19.311555
0.417000 2.805321 -8.721431 19.238677
0.417000 4.004046 -9.234722 18.470192
-0.834000 8.010200 4.850280 -16.635583
0.417000 8.256222 5.614423 -16.114250
0.417000 7.921902 5.187006 -17.527237
-0.834000 -19.789041 -12.746779 -12.228624
0.417000 -20.725984 -12.742983 -12.424450
0.417000 -19.732953 -12.449530 -11.320474
-0.834000 26.100010 -7.844219 -15.826177
0.417000 25.290929 -7.814135 -16.336780
0.417000 25.929862 -7.277008 -15.074146
-0.834000 5.872071 1.715851 -20.773835
0.417000 5.796856 2.216039 -21.586478
0.417000 6.715034 1.981438 -20.406272
-0.834000 2.924303 2.702864 29.208686
0.417000 2.760334 3.525085 29.670525
0.417000 2.052585 2.347072 29.036203
-0.834000 9.949885 -17.367528 6.576080
0.417000 10.635241 -16.700040 6.544768
0.417000 10.160875 -17.961425 5.855662
-0.834000 -1.890223 -6.636240 23.534176
0.417000 -2.107352 -7.441421 24.004039
0.417000 -2.501127 -6.616635 22.797534
-0.834000 -32.555389 -16.179712 4.657525
0.417000 -32.683631 -15.248292 4.837063
0.417000 -32.134209 -16.520010 5.446855
-0.834000 -29.175810 -0.702756 13.884277
0.417000 -28.600651 -1.280543 14.385856
0.417000 -29.907220 -0.521607 14.474576
-0.834000 -21.254685 12.112039 16.746330
0.417000 -22.205715 12.179438 16.831390
0.417000 -21.115994 11.317015 16.231605
-0.834000 -0.902188 17.743207 -5.265756
0.417000 -0.149431 17.798538 -5.854418
0.417000 -0.973361 16.812253 -5.054820
-0.834000 -18.000927 3.087345 -20.134483
0.417000 -18.482590 2.302673 -20.396261
0.417000 -17.163980 2.756877 -19.808083
-0.834000 -0.215320 7.900628 24.824994
0.417000 0.724999 7.800572 24.676594
0.417000 -0.336704 8.839287 24.967882
-0.834000 34.722285 3.601169 -8.572681
0.417000 35.117455 3.243411 -9.367716
0.417000 34.690049 2.860594 -7.967088
-0.834000 -28.706002 12.253352 -5.929045
0.417000 -28.831165 11.341757 -5.665299
0.417000 -27.927257 12.536552 -5.449894
-0.834000 18.189232 -7.102338 22.774016
0.417000 18.697905 -6.769428 22.034654
0.417000 17.419434 -6.534588 22.810120
-0.834000 39.152318 9.575246 -3.442825
0.417000 39.422175 9.698375 -4.352906
0.417000 38.195747 9.564800 -3.475968
-0.834000 -2.325385 -7.176305 -22.030666
0.417000 -2.308552 -8.090857 -21.748638
0.417000 -1.985112 -7.195195 -22.925143
-0.834000 -2.806571 -16.257976 10.815427
0.417000 -2.109868 -15.601607 10.818733
0.417000 -3.399199 -15.981736 11.514514
-0.834000 30.267604 -14.106903 5.001879
0.417000 29.542686 -13.565858 5.314917
0.417000 29.988093 -14.404169 4.136006
-0.834000 34.885527 -4.724935 -3.552778
0.417000 34.929077 -3.868047 -3.977135
0.417000 34.559547 -4.539758 -2.672055
-0.834000 2.730719 -19.348960 -20.431293
0.417000 2.108044 -18.697802 -20.754557
0.417000 3.590294 -18.978459 -20.631513
-0.834000 35.819080 -0.987270 -0.185179
0.417000 35.480030 -0.251261 0.324297
0.417000 35.398716 -1.757355 0.197565
-0.834000 -2.235980 3.459419 22.729679
0.417000 -1.417404 3.953808 22.687965
0.417000 -2.920656 4.128195 22.716125
-0.834000 -13.135702 21.830729 8.471148
0.417000 -13.062471 21.255765 7.709379
0.417000 -12.232014 21.968272 8.755163
-0.834000 17.948936 26.121555 -1.487114
0.417000 18.602477 26.164651 -2.185151
0.417000 18.438633 25.829610 -0.718220
-0.834000 7.952766 21.080952 -10.260348
0.417000 7.129654 20.594575 -10.213971
0.417000 7.789259 21.877218 -9.754920
-0.834000 -19.289584 20.401407 -0.825950
0.417000 -19.510743 19.475579 -0.725153
0.417000 -18.472781 20.399591 -1.325008
-0.834000 26.285727 -14.242412 10.044440
0.417000 26.362717 -13.385500 9.624905
0.417000 26.978533 -14.768026 9.644455
-0.834000 17.416902 2.187058 -25.240838
0.417000 17.860567 2.697392 -24.563370
0.417000 17.051568 1.435577 -24.773897
-0.834000 -22.050739 15.616125 11.930114
0.417000 -22.232368 15.995714 12.789855
0.417000 -22.834898 15.108138 11.722072
-0.834000 31.150771 11.798536 -10.060290
0.417000 30.445688 12.181455 -9.538309
0.417000 30.700522 11.312267 -10.750975
-0.834000 12.039665 22.824708 7.061867
0.417000 11.526606 23.534726 6.676013
0.417000 11.456173 22.066340 7.036379
-0.834000 -7.613054 20.431314 3.830625
0.417000 -7.676579 20.567578 2.885304
0.417000 -8.521840 20.381642 4.127056
-0.834000 16.901720 2.268569 18.524748
0.417000 17.685728 1.828439 18.196338
0.417000 16.833583 3.063119 17.995337
-0.834000 27.205702 10.049125 10.495991
0.417000 27.889286 10.360286 11.089389
0.417000 27.315569 9.098359 10.481626
-0.834000 10.693508 -13.866711 -23.409662
0.417000 10.049561 -13.956232 -24.112196
0.417000 10.789690 -14.752033 -23.058681
-0.834000 22.731960 8.630989 12.079907
0.417000 23.605136 8.705527 12.464929
0.417000 22.417076 9.533179 12.023913
-0.834000 -34.126403 0.579489 4.194505
0.417000 -34.627566 1.342585 3.906834
0.417000 -33.776430 0.204274 3.386444
-0.834000 -12.747874 -12.136366 -15.523759
0.417000 -13.661211 -11.882168 -15.391757
0.417000 -12.770534 -12.729933 -16.274361
-0.834000 1.678648 -5.059727 11.040010
0.417000 1.085873 -4.914757 11.777459
0.417000 2.242862 -5.778907 11.324027
-0.834000 -21.694445 2.953092 15.018500
0.417000 -22.099330 2.782832 14.168024
0.417000 -22.396594 3.333588 15.546170
-0.834000 8.742910 -19.315915 8.652966
0.417000 9.205672 -18.669639 8.119666
0.417000 8.242908 -18.794461 9.280915
-0.834000 -10.139249 -23.942922 11.708559
0.417000 -10.838100 -23.503709 11.223870
0.417000 -10.159198 -24.846025 11.391962
-0.834000 11.700440 -23.235033 -1.380891
0.417000 12.466390 -23.759851 -1.148265
0.417000 11.762892 -23.127740 -2.330005
-0.834000 -4.758835 8.513810 -19.613701
0.417000 -4.009811 8.456776 -19.020456
0.417000 -5.189445 9.335399 -19.377479
-0.834000 36.578825 3.924300 0.060467
0.417000 37.198647 3.450218 -0.493879
0.417000 36.746010 4.847617 -0.128656
-0.834000 -15.134595 -11.022734 6.690246
0.417000 -16.043993 -11.231505 6.903877
0.417000 -14.979781 -10.174212 7.105300
-0.834000 13.615693 25.829854 7.075660
0.417000 14.161786 25.352784 6.450826
0.417000 12.729053 25.758590 6.722085
-0.834000 13.973190 -18.337908 10.503918
0.417000 14.874840 -18.638051 10.618685
0.417000 13.570518 -18.999019 9.940867
-0.834000 22.673887 11.307880 -8.279733
0.417000 22.975924 12.216030 -8.263387
0.417000 22.054553 11.274536 -9.008805
-0.834000 7.298445 10.794325 14.153594
0.417000 7.064899 10.106186 14.776613
0.417000 6.524371 11.356127 14.115956
-0.834000 18.640743 15.741580 -12.847626
0.417000 19.018628 15.800271 -13.725114
0.417000 19.095300 15.004444 -12.439906
-0.834000 -2.000932 -8.705797 20.071585
0.417000 -1.654612 -9.427647 19.546965
0.417000 -2.593144 -9.125715 20.695434
-0.834000 11.777371 -12.873105 20.625830
0.417000 11.534253 -12.607681 19.738885
0.417000 11.294406 -12.274667 21.195785
-0.834000 10.650340 14.546779 7.481789
0.417000 9.891972 13.998351 7.280936
0.417000 11.403217 13.968358 7.359976
-0.834000 2.030301 -3.192594 -24.171836
0.417000 2.278145 -3.974903 -24.664581
0.417000 2.331681 -2.463034 -24.713265
-0.834000 12.849515 29.453468 3.938888
0.417000 12.741040 30.159824 3.302076
0.417000 12.216781 28.788030 3.668574
-0.834000 14.155717 17.100443 -12.333691
0.417000 13.849666 17.754244 -11.705112
0.417000 13.385095 16.899643 -12.864778
-0.834000 -33.929281 -17.145627 1.654551
0.417000 -33.470621 -16.621431 2.311119
0.417000 -33.431278 -17.961810 1.609108
-0.834000 -9.772394 16.821801 -14.484129
0.417000 -9.059485 16.296988 -14.120035
0.417000 -10.567166 16.430698 -14.121352
-0.834000 -27.339101 20.744322 4.322564
0.417000 -27.576193 20.158298 3.603821
0.417000 -28.069309 20.676483 4.937729
-0.834000 -20.872292 -7.747714 -14.373684
0.417000 -21.772104 -7.972180 -14.136660
0.417000 -20.953336 -6.944431 -14.887881
-0.834000 -21.117014 0.736549 12.197324
0.417000 -21.391706 1.652444 12.241146
0.417000 -21.889953 0.241439 12.468729
-0.834000 0.108722 -7.529791 -16.561731
0.417000 0.112508 -6.786022 -15.959208
0.417000 -0.089580 -7.145311 -17.415594
-0.834000 -11.416587 -20.514807 -7.068800
0.417000 -11.041064 -19.949835 -7.744097
0.417000 -12.309735 -20.684782 -7.368169
-0.834000 -34.011566 11.429022 -2.113343
0.417000 -34.232890 10.508950 -1.969386
0.417000 -33.514055 11.430573 -2.931093
-0.834000 -22.486818 3.679735 18.228921
0.417000 -22.910877 3.825616 19.074575
0.417000 -23.175709 3.841805 17.584409
-0.834000 13.711240 -12.714737 16.067144
0.417000 14.019096 -13.185654 16.841541
0.417000 12.771682 -12.603435 16.212295
-0.834000 14.830219 -19.233178 3.539812
0.417000 14.903721 -18.285220 3.650274
0.417000 14.104429 -19.347249 2.926254
-0.834000 -30.426858 -24.830526 -5.155237
0.417000 -31.272539 -25.165166 -5.453688
0.417000 -29.785703 -25.262007 -5.720020
-0.834000 15.198980 -25.976163 -4.625906
0.417000 14.409778 -25.490534 -4.865812
0.417000 15.912655 -25.495748 -5.045550
-0.834000 -3.838164 2.606187 17.189364
0.417000 -4.358339 3.041813 17.864556
0.417000 -4.033684 3.090104 16.386974
-0.834000 -24.546755 -8.058822 -14.855907
0.417000 -25.404365 -7.796465 -14.521380
0.417000 -24.398279 -8.926538 -14.480071
-0.834000 36.658861 -4.531986 5.036032
0.417000 37.451800 -4.055078 5.281062
0.417000 36.161545 -3.911856 4.502790
-0.834000 -4.037490 -22.968841 1.602330
0.417000 -3.287840 -23.551462 1.724039
0.417000 -4.339215 -23.149538 0.712075
-0.834000 35.469990 -11.020752 7.908464
0.417000 35.579932 -11.008651 6.957676
0.417000 35.159236 -10.141634 8.124844
-0.834000 -30.701779 -20.962716 -6.654882
[truncated: 21,445 more chars]
