# Supplementary material for: Role of Enzyme and Active Site Conformational Dynamics in the Catalysis by α-Amylase Explored with QM/MM Molecular Dynamics
Source: J Chem Inf Model. 2022 Jul 26;62(15):3638–50. doi: 10.1021/acs.jcim.2c00691 (PMC9778734; doi:10.1021/acs.jcim.2c00691)
Supplement: Supplementary file 9 — ci2c00691_si_009.zip [file ci2c00691_si_009.zip › SI_orca-dft_inputs/pbe-svp_516_R.xyz]

85        
* xyz -2 1
C 11.605500 3.928108 -2.259854
H 11.328315 3.435241 -3.191707
H 12.128128 4.858547 -2.481762
H 10.706488 4.145653 -1.683182
C 12.526869 3.003020 -1.443220
H 12.091763 1.982559 -1.482943
H 13.510968 2.976968 -1.947726
C 12.684977 3.438803 0.030354
O 11.630727 3.517228 0.723013
O 13.875061 3.672450 0.428271
C 8.079086 6.551962 -2.331518
H 8.072378 7.454198 -2.943094
H 7.456026 5.790118 -2.800015
H 9.100307 6.181332 -2.242969
C 7.528323 6.876420 -0.930452
H 7.722962 7.948109 -0.711753
H 6.434197 6.714686 -0.906884
C 8.210851 6.122119 0.197984
O 9.409850 5.827794 0.184685
O 7.404158 5.907745 1.225038
H 7.918787 5.464530 1.992998
C 4.988637 4.132195 8.287535
H 4.829054 4.600306 9.258877
H 5.456129 3.157293 8.425800
H 4.030360 4.006772 7.783476
C 5.905348 5.025133 7.430854
H 5.279000 5.677808 6.795760
H 6.494769 5.659694 8.130064
C 6.891687 4.275344 6.511655
O 7.714439 3.475415 7.047722
O 6.795303 4.525752 5.264682
C 9.069077 12.601065 4.742443
H 9.719021 13.340902 4.275204
H 9.405079 12.413835 5.762319
H 8.046082 12.976892 4.760770
O 9.115542 11.383812 3.993419
C 10.426001 10.907268 3.716795
H 11.157835 11.752927 3.671009
C 10.420490 10.227136 2.349537
H 11.489942 10.073771 2.068986
O 9.777807 11.068002 1.389984
H 9.752477 10.499039 0.592524
C 9.802400 8.832052 2.361853
H 8.723352 8.883546 2.644346
O 9.953975 8.386080 1.021526
H 9.901481 7.402194 0.960904
C 10.518898 7.982366 3.417500
H 11.581929 7.852740 3.134765
C 10.418619 8.706082 4.787265
H 9.336996 8.723251 5.059618
C 11.206886 8.036078 5.922214
H 11.168954 8.728380 6.791910
H 10.679183 7.098167 6.210370
O 12.557045 7.806967 5.600513
H 12.521350 7.011569 5.008236
O 10.938353 10.059664 4.702860
O 9.898924 6.691159 3.491279
C 10.758485 5.568561 3.320674
H 11.227663 5.592967 2.310704
C 9.933510 4.257542 3.491609
H 10.382780 3.524391 2.786963
O 8.553253 4.426908 3.131437
H 7.988829 4.322048 3.962916
C 10.022900 3.753066 4.943136
H 9.628696 4.583102 5.578876
O 9.212598 2.610139 5.102002
H 8.634563 2.835995 5.900698
C 11.466911 3.535714 5.462104
H 11.751660 2.481850 5.239405
C 12.450760 4.468309 4.742701
H 13.167705 4.848888 5.497842
C 13.209256 3.794789 3.590827
H 13.908354 3.067010 4.080718
H 12.501291 3.191388 2.972075
O 13.866636 4.743211 2.807045
H 13.856536 4.358796 1.860650
O 11.773253 5.669328 4.308765
O 11.504555 3.829369 6.862281
C 11.367335 2.702517 7.731921
H 11.633092 2.992794 8.748391
H 12.027598 1.902284 7.397585
H 10.335077 2.352985 7.712627
O 7.263404 7.222592 4.476183
H 6.883149 6.376960 4.813725
H 8.152528 6.912068 4.196084
