# Supplementary material for: Role of Enzyme and Active Site Conformational Dynamics in the Catalysis by α-Amylase Explored with QM/MM Molecular Dynamics
Source: J Chem Inf Model. 2022 Jul 26;62(15):3638–50. doi: 10.1021/acs.jcim.2c00691 (PMC9778734; doi:10.1021/acs.jcim.2c00691)
Supplement: Supplementary file 9 — ci2c00691_si_009.zip [file ci2c00691_si_009.zip › SI_orca-dft_inputs/pbe-svp_516_TS.pc]

10712

0.194000 -0.244491 6.610201 -18.089533
0.187300 0.321302 7.335640 -18.506331
0.187300 -0.884074 7.059954 -17.450190
0.187300 -0.748933 6.271080 -18.896157
0.057000 0.606984 5.638937 -17.501474
0.098300 1.288474 5.229944 -18.247391
0.065900 1.495090 6.089592 -16.356948
0.010200 0.925467 6.363329 -15.468868
0.010200 2.223045 5.349264 -16.025133
-0.020500 2.428245 7.224980 -16.668081
-0.200200 2.229899 8.496278 -16.095096
0.172000 1.485947 8.674291 -15.332698
-0.223900 3.069555 9.597738 -16.394742
0.165000 2.847281 10.533076 -15.902678
0.313900 4.203249 9.358110 -17.313347
-0.557800 5.040427 10.345538 -17.601863
0.400100 4.755156 11.130416 -17.128380
-0.223900 4.401306 8.072439 -17.802382
0.165000 5.305176 7.857472 -18.353020
-0.200200 3.448767 7.048614 -17.591708
0.172000 3.794688 6.102356 -17.980719
0.612300 -0.256688 4.476021 -16.999524
-0.571300 -1.069979 4.662927 -16.108927
-0.415700 0.061230 3.340625 -17.677416
0.271900 0.900142 3.428553 -18.232934
-0.024900 -0.720257 2.057282 -17.688810
0.084300 -1.769279 2.284913 -17.499496
0.211700 -0.662120 1.447080 -19.060790
0.035200 0.370416 1.241354 -19.343013
0.035200 -1.240348 0.523282 -19.079332
-0.654600 -1.221712 2.394050 -19.969491
0.427500 -0.883935 2.216450 -20.850378
0.597300 -0.310874 1.154819 -16.552018
-0.567900 0.885734 0.920546 -16.596056
-0.254800 -1.139543 0.785750 -15.563962
0.019200 -2.542549 1.101498 -15.470494
0.039100 -3.126533 0.216550 -15.723368
0.039100 -2.828610 2.021874 -15.979579
0.018900 -2.739629 1.361626 -14.004044
0.021300 -3.808494 1.452266 -13.810641
0.021300 -2.262832 2.296369 -13.709043
-0.007000 -1.932074 0.209893 -13.381659
0.025300 -2.521992 -0.704373 -13.446682
0.025300 -1.547178 0.439570 -12.388080
-0.026600 -0.733430 0.081592 -14.349698
0.064100 0.051893 0.697847 -13.911984
0.589600 -0.233927 -1.393076 -14.362984
-0.574800 0.097574 -1.988265 -13.325476
-0.415700 -0.214239 -2.034762 -15.522085
0.271900 -0.348999 -1.530272 -16.386626
0.014300 0.278079 -3.450626 -15.742047
0.104800 -0.059246 -3.675060 -16.753943
-0.204100 1.806074 -3.437727 -15.638194
0.079700 2.167235 -2.461616 -15.962032
0.079700 1.978289 -3.614916 -14.576570
0.713000 2.488756 -4.502335 -16.536212
-0.593100 1.890638 -5.002140 -17.503604
-0.919100 3.700682 -4.946320 -16.208934
0.419600 4.275740 -5.563444 -16.764430
0.419600 4.198468 -4.451155 -15.482907
0.597300 -0.321596 -4.582924 -14.871839
-0.567900 0.126341 -5.711452 -14.967335
-0.415700 -1.370707 -4.372689 -14.076854
0.271900 -1.596323 -3.425654 -13.807929
-0.038900 -2.132025 -5.444620 -13.424617
0.100700 -1.401290 -6.037030 -12.874011
0.365400 -3.205535 -4.725711 -12.629107
0.004300 -3.713796 -5.629591 -12.293303
-0.243800 -2.575661 -4.096417 -11.337281
0.064200 -2.285827 -3.055073 -11.477631
0.064200 -3.360818 -3.973296 -10.591310
0.064200 -1.687699 -4.584798 -10.935888
-0.676100 -3.993581 -3.868357 -13.389294
0.410200 -4.846480 -3.877875 -12.948741
0.597300 -2.822269 -6.423956 -14.337001
-0.567900 -3.039293 -6.162385 -15.505158
-0.415700 -3.092020 -7.595054 -13.767622
0.271900 -2.998292 -7.687250 -12.766215
-0.003100 -3.671739 -8.711690 -14.567700
0.085000 -3.095308 -8.913839 -15.470453
-0.003600 -3.741148 -10.062204 -13.733463
0.017100 -2.768460 -10.395473 -13.371651
0.017100 -4.500928 -9.969200 -12.957452
-0.064500 -4.239074 -11.288353 -14.533909
0.035200 -4.636719 -12.065407 -13.881101
0.035200 -5.212731 -11.028512 -14.949315
0.695100 -3.229100 -11.910137 -15.495376
-0.608600 -2.232534 -11.300615 -15.899450
-0.940700 -3.518826 -13.116985 -15.962086
0.425100 -2.990189 -13.458952 -16.751838
0.425100 -4.438443 -13.451996 -15.712730
0.597300 -5.028406 -8.283041 -15.134712
-0.567900 -5.873738 -7.758925 -14.460676
-0.415700 -5.148891 -8.404006 -16.473192
0.271900 -4.421199 -8.762895 -17.074661
-0.003100 -6.380045 -8.117780 -17.183471
0.085000 -6.183450 -8.083872 -18.255058
-0.003600 -7.405536 -9.268368 -16.969126
0.017100 -7.555089 -9.526062 -15.920638
0.017100 -8.337744 -8.986038 -17.458398
-0.064500 -7.028150 -10.510123 -17.702699
0.035200 -6.769060 -10.292826 -18.738920
0.035200 -6.147084 -11.063932 -17.378480
0.695100 -8.065726 -11.545174 -17.668751
-0.608600 -8.610724 -11.904507 -16.654095
-0.940700 -8.436517 -12.162516 -18.786870
0.425100 -9.303405 -12.645518 -18.598925
0.425100 -8.134239 -11.912149 -19.717487
0.597300 -7.048707 -6.709451 -16.828715
-0.567900 -8.289899 -6.600208 -16.882677
-0.415700 -6.218222 -5.745301 -16.485901
0.271900 -5.224289 -5.923531 -16.506654
-0.025200 -6.781906 -4.468451 -15.957344
0.069800 -5.933147 -3.811801 -15.766237
0.069800 -7.205253 -3.965188 -16.826598
0.597300 -7.555352 -4.450588 -14.604128
-0.567900 -8.153571 -3.432635 -14.393120
-0.347900 -7.526935 -5.529507 -13.780876
0.274700 -7.019488 -6.334512 -14.119358
-0.263700 -8.079761 -5.621944 -12.411442
0.156000 -9.127154 -5.335876 -12.507578
-0.000700 -8.053533 -7.060657 -11.865567
0.032700 -7.026971 -7.420581 -11.934246
0.032700 -8.293063 -6.899168 -10.814539
0.039000 -9.068144 -8.010796 -12.524554
0.028500 -10.053223 -8.142176 -12.076817
0.028500 -9.225893 -7.719852 -13.563093
0.048600 -8.463547 -9.453209 -12.415296
0.068700 -7.453602 -9.472007 -12.824868
0.068700 -8.486844 -9.801085 -11.382561
-0.529500 -9.371080 -10.312822 -13.148415
0.345600 -10.236686 -9.928587 -13.499408
0.807600 -9.464490 -11.599609 -13.090680
-0.862700 -8.626044 -12.296510 -12.334345
0.447800 -7.782388 -11.933208 -11.914390
0.447800 -8.808086 -13.289936 -12.326321
-0.862700 -10.359881 -12.298925 -13.697955
0.447800 -11.121409 -11.704047 -13.991723
0.447800 -10.448829 -13.299990 -13.597709
0.734100 -7.372395 -4.579946 -11.543971
-0.589400 -6.192221 -4.394490 -11.549318
-0.415700 -8.134562 -3.936366 -10.647405
0.271900 -9.091036 -4.240008 -10.533101
-0.038900 -8.069168 -2.424949 -10.552923
0.100700 -7.486983 -2.001510 -11.371375
0.365400 -9.442020 -1.802984 -10.840346
0.004300 -9.371083 -0.717096 -10.777904
-0.243800 -9.978355 -2.277963 -12.225112
0.064200 -10.250234 -3.332297 -12.275739
0.064200 -10.943647 -1.801956 -12.397550
0.064200 -9.384955 -2.016249 -13.101174
-0.676100 -10.420156 -2.200076 -9.893454
0.410200 -11.310053 -2.166388 -10.251993
0.597300 -7.522779 -1.842196 -9.241804
-0.567900 -7.649567 -0.605664 -9.033005
-0.415700 -6.872372 -2.720707 -8.486483
0.271900 -6.813345 -3.672143 -8.820214
-0.024900 -6.224964 -2.354521 -7.205734
0.084300 -5.794878 -1.365286 -7.362364
0.211700 -7.240181 -2.153825 -6.076833
0.035200 -6.610742 -1.821376 -5.251365
0.035200 -7.959562 -1.411625 -6.422847
-0.654600 -8.042048 -3.269602 -5.673830
0.427500 -8.764770 -3.444871 -6.280918
0.597300 -5.089927 -3.318184 -6.960339
-0.567900 -4.938255 -4.294833 -7.609208
-0.415700 -4.251689 -3.000542 -5.971662
0.271900 -4.420347 -2.125699 -5.489902
-0.059700 -3.135449 -3.832124 -5.482146
0.086900 -3.192869 -4.825332 -5.928881
0.130300 -1.791259 -3.179109 -5.903826
0.018700 -1.850422 -2.110969 -5.684701
-0.320400 -0.583581 -3.746219 -5.135994
0.088200 0.340737 -3.275175 -5.467041
0.088200 -0.674203 -3.557037 -4.067056
0.088200 -0.515521 -4.816694 -5.302031
-0.043000 -1.569672 -3.359354 -7.425826
0.023600 -1.348210 -4.404565 -7.638896
0.023600 -2.484164 -3.107166 -7.956948
-0.066000 -0.454387 -2.486120 -8.016646
0.018600 -0.454340 -2.591370 -9.101980
0.018600 -0.628005 -1.439640 -7.764029
0.018600 0.519888 -2.796929 -7.641424
0.597300 -3.269407 -4.008605 -3.960990
-0.567900 -3.655649 -3.064658 -3.274810
-0.415700 -2.918962 -5.177515 -3.411767
0.271900 -2.619820 -5.931453 -4.020252
-0.087500 -2.786496 -5.375163 -1.951351
0.096900 -3.274340 -4.544058 -1.449657
0.298500 -3.527092 -6.638545 -1.465432
-0.029700 -4.583873 -6.510071 -1.701798
-0.319200 -3.065678 -7.941830 -2.129259
0.079100 -3.660774 -8.773887 -1.754125
0.079100 -3.195013 -7.882624 -3.208947
0.079100 -2.017287 -8.132359 -1.902700
-0.319200 -3.414724 -6.805336 0.054452
0.079100 -4.001436 -7.663882 0.372264
0.079100 -2.378965 -6.976659 0.345255
0.079100 -3.780331 -5.913351 0.563516
0.597300 -1.319418 -5.346221 -1.515327
-0.567900 -0.493149 -6.024024 -2.113858
-0.415700 -0.977290 -4.588213 -0.473403
0.271900 -1.700153 -4.034559 -0.024978
-0.058100 0.332327 -4.653190 0.184332
0.136000 1.098667 -4.887193 -0.552962
-0.007400 0.685264 -3.290805 0.801097
0.036700 0.590092 -2.524285 0.035048
0.036700 -0.022626 -3.060921 1.596748
0.186800 2.086908 -3.207969 1.357565
-0.543200 3.146521 -4.055271 1.026027
0.163500 4.208920 -3.600957 1.710341
0.143500 5.201926 -4.030181 1.663328
-0.279500 3.873115 -2.525102 2.442431
0.333900 4.506855 -1.989518 3.032378
-0.220700 2.538885 -2.259648 2.227767
0.186200 1.957757 -1.453775 2.655871
0.597300 0.341295 -5.776464 1.223200
-0.567900 -0.420291 -5.736980 2.189022
-0.415700 1.189332 -6.784710 1.018204
0.271900 1.804752 -6.721666 0.210741
-0.051800 1.368186 -7.928574 1.917204
0.092200 0.566010 -7.934882 2.654565
-0.110200 1.271345 -9.244960 1.119856
0.045700 2.031860 -9.234322 0.337803
0.045700 1.493632 -10.069642 1.793110
0.353100 -0.104668 -9.513521 0.473649
-0.036100 -0.298813 -8.754082 -0.282438
-0.412100 -0.106922 -10.884886 -0.204441
0.100000 0.713073 -10.943313 -0.916235
0.100000 0.012650 -11.669751 0.543798
0.100000 -1.045623 -11.032947 -0.736918
-0.412100 -1.266859 -9.510980 1.470748
0.100000 -2.191315 -9.785404 0.964154
0.100000 -1.069666 -10.219312 2.274341
0.100000 -1.393398 -8.515471 1.888667
0.597300 2.654294 -7.747464 2.738036
-0.567900 3.618737 -8.506664 2.633420
-0.415700 2.664915 -6.689390 3.547613
0.271900 1.840843 -6.103757 3.547937
-0.002400 3.781664 -6.273677 4.398174
0.097800 4.584789 -5.896753 3.763537
-0.034300 3.267554 -5.119748 5.265477
0.029500 3.028766 -4.278941 4.613366
0.029500 2.335586 -5.427070 5.742091
0.011800 4.210584 -4.638458 6.346602
-0.125600 5.231109 -3.719037 6.040583
0.133000 5.371109 -3.375589 5.025594
-0.170400 6.044715 -3.208431 7.066093
0.143000 6.801964 -2.469517 6.837784
-0.107200 5.839858 -3.623214 8.392987
0.129700 6.430302 -3.203782 9.188620
-0.170400 4.848687 -4.568261 8.696726
0.143000 4.703088 -4.886324 9.719055
-0.125600 4.029692 -5.072902 7.673989
0.133000 3.244821 -5.776349 7.914396
0.597300 4.342847 -7.426875 5.252375
-0.567900 3.597452 -8.120005 5.944937
-0.516300 5.660429 -7.635961 5.191908
0.293600 6.195525 -7.014595 4.591880
0.039700 6.434727 -8.673794 5.896384
0.110500 7.443232 -8.625899 5.485896
0.056000 6.553117 -8.325167 7.395427
-0.017300 5.561529 -8.113772 7.795016
-0.017300 6.945631 -9.184094 7.933985
0.013600 7.478341 -7.137403 7.697123
-0.042500 7.230423 -6.295746 7.047425
-0.042500 7.309706 -6.822998 8.729172
0.805400 8.953327 -7.524574 7.539334
-0.818800 9.612838 -7.087403 6.569289
-0.818800 9.479990 -8.294450 8.378155
0.536600 6.014198 -10.145515 5.658213
-0.581900 6.616846 -11.039606 6.257625
-0.415700 5.049393 -10.426038 4.767836
0.271900 4.578214 -9.651010 4.319680
-0.027500 4.595166 -11.788569 4.440411
0.112300 4.209654 -12.252873 5.349360
-0.005000 3.466970 -11.771156 3.396275
0.033900 3.657645 -10.993531 2.660643
0.033900 3.501959 -12.710790 2.843749
-0.141500 2.064575 -11.651654 3.904816
-0.163800 1.588417 -10.708604 4.746495
0.206200 2.178247 -9.913055 5.179229
-0.341800 0.244337 -10.928424 4.976858
0.341200 -0.311750 -10.376959 5.628239
0.138000 -0.221886 -12.017130 4.276452
-0.260100 -1.481997 -12.625150 4.174583
0.157200 -2.313995 -12.232817 4.736429
-0.113400 -1.622585 -13.776201 3.379878
0.141700 -2.581132 -14.270764 3.303437
-0.197200 -0.500625 -14.304609 2.715612
0.144700 -0.587529 -15.210919 2.138084
-0.238700 0.754461 -13.677468 2.815615
0.170000 1.608268 -14.099893 2.308266
0.124300 0.927093 -12.514522 3.595260
0.597300 5.712442 -12.688771 3.902333
-0.567900 6.618218 -12.235762 3.194876
-0.347900 5.589685 -13.986858 4.191179
0.274700 4.885264 -14.211714 4.879164
-0.263700 6.461561 -15.056832 3.686528
0.156000 7.498421 -14.733093 3.777186
-0.000700 6.230826 -16.342405 4.561875
0.032700 5.174367 -16.570376 4.420381
0.032700 6.759520 -17.179041 4.105124
0.039000 6.669178 -16.210003 6.039534
0.028500 7.749452 -16.329588 6.122046
0.028500 6.435325 -15.211525 6.408937
0.048600 6.109597 -17.083663 7.089651
0.068700 6.250788 -16.638317 8.074458
0.068700 5.037130 -16.971262 6.930646
-0.529500 6.498310 -18.491255 6.906240
0.345600 7.409541 -18.677821 7.299886
0.807600 5.823445 -19.523276 6.363721
-0.862700 4.663770 -19.430067 5.799114
0.447800 4.131317 -18.592647 5.611177
0.447800 4.238738 -20.265802 5.423614
-0.862700 6.366581 -20.696733 6.334029
0.447800 7.368333 -20.817949 6.377610
0.447800 5.842200 -21.388964 5.818334
0.734100 6.159241 -15.406193 2.233870
-0.589400 4.978794 -15.494730 1.837378
-0.415700 7.200747 -15.618634 1.438962
0.271900 8.131172 -15.593351 1.836303
-0.027500 7.060157 -15.978802 0.028623
0.112300 6.483110 -15.213841 -0.488347
-0.005000 8.442897 -16.065918 -0.620510
0.033900 8.941010 -16.917262 -0.173373
0.033900 8.316973 -16.272195 -1.683464
-0.141500 9.373565 -14.897509 -0.478532
-0.163800 10.721858 -15.001426 -0.488970
0.206200 11.275433 -15.925425 -0.606155
-0.341800 11.287975 -13.754797 -0.342927
0.341200 12.295445 -13.582860 -0.348433
0.138000 10.333957 -12.769875 -0.267296
-0.260100 10.420942 -11.376114 -0.156745
0.157200 11.389513 -10.905596 -0.109466
-0.113400 9.239872 -10.618045 -0.122657
0.141700 9.280234 -9.539293 -0.059997
-0.197200 7.997356 -11.270798 -0.177480
0.144700 7.085825 -10.693788 -0.156180
-0.238700 7.923156 -12.671683 -0.274944
0.170000 6.953704 -13.139441 -0.318264
0.124300 9.089662 -13.466022 -0.340707
0.597300 6.292263 -17.293496 -0.147717
-0.567900 5.502042 -17.388772 -1.090243
-0.415700 6.407018 -18.255823 0.787176
0.271900 7.006259 -18.132658 1.590815
-0.087500 5.617473 -19.458101 0.675193
0.096900 5.749320 -19.837438 -0.338132
0.298500 6.138764 -20.648154 1.539760
-0.029700 5.366139 -21.415842 1.497246
-0.319200 7.517334 -21.247602 1.211295
0.079100 7.614425 -21.550908 0.168854
0.079100 8.224407 -20.461256 1.475508
0.079100 7.742329 -22.170856 1.745233
-0.319200 6.033896 -20.484596 3.083874
0.079100 5.041380 -20.223171 3.450856
0.079100 6.407627 -21.384370 3.572586
0.079100 6.716215 -19.682604 3.365550
0.597300 4.117479 -19.261805 0.956054
-0.567900 3.320804 -20.023939 0.434896
-0.516300 3.751643 -18.245957 1.810561
0.293600 4.386910 -17.479807 1.982466
0.038100 2.331340 -17.904529 2.028508
0.088000 1.693795 -18.785511 2.102627
-0.030300 2.239306 -17.043655 3.246226
-0.012200 3.057087 -16.326564 3.174728
-0.012200 1.266085 -16.553542 3.219096
0.799400 2.249318 -17.832240 4.594594
-0.801400 1.813729 -19.037141 4.588604
-0.801400 2.738004 -17.323993 5.613816
0.536600 1.768843 -17.174640 0.855123
-0.581900 0.596374 -17.420795 0.556720
-0.415700 2.467678 -16.281359 0.233448
0.271900 3.313041 -15.960582 0.683518
-0.059700 1.904542 -15.633748 -1.007777
0.086900 0.948865 -15.202917 -0.709169
0.130300 2.787187 -14.445206 -1.544020
0.018700 3.703509 -14.905915 -1.913070
-0.320400 2.201723 -13.840282 -2.797380
0.088200 1.286491 -13.345178 -2.472849
0.088200 2.867731 -13.077216 -3.200194
0.088200 1.984322 -14.562156 -3.584624
-0.043000 2.932847 -13.455538 -0.382709
0.023600 1.922037 -13.215154 -0.053196
0.023600 3.440620 -13.839576 0.502041
-0.066000 3.514564 -12.031217 -0.734057
0.018600 3.028885 -11.586726 -1.602766
0.018600 3.245954 -11.311757 0.039464
0.018600 4.603522 -11.990705 -0.759161
0.597300 1.625013 -16.673113 -2.100425
-0.567900 0.754095 -16.580514 -2.941107
-0.415700 2.491960 -17.677559 -2.164993
0.271900 3.202692 -17.643663 -1.448180
0.033700 2.418755 -18.748897 -3.165371
0.082300 2.272875 -18.399059 -4.187352
-0.182500 3.706528 -19.498925 -3.301807
0.060300 3.731438 -20.427447 -3.872188
0.060300 4.505507 -18.845203 -3.651623
0.060300 4.044430 -19.797961 -2.309588
0.597300 1.177500 -19.702229 -2.918982
-0.567900 0.757661 -20.520068 -3.745111
-0.415700 0.547639 -19.567104 -1.758431
0.271900 0.798886 -18.849868 -1.093187
-0.051800 -0.744860 -20.188836 -1.352829
0.092200 -0.906832 -21.042151 -2.011403
-0.110200 -0.718677 -20.656576 0.096690
0.045700 -0.443419 -19.817215 0.735284
0.045700 -1.742171 -20.944379 0.336933
0.353100 0.302817 -21.766051 0.365222
-0.036100 1.282076 -21.658514 -0.101240
-0.412100 0.422753 -21.903271 1.866693
0.100000 0.825839 -22.883694 2.120458
0.100000 1.003304 -21.066524 2.255165
0.100000 -0.581831 -21.884316 2.289244
-0.412100 -0.331900 -23.019890 -0.247540
0.100000 0.135974 -23.909197 0.174756
0.100000 -1.347652 -23.233658 0.085092
0.100000 -0.158834 -23.058978 -1.323003
0.597300 -1.915341 -19.148606 -1.637031
-0.567900 -2.811289 -19.434554 -2.435862
-0.516300 -1.791928 -17.925468 -1.004363
0.293600 -0.917520 -17.730301 -0.538074
0.039700 -2.771244 -16.857376 -1.089934
0.110500 -3.685241 -17.162997 -0.580715
0.056000 -2.115477 -15.737596 -0.197476
-0.017300 -1.912685 -16.219572 0.758907
-0.017300 -1.189381 -15.365923 -0.636005
0.013600 -3.092959 -14.690366 0.002115
-0.042500 -2.566379 -13.845214 0.445429
-0.042500 -3.655969 -14.457202 -0.901633
0.805400 -4.241016 -15.019682 0.927681
-0.818800 -4.373343 -16.243714 1.282452
-0.818800 -5.041696 -14.148056 1.231936
0.536600 -3.200159 -16.499798 -2.493873
-0.581900 -4.434461 -16.230219 -2.652601
-0.415700 -2.266998 -16.515515 -3.492028
0.271900 -1.369697 -16.847617 -3.168517
0.021300 -2.508139 -16.380254 -4.831677
0.112400 -3.011977 -15.426464 -4.988348
-0.123100 -1.217508 -16.367422 -5.628567
0.111200 -1.620035 -16.018073 -6.579368
0.111200 -0.515190 -15.653789 -5.197791
-0.311900 -0.443559 -18.020170 -5.858798
0.193300 0.557729 -17.672122 -6.671925
0.597300 -3.673496 -17.217945 -5.414131
-0.567900 -4.495961 -16.596793 -6.077265
-0.516300 -3.661401 -18.534853 -5.251686
0.293600 -2.929566 -18.852718 -4.632428
0.039700 -4.645205 -19.458293 -5.838055
0.110500 -4.978773 -19.002822 -6.770461
0.056000 -4.135439 -20.959178 -6.066890
-0.017300 -5.050992 -21.545119 -5.986060
-0.017300 -3.678654 -21.116772 -7.043936
0.013600 -3.229549 -21.455996 -4.937730
-0.042500 -2.280527 -20.920101 -4.953975
-0.042500 -3.645475 -21.311826 -3.940573
0.805400 -2.934033 -22.958471 -5.098547
-0.818800 -1.811649 -23.390567 -5.495589
-0.818800 -3.792407 -23.744272 -4.808983
0.536600 -5.898186 -19.611088 -4.979732
-0.581900 -6.987565 -19.664107 -5.546474
-0.347900 -5.734999 -19.596646 -3.646068
0.274700 -4.822232 -19.507397 -3.223003
-0.263700 -6.803866 -19.847010 -2.723787
0.156000 -7.433742 -20.592041 -3.209885
-0.000700 -6.297329 -20.465738 -1.388672
0.032700 -7.079436 -20.955433 -0.808490
0.032700 -5.572475 -21.251312 -1.602161
0.039000 -5.665909 -19.377565 -0.530122
0.028500 -4.946873 -18.871558 -1.174365
0.028500 -6.444629 -18.748993 -0.098160
0.048600 -4.954311 -20.051781 0.597321
0.068700 -5.668796 -20.565757 1.240309
0.068700 -4.282311 -20.773184 0.132469
-0.529500 -4.134088 -19.074229 1.326527
0.345600 -4.208641 -18.099046 1.074407
0.807600 -3.170791 -19.243625 2.168231
-0.862700 -2.849377 -20.367646 2.661805
0.447800 -3.114595 -21.248307 2.244441
0.447800 -2.037280 -20.274432 3.255035
-0.862700 -2.586431 -18.239366 2.596771
0.447800 -2.932556 -17.354287 2.254814
0.447800 -1.904275 -18.330060 3.336051
0.734100 -7.748796 -18.625184 -2.465600
-0.589400 -8.852776 -18.758159 -1.921235
-0.415700 -7.288520 -17.425972 -2.735901
0.271900 -6.288272 -17.295080 -2.785524
-0.001400 -8.032408 -16.142088 -2.642834
0.087600 -9.110343 -16.294584 -2.588962
-0.015200 -7.576100 -15.521395 -1.313577
0.029500 -7.568325 -16.361775 -0.619456
0.029500 -6.550653 -15.159639 -1.388988
-0.001100 -8.451816 -14.465365 -0.615093
-0.190600 -7.960903 -13.133748 -0.608543
0.169900 -6.926945 -12.994044 -0.887479
-0.234100 -8.767598 -11.998603 -0.265158
0.165600 -8.364982 -11.010971 -0.435104
0.322600 -10.146223 -12.208683 0.125780
-0.557900 -10.909057 -11.115946 0.423439
0.399200 -10.356522 -10.358634 0.630293
-0.234100 -10.705875 -13.541263 0.061458
0.165600 -11.733182 -13.694805 0.357200
-0.190600 -9.874136 -14.641319 -0.319655
0.169900 -10.156916 -15.676009 -0.445580
0.597300 -7.873773 -15.205986 -3.863686
-0.567900 -8.824291 -14.954899 -4.652830
-0.415700 -6.624806 -14.822643 -4.124859
0.271900 -5.892459 -15.184971 -3.531158
-0.051800 -6.361460 -13.618677 -4.932732
0.092200 -6.975324 -12.862538 -4.443315
-0.110200 -4.893330 -13.096922 -4.807029
0.045700 -4.236549 -13.792186 -5.329856
0.045700 -4.716065 -12.189537 -5.384370
0.353100 -4.396411 -12.859773 -3.331025
-0.036100 -4.758935 -13.723824 -2.774156
-0.412100 -2.909865 -12.788697 -3.145639
0.100000 -2.605345 -12.797850 -2.099082
0.100000 -2.489211 -13.703476 -3.563160
0.100000 -2.434105 -11.969393 -3.684618
-0.412100 -4.954073 -11.603389 -2.781648
0.100000 -4.712541 -11.545567 -1.720320
0.100000 -4.464205 -10.681454 -3.094961
0.100000 -6.020282 -11.504646 -2.985486
0.597300 -6.773397 -13.716402 -6.432403
-0.567900 -7.456880 -12.812958 -6.890912
-0.415700 -6.494115 -14.835966 -7.057439
0.271900 -5.992552 -15.559457 -6.562366
0.033700 -6.952795 -15.283480 -8.394612
0.082300 -6.739416 -14.444101 -9.056446
-0.182500 -6.333362 -16.570295 -8.990072
0.060300 -6.170969 -17.307858 -8.204116
0.060300 -6.968623 -17.063055 -9.726086
0.060300 -5.408843 -16.274786 -9.486097
0.597300 -8.517913 -15.316271 -8.403043
-0.567900 -9.123575 -14.558859 -9.193241
-0.254800 -9.194540 -16.076522 -7.498397
0.019200 -8.631845 -17.304971 -6.850927
0.039100 -7.799499 -17.157917 -6.162688
0.039100 -8.370079 -18.041448 -7.610660
0.018900 -9.680008 -17.774064 -5.870197
0.021300 -9.506016 -17.456873 -4.841987
0.021300 -9.764129 -18.859789 -5.917429
-0.007000 -10.980618 -17.135392 -6.447627
0.025300 -11.393479 -16.677355 -5.548828
0.025300 -11.602923 -17.946462 -6.825791
-0.026600 -10.687840 -16.096995 -7.581368
0.064100 -11.124407 -16.421359 -8.525985
0.589600 -11.378064 -14.765739 -7.241103
-0.574800 -12.424547 -14.479537 -7.770608
-0.347900 -10.799535 -13.867780 -6.389333
0.274700 -9.939250 -14.205651 -5.982094
-0.240000 -11.453698 -12.665395 -5.907486
0.142600 -12.519397 -12.750186 -6.120125
-0.009400 -11.122997 -12.574069 -4.422632
0.036200 -10.056224 -12.764714 -4.305329
0.036200 -11.212389 -11.544503 -4.076087
0.018700 -11.882258 -13.528982 -3.472117
0.010300 -11.561909 -14.543906 -3.707481
0.010300 -11.493681 -13.324816 -2.474399
-0.047900 -13.417841 -13.555299 -3.566084
0.062100 -13.795257 -12.559968 -3.331597
0.062100 -13.697031 -13.784148 -4.594569
-0.014300 -14.163357 -14.634462 -2.778983
0.113500 -13.747937 -15.590697 -3.097001
0.113500 -13.881847 -14.665449 -1.726419
-0.385400 -15.613082 -14.591858 -3.110380
0.340000 -15.735592 -14.617552 -4.112592
0.340000 -16.125527 -15.361555 -2.704091
0.340000 -15.950469 -13.687214 -2.813922
0.734100 -11.034611 -11.357082 -6.610158
-0.589400 -11.393488 -10.246636 -6.259437
-0.415700 -10.318159 -11.500758 -7.721409
0.271900 -10.083083 -12.466656 -7.899954
-0.025200 -10.048456 -10.529269 -8.730004
0.069800 -9.850058 -11.078334 -9.650473
0.069800 -10.944100 -9.943533 -8.936958
0.597300 -8.993977 -9.482941 -8.426467
-0.567900 -8.983132 -8.373738 -8.995298
-0.415700 -8.141602 -9.768648 -7.423170
0.271900 -8.128155 -10.742202 -7.154638
-0.002400 -7.071272 -8.817395 -7.096088
0.097800 -7.415713 -7.824618 -6.806505
-0.034300 -6.338801 -9.320809 -5.854111
0.029500 -5.944558 -10.306465 -6.101428
0.029500 -5.502093 -8.624966 -5.792208
0.011800 -7.141222 -9.258266 -4.534950
-0.125600 -8.182381 -10.133431 -4.260131
0.133000 -8.355586 -10.958828 -4.934762
-0.170400 -8.919657 -9.978969 -3.095933
0.143000 -9.692630 -10.701531 -2.879567
-0.107200 -8.569625 -8.993366 -2.170609
0.129700 -9.181648 -8.973705 -1.280980
-0.170400 -7.398755 -8.212942 -2.346947
0.143000 -7.035938 -7.531997 -1.591250
-0.125600 -6.691824 -8.320553 -3.543173
0.133000 -5.811695 -7.696399 -3.590172
0.597300 -6.048879 -8.699598 -8.306969
-0.567900 -5.412607 -9.656845 -8.699003
-0.415700 -5.879037 -7.544673 -8.906443
0.271900 -6.451837 -6.765103 -8.616159
-0.025200 -4.993731 -7.339918 -10.041527
0.069800 -5.117695 -8.174450 -10.731659
0.069800 -5.163274 -6.452551 -10.651395
0.597300 -3.456204 -7.374639 -9.761114
-0.567900 -2.662982 -7.429140 -10.737939
-0.415700 -3.058828 -7.242457 -8.497094
0.271900 -3.806295 -7.105841 -7.831716
-0.025200 -1.715349 -7.350451 -8.103358
0.069800 -1.411865 -8.358807 -8.384824
0.069800 -1.135799 -6.559845 -8.579973
0.597300 -1.472409 -7.289750 -6.576407
-0.567900 -2.337729 -7.387208 -5.725462
-0.415700 -0.179424 -7.345977 -6.252520
0.271900 0.485987 -7.472823 -7.005528
-0.087500 0.370825 -7.488315 -4.895495
0.096900 -0.357569 -7.135435 -4.172111
0.298500 0.703249 -8.961929 -4.567230
-0.029700 1.389693 -9.340354 -5.320816
-0.319200 1.373771 -9.120125 -3.197050
0.079100 1.537902 -10.176270 -2.987666
0.079100 2.346118 -8.630154 -3.186959
0.079100 0.746989 -8.684130 -2.419439
-0.319200 -0.541574 -9.856952 -4.562944
0.079100 -1.017071 -9.838118 -5.540391
0.079100 -0.254460 -10.885061 -4.341752
0.079100 -1.249825 -9.509152 -3.812562
0.597300 1.643058 -6.651201 -4.790634
-0.567900 2.544309 -6.812050 -5.609355
-0.415700 1.734232 -5.787973 -3.782565
0.271900 0.969224 -5.780273 -3.116777
-0.003100 2.980338 -5.162719 -3.345355
0.085000 3.679818 -5.156288 -4.177238
-0.003600 2.728942 -3.696718 -2.948723
0.017100 2.364137 -3.167637 -3.830123
0.017100 1.956430 -3.652017 -2.181912
-0.064500 3.989062 -2.981588 -2.423976
0.035200 4.316574 -3.461406 -1.501653
0.035200 4.792814 -3.069891 -3.155296
0.695100 3.760329 -1.498117 -2.138131
-0.608600 2.924737 -0.832266 -2.743216
-0.940700 4.503223 -0.907348 -1.230996
0.425100 4.338707 0.051046 -0.970969
0.425100 5.182640 -1.455707 -0.698913
0.597300 3.590424 -6.008537 -2.221051
-0.567900 2.869609 -6.504108 -1.352689
-0.415700 4.911586 -6.176621 -2.248536
0.271900 5.433345 -5.756518 -3.009136
-0.087500 5.673114 -6.912855 -1.227474
0.096900 4.982902 -7.294394 -0.473819
0.298500 6.397562 -8.138362 -1.824343
-0.029700 6.974952 -8.604757 -1.029373
-0.319200 5.389228 -9.175232 -2.334741
0.079100 4.684489 -9.418240 -1.539577
0.079100 4.840958 -8.783639 -3.191104
0.079100 5.912563 -10.084952 -2.629068
-0.319200 7.368466 -7.801407 -2.963384
0.079100 7.914989 -8.700232 -3.248116
0.079100 6.823860 -7.428389 -3.828421
0.079100 8.085817 -7.051967 -2.629821
0.597300 6.646980 -6.004612 -0.477426
-0.567900 7.009919 -4.922316 -0.946632
-0.415700 7.105391 -6.459812 0.686469
0.271900 6.756514 -7.351160 1.027439
-0.024900 8.290330 -5.899056 1.344919
0.084300 8.140603 -4.827778 1.474263
0.211700 8.443495 -6.541404 2.724088
0.035200 8.368559 -7.626731 2.639185
0.035200 9.412890 -6.282650 3.147902
-0.654600 7.428702 -6.051003 3.574812
0.427500 7.668124 -5.112569 3.760028
0.597300 9.559029 -6.123906 0.496052
-0.567900 9.577550 -7.053623 -0.315113
-0.254800 10.629172 -5.318190 0.664051
0.019200 10.676847 -4.114147 1.486276
0.039100 10.665746 -4.382992 2.537384
0.039100 9.837417 -3.452647 1.272346
0.018900 11.988708 -3.406238 1.143414
0.021300 12.431223 -2.929317 2.018682
0.021300 11.814121 -2.672042 0.356139
-0.007000 12.871775 -4.531059 0.607538
0.025300 13.329373 -5.064285 1.440796
0.025300 13.636399 -4.151727 -0.068194
-0.026600 11.867758 -5.433945 -0.112180
0.064100 11.665935 -5.001783 -1.089375
0.589600 12.393218 -6.880070 -0.266772
-0.574800 12.424454 -7.625625 0.720346
-0.254800 12.785214 -7.315449 -1.482685
0.019200 12.708221 -6.574064 -2.737907
0.039100 13.358906 -5.701387 -2.720142
0.039100 11.676024 -6.271286 -2.921543
0.018900 13.154657 -7.539794 -3.836669
0.021300 14.233146 -7.466883 -3.982137
0.021300 12.628011 -7.359555 -4.773786
-0.007000 12.808947 -8.901202 -3.238569
0.025300 13.378400 -9.709225 -3.700598
0.025300 11.738669 -9.080411 -3.343644
-0.026600 13.146870 -8.709184 -1.756983
0.064100 12.526810 -9.379020 -1.165586
0.589600 14.619262 -9.047571 -1.468451
-0.574800 14.988858 -10.217780 -1.529761
-0.415700 15.455435 -8.047866 -1.190814
0.271900 15.067306 -7.118347 -1.103604
0.014300 16.914114 -8.137982 -1.111192
0.104800 17.241876 -9.014079 -1.667548
-0.204100 17.485577 -6.891978 -1.804372
0.079700 18.566211 -6.984695 -1.877768
0.079700 17.090035 -6.816116 -2.813980
0.713000 17.134416 -5.632162 -1.031190
-0.593100 15.983951 -5.209258 -0.993876
-0.919100 18.077658 -5.049085 -0.334678
0.419600 17.776053 -4.326866 0.310563
0.419600 19.015100 -5.433001 -0.313629
0.597300 17.457493 -8.277253 0.324435
-0.567900 16.733076 -8.124885 1.305224
-0.516300 18.759253 -8.524717 0.443240
0.293600 19.281682 -8.709906 -0.405157
0.039700 19.456802 -8.712171 1.713769
0.110500 18.931712 -9.492538 2.256203
0.056000 20.877791 -9.201528 1.417255
-0.017300 20.826218 -10.096408 0.794305
-0.017300 21.405367 -8.420498 0.870503
0.013600 21.650681 -9.536941 2.697807
-0.042500 21.692016 -8.671103 3.353314
-0.042500 21.113602 -10.323699 3.223803
0.805400 23.075361 -10.010629 2.426424
-0.818800 23.597902 -9.818547 1.304600
-0.818800 23.639777 -10.668250 3.327118
0.536600 19.499370 -7.454428 2.600722
-0.581900 19.921761 -6.380991 2.156839
-0.415700 19.170199 -7.622868 3.887878
0.271900 18.906666 -8.552516 4.198474
0.014300 19.221294 -6.569345 4.904147
0.104800 19.791102 -5.739286 4.489807
-0.204100 17.796634 -6.048083 5.175451
0.079700 17.861085 -5.188740 5.835979
0.079700 17.369207 -5.697527 4.236877
0.713000 16.837119 -7.060119 5.787784
-0.593100 15.981321 -7.616770 5.114312
-0.919100 16.888368 -7.327979 7.070384
0.419600 16.209351 -7.976708 7.440892
0.419600 17.543886 -6.853410 7.683148
0.597300 19.962974 -6.977490 6.192563
-0.567900 20.230295 -8.156141 6.432096
-0.415700 20.278660 -5.979524 7.025441
0.271900 20.065779 -5.039707 6.705331
-0.087500 20.873217 -6.115036 8.372914
0.096900 21.812777 -6.662610 8.291932
0.298500 21.172836 -4.710956 8.956500
-0.029700 20.243630 -4.142786 8.979109
-0.319200 21.734175 -4.723450 10.383359
0.079100 21.954736 -3.706178 10.697850
0.079100 20.993758 -5.104691 11.079890
0.079100 22.642061 -5.327165 10.433008
-0.319200 22.188672 -3.939324 8.105317
0.079100 21.809691 -3.787549 7.099928
0.079100 22.373440 -2.956213 8.536909
0.079100 23.127060 -4.489601 8.051313
0.597300 19.947083 -6.886525 9.328197
-0.567900 18.723695 -6.837726 9.189746
-0.415700 20.519118 -7.554074 10.333458
0.271900 21.532894 -7.619248 10.340495
0.033700 19.814215 -8.034893 11.524666
0.082300 18.740441 -8.056140 11.336800
-0.182500 20.270705 -9.468876 11.796448
0.060300 21.351168 -9.494681 11.935056
0.060300 19.770544 -9.853843 12.683666
0.060300 20.017210 -10.096534 10.945124
0.597300 20.052813 -7.107758 12.732970
-0.567900 21.173927 -7.004995 13.244333
-0.415700 19.003341 -6.435201 13.212973
0.271900 18.082487 -6.616777 12.808121
-0.059700 19.089480 -5.471610 14.323209
0.086900 20.111832 -5.099870 14.379393
0.130300 18.181719 -4.247095 14.053422
0.018700 17.160466 -4.611081 13.953448
-0.320400 18.201184 -3.247980 15.223219
0.088200 19.217163 -2.924056 15.447111
0.088200 17.594001 -2.376293 14.974485
0.088200 17.769650 -3.702539 16.110533
-0.043000 18.532923 -3.508116 12.737128
0.023600 18.510590 -4.215664 11.908769
0.023600 17.756416 -2.767524 12.541553
-0.066000 19.888329 -2.786425 12.708556
0.018600 20.697038 -3.480022 12.934862
0.018600 20.048984 -2.368641 11.714242
0.018600 19.899574 -1.969025 13.428384
0.597300 18.793845 -6.176803 15.657313
-0.567900 17.838267 -6.942201 15.774908
-0.415700 19.635448 -5.938729 16.669904
0.271900 20.433326 -5.349829 16.488381
-0.001400 19.525831 -6.572691 17.996215
0.087600 18.870966 -7.440881 17.917930
-0.015200 20.913934 -7.081753 18.409953
0.029500 21.298420 -7.720339 17.615392
0.029500 21.588395 -6.229011 18.501472
-0.001100 20.935546 -7.880596 19.701793
-0.190600 20.203214 -9.081572 19.800858
0.169900 19.631016 -9.438982 18.957779
-0.234100 20.202621 -9.812783 21.005137
0.165600 19.638585 -10.728412 21.092628
0.322600 20.943324 -9.348721 22.113130
-0.557900 20.953728 -10.061753 23.269290
0.399200 20.319644 -10.795046 23.225323
-0.234100 21.680231 -8.150797 22.011991
0.165600 22.231253 -7.800116 22.871645
-0.190600 21.674336 -7.417291 20.809345
0.169900 22.238049 -6.498295 20.743696
0.597300 18.901420 -5.669103 19.075307
-0.567900 18.382900 -6.167589 20.072221
-0.415700 18.909883 -4.349139 18.874903
0.271900 19.306771 -3.997726 18.018447
0.014300 18.166035 -3.396330 19.696020
0.104800 17.371872 -3.923872 20.223781
-0.204100 19.104488 -2.795776 20.766005
0.079700 19.572631 -3.597773 21.335407
0.079700 19.881731 -2.200054 20.288453
0.713000 18.326942 -1.924634 21.736470
-0.593100 17.123487 -2.020799 21.850262
-0.919100 18.940625 -1.038547 22.477653
0.419600 18.359352 -0.494807 23.090025
0.419600 19.947403 -0.956197 22.518130
0.597300 17.545011 -2.309226 18.786790
-0.567900 18.317820 -1.564149 18.184962
-0.254800 16.209527 -2.198319 18.647042
0.019200 15.558798 -1.128666 17.913770
0.039100 15.548455 -1.381871 16.853332
0.039100 16.056265 -0.172228 18.071517
0.018900 14.133211 -1.082071 18.455210
0.021300 13.433004 -0.654996 17.737006
0.021300 14.116923 -0.524119 19.391465
-0.007000 13.840163 -2.555031 18.725228
0.025300 13.498552 -3.025446 17.801358
0.025300 13.096287 -2.675280 19.513081
-0.026600 15.199609 -3.130176 19.144072
0.064100 15.256857 -3.151513 20.229926
0.589600 15.396993 -4.542840 18.585567
-0.574800 16.029066 -4.732324 17.548023
-0.415700 14.891551 -5.559205 19.272326
0.271900 14.473457 -5.415292 20.180391
-0.002400 15.120989 -6.940886 18.906953
0.097800 16.174658 -7.162417 18.737210
-0.034300 14.748446 -7.813903 20.118256
0.029500 15.284411 -7.432141 20.987220
0.029500 13.684444 -7.710274 20.331024
0.011800 15.065926 -9.242317 19.823068
-0.125600 14.123402 -10.174522 19.478984
0.133000 13.066179 -9.955556 19.506093
-0.170400 14.472099 -11.543430 19.116547
0.143000 13.760746 -12.247504 18.710771
-0.107200 15.797501 -11.881966 19.178228
0.129700 16.053805 -12.915236 18.996381
-0.170400 16.760867 -10.960420 19.602201
0.143000 17.788339 -11.286430 19.535726
-0.125600 16.438459 -9.634967 19.904854
0.133000 17.140493 -8.992883 20.416006
0.597300 14.444412 -7.463802 17.645184
-0.567900 13.288270 -7.850172 17.747959
-0.347900 15.150007 -7.565913 16.503438
0.274700 16.095679 -7.189728 16.515250
-0.263700 14.667916 -8.080635 15.193961
0.156000 15.384082 -7.758706 14.436342
-0.000700 14.666760 -9.625833 15.174843
0.032700 14.108344 -9.982578 16.041135
0.032700 14.136244 -9.970422 14.287196
0.039000 16.050212 -10.304766 15.170122
0.028500 16.582931 -10.028506 16.080845
0.028500 15.894595 -11.382658 15.197424
0.048600 16.952508 -9.992108 13.961246
0.068700 17.323731 -8.970778 14.067280
0.068700 17.815455 -10.659566 13.980372
-0.529500 16.273978 -10.096888 12.654025
0.345600 16.101248 -9.206872 12.183670
0.807600 15.931907 -11.171367 11.959791
-0.862700 16.144102 -12.390207 12.340931
0.447800 16.783031 -12.613426 13.087684
0.447800 15.748855 -13.166882 11.822673
-0.862700 15.348888 -11.051395 10.809699
0.447800 15.248533 -10.104622 10.453781
0.447800 15.389007 -11.845609 10.180458
0.734100 13.320300 -7.467556 14.743228
-0.589400 12.340180 -8.207948 14.564866
-0.254800 13.244307 -6.131189 14.569009
0.019200 14.382381 -5.220071 14.552089
0.039100 15.188779 -5.606915 13.930869
0.039100 14.730059 -5.061024 15.568310
0.018900 13.876732 -3.897446 13.985607
0.021300 13.941555 -3.905966 12.898148
0.021300 14.416523 -3.045180 14.400660
-0.007000 12.415880 -3.913911 14.417803
0.025300 11.814184 -3.236061 13.811907
0.025300 12.353850 -3.623418 15.466942
-0.026600 12.013161 -5.393480 14.268105
0.064100 11.246484 -5.638593 15.002702
0.589600 11.463195 -5.709491 12.864147
-0.574800 11.992329 -6.563166 12.153061
-0.415700 10.412245 -5.016799 12.417225
0.271900 9.938894 -4.392770 13.064615
-0.027500 10.053914 -4.978637 10.989124
0.112300 10.132623 -5.982946 10.572539
-0.005000 8.598921 -4.527474 10.804169
0.033900 8.329699 -4.678241 9.758375
0.033900 7.958076 -5.175393 11.399954
-0.141500 8.304048 -3.100248 11.158572
-0.163800 7.897334 -2.670782 12.371270
0.206200 7.709826 -3.312390 13.220637
-0.341800 7.791121 -1.295979 12.366061
0.341200 7.568392 -0.730053 13.190504
0.138000 8.033361 -0.772638 11.119446
-0.260100 8.005943 0.532407 10.616072
0.157200 7.765126 1.359435 11.265872
-0.113400 8.309879 0.748096 9.264151
0.141700 8.286060 1.749753 8.861008
-0.197200 8.663184 -0.336313 8.443003
0.144700 8.909859 -0.152764 7.405821
-0.238700 8.702422 -1.645139 8.965454
0.170000 8.983203 -2.467088 8.324229
0.124300 8.378754 -1.900293 10.318534
0.597300 11.015677 -4.088098 10.186909
-0.567900 11.480853 -4.488812 9.118852
-0.415700 11.353271 -2.902243 10.713082
0.271900 10.927240 -2.636190 11.589254
-0.027500 11.994270 -1.832222 9.938479
0.112300 11.457789 -1.752007 8.992013
-0.005000 11.821569 -0.475903 10.636231
0.033900 12.363562 0.265721 10.053073
0.033900 10.771848 -0.198845 10.566254
-0.141500 12.232102 -0.331387 12.076013
-0.163800 11.376629 -0.084529 13.097006
0.206200 10.300952 0.010080 12.991596
-0.341800 12.081783 0.131501 14.265731
0.341200 11.651456 0.418088 15.143108
0.138000 13.439216 0.066251 14.047949
-0.260100 14.543754 0.289489 14.880381
0.157200 14.393177 0.584090 15.907837
-0.113400 15.839141 0.150919 14.355822
0.141700 16.701613 0.326808 14.985112
-0.197200 16.009272 -0.193989 13.003747
0.144700 17.006359 -0.277267 12.594052
-0.238700 14.891411 -0.388438 12.168613
0.170000 15.046905 -0.592101 11.121306
0.124300 13.572801 -0.265304 12.664432
0.597300 13.444726 -2.103651 9.533924
-0.567900 13.938433 -1.458352 8.609940
-0.516300 14.096502 -3.118630 10.114950
0.293600 13.624006 -3.626895 10.845664
0.039700 15.397653 -3.619145 9.642213
0.110500 16.110678 -2.798618 9.698029
0.056000 15.923823 -4.747991 10.546137
-0.017300 16.904904 -5.049173 10.179305
-0.017300 16.042337 -4.364264 11.559122
0.013600 15.006431 -5.976109 10.591189
-0.042500 14.143300 -5.732199 11.206404
-0.042500 14.648066 -6.203515 9.586220
0.805400 15.704267 -7.220728 11.149595
-0.818800 16.384289 -7.156050 12.195697
-0.818800 15.548221 -8.310896 10.546758
0.536600 15.374032 -4.072510 8.171174
-0.581900 16.424852 -4.153110 7.544255
-0.347900 14.186228 -4.298783 7.588875
0.274700 13.361041 -4.233056 8.175389
-0.263700 13.997726 -4.530059 6.150050
0.156000 14.494643 -5.461768 5.886806
-0.000700 12.485342 -4.618423 5.871940
0.032700 11.986792 -5.115817 6.699331
0.032700 12.068340 -3.611635 5.807758
0.039000 12.123874 -5.386184 4.599581
0.028500 11.051004 -5.282020 4.447197
0.028500 12.655407 -4.962159 3.748191
0.048600 12.444920 -6.876996 4.725218
0.068700 13.520924 -7.007888 4.812847
0.068700 11.992160 -7.265337 5.635309
-0.529500 11.976544 -7.633612 3.555444
0.345600 12.467524 -7.473553 2.680352
0.807600 11.097421 -8.615999 3.552629
-0.862700 10.365314 -8.939742 4.578500
0.447800 10.309531 -8.303292 5.375868
0.447800 9.793524 -9.771653 4.531621
-0.862700 10.917530 -9.298224 2.465906
0.447800 11.418099 -9.003969 1.634838
0.447800 10.259127 -10.063330 2.457187
0.734100 14.639569 -3.426989 5.301662
-0.589400 15.319266 -3.715235 4.321624
-0.415700 14.496719 -2.172110 5.726700
0.271900 14.008058 -2.025680 6.600002
-0.001400 15.021937 -0.984340 5.046676
0.087600 15.061570 -1.200255 3.977850
-0.015200 14.041579 0.181671 5.224954
0.029500 13.929872 0.396826 6.286887
0.029500 14.463254 1.062784 4.745870
-0.001100 12.682042 -0.087602 4.608910
-0.190600 11.615275 -0.540562 5.409099
0.169900 11.745662 -0.635270 6.478503
-0.234100 10.381398 -0.866482 4.814169
0.165600 9.560694 -1.220489 5.417301
0.322600 10.211360 -0.726533 3.420338
-0.557900 9.037678 -1.095229 2.847811
0.399200 9.078558 -1.013825 1.865130
-0.234100 11.267760 -0.238972 2.623779
0.165600 11.128724 -0.114473 1.558460
-0.190600 12.501598 0.077756 3.221798
0.169900 13.314068 0.451331 2.614436
0.597300 16.469035 -0.654650 5.453076
-0.567900 16.861212 0.505651 5.529184
-0.415700 17.280591 -1.685683 5.704278
0.271900 16.881953 -2.615144 5.668888
-0.003100 18.709085 -1.579150 6.011329
0.085000 19.033892 -0.543326 5.914411
-0.003600 18.937110 -2.019066 7.474210
0.017100 18.642907 -3.062021 7.568102
0.017100 20.001853 -1.978253 7.696844
-0.064500 18.167793 -1.215107 8.542463
0.035200 17.128236 -1.078988 8.246263
0.035200 18.169155 -1.793793 9.465463
0.695100 18.789703 0.136131 8.871404
-0.608600 19.993680 0.326449 8.789323
-0.940700 18.021805 1.084460 9.353822
0.425100 18.419979 2.009960 9.504481
0.425100 17.010387 0.978399 9.374950
0.597300 19.521719 -2.430888 5.005795
-0.567900 19.987634 -3.509198 5.381845
-0.254800 19.667704 -2.024085 3.724153
0.019200 19.131450 -0.813519 3.111571
0.039100 19.838438 0.003818 3.233468
0.039100 18.168703 -0.524465 3.520636
0.018900 18.963482 -1.134226 1.629136
0.021300 19.060781 -0.242284 1.010121
0.021300 17.997459 -1.610419 1.465103
-0.007000 20.082053 -2.133568 1.355582
0.025300 20.993299 -1.589106 1.107851
0.025300 19.822556 -2.812553 0.542907
-0.026600 20.251326 -2.881254 2.684650
0.064100 19.665189 -3.800206 2.639462
0.589600 21.727668 -3.233665 2.917815
-0.574800 22.538773 -2.357810 3.221534
-0.415700 22.081554 -4.504796 2.700946
0.271900 21.334007 -5.158683 2.485000
-0.087500 23.468303 -5.022344 2.757200
0.096900 24.143725 -4.210439 3.028450
0.298500 23.599156 -6.108514 3.846051
-0.029700 22.845593 -6.870188 3.667475
-0.319200 24.972743 -6.790044 3.867893
0.079100 25.041809 -7.478785 4.710247
0.079100 25.125370 -7.362187 2.953920
0.079100 25.754361 -6.037570 3.961599
-0.319200 23.355052 -5.510700 5.234308
0.079100 24.094655 -4.736539 5.444999
0.079100 22.360313 -5.073534 5.277060
0.079100 23.427523 -6.285553 5.996648
0.597300 23.942447 -5.533087 1.391430
-0.567900 25.125469 -5.413908 1.071118
-0.415700 23.036500 -6.048484 0.553484
0.271900 22.073849 -6.124912 0.856904
-0.024900 23.305074 -6.321789 -0.864678
0.084300 23.906468 -5.502469 -1.257085
0.211700 24.128425 -7.612966 -1.024399
0.035200 24.654180 -7.575006 -1.977536
0.035200 24.876654 -7.678463 -0.234268
-0.654600 23.324008 -8.772332 -1.005302
0.427500 23.385808 -9.153212 -0.090695
0.597300 22.013166 -6.369664 -1.696480
-0.567900 20.911660 -6.160612 -1.178509
-0.415700 22.154481 -6.658326 -2.992409
0.271900 23.084154 -6.880820 -3.328835
-0.001400 21.064398 -6.911776 -3.937852
0.087600 20.133866 -6.544133 -3.510517
-0.015200 21.317399 -6.129504 -5.239198
0.029500 22.213895 -6.532041 -5.711014
0.029500 20.490971 -6.319899 -5.918111
-0.001100 21.465919 -4.618156 -5.113921
-0.190600 20.715398 -3.885020 -4.169854
0.169900 20.020700 -4.384438 -3.509958
-0.234100 20.863724 -2.489012 -4.072109
0.165600 20.295106 -1.940695 -3.337146
0.322600 21.753344 -1.809071 -4.930139
-0.557900 21.911087 -0.460740 -4.836407
0.399200 21.354885 -0.077643 -4.126405
-0.234100 22.485277 -2.536860 -5.893217
0.165600 23.155441 -2.016266 -6.558279
-0.190600 22.342312 -3.935325 -5.981942
0.169900 22.901608 -4.485524 -6.725859
0.597300 20.830202 -8.416527 -4.186437
-0.567900 20.097801 -8.779058 -5.108604
-0.347900 21.420128 -9.306725 -3.373467
0.274700 22.052228 -8.957425 -2.660223
-0.240000 21.079757 -10.740003 -3.349248
0.142600 20.992374 -11.095750 -4.379282
-0.009400 22.169147 -11.557041 -2.645867
0.036200 22.322937 -11.164014 -1.640543
0.036200 21.835558 -12.592692 -2.562638
0.018700 23.479019 -11.528833 -3.444622
0.010300 23.289939 -11.915400 -4.445320
0.010300 23.839127 -10.504302 -3.535366
-0.047900 24.573848 -12.378062 -2.798582
0.062100 24.215631 -13.397455 -2.648762
0.062100 25.418904 -12.401425 -3.482018
-0.014300 25.017174 -11.771427 -1.467453
0.113500 25.231859 -10.709170 -1.618548
0.113500 24.198813 -11.842432 -0.745522
-0.385400 26.218266 -12.451225 -0.937727
0.340000 27.028459 -12.291218 -1.533628
0.340000 26.480680 -12.046203 -0.036570
0.340000 26.069663 -13.442965 -0.810155
0.734100 19.728930 -10.950420 -2.675719
-0.589400 19.386551 -10.248799 -1.726273
-0.415700 18.957252 -11.921051 -3.152132
0.271900 19.340674 -12.480328 -3.907047
-0.051800 17.505339 -11.959211 -2.937715
0.092200 17.170824 -10.937788 -2.762675
-0.110200 16.817132 -12.428363 -4.239844
0.045700 17.109074 -13.461479 -4.433005
0.045700 15.737209 -12.410954 -4.082847
0.353100 17.122511 -11.589415 -5.496648
-0.036100 18.183442 -11.655821 -5.736962
-0.412100 16.326082 -12.149593 -6.673628
0.100000 15.257835 -12.093198 -6.466100
0.100000 16.550874 -11.579936 -7.575015
0.100000 16.611717 -13.187910 -6.843899
-0.412100 16.742213 -10.116907 -5.327501
0.100000 17.400632 -9.646274 -4.597984
0.100000 16.871862 -9.599442 -6.277819
0.100000 15.707387 -10.031900 -4.997948
0.597300 17.032607 -12.728786 -1.683348
-0.567900 16.036879 -13.452432 -1.776298
-0.415700 17.707021 -12.636351 -0.520400
0.271900 18.624414 -12.216471 -0.473518
0.021300 17.384314 -13.523230 0.618216
0.112400 16.480273 -14.085025 0.383261
-0.123100 18.630956 -14.369561 0.900555
0.111200 19.588982 -13.898685 1.120925
0.111200 18.431435 -14.900549 1.831329
-0.311900 18.917312 -15.536430 -0.530586
0.193300 19.851768 -16.249436 0.104481
0.597300 16.959664 -12.739559 1.895409
-0.567900 17.711147 -11.774080 2.277301
-0.415700 15.825668 -13.069833 2.510010
0.271900 15.288958 -13.841003 2.123169
-0.038900 15.143021 -12.249846 3.529225
0.100700 15.836949 -11.529583 3.963179
0.365400 13.981626 -11.461551 2.885640
0.004300 13.405645 -10.966958 3.665115
-0.243800 14.441785 -10.376509 1.919996
0.064200 15.112725 -10.780102 1.163984
0.064200 13.580744 -9.925985 1.431360
0.064200 14.967954 -9.606251 2.482427
-0.676100 13.097602 -12.326240 2.212422
0.410200 13.477084 -12.512376 1.332335
0.597300 14.589228 -13.109957 4.671680
-0.567900 14.696070 -14.339831 4.662339
-0.347900 13.944282 -12.487180 5.663916
0.274700 13.967270 -11.469158 5.673902
-0.263700 13.084517 -13.181892 6.637152
0.156000 13.631911 -14.037380 7.032077
-0.000700 12.785203 -12.232350 7.808983
0.032700 13.732485 -11.877785 8.218251
0.032700 12.227177 -11.367137 7.449026
0.039000 11.994053 -12.936908 8.924662
0.028500 10.965113 -13.094266 8.600305
0.028500 12.445529 -13.909392 9.120077
0.048600 11.999906 -12.150878 10.239081
0.068700 11.493057 -12.735453 11.004159
0.068700 13.032608 -12.021515 10.556499
-0.529500 11.344926 -10.839061 10.121271
0.345600 10.829963 -10.656058 9.267679
0.807600 11.456053 -9.845936 10.985439
-0.862700 12.067166 -9.967533 12.132198
0.447800 12.435065 -10.874936 12.409580
0.447800 12.133604 -9.180873 12.764704
-0.862700 10.937494 -8.690871 10.715546
0.447800 10.486402 -8.532222 9.813258
0.447800 11.264805 -7.892834 11.246399
0.734100 11.815183 -13.754783 5.985870
-0.589400 11.363505 -14.821085 6.402078
-0.415700 11.306754 -13.111203 4.927157
0.271900 11.727616 -12.235435 4.661449
-0.024900 10.197681 -13.618236 4.101006
0.084300 9.349193 -13.832495 4.751284
0.211700 9.764897 -12.569165 3.069467
0.035200 10.628699 -12.250192 2.491147
0.035200 9.043959 -13.020327 2.386997
-0.654600 9.161000 -11.438859 3.673218
0.427500 8.195703 -11.612587 3.625737
0.597300 10.546569 -14.912910 3.350178
-0.567900 9.663638 -15.736222 3.150942
-0.415700 11.804708 -15.096922 2.948459
0.271900 12.402579 -14.285087 3.008240
-0.025200 12.432352 -16.331440 2.364031
0.069800 12.871237 -16.762636 3.263780
0.069800 11.660335 -16.910475 1.857257
0.597300 13.650420 -16.057260 1.478477
-0.567900 14.078237 -14.918956 1.210413
-0.415700 14.109053 -17.142677 0.835814
0.271900 13.594673 -17.969451 1.104058
0.014300 15.314511 -17.176489 -0.015230
0.104800 15.927454 -16.300925 0.198749
-0.204100 16.180120 -18.368068 0.349923
0.079700 17.202905 -17.994580 0.299741
0.079700 16.115681 -18.602646 1.412429
0.713000 15.894086 -19.463033 -0.649523
-0.593100 16.603156 -19.647483 -1.609288
-0.919100 14.871093 -20.279015 -0.474361
0.419600 14.884870 -21.036163 -1.142672
0.419600 14.167955 -20.179197 0.243785
0.597300 14.954689 -17.123600 -1.565264
-0.567900 13.759638 -17.285807 -1.837444
-0.516300 15.910800 -16.973209 -2.504683
0.293600 16.881938 -16.912106 -2.234004
0.039700 15.655779 -16.816236 -3.938496
0.110500 15.054266 -15.910262 -4.012640
0.056000 16.954091 -16.706674 -4.711575
-0.017300 17.596858 -15.905084 -4.347720
-0.017300 17.360186 -17.710070 -4.583555
0.013600 16.661209 -16.513922 -6.232256
-0.042500 16.300103 -17.491974 -6.550235
-0.042500 15.807949 -15.845360 -6.346640
0.805400 17.915387 -16.146839 -7.004686
-0.818800 17.875228 -16.335015 -8.190050
-0.818800 18.900654 -15.604361 -6.461623
0.536600 14.756441 -17.921658 -4.517516
-0.581900 13.850390 -17.551638 -5.289928
-0.516300 14.946688 -19.203775 -4.139914
0.293600 15.721272 -19.409222 -3.525164
0.038100 14.157094 -20.331755 -4.648788
0.088000 14.183171 -20.322470 -5.738436
-0.030300 14.739421 -21.586197 -4.034244
-0.012200 15.816096 -21.520130 -4.190787
-0.012200 14.447506 -21.618970 -2.984569
0.799400 14.091091 -22.775675 -4.777627
-0.801400 13.379202 -23.600136 -4.106692
-0.801400 14.378434 -23.131818 -5.940505
0.536600 12.700530 -20.185658 -4.114880
-0.581900 11.800894 -20.433216 -4.939853
-0.516300 12.452817 -19.599974 -2.948165
0.293600 13.200408 -19.276145 -2.351219
0.039700 11.090499 -19.205404 -2.566172
0.110500 10.446741 -20.063961 -2.757367
0.056000 11.000581 -18.939204 -1.086422
-0.017300 11.719637 -18.170227 -0.804048
-0.017300 10.030405 -18.582027 -0.741041
0.013600 11.198037 -20.148107 -0.215063
-0.042500 10.271430 -20.715947 -0.131056
-0.042500 11.882625 -20.832332 -0.716337
0.805400 11.705437 -19.809009 1.143867
-0.818800 10.909045 -19.677696 2.086424
-0.818800 12.939049 -19.712761 1.456001
0.536600 10.542731 -18.026923 -3.374523
-0.581900 9.325908 -17.981952 -3.635698
-0.415700 11.354664 -16.986054 -3.560110
0.271900 12.313518 -17.062469 -3.233058
-0.002400 10.915129 -15.753714 -4.214384
0.097800 10.009366 -15.392347 -3.725757
-0.034300 12.014915 -14.694247 -4.063502
0.029500 12.241009 -14.564896 -3.004466
0.029500 12.923852 -15.050634 -4.548730
0.011800 11.641375 -13.345300 -4.641298
-0.125600 12.139477 -12.956688 -5.896676
0.133000 12.804233 -13.616553 -6.432931
-0.170400 11.763312 -11.722430 -6.454939
0.143000 12.144527 -11.427908 -7.421921
-0.107200 10.880236 -10.879042 -5.760288
0.129700 10.577999 -9.942232 -6.198620
-0.170400 10.391177 -11.257330 -4.498158
0.143000 9.721623 -10.604997 -3.955561
-0.125600 10.775570 -12.488304 -3.938457
0.133000 10.394399 -12.783292 -2.972517
0.597300 10.574673 -16.055052 -5.679488
-0.567900 9.591555 -15.547277 -6.229037
-0.347900 11.342674 -16.982072 -6.265624
0.274700 12.173429 -17.239626 -5.752197
-0.263700 11.087637 -17.554633 -7.619360
0.156000 10.947896 -16.836249 -8.427136
-0.000700 12.236347 -18.453921 -8.143968
0.032700 12.574573 -19.018509 -7.275091
0.032700 11.865645 -19.071052 -8.962404
0.039000 13.392041 -17.622773 -8.642136
0.028500 12.992425 -17.159357 -9.544168
0.028500 13.666043 -16.873742 -7.899185
0.048600 14.623206 -18.368981 -8.991078
0.068700 15.019661 -18.980159 -8.180291
0.068700 14.386661 -19.108724 -9.755884
-0.529500 15.593063 -17.398884 -9.424892
0.345600 16.315824 -17.131856 -8.771893
0.807600 15.738016 -16.801433 -10.580261
-0.862700 15.119786 -17.015211 -11.644674
0.447800 14.381523 -17.704431 -11.650600
0.447800 15.255406 -16.265796 -12.308067
-0.862700 16.706635 -15.891280 -10.614780
0.447800 17.248832 -15.726299 -9.778771
0.447800 16.610263 -15.163399 -11.308325
0.734100 9.826607 -18.330605 -7.591586
-0.589400 9.095624 -18.077472 -8.514819
-0.415700 9.562098 -19.171867 -6.569305
0.271900 10.310003 -19.287289 -5.900407
0.014300 8.317635 -19.946044 -6.336276
0.104800 8.177301 -20.588465 -7.205589
-0.204100 8.404495 -20.795706 -5.073275
0.079700 9.309427 -21.397449 -4.988983
0.079700 8.514628 -20.123467 -4.222360
0.713000 7.179795 -21.624119 -4.888420
-0.593100 6.583665 -22.024396 -5.807701
-0.919100 6.836882 -21.877585 -3.636450
0.419600 5.990663 -22.422629 -3.553114
0.419600 7.490000 -21.692748 -2.888533
0.597300 7.202519 -18.953863 -6.408297
-0.567900 6.381526 -19.053481 -7.277344
-0.415700 7.197520 -17.912667 -5.566602
0.271900 7.946318 -17.872014 -4.879060
-0.023700 6.138600 -16.893024 -5.482808
0.088000 5.222140 -17.387617 -5.164446
0.034200 6.520134 -15.875263 -4.395054
0.024100 6.590280 -16.391574 -3.437436
0.024100 7.497526 -15.455326 -4.625741
0.001800 5.501860 -14.734417 -4.267006
0.044000 5.393500 -14.223365 -5.223245
0.044000 4.536483 -15.169486 -4.010167
-0.273700 5.920784 -13.481263 -3.028058
-0.053600 7.347257 -12.684367 -3.808278
0.068400 7.056321 -12.267546 -4.771893
0.068400 7.708736 -11.884123 -3.162325
0.068400 8.146254 -13.410899 -3.951253
0.597300 5.811320 -16.192110 -6.815763
-0.567900 4.686932 -16.317167 -7.308026
-0.415700 6.756805 -15.441306 -7.395335
0.271900 7.683068 -15.452580 -6.992832
-0.087500 6.545004 -14.629201 -8.636257
0.096900 5.731843 -13.938280 -8.413781
0.298500 7.817527 -13.830234 -9.003951
-0.029700 8.589108 -14.559607 -9.250494
-0.319200 7.509157 -12.957532 -10.167106
0.079100 6.636404 -12.333836 -9.973667
0.079100 8.387481 -12.336395 -10.342695
0.079100 7.412262 -13.508357 -11.102686
-0.319200 8.154637 -12.802121 -7.835439
0.079100 7.813588 -13.286665 -6.920561
0.079100 9.204808 -12.511151 -7.811298
0.079100 7.756542 -11.818357 -8.084076
0.597300 6.082384 -15.521251 -9.824975
-0.567900 5.026310 -15.179633 -10.392140
-0.415700 6.741450 -16.661007 -10.045815
0.271900 7.537266 -16.927265 -9.483776
-0.038900 6.301509 -17.633804 -11.113272
0.100700 6.268690 -17.131577 -12.080120
0.365400 7.194563 -18.914886 -11.134655
0.004300 7.261697 -19.470708 -10.199426
-0.243800 6.859789 -19.798565 -12.292286
0.064200 7.543606 -20.644155 -12.366255
0.064200 5.891643 -20.252048 -12.079808
0.064200 6.789817 -19.347807 -13.282245
-0.676100 8.490258 -18.367638 -11.513737
0.410200 9.061027 -18.910012 -10.964509
0.597300 4.815477 -18.299318 -10.807404
-0.567900 3.977737 -18.430230 -11.726348
-0.347900 4.513342 -18.684664 -9.585729
0.274700 5.261692 -18.611140 -8.911440
-0.263700 3.185955 -19.236781 -9.213712
0.156000 2.961650 -20.016184 -9.941947
-0.000700 3.173855 -19.961224 -7.834734
0.032700 3.970629 -20.700463 -7.752419
0.032700 3.289290 -19.218195 -7.045625
0.039000 1.824030 -20.568154 -7.477424
0.028500 1.996488 -21.095009 -6.538924
0.028500 0.984569 -19.873241 -7.454902
0.048600 1.400382 -21.569786 -8.483597
0.068700 1.254392 -21.172590 -9.488098
0.068700 2.150780 -22.360278 -8.472552
-0.529500 0.186160 -22.188853 -8.079006
0.345600 -0.149478 -22.054877 -7.135870
0.807600 -0.485405 -23.096253 -8.808169
-0.862700 -0.272803 -23.368261 -10.078662
0.447800 0.493255 -22.928490 -10.568411
0.447800 -0.866165 -23.996662 -10.601287
-0.862700 -1.420444 -23.737700 -8.225748
0.447800 -1.511113 -23.797382 -7.221596
0.447800 -1.935933 -24.368264 -8.823043
0.734100 2.021364 -18.233943 -9.345602
-0.589400 0.879007 -18.559994 -9.807498
-0.415700 2.309798 -16.940609 -9.096216
0.271900 3.266246 -16.670723 -8.916059
0.021300 1.429071 -15.877596 -9.261118
0.112400 0.466819 -16.124430 -8.812517
-0.123100 2.035839 -14.665742 -8.507658
0.111200 3.094049 -14.591177 -8.758129
0.111200 1.608213 -13.731266 -8.870968
-0.311900 2.032843 -14.799335 -6.632371
0.193300 2.857188 -15.850181 -6.665066
0.597300 1.099596 -15.561385 -10.699433
-0.567900 -0.063730 -15.556629 -11.112799
-0.415700 2.200612 -15.360861 -11.435217
0.271900 3.081710 -15.572747 -10.989275
0.014300 2.134128 -15.118169 -12.845492
0.104800 1.551044 -14.232974 -13.099536
-0.204100 3.526224 -15.019186 -13.452941
0.079700 4.249413 -15.684694 -12.981551
0.079700 3.404869 -15.243081 -14.512771
0.713000 4.082797 -13.578173 -13.530750
-0.593100 3.416545 -12.604040 -13.557518
-0.919100 5.399355 -13.501090 -13.315240
0.419600 5.760725 -12.577956 -13.508476
0.419600 5.940440 -14.346720 -13.425864
0.597300 1.421009 -16.255200 -13.494825
-0.567900 0.766392 -15.978434 -14.560917
-0.415700 1.392466 -17.450188 -12.933885
0.271900 1.963776 -17.650559 -12.125453
0.014300 0.533982 -18.545509 -13.364057
0.104800 0.455186 -18.543443 -14.451201
-0.204100 1.171461 -19.956097 -13.126227
0.079700 2.146039 -19.865955 -13.605992
0.079700 1.357326 -20.140921 -12.068209
0.713000 0.242188 -21.033219 -13.736385
-0.593100 -0.413111 -21.773057 -13.030241
-0.919100 0.127378 -21.050476 -15.025067
0.419600 -0.458050 -21.812894 -15.335079
0.419600 0.740698 -20.474578 -15.583881
0.597300 -0.970269 -18.433142 -12.976701
-0.567900 -1.738915 -18.270586 -13.892474
-0.415700 -1.340761 -18.383567 -11.643969
0.271900 -0.707570 -18.726458 -10.935733
-0.087500 -2.766644 -18.465484 -11.316002
0.096900 -3.122276 -19.372683 -11.804485
0.298500 -3.168644 -18.869406 -9.896905
-0.029700 -4.256536 -18.912798 -9.844937
-0.319200 -2.411937 -20.157847 -9.614237
0.079100 -2.428377 -20.379810 -8.547205
0.079100 -2.800870 -20.922239 -10.286947
0.079100 -1.360521 -20.132410 -9.900552
-0.319200 -2.728794 -17.901463 -8.772279
0.079100 -3.017846 -18.366357 -7.829716
0.079100 -1.643638 -17.798987 -8.766265
0.079100 -3.151174 -16.896873 -8.794513
0.597300 -3.698526 -17.250045 -11.655916
-0.567900 -4.926202 -17.442931 -11.663800
-0.415700 -3.147053 -16.038216 -11.776053
0.271900 -2.152521 -15.918101 -11.647345
-0.025200 -3.815101 -14.824477 -12.165238
0.069800 -3.483310 -14.547730 -13.165952
0.069800 -4.899103 -14.856753 -12.055681
0.597300 -3.427074 -13.589814 -11.315577
-0.567900 -4.233309 -12.649160 -11.231126
-0.415700 -2.166052 -13.488718 -10.862094
0.271900 -1.444638 -14.126816 -11.166227
-0.087500 -1.813972 -12.538399 -9.795219
0.096900 -2.594266 -11.781293 -9.872823
0.298500 -1.818220 -13.217726 -8.361898
-0.029700 -1.104811 -14.040114 -8.414963
-0.319200 -1.540289 -12.205828 -7.177197
0.079100 -2.176057 -11.320776 -7.201401
0.079100 -1.729665 -12.714934 -6.232185
0.079100 -0.557198 -11.764092 -7.014438
-0.319200 -3.224836 -13.871416 -8.123842
0.079100 -3.094217 -14.525500 -7.261755
0.079100 -3.956154 -13.065220 -8.066035
0.079100 -3.457777 -14.581085 -8.917698
0.597300 -0.446784 -11.947900 -10.137195
-0.567900 0.446454 -12.628972 -10.601999
-0.347900 -0.225673 -10.679135 -9.922265
0.274700 -0.940968 -10.144095 -9.450898
-0.263700 0.999337 -9.971401 -10.317294
0.156000 1.654498 -10.681107 -10.822454
-0.000700 0.719125 -8.733835 -11.137462
0.032700 0.117234 -8.022282 -10.572192
0.032700 1.634685 -8.183016 -11.352980
0.039000 0.037970 -9.195785 -12.472121
0.028500 -0.838170 -9.801720 -12.241187
0.028500 -0.302821 -8.310455 -13.008924
0.048600 0.918357 -9.980596 -13.421631
0.068700 1.897969 -9.518175 -13.542537
0.068700 0.909755 -11.011055 -13.066427
-0.529500 0.490819 -9.942678 -14.789541
0.345600 0.006945 -9.113288 -15.102715
0.807600 0.865195 -10.743592 -15.793312
-0.862700 1.491405 -11.899074 -15.648354
0.447800 1.853572 -12.296448 -14.793352
0.447800 1.663572 -12.469664 -16.463754
-0.862700 0.609338 -10.411567 -17.001217
0.447800 0.105535 -9.549976 -17.155961
0.447800 0.973902 -10.939730 -17.781120
0.734100 1.786383 -9.487674 -9.078735
-0.589400 1.183729 -9.251884 -8.041444
-0.415700 3.113997 -9.398156 -9.175229
0.271900 3.548760 -9.718626 -10.035417
-0.059700 4.008285 -8.958884 -8.088823
0.086900 3.422963 -8.820345 -7.178899
0.130300 5.092475 -10.023319 -7.781198
0.018700 5.665987 -10.190079 -8.694864
-0.320400 6.084351 -9.522984 -6.709833
0.088200 6.762991 -10.325356 -6.419316
0.088200 6.687740 -8.705613 -7.104131
0.088200 5.552423 -9.174594 -5.823555
-0.043000 4.516700 -11.393991 -7.352454
0.023600 3.949696 -11.820288 -8.181037
0.023600 5.348377 -12.069062 -7.153592
-0.066000 3.619239 -11.380464 -6.107627
0.018600 4.116671 -10.889344 -5.272053
0.018600 2.683524 -10.873954 -6.332441
0.018600 3.396561 -12.404843 -5.814979
0.597300 4.640257 -7.605154 -8.429185
-0.567900 5.173292 -7.415537 -9.524841
-0.415700 4.621070 -6.693579 -7.457657
0.271900 4.111287 -6.921147 -6.609191
-0.001400 5.255550 -5.379640 -7.485736
0.087600 5.813151 -5.278586 -8.413162
-0.015200 4.198263 -4.267084 -7.440649
0.029500 3.601093 -4.375493 -6.534064
0.029500 4.712576 -3.307198 -7.375309
-0.001100 3.265876 -4.241580 -8.636820
-0.190600 3.463752 -3.304269 -9.670965
0.169900 4.282573 -2.601938 -9.609377
-0.234100 2.589544 -3.280934 -10.775721
0.165600 2.719651 -2.567045 -11.572349
0.322600 1.535313 -4.212406 -10.850344
-0.557900 0.677815 -4.198326 -11.894307
0.399200 0.712550 -3.371506 -12.401667
-0.234100 1.345531 -5.157271 -9.826327
0.165600 0.528410 -5.853513 -9.902122
-0.190600 2.200020 -5.159877 -8.711860
0.169900 2.046666 -5.872282 -7.914906
0.597300 6.229122 -5.266253 -6.309616
-0.567900 5.847078 -5.434437 -5.150610
-0.415700 7.495965 -4.997960 -6.610182
0.271900 7.727770 -4.807870 -7.579781
-0.087500 8.601998 -5.039866 -5.638934
0.096900 8.285064 -5.626713 -4.776826
0.298500 9.853191 -5.725331 -6.221239
-0.029700 10.734015 -5.377150 -5.680061
-0.319200 9.768640 -7.239626 -6.030291
0.079100 10.658986 -7.700226 -6.455585
0.079100 9.728526 -7.475895 -4.966499
0.079100 8.878889 -7.633701 -6.520580
-0.319200 10.049574 -5.429184 -7.713826
0.079100 10.015535 -4.354392 -7.876679
0.079100 11.010196 -5.808485 -8.048670
0.079100 9.268957 -5.901782 -8.308548
0.597300 8.960097 -3.658618 -5.106235
-0.567900 9.051484 -2.695158 -5.864340
-0.516300 9.197931 -3.579420 -3.800351
0.293600 9.073989 -4.402738 -3.231442
0.038100 9.729765 -2.394528 -3.127636
0.088000 9.270089 -1.500757 -3.548428
-0.030300 9.339594 -2.483694 -1.653631
-0.012200 8.282090 -2.729867 -1.624418
-0.012200 9.885388 -3.297930 -1.180385
0.799400 9.545381 -1.194297 -0.859393
-0.801400 10.142259 -0.229909 -1.382168
-0.801400 9.010513 -1.139402 0.271195
0.536600 11.247621 -2.309410 -3.321862
-0.581900 11.978991 -3.221031 -2.922616
-0.415700 11.702637 -1.244280 -3.980205
0.271900 11.032052 -0.517093 -4.209012
0.033700 13.067756 -1.070026 -4.459269
0.082300 13.614676 -2.004782 -4.345648
-0.182500 13.006878 -0.767072 -5.960579
0.060300 12.460045 -1.558830 -6.470324
0.060300 12.499557 0.182769 -6.117753
0.060300 14.014502 -0.708954 -6.369918
0.597300 13.798126 0.015145 -3.653190
-0.567900 13.617984 1.211632 -3.893342
-0.415700 14.653901 -0.410688 -2.720905
0.271900 14.749140 -1.413328 -2.588328
-0.087500 15.431057 0.470346 -1.832938
0.096900 14.862784 1.382694 -1.668077
0.298500 15.641288 -0.176890 -0.444531
-0.029700 16.336382 -1.012982 -0.526331
-0.319200 16.200393 0.853451 0.544647
0.079100 15.511676 1.694112 0.636767
0.079100 16.333742 0.394555 1.524296
0.079100 17.167935 1.214908 0.197812
-0.319200 14.327215 -0.707948 0.148377
0.079100 13.932538 -1.513980 -0.467676
0.079100 14.510047 -1.110735 1.144855
0.079100 13.589199 0.093517 0.203153
0.597300 16.741527 0.863179 -2.525115
-0.567900 17.777983 0.235092 -2.318314
-0.415700 16.675277 1.856899 -3.421525
0.271900 15.759688 2.261439 -3.576399
-0.059700 17.734574 2.147997 -4.418046
0.086900 18.527196 1.411689 -4.296937
0.130300 17.205657 1.953005 -5.857661
0.018700 18.018536 2.191704 -6.543757
-0.320400 16.841674 0.475111 -6.091199
0.088200 16.006644 0.187202 -5.456384
0.088200 16.573893 0.309829 -7.132953
0.088200 17.700492 -0.154121 -5.852176
-0.043000 16.029526 2.904259 -6.166633
0.023600 15.150619 2.612356 -5.592122
0.023600 16.310636 3.909940 -5.863317
-0.066000 15.651758 2.958945 -7.650496
0.018600 16.528661 3.205593 -8.250126
0.018600 15.246488 2.000412 -7.968151
0.018600 14.893021 3.727699 -7.799791
0.597300 18.460516 3.498605 -4.260028
-0.567900 19.405108 3.764106 -4.998017
-0.415700 18.062432 4.351519 -3.309157
0.271900 17.264220 4.107375 -2.744558
0.014300 18.767813 5.613923 -3.028212
0.104800 19.089175 6.060614 -3.971988
-0.204100 17.773226 6.584271 -2.357034
0.079700 16.950215 6.802886 -3.034015
0.079700 17.356185 6.116934 -1.465382
0.713000 18.432475 7.897877 -1.961650
-0.593100 18.773019 8.739326 -2.787396
-0.919100 18.682608 8.093672 -0.693466
0.419600 19.370455 8.807176 -0.453675
0.419600 18.455533 7.384621 -0.007494
0.597300 20.043709 5.413492 -2.175785
-0.567900 20.965782 6.231293 -2.234033
-0.415700 20.081450 4.349483 -1.365037
0.271900 19.330735 3.678796 -1.426838
-0.058100 21.006753 4.188057 -0.237223
0.136000 21.972191 4.610187 -0.513061
-0.007400 20.457710 4.985711 0.967311
0.036700 20.976869 4.692378 1.878924
0.036700 20.682722 6.037104 0.798405
0.186800 18.969049 4.886102 1.208370
-0.543200 18.102577 5.981275 1.273756
0.163500 16.883230 5.474510 1.508621
0.143500 15.982513 6.057473 1.654987
-0.279500 16.939976 4.137392 1.581878
0.333900 16.147947 3.556676 1.841399
-0.220700 18.249839 3.743850 1.406640
0.186200 18.645284 2.737858 1.449014
0.597300 21.261766 2.719478 0.149505
-0.567900 20.517391 1.820627 -0.246592
-0.415700 22.304732 2.491309 0.952506
0.271900 22.845630 3.306875 1.224184
-0.023700 22.547024 1.247723 1.708481
0.088000 21.943879 0.446465 1.285348
0.034200 24.026784 0.837535 1.580658
0.024100 24.659674 1.638915 1.963271
0.024100 24.211761 -0.054556 2.177993
0.001800 24.426329 0.527329 0.131331
0.044000 24.290765 1.429010 -0.465111
0.044000 25.486235 0.277352 0.113769
-0.273700 23.518024 -0.827705 -0.669733
-0.053600 24.291078 -2.255152 0.136955
0.068400 25.359446 -2.268734 -0.078588
0.068400 24.144849 -2.200012 1.214848
0.068400 23.838136 -3.170803 -0.240699
0.597300 22.086389 1.408440 3.172926
-0.567900 21.362887 2.352794 3.483064
-0.415700 22.433538 0.483804 4.076991
0.271900 22.964138 -0.325425 3.776957
0.021300 21.999650 0.530943 5.479824
0.112400 20.911224 0.567513 5.478300
-0.123100 22.422267 -0.764881 6.196128
0.111200 21.891094 -0.842119 7.145226
0.111200 22.164749 -1.631916 5.587899
-0.311900 24.204187 -0.784137 6.539141
0.193300 24.257901 0.311253 7.317909
0.597300 22.462175 1.781439 6.258177
-0.567900 23.234467 2.613195 5.772941
-0.415700 21.990206 1.887220 7.502754
0.271900 21.338381 1.186534 7.839796
-0.025200 22.334737 2.950323 8.437340
0.069800 21.924011 3.887235 8.070796
0.069800 21.870019 2.738097 9.398690
0.597300 23.842686 3.100738 8.651024
-0.567900 24.559797 2.116276 8.849135
-0.415700 24.305541 4.350542 8.633151
0.271900 23.622591 5.082417 8.476829
0.014300 25.711845 4.749554 8.713965
0.104800 26.237458 4.268385 7.889675
-0.204100 25.789108 6.277552 8.507377
0.079700 26.824555 6.562592 8.331012
0.079700 25.217078 6.563171 7.625081
0.713000 25.289473 7.073713 9.702913
-0.593100 26.040038 7.418095 10.599526
-0.919100 24.015024 7.366574 9.760825
0.419600 23.669142 7.839561 10.589349
0.419600 23.387345 7.060318 9.033271
0.597300 26.444413 4.306910 9.998546
-0.567900 27.676983 4.300815 9.996634
-0.415700 25.707556 3.931376 11.052732
0.271900 24.703813 4.053277 10.974330
0.033700 26.228742 3.586502 12.380574
0.082300 27.309960 3.700588 12.375470
-0.182500 25.682357 4.621778 13.360447
0.060300 24.598367 4.533361 13.437250
0.060300 26.137679 4.445291 14.331652
0.060300 25.946162 5.626242 13.026098
0.597300 25.961633 2.132942 12.847357
-0.567900 26.196570 1.786358 14.010942
-0.415700 25.455830 1.259800 11.969012
0.271900 25.306186 1.578301 11.018967
-0.087500 25.275628 -0.177756 12.263525
0.096900 24.713529 -0.284477 13.190909
0.298500 24.472694 -0.843718 11.124817
-0.029700 24.906027 -0.553512 10.170416
-0.319200 24.471832 -2.374677 11.187256
0.079100 25.486031 -2.761581 11.103843
0.079100 24.018728 -2.721945 12.115862
0.079100 23.922695 -2.764761 10.334864
-0.319200 23.012983 -0.368997 11.133847
0.079100 22.469923 -0.822883 10.304555
0.079100 22.532449 -0.641538 12.073692
0.079100 22.971485 0.713318 11.012919
0.597300 26.644489 -0.849680 12.459289
-0.567900 27.537472 -0.634115 11.641691
-0.415700 26.820508 -1.701387 13.484822
0.271900 26.010481 -1.914361 14.049268
-0.024900 28.080027 -2.470870 13.628516
0.084300 28.854552 -1.707016 13.697391
0.211700 28.060117 -3.278634 14.945706
0.035200 27.146696 -3.873269 14.932498
0.035200 28.998362 -3.833310 14.934064
-0.654600 28.021028 -2.485678 16.099502
0.427500 27.523536 -2.995298 16.743231
0.597300 28.413425 -3.275636 12.405909
-0.567900 27.620918 -4.060668 11.850837
-0.415700 29.697685 -3.235288 12.060885
0.271900 30.393389 -2.810483 12.657234
0.033700 30.266485 -3.914286 10.957454
0.082300 29.692425 -3.778409 10.040892
-0.182500 31.662858 -3.412729 10.683404
0.060300 32.055693 -3.884969 9.782972
0.060300 31.412992 -2.355751 10.591377
0.060300 32.263837 -3.682340 11.551867
0.597300 30.184452 -5.461535 11.141396
-0.567900 30.166419 -5.871586 12.282313
-0.415700 30.241842 -6.316581 10.124007
0.271900 30.228124 -5.992324 9.167573
-0.025200 30.245215 -7.760594 10.357281
0.069800 31.257631 -8.163461 10.385806
0.069800 29.790545 -8.022267 11.312739
0.597300 29.588624 -8.628319 9.261198
-0.567900 29.744157 -8.239573 8.082198
-0.415700 29.025549 -9.779600 9.666922
0.271900 29.187215 -10.163333 10.587091
-0.038900 28.214522 -10.611295 8.816542
0.100700 28.092264 -10.151738 7.835741
0.365400 28.815708 -11.985058 8.499308
0.004300 28.106965 -12.482694 7.837385
-0.243800 30.170832 -11.914027 7.704515
0.064200 30.972525 -11.756539 8.426022
0.064200 30.280849 -12.810518 7.094353
0.064200 30.195363 -11.037145 7.057536
-0.676100 29.104052 -12.805104 9.638516
0.410200 29.199493 -13.697122 9.296766
0.597300 26.840957 -10.768407 9.422163
-0.567900 26.183881 -11.786570 9.191330
-0.415700 26.405505 -9.858586 10.277349
0.271900 26.893359 -8.976695 10.343521
-0.024900 24.938004 -9.790650 10.693557
0.084300 24.705345 -10.817881 10.974205
0.211700 24.830689 -8.957472 12.006039
0.035200 25.226160 -7.982489 11.721229
0.035200 23.788331 -8.940516 12.324317
-0.654600 25.704314 -9.557499 12.953323
0.427500 25.376086 -9.247935 13.800692
0.597300 23.875326 -9.317496 9.662128
-0.567900 23.300735 -8.259063 9.856532
-0.415700 23.619056 -10.148453 8.649770
0.271900 24.179296 -10.991522 8.587628
-0.024900 22.629521 -9.937638 7.584466
0.084300 21.923512 -9.174499 7.906600
0.211700 23.358070 -9.423349 6.339569
0.035200 22.631930 -9.115644 5.586847
0.035200 23.979123 -8.565896 6.602172
-0.654600 24.167108 -10.457604 5.822367
0.427500 24.091522 -10.446178 4.837253
0.597300 21.821075 -11.206472 7.236641
-0.567900 22.044908 -12.289784 7.789572
-0.415700 20.868819 -11.088946 6.301949
0.271900 20.653937 -10.157361 5.958071
-0.038900 19.972969 -12.185177 5.874961
0.100700 19.766145 -12.805419 6.746991
0.365400 18.619939 -11.633332 5.396066
0.004300 18.022742 -12.449026 4.986800
-0.243800 17.816872 -10.969462 6.510821
0.064200 17.588969 -11.698410 7.285943
0.064200 18.381291 -10.143486 6.942871
0.064200 16.883113 -10.581678 6.107318
-0.676100 18.805266 -10.655415 4.402986
0.410200 18.383831 -11.005818 3.591323
0.597300 20.547369 -13.147129 4.817498
-0.567900 20.003509 -14.236925 4.654701
-0.415700 21.628479 -12.805183 4.103196
0.271900 21.930006 -11.842892 4.159576
0.021300 22.399995 -13.753712 3.188615
0.112400 21.986413 -14.762145 3.199333
-0.123100 22.210838 -13.259381 1.764527
0.111200 21.151372 -13.269444 1.508535
0.111200 22.526003 -12.226673 1.615239
-0.311900 23.058153 -14.361809 0.609747
0.193300 24.051940 -14.486580 1.493889
0.597300 23.824581 -14.079217 3.697394
-0.567900 24.535640 -14.971898 3.180505
-0.415700 24.251888 -13.352444 4.711261
0.271900 23.514104 -12.806664 5.133033
-0.025200 25.457439 -13.602491 5.449713
0.069800 25.314756 -13.340561 6.498106
0.069800 25.737824 -14.650698 5.345989
0.597300 26.642128 -12.821753 4.914908
-0.567900 27.826541 -13.024036 5.259816
-0.415700 26.414281 -11.828964 3.960178
0.271900 25.457235 -11.680558 3.673580
-0.024900 27.426646 -10.959307 3.267933
0.084300 28.098941 -11.597057 2.694004
0.211700 26.671613 -10.075558 2.297362
0.035200 25.898395 -9.614114 2.911610
0.035200 27.307712 -9.237141 2.013569
-0.654600 26.021345 -10.666670 1.217275
0.427500 25.108732 -10.373049 1.166958
0.597300 28.187511 -10.056319 4.255609
-0.567900 27.584546 -9.581067 5.231753
-0.415700 29.473187 -9.965337 4.017196
0.271900 29.847703 -10.312446 3.145789
-0.001400 30.335890 -9.174957 4.946632
0.087600 29.860590 -9.270457 5.922883
-0.015200 31.771625 -9.553660 4.803563
0.029500 31.817018 -10.615117 5.047185
0.029500 32.103995 -9.598634 3.766442
-0.001100 32.660765 -8.730098 5.667445
-0.190600 32.673851 -9.035610 7.081931
0.169900 32.132348 -9.898737 7.439964
-0.234100 33.440710 -8.312710 7.974978
0.165600 33.564306 -8.601973 9.008151
0.322600 34.094987 -7.182341 7.549842
-0.557900 34.954988 -6.526158 8.367620
0.399200 34.906982 -6.825336 9.278545
-0.234100 34.090069 -6.795436 6.168740
0.165600 34.656258 -5.937173 5.838255
-0.190600 33.376818 -7.596214 5.221009
0.169900 33.482848 -7.408189 4.162796
0.597300 30.177901 -7.679026 4.488301
-0.567900 30.115074 -7.363747 3.328028
-0.415700 30.087536 -6.774844 5.468791
0.271900 30.129671 -7.105408 6.430001
-0.002400 29.933262 -5.328896 5.268922
0.097800 30.510528 -5.045573 4.387536
-0.034300 28.454797 -4.988821 4.996112
0.029500 28.416927 -3.970297 4.608712
0.029500 28.082006 -5.637454 4.203701
0.011800 27.516941 -5.087883 6.192351
-0.125600 27.177443 -6.340206 6.742494
0.133000 27.568183 -7.249364 6.310182
-0.170400 26.335096 -6.419617 7.865486
0.143000 26.086023 -7.384334 8.282215
-0.107200 25.827647 -5.246076 8.448452
0.129700 25.198549 -5.306309 9.326074
-0.170400 26.138061 -3.995019 7.886764
0.143000 25.737268 -3.092385 8.325890
-0.125600 26.974303 -3.917726 6.757823
0.133000 27.206388 -2.954035 6.328887
0.597300 30.476606 -4.505425 6.451911
-0.567900 30.557115 -4.983811 7.584542
-0.415700 30.818727 -3.241442 6.190617
0.271900 30.694328 -2.934109 5.236587
0.014300 31.307443 -2.281094 7.173576
0.104800 30.985190 -2.625423 8.156272
-0.204100 32.831468 -2.326369 7.170485
0.079700 33.068738 -3.389908 7.196832
0.079700 33.143961 -1.913109 6.211494
0.713000 33.369905 -1.626379 8.363154
-0.593100 32.740298 -0.693925 8.855109
-0.919100 34.507245 -2.044823 8.967092
0.419600 34.832157 -1.451701 9.717253
0.419600 35.148654 -2.705649 8.552358
0.597300 30.752278 -0.869436 6.865525
-0.567900 31.389324 -0.146048 6.065814
-0.254800 29.666421 -0.388484 7.495524
0.019200 28.767555 -1.132010 8.355466
0.039100 29.121471 -1.088276 9.385772
0.039100 28.663588 -2.169489 8.039267
0.018900 27.439756 -0.397116 8.222180
0.021300 26.804720 -0.557051 9.087908
0.021300 26.942124 -0.720096 7.309017
-0.007000 27.863093 1.065507 8.081609
0.025300 28.055646 1.484804 9.069767
0.025300 27.103316 1.652876 7.565685
-0.026600 29.161952 0.975274 7.268491
0.064100 28.921639 1.082699 6.209992
0.589600 30.173631 2.073214 7.656971
-0.574800 30.268164 3.111143 6.998362
-0.415700 30.992045 1.822630 8.680298
0.271900 30.760253 1.044246 9.280713
-0.025200 32.002832 2.707721 9.242742
0.069800 31.596048 3.678938 9.524469
0.069800 32.325835 2.251044 10.178267
0.597300 33.240392 2.949070 8.319425
-0.567900 33.891086 3.983291 8.419806
-0.415700 33.416155 1.964860 7.464346
0.271900 32.738695 1.216025 7.483993
-0.024900 34.310778 1.898482 6.222112
0.084300 35.084665 2.654512 6.354849
0.211700 35.100555 0.565638 6.263835
0.035200 34.513306 -0.312714 6.531680
0.035200 35.543956 0.422760 5.278397
-0.654600 36.084716 0.582084 7.224421
0.427500 36.737430 0.019099 6.801800
0.597300 33.516218 2.190509 4.911352
-0.567900 34.241903 2.327189 3.857469
-0.347900 32.224018 2.425776 4.852144
0.274700 31.615543 2.580976 5.643203
-0.263700 31.513623 2.656453 3.589011
0.156000 30.518194 2.653366 4.033109
-0.000700 31.754807 4.103824 3.155802
0.032700 32.818008 4.255713 2.969723
0.032700 31.325096 4.303340 2.174150
0.039000 31.057959 5.242950 3.904139
0.028500 29.990258 5.024206 3.920450
0.028500 31.352575 5.194548 4.952451
0.048600 31.417942 6.591764 3.288351
0.068700 32.456450 6.828106 3.520172
0.068700 31.371759 6.552268 2.200046
-0.529500 30.541606 7.630999 3.831616
0.345600 29.570418 7.774602 3.594405
0.807600 30.958426 8.688623 4.533920
-0.862700 32.173910 8.761141 5.013372
0.447800 32.708650 7.931077 5.225869
0.447800 32.394694 9.668801 5.397440
-0.862700 30.119368 9.641520 4.848801
0.447800 29.155300 9.448162 4.617956
0.447800 30.446199 10.477671 5.311554
0.734100 31.636336 1.475129 2.639518
-0.589400 31.586615 1.690930 1.412966
-0.516300 31.815821 0.276260 3.224082
0.293600 31.688504 0.264241 4.225953
0.038100 32.313772 -0.911158 2.511721
0.088000 32.536765 -0.627402 1.483201
-0.030300 33.679922 -1.375111 3.133932
-0.012200 34.448495 -0.609029 3.031403
-0.012200 33.589748 -1.693902 4.172367
0.799400 34.358132 -2.623226 2.544648
-0.801400 34.232401 -2.818142 1.333157
-0.801400 35.344035 -3.069508 3.234666
0.536600 31.239794 -2.045867 2.403178
-0.581900 30.877898 -2.646613 3.424797
-0.415700 30.826769 -2.401239 1.182052
0.271900 31.227937 -1.917464 0.384241
-0.002400 29.833770 -3.451782 0.910701
0.097800 29.711414 -4.083182 1.790256
-0.034300 28.463993 -2.798701 0.628345
0.029500 28.557233 -2.148430 -0.240220
0.029500 27.759781 -3.588381 0.360600
0.011800 27.856993 -1.989801 1.763092
-0.125600 28.234637 -0.646622 1.961432
0.133000 28.982225 -0.195257 1.324404
-0.170400 27.650930 0.109048 2.993995
0.143000 27.948713 1.137083 3.145746
-0.107200 26.677127 -0.471871 3.824592
0.129700 26.224070 0.109683 4.615174
-0.170400 26.287823 -1.808134 3.623288
0.143000 25.531298 -2.251943 4.256865
-0.125600 26.879636 -2.566480 2.597025
0.133000 26.578415 -3.593333 2.446526
0.597300 30.286855 -4.353253 -0.264973
-0.567900 29.780433 -4.174801 -1.377171
-0.254800 31.241237 -5.296960 -0.086979
0.019200 31.907263 -5.576257 1.145597
0.039100 31.189715 -5.575023 1.966100
0.039100 32.828649 -5.027801 1.341416
0.018900 32.579254 -6.977505 1.035542
0.021300 31.851203 -7.788510 1.053211
0.021300 33.458044 -7.141373 1.659214
-0.007000 33.006408 -6.859731 -0.481525
0.025300 33.094146 -7.858627 -0.908851
0.025300 33.956393 -6.361136 -0.673974
-0.026600 31.819969 -6.050615 -1.177491
0.064100 32.315087 -5.316074 -1.812639
0.589600 30.815972 -6.983005 -1.894790
-0.574800 31.047044 -7.368582 -3.058746
-0.415700 29.622606 -7.304691 -1.419267
0.271900 29.438424 -7.007059 -0.471854
0.033700 28.699194 -8.263909 -2.043444
0.082300 29.196712 -9.122190 -2.495029
-0.182500 27.756092 -8.829628 -0.988862
0.060300 27.111050 -8.029227 -0.626389
0.060300 27.114785 -9.583238 -1.445916
0.060300 28.320054 -9.301944 -0.184525
0.597300 27.889120 -7.652731 -3.206593
-0.567900 26.879476 -8.274520 -3.677622
-0.415700 28.223076 -6.425172 -3.631630
0.271900 29.014894 -6.009717 -3.159924
-0.087500 27.609524 -5.664155 -4.741809
0.096900 26.830294 -6.289527 -5.177257
0.298500 26.898850 -4.381698 -4.252180
-0.029700 27.608878 -3.740891 -3.735178
-0.319200 26.292023 -3.597436 -5.423378
0.079100 27.079660 -3.205839 -6.066968
0.079100 25.629687 -4.238850 -6.005072
0.079100 25.720511 -2.751648 -5.043211
-0.319200 25.765977 -4.710139 -3.270101
0.079100 26.168718 -5.206743 -2.387027
0.079100 25.281021 -3.787508 -2.947835
0.079100 25.027593 -5.352716 -3.748149
0.597300 28.609025 -5.415677 -5.892735
-0.567900 28.306606 -5.876683 -6.990445
-0.254800 29.812247 -4.822868 -5.708738
0.019200 30.925633 -5.193416 -6.543946
0.039100 30.829779 -4.926849 -7.596493
0.039100 31.048511 -6.265596 -6.390852
0.018900 32.120988 -4.372425 -5.902165
0.021300 32.353828 -3.424293 -6.386867
0.021300 33.052440 -4.919694 -6.047092
-0.007000 31.793965 -4.305951 -4.416671
0.025300 32.223189 -3.569350 -3.737487
0.025300 32.026750 -5.270130 -3.964710
-0.026600 30.247560 -4.102162 -4.510779
0.064100 29.896843 -4.633172 -3.625836
0.589600 29.947473 -2.580687 -4.487845
-0.574800 30.077359 -1.903710 -5.485390
-0.415700 29.850303 -1.999227 -3.285613
0.271900 29.839332 -2.606977 -2.471925
-0.001400 30.076891 -0.556455 -3.043302
0.087600 30.329165 -0.083302 -3.987519
-0.015200 28.791171 0.124632 -2.548296
0.029500 28.493323 -0.330019 -1.604569
0.029500 29.012647 1.172350 -2.341826
-0.001100 27.619107 0.101248 -3.518296
-0.190600 27.780150 0.547895 -4.846950
0.169900 28.749247 0.874525 -5.193997
-0.234100 26.676524 0.587038 -5.721271
0.165600 26.790054 0.927490 -6.737273
0.322600 25.398438 0.209646 -5.261587
-0.557900 24.331405 0.296262 -6.097567
0.399200 23.503078 0.086329 -5.637403
-0.234100 25.236594 -0.245615 -3.935659
0.165600 24.259997 -0.535720 -3.578599
-0.190600 26.347413 -0.308789 -3.072285
0.169900 26.214447 -0.645870 -2.054290
0.597300 31.283179 -0.266922 -2.120383
-0.567900 31.718637 -1.135134 -1.360851
-0.415700 31.824219 0.956133 -2.200360
0.271900 31.386128 1.631341 -2.810500
-0.024900 33.033990 1.486592 -1.374649
0.084300 33.142480 0.911229 -0.455253
0.211700 34.310410 1.241188 -2.223153
0.035200 35.216384 1.727333 -1.861242
0.035200 34.572123 0.183581 -2.255845
-0.654600 34.133067 1.709991 -3.563292
0.427500 33.329934 1.370747 -3.965152
0.597300 32.836850 2.996583 -1.177679
-0.567900 32.011235 3.566826 -1.809309
-0.415700 33.646726 3.634502 -0.300513
0.271900 34.431941 3.094193 0.033560
-0.025200 33.491155 5.095990 -0.042613
0.069800 32.623636 5.372834 0.556436
0.069800 34.324350 5.466200 0.554738
0.597300 33.524803 5.991626 -1.323957
-0.567900 32.875134 7.027979 -1.233086
-0.415700 34.226873 5.583758 -2.410255
0.271900 34.737210 4.713374 -2.364517
-0.027500 34.197268 6.267221 -3.760420
0.112300 34.325714 7.340731 -3.621931
-0.005000 35.314561 5.536963 -4.534609
0.033900 34.936591 4.521944 -4.656977
0.033900 35.329411 6.109998 -5.461709
-0.141500 36.698049 5.577891 -4.033137
-0.163800 37.590289 6.655640 -3.948366
0.206200 37.233732 7.582091 -4.373757
-0.341800 38.837044 6.292778 -3.484345
0.341200 39.650461 6.870100 -3.325767
0.138000 38.859997 4.952866 -3.307519
-0.260100 39.930360 4.160312 -2.815625
0.157200 40.862167 4.598851 -2.490332
-0.113400 39.739667 2.748842 -2.670885
0.141700 40.537421 2.198234 -2.194630
-0.197200 38.489405 2.194143 -3.084000
0.144700 38.279840 1.152196 -2.892103
-0.238700 37.508096 3.031121 -3.476200
0.170000 36.522660 2.631513 -3.664964
0.124300 37.623622 4.436412 -3.651104
0.597300 32.813011 6.145785 -4.489391
-0.567900 32.504249 6.818823 -5.479759
-0.516300 31.899482 5.299052 -4.104640
0.293600 32.287407 4.684241 -3.403482
0.038100 30.504895 5.085712 -4.623470
0.088000 30.422975 5.428165 -5.655031
-0.030300 30.234129 3.566113 -4.682370
-0.012200 30.109382 3.118988 -3.696157
-0.012200 29.258755 3.520395 -5.166777
0.799400 31.246366 2.749052 -5.554241
-0.801400 31.550710 3.216617 -6.705865
-0.801400 31.643434 1.661336 -5.078876
0.536600 29.432958 5.751551 -3.674536
-0.581900 28.253401 5.812877 -4.066974
-0.415700 29.760815 6.303875 -2.502247
0.271900 30.724666 6.287526 -2.201628
-0.002400 28.776056 7.054789 -1.689851
0.097800 27.772632 6.718230 -1.948896
-0.034300 28.937893 6.716486 -0.201169
0.029500 29.981699 6.834376 0.093162
0.029500 28.342081 7.412065 0.392384
0.011800 28.463998 5.303985 0.096262
-0.125600 27.099510 5.050140 0.330466
0.133000 26.397482 5.867998 0.377572
-0.170400 26.637653 3.730991 0.485200
0.143000 25.586098 3.546440 0.648790
-0.107200 27.538385 2.657372 0.403468
0.129700 27.186991 1.643173 0.508730
-0.170400 28.899621 2.905784 0.170784
0.143000 29.590522 2.081720 0.081247
-0.125600 29.362088 4.225196 0.029560
0.133000 30.406335 4.408627 -0.159796
0.597300 28.788656 8.560732 -2.004415
-0.567900 29.788618 9.084950 -2.487006
-0.415700 27.679563 9.271901 -1.776610
0.271900 26.861030 8.791932 -1.412869
0.014300 27.619932 10.733639 -1.927921
0.104800 28.404079 11.057014 -2.615008
-0.204100 26.266934 11.148987 -2.534116
0.079700 26.065551 10.556983 -3.425478
0.079700 25.469590 10.959776 -1.814264
0.713000 26.256086 12.620243 -2.942063
-0.593100 27.085516 13.074821 -3.718840
-0.919100 25.311109 13.405747 -2.483948
0.419600 25.214169 14.341015 -2.869585
0.419600 24.609529 13.088383 -1.822918
0.597300 27.864368 11.471967 -0.605465
-0.567900 28.322204 12.611108 -0.617768
-0.516300 27.553556 10.861753 0.541976
0.293600 27.216998 9.908889 0.521196
0.038100 27.423099 11.616440 1.791810
0.088000 26.841572 12.501799 1.544520
-0.030300 26.556735 10.847623 2.802129
-0.012200 26.085210 11.583075 3.456206
-0.012200 25.759621 10.314746 2.280583
0.799400 27.342229 9.870461 3.666968
-0.801400 27.380065 10.076804 4.899811
-0.801400 28.007593 8.956574 3.132488
0.536600 28.758724 12.159452 2.348113
-0.581900 28.754991 13.185047 3.016127
-0.415700 29.909761 11.584182 1.982276
0.271900 29.854515 10.730392 1.445544
-0.025200 31.262903 12.145055 2.093312
0.069800 31.360888 12.436774 3.138969
0.069800 31.983221 11.340857 1.943251
0.597300 31.563924 13.406568 1.310840
-0.567900 32.587981 14.122944 1.537113
-0.347900 30.682917 13.932896 0.460494
0.274700 29.857709 13.354659 0.391398
-0.240000 30.767229 15.057308 -0.415070
0.142600 31.455106 15.785896 0.013988
-0.009400 31.390433 14.642159 -1.803446
0.036200 31.758960 15.571103 -2.238588
0.036200 32.251721 14.000236 -1.618455
0.018700 30.484737 13.887597 -2.808781
0.010300 30.307830 12.877754 -2.438620
0.010300 29.539157 14.410921 -2.950620
-0.047900 31.178663 13.807379 -4.148635
0.062100 31.609728 14.765426 -4.439213
0.062100 32.018168 13.120150 -4.043526
-0.014300 30.297748 13.378016 -5.340643
0.113500 30.784967 13.422666 -6.314671
0.113500 29.986443 12.349798 -5.156345
-0.385400 29.008400 14.093958 -5.474887
0.340000 28.490024 14.071915 -4.608342
0.340000 29.261577 15.069416 -5.541879
0.340000 28.511823 13.745007 -6.282196
0.734100 29.435128 15.800082 -0.597601
-0.589400 29.228047 16.608519 -1.532246
-0.415700 28.434050 15.498597 0.235298
0.271900 28.616015 14.899325 1.023485
0.021300 27.088653 16.062965 0.095775
0.112400 26.869884 16.137853 -0.967376
-0.123100 26.029965 15.112103 0.671809
0.111200 25.037303 15.469939 0.392338
0.111200 26.159803 14.115498 0.249727
-0.311900 26.153930 15.066350 2.476904
0.193300 24.987228 14.467516 2.744877
0.597300 26.988136 17.491091 0.658149
-0.567900 27.907134 18.001676 1.297693
-0.347900 25.850454 18.136636 0.393238
0.274700 25.207987 17.657095 -0.233283
-0.240000 25.574162 19.550982 0.667757
0.142600 26.346805 20.141495 0.172183
-0.009400 24.210002 19.866250 0.037859
0.036200 24.186379 19.471611 -0.977789
0.036200 23.417322 19.384071 0.611834
0.018700 23.957627 21.371402 -0.029232
0.010300 23.852614 21.779996 0.974988
0.010300 24.798386 21.853026 -0.532060
-0.047900 22.675244 21.672133 -0.789128
0.062100 22.728173 21.245853 -1.788987
0.062100 21.822641 21.258106 -0.252595
-0.014300 22.567511 23.188133 -0.858096
0.113500 22.639711 23.590281 0.154368
0.113500 23.398829 23.585520 -1.444532
-0.385400 21.298471 23.612511 -1.458245
0.340000 21.220289 24.619274 -1.387216
0.340000 21.246762 23.370379 -2.445779
0.340000 20.486108 23.207270 -0.997477
0.734100 25.607878 19.952784 2.147999
-0.589400 25.727119 21.146199 2.431965
-0.415700 25.465896 18.999935 3.068868
0.271900 25.421195 18.040325 2.759972
-0.038900 25.633971 19.220915 4.510503
0.100700 25.697957 20.289321 4.699164
0.365400 24.454942 18.701696 5.354598
0.004300 24.711775 18.772093 6.412169
-0.243800 23.187465 19.517475 5.106514
0.064200 22.374200 19.123979 5.715869
0.064200 23.364098 20.554911 5.390841
0.064200 22.910419 19.468985 4.055393
-0.676100 24.151601 17.363057 5.044434
0.410200 23.428120 17.080442 5.639971
0.597300 26.940452 18.605401 4.990443
-0.567900 27.247390 17.441510 4.711063
-0.415700 27.688335 19.369099 5.786595
0.271900 27.421891 20.339977 5.867253
-0.025200 28.894260 18.779711 6.507279
0.069800 29.753385 18.522904 5.887560
0.069800 29.359726 19.565126 7.102745
0.597300 28.476324 17.658988 7.407423
-0.567900 29.370681 16.750264 7.573201
-0.415700 27.225240 17.565898 7.880115
0.271900 26.707848 18.429728 7.801380
-0.024900 26.883024 16.488522 8.906792
0.084300 27.750522 16.203501 9.502033
0.211700 25.753235 17.036070 9.724862
0.035200 25.643071 16.344792 10.560386
0.035200 26.065093 18.031626 10.040634
-0.654600 24.603922 17.006805 8.886497
0.427500 24.134887 17.818985 9.091373
0.597300 26.520474 15.183392 8.199700
-0.567900 26.477931 14.074201 8.771396
-0.415700 26.265397 15.250780 6.885624
0.271900 26.336834 16.159337 6.445794
-0.025200 25.852224 14.130653 6.036654
0.069800 26.227933 14.297226 5.032382
0.069800 26.302332 13.211486 6.412234
0.597300 24.335593 13.918682 5.972054
-0.567900 23.830182 13.419680 4.965297
-0.516300 23.593454 14.325926 7.005034
0.293600 24.068035 14.832898 7.743100
0.038100 22.134057 14.184189 7.102982
0.088000 21.818882 13.321136 6.517051
-0.030300 21.731818 13.929650 8.565973
-0.012200 22.126861 14.733864 9.190025
-0.012200 20.645033 13.948964 8.649074
0.799400 22.208201 12.579370 9.099825
-0.801400 22.678979 12.530965 10.257451
-0.801400 22.082452 11.555151 8.388537
0.536600 21.380339 15.399866 6.538441
-0.581900 21.959258 16.455321 6.280491
-0.415700 20.064641 15.262923 6.350507
0.271900 19.641444 14.360935 6.529289
-0.059700 19.185041 16.379131 5.972824
0.086900 19.711035 16.988453 5.235450
0.130300 17.899792 15.851298 5.296842
0.018700 17.419486 15.142250 5.972972
-0.320400 16.909108 16.994895 5.005377
0.088200 17.374303 17.746044 4.365204
0.088200 16.024350 16.604475 4.511169
0.088200 16.579476 17.462214 5.933164
-0.043000 18.255458 15.124819 3.978625
0.023600 18.517098 15.859891 3.216421
0.023600 19.122392 14.483030 4.125266
-0.066000 17.137962 14.225378 3.448221
0.018600 17.502282 13.732805 2.549284
0.018600 16.883240 13.468768 4.191348
0.018600 16.253418 14.808381 3.201220
0.597300 18.905311 17.278606 7.190924
-0.567900 18.609299 16.792183 8.288328
-0.516300 18.976605 18.592522 6.960583
0.293600 19.253871 18.858210 6.021839
0.039700 18.926387 19.684355 7.945259
0.110500 18.590674 19.290802 8.905592
0.056000 20.341858 20.260076 8.129559
-0.017300 20.712012 20.613682 7.165471
-0.017300 20.289200 21.108751 8.813271
0.013600 21.318256 19.228022 8.710745
-0.042500 20.903169 18.853880 9.648817
-0.042500 21.412503 18.387333 8.024660
0.805400 22.718125 19.790675 8.971969
-0.818800 23.097440 20.862883 8.451927
-0.818800 23.482979 19.145196 9.713765
0.536600 17.962869 20.830902 7.561042
-0.581900 17.544250 21.591289 8.437057
-0.415700 17.545102 20.958125 6.294821
0.271900 17.964027 20.349858 5.597263
0.014300 16.515748 21.907231 5.845249
0.104800 15.856576 22.145910 6.682794
-0.204100 17.188290 23.218130 5.386338
0.079700 17.769489 23.636206 6.205265
0.079700 17.868523 23.004272 4.562881
0.713000 16.193626 24.276527 4.924118
-0.593100 14.988590 24.178287 5.120507
-0.919100 16.660825 25.316982 4.280413
0.419600 16.016208 26.047343 4.005860
0.419600 17.662230 25.431534 4.174493
0.597300 15.642111 21.311111 4.725162
-0.567900 16.027868 21.303208 3.554929
-0.415700 14.417875 20.886554 5.054919
0.271900 14.134121 20.923606 6.024408
-0.001400 13.463903 20.388914 4.051419
0.087600 14.001550 19.694748 3.403517
-0.015200 12.320605 19.607571 4.716092
0.029500 12.236712 19.880607 5.769233
0.029500 11.375108 19.872609 4.244945
-0.001100 12.502970 18.111562 4.592743
-0.190600 13.283120 17.442086 5.546803
0.169900 13.713529 17.986585 6.374684
-0.234100 13.502731 16.061705 5.433442
0.165600 14.102425 15.561880 6.178005
0.322600 12.951921 15.343288 4.352896
-0.557900 13.167690 14.005739 4.262024
0.399200 13.549995 13.706089 5.108395
-0.234100 12.174194 16.014153 3.385595
0.165600 11.751691 15.449936 2.570517
-0.190600 11.945003 17.400777 3.509177
0.169900 11.348645 17.923471 2.774219
0.597300 12.906477 21.472786 3.118614
-0.567900 12.330733 21.133405 2.088298
-0.415700 13.075127 22.759736 3.434412
0.271900 13.597230 22.987138 4.276059
0.014300 12.689532 23.875708 2.567549
0.104800 11.906939 23.526870 1.892922
-0.204100 12.075799 24.974044 3.457537
0.079700 11.324519 24.513952 4.095551
0.079700 12.854931 25.392923 4.094911
0.713000 11.402712 26.123384 2.722501
-0.593100 11.831477 27.263002 2.756353
-0.919100 10.287988 25.913072 2.071058
0.419600 9.816661 26.747861 1.732228
0.419600 9.819374 25.018558 2.113682
0.597300 13.845104 24.343163 1.654584
-0.567900 13.696379 25.345342 0.960988
-0.516300 14.981869 23.643837 1.608008
0.293600 15.087479 22.839416 2.214648
0.038100 16.037005 23.873925 0.611265
0.088000 16.172659 24.950169 0.493315
-0.030300 17.357233 23.306877 1.151646
-0.012200 17.555683 23.722350 2.139603
-0.012200 17.266578 22.224496 1.246036
0.799400 18.529247 23.638716 0.235723
-0.801400 19.161200 24.714161 0.379833
-0.801400 18.786564 22.852450 -0.700795
0.536600 15.655605 23.294904 -0.775446
-0.581900 14.822141 22.396268 -0.886213
-0.415700 16.244994 23.804180 -1.859310
0.271900 16.916953 24.551587 -1.728398
0.033700 15.927273 23.428576 -3.239360
0.082300 14.879351 23.130019 -3.271451
-0.182500 16.069821 24.692127 -4.097177
0.060300 15.615878 24.525430 -5.072189
0.060300 15.562972 25.533020 -3.621680
0.060300 17.124528 24.938897 -4.227728
0.597300 16.728748 22.231399 -3.812179
-0.567900 16.419114 21.772203 -4.916906
-0.415700 17.746236 21.716581 -3.108654
0.271900 18.016683 22.182867 -2.245541
-0.038900 18.543231 20.541890 -3.542329
0.100700 17.943636 19.941604 -4.225842
0.365400 19.827210 20.956681 -4.289313
0.004300 20.339275 20.053649 -4.624191
-0.243800 19.584523 21.852701 -5.503681
0.064200 18.863066 21.389679 -6.172949
0.064200 19.198452 22.817839 -5.178637
0.064200 20.522728 22.002925 -6.038084
-0.676100 20.689715 21.678500 -3.444895
0.410200 21.592845 21.617403 -3.819595
0.597300 18.955796 19.587510 -2.414024
-0.567900 19.265357 18.429956 -2.691029
-0.415700 18.965477 20.031468 -1.152369
0.271900 18.746225 21.010586 -0.993326
-0.003100 19.553290 19.285672 -0.031247
0.085000 20.605395 19.104373 -0.257304
-0.003600 19.465064 20.163160 1.225260
0.017100 19.736284 21.187461 0.978664
0.017100 18.435609 20.156332 1.588365
-0.064500 20.403666 19.708390 2.344729
0.035200 20.345161 18.627491 2.470750
0.035200 21.430595 19.975638 2.096286
0.695100 20.006681 20.354872 3.660450
-0.608600 19.348576 19.741116 4.479487
-0.940700 20.323741 21.607002 3.905136
0.425100 20.064499 21.984465 4.802671
0.425100 20.779299 22.173864 3.196937
0.597300 18.895760 17.917251 0.222121
-0.567900 19.597103 16.948685 0.505025
-0.415700 17.570076 17.802375 0.075670
0.271900 17.039459 18.625391 -0.184513
-0.087500 16.840360 16.538361 0.309170
0.096900 17.129143 16.148881 1.284657
0.298500 15.320900 16.799867 0.336763
-0.029700 15.020964 17.274782 -0.594179
-0.319200 14.470275 15.541971 0.499998
0.079100 13.414027 15.805713 0.479883
0.079100 14.661119 14.837332 -0.309587
0.079100 14.704244 15.078273 1.454133
-0.319200 14.974042 17.718390 1.518846
0.079100 15.457484 18.689174 1.415718
0.079100 13.898530 17.867560 1.568875
0.079100 15.299346 17.261864 2.451608
0.597300 17.234320 15.467274 -0.716321
-0.567900 17.398991 14.298548 -0.366505
-0.347900 17.492548 15.856905 -1.970244
0.274700 17.318917 16.825838 -2.220841
-0.263700 18.070639 14.968381 -2.988827
0.156000 17.552206 14.015629 -2.954205
-0.000700 17.865690 15.576561 -4.384285
0.032700 18.136462 16.633501 -4.365702
0.032700 18.513729 15.068389 -5.100105
0.039000 16.413032 15.408627 -4.852861
0.028500 16.241905 14.359987 -5.100001
0.028500 15.723370 15.692102 -4.059098
0.048600 16.136215 16.275448 -6.082884
0.068700 16.219845 17.328952 -5.808902
0.068700 16.886424 16.044897 -6.834571
-0.529500 14.804376 15.995594 -6.637112
0.345600 14.288345 15.229842 -6.226421
0.807600 14.212069 16.600891 -7.646112
-0.862700 14.645351 17.670896 -8.240749
0.447800 15.401764 18.213803 -7.836992
0.447800 14.085996 18.026266 -9.006849
-0.862700 13.109271 16.123951 -8.119245
0.447800 12.698810 15.316289 -7.675659
0.447800 12.690098 16.606959 -8.909131
0.734100 19.536190 14.618189 -2.734486
-0.589400 19.970613 13.571347 -3.205972
-0.516300 20.286651 15.405821 -1.967902
0.293600 19.863791 16.237154 -1.577804
0.038100 21.740418 15.236098 -1.827158
0.088000 22.084160 14.618663 -2.655235
-0.030300 22.410153 16.611710 -1.974350
-0.012200 21.856582 17.211569 -2.699219
-0.012200 22.397490 17.137089 -1.017589
0.799400 23.838310 16.472129 -2.492394
-0.801400 24.026953 15.777678 -3.511729
-0.801400 24.770450 17.081415 -1.931202
0.536600 22.205098 14.510475 -0.550010
-0.581900 23.173511 13.751284 -0.598450
-0.415700 21.522060 14.715442 0.578124
0.271900 20.749444 15.371587 0.552171
0.021300 21.960344 14.251124 1.902566
0.112400 23.005475 13.945296 1.838445
-0.123100 21.907690 15.442653 2.871582
0.111200 20.877328 15.765892 3.016420
0.111200 22.325544 15.150788 3.836213
-0.311900 22.882868 16.826005 2.204172
0.193300 23.328808 17.266951 3.393631
0.597300 21.180925 13.011896 2.396935
-0.567900 20.177168 12.617421 1.798734
-0.347900 21.644466 12.362150 3.474306
0.274700 22.453226 12.744864 3.958624
-0.263700 21.080383 11.090581 3.968501
0.156000 21.029011 10.387920 3.134661
-0.000700 21.959159 10.474750 5.064541
0.032700 22.022214 11.192413 5.878388
0.032700 21.461970 9.579214 5.443241
0.039000 23.377891 10.085277 4.629053
0.028500 23.322407 9.417255 3.770223
0.028500 23.935849 10.972692 4.340657
0.048600 24.120176 9.369337 5.765656
0.068700 23.624836 8.414860 5.955225
0.068700 25.136708 9.155270 5.439702
-0.529500 24.126962 10.150674 7.018843
0.345600 23.241129 10.524649 7.355630
0.807600 25.124523 10.331935 7.858783
-0.862700 26.366512 10.061130 7.579983
0.447800 26.663665 9.905683 6.616600
0.447800 27.049018 10.234845 8.299152
-0.862700 24.864650 10.792320 9.042586
0.447800 23.917756 11.070093 9.284335
0.447800 25.610589 10.855425 9.731625
0.734100 19.665695 11.233400 4.533246
-0.589400 19.402776 12.094590 5.378468
-0.415700 18.805648 10.293992 4.148111
0.271900 19.146453 9.614171 3.476369
-0.051800 17.494136 10.035593 4.737582
0.092200 17.140746 10.946217 5.224127
-0.110200 16.521990 9.671137 3.601422
0.045700 16.455087 10.518071 2.921368
0.045700 16.941261 8.829590 3.046757
0.353100 15.105615 9.280102 4.060705
-0.036100 15.162450 8.411407 4.714985
-0.412100 14.396207 10.411984 4.806778
0.100000 14.933473 10.656862 5.720327
0.100000 14.330259 11.294908 4.179362
0.100000 13.396808 10.086139 5.086462
-0.412100 14.272176 8.887340 2.843732
0.100000 14.235803 9.705038 2.126429
0.100000 14.716373 8.012947 2.371106
0.100000 13.263446 8.639373 3.158686
0.597300 17.576604 8.917088 5.788178
-0.567900 18.114295 7.844512 5.521855
-0.415700 16.982245 9.146521 6.958685
0.271900 16.575331 10.065012 7.085599
-0.038900 16.768804 8.156411 8.034573
0.100700 16.491504 8.720942 8.923866
0.365400 15.542118 7.281377 7.688071
0.004300 15.747328 6.696398 6.790458
-0.243800 15.081835 6.352348 8.807073
0.064200 15.688763 5.449539 8.810787
0.064200 15.165965 6.851036 9.772934
0.064200 14.042686 6.067790 8.648847
-0.676100 14.430831 8.131517 7.440230
0.410200 13.860522 7.707007 6.777311
0.597300 18.061341 7.406834 8.433860
-0.567900 18.064553 6.212847 8.735382
-0.415700 19.197108 8.113544 8.409276
0.271900 19.121079 9.109931 8.220437
-0.025200 20.542938 7.604190 8.699766
0.069800 21.206744 8.456651 8.848402
0.069800 20.510805 7.036715 9.630600
0.597300 21.162359 6.704248 7.618545
-0.567900 22.314526 6.294923 7.767262
-0.415700 20.439073 6.384959 6.543090
0.271900 19.533667 6.829264 6.432181
-0.051800 20.827520 5.409078 5.518645
0.092200 21.272572 4.543307 6.007140
-0.110200 19.553071 4.942445 4.780864
0.045700 19.128389 5.792152 4.246653
0.045700 19.827761 4.202125 4.035096
0.353100 18.457576 4.339978 5.688774
-0.036100 18.123784 5.088794 6.402682
-0.412100 17.240102 3.921052 4.872541
0.100000 17.516277 3.137208 4.168649
0.100000 16.463041 3.543647 5.535306
0.100000 16.850287 4.785211 4.336039
-0.412100 18.940101 3.110537 6.457575
0.100000 19.685495 3.407237 7.190989
0.100000 18.103372 2.658450 6.988621
0.100000 19.356695 2.382726 5.763209
0.597300 21.892217 5.988513 4.568484
-0.567900 21.761279 7.125411 4.111449
-0.415700 22.951426 5.229099 4.265873
0.271900 22.987140 4.287631 4.646355
-0.051800 24.113348 5.714779 3.501535
0.092200 24.440382 6.657500 3.938308
-0.110200 25.264466 4.697403 3.618780
0.045700 24.864635 3.697847 3.440694
0.045700 25.990229 4.908745 2.836723
0.353100 26.020364 4.714339 4.957379
-0.036100 25.310628 4.651729 5.780464
-0.412100 26.963965 3.511617 5.024433
0.100000 27.535516 3.538456 5.951596
0.100000 26.376311 2.593929 5.000833
0.100000 27.650649 3.528885 4.177906
-0.412100 26.871588 5.979401 5.113226
0.100000 26.237125 6.860207 5.192372
0.100000 27.475818 5.915158 6.017017
0.100000 27.532884 6.099418 4.254530
0.597300 23.774532 5.999480 2.025090
-0.567900 23.574916 5.076150 1.237510
-0.516300 23.734887 7.280173 1.650913
0.293600 23.906976 7.971196 2.361626
0.038100 23.278768 7.778726 0.344313
0.088000 22.345896 7.274419 0.093483
-0.030300 22.964477 9.275451 0.494445
-0.012200 22.375894 9.427736 1.400427
-0.012200 23.893564 9.838593 0.599765
0.799400 22.164181 9.817022 -0.684948
-0.801400 20.927906 9.667767 -0.740131
-0.801400 22.715405 10.438252 -1.612336
0.536600 24.285579 7.508672 -0.795205
-0.581900 25.451338 7.903296 -0.714860
-0.415700 23.843206 6.834511 -1.863272
0.271900 22.858171 6.592973 -1.898186
-0.051800 24.690172 6.377144 -2.977705
0.092200 25.674365 6.123084 -2.584736
-0.110200 24.067620 5.110773 -3.599393
0.045700 23.011548 5.305916 -3.791918
0.045700 24.540181 4.917084 -4.562160
0.353100 24.205236 3.842124 -2.737782
-0.036100 23.938346 4.061565 -1.704365
-0.412100 23.262217 2.757719 -3.261063
0.100000 23.353522 1.859687 -2.651360
0.100000 22.230335 3.106872 -3.211723
0.100000 23.505102 2.515961 -4.295670
-0.412100 25.632960 3.291974 -2.784891
0.100000 25.909808 3.040345 -3.808608
0.100000 26.338467 4.025299 -2.396884
0.100000 25.702379 2.395827 -2.170861
0.597300 24.901076 7.454447 -4.055477
-0.567900 24.003412 8.240132 -4.346412
-0.415700 26.058378 7.447802 -4.719703
0.271900 26.760449 6.764587 -4.452509
0.033700 26.398527 8.364717 -5.810088
0.082300 26.005837 9.351907 -5.558772
-0.182500 27.927514 8.490797 -5.883288
0.060300 28.318399 8.815193 -4.918592
0.060300 28.369349 7.529624 -6.146158
0.060300 28.200876 9.228573 -6.636704
0.597300 25.743108 7.949208 -7.147521
-0.567900 26.404627 7.480695 -8.078480
-0.415700 24.429043 8.164638 -7.264671
0.271900 23.975249 8.612204 -6.470494
-0.051800 23.605120 7.900706 -8.460923
0.092200 23.808651 6.879490 -8.780281
-0.110200 22.117571 8.023884 -8.066547
0.045700 22.031130 8.718562 -7.229256
0.045700 21.551159 8.451110 -8.894560
0.353100 21.469838 6.684031 -7.682075
-0.036100 22.108458 6.154239 -6.974690
-0.412100 20.112947 6.937031 -7.027094
0.100000 20.240274 7.558590 -6.140689
0.100000 19.432073 7.423708 -7.724417
0.100000 19.680867 5.986183 -6.710705
-0.412100 21.234856 5.810234 -8.919630
0.100000 22.184604 5.501962 -9.352155
0.100000 20.677555 4.921069 -8.629845
0.100000 20.657817 6.359540 -9.663231
0.597300 23.943987 8.786600 -9.681223
-0.567900 23.378882 8.599035 -10.761567
-0.516300 24.910335 9.691746 -9.524161
0.293600 25.287746 9.659179 -8.587893
0.039700 25.521175 10.419621 -10.669324
0.110500 24.780626 10.754674 -11.395564
0.056000 26.229322 11.639676 -9.951961
-0.017300 26.649975 12.171503 -10.805374
-0.017300 25.471871 12.253396 -9.464406
0.013600 27.440740 11.325637 -9.103125
-0.042500 27.232795 10.740084 -8.207589
-0.042500 28.145363 10.800356 -9.747856
0.805400 28.036598 12.629406 -8.589358
-0.818800 27.416210 13.206189 -7.658152
-0.818800 29.172116 13.043391 -8.896994
0.536600 26.501147 9.534631 -11.500068
-0.581900 26.778168 9.853025 -12.634414
-0.347900 26.980542 8.402177 -10.974773
0.274700 26.898693 8.250609 -9.979570
-0.240000 27.961762 7.471235 -11.608106
0.142600 28.604586 8.024716 -12.292601
-0.009400 28.845846 6.774948 -10.521671
0.036200 28.204094 6.075811 -9.985519
0.036200 29.689779 6.275979 -10.998019
0.018700 29.504668 7.729345 -9.573675
0.010300 29.858716 8.539628 -10.211010
0.010300 28.811888 8.239553 -8.904461
-0.047900 30.586864 7.041867 -8.651251
0.062100 31.254207 7.791506 -8.226058
0.062100 30.069280 6.569294 -7.816455
-0.014300 31.450841 5.909605 -9.175035
0.113500 30.754271 5.103033 -9.403793
0.113500 31.883717 6.353207 -10.071659
-0.385400 32.424934 5.309829 -8.224953
0.340000 32.016389 4.770698 -7.474933
0.340000 33.053120 4.670382 -8.690348
0.340000 32.859838 6.072323 -7.725395
0.734100 27.182127 6.435003 -12.408491
-0.589400 26.436638 5.604224 -11.927700
-0.516300 27.481744 6.328850 -13.723861
0.293600 27.913642 7.106808 -14.201714
0.038100 26.890485 5.229199 -14.539447
0.088000 25.806200 5.329251 -14.588632
-0.030300 27.276224 5.466480 -15.985061
-0.012200 27.059163 6.475174 -16.336514
-0.012200 28.355423 5.383205 -16.113472
0.799400 26.513357 4.378135 -16.758307
-0.801400 25.244549 4.407976 -16.645793
-0.801400 27.173705 3.576709 -17.475409
0.536600 27.198196 3.842967 -14.001727
-0.581900 26.545248 2.846301 -14.235709
-0.415700 28.344923 3.682758 -13.207854
0.271900 28.957380 4.472909 -13.064135
-0.001400 28.551620 2.440211 -12.346847
0.087600 28.703020 1.619840 -13.048393
-0.015200 29.848962 2.649046 -11.441480
0.029500 30.693349 2.944646 -12.064159
0.029500 29.726387 3.495585 -10.765867
-0.001100 30.176045 1.417142 -10.638867
-0.190600 30.038441 1.343483 -9.213965
0.169900 29.655831 2.218341 -8.709352
-0.234100 30.174783 0.122892 -8.472893
0.165600 30.009176 0.149277 -7.405990
0.322600 30.384282 -1.084300 -9.113687
-0.557900 30.382795 -2.264476 -8.355728
0.399200 30.204423 -2.085643 -7.429551
-0.234100 30.534153 -1.031494 -10.558634
0.165600 30.693917 -1.916950 -11.155996
-0.190600 30.378423 0.182465 -11.233328
0.169900 30.513482 0.182889 -12.304849
0.597300 27.434110 2.028850 -11.465131
-0.567900 26.921737 0.932010 -11.378498
-0.415700 26.987762 3.008701 -10.664701
0.271900 27.339779 3.942972 -10.823356
-0.087500 25.970557 2.834888 -9.605598
0.096900 26.192038 1.931180 -9.036278
0.298500 25.981141 4.033633 -8.630702
-0.029700 25.851973 4.952071 -9.203732
-0.319200 24.863096 3.961666 -7.584296
0.079100 24.938350 4.815575 -6.911118
0.079100 23.885396 3.997923 -8.062212
0.079100 24.943233 3.040530 -7.004805
-0.319200 27.316847 4.110040 -7.874312
0.079100 27.456349 3.216480 -7.265933
0.079100 28.148448 4.205137 -8.567943
0.079100 27.316654 4.981549 -7.217497
0.597300 24.600718 2.636871 -10.248406
-0.567900 23.886108 1.687789 -9.920913
-0.347900 24.292198 3.447518 -11.271989
0.274700 24.942830 4.196888 -11.490358
-0.263700 23.144739 3.212158 -12.161080
0.156000 22.223856 3.262776 -11.576753
-0.000700 23.098402 4.270091 -13.274404
0.032700 24.014578 4.199296 -13.860934
0.032700 22.260379 4.043682 -13.936131
0.039000 22.935913 5.709825 -12.757822
0.028500 21.979996 5.814862 -12.242278
0.028500 23.743024 5.953535 -12.066528
0.048600 22.992318 6.674401 -13.945684
0.068700 23.898946 6.461468 -14.511495
0.068700 22.130400 6.498993 -14.591133
-0.529500 23.007491 8.081755 -13.516204
0.345600 22.745161 8.286222 -12.555516
0.807600 23.548061 9.092465 -14.167637
-0.862700 24.181915 8.958284 -15.298361
0.447800 24.172090 8.070379 -15.794643
0.447800 24.805236 9.704526 -15.559355
-0.862700 23.454734 10.299443 -13.704894
0.447800 22.840588 10.491554 -12.910572
0.447800 23.714554 11.077749 -14.289577
0.734100 23.203328 1.805815 -12.764444
-0.589400 22.175094 1.135060 -12.813754
-0.415700 24.385317 1.338393 -13.188157
0.271900 25.134624 2.004312 -13.311394
-0.024900 24.486174 0.033895 -13.832848
0.084300 23.828138 -0.096634 -14.691945
0.211700 25.883524 -0.171033 -14.362175
0.035200 26.611589 0.021006 -13.574049
0.035200 25.786671 -1.206341 -14.689088
-0.654600 26.085202 0.717961 -15.414022
0.427500 26.368651 1.490297 -14.919299
0.597300 24.229638 -1.115653 -12.854681
-0.567900 23.573129 -2.045791 -13.250781
-0.347900 24.716893 -1.043775 -11.602444
0.274700 25.296326 -0.241749 -11.364558
-0.240000 24.462555 -2.058118 -10.557972
0.142600 24.742445 -3.042830 -10.933121
-0.009400 25.273557 -1.740262 -9.284117
0.036200 25.110199 -0.697065 -9.006074
0.036200 24.889298 -2.352828 -8.466023
0.018700 26.789039 -1.991420 -9.372623
0.010300 27.231741 -1.343342 -10.128364
0.010300 27.220758 -1.709430 -8.411017
-0.047900 27.164505 -3.458637 -9.650466
0.062100 27.998991 -3.732077 -9.001768
0.062100 26.326619 -4.116552 -9.410392
-0.014300 27.600494 -3.662943 -11.106566
0.113500 26.825413 -3.286056 -11.779623
0.113500 28.512538 -3.084147 -11.273846
-0.385400 27.855143 -5.092392 -11.389096
0.340000 28.369390 -5.535873 -10.632866
0.340000 26.976653 -5.609146 -11.479658
0.340000 28.386610 -5.227330 -12.237498
0.734100 22.976246 -2.155090 -10.206990
-0.589400 22.452673 -3.260983 -10.072743
-0.415700 22.290003 -1.013845 -10.115310
0.271900 22.808252 -0.144218 -10.183186
-0.059700 20.846919 -0.950182 -9.836969
0.086900 20.627625 -1.626213 -9.008962
0.130300 20.464323 0.477505 -9.380750
0.018700 20.837583 1.190564 -10.118804
-0.320400 18.935464 0.637650 -9.274874
0.088200 18.468167 0.517190 -10.252204
0.088200 18.531712 -0.110470 -8.592150
0.088200 18.681963 1.630557 -8.906840
-0.043000 21.118165 0.776140 -8.008195
0.023600 20.584261 0.234013 -7.226543
0.023600 22.150669 0.428338 -8.001392
-0.066000 21.157291 2.264032 -7.646971
0.018600 21.708284 2.808081 -8.413250
0.018600 20.151332 2.670404 -7.561160
0.018600 21.666176 2.389163 -6.690408
0.597300 20.029639 -1.453159 -11.040043
-0.567900 19.073688 -2.203944 -10.854310
-0.415700 20.430017 -1.135233 -12.275571
0.271900 21.197447 -0.482288 -12.390416
0.033700 19.806719 -1.695378 -13.478208
0.082300 18.733963 -1.499534 -13.436055
-0.182500 20.379348 -0.978848 -14.705604
0.060300 21.447032 -1.182938 -14.793804
0.060300 19.871053 -1.333091 -15.602943
0.060300 20.225975 0.095391 -14.609813
0.597300 19.992876 -3.223515 -13.580655
-0.567900 19.066893 -3.931605 -13.963750
-0.516300 21.159350 -3.742060 -13.193090
0.293600 21.909057 -3.094685 -12.969658
0.039700 21.485347 -5.176272 -13.140971
0.110500 21.218566 -5.639234 -14.091399
0.056000 23.014650 -5.248575 -12.986756
-0.017300 23.462907 -4.641542 -13.774522
-0.017300 23.280934 -4.785993 -12.038202
0.013600 23.675877 -6.628159 -13.073126
-0.042500 23.153956 -7.344309 -12.438790
-0.042500 23.621572 -6.987158 -14.103163
0.805400 25.141040 -6.494049 -12.628658
-0.818800 26.040696 -6.390880 -13.488603
-0.818800 25.422850 -6.357746 -11.415659
0.536600 20.704422 -5.919471 -12.025951
-0.581900 20.298732 -7.070361 -12.209736
-0.415700 20.390633 -5.243269 -10.912112
0.271900 20.796446 -4.322686 -10.791441
-0.001400 19.462654 -5.721873 -9.872277
0.087600 19.734130 -6.741890 -9.597863
-0.015200 19.625731 -4.831435 -8.623297
0.029500 20.602800 -5.039431 -8.186580
0.029500 19.642170 -3.792617 -8.945441
-0.001100 18.580827 -4.953697 -7.519411
-0.190600 18.108075 -6.214027 -7.100217
0.169900 18.467521 -7.119238 -7.571623
-0.234100 17.183654 -6.304774 -6.041948
0.165600 16.827580 -7.267213 -5.712031
0.322600 16.710857 -5.140577 -5.401493
-0.557900 15.791929 -5.257253 -4.405014
0.399200 15.559577 -4.421319 -3.971953
-0.234100 17.190670 -3.877718 -5.808528
0.165600 16.851865 -2.985416 -5.304312
-0.190600 18.125041 -3.789923 -6.861844
0.169900 18.510944 -2.822721 -7.152840
0.597300 18.011085 -5.761535 -10.385734
-0.567900 17.330164 -6.781491 -10.256969
-0.415700 17.549283 -4.698077 -11.054761
0.271900 18.140705 -3.874731 -11.117190
-0.023700 16.223672 -4.670148 -11.688096
0.088000 15.474280 -4.898381 -10.929287
0.034200 15.926923 -3.272631 -12.252041
0.024100 16.752275 -2.944209 -12.883802
0.024100 15.024849 -3.324844 -12.862319
0.001800 15.686751 -2.238324 -11.149414
0.044000 14.878469 -2.590783 -10.509737
0.044000 16.583338 -2.144550 -10.538170
-0.273700 15.240463 -0.599964 -11.782477
-0.053600 14.964899 0.249982 -10.208111
0.068400 14.689245 1.287237 -10.398219
0.068400 14.160772 -0.243122 -9.660889
0.068400 15.878731 0.222036 -9.614376
0.597300 16.078410 -5.736894 -12.785931
-0.567900 15.029118 -6.373600 -12.859963
-0.415700 17.127561 -5.977181 -13.583182
0.271900 17.931482 -5.365064 -13.489883
0.014300 17.190738 -7.007213 -14.628924
0.104800 16.425289 -6.800101 -15.379085
-0.204100 18.574589 -6.912749 -15.298530
0.079700 18.736233 -5.896503 -15.650324
0.079700 19.352278 -7.144692 -14.577298
0.713000 18.714797 -7.841526 -16.489377
-0.593100 18.217728 -7.540149 -17.563188
-0.919100 19.382199 -8.959718 -16.351199
0.419600 19.478692 -9.587299 -17.136857
0.419600 19.907927 -9.169764 -15.505445
0.597300 16.930500 -8.419809 -14.075089
-0.567900 16.120328 -9.153782 -14.630187
-0.415700 17.554625 -8.744677 -12.941239
0.271900 18.168436 -8.034863 -12.567745
-0.058100 17.332394 -9.954389 -12.130737
0.136000 17.533651 -10.876464 -12.676061
-0.007400 18.383521 -10.066344 -10.920001
0.036700 19.291869 -9.648974 -11.354515
0.036700 18.049359 -9.440550 -10.092458
0.186800 18.719835 -11.471027 -10.458992
-0.543200 18.791282 -12.667611 -11.253158
0.163500 19.116883 -13.649148 -10.370836
0.143500 19.291736 -14.695222 -10.574710
-0.279500 19.233060 -13.213211 -9.134104
0.333900 19.292268 -13.813518 -8.324026
-0.220700 18.999896 -11.831384 -9.185403
0.186200 18.934248 -11.082128 -8.410345
0.597300 15.818735 -10.107574 -11.688580
-0.567900 15.244434 -11.177906 -11.890075
-0.415700 15.204920 -9.038562 -11.179476
0.271900 15.752986 -8.194902 -11.052168
-0.051800 13.810965 -9.056386 -10.729856
0.092200 13.664004 -9.945140 -10.116110
-0.110200 13.551592 -7.810799 -9.860977
0.045700 13.835258 -6.923969 -10.429307
0.045700 12.483297 -7.744392 -9.652140
0.353100 14.315096 -7.816953 -8.518205
-0.036100 15.375629 -7.996313 -8.689028
-0.412100 14.166844 -6.460424 -7.832401
0.100000 13.119766 -6.203179 -7.715207
0.100000 14.626057 -6.493208 -6.846689
0.100000 14.679627 -5.699788 -8.420555
-0.412100 13.784379 -8.889312 -7.562884
0.100000 12.709701 -8.778824 -7.428910
0.100000 14.009253 -9.880097 -7.954709
0.100000 14.278381 -8.795806 -6.596436
0.597300 12.809722 -9.187808 -11.893513
-0.567900 11.830213 -9.928943 -11.768813
-0.415700 13.047798 -8.547889 -13.046596
0.271900 13.854440 -7.932415 -13.111278
-0.059700 12.181817 -8.735438 -14.227352
0.086900 11.170829 -8.897336 -13.853476
0.130300 12.056166 -7.486177 -15.128829
0.018700 11.351686 -7.747790 -15.918342
-0.320400 11.431143 -6.323991 -14.338647
0.088200 12.105020 -6.012450 -13.542498
0.088200 11.234928 -5.479341 -14.995936
0.088200 10.481710 -6.642202 -13.908491
-0.043000 13.371138 -7.083367 -15.817230
0.023600 14.072867 -6.699992 -15.084876
0.023600 13.801625 -7.972645 -16.264914
-0.066000 13.197153 -6.035681 -16.924703
0.018600 12.473247 -6.386880 -17.659175
0.018600 12.859193 -5.087815 -16.508661
0.018600 14.154656 -5.874192 -17.418569
0.597300 12.492605 -10.012537 -15.023149
-0.567900 11.571568 -10.501866 -15.679537
-0.516300 13.678383 -10.629498 -14.868789
0.293600 14.344057 -10.243404 -14.214644
0.038100 13.940430 -11.941593 -15.409641
0.088000 13.519526 -11.959197 -16.414942
-0.030300 15.500589 -12.169348 -15.442889
-0.012200 15.935908 -11.354608 -16.021508
-0.012200 15.930840 -12.151007 -14.441563
0.799400 15.876384 -13.472635 -16.120397
-0.801400 15.687187 -13.566898 -17.340543
-0.801400 16.415871 -14.385871 -15.388003
0.536600 13.463037 -13.020977 -14.462812
-0.581900 13.366331 -14.199729 -14.915263
-0.415700 13.130934 -12.780124 -13.150051
0.271900 13.321309 -11.820664 -12.898463
-0.059700 12.142818 -13.545650 -12.334654
0.086900 12.339819 -14.614233 -12.420811
0.130300 12.448626 -13.300273 -10.819775
0.018700 12.624907 -12.227395 -10.742698
-0.320400 11.318879 -13.653088 -9.800277
0.088200 10.351131 -13.223684 -10.059459
0.088200 11.274622 -14.741808 -9.828976
0.088200 11.580180 -13.290805 -8.806004
-0.043000 13.714732 -14.026182 -10.349647
0.023600 13.603155 -15.066532 -10.044140
0.023600 14.398681 -14.119398 -11.193224
-0.066000 14.494613 -13.383927 -9.210226
0.018600 13.837466 -13.252472 -8.350579
0.018600 15.303377 -14.085936 -9.007286
0.018600 14.958328 -12.423397 -9.434839
0.597300 10.659855 -13.254565 -12.751994
-0.567900 9.864216 -14.119818 -12.486713
-0.415700 10.380223 -12.180855 -13.489789
0.271900 11.106777 -11.515719 -13.712995
-0.025200 8.976981 -11.855536 -13.835631
0.069800 8.985988 -11.370260 -14.811607
0.069800 8.419271 -12.755789 -14.093724
0.597300 8.085850 -10.984023 -12.921121
-0.567900 6.863683 -11.236326 -12.941944
-0.415700 8.628936 -10.013724 -12.178876
0.271900 9.637550 -9.908451 -12.173741
-0.087500 7.805349 -8.964856 -11.538019
0.096900 7.001986 -9.461484 -10.993665
0.298500 8.593745 -8.132736 -10.502540
-0.029700 7.887972 -7.477854 -9.991534
-0.319200 9.228459 -9.034798 -9.436325
0.079100 9.968555 -9.699402 -9.881494
0.079100 9.724154 -8.422532 -8.685929
0.079100 8.456226 -9.630866 -8.951871
-0.319200 9.671816 -7.238341 -11.126754
0.079100 10.340791 -7.828634 -11.746007
0.079100 9.208812 -6.466416 -11.740811
0.079100 10.251814 -6.745100 -10.348501
0.597300 7.141742 -8.052145 -12.584596
-0.567900 7.701805 -7.805796 -13.652803
-0.415700 5.957522 -7.518056 -12.273980
0.271900 5.563576 -7.716072 -11.359713
0.033700 5.201051 -6.628222 -13.164249
0.082300 5.352810 -6.951868 -14.196049
-0.182500 3.714206 -6.787426 -12.826379
0.060300 3.432038 -7.835797 -12.915872
0.060300 3.524656 -6.448457 -11.806321
0.060300 3.110396 -6.196914 -13.516848
0.597300 5.640543 -5.150636 -13.074248
-0.567900 5.391842 -4.359491 -13.994106
-0.415700 6.285475 -4.762161 -11.970928
0.271900 6.447412 -5.439410 -11.237062
-0.025200 6.758831 -3.399730 -11.753301
0.069800 7.519032 -3.163004 -12.498178
0.069800 5.922428 -2.715618 -11.888099
0.597300 7.355425 -3.147035 -10.369446
-0.567900 7.504345 -4.064506 -9.561325
-0.415700 7.672987 -1.880229 -10.100868
0.271900 7.510411 -1.192675 -10.829089
-0.002400 8.390942 -1.439643 -8.902897
0.097800 8.496556 -2.286188 -8.225023
-0.034300 9.809212 -0.977463 -9.280118
0.029500 9.736797 -0.057899 -9.859278
0.029500 10.333982 -0.731481 -8.356672
0.011800 10.658906 -1.972747 -10.056272
-0.125600 10.553072 -2.069468 -11.459163
0.133000 9.857811 -1.439680 -11.994825
-0.170400 11.353607 -2.984174 -12.168951
0.143000 11.274242 -3.055639 -13.244068
-0.107200 12.267198 -3.801545 -11.480665
0.129700 12.890438 -4.499251 -12.022425
-0.170400 12.380500 -3.702819 -10.084430
0.143000 13.085790 -4.326145 -9.555184
-0.125600 11.584659 -2.785983 -9.376302
0.133000 11.681509 -2.714734 -8.303149
0.597300 7.656990 -0.319580 -8.144555
-0.567900 7.075100 0.586808 -8.750438
-0.347900 7.758664 -0.358031 -6.812503
0.274700 8.257363 -1.157078 -6.423689
-0.263700 7.525906 0.755224 -5.881640
0.156000 6.943627 1.542073 -6.365918
-0.000700 6.738567 0.218144 -4.666542
0.032700 5.766235 -0.114316 -5.028520
0.032700 7.238664 -0.665501 -4.266559
0.039000 6.497671 1.224474 -3.522993
0.028500 6.511276 2.245262 -3.907836
0.028500 5.509172 1.030964 -3.109751
0.048600 7.507811 1.077185 -2.376129
0.068700 7.512070 0.037305 -2.048391
0.068700 8.505085 1.333526 -2.737410
-0.529500 7.159614 1.924916 -1.220784
0.345600 6.183491 2.118092 -1.034580
0.807600 7.992775 2.437997 -0.333265
-0.862700 9.261504 2.167987 -0.315601
0.447800 9.602181 1.348489 -0.822768
0.447800 9.905183 2.662607 0.299100
-0.862700 7.516690 3.247634 0.559877
0.447800 6.509507 3.306771 0.659112
0.447800 8.091704 3.558878 1.335664
0.734100 8.899550 1.317123 -5.518812
-0.589400 9.695445 0.615389 -4.903562
-0.415700 9.209872 2.535345 -5.955887
0.271900 8.512930 3.056245 -6.475774
-0.051800 10.541644 3.126151 -5.781567
0.092200 11.283979 2.329157 -5.708991
-0.110200 10.903812 3.977828 -7.016033
0.045700 10.202822 4.806644 -7.078853
0.045700 11.900279 4.393378 -6.855971
0.353100 10.882740 3.250403 -8.375903
-0.036100 9.861405 2.947998 -8.609181
-0.412100 11.361503 4.197765 -9.477298
0.100000 10.726950 5.080712 -9.498853
0.100000 12.391119 4.502158 -9.284790
0.100000 11.308666 3.699357 -10.444450
-0.412100 11.773481 2.010132 -8.407285
0.100000 11.801543 1.592065 -9.413292
0.100000 12.783507 2.267605 -8.091464
0.100000 11.366001 1.259765 -7.734979
0.597300 10.613743 3.912726 -4.462258
-0.567900 10.037906 5.002575 -4.355082
-0.516300 11.313957 3.356699 -3.470109
0.293600 11.799818 2.484376 -3.647293
0.000000 11.545022 3.977353 -2.158294
0.088000 10.581529 4.163937 -1.682784
0.536600 12.293508 5.312161 -2.290031
0.000000 13.098019 5.492061 -3.205067
-0.415700 12.017257 6.253720 -1.382894
0.271900 11.343024 6.020268 -0.661823
0.033700 12.716789 7.537476 -1.267345
0.082300 12.102694 8.173789 -0.630705
-0.182500 14.036570 7.306028 -0.515251
0.060300 14.717439 6.719082 -1.132834
0.060300 14.500840 8.263475 -0.278494
0.060300 13.842392 6.766690 0.412878
0.597300 12.871182 8.310560 -2.601136
-0.567900 13.873201 8.985921 -2.831773
-0.415700 11.889144 8.237526 -3.512257
0.271900 11.074090 7.687744 -3.284065
-0.024900 12.017098 8.844609 -4.852229
0.084300 12.913195 8.446886 -5.323150
0.211700 10.829725 8.502896 -5.749446
0.035200 9.902772 8.802154 -5.269182
0.035200 10.923956 9.059414 -6.683468
-0.654600 10.779050 7.126318 -6.059575
0.427500 10.903369 6.595435 -5.254489
0.597300 12.188410 10.366491 -4.811056
-0.567900 12.911610 10.913092 -5.640936
-0.347900 11.599259 11.043587 -3.813639
0.274700 11.017379 10.502914 -3.183259
-0.240000 11.804021 12.479069 -3.516625
0.142600 11.463670 13.071740 -4.366447
-0.009400 10.938900 12.816424 -2.286178
0.036200 9.902786 12.586531 -2.531758
0.036200 11.235236 12.170404 -1.458179
0.018700 11.003068 14.279168 -1.812523
0.010300 12.011837 14.512081 -1.469326
0.010300 10.740056 14.941775 -2.637918
-0.047900 10.019100 14.494134 -0.653631
0.062100 9.006979 14.292699 -1.005803
0.062100 10.261361 13.793188 0.143990
-0.014300 10.086982 15.923987 -0.105464
0.113500 11.062801 16.089262 0.358923
0.113500 9.995174 16.625720 -0.937690
-0.385400 9.004848 16.186081 0.873382
0.340000 9.095360 15.631015 1.725075
0.340000 8.996303 17.169267 1.149412
0.340000 8.090841 16.008197 0.469551
0.734100 13.285214 12.847503 -3.299144
-0.589400 13.674111 13.986598 -3.560396
-0.415700 14.101848 11.877635 -2.888128
0.271900 13.683512 10.976482 -2.693271
-0.058100 15.516476 11.998325 -2.522069
0.136000 15.729539 13.043889 -2.299162
-0.007400 15.745953 11.203260 -1.225358
0.036700 15.558007 10.146160 -1.397227
0.036700 16.790467 11.295119 -0.938673
0.186800 14.899151 11.669635 -0.062946
-0.543200 13.499242 11.687969 -0.000581
0.163500 13.195356 12.252562 1.177658
0.143500 12.195223 12.459629 1.528075
-0.279500 14.308878 12.559892 1.855734
0.333900 14.325343 13.033634 2.753649
-0.220700 15.392833 12.208537 1.084468
0.186200 16.440598 12.352336 1.306040
0.597300 16.471812 11.571170 -3.655243
-0.567900 17.692039 11.542836 -3.471683
-0.415700 15.931628 11.273472 -4.841913
0.271900 14.921830 11.301496 -4.914497
-0.023700 16.668043 10.954261 -6.071260
0.088000 17.739968 11.066715 -5.901734
0.034200 16.391023 9.502797 -6.489548
0.024100 15.313528 9.352749 -6.565399
0.024100 16.833486 9.323445 -7.470651
0.001800 16.979711 8.484255 -5.512202
0.044000 18.055019 8.652638 -5.446998
0.044000 16.551890 8.644129 -4.521919
-0.273700 16.705174 6.756867 -5.993816
-0.053600 14.947132 6.586764 -5.590855
0.068400 14.768037 6.945155 -4.576519
0.068400 14.353288 7.164516 -6.296323
0.068400 14.650445 5.540239 -5.650804
0.597300 16.274972 11.897915 -7.213969
-0.567900 15.141212 12.382780 -7.276473
-0.415700 17.188357 12.127960 -8.158047
0.271900 18.101102 11.696690 -8.064953
-0.027500 16.901823 12.905586 -9.367916
0.112300 16.255134 13.734876 -9.085913
-0.005000 18.188992 13.513398 -9.936904
0.033900 18.819564 12.715468 -10.320366
0.033900 17.919025 14.144878 -10.782047
-0.141500 18.983683 14.338983 -8.973182
-0.163800 20.019698 13.902397 -8.223771
0.206200 20.429907 12.903006 -8.252659
-0.341800 20.461690 14.911478 -7.394646
0.341200 21.224415 14.785343 -6.726868
0.138000 19.744000 16.070389 -7.589471
-0.260100 19.795453 17.341344 -7.002300
0.157200 20.506632 17.546341 -6.214932
-0.113400 18.917913 18.336690 -7.462071
0.141700 18.945603 19.322118 -7.025751
-0.197200 18.012743 18.053051 -8.500708
0.144700 17.346420 18.825111 -8.859320
-0.238700 17.962005 16.771847 -9.078233
0.170000 17.263713 16.566229 -9.876899
0.124300 18.814041 15.743615 -8.623763
0.597300 16.197791 12.031102 -10.421915
-0.567900 16.729097 10.974867 -10.782672
-0.254800 15.044497 12.444199 -10.986743
0.019200 14.297317 13.657362 -10.685317
0.039100 14.938064 14.540133 -10.703109
0.039100 13.824545 13.557014 -9.707386
0.018900 13.225538 13.771479 -11.768952
0.021300 13.607341 14.347715 -12.610617
0.021300 12.315554 14.226720 -11.378585
-0.007000 12.992489 12.328339 -12.213460
0.025300 12.672302 12.275892 -13.255175
0.025300 12.240493 11.872016 -11.568538
-0.026600 14.340854 11.634943 -11.983545
0.064100 14.147685 10.649295 -11.559940
0.589600 15.152646 11.418977 -13.274657
-0.574800 14.938344 10.416685 -13.950828
-0.415700 16.133011 12.274881 -13.588314
0.271900 16.193195 13.141931 -13.064437
-0.025200 17.094710 12.062424 -14.679745
0.069800 16.552023 11.917651 -15.613610
0.069800 17.704122 12.959612 -14.779889
0.597300 18.048633 10.871753 -14.477335
-0.567900 18.356861 10.167838 -15.443152
-0.516300 18.465903 10.586950 -13.236109
0.293600 18.138769 11.152863 -12.463255
0.038100 19.273013 9.394267 -12.924529
0.088000 20.109918 9.335862 -13.622295
-0.030300 19.842899 9.456043 -11.491128
-0.012200 19.010888 9.432867 -10.785254
-0.012200 20.431766 8.552670 -11.324840
0.799400 20.734252 10.663501 -11.157870
-0.801400 21.495822 11.157094 -12.021745
-0.801400 20.693198 11.107415 -9.990619
0.536600 18.419197 8.119766 -13.095341
-0.581900 18.867439 7.128684 -13.675909
-0.415700 17.150218 8.176326 -12.663598
0.271900 16.863409 9.022075 -12.185206
-0.059700 16.165670 7.091707 -12.825227
0.086900 16.615528 6.169373 -12.456253
0.130300 14.888957 7.369397 -11.987370
0.018700 14.417770 8.276738 -12.367355
-0.320400 13.883659 6.207417 -12.137413
0.088200 14.323523 5.285772 -11.752621
0.088200 12.967576 6.418289 -11.587902
0.088200 13.615681 6.057097 -13.182843
-0.043000 15.231565 7.589765 -10.491178
0.023600 15.681420 6.682589 -10.084540
0.023600 15.964246 8.390692 -10.400255
-0.066000 14.036972 7.986489 -9.611206
0.018600 14.398961 8.265949 -8.621967
0.018600 13.515308 8.837950 -10.048889
0.018600 13.347306 7.150590 -9.497834
0.597300 15.840260 6.869549 -14.312949
-0.567900 15.791293 5.726288 -14.768212
-0.347900 15.679913 7.939874 -15.104604
0.274700 15.682425 8.859109 -14.671668
-0.240000 15.487542 7.846201 -16.561132
0.142600 14.620463 7.212730 -16.750369
-0.009400 15.208250 9.234361 -17.170991
0.036200 15.863663 9.972866 -16.708647
0.036200 15.436587 9.204045 -18.238303
0.018700 13.732895 9.658090 -17.012093
0.010300 13.112584 8.986606 -17.604170
0.010300 13.439039 9.574352 -15.966088
-0.047900 13.506152 11.107040 -17.475721
0.062100 14.099561 11.753682 -16.825476
0.062100 13.882410 11.232396 -18.490167
-0.014300 12.043817 11.590039 -17.395298
0.113500 11.618235 11.283697 -16.436222
0.113500 12.065024 12.679517 -17.404689
-0.385400 11.175397 11.138332 -18.516719
0.340000 10.944162 10.153885 -18.441750
0.340000 10.289105 11.632891 -18.531090
0.340000 11.596002 11.266264 -19.432525
0.734100 16.662272 7.133341 -17.242840
-0.589400 16.393959 6.283020 -18.091865
-0.415700 17.917807 7.360076 -16.829231
0.271900 18.136003 8.095436 -16.172163
0.033700 19.048983 6.609006 -17.338433
0.082300 18.955376 6.656667 -18.423367
-0.182500 20.244963 7.462405 -16.955204
0.060300 21.114500 7.149819 -17.533390
0.060300 20.132977 8.508084 -17.241755
0.060300 20.394674 7.367341 -15.879731
0.597300 19.110079 5.169967 -16.940994
-0.567900 19.370512 4.373499 -17.836570
-0.415700 18.654656 4.767304 -15.750509
0.271900 18.419030 5.472262 -15.059065
-0.059700 18.395307 3.344432 -15.441931
0.086900 19.320736 2.789418 -15.599469
0.130300 18.012198 3.198744 -13.945828
0.018700 17.211937 3.902485 -13.721390
-0.320400 17.496293 1.786017 -13.611136
0.088200 18.253458 1.040530 -13.846366
0.088200 17.242257 1.710795 -12.555029
0.088200 16.589605 1.563735 -14.173993
-0.043000 19.234779 3.546130 -13.059043
0.023600 19.976064 2.750889 -13.142313
0.023600 19.697961 4.466704 -13.412754
-0.066000 18.903010 3.763610 -11.577515
0.018600 18.520380 2.849412 -11.129707
0.018600 19.808907 4.056153 -11.046464
0.018600 18.162197 4.556847 -11.475249
0.597300 17.356099 2.720096 -16.408776
-0.567900 17.557702 1.601569 -16.886359
-0.415700 16.281194 3.435253 -16.767503
0.271900 16.161567 4.348192 -16.342107
-0.051800 15.212527 2.923847 -17.651566
0.092200 14.979061 1.904859 -17.344052
-0.110200 13.946004 3.784237 -17.470152
0.045700 14.203699 4.822862 -17.675080
0.045700 13.207880 3.476339 -18.212739
0.353100 13.289218 3.701860 -16.077625
-0.036100 14.021192 3.932032 -15.307008
-0.412100 12.159205 4.728915 -15.988468
0.100000 11.393881 4.511421 -16.733795
0.100000 11.713713 4.696965 -14.996628
0.100000 12.557495 5.729674 -16.154837
-0.412100 12.699857 2.320174 -15.785428
0.100000 12.197356 2.331715 -14.818513
0.100000 11.982536 2.044347 -16.558243
0.100000 13.496423 1.579255 -15.743147
0.597300 15.597200 2.818683 -19.146834
-0.567900 15.017403 2.003342 -19.862882
-0.516300 16.573946 3.603027 -19.612577
0.293600 16.927642 4.254079 -18.926188
0.038100 17.177922 3.431290 -20.955686
0.088000 16.377211 3.419629 -21.695163
-0.030300 18.121857 4.640757 -21.263088
-0.012200 17.702367 5.598667 -20.955625
-0.012200 19.047470 4.565905 -20.692346
0.799400 18.360770 4.719183 -22.773110
-0.801400 19.259192 4.073794 -23.324430
-0.801400 17.638525 5.494090 -23.490116
0.536600 18.108618 2.148072 -20.951455
-0.581900 18.200832 1.648619 -22.019922
-0.347900 18.621600 1.653737 -19.821944
0.274700 18.393908 2.035969 -18.915214
-0.240000 19.306476 0.309854 -19.796167
0.142600 19.858816 0.122695 -20.717033
-0.009400 20.266603 0.234332 -18.590626
0.036200 19.632728 0.218443 -17.704031
0.036200 20.764862 -0.735017 -18.576617
0.018700 21.350914 1.413228 -18.504631
0.010300 21.980147 1.134400 -19.349860
0.010300 20.808045 2.357089 -18.554948
-0.047900 22.130486 1.238841 -17.188356
0.062100 21.464429 1.125432 -16.333016
0.062100 22.710765 0.316337 -17.207528
-0.014300 23.179849 2.273265 -16.937437
0.113500 22.759661 3.278715 -16.962146
0.113500 23.675438 2.177758 -15.971319
-0.385400 24.332791 2.086133 -17.887895
0.340000 25.078057 2.716044 -17.627331
0.340000 24.672245 1.146666 -18.037140
0.340000 24.169901 2.449230 -18.816187
0.734100 18.204157 -0.799570 -19.736893
-0.589400 18.423117 -1.722388 -20.494894
-0.415700 17.160376 -0.676722 -18.912158
0.271900 17.115330 0.178650 -18.374055
-0.051800 16.264059 -1.767975 -18.503662
0.092200 16.900095 -2.521319 -18.048860
-0.110200 15.339403 -1.223044 -17.395539
0.045700 15.954208 -0.686760 -16.670472
0.045700 14.656021 -0.501038 -17.844266
0.353100 14.513807 -2.271420 -16.623097
-0.036100 13.832713 -2.778139 -17.305840
-0.412100 15.382850 -3.314887 -15.916427
0.100000 14.765318 -3.943891 -15.275969
0.100000 15.861397 -3.961815 -16.647381
0.100000 16.147214 -2.824759 -15.313644
-0.412100 13.689914 -1.563324 -15.545753
0.100000 13.038778 -0.824691 -16.011324
0.100000 13.077074 -2.289197 -15.012612
0.100000 14.349582 -1.064527 -14.834441
0.597300 15.497967 -2.459468 -19.659063
-0.567900 14.995639 -1.811705 -20.574758
-0.415700 15.384425 -3.787377 -19.582509
0.271900 15.870562 -4.247940 -18.826431
-0.058100 14.906098 -4.722744 -20.637533
0.136000 15.350834 -4.505082 -21.608581
-0.007400 15.543455 -6.102960 -20.379781
0.036700 16.632387 -6.095010 -20.427361
0.036700 15.272496 -6.543136 -19.420132
0.186800 15.301243 -7.082064 -21.515335
-0.543200 15.324697 -6.789647 -22.859347
0.163500 14.965930 -7.911640 -23.502864
0.143500 14.938686 -7.978655 -24.580437
-0.279500 14.806737 -8.915314 -22.616128
0.333900 14.539319 -9.816576 -22.985338
-0.220700 14.986129 -8.389717 -21.373264
0.186200 15.061685 -8.911193 -20.430524
0.597300 13.363874 -4.658330 -20.772637
-0.567900 12.680761 -3.990807 -19.979421
-0.415700 12.814448 -5.189486 -21.842510
0.271900 13.445140 -5.632398 -22.495318
0.014300 11.420845 -5.673890 -21.909841
0.104800 10.789483 -4.826448 -21.642788
-0.204100 11.189164 -6.080234 -23.391981
0.079700 11.971467 -6.790982 -23.658324
0.079700 10.200788 -6.521768 -23.519492
0.713000 11.324044 -4.901897 -24.300317
-0.593100 10.542682 -3.977530 -24.440239
-0.919100 12.413726 -4.885435 -25.008567
0.419600 12.637042 -4.137061 -25.649011
0.419600 13.033454 -5.679909 -24.938952
0.597300 11.094015 -6.821629 -20.941044
-0.567900 11.958808 -7.231013 -20.146827
-0.415700 9.773458 -7.119439 -20.794149
0.271900 9.138277 -6.639541 -21.415713
-0.051800 9.203752 -8.156416 -19.973365
0.092200 9.958591 -8.423079 -19.233627
-0.110200 7.904378 -7.645773 -19.428376
0.045700 7.253563 -7.303931 -20.233165
0.045700 7.273243 -8.400839 -18.959707
0.353100 7.998771 -6.446618 -18.371351
-0.036100 8.293539 -5.454186 -18.712359
-0.412100 6.612906 -6.072942 -17.856762
0.100000 6.594533 -5.134493 -17.302611
0.100000 5.954219 -5.723263 -18.651717
0.100000 6.039963 -6.861610 -17.369072
-0.412100 8.732649 -6.804993 -17.085803
0.100000 8.296383 -7.646732 -16.547992
0.100000 9.723461 -7.078088 -17.448857
0.100000 8.765423 -5.966633 -16.389976
0.597300 9.013801 -9.462488 -20.670514
-0.567900 8.612148 -9.542650 -21.850364
-0.415700 9.316255 -10.563545 -20.027890
0.271900 9.577285 -10.409560 -19.064425
0.014300 9.294174 -11.967196 -20.489356
0.104800 10.109256 -12.094483 -21.201775
-0.204100 9.646170 -12.883622 -19.282123
0.079700 10.649562 -12.592801 -18.971111
0.079700 8.849998 -12.727373 -18.554249
0.713000 9.629813 -14.361696 -19.727664
-0.593100 8.744633 -14.817167 -20.440893
-0.919100 10.525063 -15.116229 -19.216342
0.419600 10.439270 -16.120731 -19.277226
0.419600 11.192169 -14.591149 -18.669193
0.597300 7.891579 -12.314990 -21.162120
-0.567900 6.831867 -12.428681 -20.501201
-0.415700 7.978910 -12.695145 -22.427911
0.271900 8.917560 -12.793592 -22.787555
-0.024900 6.863565 -13.024211 -23.307332
0.084300 6.217453 -12.150491 -23.392496
0.211700 7.382538 -13.392828 -24.713888
0.035200 6.550541 -13.566035 -25.396439
0.035200 7.924487 -12.508370 -25.048739
-0.654600 8.271880 -14.493336 -24.703526
0.427500 8.348775 -14.900580 -25.569456
0.597300 5.847786 -14.088658 -22.855223
-0.567900 4.663307 -14.065815 -23.212604
-0.415700 6.350988 -14.921686 -21.955917
0.271900 7.323289 -14.790126 -21.716275
0.014300 5.553799 -15.982027 -21.326976
0.104800 5.017654 -16.477439 -22.136437
-0.204100 6.551621 -16.986782 -20.698457
0.079700 7.375306 -17.081317 -21.406063
0.079700 6.942983 -16.610961 -19.753094
0.713000 6.027249 -18.392307 -20.438085
-0.593100 5.824255 -18.843212 -19.331604
-0.919100 5.790769 -19.106228 -21.523498
0.419600 5.656446 -20.105026 -21.590375
0.419600 5.741616 -18.620529 -22.407679
0.597300 4.488836 -15.435306 -20.318513
-0.567900 3.449169 -16.056184 -20.230369
-0.415700 4.763876 -14.333224 -19.686771
0.271900 5.717823 -14.011405 -19.767496
-0.027500 3.827454 -13.750916 -18.729610
0.112300 2.932039 -14.361146 -18.611495
-0.005000 4.506114 -13.679109 -17.304765
0.033900 5.410111 -13.070482 -17.326348
0.033900 3.751604 -13.265982 -16.635335
-0.141500 4.969414 -15.028835 -16.865983
-0.163800 4.154943 -16.050058 -16.713235
0.206200 3.076459 -16.011676 -16.755668
-0.341800 4.842414 -17.163590 -16.275030
0.341200 4.386197 -18.062760 -16.216298
0.138000 6.162262 -16.881443 -16.162572
-0.260100 7.238363 -17.707564 -15.978787
0.157200 7.117321 -18.739364 -15.683600
-0.113400 8.548071 -17.204936 -16.066431
0.141700 9.407270 -17.768005 -15.733075
-0.197200 8.689030 -15.878032 -16.388096
0.144700 9.697726 -15.492389 -16.402761
-0.238700 7.594340 -14.966770 -16.639101
0.170000 7.761817 -13.928460 -16.884606
0.124300 6.285513 -15.474608 -16.513878
0.597300 3.286550 -12.374890 -19.060900
-0.567900 2.194698 -12.013700 -18.694578
-0.415700 3.988530 -11.567630 -19.863833
0.271900 4.879070 -11.906065 -20.199238
-0.002400 3.693911 -10.098307 -20.172241
0.097800 2.730589 -9.789555 -19.766306
-0.034300 4.760103 -9.156159 -19.473898
0.029500 5.729741 -9.355828 -19.930010
0.029500 4.439281 -8.130257 -19.654740
0.011800 4.751070 -9.459227 -17.950018
-0.125600 5.664403 -10.385655 -17.406907
0.133000 6.394984 -10.938828 -17.978442
-0.170400 5.636424 -10.642682 -16.021667
0.143000 6.369981 -11.360109 -15.684632
-0.107200 4.706999 -10.045845 -15.204321
0.129700 4.538336 -10.230719 -14.153715
-0.170400 3.800737 -9.123954 -15.759439
0.143000 3.023754 -8.565929 -15.258136
-0.125600 3.888913 -8.787406 -17.114174
0.133000 3.129768 -8.116471 -17.488258
0.597300 3.571913 -9.957842 -21.738091
-0.567900 4.287659 -10.692001 -22.431207
-0.254800 2.733664 -9.059069 -22.334264
0.019200 1.879882 -8.089968 -21.656418
0.039100 2.493337 -7.487489 -20.986500
0.039100 1.011261 -8.567439 -21.202960
0.018900 1.248616 -7.248620 -22.711412
0.021300 1.874484 -6.367955 -22.855691
0.021300 0.237968 -6.956652 -22.426008
-0.007000 1.149455 -8.216372 -23.893233
0.025300 1.179905 -7.686932 -24.845526
0.025300 0.215190 -8.757143 -23.742213
-0.026600 2.448728 -9.086745 -23.771869
0.064100 2.195250 -10.109094 -24.052290
0.589600 3.655834 -8.563077 -24.608281
-0.574800 4.596842 -8.045950 -24.060800
-0.415700 3.754999 -8.841787 -25.920893
0.271900 2.988773 -9.368668 -26.315092
0.033700 4.933035 -8.654781 -26.731747
0.082300 5.626248 -9.397479 -26.336836
-0.182500 4.626726 -9.002315 -28.153116
0.060300 4.121671 -9.966244 -28.215310
0.060300 4.064797 -8.216775 -28.658350
0.060300 5.527225 -9.073799 -28.763107
0.597300 5.656854 -7.314520 -26.703859
-0.567900 5.071068 -6.307247 -26.987489
-0.415700 6.953446 -7.328820 -26.275164
0.271900 7.390939 -8.202488 -26.019418
-0.025200 7.830437 -6.225678 -26.200709
0.069800 8.814166 -6.626887 -25.956973
0.069800 7.798594 -5.651277 -27.126536
0.597300 7.377951 -5.256218 -25.171621
-0.567900 7.664241 -4.080270 -25.289531
-0.415700 6.619587 -5.579015 -24.144832
0.271900 6.300398 -6.534216 -24.068563
-0.024900 6.043414 -4.638285 -23.148163
0.084300 5.752978 -3.729194 -23.674760
0.211700 4.759733 -5.192768 -22.530156
0.035200 4.347820 -4.528784 -21.770187
0.035200 4.129473 -5.224153 -23.418906
-0.654600 4.882715 -6.464153 -21.946847
0.427500 4.950166 -7.057536 -22.698487
0.597300 7.027287 -4.256350 -22.036999
-0.567900 8.068486 -4.950678 -21.917799
-0.347900 6.689484 -3.163459 -21.301663
0.274700 5.803307 -2.716694 -21.489269
-0.240000 7.689065 -2.462182 -20.442474
0.142600 8.684907 -2.881783 -20.585071
-0.009400 7.812881 -0.948957 -20.909129
0.036200 6.810045 -0.545354 -21.048874
0.036200 8.297870 -0.395931 -20.104731
0.018700 8.590086 -0.716267 -22.125038
0.010300 8.043455 -1.213362 -22.926409
0.010300 8.592874 0.357391 -22.313073
-0.047900 10.097654 -1.085214 -22.270822
0.062100 10.579586 -0.611828 -21.415403
0.062100 10.208377 -2.169268 -22.296747
-0.014300 10.777673 -0.728658 -23.622651
0.113500 10.945692 0.347388 -23.667197
0.113500 11.774643 -1.132610 -23.446669
-0.385400 10.113589 -1.347017 -24.843272
0.340000 9.269701 -0.832236 -25.050508
0.340000 10.754942 -1.302365 -25.622233
0.340000 9.933912 -2.336634 -24.751233
0.734100 7.287974 -2.674328 -18.994239
-0.589400 6.169889 -2.992528 -18.652915
-0.254800 8.234648 -2.506153 -18.046724
0.019200 9.663868 -2.315748 -18.265325
0.039100 9.865132 -1.517471 -18.978155
0.039100 10.104973 -3.250207 -18.617446
0.018900 10.257690 -1.951832 -16.907247
0.021300 10.229902 -0.869520 -16.770804
0.021300 11.274312 -2.329394 -16.811014
-0.007000 9.311961 -2.625117 -15.914891
0.025300 9.320088 -2.125849 -14.944639
0.025300 9.593584 -3.672946 -15.803056
-0.026600 7.948493 -2.534942 -16.607495
0.064100 7.379902 -3.426324 -16.352890
0.589600 7.142854 -1.310158 -16.145874
-0.574800 7.333801 -0.193467 -16.629673
-0.415700 6.264355 -1.496903 -15.160537
0.271900 6.144300 -2.427136 -14.778811
-0.002400 5.591344 -0.382783 -14.485894
0.097800 5.412564 0.419841 -15.203345
-0.034300 4.225588 -0.854996 -13.973625
0.029500 3.605852 -1.103289 -14.833823
0.029500 4.358195 -1.766460 -13.389751
0.011800 3.486131 0.163228 -13.127062
-0.125600 2.780214 1.213792 -13.740400
0.133000 2.774381 1.302959 -14.817658
-0.170400 2.087169 2.152439 -12.954843
0.143000 1.556043 2.960811 -13.434793
-0.107200 2.092900 2.037300 -11.553525
0.129700 1.559629 2.748707 -10.941887
-0.170400 2.809286 0.997796 -10.938815
0.143000 2.815380 0.909245 -9.862670
-0.125600 3.518591 0.073015 -11.722710
0.133000 4.088419 -0.708167 -11.241771
0.597300 6.459940 0.178707 -13.350457
-0.567900 7.080403 -0.588570 -12.614467
-0.415700 6.449024 1.498151 -13.143576
0.271900 5.974937 2.096571 -13.807557
-0.059700 6.931893 2.109736 -11.896319
0.086900 7.096667 1.314735 -11.169484
0.130300 8.293284 2.832547 -12.058705
0.018700 8.571943 3.199734 -11.068954
-0.320400 9.380454 1.834909 -12.497514
0.088200 9.220391 1.524495 -13.530879
0.088200 10.369466 2.283322 -12.411809
0.088200 9.351546 0.953855 -11.860064
-0.043000 8.248005 4.046085 -13.015807
0.023600 8.202362 3.692618 -14.045061
0.023600 7.357817 4.641454 -12.822567
-0.066000 9.451823 4.984112 -12.864665
0.018600 9.490062 5.378621 -11.849066
0.018600 10.379176 4.457459 -13.082611
0.018600 9.348135 5.814945 -13.562038
0.597300 5.880530 3.027306 -11.266711
-0.567900 5.133074 3.721370 -11.969909
-0.415700 5.894634 3.092068 -9.933570
0.271900 6.475570 2.431262 -9.422003
-0.001400 5.428872 4.265408 -9.200704
0.087600 5.371782 5.074230 -9.926076
-0.015200 4.008887 4.081273 -8.653946
0.029500 3.553209 5.070068 -8.589525
0.029500 3.418191 3.519677 -9.377116
-0.001100 3.874918 3.423347 -7.294232
-0.190600 3.877066 2.018755 -7.173207
0.169900 4.089886 1.403095 -8.035219
-0.234100 3.577440 1.414329 -5.934720
0.165600 3.542640 0.339010 -5.845260
0.322600 3.302178 2.222178 -4.810417
-0.557900 2.959680 1.681839 -3.614813
0.399200 3.004075 0.712054 -3.589452
-0.234100 3.365966 3.622602 -4.920623
0.165600 3.172078 4.215360 -4.042468
-0.190600 3.648646 4.226285 -6.158564
0.169900 3.659599 5.304731 -6.236353
0.597300 6.445227 4.716639 -8.144351
-0.567900 7.233912 3.925875 -7.625500
-0.415700 6.453450 6.021509 -7.885795
0.271900 5.775100 6.593672 -8.370709
-0.003100 7.529718 6.731745 -7.191826
0.085000 8.379236 6.068888 -7.027561
-0.003600 7.978594 7.885957 -8.113951
0.017100 7.108607 8.508616 -8.315045
0.017100 8.713663 8.504231 -7.600891
-0.064500 8.579785 7.405895 -9.455874
0.035200 9.613271 7.106503 -9.284992
0.035200 8.036467 6.541329 -9.833604
0.695100 8.544046 8.469074 -10.553171
-0.608600 9.564523 8.942785 -11.031806
-0.940700 7.374369 8.856679 -11.020703
0.425100 7.357598 9.634778 -11.667565
0.425100 6.520914 8.443592 -10.662774
0.597300 7.040591 7.234381 -5.823040
-0.567900 6.001189 7.898875 -5.766747
-0.415700 7.769797 6.944313 -4.734529
0.271900 8.592174 6.355244 -4.831639
0.014500 7.451510 7.450223 -3.391206
0.077900 6.370053 7.389548 -3.260110
0.000000 8.088868 6.564338 -2.300302
0.025600 7.893520 5.512572 -2.516063
0.000000 9.168186 6.720155 -2.312132
0.597300 7.870969 8.929091 -3.262882
-0.567900 9.039712 9.258382 -3.048752
-0.415700 6.895332 9.822903 -3.405048
0.271900 5.968071 9.450615 -3.577526
-0.087500 7.031887 11.286705 -3.363418
0.096900 7.986520 11.524192 -2.897493
0.298500 7.053195 11.892969 -4.782726
-0.029700 7.091798 12.973457 -4.697917
-0.319200 8.293361 11.454148 -5.567738
0.079100 9.191702 11.717015 -5.012122
0.079100 8.273457 10.379895 -5.742523
0.079100 8.320327 11.965071 -6.528087
-0.319200 5.824117 11.541695 -5.622715
0.079100 5.776942 10.468164 -5.793191
0.079100 4.916758 11.860936 -5.114657
0.079100 5.888944 12.051959 -6.582521
0.597300 5.945156 11.917753 -2.480796
-0.567900 4.792747 11.468597 -2.463761
-0.415700 6.316209 12.949210 -1.718026
0.271900 7.212306 13.382623 -1.905677
-0.059700 5.512161 13.529823 -0.632033
0.086900 4.478855 13.201861 -0.746797
0.130300 5.997137 13.037715 0.759648
0.018700 6.975234 13.474445 0.969623
-0.320400 5.015738 13.535601 1.839326
0.088200 4.033471 13.090000 1.691835
0.088200 5.381497 13.273805 2.832483
0.088200 4.932658 14.621754 1.812967
-0.043000 6.161415 11.496134 0.772374
0.023600 5.343632 11.050802 0.214495
0.023600 7.087030 11.245075 0.252095
-0.066000 6.205409 10.812497 2.143057
0.018600 6.442288 9.756349 2.011622
0.018600 6.966868 11.274799 2.764508
0.018600 5.235276 10.886148 2.633294
0.597300 5.532406 15.059530 -0.732643
-0.567900 6.572344 15.690199 -0.541281
-0.516300 4.368813 15.643810 -1.018571
0.293600 3.560795 15.040596 -1.115781
0.038100 4.112941 17.088075 -1.054084
0.088000 5.026247 17.634965 -0.819282
-0.030300 3.652357 17.504835 -2.460301
-0.012200 4.471195 17.388974 -3.170415
-0.012200 2.846339 16.838327 -2.765422
0.799400 3.133923 18.947096 -2.500534
-0.801400 3.931859 19.906874 -2.559095
-0.801400 1.896838 19.150605 -2.466867
0.536600 3.049171 17.463917 -0.016938
-0.581900 1.927088 16.953206 -0.067545
-0.415700 3.395555 18.390592 0.876366
0.271900 4.373148 18.670118 0.884381
-0.051800 2.527879 18.975090 1.905194
0.092200 1.508975 18.626061 1.740825
-0.110200 2.978733 18.480283 3.295694
0.045700 4.001888 18.816167 3.465218
0.045700 2.349246 18.947764 4.053771
0.353100 2.929810 16.951922 3.501122
-0.036100 3.554659 16.460279 2.756254
-0.412100 3.476870 16.604027 4.882787
0.100000 3.480531 15.522094 5.014889
0.100000 4.505209 16.957765 4.967281
0.100000 2.871396 17.066870 5.661054
-0.412100 1.511594 16.381655 3.409022
0.100000 1.533145 15.311174 3.611917
0.100000 0.860749 16.871138 4.133995
0.100000 1.116229 16.531261 2.408043
0.597300 2.439726 20.517294 1.826888
-0.567900 1.669608 21.107717 2.582906
-0.415700 3.147000 21.163371 0.884329
0.271900 3.810048 20.620927 0.346090
-0.025200 2.868967 22.532976 0.417739
0.069800 2.648505 22.481165 -0.646391
0.069800 1.976678 22.908101 0.919545
0.597300 3.965096 23.596975 0.593793
-0.567900 3.823940 24.682258 0.024894
-0.415700 5.038923 23.332932 1.343965
0.271900 5.080784 22.425996 1.801458
-0.025200 6.063237 24.325630 1.708848
0.069800 5.831964 25.289063 1.255663
0.069800 6.037784 24.454843 2.790413
0.597300 7.500775 23.970857 1.312875
-0.567900 8.360422 23.924737 2.193320
-0.516300 7.773804 23.725351 0.024480
0.293600 7.018801 23.821888 -0.637235
0.039700 9.101952 23.344139 -0.509574
0.110500 9.863613 23.714036 0.171953
0.056000 9.235893 21.815079 -0.565477
-0.017300 8.465736 21.409916 -1.223319
-0.017300 10.211176 21.581136 -0.995220
0.013600 9.125617 21.138521 0.807122
-0.042500 9.864521 21.566600 1.483546
-0.042500 8.133538 21.325939 1.220946
0.805400 9.323382 19.627654 0.707302
-0.818800 10.150602 19.156644 -0.096601
-0.818800 8.589553 18.876931 1.384172
0.536600 9.382430 23.894255 -1.935206
-0.581900 8.466666 23.902506 -2.766124
-0.254800 10.628079 24.286022 -2.291007
0.019200 11.786996 24.413612 -1.414805
0.039100 12.323218 23.464047 -1.369442
0.039100 11.514510 24.742150 -0.413121
0.018900 12.668179 25.481637 -2.056919
0.021300 13.718826 25.351900 -1.799219
0.021300 12.318952 26.471806 -1.760896
-0.007000 12.417650 25.271529 -3.545690
0.025300 13.047884 24.456490 -3.903690
0.025300 12.611960 26.179154 -4.118494
-0.026600 10.941027 24.863939 -3.610367
0.064100 10.334765 25.760897 -3.742954
0.589600 10.699111 23.929995 -4.808418
-0.574800 10.325308 24.392890 -5.890251
-0.415700 10.871021 22.617645 -4.619739
0.271900 11.138869 22.312329 -3.695080
-0.059700 10.545706 21.569426 -5.600124
0.086900 10.193922 22.067775 -6.500528
0.130300 11.810224 20.761653 -5.973110
0.018700 12.605286 21.483998 -6.142970
-0.320400 12.287964 19.847074 -4.835823
0.088200 13.245120 19.398182 -5.106926
0.088200 12.427651 20.416419 -3.916264
0.088200 11.570789 19.045544 -4.664682
-0.043000 11.669771 19.929693 -7.267723
0.023600 12.648179 19.513978 -7.508471
0.023600 10.987207 19.093972 -7.107082
-0.066000 11.191723 20.736028 -8.484297
0.018600 10.126605 20.948803 -8.404156
0.018600 11.744094 21.670860 -8.561449
0.018600 11.360175 20.162626 -9.393158
0.597300 9.382028 20.709931 -5.098641
-0.567900 9.149844 20.631138 -3.892325
-0.347900 8.622366 20.097203 -6.011207
0.274700 8.938840 20.096888 -6.972084
-0.240000 7.354165 19.400309 -5.731187
0.142600 7.312138 19.110647 -4.680351
-0.009400 6.179113 20.346125 -6.027066
0.036200 6.263264 20.697779 -7.056465
0.036200 5.253047 19.787420 -5.929282
0.018700 6.105286 21.552894 -5.077478
0.010300 5.898659 21.208563 -4.064002
0.010300 7.061807 22.069952 -5.069887
-0.047900 5.038727 22.562845 -5.526142
0.062100 5.140943 23.478752 -4.947756
0.062100 5.224004 22.820554 -6.569220
-0.014300 3.606578 22.050283 -5.383550
0.113500 2.946316 22.705975 -5.953171
0.113500 3.541255 21.042088 -5.803600
-0.385400 3.171933 22.032526 -3.974865
0.340000 2.234922 21.650575 -3.919445
0.340000 3.744936 21.373715 -3.442577
0.340000 3.242105 22.950688 -3.541707
0.734100 7.235811 18.118800 -6.561443
-0.589400 7.886113 17.995393 -7.598949
-0.415700 6.340977 17.207370 -6.167262
0.271900 5.827032 17.383992 -5.315225
-0.024900 6.118416 15.906547 -6.831446
0.084300 7.015997 15.299691 -6.714088
0.211700 4.953757 15.171468 -6.171687
0.035200 4.026400 15.701986 -6.385932
0.035200 4.879964 14.167770 -6.591625
-0.654600 5.122721 15.080473 -4.772717
0.427500 4.405116 14.489942 -4.455870
0.597300 5.796110 15.995567 -8.330534
-0.567900 5.971787 15.018299 -9.057920
-0.415700 5.362979 17.165440 -8.808907
0.271900 5.261758 17.925711 -8.152586
-0.024900 5.223724 17.490038 -10.233577
0.084300 4.488054 16.818843 -10.665220
0.211700 4.688196 18.915908 -10.389877
0.035200 4.706437 19.202105 -11.442839
0.035200 3.653454 18.935263 -10.044895
-0.654600 5.440893 19.844277 -9.625418
0.427500 4.808120 20.406727 -9.133848
0.597300 6.507372 17.303501 -11.053433
-0.567900 6.414362 17.075691 -12.256472
-0.516300 7.690323 17.291905 -10.432366
0.293600 7.720874 17.538253 -9.446501
0.038100 8.972154 16.988847 -11.089355
0.088000 9.022272 17.587919 -11.999997
-0.030300 10.108734 17.443698 -10.152396
-0.012200 9.788415 18.344290 -9.627055
-0.012200 10.287427 16.670372 -9.403200
0.799400 11.422489 17.787839 -10.865063
-0.801400 11.409049 18.111938 -12.072596
-0.801400 12.478922 17.809600 -10.190930
0.536600 9.111232 15.500928 -11.504378
-0.581900 9.977074 15.151373 -12.305733
-0.415700 8.221732 14.620905 -11.025002
0.271900 7.539398 14.966081 -10.359769
-0.001400 8.226641 13.170120 -11.286402
0.087600 9.154445 12.901795 -11.793646
-0.015200 8.226602 12.430871 -9.938702
0.029500 7.323892 12.692574 -9.387872
0.029500 8.192269 11.359080 -10.125633
-0.001100 9.432948 12.723579 -9.062953
-0.190600 9.440662 13.861575 -8.230659
0.169900 8.590623 14.526354 -8.215034
-0.234100 10.559392 14.143960 -7.426568
0.165600 10.572426 15.017394 -6.788842
0.322600 11.676357 13.284342 -7.453126
-0.557900 12.772297 13.603986 -6.720717
0.399200 13.458514 12.912053 -6.781233
-0.234100 11.670832 12.140965 -8.278875
0.165600 12.532385 11.487502 -8.290363
-0.190600 10.547462 11.860858 -9.081294
0.169900 10.546195 10.984969 -9.716355
0.597300 7.077870 12.698274 -12.207804
-0.567900 7.013783 11.518988 -12.574363
-0.415700 6.173381 13.604913 -12.612708
0.271900 6.311415 14.564802 -12.322879
-0.002400 5.025224 13.304308 -13.489041
0.097800 4.457231 12.472883 -13.068025
-0.034300 4.112378 14.540962 -13.602504
0.029500 4.722665 15.380830 -13.940052
0.029500 3.389423 14.341081 -14.394719
0.011800 3.306603 15.009192 -12.396831
-0.125600 3.400077 14.410003 -11.122406
0.133000 4.062770 13.575109 -10.947383
-0.170400 2.654209 14.926180 -10.044988
0.143000 2.761733 14.492994 -9.061856
-0.107200 1.796755 16.023918 -10.233535
0.129700 1.230674 16.425324 -9.404420
-0.170400 1.685949 16.611907 -11.502878
0.143000 1.029364 17.459458 -11.650286
-0.125600 2.440745 16.107099 -12.575668
0.133000 2.364969 16.577700 -13.544918
0.597300 5.448936 12.890151 -14.912298
-0.567900 4.701081 12.207646 -15.614346
-0.415700 6.626300 13.319508 -15.366977
0.271900 7.089022 14.056467 -14.854257
-0.025200 7.208099 12.997218 -16.673702
0.069800 6.527410 13.069258 -17.521979
0.069800 8.044897 13.691164 -16.753140
0.597300 7.904503 11.607501 -16.729056
-0.567900 8.356032 11.297029 -17.807302
-0.415700 7.963714 10.865826 -15.619934
0.271900 7.639966 11.290725 -14.759149
0.014300 8.660994 9.589102 -15.522842
0.104800 9.139873 9.381125 -16.479035
-0.204100 9.759463 9.746893 -14.460996
0.079700 10.323115 10.662798 -14.635533
0.079700 9.301430 9.819388 -13.475450
0.713000 10.743903 8.594466 -14.489717
-0.593100 11.153845 8.137711 -15.548294
-0.919100 11.149813 8.109903 -13.341662
0.419600 11.814355 7.359260 -13.363843
0.419600 10.761187 8.471040 -12.473037
0.597300 7.741772 8.386166 -15.233904
-0.567900 8.086523 7.268726 -15.608310
-0.415700 6.574297 8.580291 -14.611940
0.271900 6.324274 9.513243 -14.311839
-0.025200 5.636271 7.496386 -14.288843
0.069800 5.167118 7.128707 -15.200649
0.069800 6.186676 6.670380 -13.836387
0.597300 4.535781 7.929583 -13.318681
-0.567900 4.281129 9.125533 -13.152325
-0.347900 3.896560 6.961757 -12.646077
0.274700 4.144234 5.999475 -12.844264
-0.263700 2.984584 7.246360 -11.523324
0.156000 2.408281 8.128659 -11.799764
-0.000700 1.977580 6.095737 -11.285951
0.032700 2.511991 5.150495 -11.179939
0.032700 1.444163 6.291674 -10.354435
0.039000 0.933381 5.981157 -12.415847
0.028500 0.601834 6.981495 -12.688168
0.028500 1.404119 5.524154 -13.286137
0.048600 -0.308056 5.160367 -12.013466
0.068700 0.004039 4.152330 -11.742037
0.068700 -0.758812 5.617890 -11.132306
-0.529500 -1.295938 5.072133 -13.114415
0.345600 -0.976955 4.690674 -13.992733
0.807600 -2.506630 5.608613 -13.176354
-0.862700 -3.075260 6.248319 -12.196612
0.447800 -2.608690 6.342356 -11.304390
0.447800 -3.868180 6.848307 -12.380940
-0.862700 -3.195945 5.524845 -14.273674
0.447800 -2.796329 5.086985 -15.093912
0.447800 -4.095707 5.986052 -14.319726
0.734100 3.741747 7.667927 -10.251111
-0.589400 4.944858 7.439514 -10.100608
-0.415700 3.024294 8.305531 -9.333493
0.271900 2.044049 8.464409 -9.546939
-0.087500 3.521408 8.937701 -8.100757
0.096900 4.472279 8.492508 -7.808648
0.298500 3.733199 10.455902 -8.300312
-0.029700 3.858691 10.910978 -7.321450
-0.319200 4.986944 10.764169 -9.125583
0.079100 4.904695 10.340314 -10.126559
0.079100 5.112158 11.843683 -9.207690
0.079100 5.863982 10.356099 -8.627439
-0.319200 2.556544 11.164156 -8.980980
0.079100 1.630092 10.930907 -8.460670
0.079100 2.713853 12.238297 -8.946387
0.079100 2.478995 10.849494 -10.019739
0.597300 2.535299 8.723786 -6.949784
-0.567900 1.324417 8.674100 -7.175773
-0.415700 3.035832 8.635443 -5.716249
0.271900 4.042675 8.632486 -5.579852
-0.038900 2.193327 8.711655 -4.509484
0.100700 1.357657 8.026435 -4.627864
0.365400 2.957948 8.298721 -3.242100
0.004300 2.382376 8.568923 -2.357606
-0.243800 3.219993 6.799466 -3.202912
0.064200 3.862772 6.513629 -4.035184
0.064200 3.714070 6.541302 -2.265658
0.064200 2.272546 6.263840 -3.261633
-0.676100 4.214740 8.921936 -3.185718
0.410200 4.112850 9.851429 -2.911247
0.597300 1.609785 10.109579 -4.297387
-0.567900 2.120938 11.109544 -4.803176
-0.516300 0.556983 10.206727 -3.487576
0.293600 0.127797 9.349667 -3.163319
0.039700 -0.001275 11.481235 -3.022875
0.110500 0.787966 12.232683 -3.002811
0.056000 -1.079749 11.946461 -4.021112
-0.017300 -0.603104 12.091082 -4.990802
-0.017300 -1.825954 11.159165 -4.136607
0.013600 -1.809530 13.246564 -3.653206
-0.042500 -2.443650 13.508572 -4.497030
-0.042500 -2.459177 13.084258 -2.791733
0.805400 -0.865553 14.413105 -3.364043
-0.818800 -0.274364 14.450499 -2.257097
-0.818800 -0.736243 15.312251 -4.229965
0.536600 -0.520019 11.331012 -1.587973
-0.581900 -1.698692 11.060699 -1.370817
-0.415700 0.357966 11.466271 -0.590185
0.271900 1.306188 11.742875 -0.806222
-0.002400 0.029009 11.219853 0.824094
0.097800 -0.387616 10.215660 0.918239
-0.034300 1.313351 11.270467 1.663151
0.029500 1.905916 12.138513 1.374036
0.029500 1.041745 11.404087 2.712001
0.011800 2.159728 10.015008 1.556230
-0.125600 3.016738 9.813114 0.456668
0.133000 3.099636 10.563905 -0.315488
-0.170400 3.801413 8.647071 0.376791
0.143000 4.487783 8.506875 -0.447397
-0.107200 3.732839 7.679581 1.394480
0.129700 4.364447 6.799886 1.355358
-0.170400 2.868408 7.872027 2.485422
0.143000 2.832087 7.139070 3.281997
-0.125600 2.080516 9.033693 2.562632
0.133000 1.428887 9.179055 3.412898
0.597300 -1.043091 12.168637 1.384188
-0.567900 -1.695101 11.838675 2.376434
-0.347900 -1.312115 13.301522 0.714292
0.274700 -0.773404 13.513985 -0.116003
-0.240000 -2.463329 14.147815 1.053027
0.142600 -2.384980 14.422761 2.105690
-0.009400 -2.471684 15.445653 0.226303
0.036200 -2.477851 15.205473 -0.837161
0.036200 -3.379728 16.000479 0.465020
0.018700 -1.265953 16.337338 0.564220
0.010300 -1.220677 16.462427 1.646923
0.010300 -0.354067 15.837317 0.243544
-0.047900 -1.334730 17.739761 -0.064905
0.062100 -2.235150 18.237771 0.298357
0.062100 -0.478127 18.322777 0.277233
-0.014300 -1.366677 17.752881 -1.597810
0.113500 -2.213407 17.154298 -1.941815
0.113500 -1.540358 18.779200 -1.931437
-0.385400 -0.115713 17.243278 -2.200703
0.340000 0.057847 16.280733 -1.920565
0.340000 -0.195895 17.207013 -3.209754
0.340000 0.689769 17.818845 -1.956877
0.734100 -3.781976 13.379464 0.920469
-0.589400 -4.651672 13.573078 1.756302
-0.415700 -3.923441 12.462315 -0.039887
0.271900 -3.132561 12.261766 -0.638703
-0.001400 -5.164655 11.706864 -0.259621
0.087600 -5.934825 12.392874 -0.608657
-0.015200 -4.920909 10.667285 -1.360556
0.029500 -4.504626 11.169010 -2.235809
0.029500 -4.183516 9.943084 -1.016417
-0.001100 -6.169846 9.925110 -1.779846
-0.190600 -6.549536 8.740744 -1.117935
0.169900 -5.940713 8.341318 -0.317164
-0.234100 -7.728027 8.072535 -1.495279
0.165600 -8.026871 7.169098 -0.987226
0.322600 -8.511152 8.573009 -2.554526
-0.557900 -9.643909 7.925824 -2.929156
0.399200 -9.936378 8.199138 -3.821643
-0.234100 -8.128944 9.758387 -3.216155
0.165600 -8.757440 10.166635 -3.991415
-0.190600 -6.964230 10.438526 -2.820639
0.169900 -6.684479 11.362945 -3.305374
0.597300 -5.691700 11.048137 1.028744
-0.567900 -6.812633 11.324538 1.459308
-0.415700 -4.851866 10.247975 1.691140
0.271900 -3.935769 10.065579 1.298059
-0.025200 -5.166085 9.588111 2.955200
0.069800 -6.155098 9.133006 2.891853
0.069800 -4.438363 8.797979 3.138352
0.597300 -5.138637 10.537220 4.149550
-0.567900 -5.982631 10.396325 5.029260
-0.415700 -4.250521 11.536855 4.190038
0.271900 -3.541483 11.605400 3.467828
0.033700 -4.244765 12.520066 5.279543
0.082300 -4.140521 11.988075 6.226674
-0.182500 -3.027121 13.436458 5.115236
0.060300 -2.967400 14.122220 5.961805
0.060300 -2.114171 12.839850 5.079506
0.060300 -3.114881 14.017129 4.198091
0.597300 -5.563578 13.319894 5.348373
-0.567900 -6.090468 13.556365 6.438067
-0.347900 -6.137245 13.682581 4.191952
0.274700 -5.633506 13.464746 3.335346
-0.240000 -7.434159 14.369643 4.073171
0.142600 -7.515759 15.126514 4.854959
-0.009400 -7.527020 15.073892 2.706560
0.036200 -7.493707 14.322718 1.916764
0.036200 -8.499284 15.563065 2.653141
0.018700 -6.433207 16.125322 2.414508
0.010300 -5.477291 15.653417 2.250729
0.010300 -6.692278 16.647186 1.493559
-0.047900 -6.219056 17.143079 3.528223
0.062100 -7.152887 17.664118 3.690720
0.062100 -5.914314 16.641301 4.447480
-0.014300 -5.145712 18.152193 3.131942
0.113500 -4.191294 17.635784 2.990829
0.113500 -5.425448 18.621456 2.182008
-0.385400 -5.014099 19.181059 4.182502
0.340000 -4.371450 19.907082 3.897108
0.340000 -5.912827 19.628096 4.349332
0.340000 -4.662638 18.790690 5.050941
0.734100 -8.613254 13.418662 4.307221
-0.589400 -9.470380 13.712540 5.136938
-0.415700 -8.616073 12.256031 3.644847
0.271900 -7.945466 12.266778 2.889687
-0.051800 -9.666597 11.240944 3.905189
0.092200 -10.616045 11.745686 3.726622
-0.110200 -9.560482 10.026745 2.986100
0.045700 -9.416110 10.362558 1.959218
0.045700 -8.653432 9.489268 3.262625
0.353100 -10.732519 9.089166 2.999672
-0.036100 -10.794374 8.666609 4.002532
-0.412100 -12.024797 9.774328 2.541232
0.100000 -11.791079 10.459721 1.726551
0.100000 -12.750126 9.017972 2.241354
0.100000 -12.305350 10.279216 3.465617
-0.412100 -10.408529 8.035661 2.020857
0.100000 -9.660962 7.314261 2.350760
0.100000 -11.321720 7.482147 1.802206
0.100000 -10.250433 8.533576 1.064204
0.597300 -9.767082 10.865841 5.395547
-0.567900 -10.871931 10.759510 5.902358
-0.415700 -8.629970 10.649239 6.055281
0.271900 -7.756699 10.685914 5.541947
-0.025200 -8.563241 10.345284 7.479985
0.069800 -9.175708 9.472329 7.705130
0.069800 -7.529347 10.122992 7.735160
0.597300 -9.042062 11.521679 8.327551
-0.567900 -9.850797 11.331897 9.228495
-0.415700 -8.668309 12.753356 7.962152
0.271900 -8.031858 12.863477 7.185681
-0.038900 -9.134046 14.021051 8.625087
0.100700 -8.869941 13.891881 9.674689
0.365400 -8.499759 15.237068 7.946457
0.004300 -8.659565 15.225005 6.868301
-0.243800 -9.031803 16.556755 8.531979
0.064200 -10.054334 16.872815 8.325479
0.064200 -8.757964 16.764698 9.566323
0.064200 -8.483671 17.391326 8.094781
-0.676100 -7.089966 15.282891 8.229316
0.410200 -6.659067 14.579734 7.737899
0.597300 -10.756424 14.065715 8.547723
-0.567900 -11.370972 14.448831 9.515920
-0.415700 -11.416133 13.666246 7.473716
0.271900 -10.823856 13.324768 6.730280
-0.087500 -12.849321 13.641916 7.222399
0.096900 -13.371410 14.502892 7.639833
0.298500 -13.151532 13.587860 5.763076
-0.029700 -12.662105 12.826056 5.156275
-0.319200 -14.637418 13.488580 5.403818
0.079100 -14.891853 13.556222 4.346090
0.079100 -14.965613 12.542544 5.834397
0.079100 -15.205904 14.277381 5.896471
-0.319200 -12.823397 14.920890 5.106994
0.079100 -13.524701 15.705836 5.390061
0.079100 -11.806524 15.182112 5.399972
0.079100 -12.804634 14.883392 4.017803
0.597300 -13.544042 12.499342 7.930350
-0.567900 -14.504916 12.608855 8.629389
-0.415700 -13.003908 11.251051 7.751735
0.271900 -12.355127 11.176060 6.981308
-0.059700 -13.605805 10.133232 8.406065
0.086900 -14.687801 10.265056 8.403855
0.130300 -13.492370 8.915109 7.476116
0.018700 -12.436342 8.645996 7.453893
-0.320400 -14.212602 7.680465 8.083024
0.088200 -13.609765 7.356328 8.931336
0.088200 -15.218284 7.969040 8.388676
0.088200 -14.217212 6.802714 7.436775
-0.043000 -13.981715 9.081329 5.961963
0.023600 -13.290227 9.803402 5.527739
0.023600 -13.926391 8.107928 5.474592
-0.066000 -15.413939 9.592725 5.771178
0.018600 -15.780857 10.049503 6.690326
0.018600 -15.459932 10.387923 5.027108
0.018600 -16.025698 8.710443 5.582915
0.597300 -13.322753 9.927362 9.888845
-0.567900 -14.208630 9.462662 10.627849
-0.347900 -12.332356 10.672156 10.422695
0.274700 -11.629338 11.034570 9.782675
-0.263700 -12.238300 11.117548 11.841428
0.156000 -12.692243 10.348094 12.460822
-0.000700 -10.759588 11.217629 12.276213
0.032700 -10.259422 11.985013 11.683889
0.032700 -10.728386 11.538779 13.317939
0.039000 -9.976209 9.897062 12.182499
0.028500 -10.467663 9.145322 12.800710
0.028500 -9.954549 9.547012 11.150956
0.048600 -8.534179 10.098394 12.671624
0.068700 -8.074194 10.891677 12.080084
0.068700 -8.543929 10.425825 13.713671
-0.529500 -7.716519 8.876029 12.538073
0.345600 -7.026675 8.870553 11.801648
0.807600 -7.663225 7.864353 13.386638
-0.862700 -8.436778 7.781589 14.418795
0.447800 -9.119058 8.494653 14.624020
0.447800 -8.274974 7.074473 15.122111
-0.862700 -6.836228 6.878710 13.223106
0.447800 -6.109625 6.929454 12.515413
0.447800 -6.919599 6.048391 13.790179
0.734100 -12.973907 12.434437 12.225717
-0.589400 -13.097410 12.704423 13.417894
-0.347900 -13.455248 13.256711 11.277679
0.274700 -13.331909 12.907719 10.337948
-0.240000 -14.132452 14.561242 11.424790
0.142600 -14.101659 15.142134 10.502988
-0.009400 -15.588830 14.392255 11.879999
0.036200 -15.629242 14.313471 12.966396
0.036200 -16.116191 15.314101 11.634646
0.018700 -16.444198 13.302741 11.254539
0.010300 -16.640930 13.607862 10.226778
0.010300 -15.909883 12.352847 11.236530
-0.047900 -17.827427 13.118235 11.892584
0.062100 -18.254029 14.093012 12.129058
0.062100 -18.384354 12.518012 11.173096
-0.014300 -17.733732 12.214429 13.128217
0.113500 -17.183581 11.325159 12.820597
0.113500 -17.118665 12.710220 13.879203
-0.385400 -19.052129 11.855600 13.668076
0.340000 -19.537453 12.676438 14.000935
0.340000 -19.688366 11.542205 12.948987
0.340000 -19.007932 11.128167 14.367353
0.734100 -13.341021 15.546858 12.283175
-0.589400 -13.937766 16.285895 13.037642
-0.415700 -12.011267 15.531763 12.176707
0.271900 -11.626399 14.959451 11.434422
-0.027500 -11.075407 16.370552 12.940632
0.112300 -11.414506 16.412957 13.974794
-0.005000 -9.683329 15.727471 12.910261
0.033900 -9.468958 15.375290 11.899704
0.033900 -8.943584 16.496762 13.137826
-0.141500 -9.435756 14.608366 13.877169
-0.163800 -10.327387 14.050400 14.733050
0.206200 -11.375636 14.311397 14.817782
-0.341800 -9.689124 13.121954 15.530130
0.341200 -10.138817 12.637028 16.308612
0.138000 -8.352192 13.027971 15.222886
-0.260100 -7.301826 12.280983 15.764937
0.157200 -7.475870 11.621926 16.600474
-0.113400 -6.014871 12.423371 15.227538
0.141700 -5.199174 11.858398 15.650130
-0.197200 -5.790841 13.314966 14.163785
0.144700 -4.791939 13.436394 13.768282
-0.238700 -6.853168 14.071741 13.631959
0.170000 -6.662002 14.774647 12.833047
0.124300 -8.161261 13.950001 14.151935
0.597300 -11.024032 17.822123 12.446247
-0.567900 -11.416743 18.096592 11.316121
-0.415700 -10.622419 18.764587 13.317643
0.271900 -10.427913 18.442444 14.254923
0.014300 -10.808183 20.188950 13.076123
0.104800 -10.811913 20.589241 14.089955
-0.204100 -9.597362 20.934372 12.450755
0.079700 -9.724899 22.007924 12.589765
0.079700 -8.742083 20.574581 13.022719
0.713000 -9.257953 20.492703 11.037581
-0.593100 -8.236190 19.962949 10.713985
-0.919100 -10.081418 20.695421 10.116415
0.419600 -9.778437 20.630806 9.155099
0.419600 -10.889590 21.217225 10.424106
0.597300 -12.173976 20.619696 12.536560
-0.567900 -12.274321 21.619187 11.748265
-0.415700 -13.281033 19.914598 12.894993
0.271900 -13.140311 19.066314 13.424816
-0.025200 -14.692888 20.178439 12.434957
0.069800 -15.262471 19.512039 13.082715
0.069800 -14.951963 21.208561 12.679567
0.597300 -14.916967 19.943300 10.929177
-0.567900 -15.845919 20.630832 10.458326
-0.516300 -14.158905 19.125642 10.186657
0.293600 -13.461429 18.626815 10.720332
0.039700 -14.369126 18.784967 8.784462
0.110500 -14.446100 19.761065 8.305487
0.056000 -13.058709 18.125017 8.325993
-0.017300 -12.229443 18.431517 8.963547
-0.017300 -13.198428 17.056226 8.488038
0.013600 -12.767570 18.194699 6.849325
-0.042500 -12.042084 17.398938 6.680352
-0.042500 -13.677288 17.893270 6.330031
0.805400 -12.139319 19.477315 6.337203
-0.818800 -10.945398 19.428804 6.045519
-0.818800 -12.726664 20.616367 6.384852
0.536600 -15.575224 17.929485 8.571798
-0.581900 -15.987234 17.135365 9.497824
-0.347900 -16.130190 17.932395 7.366776
0.274700 -15.646882 18.388114 6.605959
-0.240000 -17.376633 17.189820 6.960381
0.142600 -17.588268 16.588052 7.844230
-0.009400 -18.433419 18.197749 6.590105
0.036200 -18.093410 18.754666 5.716984
0.036200 -19.295783 17.599314 6.296330
0.018700 -18.850608 19.152088 7.776265
0.010300 -19.394234 18.627619 8.562081
0.010300 -17.969167 19.567663 8.264583
-0.047900 -19.773174 20.233227 7.124330
0.062100 -19.176790 20.915333 6.518393
0.062100 -20.450645 19.689551 6.465890
-0.014300 -20.543405 21.059607 8.202396
0.113500 -21.025879 20.278948 8.790524
0.113500 -19.789779 21.574961 8.797846
-0.385400 -21.575905 22.021611 7.549617
0.340000 -22.278671 22.188700 8.255524
0.340000 -21.089323 22.838868 7.209865
0.340000 -22.049743 21.528521 6.806354
0.734100 -17.197058 16.290336 5.745304
-0.589400 -16.390027 16.595676 4.850966
-0.415700 -17.930710 15.165047 5.664782
0.271900 -18.639401 15.020697 6.369778
-0.023700 -17.817953 14.294692 4.502347
0.088000 -16.800365 14.143720 4.142030
0.034200 -18.480168 12.957698 4.928742
0.024100 -18.236271 12.778559 5.975891
0.024100 -19.559539 13.091215 4.856333
0.001800 -18.034229 11.813625 3.955303
0.044000 -18.476013 12.143994 3.015202
0.044000 -16.949361 11.722669 4.009063
-0.273700 -18.706632 10.215312 4.517148
-0.053600 -18.339659 9.311399 3.033853
0.068400 -18.416487 8.228071 3.126579
0.068400 -19.120860 9.662235 2.359512
0.068400 -17.315778 9.628951 2.836527
0.597300 -18.418670 14.936395 3.231076
-0.567900 -18.002324 14.585702 2.148380
-0.415700 -19.392229 15.837447 3.372826
0.271900 -19.649662 16.000957 4.335688
-0.024900 -20.077398 16.645586 2.377975
0.084300 -20.537495 15.965804 1.660823
0.211700 -21.100898 17.636796 2.993554
0.035200 -21.459757 18.257089 2.172239
0.035200 -21.890072 16.985562 3.369316
-0.654600 -20.530374 18.390836 4.026487
0.427500 -21.018375 19.215345 4.086798
0.597300 -19.101348 17.394196 1.480444
-0.567900 -19.351649 17.786714 0.329641
-0.415700 -17.890353 17.637719 1.969379
0.271900 -17.613863 17.375589 2.904763
-0.001400 -16.806873 18.172640 1.149133
0.087600 -17.271964 18.841228 0.424711
-0.015200 -15.785768 18.909687 1.996558
0.029500 -15.142134 18.152938 2.445068
0.029500 -15.230007 19.482103 1.253883
-0.001100 -16.175201 19.877325 3.148411
-0.190600 -17.200722 20.892642 2.995681
0.169900 -17.738507 20.909921 2.059258
-0.234100 -17.509077 21.790565 4.024896
0.165600 -18.383849 22.413634 3.911115
0.322600 -16.744863 21.790122 5.149732
-0.557900 -17.005421 22.642249 6.118989
0.399200 -16.440145 22.587852 6.893009
-0.234100 -15.715803 20.841224 5.348279
0.165600 -15.104011 20.868018 6.237881
-0.190600 -15.480094 19.802960 4.380890
0.169900 -14.631770 19.152295 4.533814
0.597300 -16.138296 17.241205 0.053850
-0.567900 -15.435151 17.682028 -0.849108
-0.415700 -16.463393 15.950749 0.112472
0.271900 -17.050429 15.647330 0.876293
-0.051800 -15.949382 14.953031 -0.800505
0.092200 -14.929101 15.297587 -0.969071
-0.110200 -15.799086 13.559569 -0.115120
0.045700 -16.840283 13.343823 0.124588
0.045700 -15.464198 12.840893 -0.863084
0.353100 -14.974134 13.392864 1.166229
-0.036100 -15.298495 14.098349 1.931198
-0.412100 -15.139179 11.971830 1.674058
0.100000 -16.214047 11.798913 1.620701
0.100000 -14.535143 11.353306 1.010221
0.100000 -14.719290 11.950626 2.679715
-0.412100 -13.461508 13.664267 0.886037
0.100000 -13.103921 12.873478 0.226568
0.100000 -13.392568 14.636662 0.398393
0.100000 -12.943097 13.708094 1.843863
0.597300 -16.687193 14.946902 -2.119694
-0.567900 -16.522387 14.006804 -2.919048
-0.347900 -17.571545 15.956788 -2.402434
0.274700 -17.702232 16.677631 -1.707159
-0.240000 -18.319784 15.973545 -3.689160
0.142600 -18.783034 14.987040 -3.671507
-0.009400 -19.415243 17.075296 -3.579355
0.036200 -19.855662 17.002714 -2.584936
0.036200 -18.899663 18.035194 -3.549724
0.018700 -20.497878 16.995006 -4.737242
0.010300 -20.008582 17.294546 -5.664044
0.010300 -20.850972 15.964165 -4.765497
-0.047900 -21.678031 17.896333 -4.344964
0.062100 -21.988369 17.736664 -3.312352
0.062100 -21.502752 18.969568 -4.419421
-0.014300 -22.771336 17.465742 -5.386147
0.113500 -22.409845 17.658254 -6.396279
0.113500 -22.961174 16.397006 -5.286833
-0.385400 -24.066948 18.152922 -5.128584
0.340000 -24.075743 19.098155 -5.484337
0.340000 -24.682603 17.588975 -5.696941
0.340000 -24.277436 18.129514 -4.141039
0.734100 -17.339272 16.164244 -4.894877
-0.589400 -17.475625 15.478836 -5.897343
-0.415700 -16.373910 17.003951 -4.712570
0.271900 -16.379298 17.567281 -3.874279
0.014300 -15.248890 17.300110 -5.654251
0.104800 -15.477619 16.939495 -6.657119
-0.204100 -15.121089 18.829322 -5.827164
0.079700 -14.320925 19.064980 -6.528809
0.079700 -16.091837 19.308149 -5.955451
0.713000 -14.487522 19.417572 -4.475867
-0.593100 -14.513213 18.764954 -3.408793
-0.919100 -13.942553 20.591718 -4.488165
0.419600 -13.451876 20.923622 -3.670135
0.419600 -13.898541 21.096292 -5.361992
0.597300 -13.994824 16.446739 -5.430894
-0.567900 -12.905032 16.913488 -5.713157
-0.415700 -14.129879 15.219158 -4.914859
0.271900 -15.041776 14.942150 -4.580491
-0.027500 -12.999485 14.266352 -4.717539
0.112300 -12.371381 14.735098 -3.959998
-0.005000 -13.462531 12.891222 -4.074168
0.033900 -14.239991 12.949133 -3.312390
0.033900 -13.859099 12.291840 -4.893663
-0.141500 -12.410519 12.147368 -3.319260
-0.163800 -12.059442 10.844977 -3.609331
0.206200 -12.562948 10.151855 -4.266955
-0.341800 -11.175205 10.473577 -2.583006
0.341200 -10.861709 9.520174 -2.469675
0.138000 -10.731776 11.529500 -1.793350
-0.260100 -9.981863 11.527770 -0.636299
0.157200 -9.360646 10.680470 -0.386142
-0.113400 -9.864544 12.679632 0.139761
0.141700 -9.046738 12.683501 0.845156
-0.197200 -10.410792 13.857851 -0.384736
0.144700 -10.208459 14.746530 0.194668
-0.238700 -11.262059 13.833394 -1.544072
0.170000 -11.763975 14.755221 -1.798479
0.124300 -11.502745 12.611214 -2.263153
0.597300 -12.052497 14.091853 -5.957654
-0.567900 -12.468365 14.062868 -7.133911
-0.415700 -10.752172 13.818743 -5.690846
0.271900 -10.310102 13.874529 -4.784442
-0.025200 -9.702996 13.678982 -6.697636
0.069800 -9.185181 12.856779 -6.203715
0.069800 -10.081182 13.378221 -7.674682
0.597300 -8.779489 14.906653 -6.783154
-0.567900 -8.719569 15.696677 -5.867261
-0.516300 -8.145128 15.187128 -7.972761
0.293600 -8.368534 14.552358 -8.725926
0.039700 -7.179882 16.262871 -8.338597
0.110500 -6.256682 15.985596 -7.829766
0.056000 -6.757421 16.266116 -9.790748
-0.017300 -5.805251 16.790200 -9.873323
-0.017300 -6.702414 15.233982 -10.136851
0.013600 -7.734978 16.938275 -10.786400
-0.042500 -8.722786 16.480352 -10.735120
-0.042500 -7.855797 17.986305 -10.512294
0.805400 -7.217624 16.859873 -12.240780
-0.818800 -7.660698 15.905334 -13.003825
-0.818800 -6.461025 17.795961 -12.634031
0.536600 -7.688382 17.645946 -7.948075
-0.581900 -7.012668 18.407192 -7.300267
-0.415700 -9.022345 17.928351 -8.145141
0.271900 -9.567306 17.152881 -8.494088
-0.025200 -9.705791 19.207147 -7.743961
0.069800 -9.231478 20.095838 -8.160314
0.069800 -10.713780 19.213020 -8.158720
0.597300 -9.770195 19.303036 -6.221322
-0.567900 -10.181776 20.360619 -5.710675
-0.415700 -9.325979 18.347828 -5.437829
0.271900 -9.023592 17.513420 -5.919925
-0.027500 -9.267444 18.415102 -3.991305
0.112300 -9.969884 19.199724 -3.710167
-0.005000 -9.768101 17.173766 -3.243077
0.033900 -10.272007 16.609640 -4.027894
0.033900 -8.903374 16.564896 -2.979209
-0.141500 -10.721043 17.315718 -2.107783
-0.163800 -12.052480 17.514292 -2.173104
0.206200 -12.606591 17.534174 -3.099905
-0.341800 -12.630361 17.649683 -0.921801
0.341200 -13.634361 17.669178 -0.813615
0.138000 -11.711722 17.576822 0.020266
-0.260100 -11.786167 17.685788 1.448035
0.157200 -12.782742 17.731314 1.861765
-0.113400 -10.587764 17.801547 2.161301
0.141700 -10.606945 18.025685 3.217613
-0.197200 -9.356067 17.856576 1.532811
0.144700 -8.429996 18.111977 2.026332
-0.238700 -9.293620 17.521895 0.137166
0.170000 -8.326005 17.511236 -0.342431
0.124300 -10.455811 17.451358 -0.664482
0.597300 -7.909761 18.955124 -3.440257
-0.567900 -7.733235 19.037854 -2.183689
-0.415700 -6.969045 19.265057 -4.347610
0.271900 -7.248026 19.160428 -5.312668
-0.025200 -5.537364 19.533244 -4.085199
0.069800 -5.180198 20.295194 -4.777993
0.069800 -5.626547 19.906499 -3.064989
0.597300 -4.660018 18.349255 -4.125456
-0.567900 -3.792816 18.268783 -3.271717
-0.415700 -4.827849 17.460194 -5.116075
0.271900 -5.529664 17.674257 -5.813606
-0.002400 -4.030355 16.235765 -5.329111
0.097800 -3.229989 16.196266 -4.590741
-0.034300 -4.943805 15.009501 -5.116403
0.029500 -5.698308 15.016756 -5.902234
0.029500 -4.360514 14.105453 -5.256304
0.011800 -5.663946 14.869881 -3.780784
-0.125600 -5.134824 15.395215 -2.583715
0.133000 -4.181740 15.897613 -2.579808
-0.170400 -5.860867 15.296922 -1.383762
0.143000 -5.475997 15.738825 -0.477668
-0.107200 -7.098076 14.634704 -1.362255
0.129700 -7.658580 14.562460 -0.442104
-0.170400 -7.600856 14.052599 -2.536286
0.143000 -8.544419 13.526003 -2.512873
-0.125600 -6.887023 14.173828 -3.740332
0.133000 -7.286522 13.736218 -4.642022
0.597300 -3.345145 16.195728 -6.722749
-0.567900 -3.550725 17.076523 -7.559568
-0.415700 -2.520481 15.173731 -7.006360
0.271900 -2.353518 14.487680 -6.284044
-0.087500 -1.907946 14.948249 -8.344559
0.096900 -1.456002 15.883385 -8.653031
0.298500 -0.762919 13.910417 -8.306018
-0.029700 -0.280163 13.902433 -9.282750
-0.319200 0.313765 14.266326 -7.280073
0.079100 0.618144 15.304182 -7.403959
0.079100 -0.067668 14.111211 -6.275637
0.079100 1.180176 13.619303 -7.416524
-0.319200 -1.247192 12.489915 -8.021630
0.079100 -1.874828 12.462385 -7.131240
0.079100 -1.809530 12.140320 -8.882067
0.079100 -0.398470 11.823703 -7.874951
0.597300 -2.955368 14.565903 -9.416715
-0.567900 -4.024790 14.081361 -9.048536
-0.254800 -2.696742 14.711340 -10.733450
0.019200 -1.585047 15.427762 -11.335915
0.039100 -0.745011 14.746551 -11.479238
0.039100 -1.279456 16.288590 -10.743061
0.018900 -2.110042 15.896424 -12.690106
0.021300 -1.302061 16.056771 -13.404424
0.021300 -2.698445 16.806120 -12.558553
-0.007000 -3.025915 14.747060 -13.110180
0.025300 -2.424716 13.954683 -13.560015
0.025300 -3.798158 15.080908 -13.804983
-0.026600 -3.628226 14.268824 -11.783007
0.064100 -4.583224 14.774032 -11.629720
0.589600 -3.852690 12.746015 -11.779588
-0.574800 -2.922168 11.978715 -11.529696
-0.415700 -5.063268 12.279023 -12.103590
0.271900 -5.776463 12.893714 -12.469117
-0.024900 -5.471794 10.829227 -11.984424
0.084300 -5.462065 10.581698 -10.922947
0.211700 -6.969536 10.686603 -12.293472
0.035200 -7.613941 11.459736 -11.875007
0.035200 -7.194347 10.670903 -13.359919
-0.654600 -7.336253 9.441008 -11.754239
0.427500 -8.090919 9.133385 -12.261625
0.597300 -4.683512 9.864106 -12.788250
-0.567900 -4.340876 8.849623 -12.211383
-0.516300 -4.128943 10.124056 -14.020515
0.293600 -4.385613 11.018942 -14.412180
0.038100 -3.234462 9.262576 -14.808998
0.088000 -3.755853 8.306288 -14.766837
-0.030300 -3.296690 9.743420 -16.263692
-0.012200 -4.315648 9.592667 -16.620215
-0.012200 -3.091080 10.806898 -16.385558
0.799400 -2.394302 8.880768 -17.149881
-0.801400 -1.149945 9.142519 -17.252907
-0.801400 -2.912060 8.016468 -17.903343
0.536600 -1.877038 9.057851 -14.121087
-0.581900 -1.280358 7.965041 -14.194968
-0.347900 -1.443986 10.047659 -13.335472
0.274700 -2.069577 10.834129 -13.199376
-0.263700 -0.201904 10.024705 -12.556239
0.156000 0.515169 9.354203 -13.031162
-0.000700 0.396055 11.447320 -12.552043
0.032700 -0.383872 12.166294 -12.297221
0.032700 1.148889 11.505608 -11.766615
0.039000 1.079477 11.894256 -13.863353
0.028500 1.360501 12.940422 -13.736331
0.028500 1.998828 11.321288 -13.981808
0.048600 0.243724 11.767989 -15.155191
0.068700 0.185339 10.716255 -15.440319
0.068700 -0.766502 12.130903 -14.957723
-0.529500 0.813453 12.570047 -16.257394
0.345600 1.128132 13.502907 -16.014741
0.807600 0.843100 12.301104 -17.553544
-0.862700 0.382727 11.217018 -18.097488
0.447800 -0.088593 10.498045 -17.543038
0.447800 0.335520 11.150036 -19.093282
-0.862700 1.347541 13.169377 -18.380263
0.447800 1.658080 14.053938 -18.015425
0.447800 1.397480 12.954930 -19.369711
0.734100 -0.406273 9.463914 -11.136306
-0.589400 0.563850 9.030986 -10.527728
-0.415700 -1.628951 9.423458 -10.607984
0.271900 -2.392773 9.789405 -11.158573
0.033700 -1.907479 9.074974 -9.211401
0.082300 -1.181450 9.588488 -8.577947
-0.182500 -3.300953 9.616549 -8.864618
0.060300 -4.043683 9.131764 -9.489906
0.060300 -3.527066 9.428269 -7.815147
0.060300 -3.364019 10.684913 -9.052304
0.597300 -1.818164 7.564920 -8.894796
-0.567900 -2.477214 6.745759 -9.542629
-0.415700 -1.084151 7.208544 -7.838236
0.271900 -0.487973 7.913373 -7.410022
-0.051800 -1.204374 5.948256 -7.093392
0.092200 -2.018055 5.357862 -7.510105
-0.110200 0.114730 5.155708 -7.233132
0.045700 0.402574 5.163193 -8.284750
0.045700 0.896481 5.688626 -6.689252
0.353100 0.128775 3.680943 -6.772514
-0.036100 1.132659 3.307648 -6.954999
-0.412100 -0.171719 3.467607 -5.288045
0.100000 0.127859 2.459306 -5.002399
0.100000 0.396835 4.178888 -4.688550
0.100000 -1.234911 3.580532 -5.083738
-0.412100 -0.814890 2.802463 -7.592640
0.100000 -0.655538 1.757480 -7.325551
0.100000 -1.849072 3.062069 -7.380897
0.100000 -0.611452 2.930161 -8.654667
0.597300 -1.546634 6.313387 -5.638499
-0.567900 -0.809772 7.082639 -5.019688
-0.415700 -2.672177 5.822855 -5.108732
0.271900 -3.228063 5.172043 -5.655821
-0.087500 -3.197995 6.246597 -3.795563
0.096900 -2.391668 6.747263 -3.264929
0.298500 -4.341837 7.275273 -3.923201
-0.029700 -4.652106 7.555952 -2.917477
-0.319200 -3.871928 8.554792 -4.623781
0.079100 -4.644129 9.315698 -4.538288
0.079100 -2.966924 8.923219 -4.141278
0.079100 -3.665472 8.359528 -5.674457
-0.319200 -5.573146 6.731025 -4.659425
0.079100 -6.341531 7.502776 -4.708750
0.079100 -5.309148 6.418347 -5.669090
0.079100 -5.977749 5.880711 -4.111737
0.597300 -3.617619 5.094722 -2.882729
-0.567900 -3.999247 4.017099 -3.339151
-0.415700 -3.561324 5.352987 -1.577711
0.271900 -3.239835 6.270215 -1.294613
-0.002400 -3.988009 4.456361 -0.499247
0.097800 -4.795036 3.818401 -0.858699
-0.034300 -2.833732 3.529842 -0.083110
0.029500 -3.029406 3.145548 0.917233
0.029500 -2.860921 2.669114 -0.743690
0.011800 -1.424495 4.098421 -0.110385
-0.125600 -0.572245 3.820976 -1.198537
0.133000 -0.937868 3.251449 -2.039991
-0.170400 0.770026 4.240985 -1.174356
0.143000 1.434329 3.980966 -1.987310
-0.107200 1.261243 4.957126 -0.069564
0.129700 2.304959 5.244207 -0.031465
-0.170400 0.397479 5.281919 0.992003
0.143000 0.761284 5.852188 1.835027
-0.125600 -0.938111 4.843034 0.978909
0.133000 -1.580521 5.054304 1.822885
0.597300 -4.541931 5.250739 0.695018
-0.567900 -4.371359 6.472838 0.769012
-0.415700 -5.196780 4.563297 1.638107
0.271900 -5.259567 3.554299 1.541755
-0.087500 -5.631698 5.157728 2.917680
0.096900 -5.942756 6.188028 2.745708
0.298500 -6.838122 4.394010 3.508487
-0.029700 -6.566464 3.351090 3.668731
-0.319200 -7.319684 4.972018 4.845283
0.079100 -6.528895 4.905687 5.594181
0.079100 -7.616762 6.013146 4.721175
0.079100 -8.170050 4.396538 5.211065
-0.319200 -8.026295 4.447639 2.538686
0.079100 -7.792180 3.888783 1.635908
0.079100 -8.904131 4.002988 3.002293
0.079100 -8.245665 5.480100 2.272362
0.597300 -4.461218 5.200936 3.901531
-0.567900 -4.215365 6.247307 4.506520
-0.516300 -3.723592 4.091343 4.001585
0.293600 -4.014338 3.278564 3.472965
0.038100 -2.627424 3.858744 4.945422
0.088000 -2.286862 4.826340 5.317795
-0.030300 -3.143837 3.064757 6.162136
-0.012200 -2.363231 3.065723 6.923620
-0.012200 -3.999661 3.594563 6.578338
0.799400 -3.562473 1.611334 5.880848
-0.801400 -3.283175 0.731729 6.725796
-0.801400 -4.259426 1.347226 4.868181
0.536600 -1.404078 3.170762 4.307300
-0.581900 -1.503127 2.412948 3.337574
-0.415700 -0.236546 3.442427 4.882019
0.271900 -0.242416 4.099478 5.659106
0.014300 1.075713 2.880930 4.564787
0.104800 0.948014 2.000830 3.934083
-0.204100 1.883573 3.947392 3.782002
0.079700 2.054967 3.596514 2.766655
0.079700 1.307300 4.868476 3.724590
0.713000 3.211153 4.330047 4.408045
-0.593100 3.248619 5.005047 5.420503
-0.919100 4.323588 3.907348 3.862965
0.419600 5.198280 4.162477 4.317535
0.419600 4.318465 3.375515 3.001346
0.597300 1.732052 2.406342 5.877192
-0.567900 1.393049 2.893475 6.950156
-0.415700 2.680444 1.472056 5.831207
0.271900 2.984404 1.149082 4.920013
-0.058100 3.258632 0.852321 7.034843
0.136000 2.430206 0.473516 7.635030
-0.007400 4.114632 -0.363793 6.635762
0.036700 4.560464 -0.794084 7.532134
0.036700 3.461107 -1.119452 6.200607
0.186800 5.216154 -0.073505 5.646845
-0.543200 5.251061 -0.509010 4.314807
0.163500 6.365383 0.036846 3.791023
0.143500 6.688761 -0.075787 2.762835
-0.279500 7.022136 0.753177 4.717608
0.333900 7.887360 1.278453 4.572020
-0.220700 6.316026 0.690518 5.894229
0.186200 6.569142 1.178599 6.826801
0.597300 4.007121 1.828734 7.966167
-0.567900 4.205614 1.494671 9.133787
-0.516300 4.362396 3.033325 7.503123
0.293600 4.141350 3.253801 6.541112
0.000000 4.943785 4.103965 8.326224
0.088000 5.539050 3.656492 9.123208
0.536600 3.862268 4.988708 8.977161
0.000000 3.919921 5.291196 10.168235
-0.415700 2.850044 5.422140 8.218860
0.271900 2.830453 5.146940 7.239563
0.014300 1.811640 6.334366 8.713210
0.104800 2.259265 6.926166 9.512994
-0.204100 1.445606 7.356647 7.626012
0.079700 0.929782 8.190142 8.099653
0.079700 2.361595 7.745860 7.188393
0.713000 0.582057 6.864786 6.482388
-0.593100 0.059119 5.764874 6.454820
-0.919100 0.378949 7.719790 5.512659
0.419600 -0.201979 7.431038 4.732819
0.419600 0.745682 8.660669 5.602186
0.597300 0.627498 5.616166 9.388977
-0.567900 -0.020722 6.200819 10.253891
-0.415700 0.445821 4.316670 9.142721
0.271900 0.942784 3.921692 8.349385
-0.003100 -0.326534 3.393188 9.983802
0.085000 -1.348787 3.760118 10.062243
-0.003600 -0.325232 2.012647 9.303243
0.017100 -0.654450 2.121937 8.269969
0.017100 0.698668 1.633311 9.298061
-0.064500 -1.233662 0.968920 9.963698
0.035200 -1.117407 0.979941 11.045519
0.035200 -2.271815 1.191694 9.720205
0.695100 -0.890664 -0.430620 9.478616
-0.608600 -0.084503 -1.134236 10.074610
-0.940700 -1.447694 -0.875395 8.381349
0.425100 -1.392068 -1.872111 8.214541
0.425100 -2.155683 -0.313830 7.900560
0.597300 0.271351 3.290353 11.400035
-0.567900 -0.451265 3.061384 12.368147
-0.347900 1.586805 3.505933 11.540336
0.274700 2.126873 3.683465 10.701946
-0.263700 2.295469 3.598452 12.827999
0.156000 1.730924 3.047775 13.582806
-0.000700 3.679130 2.930441 12.705970
0.032700 4.208905 3.325993 11.839487
0.032700 4.271350 3.138082 13.598615
0.039000 3.533155 1.410467 12.572089
0.028500 3.084130 1.021355 13.486547
0.028500 2.875446 1.175198 11.735137
0.048600 4.883016 0.721459 12.349010
0.068700 5.302710 1.031803 11.391223
0.068700 5.574792 1.027537 13.135776
-0.529500 4.726285 -0.742321 12.394019
0.345600 5.039613 -1.192393 13.244147
0.807600 4.165903 -1.504628 11.474259
-0.862700 3.837765 -1.052674 10.302530
0.447800 4.068335 -0.098321 10.046578
0.447800 3.327430 -1.664663 9.677047
-0.862700 3.883537 -2.753550 11.703567
0.447800 4.115575 -3.180925 12.594134
0.447800 3.342458 -3.252208 11.011209
0.734100 2.364101 5.030698 13.372159
-0.589400 3.026507 5.268041 14.372225
-0.415700 1.677015 5.995479 12.756805
0.271900 1.118382 5.739180 11.955510
-0.025200 1.547975 7.370717 13.256533
0.069800 0.724235 7.849900 12.729454
0.069800 1.291368 7.333566 14.316082
0.597300 2.790553 8.263568 13.109602
-0.567900 2.679683 9.474900 13.320470
-0.415700 3.945104 7.713195 12.709396
0.271900 3.990852 6.708217 12.594403
-0.058100 5.179004 8.478801 12.488088
0.136000 5.110267 9.412304 13.047002
-0.007400 6.381089 7.716346 13.061415
0.036700 7.213546 8.407992 13.148633
0.036700 6.141624 7.370788 14.067233
0.186800 6.855605 6.553120 12.232426
-0.543200 6.335565 5.260008 12.279975
0.163500 7.068848 4.547975 11.405767
0.143500 6.931649 3.495660 11.198518
-0.279500 8.014514 5.316250 10.839880
0.333900 8.715688 4.995509 10.165367
-0.220700 7.895293 6.587533 11.349731
0.186200 8.516263 7.442315 11.113634
0.597300 5.389647 8.878507 11.022960
-0.567900 5.948978 9.944016 10.763114
-0.415700 4.913130 8.084306 10.060993
0.271900 4.543320 7.176376 10.325092
-0.025200 4.909673 8.453983 8.641849
0.069800 5.925774 8.707487 8.338725
0.069800 4.597120 7.600464 8.043753
0.597300 3.988121 9.641201 8.316365
-0.567900 3.129669 10.034545 9.115446
-0.415700 4.148111 10.202052 7.114095
0.271900 4.871605 9.836236 6.512052
0.033700 3.433064 11.399873 6.666920
0.082300 3.754534 12.232837 7.295626
-0.182500 3.848746 11.712431 5.223902
0.060300 3.362595 12.629856 4.891051
0.060300 4.927573 11.850547 5.171688
0.060300 3.558785 10.892219 4.565295
0.597300 1.900192 11.262515 6.791052
-0.567900 1.293151 10.352225 6.221814
-0.415700 1.277819 12.187363 7.529581
0.271900 1.857929 12.891417 7.974225
-0.025200 -0.154112 12.193152 7.865564
0.069800 -0.562299 13.184796 7.672300
0.069800 -0.683639 11.479474 7.234375
0.597300 -0.446887 11.830471 9.328090
-0.567900 -1.366253 12.395973 9.919040
-0.415700 0.365468 10.965322 9.939765
0.271900 1.128337 10.561488 9.408032
-0.025200 0.335262 10.685070 11.378310
0.069800 1.129118 9.977726 11.591220
0.069800 0.549991 11.608199 11.917808
0.597300 -0.973812 10.088566 11.915640
-0.567900 -1.623645 9.280362 11.251350
-0.415700 -1.371827 10.480502 13.129216
0.271900 -0.802595 11.166748 13.619515
0.033700 -2.583544 10.018222 13.819081
0.082300 -2.487627 8.952518 14.031204
-0.182500 -2.690752 10.774179 15.146341
0.060300 -1.776148 10.674633 15.717573
0.060300 -2.869853 11.834501 14.962661
0.060300 -3.506243 10.358377 15.738009
0.597300 -3.879287 10.229786 13.016558
-0.567900 -4.858096 9.514362 13.228181
-0.415700 -3.876944 11.183017 12.077150
0.271900 -3.034542 11.739211 11.995030
-0.024900 -5.004339 11.452304 11.173014
0.084300 -5.880300 11.712144 11.767975
0.211700 -4.682100 12.624963 10.240044
0.035200 -3.888618 12.333689 9.551184
0.035200 -5.571185 12.869250 9.656146
-0.654600 -4.275428 13.772455 10.959644
0.427500 -3.499602 13.540076 11.495392
0.597300 -5.362202 10.246101 10.296997
-0.567900 -6.524545 10.080874 9.934691
-0.415700 -4.386959 9.395786 9.961043
0.271900 -3.470994 9.534075 10.374921
-0.059700 -4.568344 8.205258 9.119130
0.086900 -5.103885 8.499358 8.220163
0.130300 -3.187202 7.638189 8.716352
0.018700 -2.645614 7.401546 9.632301
-0.320400 -3.300930 6.324328 7.925971
0.088200 -3.675746 5.528558 8.570344
0.088200 -3.973248 6.437706 7.078757
0.088200 -2.318050 6.018694 7.568728
-0.043000 -2.332343 8.668355 7.940892
0.023600 -2.167392 9.545478 8.565238
0.023600 -1.356481 8.228447 7.762619
-0.066000 -2.899631 9.138772 6.595061
0.018600 -3.854830 9.638802 6.745627
0.018600 -2.203578 9.842718 6.138457
0.018600 -3.028419 8.293337 5.920962
0.597300 -5.419991 7.157031 9.843634
-0.567900 -5.207668 6.898937 11.024232
-0.415700 -6.386510 6.546772 9.153308
0.271900 -6.493645 6.790252 8.177105
-0.051800 -7.188410 5.431909 9.682698
0.092200 -7.268723 5.532716 10.765387
-0.110200 -8.603058 5.489860 9.080351
0.045700 -8.511627 5.622342 8.000745
0.045700 -9.108165 4.540834 9.258241
0.353100 -9.466470 6.619106 9.670427
-0.036100 -8.884236 7.537334 9.747238
-0.412100 -10.667194 6.886365 8.768799
0.100000 -11.285172 5.992393 8.680614
0.100000 -11.251641 7.696880 9.200210
0.100000 -10.321921 7.189984 7.780468
-0.412100 -10.013479 6.245334 11.049645
0.100000 -10.608137 5.334865 10.984457
0.100000 -9.194528 6.087982 11.747865
0.100000 -10.638257 7.050434 11.434059
0.597300 -6.506062 4.080038 9.419148
-0.567900 -5.881273 3.899373 8.377473
-0.415700 -6.654341 3.127889 10.345324
0.271900 -7.154010 3.368570 11.193268
-0.038900 -5.901403 1.854598 10.366591
0.100700 -5.486904 1.650636 9.377843
0.365400 -4.731481 1.965010 11.362815
0.004300 -4.082945 1.098786 11.229963
-0.243800 -3.883036 3.225500 11.203826
0.064200 -4.438501 4.113239 11.508663
0.064200 -2.997761 3.141695 11.830439
0.064200 -3.581579 3.331904 10.162172
-0.676100 -5.218257 1.950991 12.686022
0.410200 -5.829717 2.712775 12.791216
0.597300 -6.767935 0.648865 10.768501
-0.567900 -7.941482 0.797877 11.111235
-0.415700 -6.195008 -0.558008 10.838558
0.271900 -5.270482 -0.675366 10.431037
-0.002400 -6.863939 -1.738746 11.403600
0.097800 -7.800022 -1.869437 10.860357
-0.034300 -6.016617 -2.997939 11.169963
0.029500 -6.646617 -3.867301 11.355917
0.029500 -5.742909 -3.028020 10.120312
0.011800 -4.756343 -3.138328 12.010006
-0.125600 -4.827629 -3.671222 13.312603
0.133000 -5.781780 -3.959593 13.727270
-0.170400 -3.659484 -3.826376 14.080475
0.143000 -3.720068 -4.209987 15.088028
-0.107200 -2.412841 -3.455209 13.547942
0.129700 -1.512472 -3.562137 14.136302
-0.170400 -2.337203 -2.925044 12.250468
0.143000 -1.381879 -2.634614 11.836535
-0.125600 -3.503680 -2.771126 11.483302
0.133000 -3.423437 -2.384376 10.478724
0.597300 -7.228909 -1.585068 12.890953
-0.567900 -8.187155 -2.211781 13.353544
-0.415700 -6.534015 -0.717590 13.637691
0.271900 -5.755163 -0.225692 13.214018
-0.027500 -6.927995 -0.314357 14.993403
0.112300 -7.161062 -1.206856 15.572452
-0.005000 -5.768203 0.412217 15.683432
0.033900 -5.598086 1.361775 15.177286
0.033900 -6.081392 0.654961 16.699423
-0.141500 -4.462122 -0.319042 15.785291
-0.163800 -3.309969 0.051953 15.180462
0.206200 -3.204480 0.905882 14.517168
-0.341800 -2.283065 -0.779921 15.583037
0.341200 -1.323266 -0.678792 15.262863
0.138000 -2.721360 -1.727351 16.480633
-0.260100 -2.068643 -2.736486 17.202546
0.157200 -0.999856 -2.854706 17.113416
-0.113400 -2.819786 -3.557698 18.060068
0.141700 -2.333023 -4.332745 18.633494
-0.197200 -4.206038 -3.358113 18.188315
0.144700 -4.776273 -3.987656 18.859610
-0.238700 -4.849249 -2.330901 17.469225
0.170000 -5.909445 -2.172064 17.591134
0.124300 -4.124098 -1.486570 16.598050
0.597300 -8.181841 0.577439 15.004879
-0.567900 -8.786187 0.774948 16.052686
-0.516300 -8.607796 1.088621 13.849860
0.293600 -8.055485 0.894586 13.020832
0.038100 -9.767797 1.959151 13.645768
0.088000 -10.186881 2.226644 14.613931
-0.030300 -9.329373 3.261592 12.955778
-0.012200 -9.036747 3.052906 11.926877
-0.012200 -10.177542 3.945265 12.925771
0.799400 -8.179841 3.955537 13.671590
-0.801400 -7.022514 3.835167 13.207994
-0.801400 -8.441051 4.657171 14.672662
0.536600 -10.875828 1.247263 12.846727
-0.581900 -11.578098 1.884700 12.055201
-0.415700 -11.027512 -0.082259 12.992344
0.271900 -10.483436 -0.540643 13.709264
0.033700 -11.772654 -0.824329 11.973352
0.082300 -11.156416 -0.721659 11.080149
-0.182500 -11.718020 -2.334723 12.389782
0.060300 -10.682506 -2.652280 12.512108
0.060300 -12.172332 -2.347164 13.380515
0.060300 -12.158353 -2.847644 11.534724
0.597300 -13.202335 -0.393023 11.718979
-0.567900 -13.613728 -0.471128 10.601619
-0.347900 -13.971594 -0.033102 12.687819
0.274700 -13.650754 -0.098372 13.643282
-0.263700 -15.344106 0.479852 12.447140
0.156000 -16.047431 -0.254857 12.055171
-0.000700 -15.939143 0.829393 13.914051
0.032700 -15.496959 1.749188 14.296861
0.032700 -17.016383 0.914116 13.770925
0.039000 -15.658983 -0.382727 14.869539
0.028500 -16.004949 -1.299957 14.392990
0.028500 -14.579758 -0.535598 14.867504
0.048600 -16.358553 -0.246615 16.278853
0.068700 -17.399197 -0.055933 16.016537
0.068700 -16.181749 -1.221847 16.732475
-0.529500 -15.742047 0.800607 17.081660
0.345600 -15.086082 1.469824 16.704888
0.807600 -15.731973 0.750115 18.461056
-0.862700 -16.496629 -0.045520 19.146588
0.447800 -17.104281 -0.606046 18.566350
0.447800 -16.607178 -0.100210 20.149034
-0.862700 -15.038093 1.524963 19.202281
0.447800 -14.512235 2.304662 18.833996
0.447800 -15.040472 1.339313 20.195069
0.734100 -15.485636 1.731524 11.504074
-0.589400 -16.506629 2.071087 11.043744
-0.415700 -14.402660 2.513345 11.366198
0.271900 -13.569424 2.229175 11.861239
-0.051800 -14.330536 3.707909 10.453662
0.092200 -15.309095 3.962817 10.046777
-0.110200 -13.917490 4.900305 11.248512
0.045700 -12.942938 4.711933 11.698914
0.045700 -13.764081 5.662303 10.484363
0.353100 -14.855236 5.380554 12.344565
-0.036100 -14.923307 4.614249 13.116731
-0.412100 -14.217469 6.712787 12.867127
0.100000 -14.837423 7.183552 13.630110
0.100000 -13.287734 6.384315 13.331665
0.100000 -13.860352 7.240493 11.982768
-0.412100 -16.329290 5.565830 11.740391
0.100000 -16.293913 6.135225 10.811602
0.100000 -16.846354 4.611117 11.644138
0.100000 -16.798615 6.147731 12.533631
0.597300 -13.306562 3.493677 9.231732
-0.567900 -13.571960 3.987389 8.128619
-0.415700 -12.246875 2.696851 9.379024
0.271900 -12.050347 2.333768 10.306663
-0.001400 -11.277683 2.415847 8.304954
0.087600 -10.839470 3.357996 7.974004
-0.015200 -10.165820 1.559275 8.912668
0.029500 -9.660210 2.153168 9.674054
0.029500 -10.618540 0.708572 9.421218
-0.001100 -9.119326 1.039117 7.948380
-0.190600 -8.169368 1.914800 7.394684
0.169900 -8.225517 2.974097 7.588777
-0.234100 -7.097559 1.408966 6.637478
0.165600 -6.338991 2.080489 6.262382
0.322600 -6.989505 0.021667 6.410782
-0.557900 -5.931667 -0.491325 5.734825
0.399200 -5.255933 0.197188 5.534452
-0.234100 -7.985051 -0.848594 6.899110
0.165600 -7.895009 -1.906702 6.709672
-0.190600 -9.045257 -0.338575 7.671073
0.169900 -9.779715 -1.008015 8.083094
0.597300 -11.892581 1.744373 7.058265
-0.567900 -11.712808 2.224498 5.938966
-0.347900 -12.658562 0.659461 7.238403
0.274700 -12.605794 0.251035 8.160630
-0.240000 -13.323769 -0.090324 6.158973
0.142600 -12.564202 -0.480982 5.481822
-0.009400 -14.082238 -1.248597 6.788154
0.036200 -14.820497 -0.962889 7.537458
0.036200 -14.711075 -1.698604 6.019933
0.018700 -13.264555 -2.412194 7.327648
0.010300 -12.720378 -2.917087 6.529492
0.010300 -12.473087 -2.064613 7.991619
-0.047900 -14.224472 -3.383048 8.034422
0.062100 -15.134500 -3.615248 7.481226
0.062100 -13.809665 -4.388165 8.110377
-0.014300 -14.737643 -3.034564 9.427184
0.113500 -13.918376 -2.975374 10.143698
0.113500 -15.186880 -2.044686 9.347018
-0.385400 -15.876540 -3.973106 9.753951
0.340000 -16.751638 -3.785681 9.285780
0.340000 -15.663051 -4.958035 9.820566
0.340000 -16.187767 -3.698123 10.674618
0.734100 -14.247169 0.752369 5.186572
-0.589400 -14.313016 0.367359 4.012606
-0.415700 -14.874890 1.711516 5.815121
0.271900 -14.703371 1.757244 6.809401
-0.023700 -15.650139 2.809208 5.106696
0.088000 -16.238313 2.350522 4.311862
0.034200 -16.586999 3.477700 6.026657
0.024100 -17.460818 2.826867 6.057684
0.024100 -15.992028 3.621529 6.928558
0.001800 -17.009075 4.907066 5.581551
0.044000 -16.091506 5.477161 5.727027
0.044000 -17.183899 5.031617 4.512896
-0.273700 -18.450473 5.545336 6.481986
-0.053600 -17.670966 5.976981 8.012541
0.068400 -17.090970 6.895140 7.919286
0.068400 -18.491693 6.179658 8.700599
0.068400 -17.166099 5.111013 8.440683
0.597300 -14.781538 3.789588 4.292738
-0.567900 -15.127684 4.053451 3.096775
-0.415700 -13.700800 4.246258 4.903903
0.271900 -13.579972 3.954984 5.863411
0.033700 -12.591724 4.993307 4.238092
0.082300 -12.948765 5.944694 3.843769
-0.182500 -11.581664 5.561221 5.264601
0.060300 -10.910308 6.257270 4.761702
0.060300 -12.224029 6.038221 6.004829
0.060300 -10.949824 4.764796 5.657772
0.597300 -11.931307 4.296449 2.988468
-0.567900 -11.951501 4.811518 1.864917
-0.415700 -11.593680 3.036186 3.158222
0.271900 -11.540365 2.707299 4.111690
-0.087500 -11.134243 2.188176 1.956681
0.096900 -10.420192 2.711740 1.320988
0.298500 -10.633710 0.837438 2.460198
-0.029700 -11.399707 0.400598 3.100918
-0.319200 -10.316779 -0.170015 1.369537
0.079100 -9.643264 -0.896675 1.823895
0.079100 -11.257293 -0.664292 1.126177
0.079100 -9.941943 0.418427 0.532084
-0.319200 -9.387487 1.163166 3.341608
0.079100 -9.631980 1.797116 4.193915
0.079100 -9.056767 0.283747 3.894198
0.079100 -8.503505 1.473164 2.784302
0.597300 -12.381962 2.070655 1.027797
-0.567900 -12.299248 2.133439 -0.192023
-0.415700 -13.564891 2.021697 1.635667
0.271900 -13.779765 1.972803 2.621332
-0.025200 -14.794800 1.876422 0.799257
0.069800 -14.695914 0.941886 0.247020
0.069800 -15.649415 1.750542 1.464008
0.597300 -15.088402 3.054149 -0.147650
-0.567900 -15.700859 2.913265 -1.201702
-0.415700 -14.605542 4.220985 0.246498
0.271900 -14.057919 4.280340 1.093076
-0.002400 -14.790791 5.387480 -0.492336
0.097800 -15.810735 5.491578 -0.862435
-0.034300 -14.559546 6.685843 0.414898
0.029500 -15.135108 6.640467 1.339438
0.029500 -13.535627 6.779943 0.776602
0.011800 -15.173866 7.826080 -0.309809
-0.125600 -16.431328 8.257706 0.078962
0.133000 -16.958169 7.807351 0.907226
-0.170400 -16.917524 9.480447 -0.569151
0.143000 -17.709588 10.082754 -0.149316
-0.107200 -16.195713 10.104840 -1.597653
0.129700 -16.545958 10.995493 -2.098116
-0.170400 -14.992014 9.537963 -2.066662
0.143000 -14.501106 10.012545 -2.903433
-0.125600 -14.421704 8.443115 -1.318526
0.133000 -13.452372 8.076389 -1.622357
0.597300 -13.867025 5.495334 -1.691166
-0.567900 -14.290228 5.630703 -2.818906
-0.415700 -12.578054 5.262840 -1.404151
0.271900 -12.362738 5.102129 -0.426058
-0.023700 -11.464819 5.143500 -2.347126
0.088000 -11.356722 6.082001 -2.888540
0.034200 -10.187450 4.880591 -1.530002
0.024100 -9.989740 5.744974 -0.894905
0.024100 -10.351807 4.019159 -0.882677
0.001800 -8.953813 4.609220 -2.400586
0.044000 -9.139006 3.741132 -3.030717
0.044000 -8.785345 5.469361 -3.047893
-0.273700 -7.435088 4.293535 -1.470212
-0.053600 -7.744471 2.606607 -0.874919
0.068400 -8.680423 2.567805 -0.319965
0.068400 -7.790899 1.918181 -1.718634
0.068400 -6.932094 2.303857 -0.214002
0.597300 -11.681807 4.037294 -3.384002
-0.567900 -11.560052 4.286016 -4.584149
-0.415700 -12.037291 2.818133 -2.965459
0.271900 -12.159211 2.603578 -1.986072
-0.051800 -12.391437 1.715770 -3.949505
0.092200 -11.641359 1.623804 -4.735014
-0.110200 -12.516290 0.351609 -3.240947
0.045700 -13.141288 0.542080 -2.368483
0.045700 -12.986557 -0.379822 -3.898182
0.353100 -11.167823 -0.244856 -2.777410
-0.036100 -10.648959 0.548636 -2.239589
-0.412100 -11.328342 -1.414381 -1.817089
0.100000 -11.872911 -1.102111 -0.926003
0.100000 -11.998066 -2.184973 -2.198882
0.100000 -10.429570 -1.991873 -1.600747
-0.412100 -10.298602 -0.788667 -3.878266
0.100000 -10.885213 -1.477478 -4.486154
0.100000 -10.029887 0.099375 -4.450346
0.100000 -9.416939 -1.303512 -3.496553
0.597300 -13.591618 2.049240 -4.841495
-0.567900 -13.697752 1.621380 -5.996937
-0.415700 -14.553624 2.779497 -4.403644
0.271900 -14.516384 3.127875 -3.456361
0.033700 -15.690922 3.241467 -5.201273
0.082300 -16.042348 2.350545 -5.721710
-0.182500 -16.790418 3.702804 -4.236001
0.060300 -17.646771 3.938434 -4.867856
0.060300 -17.156864 2.893153 -3.604912
0.060300 -16.573473 4.586702 -3.636203
0.597300 -15.318858 4.271757 -6.274009
-0.567900 -15.829972 4.261271 -7.439390
-0.415700 -14.551019 5.304019 -5.945468
0.271900 -14.250736 5.335847 -4.981664
-0.058100 -14.292140 6.444928 -6.757932
0.136000 -15.203924 6.869055 -7.178493
-0.007400 -13.967554 7.628086 -5.873413
0.036700 -14.677065 7.506009 -5.055004
0.036700 -12.973027 7.487023 -5.450194
0.186800 -13.996854 8.968876 -6.494178
-0.543200 -12.872247 9.676432 -6.922558
0.163500 -13.321065 10.774413 -7.456467
0.143500 -12.616542 11.536542 -7.755146
-0.279500 -14.630875 10.973610 -7.220674
0.333900 -15.083720 11.875037 -7.270282
-0.220700 -15.098064 9.788692 -6.697919
0.186200 -16.140873 9.590754 -6.498484
0.597300 -13.340861 6.389512 -7.898332
-0.567900 -12.216142 5.860587 -7.661482
-0.254800 -13.635991 6.917378 -9.126413
0.019200 -14.866842 7.560555 -9.589797
0.039100 -15.098418 8.405702 -8.941569
0.039100 -15.626690 6.783942 -9.676998
0.018900 -14.602807 8.223626 -10.922182
0.021300 -14.249068 9.214571 -10.637590
0.021300 -15.424156 8.327566 -11.631185
-0.007000 -13.527030 7.257640 -11.453543
0.025300 -13.032987 7.618151 -12.355792
0.025300 -14.082559 6.385636 -11.798646
-0.026600 -12.704340 6.813727 -10.242281
0.064100 -12.364857 5.781919 -10.332987
0.589600 -11.404338 7.532716 -10.234145
-0.574800 -10.615402 7.373390 -11.170407
-0.415700 -11.099373 8.358741 -9.226859
0.271900 -11.772601 8.532074 -8.491791
-0.001400 -9.777474 8.989936 -9.125189
0.087600 -9.476154 9.298057 -10.126357
-0.015200 -9.835909 10.272639 -8.288413
0.029500 -10.429843 11.016175 -8.820940
0.029500 -10.332375 10.075641 -7.344388
-0.001100 -8.469365 10.849168 -7.985090
-0.190600 -7.802001 10.500966 -6.796221
0.169900 -8.262663 9.818373 -6.101252
-0.234100 -6.524789 11.018052 -6.522959
0.165600 -6.006248 10.756622 -5.614988
0.322600 -5.907747 11.881199 -7.445934
-0.557900 -4.676882 12.375669 -7.176366
0.399200 -4.403492 12.995305 -7.877366
-0.234100 -6.571305 12.221358 -8.644756
0.165600 -6.104467 12.879974 -9.357291
-0.190600 -7.846874 11.697316 -8.912682
0.169900 -8.354757 11.943090 -9.830783
0.597300 -8.701521 8.018992 -8.605260
-0.567900 -8.889490 7.343379 -7.591816
-0.415700 -7.545834 8.026124 -9.270587
0.271900 -7.483407 8.622988 -10.085278
-0.025200 -6.343354 7.279790 -8.918647
0.069800 -5.521312 7.684276 -9.500810
0.069800 -6.119286 7.420774 -7.860902
0.597300 -6.403587 5.781241 -9.206756
-0.567900 -7.473037 5.167223 -9.258315
-0.415700 -5.218551 5.184543 -9.366723
0.271900 -4.378675 5.747031 -9.306558
-0.002400 -5.069932 3.743767 -9.184302
0.097800 -5.993717 3.273174 -9.500599
-0.034300 -3.963600 3.172173 -10.076000
0.029500 -3.975393 3.692638 -11.034512
0.029500 -2.990013 3.345828 -9.617208
0.011800 -4.164429 1.693268 -10.348438
-0.125600 -5.039023 1.290921 -11.376922
0.133000 -5.548675 2.033104 -11.975048
-0.170400 -5.256176 -0.074209 -11.633587
0.143000 -5.919318 -0.375023 -12.433966
-0.107200 -4.613656 -1.043905 -10.845610
0.129700 -4.787044 -2.094592 -11.030628
-0.170400 -3.757247 -0.646251 -9.804195
0.143000 -3.276739 -1.391909 -9.189261
-0.125600 -3.531254 0.719239 -9.553934
0.133000 -2.883406 1.013882 -8.740547
0.597300 -4.870850 3.456875 -7.690814
-0.567900 -4.111486 4.169812 -7.031762
-0.415700 -5.577251 2.472520 -7.138043
0.271900 -6.205288 1.931618 -7.720129
-0.038900 -5.716640 2.311304 -5.680429
0.100700 -5.314546 3.198351 -5.196263
0.365400 -7.196895 2.249142 -5.270353
0.004300 -7.269236 2.098908 -4.192531
-0.243800 -7.955145 3.526223 -5.637497
0.064200 -8.998126 3.443473 -5.333996
0.064200 -7.508292 4.374811 -5.121925
0.064200 -7.910870 3.706081 -6.711398
-0.676100 -7.863788 1.201222 -5.928787
0.410200 -8.796589 1.421132 -5.930397
0.597300 -4.935255 1.121152 -5.117797
-0.567900 -4.745683 0.098791 -5.782106
-0.347900 -4.494229 1.236689 -3.860950
0.274700 -4.593998 2.139190 -3.400660
-0.263700 -3.872311 0.153734 -3.087110
0.156000 -3.991509 -0.771935 -3.643218
-0.000700 -2.366710 0.429904 -2.929202
0.032700 -1.953339 0.729703 -3.894038
0.032700 -2.233522 1.258590 -2.240106
0.039000 -1.573593 -0.789175 -2.428763
0.028500 -2.076881 -1.273807 -1.595922
0.028500 -1.491052 -1.503343 -3.245318
0.048600 -0.168105 -0.408266 -1.968981
0.068700 0.426927 -1.319527 -1.889795
0.068700 0.291706 0.235695 -2.721704
-0.529500 -0.183099 0.267947 -0.656681
0.345600 -1.030508 0.249594 -0.095241
0.807600 0.833855 0.893075 -0.101505
-0.862700 1.979779 0.971686 -0.696206
0.447800 2.138311 0.480836 -1.561829
0.447800 2.709042 1.546375 -0.287245
-0.862700 0.724897 1.452446 1.063439
0.447800 -0.172552 1.460509 1.529445
0.447800 1.538571 1.868991 1.485759
0.734100 -4.574209 -0.028745 -1.738860
-0.589400 -5.016887 0.944097 -1.135007
-0.415700 -4.645877 -1.270215 -1.266219
0.271900 -4.247517 -2.005729 -1.840730
-0.087500 -5.112848 -1.654796 0.075927
0.096900 -5.384194 -0.752731 0.624565
0.298500 -6.377484 -2.533543 0.011585
-0.029700 -6.645823 -2.809209 1.026641
-0.319200 -7.556607 -1.750023 -0.573601
0.079100 -7.681824 -0.815525 -0.026609
0.079100 -7.386444 -1.531757 -1.627934
0.079100 -8.464298 -2.341899 -0.467368
-0.319200 -6.200081 -3.830574 -0.788138
0.079100 -5.405411 -4.426062 -0.344563
0.079100 -7.124011 -4.407895 -0.756067
0.079100 -5.955385 -3.611064 -1.827462
0.597300 -3.990622 -2.323298 0.877892
-0.567900 -3.071526 -2.898619 0.302167
-0.415700 -4.049573 -2.233070 2.202724
0.271900 -4.857969 -1.772853 2.601814
-0.023700 -3.036925 -2.722539 3.147301
0.088000 -2.097745 -2.864732 2.613081
0.034200 -2.812699 -1.615850 4.195884
0.024100 -2.566693 -0.690775 3.675836
0.024100 -3.742617 -1.455272 4.736874
0.001800 -1.711127 -1.862521 5.229540
0.044000 -1.573964 -0.934693 5.782137
0.044000 -2.055972 -2.616695 5.937009
-0.273700 -0.091037 -2.359341 4.587237
-0.053600 0.769891 -2.555461 6.171007
0.068400 0.731356 -1.620363 6.729985
0.068400 0.293470 -3.343711 6.755122
0.068400 1.810153 -2.821371 5.994818
0.597300 -3.417788 -4.082737 3.764997
-0.567900 -4.564790 -4.538507 3.660310
-0.415700 -2.442532 -4.738327 4.398561
0.271900 -1.515138 -4.329781 4.398678
-0.024900 -2.611785 -5.972987 5.163238
0.084300 -3.604633 -5.975849 5.613558
0.211700 -2.490512 -7.160031 4.211815
0.035200 -3.054955 -6.956596 3.300140
0.035200 -1.444554 -7.327469 3.952491
-0.654600 -3.023059 -8.308861 4.826562
0.427500 -3.672066 -8.675926 4.195936
0.597300 -1.559999 -6.086271 6.274528
-0.567900 -0.361308 -5.960424 6.011245
-0.415700 -2.001815 -6.361625 7.505229
0.271900 -3.010154 -6.382923 7.639487
-0.024900 -1.235526 -6.119394 8.736902
0.084300 -0.182919 -5.981369 8.491189
0.211700 -1.732341 -4.813779 9.383719
0.035200 -2.694969 -4.995170 9.864622
0.035200 -1.020670 -4.498185 10.146927
-0.654600 -1.888195 -3.767536 8.441912
0.427500 -2.857868 -3.721829 8.235110
0.597300 -1.334390 -7.250415 9.781078
-0.567900 -2.170197 -8.157942 9.703330
-0.415700 -0.488891 -7.155459 10.811016
0.271900 0.188732 -6.404443 10.772870
-0.001400 -0.524209 -7.929224 12.062195
0.087600 -1.463023 -8.479735 12.109961
-0.015200 0.626328 -8.951278 12.077640
0.029500 0.546506 -9.557440 12.981364
0.029500 0.503254 -9.625654 11.230113
-0.001100 2.018930 -8.345348 12.020160
-0.190600 2.675380 -7.968363 13.208289
0.169900 2.201857 -8.129813 14.165853
-0.234100 3.952405 -7.378840 13.160655
0.165600 4.450883 -7.090713 14.074833
0.322600 4.587002 -7.174848 11.918864
-0.557900 5.820410 -6.614047 11.863243
0.399200 6.141791 -6.347780 12.741795
-0.234100 3.932498 -7.555316 10.728726
0.165600 4.424610 -7.396506 9.780561
-0.190600 2.653248 -8.142088 10.778531
0.169900 2.158534 -8.433775 9.859229
0.597300 -0.481357 -6.995587 13.290607
-0.567900 -0.040551 -5.846684 13.181035
-0.347900 -0.937222 -7.473644 14.460071
0.274700 -1.202256 -8.454315 14.510206
-0.263700 -1.015946 -6.672355 15.702004
0.156000 -1.348526 -5.664953 15.446043
-0.000700 -2.012970 -7.289547 16.696285
0.032700 -1.613672 -8.253358 17.013328
0.032700 -2.074646 -6.645548 17.575443
0.039000 -3.430024 -7.490280 16.139583
0.028500 -3.794769 -6.548200 15.731117
0.028500 -3.395719 -8.237031 15.348100
0.048600 -4.411709 -7.978237 17.212374
0.068700 -4.505449 -7.213509 17.986980
0.068700 -5.386248 -8.128090 16.745579
-0.529500 -3.940660 -9.232556 17.818916
0.345600 -2.932685 -9.366801 17.858940
0.807600 -4.639868 -10.199130 18.366948
-0.862700 -5.933932 -10.221236 18.456428
0.447800 -6.483445 -9.415402 18.170118
0.447800 -6.379263 -11.025690 18.845307
-0.862700 -4.013318 -11.215119 18.865101
0.447800 -2.994326 -11.202058 18.804135
0.447800 -4.536393 -11.994470 19.227738
0.734100 0.337214 -6.545338 16.405934
-0.589400 1.143398 -7.472588 16.352234
-0.415700 0.518233 -5.458217 17.156661
0.271900 -0.213574 -4.767164 17.172943
-0.027500 1.631931 -5.252369 18.093957
0.112300 2.217650 -6.171007 18.127831
-0.005000 2.560770 -4.164076 17.537788
0.033900 3.428361 -4.090264 18.185712
0.033900 2.928380 -4.498744 16.566498
-0.141500 2.014793 -2.780864 17.363060
-0.163800 2.003339 -1.829927 18.321841
0.206200 2.365472 -1.963123 19.333310
-0.341800 1.550706 -0.639982 17.792984
0.341200 1.527048 0.226195 18.337768
0.138000 1.248467 -0.758026 16.454228
-0.260100 0.793244 0.153278 15.489929
0.157200 0.615585 1.184286 15.760473
-0.113400 0.602396 -0.283641 14.167882
0.141700 0.267568 0.411389 13.406848
-0.197200 0.868293 -1.623174 13.831358
0.144700 0.738632 -1.948749 12.806956
-0.238700 1.325125 -2.532322 14.808337
0.170000 1.549002 -3.552845 14.530371
0.124300 1.528654 -2.124719 16.146654
0.597300 1.125245 -5.009616 19.539700
-0.567900 -0.057779 -4.688579 19.721162
-0.254800 1.938758 -5.232494 20.596937
0.019200 3.368204 -5.643870 20.540270
0.039100 3.935222 -4.792568 20.163608
0.039100 3.526451 -6.464149 19.840130
0.018900 3.712980 -5.945444 22.006791
0.021300 3.864725 -4.954232 22.434079
0.021300 4.495431 -6.685336 22.175381
-0.007000 2.389469 -6.399517 22.491447
0.025300 2.399827 -6.309993 23.577713
0.025300 2.139773 -7.436707 22.267852
-0.026600 1.378686 -5.521528 21.918379
0.064100 0.428150 -6.033422 21.768207
0.589600 1.121900 -4.278711 22.716027
-0.574800 1.928247 -3.275948 22.837717
-0.347900 -0.052079 -4.296283 23.383895
0.274700 -0.604053 -5.146808 23.306850
-0.263700 -0.651595 -3.172116 24.145248
0.156000 0.139354 -2.472646 24.421626
-0.000700 -1.634306 -2.432964 23.208407
0.032700 -2.340706 -3.156070 22.797511
0.032700 -2.197185 -1.715560 23.801787
0.039000 -0.971817 -1.657600 22.049200
0.028500 -0.299568 -0.905605 22.464843
0.028500 -0.399230 -2.339391 21.420543
0.048600 -2.028846 -0.961960 21.175820
0.068700 -2.659055 -1.725233 20.714554
0.068700 -2.649288 -0.330506 21.815317
-0.529500 -1.426421 -0.120819 20.121871
0.345600 -0.434513 0.094514 20.180303
0.807600 -2.055797 0.517740 19.152663
-0.862700 -3.334420 0.412767 18.955265
0.447800 -3.877916 -0.229123 19.507789
0.447800 -3.708066 0.896578 18.146985
-0.862700 -1.422390 1.311631 18.343119
0.447800 -0.430320 1.472098 18.467112
0.447800 -1.951946 1.855023 17.672141
0.734100 -1.350711 -3.525574 25.491708
-0.589400 -1.655220 -2.612936 26.256815
-0.415700 -1.603177 -4.793593 25.850749
0.271900 -1.303049 -5.542910 25.243664
-0.003100 -2.220449 -5.211376 27.134225
0.085000 -3.114298 -4.593158 27.217579
-0.003600 -2.595791 -6.712912 27.217144
0.017100 -2.898938 -6.980637 26.204956
0.017100 -1.677023 -7.284199 27.349840
-0.064500 -3.724424 -7.011511 28.264252
0.035200 -3.470722 -6.581003 29.232962
0.035200 -4.644533 -6.487027 28.006515
0.695100 -4.032957 -8.539660 28.458355
-0.608600 -3.609576 -9.389131 27.679615
-0.940700 -4.876591 -8.910119 29.380175
0.425100 -4.825271 -9.895584 29.595405
0.425100 -5.196764 -8.212012 30.036103
0.597300 -1.364181 -4.853412 28.280207
-0.567900 -0.128013 -5.040610 28.184170
-0.415700 -1.921065 -4.373159 29.366829
0.271900 -2.927417 -4.315935 29.302930
-0.002400 -1.260287 -3.904532 30.572489
0.097800 -2.016208 -3.408191 31.181027
-0.034300 -0.627544 -5.046558 31.345887
0.029500 0.279551 -5.332240 30.813282
0.029500 -0.411754 -4.649227 32.337687
0.011800 -1.536352 -6.309675 31.718445
-0.125600 -2.663724 -6.083377 32.518019
0.133000 -2.897437 -5.119018 32.944390
-0.170400 -3.408231 -7.230192 32.997979
0.143000 -4.140727 -7.146304 33.787159
-0.107200 -3.089877 -8.535287 32.501066
0.129700 -3.681786 -9.397500 32.770558
-0.170400 -2.002292 -8.707814 31.669195
0.143000 -1.712679 -9.723484 31.443497
-0.125600 -1.143154 -7.597633 31.305946
0.133000 -0.230606 -7.792868 30.762321
0.597300 -0.265666 -2.686652 30.394139
-0.567900 0.408716 -2.398217 31.349142
-0.415700 -0.330351 -1.934264 29.317091
0.271900 -0.964904 -2.276418 28.609718
-0.003100 0.461562 -0.790439 29.041144
0.085000 1.336365 -0.829854 29.690201
-0.003600 1.040382 -0.807237 27.646992
0.017100 0.982777 -1.759662 27.120045
0.017100 0.422460 -0.070061 27.134306
-0.064500 2.497662 -0.322346 27.517648
0.035200 2.456950 0.765749 27.567511
0.035200 3.200759 -0.540731 28.321434
0.695100 3.007382 -0.777706 26.173938
-0.608600 4.038066 -1.402809 26.255518
-0.940700 2.409218 -0.444799 25.038571
0.425100 2.779905 -0.697092 24.133565
0.425100 1.599911 0.158648 25.069962
0.597300 -0.245807 0.504945 29.335197
-0.567900 0.294290 1.623746 29.116812
-0.415700 -1.450240 0.486552 29.917309
0.271900 -1.872098 -0.409200 30.116723
0.014300 -2.227501 1.563917 30.370821
0.104800 -3.271762 1.251767 30.357839
-0.204100 -1.948138 1.896099 31.832402
0.079700 -1.906283 1.005637 32.459636
0.079700 -1.003023 2.438991 31.821104
0.713000 -2.961426 2.910332 32.389762
-0.593100 -4.029287 3.006032 31.841823
-0.919100 -2.670589 3.564451 33.496076
0.419600 -3.198722 4.373238 33.791102
0.419600 -1.811897 3.355433 33.985012
0.597300 -2.374289 2.778362 29.444512
-0.567900 -2.173069 3.944500 29.875832
-0.415700 -2.795715 2.464286 28.205113
0.271900 -2.775794 1.488372 27.945687
-0.025200 -3.105034 3.493205 27.228597
0.069800 -3.575363 3.006144 26.374391
0.069800 -3.789762 4.274080 27.559460
0.597300 -1.901639 4.226223 26.525881
-0.567900 -1.976857 5.350947 26.080139
-0.415700 -0.705362 3.594244 26.530610
0.271900 -0.571416 2.693042 26.966497
0.014300 0.428926 4.020253 25.654547
0.104800 0.079235 4.940719 25.187044
-0.204100 1.689949 4.385834 26.435578
0.079700 1.461977 4.969228 27.327640
0.079700 2.088392 3.397395 26.664346
0.713000 2.592884 5.142376 25.520508
-0.593100 2.231516 6.102301 24.868340
-0.919100 3.887351 4.874955 25.585556
0.419600 4.528728 5.523139 25.151280
0.419600 4.162583 4.004161 26.016908
0.597300 0.638942 3.033378 24.477105
-0.567900 0.598845 1.811482 24.702601
-0.516300 1.017335 3.558734 23.320550
0.293600 1.033503 4.570125 23.238125
0.038100 1.591708 2.809702 22.212615
0.088000 1.442332 1.745892 22.387996
-0.030300 0.830411 3.200742 20.950512
-0.012200 -0.239388 3.099921 21.124567
-0.012200 1.041801 4.242228 20.711900
0.799400 1.185337 2.304312 19.783510
-0.801400 1.442898 2.827785 18.680602
-0.801400 1.064063 1.064987 19.937996
0.536600 3.102437 3.079065 22.085160
-0.581900 3.536497 4.221894 22.180067
-0.415700 3.910225 2.034514 21.893805
0.271900 3.478241 1.126251 21.805138
-0.087500 5.384325 2.119551 21.812528
0.096900 5.637753 2.998141 21.222242
0.298500 5.959672 2.319018 23.235688
-0.029700 5.400600 3.118008 23.721417
-0.319200 5.838876 1.072143 24.120908
0.079100 6.233072 1.291554 25.111174
0.079100 4.794602 0.783643 24.216709
0.079100 6.412438 0.247161 23.704123
-0.319200 7.419280 2.767739 23.218549
0.079100 7.720764 3.078727 24.218861
0.079100 8.050905 1.946474 22.894261
0.079100 7.539311 3.610362 22.536923
0.597300 6.038418 0.913474 21.112533
-0.567900 7.153007 1.006165 20.608949
-0.415700 5.346712 -0.228705 21.045065
0.271900 4.406983 -0.230748 21.414029
0.014300 5.858324 -1.503897 20.529788
0.104800 6.940971 -1.509269 20.662952
-0.204100 5.283804 -2.658203 21.369791
0.079700 4.209684 -2.716515 21.204622
0.079700 5.738636 -3.593865 21.046171
0.713000 5.566981 -2.504937 22.850439
-0.593100 6.697647 -2.341463 23.272856
-0.919100 4.554548 -2.547792 23.683337
0.419600 4.730684 -2.314158 24.658278
0.419600 3.628204 -2.782752 23.354280
0.597300 5.609830 -1.691116 19.019904
-0.567900 5.634484 -2.811360 18.515401
-0.516300 5.362480 -0.604880 18.286280
0.293600 5.407402 0.297313 18.753595
0.038100 5.103928 -0.577876 16.837080
0.088000 4.204741 -1.157111 16.632547
-0.030300 4.836969 0.879731 16.422213
-0.012200 4.779480 0.948423 15.336629
-0.012200 3.869644 1.185676 16.824874
0.799400 5.913065 1.832543 16.949374
-0.801400 5.782933 2.258095 18.119171
-0.801400 6.918029 2.086272 16.246060
0.536600 6.228400 -1.195411 15.981515
-0.581900 6.001900 -1.546663 14.820410
-0.415700 7.414729 -1.390912 16.559614
0.271900 7.510480 -1.091907 17.519188
-0.027500 8.608871 -1.937882 15.917602
0.112300 8.711234 -1.489816 14.930659
-0.005000 9.817820 -1.508658 16.745979
0.033900 10.729617 -1.859591 16.261782
0.033900 9.833531 -0.425327 16.723562
-0.141500 9.834012 -1.947323 18.182164
-0.163800 9.394816 -1.213341 19.228544
0.206200 8.968651 -0.224750 19.175473
-0.341800 9.591163 -1.894377 20.404547
0.341200 9.386675 -1.481563 21.317350
0.138000 10.132748 -3.136180 20.181755
-0.260100 10.486215 -4.184642 21.037328
0.157200 10.319543 -4.100032 22.098968
-0.113400 11.029854 -5.355506 20.490254
0.141700 11.284486 -6.180171 21.141742
-0.197200 11.212122 -5.457416 19.099347
0.144700 11.604970 -6.368324 18.680466
-0.238700 10.860127 -4.393476 18.247263
0.170000 11.000678 -4.490018 17.183101
0.124300 10.306467 -3.202847 18.765393
0.597300 8.621587 -3.456265 15.722413
-0.567900 9.401897 -3.935286 14.900683
-0.415700 7.794480 -4.230321 16.431630
0.271900 7.164705 -3.784925 17.090514
-0.087500 7.913480 -5.704321 16.456472
0.096900 8.928633 -5.935987 16.780438
0.298500 6.975423 -6.353567 17.493232
-0.029700 7.129159 -7.430323 17.459687
-0.319200 7.317830 -5.882697 18.911842
0.079100 7.203530 -4.804796 19.007602
0.079100 6.667003 -6.373793 19.634191
0.079100 8.347956 -6.151484 19.147743
-0.319200 5.493652 -6.093433 17.207330
0.079100 4.888345 -6.550977 17.987034
0.079100 5.302415 -5.023512 17.172957
0.079100 5.214060 -6.539798 16.255074
0.597300 7.737616 -6.356382 15.076501
-0.567900 6.929112 -5.907617 14.253441
-0.415700 8.497644 -7.427957 14.822351
0.271900 9.127777 -7.740007 15.553627
-0.025200 8.345938 -8.286737 13.638383
0.069800 8.257180 -7.656373 12.753528
0.069800 9.235643 -8.905704 13.525628
0.597300 7.113889 -9.211331 13.720407
-0.567900 6.464119 -9.262768 14.765986
-0.254800 6.769699 -9.965585 12.657996
0.019200 7.420998 -9.977839 11.356592
0.039100 8.222873 -10.717281 11.358390
0.039100 7.811948 -8.998322 11.079188
0.018900 6.335360 -10.392335 10.368195
0.021300 6.751764 -10.924889 9.512663
0.021300 5.785791 -9.510347 10.042800
-0.007000 5.412993 -11.288453 11.189199
0.025300 5.771989 -12.312149 11.142089
0.025300 4.385987 -11.233583 10.826681
-0.026600 5.534021 -10.761143 12.622517
0.064100 4.711808 -10.071412 12.804251
0.589600 5.477505 -11.904575 13.667989
-0.574800 6.522632 -12.269923 14.215344
-0.254800 4.290955 -12.493618 13.946976
0.019200 2.982897 -12.067694 13.365090
0.039100 2.897716 -12.432088 12.341338
0.039100 2.951287 -10.979043 13.409176
0.018900 1.844335 -12.718694 14.253038
0.021300 0.958930 -13.132127 13.770098
0.021300 1.612641 -11.998833 15.038030
-0.007000 2.626034 -13.947214 14.727891
0.025300 2.561691 -14.756564 14.000629
0.025300 2.187053 -14.206587 15.691286
-0.026600 4.090371 -13.541174 14.969894
0.064100 4.215247 -13.215806 16.002679
0.589600 5.043808 -14.700846 14.694319
-0.574800 5.070642 -15.176015 13.583662
-0.415700 5.703598 -15.263792 15.833112
0.271900 5.559039 -14.855627 16.745583
0.014300 6.656632 -16.320148 15.661973
0.104800 6.609165 -16.759152 14.665420
-0.204100 8.030780 -15.664325 15.833173
0.079700 8.771012 -16.148836 15.196462
0.079700 8.039372 -14.642861 15.452835
0.713000 8.602579 -15.631712 17.255136
-0.593100 9.466456 -16.444601 17.578036
-0.919100 8.123340 -14.860265 18.168967
0.419600 8.355778 -14.960158 19.146766
0.419600 7.417723 -14.179980 17.925192
0.597300 6.463662 -17.575308 16.579649
-0.567900 5.561737 -17.654857 17.395077
-0.415700 7.280897 -18.647292 16.430878
0.271900 7.805904 -18.620392 15.568469
0.014300 7.285837 -19.870782 17.269768
0.104800 7.048029 -19.582976 18.293836
-0.204100 6.252412 -20.821584 16.662660
0.079700 5.271183 -20.405859 16.891715
0.079700 6.373875 -20.829746 15.579474
0.713000 6.288560 -22.222769 17.153403
-0.593100 6.593097 -23.159785 16.449703
-0.919100 5.917096 -22.509853 18.340751
0.419600 5.996986 -23.465227 18.658516
0.419600 5.609005 -21.752943 18.934278
0.597300 8.669608 -20.593355 17.294992
-0.567900 9.206028 -20.842387 16.246851
-0.415700 9.218831 -20.940726 18.448327
0.271900 8.707204 -20.795954 19.307035
0.014300 10.586310 -21.469464 18.631627
0.104800 10.953145 -21.174353 19.614703
-0.204100 10.520579 -23.009731 18.768552
0.079700 9.556010 -23.177442 19.247691
0.079700 10.464550 -23.357186 17.736935
0.713000 11.657206 -23.588021 19.603661
-0.593100 12.634470 -22.901706 19.884279
-0.919100 11.567630 -24.818836 19.962986
0.419600 12.412602 -25.273009 20.278980
0.419600 10.728624 -25.345782 19.766800
0.597300 11.572207 -20.910915 17.599129
-0.567900 12.181015 -21.731769 16.882636
-0.415700 11.738046 -19.608992 17.548577
0.271900 11.190619 -19.045654 18.183466
-0.025200 12.608995 -18.773730 16.652639
0.069800 12.809715 -17.757442 16.991710
0.069800 13.640401 -19.102892 16.778951
0.597300 12.459233 -18.741073 15.141704
-0.567900 13.464531 -18.596373 14.452128
-0.415700 11.171895 -18.899047 14.719201
0.271900 10.520926 -19.258599 15.402621
-0.087500 10.793047 -18.867310 13.246130
0.096900 11.467997 -18.283218 12.620528
0.298500 10.864043 -20.376075 12.710162
-0.029700 10.115515 -20.907999 13.297411
-0.319200 10.571350 -20.434142 11.203874
0.079100 10.645541 -21.460654 10.844882
0.079100 9.615648 -19.956780 10.987418
0.079100 11.262080 -19.736107 10.730873
-0.319200 12.304828 -20.907167 12.878113
0.079100 12.378850 -21.867009 12.366916
0.079100 13.094541 -20.239701 12.533219
0.079100 12.474918 -21.158621 13.924986
0.597300 9.425882 -18.178206 12.998117
-0.567900 8.500720 -18.355081 13.786318
-0.415700 9.299082 -17.246420 12.043820
0.271900 10.111343 -17.148591 11.451565
-0.059700 8.052116 -16.492774 11.768614
0.086900 7.733839 -16.091420 12.730756
0.130300 8.273628 -15.410820 10.657320
0.018700 8.652044 -15.993153 9.817210
-0.320400 7.018608 -14.657657 10.256215
0.088200 7.156304 -13.718583 9.720223
0.088200 6.384012 -15.288172 9.633453
0.088200 6.476513 -14.420956 11.171756
-0.043000 9.347341 -14.304403 11.111916
0.023600 10.313518 -14.801143 11.023305
0.023600 9.314876 -13.607118 10.274748
-0.066000 9.005977 -13.545029 12.408487
0.018600 9.250424 -14.131797 13.293950
0.018600 9.663310 -12.694906 12.590995
0.018600 7.985001 -13.194844 12.256599
0.597300 6.899947 -17.454843 11.449988
-0.567900 7.125694 -18.199595 10.472639
-0.347900 5.674563 -17.385423 12.059538
0.274700 5.556303 -16.688401 12.780844
-0.240000 4.525446 -18.200284 11.782405
0.142600 4.763775 -19.263902 11.778447
-0.009400 3.472120 -17.904218 12.916508
0.036200 3.235855 -16.844491 13.012735
0.036200 2.556297 -18.375153 12.559300
0.018700 3.890898 -18.576169 14.302082
0.010300 4.275821 -19.555461 14.017611
0.010300 4.657099 -17.953108 14.763416
-0.047900 2.744284 -18.750939 15.337742
0.062100 1.770113 -18.875490 14.864891
0.062100 2.976879 -19.535904 16.057345
-0.014300 2.562573 -17.478876 16.148402
0.113500 3.387072 -17.359171 16.851232
0.113500 2.725891 -16.739422 15.364415
-0.385400 1.326815 -17.408406 17.012611
0.340000 1.576461 -16.879113 17.835794
0.340000 0.638802 -16.869958 16.505842
0.340000 1.010482 -18.303777 17.356621
0.734100 3.877262 -17.830084 10.484525
-0.589400 4.030063 -16.726915 9.952354
-0.516300 3.126261 -18.772889 9.919046
0.293600 2.879454 -19.575999 10.479576
0.039700 2.438616 -18.650317 8.625367
0.110500 2.978642 -18.024356 7.914982
0.056000 2.248734 -20.003841 7.865581
-0.017300 1.847544 -19.764571 6.880748
-0.017300 3.237165 -20.440730 7.723319
0.013600 1.406696 -21.069436 8.548960
-0.042500 1.770594 -21.161228 9.572312
-0.042500 0.359725 -20.775544 8.474186
0.805400 1.480719 -22.459168 7.938144
-0.818800 1.747638 -23.445869 8.637714
-0.818800 1.287412 -22.657400 6.711536
0.536600 1.051986 -18.033952 8.878282
-0.581900 0.670009 -17.938993 10.052429
-0.415700 0.329435 -17.633695 7.809221
0.271900 0.726702 -17.690300 6.882356
-0.087500 -1.029817 -17.083862 7.878007
0.096900 -1.229832 -16.505582 8.780052
0.298500 -1.198421 -16.128585 6.702703
-0.029700 -0.916794 -16.641663 5.783171
-0.319200 -2.609269 -15.557127 6.602027
0.079100 -3.341935 -16.363742 6.575696
0.079100 -2.836273 -14.871069 7.418049
0.079100 -2.678136 -15.004868 5.664815
-0.319200 -0.283014 -14.855979 6.931859
0.079100 -0.433774 -14.561481 7.970439
0.079100 0.785308 -15.031902 6.806028
0.079100 -0.538486 -14.046840 6.247657
0.597300 -2.094950 -18.220159 7.915112
-0.567900 -1.968905 -19.096179 7.041103
-0.415700 -2.993486 -18.283235 8.886224
0.271900 -3.050792 -17.579846 9.608760
-0.038900 -3.965805 -19.369701 9.097421
0.100700 -3.889256 -20.120451 8.310900
0.365400 -3.573419 -20.125789 10.359191
0.004300 -4.168895 -21.027565 10.501681
-0.243800 -2.163122 -20.701014 10.180649
0.064200 -1.919006 -21.358078 11.015377
0.064200 -2.038583 -21.145476 9.193202
0.064200 -1.392082 -19.931697 10.222407
-0.676100 -3.603879 -19.343522 11.494706
0.410200 -3.319753 -19.888717 12.232025
0.597300 -5.398558 -18.881279 9.175491
-0.567900 -5.677953 -17.846063 9.770660
-0.415700 -6.254354 -19.506572 8.374214
0.271900 -6.064597 -20.411942 7.968741
-0.059700 -7.422896 -18.961341 7.852173
0.086900 -7.428917 -17.873528 7.920983
0.130300 -7.452466 -19.249752 6.386422
0.018700 -7.515438 -20.337006 6.341430
-0.320400 -8.700453 -18.883948 5.669359
0.088200 -8.543675 -18.780330 4.595683
0.088200 -9.594689 -19.448133 5.934186
0.088200 -8.954107 -17.889719 6.037146
-0.043000 -6.170944 -18.768271 5.582882
0.023600 -5.321588 -19.320404 5.985169
0.023600 -6.384642 -18.905228 4.522846
-0.066000 -5.908664 -17.273970 5.669353
0.018600 -5.262850 -16.901555 4.874159
0.018600 -6.752433 -16.614635 5.465791
0.018600 -5.418995 -17.119211 6.630799
0.597300 -8.657149 -19.390583 8.636394
-0.567900 -8.892440 -20.544835 8.920771
-0.415700 -9.449684 -18.401779 9.053252
0.271900 -9.203415 -17.487024 8.702989
0.014300 -10.738320 -18.517584 9.838980
0.104800 -10.450133 -19.129328 10.693856
-0.204100 -11.269451 -17.097321 10.193841
0.079700 -10.437424 -16.480716 10.533890
0.079700 -11.801006 -16.616262 9.372779
0.713000 -12.224699 -17.283265 11.305654
-0.593100 -13.402639 -17.346626 11.052126
-0.919100 -11.719542 -17.345254 12.461371
0.419600 -12.290397 -17.524578 13.275051
0.419600 -10.712082 -17.279000 12.488432
0.597300 -11.740613 -19.325965 9.014273
-0.567900 -11.854738 -19.038700 7.832565
-0.254800 -12.588402 -20.202670 9.561467
0.019200 -12.381788 -20.983460 10.764508
0.039100 -12.627652 -20.334115 11.604757
0.039100 -11.374103 -21.397667 10.731129
0.018900 -13.304457 -22.115465 10.665292
0.021300 -13.542660 -22.531053 11.644400
0.021300 -12.972601 -22.912195 9.999563
-0.007000 -14.496022 -21.392156 9.984182
0.025300 -14.978914 -20.710310 10.684187
0.025300 -15.212459 -22.068726 9.518280
-0.026600 -13.837371 -20.584594 8.890899
0.064100 -13.600808 -21.256904 8.066197
0.589600 -14.752226 -19.569343 8.214039
-0.574800 -15.725853 -19.894560 7.618317
-0.516300 -14.493524 -18.278704 8.447194
0.293600 -13.674480 -17.920811 8.917490
0.038100 -15.288830 -17.250354 7.836852
0.088000 -16.134705 -17.711108 7.326657
-0.030300 -15.766813 -16.303765 9.087802
-0.012200 -15.952416 -16.791465 10.044776
-0.012200 -14.966684 -15.634894 9.404820
0.799400 -16.890397 -15.429535 8.665661
-0.801400 -16.738190 -14.147609 8.507196
-0.801400 -17.973769 -15.988679 8.375191
0.536600 -14.519237 -16.478459 6.795922
-0.581900 -14.430379 -15.262371 6.740598
-0.415700 -13.537968 -17.151653 6.134271
0.271900 -13.497485 -18.150250 6.280135
-0.038900 -12.474532 -16.439853 5.368159
0.100700 -11.850852 -17.284025 5.074050
0.365400 -13.111292 -15.829529 4.070090
0.004300 -13.962380 -15.234184 4.400720
-0.243800 -12.343782 -14.909418 3.121158
0.064200 -11.986786 -14.053436 3.693819
0.064200 -11.439209 -15.377416 2.732794
0.064200 -12.996653 -14.605935 2.302768
-0.676100 -13.692973 -16.882432 3.310383
0.410200 -14.342790 -16.360536 2.833978
0.597300 -11.395962 -15.411429 5.963519
-0.567900 -10.437786 -15.154334 5.269352
-0.415700 -11.541591 -14.905686 7.192932
0.271900 -12.521380 -14.929135 7.436993
-0.038900 -10.558787 -13.884361 7.799803
0.100700 -10.214887 -13.051064 7.187063
0.365400 -11.369685 -13.095680 8.899600
0.004300 -10.753614 -12.311832 9.340208
-0.243800 -12.542259 -12.400994 8.222287
0.064200 -13.325042 -12.974853 7.726249
0.064200 -12.987465 -11.788773 9.006551
0.064200 -12.131401 -11.707776 7.488300
-0.676100 -11.844835 -13.900708 9.934614
0.410200 -12.150931 -13.327675 10.641394
0.597300 -9.351466 -14.622428 8.442868
-0.567900 -9.240503 -15.836287 8.317039
-0.415700 -8.426321 -13.866543 9.043714
0.271900 -8.645471 -12.888126 9.165277
0.021300 -7.222946 -14.420684 9.666926
0.112400 -7.198334 -15.494692 9.482524
-0.123100 -5.979308 -13.802126 8.977178
0.111200 -5.883510 -12.731142 9.155803
0.111200 -5.065040 -14.246918 9.370093
-0.311900 -6.197440 -14.248024 7.225758
0.193300 -6.168628 -15.526326 7.613082
0.597300 -7.209824 -14.312774 11.197569
-0.567900 -7.722976 -13.278929 11.754099
-0.415700 -6.503324 -15.206783 11.852364
0.271900 -6.133580 -16.027510 11.394322
-0.025200 -6.394835 -15.298345 13.331849
0.069800 -6.862435 -14.421801 13.780308
0.069800 -6.882046 -16.150620 13.805515
0.597300 -4.937719 -15.387820 13.767498
-0.567900 -4.028509 -14.976857 13.061121
-0.415700 -4.726992 -15.934884 14.956059
0.271900 -5.531356 -16.297806 15.447364
0.014300 -3.432334 -16.005228 15.639018
0.104800 -3.700600 -16.133184 16.687711
-0.204100 -2.705834 -17.311584 15.265321
0.079700 -3.474871 -18.058348 15.067793
0.079700 -2.118608 -17.032685 14.390405
0.713000 -1.727919 -17.840699 16.220505
-0.593100 -1.489339 -17.324183 17.279918
-0.919100 -0.989955 -18.804050 15.800322
0.419600 -0.540440 -19.361134 16.512847
0.419600 -1.040115 -19.201327 14.873095
0.597300 -2.424431 -14.787285 15.494070
-0.567900 -1.391708 -14.837829 14.817943
-0.516300 -2.770153 -13.661397 16.125652
0.293600 -3.757246 -13.616829 16.334828
0.038100 -2.050777 -12.374901 16.191742
0.088000 -2.721987 -11.681915 16.699038
-0.030300 -0.790849 -12.466893 17.110674
-0.012200 -1.066344 -13.202397 17.866477
-0.012200 0.118616 -12.750812 16.581181
0.799400 -0.439337 -11.212228 17.890039
-0.801400 0.710098 -10.829802 18.145116
-0.801400 -1.425453 -10.552454 18.368949
0.536600 -1.821812 -11.650194 14.862473
-0.581900 -1.638312 -10.423320 14.850368
-0.415700 -2.023835 -12.282511 13.695786
0.271900 -2.180691 -13.280213 13.728498
-0.027500 -2.246865 -11.603216 12.395344
0.112300 -1.486661 -10.836353 12.262501
-0.005000 -2.097815 -12.618022 11.251371
0.033900 -2.829520 -13.412943 11.385963
0.033900 -2.358253 -12.110412 10.326184
-0.141500 -0.744789 -13.233189 11.032322
-0.163800 -0.283290 -14.372710 11.599199
0.206200 -0.825815 -14.970306 12.320098
-0.341800 0.975329 -14.664140 11.105231
0.341200 1.496053 -15.503933 11.329983
0.138000 1.404384 -13.706477 10.212571
-0.260100 2.583541 -13.553939 9.468093
0.157200 3.380906 -14.278497 9.555960
-0.113400 2.711236 -12.449667 8.608142
0.141700 3.612771 -12.314254 8.024071
-0.197200 1.658763 -11.522583 8.501374
0.144700 1.755474 -10.680433 7.829105
-0.238700 0.477091 -11.687801 9.251723
0.170000 -0.327273 -10.974548 9.141752
0.124300 0.321121 -12.779219 10.135926
0.597300 -3.633880 -10.910028 12.315516
-0.567900 -4.505071 -11.215426 13.127051
-0.415700 -3.879482 -10.009459 11.343645
0.271900 -3.176762 -9.818053 10.643890
-0.087500 -5.180534 -9.300842 11.121808
0.096900 -5.893494 -9.714932 11.834782
0.298500 -5.051297 -7.795496 11.494127
-0.029700 -4.426994 -7.273869 10.768698
-0.319200 -6.476943 -7.197934 11.490367
0.079100 -6.457669 -6.170965 11.855150
0.079100 -6.861515 -7.187619 10.470512
0.079100 -7.272715 -7.653850 12.079418
-0.319200 -4.675614 -7.545283 12.952561
0.079100 -5.366084 -8.150753 13.539717
0.079100 -3.669557 -7.935797 13.105710
0.079100 -4.704493 -6.549056 13.393926
0.597300 -5.721087 -9.517587 9.726343
-0.567900 -6.817507 -10.052975 9.480617
-0.415700 -4.840771 -9.257054 8.772419
0.271900 -3.951597 -8.843499 9.014187
0.021300 -4.942109 -9.349476 7.313077
0.112400 -4.079302 -8.810028 6.922372
-0.123100 -4.825438 -10.877980 6.950183
0.111200 -5.731145 -11.419899 7.222444
0.111200 -4.782511 -10.867517 5.861081
-0.311900 -3.382036 -11.661026 7.782909
0.193300 -2.494884 -10.837763 7.217144
0.597300 -6.145181 -8.648456 6.621972
-0.567900 -7.186985 -9.262073 6.263877
-0.516300 -6.135703 -7.322945 6.506570
0.293600 -5.355001 -6.831958 6.939402
0.039700 -7.367800 -6.543299 6.272568
0.110500 -8.102181 -6.839703 7.024277
0.056000 -7.103729 -5.037810 6.467704
-0.017300 -6.364700 -4.694547 5.744097
-0.017300 -8.036205 -4.510869 6.264767
0.013600 -6.655947 -4.642921 7.884128
-0.042500 -6.975995 -3.615696 8.069809
-0.042500 -7.156355 -5.277335 8.619175
0.805400 -5.135066 -4.727629 8.054840
-0.818800 -4.618135 -5.857016 8.203802
-0.818800 -4.462228 -3.674149 8.009055
0.536600 -8.033246 -6.797835 4.902458
-0.581900 -9.242653 -6.641009 4.765195
-0.415700 -7.286391 -7.257382 3.891413
0.271900 -6.351391 -7.526969 4.161959
-0.058100 -7.754818 -7.524992 2.578016
0.136000 -8.265129 -6.672226 2.130266
-0.007400 -6.519384 -7.831448 1.743754
0.036700 -6.787564 -7.807370 0.687529
0.036700 -5.804847 -7.047632 1.995070
0.186800 -5.733920 -9.093737 2.018909
-0.543200 -5.058336 -9.289346 3.196511
0.163500 -4.498611 -10.520200 3.111325
0.143500 -4.032877 -11.049169 3.929667
-0.279500 -4.821263 -11.079490 1.938799
0.333900 -4.499190 -11.980752 1.616150
-0.220700 -5.647847 -10.170343 1.227022
0.186200 -6.140272 -10.251175 0.269218
0.597300 -8.817487 -8.663157 2.577738
-0.567900 -9.404381 -9.015828 1.519355
-0.347900 -8.903780 -9.452188 3.611662
0.274700 -8.405630 -9.225007 4.460387
-0.263700 -9.810935 -10.612524 3.818941
0.156000 -10.190999 -10.884964 2.834342
-0.000700 -8.948866 -11.746026 4.511174
0.032700 -8.242841 -11.373510 5.253381
0.032700 -9.679533 -12.453383 4.903436
0.039000 -8.247145 -12.467879 3.371604
0.028500 -8.964873 -12.919085 2.686495
0.028500 -7.701754 -11.790994 2.713969
0.048600 -7.397986 -13.597292 4.024273
0.068700 -6.446902 -13.232195 4.411871
0.068700 -7.970617 -13.932802 4.888937
-0.529500 -7.068641 -14.631639 3.058694
0.345600 -6.181548 -14.470842 2.603378
0.807600 -7.685428 -15.728475 2.656963
-0.862700 -8.769744 -16.178544 3.139677
0.447800 -9.216091 -15.749796 3.937832
0.447800 -9.181444 -17.042773 2.817616
-0.862700 -7.159448 -16.381270 1.710458
0.447800 -6.213150 -16.164436 1.431870
0.447800 -7.601406 -17.276204 1.555981
0.734100 -11.117164 -10.198030 4.601437
-0.589400 -12.128149 -10.829077 4.494019
-0.415700 -11.226314 -9.037617 5.316722
0.271900 -10.445501 -8.411021 5.450184
-0.027500 -12.547643 -8.570549 5.747124
0.112300 -12.999942 -9.327126 6.388314
-0.005000 -12.232559 -7.309869 6.504729
0.033900 -11.785902 -6.562676 5.848756
0.033900 -13.188162 -6.913049 6.847462
-0.141500 -11.400862 -7.298546 7.742269
-0.163800 -11.161051 -8.430763 8.461376
0.206200 -11.534326 -9.421993 8.250352
-0.341800 -10.593551 -8.033148 9.660771
0.341200 -10.389821 -8.663221 10.423406
0.138000 -10.337748 -6.695445 9.769531
-0.260100 -9.826251 -5.904548 10.707353
0.157200 -9.622681 -6.310592 11.687195
-0.113400 -9.711438 -4.489034 10.472094
0.141700 -9.251143 -3.818768 11.182919
-0.197200 -10.074367 -4.008814 9.199940
0.144700 -10.046568 -2.962849 8.932358
-0.238700 -10.618812 -4.862596 8.291249
0.170000 -11.013964 -4.510121 7.349958
0.124300 -10.818122 -6.187876 8.508281
0.597300 -13.513763 -8.303095 4.554279
-0.567900 -13.242954 -7.588122 3.581009
-0.347900 -14.711329 -8.864736 4.635870
0.274700 -14.887929 -9.449387 5.440290
-0.263700 -15.896193 -8.844290 3.764597
0.156000 -15.740964 -9.588514 2.983483
-0.000700 -17.022169 -9.265834 4.668648
0.032700 -16.793430 -10.269773 5.026252
0.032700 -17.077600 -8.691994 5.593712
0.039000 -18.360948 -9.260915 3.970046
0.028500 -18.621264 -8.292599 3.542604
0.028500 -18.355314 -10.007168 3.175583
0.048600 -19.482538 -9.507348 5.051064
0.068700 -20.394037 -9.938546 4.637126
0.068700 -19.086358 -10.261286 5.731296
-0.529500 -19.840239 -8.309568 5.795218
0.345600 -19.563072 -7.461537 5.321798
0.807600 -20.375317 -8.213184 7.026528
-0.862700 -20.828704 -9.257558 7.609175
0.447800 -20.853010 -10.182700 7.204673
0.447800 -21.097519 -9.203450 8.581239
-0.862700 -20.627658 -7.037093 7.554521
0.447800 -20.334151 -6.178858 7.110228
0.447800 -20.864585 -6.981826 8.534779
0.734100 -16.124218 -7.500964 3.094775
-0.589400 -16.180691 -7.399231 1.880065
-0.415700 -16.046566 -6.414698 3.917536
0.271900 -15.998014 -6.549126 4.917371
-0.003100 -16.355873 -5.029668 3.463947
0.085000 -17.344379 -5.144084 3.019127
-0.003600 -16.541760 -4.034088 4.648816
0.017100 -15.592360 -3.805497 5.133050
0.017100 -17.072250 -3.226220 4.144794
-0.064500 -17.462260 -4.433918 5.751753
0.035200 -17.897737 -3.545711 6.209527
0.035200 -18.301804 -4.980356 5.322016
0.695100 -16.890631 -5.421290 6.813542
-0.608600 -15.823220 -6.010351 6.661344
-0.940700 -17.592549 -5.688579 7.888182
0.425100 -17.313670 -6.464368 8.471685
0.425100 -18.460858 -5.195302 8.039282
0.597300 -15.347713 -4.409352 2.524428
-0.567900 -15.485395 -3.343165 1.981358
-0.415700 -14.177232 -5.030411 2.571811
0.271900 -14.123572 -5.924393 3.038730
-0.059700 -12.974580 -4.677536 1.749717
0.086900 -13.036268 -3.664292 1.352679
0.130300 -11.662473 -4.752983 2.504636
0.018700 -11.384010 -5.753733 2.834867
-0.320400 -10.532508 -4.262943 1.644664
0.088200 -10.452609 -4.846909 0.727769
0.088200 -10.797140 -3.288275 1.234671
0.088200 -9.524249 -4.259864 2.058797
-0.043000 -11.768396 -3.818049 3.656347
0.023600 -12.134076 -2.866771 3.269763
0.023600 -12.478999 -4.236076 4.369365
-0.066000 -10.477910 -3.488490 4.453027
0.018600 -9.759180 -3.017102 3.782709
0.018600 -10.604053 -2.733023 5.228557
0.018600 -9.970210 -4.373112 4.837459
0.597300 -13.013315 -5.588450 0.497900
-0.567900 -13.032195 -5.156925 -0.653236
-0.347900 -13.073584 -6.891805 0.778465
0.274700 -13.239183 -7.039476 1.763789
-0.263700 -13.115220 -8.032153 -0.146909
0.156000 -12.117428 -8.224111 -0.541471
-0.000700 -13.545455 -9.277335 0.715700
0.032700 -12.858892 -9.622328 1.488818
0.032700 -14.371405 -8.995984 1.368956
0.039000 -13.869358 -10.559754 -0.054668
0.028500 -14.792784 -10.421552 -0.617052
0.028500 -13.108617 -10.703154 -0.822013
0.048600 -14.091657 -11.868270 0.688912
0.068700 -14.536185 -12.587699 0.001219
0.068700 -13.129770 -12.316659 0.937555
-0.529500 -14.821315 -11.809862 1.930862
0.345600 -14.372001 -11.808862 2.835419
0.807600 -16.124601 -12.075853 1.909620
-0.862700 -16.903587 -11.697529 0.886850
0.447800 -16.668059 -11.046811 0.151190
0.447800 -17.851369 -12.013836 0.739333
-0.862700 -16.770080 -12.505948 2.982405
0.447800 -16.210644 -12.781536 3.776880
0.447800 -17.748835 -12.728216 2.869544
0.734100 -14.053442 -7.764814 -1.294144
-0.589400 -13.747385 -7.813705 -2.471352
-0.415700 -15.290305 -7.325581 -0.948465
0.271900 -15.582043 -7.334932 0.018433
0.014300 -16.350026 -7.047552 -1.840726
0.104800 -16.304996 -7.750913 -2.672199
-0.204100 -17.644587 -7.256115 -1.090417
0.079700 -17.566794 -6.761770 -0.122080
0.079700 -18.437652 -6.833179 -1.707084
0.713000 -17.998733 -8.713477 -0.937087
-0.593100 -17.445675 -9.655946 -1.532672
-0.919100 -18.876823 -9.088247 -0.070055
0.419600 -19.207937 -10.042426 -0.067078
0.419600 -19.520744 -8.380881 0.254134
0.597300 -16.264563 -5.645762 -2.513317
-0.567900 -16.858510 -5.553777 -3.561256
-0.415700 -15.517595 -4.660482 -2.020868
0.271900 -14.951286 -4.835504 -1.203095
-0.023700 -15.100357 -3.438766 -2.775576
0.088000 -15.961645 -3.186935 -3.394334
0.034200 -14.905939 -2.292288 -1.741560
0.024100 -14.214290 -2.572064 -0.946918
0.024100 -14.574234 -1.375406 -2.228793
0.001800 -16.235403 -1.797846 -1.121704
0.044000 -16.773632 -2.499585 -0.484542
0.044000 -16.058634 -0.928968 -0.487745
-0.273700 -17.426911 -1.217205 -2.280754
-0.053600 -16.609510 0.215142 -3.124534
0.068400 -16.383696 0.980050 -2.381547
0.068400 -15.675809 -0.086587 -3.599152
0.068400 -17.085647 0.737216 -3.954489
0.597300 -13.917974 -3.679716 -3.745433
-0.567900 -13.806581 -2.976838 -4.741365
-0.415700 -13.087792 -4.724292 -3.531170
0.271900 -13.185881 -5.314565 -2.717497
-0.087500 -12.199348 -5.155584 -4.604818
0.096900 -11.697237 -4.257946 -4.965691
0.298500 -11.114941 -6.254958 -4.221351
-0.029700 -11.600912 -7.186632 -3.931673
-0.319200 -10.029088 -6.464153 -5.356520
0.079100 -10.469622 -6.843168 -6.278682
0.079100 -9.410498 -5.584855 -5.536204
0.079100 -9.385040 -7.266901 -4.997490
-0.319200 -10.317956 -5.661178 -2.960990
0.079100 -9.587627 -6.364031 -2.560094
0.079100 -9.788817 -4.770476 -3.299759
0.079100 -11.011834 -5.443714 -2.148980
0.597300 -12.998223 -5.763314 -5.817470
-0.567900 -12.880021 -5.145627 -6.906607
-0.415700 -13.995449 -6.669373 -5.695454
0.271900 -14.260945 -6.911956 -4.751645
-0.059700 -14.859523 -6.968338 -6.768392
0.086900 -14.237049 -7.354329 -7.575630
0.130300 -15.766242 -8.111908 -6.307362
0.018700 -16.472568 -7.704535 -5.584003
-0.320400 -16.693163 -8.567795 -7.476080
0.088200 -17.038555 -7.670016 -7.988711
0.088200 -16.220617 -9.254191 -8.178696
0.088200 -17.560183 -9.069027 -7.045787
-0.043000 -14.909036 -9.329017 -5.772272
0.023600 -14.071475 -9.558659 -6.430947
0.023600 -14.483337 -9.109487 -4.793150
-0.066000 -15.793099 -10.585879 -5.577023
0.018600 -16.575781 -10.491976 -4.824237
0.018600 -16.102669 -10.857589 -6.586205
0.018600 -15.077622 -11.319595 -5.205744
0.597300 -15.631152 -5.688357 -7.285131
-0.567900 -15.744490 -5.425565 -8.472650
-0.415700 -16.205217 -4.827209 -6.396907
0.271900 -16.079309 -5.031892 -5.415912
-0.002400 -16.988356 -3.667381 -6.859289
0.097800 -17.981446 -3.945397 -7.212251
-0.034300 -17.289358 -2.771374 -5.619951
0.029500 -17.794508 -3.346590 -4.844030
0.029500 -16.358363 -2.334458 -5.258758
0.011800 -18.124115 -1.646371 -5.970170
-0.125600 -17.545646 -0.440696 -6.332924
0.133000 -16.479644 -0.359343 -6.485917
-0.170400 -18.369314 0.673980 -6.497554
0.143000 -17.951177 1.651139 -6.689186
-0.107200 -19.747259 0.577040 -6.407099
0.129700 -20.381570 1.448104 -6.479871
-0.170400 -20.353677 -0.678807 -6.058365
0.143000 -21.421012 -0.683144 -5.893523
-0.125600 -19.520343 -1.734133 -5.775789
0.133000 -19.971822 -2.634938 -5.387055
0.597300 -16.274794 -2.679322 -7.882415
-0.567900 -16.894000 -2.435456 -8.881893
-0.347900 -14.983793 -2.419064 -7.769666
0.274700 -14.498840 -2.919751 -7.038758
-0.263700 -14.118734 -1.634124 -8.686918
0.156000 -14.680203 -0.781302 -9.068428
-0.000700 -12.939510 -1.116383 -7.867982
0.032700 -13.283544 -0.856376 -6.866912
0.032700 -12.230095 -1.943701 -7.887577
0.039000 -12.293614 0.117377 -8.431772
0.028500 -12.074336 0.060735 -9.497983
0.028500 -13.039359 0.909327 -8.362562
0.048600 -10.993937 0.414898 -7.626617
0.068700 -11.061980 0.292127 -6.545693
0.068700 -10.317470 -0.364744 -7.976853
-0.529500 -10.434831 1.723450 -7.914016
0.345600 -9.560226 1.709457 -8.418959
0.807600 -10.978919 2.901747 -8.070973
-0.862700 -12.157354 3.177986 -7.685813
0.447800 -12.668933 2.541696 -7.091231
0.447800 -12.293834 4.165155 -7.521584
-0.862700 -10.216394 3.870156 -8.527395
0.447800 -9.230156 3.767056 -8.719214
0.447800 -10.605146 4.799236 -8.451317
0.734100 -13.639617 -2.370886 -9.920510
-0.589400 -13.295054 -1.740562 -10.893071
-0.415700 -13.669096 -3.682999 -9.899751
0.271900 -13.970607 -4.085826 -9.024011
0.014300 -13.647853 -4.501714 -11.131054
0.104800 -12.912986 -4.067099 -11.808687
-0.204100 -13.137593 -5.889998 -10.843840
0.079700 -13.814179 -6.232633 -10.060938
0.079700 -13.175366 -6.492168 -11.751618
0.713000 -11.813105 -5.952984 -10.320900
-0.593100 -10.890833 -5.200833 -10.585768
-0.919100 -11.535288 -7.043885 -9.685263
0.419600 -10.564623 -7.315433 -9.620725
0.419600 -12.263453 -7.734043 -9.568848
0.597300 -15.025593 -4.412716 -11.898764
-0.567900 -15.072433 -4.155054 -13.100028
-0.415700 -16.156999 -4.481518 -11.212257
0.271900 -16.118770 -4.609650 -10.211145
-0.087500 -17.474452 -4.420984 -11.883734
0.096900 -17.530935 -5.105882 -12.729806
0.298500 -18.521102 -4.894109 -10.833843
-0.029700 -18.358529 -4.304897 -9.931349
-0.319200 -19.904169 -4.558635 -11.379586
0.079100 -20.638133 -5.254832 -10.973742
0.079100 -20.181607 -3.553175 -11.063068
0.079100 -19.876613 -4.730924 -12.455534
-0.319200 -18.394746 -6.351700 -10.259583
0.079100 -17.346121 -6.646366 -10.218843
0.079100 -18.847794 -6.274830 -9.271188
0.079100 -19.068999 -7.024262 -10.789814
0.597300 -17.706681 -3.068359 -12.386510
-0.567900 -18.146940 -2.960349 -13.484535
-0.415700 -17.299589 -2.000539 -11.709322
0.271900 -17.036114 -2.141553 -10.744545
-0.087500 -17.771646 -0.661996 -12.089739
0.096900 -18.719651 -0.788728 -12.612549
0.298500 -18.166544 0.304074 -10.968029
-0.029700 -18.478481 1.279590 -11.341082
-0.319200 -19.328953 -0.274577 -10.147438
0.079100 -20.225145 0.050116 -10.676129
0.079100 -19.247954 -1.351599 -10.000599
0.079100 -19.300479 0.250771 -9.192811
-0.319200 -17.034441 0.677297 -10.018611
0.079100 -16.726665 -0.170501 -9.406550
0.079100 -16.177904 1.045726 -10.583146
0.079100 -17.372239 1.459559 -9.338872
0.597300 -17.011513 -0.042091 -13.256411
-0.567900 -17.132800 1.188285 -13.444770
-0.516300 -16.151238 -0.831905 -13.929418
0.293600 -16.232073 -1.828503 -13.786745
0.038100 -15.095419 -0.171394 -14.703962
0.088000 -14.636902 0.588318 -14.070950
-0.030300 -14.099131 -1.202967 -15.171404
-0.012200 -13.792762 -1.679407 -14.240141
-0.012200 -14.552369 -1.990726 -15.773154
0.799400 -12.890265 -0.653154 -15.836840
-0.801400 -12.352716 0.415989 -15.363506
-0.801400 -12.420997 -1.349471 -16.741159
0.536600 -15.685033 0.701878 -15.864965
-0.581900 -16.656021 0.339295 -16.522918
-0.415700 -15.085716 1.870915 -16.115337
0.271900 -14.292392 2.076722 -15.525089
-0.025200 -15.463246 2.948738 -17.070359
0.069800 -14.568384 3.530227 -17.292146
0.069800 -15.728673 2.411538 -17.980893
0.597300 -16.492601 3.893779 -16.620200
-0.567900 -16.652667 4.922453 -17.197923
-0.415700 -17.254427 3.605173 -15.563718
0.271900 -17.224158 2.687230 -15.143530
-0.003100 -18.367686 4.442860 -15.263902
0.085000 -18.903805 4.615087 -16.197183
-0.003600 -19.320987 3.670799 -14.403219
0.017100 -18.890575 3.499947 -13.416480
0.017100 -20.216993 4.291263 -14.385794
-0.064500 -19.712002 2.303646 -15.036685
0.035200 -18.884371 1.662308 -15.339688
0.035200 -20.249367 1.745460 -14.270021
0.695100 -20.708086 2.415854 -16.153379
-0.608600 -21.528041 3.304148 -16.203985
-0.940700 -20.601679 1.559307 -17.135895
0.425100 -21.300144 1.677157 -17.855869
0.425100 -19.960497 0.778935 -17.134489
0.597300 -17.953745 5.798319 -14.612619
-0.567900 -17.102673 5.684665 -13.701425
-0.254800 -18.511343 6.953789 -14.933938
0.019200 -19.512224 7.130951 -16.040824
0.039100 -20.327118 6.407063 -16.035416
0.039100 -19.055882 7.001293 -17.022171
0.018900 -20.024242 8.563178 -15.954685
0.021300 -20.867266 8.663341 -15.271031
0.021300 -20.213334 8.897611 -16.974737
-0.007000 -18.806200 9.252498 -15.280714
0.025300 -19.012420 10.194908 -14.773326
0.025300 -18.007654 9.441107 -15.998249
-0.026600 -18.265395 8.227810 -14.322856
0.064100 -17.184539 8.345597 -14.245498
0.589600 -18.842759 8.297516 -12.856897
-0.574800 -19.790875 7.571976 -12.523208
-0.415700 -18.375262 9.238230 -12.073711
0.271900 -17.760592 9.889588 -12.540626
-0.002400 -18.959585 9.680994 -10.850392
0.097800 -19.040539 8.725777 -10.331631
-0.034300 -17.965472 10.631828 -10.207567
0.029500 -17.082212 10.107184 -9.843268
0.029500 -17.565862 11.361297 -10.912045
0.011800 -18.511809 11.370821 -9.004488
-0.125600 -18.515504 12.786783 -9.080195
0.133000 -18.225508 13.360670 -9.947926
-0.170400 -18.942388 13.465088 -7.944927
0.143000 -19.094276 14.530950 -8.030189
-0.107200 -19.252973 12.780311 -6.750971
0.129700 -19.491723 13.408541 -5.905553
-0.170400 -19.206115 11.384367 -6.722719
0.143000 -19.248689 10.886009 -5.765521
-0.125600 -18.861333 10.638169 -7.837300
0.133000 -18.828569 9.558713 -7.847395
0.597300 -20.371197 10.247104 -11.202569
-0.567900 -20.384694 11.171387 -12.028297
-0.415700 -21.459032 9.791215 -10.476852
0.271900 -21.351605 9.014479 -9.840265
-0.038900 -22.868106 10.120717 -10.740880
0.100700 -22.975687 11.079696 -11.247727
0.365400 -23.557466 9.125473 -11.705502
0.004300 -24.639269 9.253755 -11.742281
-0.243800 -23.043156 9.255385 -13.067345
0.064200 -23.481718 8.525918 -13.748261
0.064200 -23.381769 10.229881 -13.419205
0.064200 -21.954864 9.202589 -13.097817
-0.676100 -23.245566 7.818768 -11.321272
0.410200 -24.052380 7.345017 -11.106320
0.597300 -23.728409 10.169193 -9.464170
-0.567900 -23.375466 9.555123 -8.461363
-0.415700 -24.878864 10.937504 -9.571391
0.271900 -24.981003 11.322490 -10.499536
0.014300 -26.011148 10.989750 -8.681652
0.104800 -26.531118 11.931018 -8.859864
-0.204100 -26.917623 9.791333 -9.016713
0.079700 -26.350113 8.890152 -8.784541
0.079700 -27.792613 9.816397 -8.367195
0.713000 -27.405026 9.541404 -10.447247
-0.593100 -27.823309 10.519536 -11.055077
-0.919100 -27.391371 8.412268 -11.043575
0.419600 -27.758424 8.399816 -11.984438
0.419600 -27.192260 7.533975 -10.586339
0.597300 -25.675104 11.143709 -7.181450
-0.567900 -26.328463 10.531149 -6.325801
-0.415700 -24.676752 11.997030 -6.894117
0.271900 -24.294006 12.515555 -7.671765
-0.027500 -24.262501 12.229916 -5.460201
0.112300 -23.947064 11.266383 -5.059941
-0.005000 -23.112149 13.330884 -5.450099
0.033900 -22.203774 12.922599 -5.893112
0.033900 -23.569700 14.112059 -6.057154
-0.141500 -22.657545 13.878445 -4.122195
-0.163800 -23.438680 14.772949 -3.459540
0.206200 -24.348502 15.174838 -3.880372
-0.341800 -22.868276 15.014422 -2.225806
0.341200 -23.264730 15.680461 -1.578265
0.138000 -21.683426 14.300326 -2.024907
-0.260100 -20.797734 14.221379 -0.927627
0.157200 -20.931118 14.846929 -0.057395
-0.113400 -19.794135 13.213728 -0.968141
0.141700 -19.029556 13.003030 -0.235049
-0.197200 -19.635330 12.419889 -2.114224
0.144700 -18.860209 11.667982 -2.129084
-0.238700 -20.501024 12.587936 -3.208238
0.170000 -20.453495 11.894138 -4.034544
0.124300 -21.552031 13.536928 -3.205908
0.597300 -25.438642 12.750583 -4.642401
-0.567900 -26.281266 13.559679 -5.132884
-0.415700 -25.474220 12.455113 -3.321879
0.271900 -24.815349 11.735439 -3.060980
-0.001400 -26.261162 13.075915 -2.316202
0.087600 -26.740809 13.974072 -2.705235
-0.015200 -27.363567 12.172309 -1.874198
0.029500 -28.094193 12.079403 -2.677726
0.029500 -26.935493 11.181911 -1.719344
-0.001100 -28.168640 12.499187 -0.659425
-0.190600 -29.192515 13.476813 -0.719807
0.169900 -29.434659 13.884121 -1.690301
-0.234100 -29.659389 13.964639 0.495271
0.165600 -30.335399 14.806482 0.468427
0.322600 -29.174548 13.503819 1.767671
-0.557900 -29.739683 13.945781 2.943466
0.399200 -30.323838 14.707264 2.921074
-0.234100 -28.275228 12.407413 1.803048
0.165600 -27.900772 12.029340 2.742854
-0.190600 -27.735768 11.962307 0.598016
0.169900 -26.919273 11.260145 0.679859
0.597300 -25.408721 13.322763 -1.053825
-0.567900 -24.503779 12.544063 -0.710415
-0.516300 -25.724542 14.391683 -0.312178
0.293600 -26.270762 15.159360 -0.676066
0.038100 -25.322049 14.599514 1.102987
0.088000 -25.170322 13.644037 1.605119
-0.030300 -23.931022 15.173759 1.129632
-0.012200 -23.532959 15.088603 2.140767
-0.012200 -23.210735 14.576068 0.571007
0.799400 -23.895563 16.666002 0.653785
-0.801400 -24.146551 17.547790 1.536570
-0.801400 -23.621734 16.995123 -0.518944
0.536600 -26.313907 15.360918 1.962899
-0.581900 -27.054385 16.256797 1.472006
-0.415700 -26.229659 15.165537 3.264415
0.271900 -25.597358 14.506120 3.695069
0.014300 -27.010491 15.938328 4.280063
0.104800 -27.977930 16.304740 3.936692
-0.204100 -27.272443 14.942346 5.357016
0.079700 -28.160887 15.176994 5.943282
0.079700 -27.556837 13.966430 4.963559
0.713000 -26.095895 14.736734 6.344331
-0.593100 -24.892986 14.835048 6.020366
-0.919100 -26.477091 14.623578 7.572838
0.419600 -25.808890 14.554917 8.327090
0.419600 -27.425430 14.321419 7.744463
0.597300 -26.319204 17.213789 4.804579
-0.567900 -26.739833 17.732394 5.837744
-0.415700 -25.350499 17.781108 4.045594
0.271900 -25.224416 17.361936 3.135375
-0.025200 -24.524506 18.911838 4.413888
0.069800 -23.889634 19.305872 3.620309
0.069800 -25.177955 19.754264 4.640652
0.597300 -23.645774 18.778876 5.652995
-0.567900 -23.215533 19.722745 6.287690
-0.415700 -23.501480 17.509201 6.145357
0.271900 -23.897196 16.655670 5.777940
-0.024900 -22.534252 17.246538 7.241920
0.084300 -21.742689 17.994851 7.202475
0.211700 -23.185545 17.523060 8.671087
0.035200 -22.484182 17.183683 9.433331
0.035200 -23.175799 18.588379 8.901529
-0.654600 -24.461444 16.875563 8.846468
0.427500 -24.349063 16.161018 9.477655
0.597300 -21.970564 15.843182 6.979574
-0.567900 -20.943582 15.782020 6.371783
-0.415700 -22.484163 14.684780 7.598617
0.271900 -23.347525 14.845254 8.097573
0.014300 -21.700217 13.445926 7.559448
0.104800 -20.930254 13.601442 6.803747
-0.204100 -20.825215 13.325749 8.824194
0.079700 -21.498550 13.337581 9.681272
0.079700 -20.279092 12.382437 8.820927
0.713000 -19.733166 14.374501 8.986993
-0.593100 -18.783408 14.432200 8.240630
-0.919100 -19.837954 15.231949 9.963042
0.419600 -19.225172 16.026164 10.080642
0.419600 -20.554851 15.168047 10.671616
0.597300 -22.506991 12.189565 7.023902
-0.567900 -22.023980 11.023293 7.166128
-0.415700 -23.612530 12.420837 6.328463
0.271900 -23.893553 13.390784 6.346281
-0.003100 -24.405150 11.379592 5.643627
0.085000 -23.896512 10.428987 5.804095
-0.003600 -25.809627 11.193453 6.175140
0.017100 -26.351411 11.971487 5.637341
0.017100 -26.195024 10.242519 5.807309
-0.064500 -26.026282 11.270448 7.684255
0.035200 -25.604748 10.349335 8.086699
0.035200 -25.524636 12.100839 8.181144
0.695100 -27.498347 11.455760 8.038697
-0.608600 -28.267983 12.022092 7.331921
-0.940700 -27.949066 10.938776 9.166501
0.425100 -28.942041 11.029064 9.327601
0.425100 -27.319857 10.410189 9.753702
0.597300 -24.333462 11.586110 4.142870
-0.567900 -24.667293 12.673322 3.652476
-0.415700 -23.877305 10.593115 3.337198
0.271900 -23.516342 9.752698 3.765566
-0.087500 -23.494773 10.673814 1.961758
0.096900 -23.928022 11.590171 1.560902
0.298500 -21.959641 10.862524 1.908630
-0.029700 -21.456186 9.994075 2.333399
-0.319200 -21.359816 10.803801 0.516313
0.079100 -20.277945 10.930600 0.556039
0.079100 -21.638210 9.812536 0.158557
0.079100 -21.837757 11.548341 -0.120344
-0.319200 -21.463041 12.143108 2.566737
0.079100 -21.412027 11.970847 3.641830
0.079100 -20.485890 12.381735 2.146812
0.079100 -22.096123 12.996342 2.323248
0.597300 -23.983762 9.406057 1.130890
-0.567900 -24.133866 8.283493 1.570751
-0.415700 -24.158839 9.607686 -0.173150
0.271900 -24.063229 10.505975 -0.624853
0.033700 -24.219627 8.579340 -1.178343
0.082300 -23.630110 7.726350 -0.842214
-0.182500 -25.714974 8.196687 -1.443440
0.060300 -26.074034 7.864666 -0.469298
0.060300 -26.325021 9.024811 -1.804224
0.060300 -25.648011 7.342966 -2.117807
0.597300 -23.737368 9.078562 -2.562744
-0.567900 -23.723744 10.287457 -2.808631
-0.415700 -23.233796 8.172338 -3.399782
0.271900 -23.198070 7.244779 -3.001718
-0.002400 -22.856785 8.410695 -4.727473
0.097800 -23.541971 9.047133 -5.287443
-0.034300 -21.533370 9.174522 -4.886018
0.029500 -21.524153 9.639782 -5.871688
0.029500 -21.543588 9.999938 -4.174200
0.011800 -20.265937 8.266503 -4.655158
-0.125600 -19.534945 7.689971 -5.726093
0.133000 -20.029809 7.590570 -6.680888
-0.170400 -18.292968 7.100613 -5.517613
0.143000 -17.767946 6.530841 -6.270018
-0.107200 -17.681463 7.187860 -4.237933
0.129700 -16.727837 6.711196 -4.065359
-0.170400 -18.458735 7.769028 -3.215168
0.143000 -17.895880 7.895186 -2.302105
-0.125600 -19.715000 8.271050 -3.394335
0.133000 -20.300323 8.719871 -2.605435
0.597300 -22.909354 7.081611 -5.487813
-0.567900 -23.053383 6.013064 -4.970426
-0.415700 -22.828088 7.216970 -6.806219
0.271900 -22.589537 8.148083 -7.116418
-0.025200 -23.068428 6.272607 -7.890079
0.069800 -23.207099 5.284113 -7.452194
0.069800 -23.976677 6.541524 -8.429398
0.597300 -21.925349 6.171223 -8.909567
-0.567900 -21.179484 7.139250 -9.180324
-0.347900 -21.845265 5.059097 -9.658387
0.274700 -22.371278 4.250768 -9.358356
-0.263700 -20.956239 4.857423 -10.740961
0.156000 -20.398016 5.779930 -10.900519
-0.000700 -19.903177 3.820442 -10.333404
0.032700 -20.435462 3.025377 -9.811249
0.032700 -19.479779 3.343855 -11.217540
0.039000 -18.860304 4.302805 -9.370023
0.028500 -19.426079 4.844533 -8.612046
0.028500 -18.293540 3.476753 -8.940462
0.048600 -17.818028 5.332547 -9.942180
0.068700 -18.338702 6.243946 -10.236050
0.068700 -17.083978 5.571833 -9.172749
-0.529500 -17.065166 4.795728 -11.138561
0.345600 -17.398733 5.076621 -12.049571
0.807600 -15.955263 4.134158 -11.127469
-0.862700 -15.400510 3.709036 -10.047984
0.447800 -15.789286 3.774334 -9.118100
0.447800 -14.468777 3.320786 -10.083134
-0.862700 -15.385157 3.902189 -12.266795
0.447800 -15.949377 4.094611 -13.082111
0.447800 -14.391314 3.776270 -12.395321
0.734100 -21.697412 4.540011 -11.992156
-0.589400 -22.016572 3.337980 -12.299645
-0.415700 -22.036794 5.556582 -12.729620
0.271900 -21.696274 6.455249 -12.418909
-0.025200 -22.842546 5.460998 -13.991747
0.069800 -23.322624 6.385551 -14.312425
0.069800 -22.253573 5.171253 -14.861953
0.597300 -24.045704 4.551886 -13.803021
-0.567900 -25.024469 4.928715 -13.168242
-0.415700 -24.016950 3.397941 -14.500512
0.271900 -23.232234 3.292425 -15.127559
0.014300 -25.092925 2.428963 -14.496596
0.104800 -25.821958 2.709076 -13.736233
-0.204100 -25.715535 2.501172 -15.946271
0.079700 -26.589862 1.867559 -15.797317
0.079700 -26.007269 3.498592 -16.275118
0.713000 -24.902092 1.807902 -17.042257
-0.593100 -23.693747 1.533809 -16.932283
-0.919100 -25.449994 1.682294 -18.246694
0.419600 -24.839812 1.381510 -18.993225
0.419600 -26.404482 1.912982 -18.482993
0.597300 -24.589067 1.041363 -14.083034
-0.567900 -25.211305 0.005125 -14.380739
-0.347900 -23.414936 0.902532 -13.427581
0.274700 -22.941669 1.773465 -13.233682
-0.263700 -22.923466 -0.353903 -12.819907
0.156000 -23.736364 -1.050052 -13.026461
-0.000700 -21.559789 -0.761805 -13.445216
0.032700 -20.858780 0.033102 -13.190640
0.032700 -21.265377 -1.682649 -12.941743
0.039000 -21.641324 -1.021022 -14.954537
0.028500 -22.476046 -1.647393 -15.269174
0.028500 -21.695265 -0.063713 -15.472945
0.048600 -20.292646 -1.713130 -15.262443
0.068700 -19.458629 -1.192064 -14.792321
0.068700 -20.237636 -2.733648 -14.883483
-0.529500 -20.098324 -1.740495 -16.660868
0.345600 -20.920567 -1.808402 -17.243455
0.807600 -18.994847 -2.046923 -17.324550
-0.862700 -17.923355 -2.469376 -16.709842
0.447800 -17.840265 -2.810063 -15.762675
0.447800 -17.191828 -2.707792 -17.364161
-0.862700 -19.037181 -2.069786 -18.595508
0.447800 -19.904843 -1.934487 -19.094463
0.447800 -18.363209 -2.620891 -19.107509
0.734100 -22.914957 -0.376369 -11.286965
-0.589400 -22.815879 -1.534377 -10.778684
-0.415700 -22.929877 0.766119 -10.543565
0.271900 -22.751484 1.639663 -11.018112
-0.025200 -22.828565 0.671605 -9.063309
0.069800 -23.281408 -0.272321 -8.759914
0.069800 -21.784746 0.656754 -8.749763
0.597300 -23.458359 1.850220 -8.303272
-0.567900 -23.694318 2.955183 -8.798747
-0.415700 -23.676124 1.595135 -7.053161
0.271900 -23.639746 0.660387 -6.672348
-0.002400 -24.119884 2.561001 -6.123929
0.097800 -23.823524 3.559037 -6.446714
-0.034300 -25.583305 2.591511 -6.087880
0.029500 -25.912079 2.487292 -7.121877
0.029500 -25.948521 1.781630 -5.456367
0.011800 -26.177807 3.828531 -5.431226
-0.125600 -26.098389 5.018856 -6.085312
0.133000 -25.691443 5.084536 -7.083553
-0.170400 -26.640154 6.221389 -5.544226
0.143000 -26.435059 7.132404 -6.086799
-0.107200 -27.370328 6.158619 -4.397239
0.129700 -27.867066 7.030372 -3.997617
-0.170400 -27.401163 4.970370 -3.660635
0.143000 -27.984740 4.967393 -2.751883
-0.125600 -26.877530 3.736707 -4.189778
0.133000 -26.942440 2.797207 -3.661076
0.597300 -23.566651 2.211877 -4.671989
-0.567900 -23.429235 0.996891 -4.407968
-0.415700 -23.274583 3.232112 -3.845835
0.271900 -23.432877 4.171964 -4.180093
-0.059700 -22.733289 3.197276 -2.488293
0.086900 -23.088602 2.276237 -2.026184
0.130300 -21.196862 3.043867 -2.575030
0.018700 -20.973118 2.110545 -3.091706
-0.320400 -20.514058 4.081177 -3.491032
0.088200 -19.427369 4.008519 -3.447133
0.088200 -20.848407 3.881800 -4.509147
0.088200 -20.871570 5.066363 -3.191550
-0.043000 -20.572104 2.998056 -1.131512
0.023600 -20.544135 3.982554 -0.664512
0.023600 -21.180067 2.324440 -0.527585
-0.066000 -19.101631 2.543751 -1.118048
0.018600 -18.346552 3.286982 -1.374118
0.018600 -18.903247 2.189355 -0.106541
0.018600 -18.955146 1.737706 -1.837024
0.597300 -23.226595 4.378169 -1.568920
-0.567900 -23.319689 5.467836 -2.104613
-0.415700 -23.599458 4.191147 -0.337661
0.271900 -23.620814 3.206414 -0.114169
-0.087500 -24.328387 4.951412 0.618364
0.096900 -24.377621 6.015654 0.387987
0.298500 -25.787712 4.325718 0.804816
-0.029700 -25.682959 3.247838 0.928573
-0.319200 -26.559198 5.039584 1.914967
0.079100 -27.625314 4.817600 1.867751
0.079100 -26.238715 4.735348 2.911379
0.079100 -26.520796 6.122038 1.792820
-0.319200 -26.552872 4.622901 -0.478008
0.079100 -25.954924 4.269986 -1.318247
0.079100 -27.505427 4.093420 -0.458267
0.079100 -26.802368 5.675245 -0.613761
0.597300 -23.691411 4.822827 2.003557
-0.567900 -23.523086 3.705491 2.472765
-0.415700 -23.389278 6.002743 2.627407
0.271900 -23.486725 6.851777 2.089130
-0.002400 -22.660134 6.186764 3.929690
0.097800 -22.444003 5.206721 4.355022
-0.034300 -21.245142 6.779195 3.674454
0.029500 -21.360926 7.850795 3.512088
0.029500 -20.660464 6.536811 4.561871
0.011800 -20.396774 6.324077 2.482058
-0.125600 -20.540059 6.923072 1.184661
0.133000 -21.277982 7.694616 1.021614
-0.170400 -19.510309 6.676532 0.196340
0.143000 -19.682036 7.244254 -0.706213
-0.107200 -18.612365 5.631585 0.370072
0.129700 -17.953102 5.335748 -0.432584
-0.170400 -18.472225 4.996250 1.577476
0.143000 -17.694730 4.263565 1.735823
-0.125600 -19.311795 5.390979 2.648156
0.133000 -19.159303 5.084790 3.672553
0.597300 -23.312504 7.039627 5.009443
-0.567900 -23.833386 8.037796 4.670607
-0.415700 -23.160440 6.801023 6.297244
0.271900 -22.554574 6.010308 6.463961
0.014300 -23.425063 7.650683 7.402864
0.104800 -23.466315 8.692292 7.084363
-0.204100 -24.756138 7.189291 8.067039
0.079700 -25.549006 7.186426 7.319070
0.079700 -24.620579 6.166602 8.418945
0.713000 -25.245000 7.976044 9.318412
-0.593100 -24.681113 8.962368 9.738581
-0.919100 -26.201973 7.490536 10.072724
0.419600 -26.636024 8.030958 10.807331
0.419600 -26.662521 6.621558 9.842780
0.597300 -22.389966 7.601463 8.437582
-0.567900 -22.032902 6.560063 8.953105
-0.415700 -21.689072 8.750859 8.651483
0.271900 -21.804839 9.591872 8.104312
0.014300 -20.782742 8.955273 9.765099
0.104800 -20.940359 8.131262 10.460989
-0.204100 -19.362777 8.888801 9.173399
0.079700 -19.307878 8.001817 8.542257
0.079700 -19.100114 9.837848 8.706042
0.713000 -18.282841 8.723687 10.216025
-0.593100 -18.457798 8.075646 11.237601
-0.919100 -17.093734 9.320047 10.059908
0.419600 -16.319270 9.091555 10.666619
0.419600 -17.029780 9.957419 9.279029
0.597300 -21.181048 10.245373 10.514867
-0.567900 -20.336573 11.026634 10.993409
-0.516300 -22.449689 10.551608 10.603760
0.293600 -23.132885 9.944271 10.174237
0.038100 -22.928729 11.660424 11.429079
0.088000 -22.248613 12.500732 11.568446
-0.030300 -24.252076 12.232184 10.739139
-0.012200 -24.223737 11.990200 9.676718
-0.012200 -25.153122 11.719485 11.075830
0.799400 -24.407399 13.765570 10.863150
-0.801400 -24.395130 14.345244 11.978737
-0.801400 -24.475870 14.420590 9.790765
0.536600 -23.240865 11.252552 12.823423
-0.581900 -23.050445 10.088595 13.134570
-0.516300 -23.784824 12.151882 13.630575
0.293600 -23.816533 13.099289 13.281989
0.038100 -24.342859 12.029061 14.992674
0.088000 -23.586850 11.411511 15.477636
-0.030300 -24.260473 13.370039 15.714852
-0.012200 -23.322314 13.890748 15.522972
-0.012200 -24.996565 14.085154 15.347577
0.799400 -24.377070 13.215859 17.289392
-0.801400 -25.202098 13.939979 17.925324
-0.801400 -23.652667 12.343524 17.820005
0.536600 -25.743500 11.445223 15.115203
-0.581900 -26.393430 11.307741 16.137182
-0.415700 -26.398606 11.194229 13.957383
0.271900 -25.971794 11.561946 13.119099
-0.027500 -27.774729 10.734165 13.850052
0.112300 -28.074222 10.198976 14.751149
-0.005000 -28.723125 11.961784 13.745711
0.033900 -29.732200 11.631447 13.499246
0.033900 -28.870727 12.494954 14.684886
-0.141500 -28.479618 12.955594 12.625748
-0.163800 -27.479656 13.877886 12.608254
0.206200 -26.697307 14.016910 13.339697
-0.341800 -27.462765 14.652217 11.497032
0.341200 -26.743719 15.300413 11.209101
0.138000 -28.548430 14.326912 10.703654
-0.260100 -28.988013 14.721683 9.440867
0.157200 -28.421309 15.495526 8.944467
-0.113400 -30.246627 14.200697 8.929079
0.141700 -30.590553 14.510797 7.953393
-0.197200 -30.938309 13.186541 9.567401
0.144700 -31.844933 12.738448 9.188400
-0.238700 -30.466295 12.845028 10.810307
0.170000 -30.967492 12.050223 11.342740
0.124300 -29.285631 13.294562 11.412335
0.597300 -27.926629 9.767318 12.646440
-0.567900 -27.116011 9.754856 11.667477
-0.415700 -29.016232 8.937799 12.740990
0.271900 -29.563286 8.933877 13.590002
-0.024900 -29.299458 7.906132 11.741128
0.084300 -28.511732 7.167734 11.591624
0.211700 -30.605885 7.186772 12.293456
0.035200 -31.322813 7.938290 12.624124
0.035200 -31.141458 6.474068 11.666302
-0.654600 -30.184170 6.447093 13.419253
0.427500 -30.766846 6.740007 14.123736
0.597300 -29.609072 8.377058 10.364546
-0.567900 -30.240376 9.384877 10.139773
-0.415700 -29.210068 7.681776 9.264410
0.271900 -28.918913 6.750414 9.524980
-0.002400 -29.641221 7.977358 7.915159
0.097800 -30.092926 8.962979 7.802828
-0.034300 -28.400928 7.847593 7.057660
0.029500 -27.703394 8.606678 7.411690
0.029500 -27.960991 6.850742 7.086786
0.011800 -28.572645 8.211415 5.554680
-0.125600 -28.574021 7.168732 4.564422
0.133000 -28.333972 6.178194 4.921660
-0.170400 -28.806432 7.449057 3.216818
0.143000 -28.633348 6.643726 2.518330
-0.107200 -29.187099 8.748586 2.824474
0.129700 -29.391694 9.036233 1.803789
-0.170400 -29.357739 9.768733 3.864214
0.143000 -29.644866 10.738512 3.485423
-0.125600 -28.966667 9.496460 5.203215
0.133000 -28.984667 10.306631 5.917147
0.597300 -30.675027 6.943654 7.416590
-0.567900 -30.487288 5.770067 7.796184
-0.415700 -31.704598 7.315721 6.615012
0.271900 -31.737064 8.311377 6.448542
-0.024900 -32.863207 6.618399 6.038800
0.084300 -32.529677 5.630308 5.721742
0.211700 -33.870536 6.344100 7.185411
0.035200 -33.378985 5.751455 7.956937
0.035200 -34.141065 7.323715 7.579452
-0.654600 -34.853216 5.513360 6.627169
0.427500 -35.340464 5.043491 7.307913
0.597300 -33.575045 7.440780 4.917623
-0.567900 -33.965842 8.567019 5.196074
-0.415700 -33.452640 7.031405 3.675009
0.271900 -33.304743 6.059827 3.442068
-0.051800 -33.736661 7.889483 2.543278
0.092200 -34.629825 8.481100 2.744141
-0.110200 -32.515400 8.819789 2.233732
0.045700 -32.280721 9.166589 3.240093
0.045700 -31.611512 8.295158 1.924132
0.353100 -32.851964 9.962927 1.273537
-0.036100 -32.836461 9.587341 0.250404
-0.412100 -34.248364 10.667469 1.475412
0.100000 -35.053880 9.944124 1.348809
0.100000 -34.232618 11.253104 2.394589
0.100000 -34.462336 11.313680 0.624103
-0.412100 -31.824063 11.099395 1.383853
0.100000 -30.788077 10.844073 1.161019
0.100000 -32.107274 11.819435 0.616111
0.100000 -31.780448 11.546175 2.377125
0.597300 -34.070395 7.024782 1.290340
-0.567900 -33.257423 6.106793 1.046789
-0.415700 -35.072807 7.348326 0.528821
0.271900 -35.519325 8.243385 0.668791
-0.038900 -35.165043 6.797362 -0.893217
0.100700 -34.739069 5.794201 -0.911016
0.365400 -36.632654 6.791799 -1.436319
0.004300 -36.910003 7.777269 -1.810537
-0.243800 -36.760125 5.763410 -2.501027
0.064200 -36.463496 4.835218 -2.012586
0.064200 -37.785751 5.542439 -2.796613
0.064200 -36.066186 5.813330 -3.340108
-0.676100 -37.544509 6.500849 -0.334972
0.410200 -38.315624 6.022677 -0.648547
0.597300 -34.288471 7.530753 -1.843112
-0.567900 -34.527497 8.688726 -2.118909
-0.415700 -33.199104 6.951888 -2.312167
0.271900 -32.983313 5.983846 -2.121298
-0.051800 -32.275302 7.568365 -3.298149
0.092200 -32.243689 8.651666 -3.181687
-0.110200 -30.813462 7.300419 -2.933564
0.045700 -30.556016 6.241415 -2.915404
0.045700 -30.160921 7.749501 -3.682307
0.353100 -30.345762 7.773233 -1.506510
-0.036100 -31.118863 7.762392 -0.738192
-0.412100 -29.129926 7.062689 -0.966492
0.100000 -28.285375 7.059979 -1.655561
0.100000 -28.735622 7.506488 -0.052345
0.100000 -29.368347 6.018188 -0.765790
-0.412100 -29.984805 9.196714 -1.601377
0.100000 -29.783891 9.604737 -0.610797
0.100000 -29.201839 9.411396 -2.328680
0.100000 -30.863655 9.789969 -1.853934
0.597300 -32.587743 7.289660 -4.764079
-0.567900 -33.195932 6.234698 -5.046441
-0.415700 -32.235240 8.270252 -5.620573
0.271900 -31.855781 9.106327 -5.199754
-0.003100 -31.887072 7.903443 -6.993934
0.085000 -32.611850 7.200876 -7.405280
-0.003600 -31.889953 9.125484 -7.910019
0.017100 -32.895030 9.531003 -7.793957
0.017100 -31.101952 9.841680 -7.677191
-0.064500 -31.647543 8.909325 -9.404391
0.035200 -31.965597 9.865990 -9.818813
0.035200 -30.568132 8.779585 -9.482657
0.695100 -32.463993 7.810275 -10.109838
-0.608600 -32.008249 6.669479 -10.326046
-0.940700 -33.723133 8.099291 -10.424381
0.425100 -34.073993 7.557272 -11.201045
0.425100 -34.008969 9.068000 -10.422397
0.597300 -30.486401 7.256861 -7.020678
-0.567900 -29.506360 7.810801 -6.543856
-0.415700 -30.447599 6.111062 -7.713373
0.271900 -31.380845 5.758719 -7.871485
-0.038900 -29.280165 5.250402 -7.839891
0.100700 -28.461075 5.676810 -7.260771
0.365400 -29.621969 3.809040 -7.349087
0.004300 -28.727509 3.271880 -7.033653
-0.243800 -30.495392 3.860570 -6.145329
0.064200 -31.407996 4.456597 -6.141880
0.064200 -30.749692 2.824070 -5.923760
0.064200 -29.906975 4.271377 -5.324896
-0.676100 -30.335302 3.210026 -8.427496
0.410200 -31.220527 3.549092 -8.275789
0.597300 -28.745383 5.236591 -9.236224
-0.567900 -27.564376 5.059841 -9.446113
-0.415700 -29.650351 5.420511 -10.185484
0.271900 -30.623752 5.571634 -9.962426
-0.025200 -29.343775 5.300879 -11.619814
0.069800 -30.067437 5.762245 -12.291796
0.069800 -28.378008 5.795766 -11.722196
0.597300 -29.195913 3.885581 -12.071195
-0.567900 -28.900264 3.746894 -13.284903
-0.415700 -29.386419 2.836078 -11.267128
0.271900 -29.709452 3.039610 -10.332076
-0.051800 -29.208003 1.447710 -11.760604
0.092200 -28.390436 1.422191 -12.481047
-0.110200 -28.776739 0.676059 -10.524629
0.045700 -29.564801 0.691541 -9.771762
0.045700 -28.568032 -0.339680 -10.860529
0.353100 -27.475733 1.007875 -9.885877
-0.036100 -27.651389 1.850509 -9.217137
-0.412100 -27.121730 -0.229289 -9.000165
0.100000 -26.928030 -1.157043 -9.538537
0.100000 -26.290349 -0.090561 -8.309038
0.100000 -28.026496 -0.441183 -8.430430
-0.412100 -26.258280 1.250453 -10.806615
0.100000 -26.357700 2.167993 -11.386560
0.100000 -25.389940 1.405729 -10.166329
0.100000 -26.040268 0.363397 -11.401356
0.597300 -30.478580 0.827930 -12.342270
-0.567900 -31.597946 1.253171 -11.985787
-0.254800 -30.468915 -0.235867 -13.234799
0.019200 -29.311225 -0.725308 -13.890434
0.039100 -28.573960 -1.016019 -13.142079
0.039100 -28.989422 0.100349 -14.525123
0.018900 -29.748708 -2.025065 -14.626313
0.021300 -29.578622 -2.844711 -13.928204
0.021300 -29.338608 -2.173998 -15.625182
-0.007000 -31.267526 -1.867818 -14.726207
0.025300 -31.780304 -2.801755 -14.496155
0.025300 -31.454950 -1.432409 -15.707732
-0.026600 -31.719748 -0.867293 -13.629055
0.064100 -32.406122 -0.089065 -13.962745
0.589600 -32.446194 -1.615525 -12.556733
-0.574800 -31.840866 -1.968224 -11.493820
-0.415700 -33.757840 -1.845588 -12.746283
0.271900 -34.166778 -1.389892 -13.549534
0.033700 -34.617932 -2.479441 -11.704508
0.082300 -34.473018 -1.863433 -10.817023
-0.182500 -36.082066 -2.489629 -12.280506
0.060300 -36.073684 -3.075344 -13.199723
0.060300 -36.805063 -2.793912 -11.523676
0.060300 -36.331139 -1.470882 -12.577538
0.597300 -34.228363 -3.913468 -11.247082
-0.567900 -33.573330 -4.649797 -11.979203
-0.415700 -34.588491 -4.259425 -10.055877
0.271900 -35.032273 -3.558174 -9.480202
-0.025200 -34.537041 -5.671941 -9.520231
0.069800 -35.461734 -6.180304 -9.793384
0.069800 -33.704636 -6.178782 -10.008402
0.597300 -34.495153 -5.715078 -8.003262
-0.567900 -34.618749 -4.674743 -7.291483
-0.415700 -34.175255 -6.933209 -7.528568
0.271900 -33.892447 -7.676104 -8.151633
-0.038900 -33.752600 -7.246468 -6.096976
0.100700 -34.085006 -6.391517 -5.508181
0.365400 -34.312579 -8.493846 -5.448625
0.004300 -33.991962 -9.346162 -6.047678
-0.243800 -33.985943 -8.784353 -3.980731
0.064200 -34.171972 -7.858280 -3.436790
0.064200 -34.583982 -9.634693 -3.653045
0.064200 -32.912888 -8.918223 -3.843877
-0.676100 -35.702854 -8.419264 -5.461459
0.410200 -35.957594 -9.342472 -5.527677
0.597300 -32.273141 -7.283155 -6.049303
-0.567900 -31.640677 -7.895526 -6.858924
-0.415700 -31.650370 -6.584372 -5.180833
0.271900 -32.218277 -6.287330 -4.400225
-0.001400 -30.238984 -6.539205 -4.964565
0.087600 -29.695320 -7.220239 -5.619335
-0.015200 -29.697986 -5.127214 -5.224631
0.029500 -30.435138 -4.573010 -4.643640
0.029500 -28.681556 -5.055333 -4.837582
-0.001100 -29.669227 -4.692751 -6.667909
-0.190600 -30.873955 -4.391906 -7.372836
0.169900 -31.833156 -4.593749 -6.919413
-0.234100 -30.790054 -3.883067 -8.714320
0.165600 -31.716697 -3.684503 -9.232313
0.322600 -29.507253 -3.810098 -9.363195
-0.557900 -29.455309 -3.471570 -10.661721
0.399200 -30.246981 -3.026367 -10.972606
-0.234100 -28.380842 -4.290143 -8.708136
0.165600 -27.442351 -4.298766 -9.242525
-0.190600 -28.432936 -4.713498 -7.370163
0.169900 -27.570873 -5.024371 -6.798674
0.597300 -29.898721 -6.994843 -3.559117
-0.567900 -30.674540 -7.261509 -2.638650
-0.415700 -28.601779 -7.129130 -3.221853
0.271900 -27.882752 -6.980358 -3.915364
0.021300 -28.060040 -7.372802 -1.902953
0.112400 -28.777783 -7.151480 -1.113042
-0.123100 -27.584207 -8.802145 -1.613877
0.111200 -27.150887 -8.758234 -0.614672
0.111200 -28.464821 -9.429335 -1.752655
-0.311900 -26.276748 -9.346209 -2.764240
0.193300 -26.943108 -9.028139 -3.877656
0.597300 -26.882042 -6.484236 -1.542192
-0.567900 -26.028610 -6.087370 -2.374379
-0.516300 -26.849701 -5.969053 -0.360575
0.293600 -27.568357 -6.142181 0.327652
0.038100 -25.707854 -5.173455 0.179924
0.088000 -25.493546 -4.422471 -0.580463
-0.030300 -26.092423 -4.484791 1.491950
-0.012200 -26.958681 -3.839259 1.347083
-0.012200 -26.485083 -5.272118 2.135407
0.799400 -24.883957 -3.816099 2.100273
-0.801400 -24.162375 -3.117118 1.356727
-0.801400 -24.586186 -4.083999 3.318703
0.536600 -24.441682 -6.095099 0.309493
-0.581900 -24.383193 -7.176612 0.863998
-0.415700 -23.314050 -5.569929 -0.242867
0.271900 -23.403964 -4.727049 -0.792022
-0.087500 -22.055587 -6.419876 -0.338554
0.096900 -22.276869 -7.468639 -0.140477
0.298500 -21.462717 -6.348524 -1.740820
-0.029700 -20.732729 -7.154889 -1.670130
-0.319200 -22.629555 -6.724606 -2.756007
0.079100 -22.237712 -6.670901 -3.771719
0.079100 -22.932814 -7.713144 -2.411156
0.079100 -23.422624 -5.976939 -2.767729
-0.319200 -20.756169 -5.054246 -2.151325
0.079100 -20.531325 -5.278610 -3.194013
0.079100 -21.495916 -4.257748 -2.070918
0.079100 -19.874610 -5.008839 -1.511868
0.597300 -21.107930 -6.055742 0.821101
-0.567900 -20.111493 -6.766141 0.967467
-0.415700 -21.548886 -5.041614 1.614219
0.271900 -22.406205 -4.619287 1.287496
-0.059700 -20.920872 -4.575357 2.867127
0.086900 -19.838247 -4.696495 2.903679
0.130300 -21.204903 -3.065215 2.951883
0.018700 -22.237739 -2.827318 3.206374
-0.320400 -20.503046 -2.532877 4.174072
0.088200 -20.900483 -2.972715 5.088779
0.088200 -19.445710 -2.780724 4.080706
0.088200 -20.667671 -1.455396 4.177900
-0.043000 -20.847359 -2.283796 1.688182
0.023600 -21.611301 -2.438851 0.926320
0.023600 -20.947271 -1.229456 1.946016
-0.066000 -19.468301 -2.569044 1.181240
0.018600 -19.321002 -3.560717 0.753480
0.018600 -19.279267 -1.829228 0.403395
0.018600 -18.731981 -2.469036 1.978693
0.597300 -21.401555 -5.342523 4.107656
-0.567900 -20.615383 -5.662653 5.003389
-0.415700 -22.592391 -5.797598 4.145113
0.271900 -23.278992 -5.487649 3.472349
-0.024900 -23.111316 -6.756033 5.186502
0.084300 -22.585941 -6.518298 6.111473
0.211700 -24.576657 -6.431498 5.464292
0.035200 -24.959537 -7.269634 6.046560
0.035200 -24.522748 -5.524243 6.066017
-0.654600 -25.290954 -6.391134 4.198752
0.427500 -25.258444 -5.452210 4.001346
0.597300 -23.081469 -8.206664 4.795032
-0.567900 -23.408135 -8.994817 5.692253
-0.415700 -22.691203 -8.585070 3.543640
0.271900 -22.469792 -7.903745 2.831695
-0.025200 -22.749874 -9.963892 3.174035
0.069800 -22.448475 -10.659882 3.956885
0.069800 -23.792659 -10.280217 3.148535
0.597300 -22.086670 -10.331948 1.802897
-0.567900 -21.526939 -9.555428 1.067196
-0.516300 -22.561981 -11.497099 1.321695
0.293600 -23.141217 -12.020908 1.962167
0.038100 -22.347123 -12.079146 0.027720
0.088000 -21.829501 -11.370158 -0.618428
-0.030300 -21.416463 -13.355485 0.139863
-0.012200 -21.724000 -14.070783 0.902667
-0.012200 -21.468897 -13.856952 -0.826514
0.799400 -19.981179 -12.857958 0.308701
-0.801400 -19.376108 -13.106442 1.407031
-0.801400 -19.374924 -12.290725 -0.699706
0.536600 -23.692113 -12.556061 -0.660357
-0.581900 -24.639133 -12.874939 0.060236
-0.347900 -23.749320 -12.427697 -2.029384
0.274700 -22.848136 -12.198911 -2.423868
-0.240000 -24.793076 -13.157096 -2.815814
0.142600 -25.713293 -13.104379 -2.233987
-0.009400 -25.066699 -12.505400 -4.096300
0.036200 -25.566233 -11.565463 -3.861603
0.036200 -24.090098 -12.274720 -4.521890
0.018700 -25.769357 -13.372499 -5.152939
0.010300 -25.252757 -14.328516 -5.238069
0.010300 -26.783382 -13.494670 -4.772235
-0.047900 -25.789617 -12.651747 -6.504927
0.062100 -26.282479 -11.679749 -6.524942
0.062100 -24.799830 -12.459252 -6.918897
-0.014300 -26.489827 -13.553223 -7.595368
0.113500 -26.141183 -14.583171 -7.519560
0.113500 -27.568881 -13.575093 -7.442837
-0.385400 -26.194867 -12.947176 -8.942877
0.340000 -26.574543 -13.575428 -9.636597
0.340000 -26.628166 -12.047968 -9.097107
0.340000 -25.215080 -12.944588 -9.188050
0.734100 -24.497902 -14.598064 -2.884898
-0.589400 -23.379557 -14.935762 -3.228897
-0.415700 -25.439504 -15.496600 -2.509390
0.271900 -26.383804 -15.175530 -2.350264
-0.059700 -25.331596 -16.943302 -2.442132
0.086900 -24.490307 -17.336885 -3.012600
0.130300 -25.024834 -17.443962 -1.026355
0.018700 -25.003071 -18.528538 -0.919930
-0.320400 -23.661901 -16.898453 -0.521954
0.088200 -23.434615 -17.434192 0.399690
0.088200 -22.917911 -17.064440 -1.301070
0.088200 -23.700820 -15.814391 -0.415148
-0.043000 -26.213101 -17.022837 -0.051952
0.023600 -26.083807 -15.959282 0.148610
0.023600 -27.156344 -17.098546 -0.592942
-0.066000 -26.213782 -17.880004 1.131004
0.018600 -26.186769 -18.944926 0.900105
0.018600 -25.263079 -17.712239 1.637088
0.018600 -27.013633 -17.661285 1.838471
0.597300 -26.611375 -17.624495 -3.076914
-0.567900 -27.316530 -16.980619 -3.860762
-0.415700 -26.723717 -18.967110 -2.865767
0.271900 -26.088964 -19.416430 -2.221327
0.014300 -27.668798 -19.829811 -3.588790
0.104800 -27.443882 -19.897905 -4.653158
-0.204100 -27.529408 -21.221830 -2.996255
0.079700 -26.581140 -21.647498 -3.324440
0.079700 -27.635058 -21.161339 -1.913074
0.713000 -28.654334 -22.212156 -3.499224
-0.593100 -29.514002 -22.713336 -2.817952
-0.919100 -28.693236 -22.487293 -4.784541
0.419600 -29.472256 -23.055090 -5.085917
0.419600 -28.013928 -22.193416 -5.471773
0.597300 -29.081379 -19.302389 -3.464146
-0.567900 -29.801971 -19.594191 -2.507826
-0.415700 -29.685330 -18.605370 -4.435152
0.271900 -29.290959 -18.485724 -5.357243
-0.025200 -31.070308 -18.141475 -4.307114
0.069800 -31.354407 -17.622887 -5.222783
0.069800 -31.800399 -18.939961 -4.174879
0.597300 -31.368161 -17.050975 -3.220199
-0.567900 -32.563033 -16.709034 -3.066929
-0.415700 -30.382487 -16.539700 -2.508445
0.271900 -29.475787 -16.791993 -2.874976
0.014300 -30.402038 -15.745676 -1.258115
0.104800 -31.283607 -15.109495 -1.336882
-0.204100 -30.462761 -16.637172 -0.017459
0.079700 -31.105568 -17.479585 -0.272871
0.079700 -29.460429 -16.950545 0.274460
0.713000 -31.064081 -15.958733 1.217871
-0.593100 -31.735671 -14.945068 1.129863
-0.919100 -30.721815 -16.481036 2.332995
0.419600 -31.264000 -16.284329 3.162122
0.419600 -30.186909 -17.337427 2.356718
0.597300 -29.239789 -14.687057 -1.146890
-0.567900 -28.364565 -14.696257 -1.991642
-0.415700 -29.096208 -13.859969 -0.077168
0.271900 -29.723122 -14.019025 0.698577
0.021300 -27.698043 -13.392624 0.280204
0.112400 -26.904502 -13.899637 -0.268742
-0.123100 -27.650596 -11.948410 -0.072390
0.111200 -26.625025 -11.601447 0.053777
0.111200 -27.952049 -11.866148 -1.116640
-0.311900 -28.634409 -10.929729 1.139136
0.193300 -27.965099 -9.800223 0.891873
0.597300 -27.420776 -13.615085 1.709901
-0.567900 -28.241284 -14.234579 2.400689
-0.415700 -26.317561 -13.193010 2.258747
0.271900 -25.644185 -12.854200 1.586539
-0.038900 -26.027303 -13.230923 3.730685
0.100700 -26.778039 -13.876172 4.186916
0.365400 -24.736737 -13.957182 4.015768
0.004300 -24.493010 -13.914995 5.077330
-0.243800 -24.712079 -15.360014 3.511043
0.064200 -24.737695 -15.453620 2.425373
0.064200 -23.877278 -15.903739 3.953276
0.064200 -25.599157 -15.936560 3.773297
-0.676100 -23.653781 -13.266904 3.413352
0.410200 -22.900968 -13.860450 3.464124
0.597300 -26.196885 -11.948043 4.547171
-0.567900 -26.228163 -11.906257 5.813278
-0.415700 -26.257192 -10.790701 3.795063
0.271900 -25.983514 -10.781404 2.822895
-0.025200 -26.549838 -9.446773 4.346180
0.069800 -26.164724 -9.406287 5.365078
0.069800 -25.943332 -8.741250 3.778295
0.597300 -27.992833 -9.063375 4.325852
-0.567900 -28.814043 -9.857836 4.650505
-0.415700 -28.294433 -7.792649 3.994009
0.271900 -27.528749 -7.145260 3.872726
-0.059700 -29.614538 -7.272560 3.690425
0.086900 -30.299198 -7.966589 4.177928
0.130300 -29.788648 -5.890872 4.344611
0.018700 -30.840390 -5.692968 4.137795
-0.320400 -29.453346 -6.019653 5.790282
0.088200 -28.383065 -5.893782 5.953831
0.088200 -29.904922 -5.214266 6.369517
0.088200 -29.772814 -7.022318 6.074362
-0.043000 -28.916804 -4.810878 3.636665
0.023600 -27.847448 -5.011869 3.701331
0.023600 -29.084504 -4.877445 2.561700
-0.066000 -29.337782 -3.413436 4.097197
0.018600 -28.937284 -3.180919 5.083930
0.018600 -29.017559 -2.658637 3.378974
0.018600 -30.423188 -3.457278 4.187071
0.597300 -29.853813 -7.263755 2.149985
-0.567900 -28.909307 -7.200386 1.310256
-0.347900 -31.101601 -7.232951 1.773687
0.274700 -31.770147 -7.229800 2.530741
-0.240000 -31.570861 -7.045035 0.404904
0.142600 -30.760093 -7.233363 -0.298859
-0.009400 -32.653432 -8.179917 0.113561
0.036200 -33.406320 -8.174848 0.901736
0.036200 -33.135370 -7.990914 -0.845671
0.018700 -31.998623 -9.589393 0.067803
0.010300 -31.157221 -9.645548 -0.622846
0.010300 -31.665804 -9.803515 1.083429
-0.047900 -33.109397 -10.579929 -0.363168
0.062100 -33.877190 -10.353938 0.376779
0.062100 -33.554310 -10.439545 -1.348284
-0.014300 -32.644822 -12.042805 -0.236576
0.113500 -31.956556 -12.228538 -1.061134
0.113500 -32.128978 -12.102936 0.721753
-0.385400 -33.756437 -13.032169 -0.259698
0.340000 -33.430008 -13.986440 -0.205747
0.340000 -34.390155 -12.960613 0.523489
0.340000 -34.250973 -12.896163 -1.129777
0.734100 -32.115530 -5.582245 0.169466
-0.589400 -32.556915 -4.958127 1.151902
-0.415700 -31.895631 -5.152324 -1.067889
0.271900 -31.683942 -5.930273 -1.676232
-0.059700 -32.198674 -3.780883 -1.468729
0.086900 -33.011379 -3.426560 -0.834639
0.130300 -30.881101 -2.937307 -1.490062
0.018700 -30.046478 -3.466605 -1.949790
-0.320400 -30.973103 -1.733190 -2.454675
0.088200 -29.985704 -1.291345 -2.588551
0.088200 -31.346203 -1.992123 -3.445560
0.088200 -31.704221 -1.047927 -2.025741
-0.043000 -30.292071 -2.650180 -0.125582
0.023600 -30.347203 -3.518863 0.530501
0.023600 -29.246149 -2.370898 -0.252631
-0.066000 -30.888844 -1.373930 0.612795
0.018600 -31.972190 -1.460196 0.696643
0.018600 -30.416264 -1.383648 1.594978
0.018600 -30.693179 -0.418519 0.125967
0.597300 -33.006756 -3.751098 -2.758538
-0.567900 -32.763192 -4.578823 -3.601067
-0.415700 -34.006861 -2.837375 -2.901340
0.271900 -34.162184 -2.215811 -2.120548
-0.001400 -35.033070 -2.991587 -4.018845
0.087600 -34.773417 -3.735880 -4.771648
-0.015200 -36.372023 -3.356250 -3.379066
0.029500 -36.752053 -2.486784 -2.842684
0.029500 -36.953705 -3.652193 -4.252089
-0.001100 -36.293021 -4.516521 -2.472951
-0.190600 -36.182121 -4.403129 -1.066408
0.169900 -35.999707 -3.477099 -0.541438
-0.234100 -36.006161 -5.595797 -0.327319
0.165600 -35.895815 -5.627208 0.746574
0.322600 -36.289437 -6.810608 -0.997886
-0.557900 -36.269057 -7.899789 -0.164914
0.399200 -36.059895 -7.599752 0.722684
-0.234100 -36.616785 -6.949310 -2.333872
0.165600 -36.677870 -7.915926 -2.811704
-0.190600 -36.491482 -5.800908 -3.141910
0.169900 -36.611413 -5.858824 -4.213673
0.597300 -35.050817 -1.649701 -4.845937
-0.567900 -35.290426 -0.576678 -4.344625
-0.415700 -34.797987 -1.807074 -6.206395
0.271900 -34.804225 -2.747402 -6.574967
-0.087500 -34.661711 -0.701053 -7.184966
0.096900 -34.720258 0.229380 -6.620202
0.298500 -33.288538 -0.772412 -7.891690
-0.029700 -33.255516 -1.600680 -8.599488
-0.319200 -33.037258 0.616305 -8.496806
0.079100 -33.887319 0.896653 -9.118829
0.079100 -32.919103 1.423307 -7.773692
0.079100 -32.102004 0.585670 -9.055793
-0.319200 -32.160490 -0.976533 -6.878955
0.079100 -32.061334 -2.003608 -6.527687
0.079100 -31.216187 -0.704163 -7.350351
0.079100 -32.347080 -0.455237 -5.940057
0.597300 -35.858824 -0.624490 -8.139724
-0.567900 -36.154269 -1.583046 -8.816939
-0.415700 -36.470482 0.521114 -8.377670
0.271900 -36.222173 1.309933 -7.797830
-0.024900 -37.525116 0.788087 -9.300897
0.084300 -38.133020 -0.116449 -9.319944
0.211700 -38.594260 1.863781 -8.814618
0.035200 -39.486252 1.922224 -9.438351
0.035200 -38.870717 1.647256 -7.782733
-0.654600 -38.109241 3.179743 -8.875324
0.427500 -38.764754 3.632229 -8.339455
0.597300 -37.033653 1.021236 -10.705424
-0.567900 -35.918915 1.558283 -10.919837
-0.516300 -37.973820 0.958878 -11.706657
0.293600 -38.892513 0.584185 -11.517681
0.038100 -37.701530 1.417928 -13.104087
0.088000 -36.753716 1.009776 -13.455057
-0.030300 -38.792772 0.857569 -13.975673
-0.012200 -38.983293 -0.210227 -13.867929
-0.012200 -39.637285 1.485241 -13.691188
0.799400 -38.491601 1.076788 -15.464723
-0.801400 -38.954474 2.036770 -16.143322
-0.801400 -37.622846 0.291983 -15.998035
0.536600 -37.568613 2.955969 -13.319418
-0.581900 -36.827793 3.470228 -14.106405
-0.516300 -38.209904 3.722911 -12.446764
0.293600 -38.870431 3.249027 -11.847400
0.038100 -37.866972 5.173950 -12.184205
0.088000 -37.837480 5.631528 -13.173068
-0.030300 -39.055634 5.719931 -11.305021
-0.012200 -39.994826 5.474216 -11.800639
-0.012200 -39.000777 5.218677 -10.338662
0.799400 -39.068766 7.216282 -11.035590
-0.801400 -39.001632 7.627486 -9.875434
-0.801400 -38.941190 7.974404 -12.055962
0.536600 -36.541065 5.417392 -11.490525
-0.581900 -36.279219 6.500611 -11.072244
-0.415700 -35.703116 4.320786 -11.225493
0.271900 -36.074951 3.405918 -11.437292
-0.025200 -34.322521 4.417358 -10.739709
0.069800 -33.675932 3.649792 -11.165004
0.069800 -33.796356 5.329334 -11.021760
0.597300 -34.141549 4.500523 -9.210459
-0.567900 -32.984700 4.603347 -8.711809
-0.347900 -35.229804 4.479685 -8.412739
0.274700 -36.124865 4.290738 -8.840828
-0.240000 -35.199475 4.754202 -6.960389
0.142600 -34.484188 5.512734 -6.642459
-0.009400 -36.516435 5.455924 -6.621925
0.036200 -37.311328 4.755522 -6.878204
0.036200 -36.558906 5.802330 -5.589308
0.018700 -36.785144 6.637983 -7.529780
0.010300 -36.826094 6.215367 -8.533683
0.010300 -37.761292 6.994945 -7.201413
-0.047900 -35.770221 7.772845 -7.550365
0.062100 -35.607016 8.008399 -6.498708
0.062100 -34.907459 7.388618 -8.094521
-0.014300 -36.110817 9.118317 -8.220509
0.113500 -36.915204 9.647875 -7.709970
0.113500 -35.278240 9.816731 -8.136026
-0.385400 -36.447702 8.953268 -9.664837
0.340000 -35.945995 8.181718 -10.080881
0.340000 -37.373705 8.584879 -9.828876
0.340000 -36.332022 9.786682 -10.223532
0.734100 -35.074591 3.508658 -6.043842
-0.589400 -35.596990 2.425315 -6.367253
-0.415700 -34.430059 3.767866 -4.863476
0.271900 -34.002541 4.665710 -4.686804
0.033700 -34.395434 2.766537 -3.838236
0.082300 -35.294333 2.155882 -3.923054
-0.182500 -33.206961 1.820554 -4.166895
0.060300 -33.642334 1.180081 -4.933933
0.060300 -32.395012 2.415589 -4.584953
0.060300 -32.823368 1.252445 -3.319424
0.597300 -34.155351 3.282664 -2.369119
-0.567900 -33.409116 4.211591 -2.163577
-0.415700 -34.721750 2.644367 -1.330481
0.271900 -35.320094 1.888382 -1.631409
-0.058100 -34.736914 3.009846 0.016304
0.136000 -34.574082 4.078690 0.154688
-0.007400 -36.172573 2.886480 0.571231
0.036700 -36.887294 3.543128 0.075153
0.036700 -36.558882 1.874936 0.446135
0.186800 -36.247848 3.182998 2.077152
-0.543200 -36.466345 2.195125 3.031703
0.163500 -36.233612 2.762449 4.264695
0.143500 -36.164183 2.176849 5.169484
-0.279500 -35.882425 4.057926 4.052236
0.333900 -35.745147 4.692684 4.825755
-0.220700 -35.897423 4.335749 2.692542
0.186200 -35.722039 5.278202 2.195130
0.597300 -33.600469 2.311744 0.726814
-0.567900 -33.321243 1.087329 0.569629
-0.415700 -32.904374 3.039975 1.549854
0.271900 -33.094652 4.020684 1.698517
-0.002400 -31.751966 2.637646 2.376126
0.097800 -31.680134 1.551441 2.320419
-0.034300 -30.442430 3.298271 1.784248
0.029500 -30.539558 4.383556 1.812881
0.029500 -29.651584 3.027498 2.483774
0.011800 -30.066123 2.727798 0.388737
-0.125600 -29.127016 1.687027 0.289020
0.133000 -28.681335 1.321855 1.202486
-0.170400 -28.768986 1.191784 -0.959813
0.143000 -28.061417 0.379134 -1.032868
-0.107200 -29.162751 1.807851 -2.164159
0.129700 -28.761376 1.618885 -3.148837
-0.170400 -30.065608 2.867808 -2.082804
0.143000 -30.354173 3.416506 -2.967145
-0.125600 -30.579216 3.296280 -0.850994
0.133000 -31.273826 4.120215 -0.779929
0.597300 -31.993805 3.109897 3.829452
-0.567900 -32.719730 4.061797 4.021140
-0.415700 -31.267064 2.409245 4.800177
0.271900 -30.638954 1.651475 4.573556
-0.024900 -31.292230 2.754200 6.218271
0.084300 -31.347535 3.842792 6.221071
0.211700 -32.583857 2.174321 6.802478
0.035200 -33.364469 2.303940 6.052852
0.035200 -32.562536 1.109792 7.035762
-0.654600 -33.055771 2.916324 7.915574
0.427500 -33.971067 2.655725 8.041771
0.597300 -29.950319 2.336114 6.975375
-0.567900 -29.589330 1.214423 7.028210
-0.415700 -29.195493 3.294461 7.613424
0.271900 -29.505769 4.255012 7.579176
-0.059700 -27.970209 3.061059 8.430597
0.086900 -27.929263 2.014817 8.733601
0.130300 -26.703370 3.538405 7.678533
0.018700 -26.875560 4.612246 7.605605
-0.320400 -25.470938 3.208401 8.467546
0.088200 -25.269418 2.145211 8.598386
0.088200 -24.635277 3.683417 7.953607
0.088200 -25.456615 3.640171 9.468276
-0.043000 -26.457542 2.884084 6.324911
0.023600 -26.094546 1.876308 6.526688
0.023600 -27.407557 2.627339 5.856235
-0.066000 -25.418026 3.396545 5.349492
0.018600 -24.432364 3.299545 5.804649
0.018600 -25.426237 2.799679 4.437467
0.018600 -25.645798 4.443665 5.150102
0.597300 -28.015466 3.890597 9.756652
-0.567900 -27.960337 5.110200 9.664260
-0.415700 -28.090622 3.271751 10.933253
0.271900 -28.218974 2.276752 11.049901
-0.024900 -28.292438 3.975560 12.180025
0.084300 -28.818428 4.907319 11.972039
0.211700 -29.262301 3.104145 13.024600
0.035200 -29.850882 3.767882 13.657946
0.035200 -30.048081 2.539851 12.522380
-0.654600 -28.587829 2.274198 13.899036
0.427500 -28.757516 1.374860 13.609217
0.597300 -27.004097 4.306761 12.904063
-0.567900 -25.935926 3.737665 12.664145
-0.415700 -27.080418 5.175868 13.961725
0.271900 -27.943733 5.457389 14.403928
0.014300 -25.881832 5.422936 14.715579
0.104800 -25.232012 5.760754 13.908290
-0.204100 -26.260346 6.511965 15.746972
0.079700 -26.826771 7.334634 15.310533
0.079700 -26.946998 6.035551 16.446714
0.713000 -25.006994 7.084423 16.449315
-0.593100 -24.788417 6.696637 17.602586
-0.919100 -24.220530 7.935807 15.810889
0.419600 -23.359193 8.167083 16.284919
0.419600 -24.378926 8.057447 14.820829
0.597300 -25.226954 4.133200 15.364554
-0.567900 -24.076662 4.197560 15.855640
-0.415700 -25.983269 2.985175 15.479495
0.271900 -26.929295 2.971024 15.126025
-0.024900 -25.601825 1.692883 16.021644
0.084300 -24.523961 1.763096 16.167857
0.211700 -26.242365 1.427056 17.429387
0.035200 -27.304875 1.634633 17.556191
0.035200 -26.262138 0.377557 17.723102
-0.654600 -25.530432 2.298962 18.350620
0.427500 -26.072550 3.090760 18.378253
0.597300 -25.734832 0.501889 14.996330
-0.567900 -26.057958 -0.573734 15.388239
-0.415700 -25.488286 0.717437 13.695977
0.271900 -25.388353 1.702053 13.494341
0.033700 -25.505248 -0.302822 12.558948
0.082300 -26.396357 -0.901263 12.748405
-0.182500 -25.690246 0.366656 11.148076
0.060300 -25.727885 -0.371024 10.346506
0.060300 -26.621491 0.932822 11.166183
0.060300 -24.931690 1.120022 10.935593
0.597300 -24.216545 -1.141787 12.597463
-0.567900 -23.305236 -0.676250 13.250011
-0.516300 -24.176392 -2.270020 11.877706
0.293600 -24.991445 -2.546689 11.349280
0.039700 -23.088117 -3.201185 11.961366
0.110500 -22.746175 -3.253280 12.995027
0.056000 -23.479288 -4.665114 11.409915
-0.017300 -23.674652 -4.526896 10.346507
-0.017300 -22.656194 -5.368360 11.536619
0.013600 -24.767116 -5.269660 12.041381
-0.042500 -25.660734 -4.656725 11.923668
-0.042500 -25.007949 -6.223768 11.572561
0.805400 -24.571177 -5.369193 13.551016
-0.818800 -25.363775 -4.788927 14.310595
-0.818800 -23.599010 -5.948010 14.095159
0.536600 -21.879681 -2.708692 11.165693
-0.581900 -20.793487 -3.168273 11.514464
-0.516300 -22.068494 -2.022720 10.047280
0.293600 -22.991314 -1.776846 9.718581
0.038100 -21.056858 -1.240834 9.374499
0.088000 -20.209132 -0.997595 10.015034
-0.030300 -20.449646 -1.982266 8.102382
-0.012200 -21.254281 -2.168678 7.391111
-0.012200 -19.825772 -1.251317 7.587989
0.799400 -19.656421 -3.237696 8.356546
-0.801400 -18.476233 -3.208943 8.786385
-0.801400 -20.254729 -4.291628 7.960425
0.536600 -21.745252 0.062744 8.980676
-0.581900 -22.939418 0.088983 8.879264
-0.254800 -21.006209 1.202097 8.759638
0.019200 -19.561192 1.375797 8.908458
0.039100 -19.023138 0.896606 8.090550
0.039100 -19.231025 0.971159 9.865207
0.018900 -19.223648 2.925743 8.828664
0.021300 -19.098828 3.051495 7.753158
0.021300 -18.500889 3.233373 9.584370
-0.007000 -20.592244 3.539528 9.118549
0.025300 -20.655668 4.545513 8.703731
0.025300 -20.678605 3.682385 10.195690
-0.026600 -21.569316 2.483816 8.574627
0.064100 -22.512339 2.562952 9.115498
0.589600 -21.872899 2.796608 7.067026
-0.574800 -22.223126 3.943351 6.786647
-0.415700 -21.865998 1.756681 6.201611
0.271900 -21.575503 0.834432 6.493451
-0.002400 -22.126321 1.926584 4.757581
0.097800 -22.742855 2.812588 4.605989
-0.034300 -20.817818 2.221929 3.995952
0.029500 -21.236535 2.465558 3.019514
0.029500 -20.338801 3.089137 4.450476
0.011800 -19.724615 1.130427 3.839711
-0.125600 -19.079857 0.580006 4.987839
0.133000 -19.455676 0.877538 5.955641
-0.170400 -17.826529 -0.013370 4.829636
0.143000 -17.367508 -0.335792 5.752539
-0.107200 -17.290365 -0.344744 3.593524
0.129700 -16.345582 -0.864124 3.530006
-0.170400 -17.929112 0.148807 2.440397
0.143000 -17.447218 -0.007132 1.486527
-0.125600 -19.203800 0.817190 2.551450
0.133000 -19.709584 1.221065 1.686889
0.597300 -22.877990 0.812686 4.104874
-0.567900 -22.984280 -0.270748 4.696922
-0.415700 -23.459515 0.986026 2.931916
0.271900 -23.553603 1.945976 2.632345
-0.059700 -24.106577 -0.105409 2.115391
0.086900 -23.729378 -1.057463 2.488779
0.130300 -25.616252 0.082815 2.136089
0.018700 -25.785596 1.139827 1.930766
-0.320400 -26.427527 -0.663325 1.003248
0.088200 -27.495200 -0.674695 1.222425
0.088200 -26.274675 -0.145887 0.056152
0.088200 -26.022272 -1.664221 0.854715
-0.043000 -26.046265 -0.263702 3.612698
0.023600 -26.041859 -1.331246 3.832782
0.023600 -25.522031 0.360180 4.336611
-0.066000 -27.589545 0.198667 3.900523
0.018600 -27.748859 1.270656 3.784074
0.018600 -28.237162 -0.181968 3.110706
0.018600 -28.007391 -0.169629 4.837467
0.597300 -23.647833 0.100500 0.633481
-0.567900 -23.504619 1.193211 0.189825
-0.415700 -23.446589 -0.964806 -0.232711
0.271900 -23.672203 -1.915705 0.022207
0.033700 -23.132451 -0.897499 -1.648879
0.082300 -23.515429 0.048490 -2.031684
-0.182500 -21.655440 -1.002491 -1.905376
0.060300 -21.507375 -0.498574 -2.860495
0.060300 -21.152958 -0.402811 -1.146436
0.060300 -21.169653 -1.976330 -1.844005
0.597300 -23.840800 -2.018248 -2.483140
-0.567900 -23.863860 -3.132214 -2.025960
-0.415700 -24.276950 -1.679375 -3.721446
0.271900 -23.997908 -0.748770 -3.997506
-0.059700 -24.851094 -2.612554 -4.713062
0.086900 -24.704965 -3.627793 -4.344234
0.130300 -26.387589 -2.437289 -4.789129
0.018700 -26.642883 -3.289825 -5.418496
-0.320400 -27.127401 -2.683399 -3.431998
0.088200 -28.198519 -2.814632 -3.585606
0.088200 -26.865688 -3.555684 -2.833058
0.088200 -27.160145 -1.801309 -2.792505
-0.043000 -26.760543 -1.062807 -5.405352
0.023600 -26.207574 -0.261430 -4.915323
0.023600 -26.408279 -0.904636 -6.424662
-0.066000 -28.261538 -0.758371 -5.475408
0.018600 -28.263734 0.229734 -5.935563
0.018600 -28.837175 -1.497194 -6.032981
0.018600 -28.785904 -0.673423 -4.523606
0.597300 -24.082689 -2.574185 -6.031819
-0.567900 -23.569433 -1.489090 -6.408452
-0.415700 -24.054584 -3.634088 -6.829753
0.271900 -24.551572 -4.483693 -6.603333
-0.058100 -23.462403 -3.709068 -8.188230
0.136000 -23.532544 -2.721695 -8.644610
-0.007400 -21.982007 -4.054540 -8.062218
0.036700 -21.518992 -3.832147 -9.023599
0.036700 -21.603500 -3.254232 -7.426337
0.186800 -21.519590 -5.436873 -7.733274
-0.543200 -21.329517 -6.413123 -8.632464
0.163500 -20.929205 -7.482601 -7.943728
0.143500 -20.786993 -8.447369 -8.407838
-0.279500 -20.764887 -7.192584 -6.640399
0.333900 -20.303434 -7.714523 -5.909142
-0.220700 -21.152281 -5.896703 -6.499188
0.186200 -21.142355 -5.332438 -5.578365
0.597300 -24.237224 -4.583908 -9.182554
-0.567900 -25.096030 -5.360793 -8.816694
-0.415700 -23.893342 -4.387038 -10.443136
0.271900 -23.362770 -3.569000 -10.706578
0.033700 -24.424184 -5.163798 -11.550942
0.082300 -25.407912 -4.791237 -11.836561
-0.182500 -23.648418 -4.995898 -12.856357
0.060300 -23.880419 -3.962636 -13.114519
0.060300 -22.607960 -5.187738 -12.594155
0.060300 -24.026802 -5.671037 -13.623897
0.597300 -24.612527 -6.673003 -11.232896
-0.567900 -25.650739 -7.279741 -11.564398
-0.516300 -23.618684 -7.273414 -10.551223
0.293600 -23.008259 -6.635920 -10.060223
0.039700 -23.556092 -8.762379 -10.125408
0.110500 -24.322894 -9.294368 -10.688524
0.056000 -22.237684 -9.363678 -10.481587
-0.017300 -21.417200 -8.694397 -10.222811
-0.017300 -22.064090 -10.298663 -9.948880
0.013600 -22.027061 -9.672593 -12.001626
-0.042500 -22.273149 -8.732736 -12.495811
-0.042500 -21.043229 -10.108670 -12.174877
0.805400 -23.024641 -10.748679 -12.484959
-0.818800 -22.711851 -11.924529 -12.352727
-0.818800 -24.094417 -10.381901 -13.000116
0.536600 -23.936305 -9.042684 -8.661807
-0.581900 -23.928593 -10.165217 -8.213148
-0.415700 -24.307627 -7.981058 -7.960657
0.271900 -23.996486 -7.081259 -8.297795
-0.024900 -25.061139 -8.096454 -6.691106
0.084300 -24.940168 -9.093440 -6.267441
0.211700 -24.571156 -7.155049 -5.632156
0.035200 -24.507411 -7.700656 -4.690696
0.035200 -23.575902 -6.880792 -5.981936
-0.654600 -25.382224 -5.940064 -5.445093
0.427500 -25.674219 -5.992826 -4.532103
0.597300 -26.629389 -8.046766 -6.826802
-0.567900 -27.332421 -8.322993 -5.863255
-0.347900 -27.149624 -7.682522 -7.999429
0.274700 -26.483604 -7.273488 -8.639124
-0.240000 -28.441693 -8.144445 -8.445803
0.142600 -29.272569 -7.688103 -7.907751
-0.009400 -28.642054 -7.770976 -9.901460
0.036200 -28.605397 -6.684359 -9.979081
0.036200 -27.815986 -8.168906 -10.490831
0.018700 -29.967908 -8.356327 -10.426267
0.010300 -30.039159 -9.441526 -10.353089
0.010300 -30.785009 -8.002257 -9.797706
-0.047900 -30.222373 -7.950317 -11.861787
0.062100 -30.131425 -6.896767 -12.126118
0.062100 -29.389395 -8.435133 -12.370904
-0.014300 -31.541917 -8.489640 -12.350901
0.113500 -31.517235 -9.537174 -12.050645
0.113500 -32.349412 -7.991569 -11.814267
-0.385400 -31.609969 -8.264703 -13.781611
0.340000 -31.552834 -7.319855 -14.133891
0.340000 -30.974282 -8.836848 -14.318865
0.340000 -32.498669 -8.549504 -14.167858
0.734100 -28.555478 -9.684198 -8.201151
-0.589400 -27.594421 -10.354463 -8.507866
-0.382100 -29.710459 -10.182481 -7.703326
0.268100 -30.404344 -9.539924 -7.348720
-0.284700 -29.876948 -11.649746 -7.342609
0.134600 -28.955071 -12.150000 -7.045964
-0.246900 -30.830743 -11.758825 -6.073102
0.097400 -31.800354 -11.344536 -6.349348
0.097400 -31.059614 -12.793183 -5.816540
0.370600 -30.414964 -11.019010 -4.790854
-0.037400 -30.574878 -9.944111 -4.875236
-0.416300 -31.120114 -11.580686 -3.599440
0.103800 -32.177254 -11.374126 -3.766467
0.103800 -30.983413 -12.661942 -3.616577
0.103800 -30.712065 -11.176562 -2.672998
-0.416300 -28.926568 -11.272945 -4.471028
0.103800 -28.722736 -12.326550 -4.280056
0.103800 -28.350119 -10.944440 -5.335829
0.103800 -28.612672 -10.671742 -3.617718
0.832600 -30.454028 -12.467943 -8.519039
-0.819900 -31.629359 -12.546062 -8.695498
-0.819900 -29.688896 -12.960729 -9.376084
2.000000 20.251404 10.981081 -2.868161
-1.000000 4.388629 2.511079 0.609535
0.445000 5.777580 14.630854 6.071759
-0.639000 6.342716 14.690714 5.278964
0.509000 7.689100 14.849690 5.727540
0.000000 7.750529 15.742911 6.349082
0.246000 8.671162 14.980989 4.529116
0.000000 9.672250 15.173210 4.915860
-0.713000 8.312779 16.088007 3.645935
0.437000 8.494705 16.930229 4.096788
0.286000 8.688240 13.655658 3.751719
0.000000 7.693593 13.452779 3.356346
-0.699000 9.605482 13.738786 2.627872
0.427000 9.686620 12.842041 2.245123
0.000000 9.111537 12.504075 4.687941
0.000000 10.076204 12.745359 5.141632
0.000000 8.081317 12.374653 5.818916
0.000000 7.102906 12.175227 5.384074
0.276000 8.405319 11.253629 6.823667
0.000000 8.559825 10.313046 6.300287
0.000000 9.318238 11.494129 7.368980
-0.682000 7.323277 11.070763 7.762418
0.418000 7.629712 10.453665 8.438425
-0.574000 8.043830 13.675048 6.539602
0.000000 11.455613 2.900269 7.593339
0.000000 10.746125 2.177372 7.193242
0.000000 10.874566 3.356291 8.962464
0.000000 10.499393 2.464899 9.464842
-0.713000 9.755287 4.277924 8.774492
0.437000 9.112317 3.909980 8.131704
0.286000 11.919719 4.011297 9.889309
0.000000 12.119979 5.027676 9.549022
-0.699000 11.389518 4.063469 11.244560
0.427000 12.148483 4.129623 11.861565
0.254000 13.239659 3.226390 9.927684
0.000000 13.050086 2.262989 10.395990
0.283000 13.761058 3.005050 8.502888
0.000000 13.856941 3.969128 8.007165
0.276000 15.129904 2.314856 8.397193
0.000000 15.392151 2.180088 7.348085
0.000000 15.896841 2.938302 8.855484
-0.682000 15.117926 1.025966 9.044619
0.418000 14.468257 0.457001 8.599939
-0.574000 12.747539 2.212601 7.767852
0.000000 14.222627 3.985012 10.731402
0.509000 14.901597 3.203402 11.774314
0.000000 14.525109 2.183003 11.760370
0.246000 14.600266 3.804416 13.166806
0.000000 14.913867 3.086427 13.925087
0.286000 15.350232 5.129981 13.380816
0.000000 14.925187 5.904595 12.740605
0.254000 16.852718 4.978276 13.073555
0.000000 17.307342 4.287051 13.784607
0.283000 17.062116 4.450296 11.647696
0.000000 16.636035 5.161581 10.940938
0.276000 18.550030 4.245556 11.306913
0.000000 19.108005 5.168339 11.461935
0.000000 18.977599 3.474893 11.948229
-0.682000 18.698554 3.851440 9.926904
0.418000 18.458833 4.629346 9.383901
-0.574000 16.350126 3.154596 11.516550
-0.710000 17.503586 6.265203 13.189715
0.436000 17.626568 6.458436 14.136520
-0.699000 15.194189 5.523739 14.770089
0.427000 14.339297 5.969685 14.888101
-0.713000 13.166265 4.035603 13.308723
0.437000 12.910112 3.963026 14.248904
1.000000 0.108815 29.466055 -12.501250
-0.834000 20.395000 0.562204 -2.795160
0.417000 19.483904 0.334070 -2.610534
0.417000 20.771877 0.756505 -1.936993
-0.834000 3.260684 1.013075 3.069113
0.417000 3.824279 0.312910 3.398297
0.417000 3.691554 1.310608 2.267827
-0.834000 -4.396746 -0.932726 8.703277
0.417000 -4.384020 -0.508912 7.845110
0.417000 -4.737639 -1.810581 8.531833
-0.834000 19.821032 8.120953 2.483107
0.417000 20.444008 7.682444 3.062626
0.417000 19.100448 7.497724 2.390533
-0.834000 19.237918 12.010183 -0.659302
0.417000 18.960740 12.920653 -0.557121
0.417000 19.636767 11.785457 0.181322
-0.834000 15.182518 -6.560963 2.782567
0.417000 15.752531 -7.111466 2.245661
0.417000 15.227875 -6.949559 3.656165
-0.834000 6.585637 -2.272117 0.128557
0.417000 7.378123 -1.791436 0.367603
0.417000 6.900977 -3.134465 -0.141900
-0.834000 28.519658 -6.678507 1.243751
0.417000 28.870266 -6.819951 2.123125
0.417000 27.572020 -6.628183 1.368958
-0.834000 -6.332172 7.971586 6.085297
0.417000 -6.101117 8.824905 5.718294
0.417000 -5.642700 7.383588 5.776881
-0.834000 0.655578 7.943020 -0.405137
0.417000 1.250721 8.437127 0.158681
0.417000 0.839753 7.025845 -0.202397
-0.834000 14.625640 -3.451842 -2.559384
0.417000 14.972257 -3.972689 -1.834947
0.417000 13.675482 -3.493597 -2.451257
-0.834000 1.863400 -2.844559 9.442369
0.417000 1.448995 -3.664007 9.712556
0.417000 1.209781 -2.171580 9.632386
-0.834000 4.388811 -11.007068 -11.252513
0.417000 3.981284 -11.775018 -11.653028
0.417000 5.310777 -11.067322 -11.502676
-0.834000 6.021147 -9.154102 1.637242
0.417000 6.053097 -10.106773 1.724600
0.417000 5.214959 -8.899340 2.086005
-0.834000 4.901711 -3.856569 14.179227
0.417000 5.652099 -4.439622 14.294078
0.417000 5.249457 -2.981723 14.352283
-0.834000 12.023985 -7.249778 8.186159
0.417000 11.936235 -6.296612 8.188544
0.417000 11.165767 -7.568616 7.906797
-0.834000 13.840195 -12.496751 -0.579119
0.417000 14.495621 -13.022869 -1.037218
0.417000 14.021169 -11.597463 -0.852538
-0.834000 -6.542364 -1.199904 3.173495
0.417000 -6.242709 -1.062945 4.072206
0.417000 -6.970760 -2.055699 3.191653
-0.834000 -1.490231 7.286177 3.390576
0.417000 -1.843702 7.751436 2.632404
0.417000 -2.239175 7.180350 3.977191
-0.834000 9.131376 -4.312134 6.470666
0.417000 8.270664 -4.523490 6.832239
0.417000 9.559364 -5.161030 6.359186
-0.834000 -4.909454 -3.401709 29.498916
0.417000 -5.128530 -3.332469 28.569699
0.417000 -5.580958 -3.979898 29.860872
-0.834000 8.374466 -3.619731 3.981902
0.417000 8.948857 -3.694036 4.743994
0.417000 8.300598 -2.677781 3.828585
-0.834000 1.277391 -7.818150 7.268893
0.417000 2.070038 -8.170737 6.864383
0.417000 1.051351 -7.059194 6.731183
-0.834000 14.360925 -9.655971 5.598407
0.417000 14.257225 -9.488639 6.535144
0.417000 14.884799 -8.920715 5.280310
-0.834000 -7.867666 -5.368636 -8.066335
0.417000 -8.429113 -5.973962 -8.550689
0.417000 -8.433975 -4.622610 -7.868926
-0.834000 21.509635 9.095045 -4.132282
0.417000 21.391965 8.248640 -3.701027
0.417000 22.430065 9.104156 -4.394875
-0.834000 -2.136982 0.702272 1.419562
0.417000 -3.076318 0.518562 1.407991
0.417000 -2.003205 1.216026 2.216050
-0.834000 3.501108 -14.776805 6.009372
0.417000 2.936454 -14.616019 6.765376
0.417000 3.332766 -15.689329 5.774455
-0.834000 -10.286198 8.368714 -5.488836
0.417000 -11.006503 8.090521 -6.054527
0.417000 -9.505781 7.984576 -5.888362
-0.834000 14.363402 9.129613 14.088271
0.417000 14.197940 9.847162 14.699804
0.417000 13.915631 8.377205 14.475073
-0.834000 19.479786 10.988450 8.039390
0.417000 20.424392 11.097883 8.148811
0.417000 19.260082 11.540366 7.288823
-0.834000 -6.463640 -11.532916 -10.736133
0.417000 -5.630964 -11.938969 -10.976991
0.417000 -6.244867 -10.951761 -10.007689
-0.834000 -1.283040 -9.401464 6.883912
0.417000 -0.544085 -8.960656 7.303284
0.417000 -1.775313 -8.696369 6.463506
-0.834000 -10.253454 -3.867427 -7.593746
0.417000 -11.168680 -4.141861 -7.536522
0.417000 -10.238579 -3.230606 -8.308218
-0.834000 -37.670540 -3.356440 -15.037775
0.417000 -36.909184 -3.929500 -14.947386
0.417000 -37.303315 -2.507146 -15.282877
-0.834000 -5.038118 1.475992 2.358647
0.417000 -4.734525 1.326205 3.253985
0.417000 -5.777810 0.877668 2.253301
-0.834000 16.446696 -3.783574 1.743789
0.417000 16.443003 -3.862332 2.697736
0.417000 15.864599 -4.481619 1.443577
-0.834000 -16.999572 11.683794 8.293926
0.417000 -16.137485 12.099760 8.294283
0.417000 -17.617955 12.414230 8.311034
-0.834000 -24.895564 -13.416464 -12.881615
0.417000 -24.093379 -12.901804 -12.970250
0.417000 -25.478817 -12.863317 -12.361933
-0.834000 32.428078 -0.633034 -5.847912
0.417000 31.642629 -1.178931 -5.883920
0.417000 32.109520 0.227247 -5.574644
-0.834000 -7.307546 -4.098946 3.189452
0.417000 -6.416326 -4.444879 3.237346
0.417000 -7.843645 -4.755857 3.633628
-0.834000 -20.944849 13.737827 14.367202
0.417000 -20.941865 13.788691 15.323045
0.417000 -21.331882 14.566379 14.084466
-0.834000 -6.985698 -11.419147 -21.320852
0.417000 -6.453614 -12.067228 -21.782484
0.417000 -6.635147 -10.575051 -21.605188
-0.834000 -25.290301 -9.729373 1.143451
0.417000 -25.087401 -8.794149 1.122858
0.417000 -24.455131 -10.159734 0.960375
-0.834000 19.657962 -6.863289 -20.208323
0.417000 19.697427 -6.986555 -19.259916
0.417000 19.851917 -5.934881 -20.337458
-0.834000 -11.988970 19.420771 16.461212
0.417000 -12.434276 18.879662 17.113236
0.417000 -11.249472 18.886594 16.171343
-0.834000 -14.130648 -0.985852 1.677276
0.417000 -14.206097 -0.629657 2.562520
0.417000 -14.679753 -1.769828 1.686943
-0.834000 -3.090234 20.944394 -1.483298
0.417000 -2.549146 21.356513 -0.809791
0.417000 -2.598184 21.068442 -2.294916
-0.834000 2.669042 -11.967818 19.104081
0.417000 3.199151 -11.251957 19.454441
0.417000 1.984113 -11.532478 18.596561
-0.834000 -34.474898 -0.430475 6.843030
0.417000 -34.141225 -0.111192 6.004610
0.417000 -35.024924 -1.179172 6.612461
-0.834000 1.476074 -10.531297 -29.700190
0.417000 2.407240 -10.477044 -29.915171
0.417000 1.083485 -9.779899 -30.144604
-0.834000 -2.198665 -25.360256 -10.766747
0.417000 -2.853469 -26.040094 -10.607728
0.417000 -2.494273 -24.925400 -11.566589
-0.834000 2.759579 24.940436 -3.345478
0.417000 2.533168 25.539387 -2.633978
0.417000 2.136270 25.148740 -4.041409
-0.834000 -7.599255 -19.834063 -10.934497
0.417000 -7.051979 -20.601324 -11.101911
0.417000 -7.005177 -19.090020 -11.032971
-0.834000 -34.502933 -11.528367 2.877988
0.417000 -35.293687 -10.989535 2.853529
0.417000 -34.806083 -12.408787 2.656195
-0.834000 -4.016057 -1.030402 30.516952
0.417000 -4.300393 -1.737911 29.938317
0.417000 -4.824486 -0.705971 30.913718
-0.834000 2.933862 27.292254 0.192900
0.417000 3.365507 26.450247 0.048189
0.417000 3.079701 27.479940 1.120119
-0.834000 30.303950 15.331410 -9.650248
0.417000 30.502354 15.377914 -10.585501
0.417000 30.146835 14.401825 -9.484665
-0.834000 -34.124319 1.242050 -12.826232
0.417000 -33.304296 1.198216 -12.334428
0.417000 -34.805750 1.262866 -12.154332
-0.834000 9.358736 2.884930 12.910084
0.417000 9.223609 3.575729 13.558751
0.417000 10.046247 3.225157 12.337543
-0.834000 -31.377912 -11.696811 -11.717342
0.417000 -31.512378 -11.658380 -10.770411
0.417000 -30.465690 -11.968425 -11.818891
-0.834000 5.118107 -20.163315 20.326637
0.417000 4.243764 -20.249847 20.706465
0.417000 5.582704 -19.578902 20.925673
-0.834000 -18.520204 -15.785595 1.463570
0.417000 -18.834654 -14.906171 1.253875
0.417000 -18.494869 -15.809140 2.420145
-0.834000 -19.807105 -16.114193 10.426311
0.417000 -19.109275 -16.410839 9.842126
0.417000 -19.977257 -16.864111 10.996311
-0.834000 -11.881285 -19.124786 2.740624
0.417000 -11.587517 -19.702140 3.445314
0.417000 -12.346011 -18.417774 3.188278
-0.834000 -0.862275 -13.635250 -14.027390
0.417000 -0.767688 -13.090388 -14.808677
0.417000 -0.823354 -14.533546 -14.355704
-0.834000 20.982785 -16.244292 -11.622935
0.417000 20.188565 -16.382836 -12.138922
0.417000 21.107900 -17.067179 -11.150246
-0.834000 -0.353156 -24.389030 4.937184
0.417000 0.130380 -25.211684 5.012429
0.417000 0.175117 -23.755430 5.422687
-0.834000 16.058746 -19.236414 16.315373
0.417000 16.203759 -19.603008 17.187615
0.417000 15.469845 -19.858894 15.888817
-0.834000 10.074793 -23.593218 15.180038
0.417000 9.242170 -23.959186 15.478428
0.417000 10.148725 -22.758214 15.642135
-0.834000 13.616294 13.207781 6.817937
0.417000 14.263702 12.869273 7.436407
0.417000 12.913112 12.558421 6.827918
-0.834000 25.250706 16.201731 -5.753460
0.417000 24.688150 16.003073 -5.004927
0.417000 25.976962 16.701920 -5.381183
-0.834000 -34.261392 11.992713 -7.625988
0.417000 -34.507007 11.977707 -6.700958
0.417000 -33.306129 12.053157 -7.619205
-0.834000 -34.741633 -1.274891 -0.268142
0.417000 -34.313680 -0.420111 -0.218724
0.417000 -34.734986 -1.598512 0.632664
-0.834000 -1.808516 -13.924232 -18.009019
0.417000 -1.748688 -13.064142 -18.424837
0.417000 -0.898602 -14.196221 -17.889363
-0.834000 23.701921 10.825164 -6.021438
0.417000 24.340457 11.531656 -5.924634
0.417000 23.225018 11.041480 -6.822686
-0.834000 -11.032505 22.887478 -5.200116
0.417000 -10.416520 23.312169 -4.603100
0.417000 -10.814167 21.956997 -5.147490
-0.834000 2.163022 -24.666384 -7.580207
0.417000 3.056027 -24.547015 -7.256915
0.417000 1.610214 -24.261408 -6.911906
-0.834000 -14.395469 3.841223 20.869728
0.417000 -15.311436 3.597257 20.736611
0.417000 -14.332461 4.033949 21.805205
-0.834000 -24.007740 18.855009 -2.370216
0.417000 -23.499481 19.492559 -1.868783
0.417000 -24.049791 18.084007 -1.804515
-0.834000 7.768394 -10.309844 -27.218890
0.417000 7.912268 -10.361627 -26.273983
0.417000 7.652531 -11.219391 -27.493715
-0.834000 13.606324 -14.009865 -20.909569
0.417000 14.318553 -14.648328 -20.945986
0.417000 13.196092 -14.157023 -20.057349
-0.834000 1.973226 -14.147281 -23.765608
0.417000 2.063381 -13.888193 -24.682654
0.417000 2.862677 -14.100625 -23.414988
-0.834000 -15.228394 -18.883119 12.693091
0.417000 -14.973910 -18.255851 13.369844
0.417000 -14.865182 -18.523031 11.883987
-0.834000 -23.455067 -11.233353 7.329194
0.417000 -24.365664 -11.493709 7.190407
0.417000 -23.353147 -10.433929 6.812704
-0.834000 14.360791 -13.061744 21.843594
0.417000 14.620138 -12.594728 21.049322
0.417000 13.414488 -12.929613 21.900935
-0.834000 -21.701687 12.453794 19.913880
0.417000 -21.803881 13.278556 20.388808
0.417000 -22.349202 12.500627 19.210484
-0.834000 -10.455842 4.499364 -12.264218
0.417000 -9.859060 5.225564 -12.083355
0.417000 -10.968829 4.792770 -13.017205
-0.834000 -39.863677 10.122032 -13.873325
0.417000 -39.040298 10.608916 -13.908384
0.417000 -39.758849 9.527368 -13.130614
-0.834000 -27.909442 -0.725273 8.040603
0.417000 -26.986007 -0.533709 7.876875
0.417000 -28.378388 -0.244315 7.358695
-0.834000 34.170731 -3.422947 -1.222288
0.417000 33.672726 -2.683179 -1.570089
0.417000 34.135411 -3.310059 -0.272425
-0.834000 12.778551 -16.908312 -15.606752
0.417000 12.306061 -17.412860 -14.944621
0.417000 12.754626 -16.007589 -15.283707
-0.834000 22.236973 13.933477 12.707880
0.417000 22.119644 13.855455 11.761108
0.417000 22.808900 13.201702 12.939462
-0.834000 -7.530441 6.024888 16.699159
0.417000 -7.789623 5.384532 16.036584
0.417000 -6.580241 6.094070 16.606627
-0.834000 -1.713913 -23.364794 -15.765201
0.417000 -2.670676 -23.347628 -15.788431
0.417000 -1.496806 -24.257843 -15.497689
-0.834000 -13.611766 -9.684168 10.492204
0.417000 -13.912692 -9.951165 9.623649
0.417000 -13.796740 -8.745854 10.531808
-0.834000 -25.521919 -5.331432 16.902901
0.417000 -25.242753 -5.402808 15.990105
0.417000 -25.420740 -4.402936 17.112408
-0.834000 -15.198198 -8.443726 7.666766
0.417000 -16.074845 -8.701527 7.951829
0.417000 -15.191321 -7.489865 7.746319
-0.834000 9.601625 -10.787508 7.621743
0.417000 9.549420 -9.886952 7.941908
0.417000 8.692861 -11.033141 7.448417
-0.834000 -3.276409 -10.478032 -18.329680
0.417000 -3.363818 -11.179991 -18.974546
0.417000 -2.761977 -10.865856 -17.621737
-0.834000 -29.483545 16.158397 13.418774
0.417000 -28.942700 15.713841 12.766022
0.417000 -29.957299 16.826049 12.922758
-0.834000 8.048989 21.703660 4.250896
0.417000 8.212041 21.476808 5.166418
0.417000 8.524846 22.523640 4.118905
-0.834000 -21.919440 4.466061 -18.799162
0.417000 -21.764454 3.703193 -19.356162
0.417000 -21.969396 4.109018 -17.912452
-0.834000 -27.692470 13.426381 16.942805
0.417000 -27.156696 13.810583 17.636754
0.417000 -27.435029 12.504644 16.923986
-0.834000 8.711830 -22.942256 -12.953626
0.417000 8.289096 -23.442839 -12.255812
0.417000 9.323284 -22.364334 -12.497165
-0.834000 -12.326426 20.819573 -2.233127
0.417000 -12.589923 20.898644 -1.316316
0.417000 -11.794009 20.024615 -2.261609
-0.834000 -23.719265 13.980758 -11.323398
0.417000 -24.048140 13.268399 -11.871689
0.417000 -23.157789 13.548209 -10.680065
-0.834000 2.421080 -16.770593 19.498197
0.417000 1.926491 -16.086143 19.948912
0.417000 3.235299 -16.844944 19.995940
-0.834000 11.163301 -19.015354 4.739146
0.417000 11.578484 -19.786058 5.126271
0.417000 11.356895 -19.083228 3.804185
-0.834000 -30.679038 12.417457 5.533673
0.417000 -30.012044 11.819985 5.871880
0.417000 -30.295134 12.777068 4.733967
-0.834000 28.456290 -9.481756 12.647646
0.417000 27.659403 -10.000500 12.757699
0.417000 28.182646 -8.581817 12.825023
-0.834000 -25.965251 7.887240 -14.137296
0.417000 -26.872866 8.189903 -14.166598
0.417000 -25.911022 7.370188 -13.333589
-0.834000 -35.821310 1.835697 7.603596
0.417000 -36.403195 1.878861 8.362395
0.417000 -35.605247 0.906955 7.519981
-0.834000 30.920873 3.357051 -14.700884
0.417000 30.704278 4.125755 -14.173240
0.417000 31.672556 2.965348 -14.256170
-0.834000 15.049025 -5.811708 -26.631492
0.417000 14.203942 -5.727560 -27.073060
0.417000 15.369628 -6.675628 -26.890508
-0.834000 -12.876635 0.503329 -12.092414
0.417000 -13.061487 -0.381679 -11.778046
0.417000 -12.683655 0.391422 -13.023256
-0.834000 -16.896957 -13.922025 5.812325
0.417000 -15.998164 -14.214329 5.660821
0.417000 -17.022792 -14.014115 6.756741
-0.834000 0.750695 -20.007613 17.790065
0.417000 0.027280 -20.429477 18.253670
0.417000 1.466354 -20.641658 17.835324
-0.834000 17.958621 -4.720884 -18.001300
0.417000 18.391448 -5.565180 -17.874567
0.417000 18.636755 -4.072982 -17.810019
-0.834000 24.633502 -1.908017 15.414591
0.417000 24.789308 -2.689425 15.945018
0.417000 23.869815 -1.494007 15.816593
-0.834000 -42.436742 5.846171 -11.511253
0.417000 -42.118079 4.987807 -11.232153
0.417000 -41.814819 6.125709 -12.183050
-0.834000 10.057919 -21.768502 3.635159
0.417000 10.986175 -21.930310 3.803637
0.417000 10.051721 -21.086719 2.963324
-0.834000 -37.473094 -6.250210 -6.721163
0.417000 -36.985940 -6.951713 -6.288955
0.417000 -37.557427 -6.541360 -7.629103
-0.834000 -5.460309 -23.651116 -0.632894
0.417000 -6.319620 -23.498791 -1.026118
0.417000 -4.867817 -23.740677 -1.379328
-0.834000 -17.767768 -11.677345 7.701945
0.417000 -17.432099 -12.346802 8.298093
0.417000 -18.706062 -11.857392 7.643504
-0.834000 -6.000497 -14.536403 -18.268958
0.417000 -5.889603 -15.421393 -17.921512
0.417000 -5.830543 -13.962721 -17.521800
-0.834000 -27.027629 -8.051334 12.087249
0.417000 -27.066237 -7.277199 11.525600
0.417000 -27.794799 -7.974225 12.654465
-0.834000 19.320077 -14.579115 -15.830537
0.417000 18.402487 -14.704248 -15.588457
0.417000 19.471052 -15.212088 -16.532517
-0.834000 -27.213312 -7.231724 -13.681341
0.417000 -26.658125 -7.275084 -12.902806
0.417000 -27.896131 -6.600697 -13.453752
-0.834000 -14.657643 18.850721 -9.620518
0.417000 -14.401472 19.547826 -9.016659
0.417000 -14.534274 19.230192 -10.490583
-0.834000 3.375900 6.486884 16.769483
0.417000 3.362583 6.424890 15.814381
0.417000 3.774582 5.665629 17.057268
-0.834000 36.666843 -1.193335 -2.871424
0.417000 35.869359 -1.203217 -3.400717
0.417000 36.356824 -1.076851 -1.973342
-0.834000 -22.525569 12.984945 -8.688405
0.417000 -22.322944 13.912574 -8.567234
0.417000 -21.787255 12.524437 -8.289591
-0.834000 19.180289 10.576795 -18.181429
0.417000 20.135894 10.554980 -18.232116
0.417000 18.977463 10.205916 -17.322624
-0.834000 15.485379 -19.811201 -12.959612
0.417000 16.263168 -19.883130 -13.512875
0.417000 15.830064 -19.644184 -12.082383
-0.834000 -36.749009 -10.008164 2.175186
0.417000 -36.541368 -9.078843 2.077821
0.417000 -37.346464 -10.197179 1.451623
-0.834000 -1.911817 3.823703 14.507582
0.417000 -1.268693 3.659281 15.197208
0.417000 -1.452644 3.608777 13.695675
-0.834000 29.493914 15.598919 3.802084
0.417000 29.073023 14.825541 3.426628
0.417000 28.766885 16.159824 4.072346
-0.834000 -8.696779 -10.772765 11.365893
0.417000 -8.454607 -11.691639 11.481013
0.417000 -8.235387 -10.501071 10.572460
-0.834000 8.546449 -20.765935 -15.814063
0.417000 7.862699 -21.351258 -15.488307
0.417000 8.880030 -20.328093 -15.030955
-0.834000 34.539912 13.521240 -3.580281
0.417000 35.444342 13.797861 -3.432906
0.417000 34.197916 13.343797 -2.704048
-0.834000 20.119403 4.282524 -25.958368
0.417000 19.645461 4.194506 -25.131408
0.417000 20.000472 5.199408 -26.206176
-0.834000 -9.299106 -18.535114 13.693874
0.417000 -9.714846 -19.396238 13.650735
0.417000 -8.443065 -18.661679 13.284711
-0.834000 31.503244 11.590668 6.443179
0.417000 30.907383 12.326690 6.303730
0.417000 32.375775 11.984207 6.436039
-0.834000 -5.491820 -0.409231 20.844283
0.417000 -5.372511 0.450265 21.248341
0.417000 -6.296869 -0.324095 20.333509
-0.834000 -28.103045 18.653204 2.367389
0.417000 -27.845332 17.759001 2.143308
0.417000 -28.986874 18.744105 2.011276
-0.834000 10.652906 -8.619490 16.737690
0.417000 11.119850 -8.809541 15.924012
0.417000 11.331237 -8.637023 17.412817
-0.834000 6.973570 4.207510 19.430410
0.417000 7.317904 4.760072 18.728741
0.417000 6.653088 3.424293 18.983091
-0.834000 -9.219042 -15.133239 -11.898568
0.417000 -9.250950 -16.088114 -11.957217
0.417000 -9.332138 -14.946607 -10.966580
-0.834000 23.310152 -5.710143 14.598730
0.417000 23.910989 -5.430694 13.907985
0.417000 22.527455 -6.002373 14.131589
-0.834000 -39.982651 4.446006 -7.520992
0.417000 -40.801403 3.977095 -7.359743
0.417000 -40.168290 5.348393 -7.261246
-0.834000 -34.140872 7.173709 -13.374362
0.417000 -34.071740 6.590573 -14.130279
0.417000 -35.074178 7.377357 -13.313532
-0.834000 27.503688 -5.698864 17.519386
0.417000 28.308908 -5.601773 18.027737
0.417000 27.085082 -4.839387 17.567310
-0.834000 -16.770062 13.244380 -12.363060
0.417000 -16.478506 13.201768 -13.273777
0.417000 -17.704559 13.443700 -12.419821
-0.834000 -2.099156 7.651406 27.735216
0.417000 -1.837947 8.330653 27.113421
0.417000 -1.940605 6.828888 27.272013
-0.834000 29.202815 2.079305 -16.576482
0.417000 28.525874 2.641487 -16.953230
0.417000 29.621174 2.622752 -15.908743
-0.834000 -16.960161 -2.041231 21.650884
0.417000 -16.823166 -2.682407 20.953489
0.417000 -17.889103 -1.818033 21.591934
-0.834000 10.987966 6.778428 12.986653
0.417000 11.235320 6.137717 12.319919
0.417000 10.201261 6.412166 13.390609
-0.834000 -5.523210 19.343530 -0.451351
0.417000 -4.758859 19.604031 -0.965297
0.417000 -6.130166 18.976392 -1.094035
-0.834000 -35.691529 2.117417 -16.614647
0.417000 -36.481142 1.602363 -16.448957
0.417000 -35.973466 2.798236 -17.225575
-0.834000 6.085362 19.340608 0.807426
0.417000 6.080870 20.046990 0.161485
0.417000 7.010020 19.219025 1.022965
-0.834000 14.786651 6.011964 -20.321814
0.417000 14.527882 5.092265 -20.380323
0.417000 15.237292 6.080902 -19.480149
-0.834000 -28.652856 8.650381 -13.559389
0.417000 -29.466837 8.168605 -13.412550
0.417000 -28.807255 9.141079 -14.366613
-0.834000 -5.106520 2.903489 24.623319
0.417000 -5.426927 3.709712 25.027763
0.417000 -5.817566 2.274662 24.746661
-0.834000 21.206327 -15.091306 8.321733
0.417000 21.546496 -14.204113 8.205974
0.417000 20.801886 -15.081456 9.189237
-0.834000 14.883578 4.404545 -23.522809
0.417000 15.749284 4.812936 -23.524188
0.417000 14.275224 5.133178 -23.399377
-0.834000 16.045222 -14.292986 -12.801332
0.417000 15.873721 -13.375020 -12.591222
0.417000 16.224127 -14.294082 -13.741665
-0.834000 31.886699 9.360703 -0.207406
0.417000 32.655455 9.409542 0.360805
0.417000 31.957330 8.506243 -0.633004
-0.834000 -0.531799 -11.614772 -19.548115
0.417000 -0.772380 -10.690722 -19.481136
0.417000 0.422879 -11.619341 -19.478804
-0.834000 13.011620 -21.796331 3.377334
0.417000 12.883387 -21.063873 2.774588
0.417000 13.961572 -21.903875 3.424898
-0.834000 -25.351217 19.821223 1.075498
0.417000 -26.203831 19.837619 1.510250
0.417000 -24.966043 18.984280 1.335105
-0.834000 15.612053 -17.168788 13.243852
0.417000 14.849742 -17.630863 13.592555
0.417000 16.362624 -17.668442 13.565131
-0.834000 -31.505099 7.323849 15.583405
0.417000 -32.407273 7.064493 15.396195
0.417000 -31.224985 6.730406 16.280252
-0.834000 23.642086 2.837635 -20.625769
0.417000 22.996596 2.781157 -21.330319
0.417000 24.390720 3.283497 -21.021984
-0.834000 8.972664 -22.732546 -2.199882
0.417000 9.760875 -22.984745 -1.718891
0.417000 8.839920 -23.440566 -2.830222
-0.834000 10.284789 -16.960575 -12.944250
0.417000 10.093501 -16.075983 -12.632587
0.417000 9.573886 -17.497064 -12.593491
-0.834000 3.795478 -3.870006 -26.455972
0.417000 4.266245 -4.683791 -26.635864
0.417000 3.968659 -3.319319 -27.219507
-0.834000 1.475572 -16.989286 -18.531256
0.417000 0.889908 -17.188955 -19.261576
0.417000 2.303892 -16.749991 -18.947011
-0.834000 15.932411 20.050281 -7.106975
0.417000 16.558806 20.384002 -6.464718
0.417000 15.293972 20.756257 -7.208091
-0.834000 -40.179252 9.962468 -9.857482
0.417000 -39.832667 9.073425 -9.781887
0.417000 -39.499683 10.445262 -10.327935
-0.834000 12.929444 -12.529105 13.244188
0.417000 12.904647 -13.444673 12.966070
0.417000 13.507757 -12.526061 14.006931
-0.834000 -21.408400 19.779229 -7.084460
0.417000 -20.460560 19.751494 -7.215056
0.417000 -21.710507 20.474268 -7.669172
-0.834000 -1.076680 -9.923071 -22.250531
0.417000 -1.599530 -10.195986 -23.004445
0.417000 -0.363039 -10.559755 -22.210881
-0.834000 -21.704776 -8.503141 10.159930
0.417000 -21.652516 -7.903303 10.904039
0.417000 -22.341908 -9.164567 10.429762
-0.834000 -40.086144 7.903654 -1.967907
0.417000 -40.172107 8.086862 -2.903472
0.417000 -40.132510 6.949624 -1.905420
-0.834000 -12.703679 1.418695 15.227041
0.417000 -12.671073 1.713212 16.137224
0.417000 -12.349556 0.529711 15.250128
-0.834000 -1.933443 4.823305 -22.406191
0.417000 -2.197918 4.992085 -21.501871
0.417000 -1.781758 3.878771 -22.439058
-0.834000 15.863900 28.011906 -1.512879
0.417000 16.727986 27.610713 -1.419979
0.417000 15.289722 27.472614 -0.969080
-0.834000 -10.675379 23.973104 14.371592
0.417000 -10.211922 24.113064 13.545856
0.417000 -11.326515 23.301119 14.169879
-0.834000 -13.367771 -16.838156 -0.055144
0.417000 -14.033758 -17.523174 0.003582
0.417000 -13.164317 -16.623235 0.855152
-0.834000 29.695775 10.685613 -12.125202
0.417000 29.443865 9.976357 -12.716583
0.417000 28.947176 11.282063 -12.133975
-0.834000 0.939346 -2.715346 34.092342
0.417000 0.909135 -1.762063 34.173414
0.417000 0.399740 -2.907727 33.325503
-0.834000 -23.637219 -7.512270 16.210211
0.417000 -24.152922 -7.069611 16.884250
0.417000 -23.596219 -6.884251 15.489003
-0.834000 14.836838 -21.745012 15.801224
0.417000 14.059570 -22.062003 16.261229
0.417000 15.563353 -21.948243 16.390383
-0.834000 -25.180953 -0.474177 7.145506
0.417000 -24.483591 -0.220062 7.749940
0.417000 -24.730800 -0.947542 6.445851
-0.834000 10.000472 -5.811291 -28.599681
0.417000 9.496787 -6.613959 -28.734778
0.417000 10.510751 -5.710619 -29.403244
-0.834000 12.823878 7.006287 15.493524
0.417000 12.265216 7.565930 16.032901
0.417000 12.301923 6.830014 14.710757
-0.834000 5.564915 21.244052 -1.031873
0.417000 5.070456 20.772524 -1.702246
0.417000 5.844574 22.051158 -1.463852
-0.834000 10.513978 -5.721549 24.424518
0.417000 10.470697 -5.604127 25.373503
0.417000 10.473144 -4.832912 24.071116
-0.834000 40.053811 2.913920 -5.572354
0.417000 39.543593 2.624122 -4.816096
0.417000 39.710281 2.400945 -6.303842
-0.834000 26.984907 17.273471 -3.397665
0.417000 26.229280 17.058775 -2.850704
0.417000 27.723142 16.843900 -2.965564
-0.834000 16.730681 23.544966 -7.207574
0.417000 15.786715 23.671597 -7.303124
0.417000 16.814991 22.708966 -6.749070
-0.834000 -3.160411 -21.315173 -13.272314
0.417000 -2.210870 -21.398502 -13.184748
0.417000 -3.309787 -21.257772 -14.216044
-0.834000 -17.022808 -0.158085 -19.608640
0.417000 -16.441519 -0.703985 -20.138105
0.417000 -16.729844 -0.299331 -18.708386
-0.834000 -12.647253 -0.579413 -19.242633
0.417000 -11.998073 -1.165487 -19.631633
0.417000 -12.611513 -0.770709 -18.305427
-0.834000 -23.036596 -4.338873 7.688360
0.417000 -22.205283 -4.080421 8.086295
0.417000 -23.256144 -3.615570 7.101104
-0.834000 -7.812141 -22.809390 8.785832
0.417000 -8.286370 -22.004078 8.992714
0.417000 -6.984388 -22.728352 9.259630
-0.834000 25.338011 12.810386 -6.101836
0.417000 26.009701 12.916392 -6.775504
0.417000 25.620175 13.384558 -5.389837
-0.834000 21.796808 -17.123717 -0.053731
0.417000 22.122720 -16.356956 -0.524996
0.417000 21.565011 -17.747223 -0.742022
-0.834000 22.606837 4.489852 11.256167
0.417000 22.101772 5.119260 11.770939
0.417000 22.137990 3.662177 11.362783
-0.834000 7.681108 26.671378 4.268512
0.417000 6.763481 26.476172 4.458453
0.417000 8.046937 25.837910 3.972299
-0.834000 7.700266 -9.529798 -24.498918
0.417000 7.478072 -9.421874 -23.574141
0.417000 8.655082 -9.467396 -24.524697
-0.834000 14.457753 -23.894707 12.015009
0.417000 14.979386 -24.400251 12.638354
0.417000 13.567501 -23.928137 12.365095
-0.834000 12.127489 -15.416087 13.288105
0.417000 12.659442 -16.110932 13.675985
0.417000 12.088395 -15.635695 12.357256
-0.834000 -22.715766 -9.976860 -5.266021
0.417000 -22.534835 -10.219710 -4.357992
0.417000 -21.894554 -9.599334 -5.581166
-0.834000 -28.189907 -16.435067 4.221975
0.417000 -28.506241 -15.838349 3.543674
0.417000 -28.081894 -15.882259 4.995909
-0.834000 6.871592 -25.105101 -5.665958
0.417000 6.470786 -24.288106 -5.962789
0.417000 6.135155 -25.706134 -5.553491
-0.834000 -18.214617 -18.602623 8.861864
0.417000 -18.096613 -17.669773 8.682686
0.417000 -17.518713 -19.031997 8.364275
-0.834000 11.162464 25.725093 6.413625
0.417000 10.741506 25.570605 7.259299
0.417000 10.651948 26.431222 6.017404
-0.834000 -2.257269 19.354787 2.970962
0.417000 -1.636714 19.933597 3.413825
0.417000 -2.872388 19.948063 2.539816
-0.834000 23.282094 -9.518804 16.940915
0.417000 23.179838 -10.460417 16.802551
0.417000 22.443467 -9.144581 16.670921
-0.834000 -27.865072 16.616537 -1.642520
0.417000 -28.182926 17.514179 -1.739660
0.417000 -28.124843 16.365055 -0.756233
-0.834000 1.439772 11.878630 -21.211833
0.417000 0.771854 11.671904 -21.865580
0.417000 2.086902 11.178989 -21.301065
-0.834000 15.726781 0.530463 -22.205284
0.417000 16.675539 0.653855 -22.234693
0.417000 15.448222 1.001476 -21.419929
-0.834000 -14.567705 -15.859342 -6.792770
0.417000 -13.783900 -15.519564 -7.224552
0.417000 -15.287761 -15.356087 -7.172889
-0.834000 27.670372 15.663359 -8.844613
0.417000 28.582502 15.714869 -9.130269
0.417000 27.606932 14.819797 -8.396718
-0.834000 13.078528 -14.573071 -17.872952
0.417000 12.647102 -14.446460 -17.027923
0.417000 13.992359 -14.337311 -17.713024
-0.834000 30.555024 14.924043 6.113885
0.417000 30.093565 15.539431 6.683614
0.417000 30.152400 15.045636 5.254035
-0.834000 19.483607 0.765115 18.072153
0.417000 20.054140 0.701909 18.838135
0.417000 18.961216 -0.036617 18.095786
-0.834000 -31.824758 0.906778 10.034857
0.417000 -32.754183 1.122681 9.958781
0.417000 -31.619597 0.442208 9.223488
-0.834000 -17.835573 23.813813 9.525078
0.417000 -17.235576 23.533124 8.834100
0.417000 -17.269899 24.213754 10.185600
-0.834000 25.683041 -5.435530 13.028037
0.417000 26.402927 -6.064436 12.978359
0.417000 26.113189 -4.580924 13.057237
-0.834000 34.958847 8.814429 5.985221
0.417000 34.854429 9.765568 5.959359
0.417000 35.790709 8.652613 5.540191
-0.834000 -11.278130 -10.734531 -18.259410
0.417000 -11.551083 -10.340900 -19.088133
0.417000 -10.807951 -11.528274 -18.514646
-0.834000 -9.949233 21.568325 7.229072
0.417000 -10.348899 20.828582 6.771606
0.417000 -10.012694 22.295474 6.609834
-0.834000 -11.153099 -9.434971 12.010080
0.417000 -10.579592 -10.189073 11.873502
0.417000 -12.027737 -9.756497 11.791301
-0.834000 8.693655 1.894683 18.326805
0.417000 7.928442 2.024510 18.887012
0.417000 8.340891 1.889138 17.436994
-0.834000 -21.148771 -0.884675 15.329700
0.417000 -21.794108 -0.530336 14.717960
0.417000 -21.634831 -1.009737 16.144774
-0.834000 10.231830 -18.036151 19.618336
0.417000 9.869763 -17.211641 19.293802
0.417000 10.923117 -17.771725 20.225328
-0.834000 28.946241 7.035376 10.108309
0.417000 28.445235 6.339094 9.683546
0.417000 29.212804 7.610412 9.391015
-0.834000 24.632095 22.692296 7.429485
0.417000 25.252734 22.814310 8.147925
0.417000 24.042160 22.004028 7.736891
-0.834000 -5.356155 12.360768 -15.325588
0.417000 -5.764295 11.937705 -16.081020
0.417000 -6.092038 12.638604 -14.780131
-0.834000 4.105766 -22.626172 -0.505012
0.417000 3.744252 -21.751397 -0.362510
0.417000 4.137052 -23.017527 0.367972
-0.834000 -14.026269 14.468648 15.155521
0.417000 -14.408601 15.197843 14.667326
0.417000 -13.691448 13.878046 14.480755
-0.834000 8.984147 -20.803572 5.913087
0.417000 9.277510 -21.210224 5.097739
0.417000 9.592521 -20.077572 6.051077
-0.834000 19.896033 -4.177087 -20.723430
0.417000 19.172659 -3.552992 -20.664496
0.417000 20.642776 -3.651747 -21.010883
-0.834000 -35.756855 4.282895 9.070757
0.417000 -36.605205 4.394680 9.499758
0.417000 -35.461030 3.415588 9.347340
-0.834000 37.976393 2.423543 8.594196
0.417000 37.178531 1.918509 8.437404
0.417000 37.769195 2.969332 9.352759
-0.834000 -26.161180 -10.793954 -14.679153
0.417000 -26.304216 -11.740222 -14.660360
0.417000 -25.487695 -10.640317 -14.016546
-0.834000 18.557898 26.304595 6.820414
0.417000 18.584752 25.645423 7.513955
0.417000 18.205180 27.085977 7.246168
-0.834000 -22.065811 -12.428717 -7.728960
0.417000 -22.437230 -11.590339 -7.454392
0.417000 -21.196384 -12.207659 -8.062827
-0.834000 -18.079410 -2.102834 18.029155
0.417000 -18.496664 -2.730461 18.619256
0.417000 -18.506583 -2.247381 17.184848
-0.834000 9.937767 -17.949395 -19.256729
0.417000 10.684985 -18.152258 -18.693932
0.417000 9.223944 -18.484027 -18.909070
-0.834000 -28.465219 9.712458 -5.008847
0.417000 -27.521425 9.694961 -5.167539
0.417000 -28.820113 9.050125 -5.601804
-0.834000 -6.902275 20.821324 -8.870442
0.417000 -7.069447 19.893248 -8.706242
0.417000 -7.359527 21.275886 -8.162963
-0.834000 5.933823 -17.717385 -24.102350
0.417000 6.816367 -18.056069 -23.951881
0.417000 5.972544 -17.327586 -24.975728
-0.834000 2.986072 -17.093255 -23.363708
0.417000 3.816586 -17.467696 -23.657417
0.417000 2.887990 -16.293372 -23.880229
-0.834000 2.549318 -0.455371 21.617303
0.417000 1.813434 -0.097594 21.120615
0.417000 2.180572 -1.204212 22.085803
-0.834000 -26.452261 -2.488546 19.177962
0.417000 -26.717217 -1.954616 19.926929
0.417000 -26.729860 -1.983561 18.413657
-0.834000 -24.243021 -0.271405 19.373665
0.417000 -24.028502 -0.262485 20.306477
0.417000 -24.636606 0.585682 19.210205
-0.834000 -17.120947 -12.300313 -2.259330
0.417000 -17.086923 -11.348712 -2.161666
0.417000 -17.920548 -12.559632 -1.801490
-0.834000 -13.430705 -6.824861 10.901886
0.417000 -13.330287 -6.555390 11.814868
0.417000 -12.614608 -6.554306 10.481155
-0.834000 30.304721 -5.317442 -13.124834
0.417000 29.532693 -5.620363 -13.602791
0.417000 30.611788 -4.559151 -13.621759
-0.834000 -10.609005 20.713325 0.423521
0.417000 -9.773756 20.314151 0.180093
0.417000 -11.183591 19.971061 0.610949
-0.834000 -16.064402 -17.127889 -4.778152
0.417000 -15.407936 -16.689937 -5.319893
0.417000 -15.602867 -17.877032 -4.401314
-0.834000 -39.872750 4.460918 -0.272915
0.417000 -40.727471 4.149979 -0.571247
0.417000 -39.259927 3.780018 -0.550509
-0.834000 4.643409 14.843229 7.469303
0.417000 5.257107 15.250505 8.080643
0.417000 3.779657 15.028956 7.837641
-0.834000 5.086519 -9.670389 17.008498
0.417000 5.679503 -9.717288 16.258559
0.417000 4.211160 -9.729129 16.625719
-0.834000 -18.608485 -17.425069 6.055735
0.417000 -18.890919 -16.995758 6.863294
0.417000 -19.008173 -18.293985 6.093986
-0.834000 15.695137 -3.769888 -24.076340
0.417000 16.495790 -3.723064 -23.553847
0.417000 15.849959 -4.489829 -24.687848
-0.834000 -6.638808 16.630584 -15.529138
0.417000 -7.291660 17.287017 -15.772285
0.417000 -6.783297 16.483893 -14.594345
-0.834000 -1.354971 18.291497 -8.929363
0.417000 -1.890620 18.536941 -9.683728
0.417000 -1.977578 17.920643 -8.304018
-0.834000 -0.561905 21.084895 4.248051
0.417000 0.340741 20.926405 3.971757
0.417000 -0.507146 21.186852 5.198228
-0.834000 -33.871943 -2.388321 2.241239
0.417000 -34.819691 -2.427185 2.369674
0.417000 -33.594002 -3.304214 2.230049
-0.834000 -26.445206 -22.137604 -6.922159
0.417000 -26.778870 -22.354126 -7.792800
0.417000 -25.938769 -22.906930 -6.661599
-0.834000 -13.755635 21.019942 -8.268316
0.417000 -13.554332 21.823650 -7.788983
0.417000 -13.601114 21.243384 -9.186157
-0.834000 -37.565216 -1.111758 -0.503608
0.417000 -38.176618 -1.846071 -0.447031
0.417000 -36.710598 -1.496069 -0.308243
-0.834000 -15.872370 -4.922711 -15.508803
0.417000 -15.246588 -5.596926 -15.773496
0.417000 -15.631358 -4.713239 -14.606434
-0.834000 23.709834 13.105699 -11.399198
0.417000 23.050215 12.412171 -11.411269
0.417000 23.605807 13.520305 -10.542742
-0.834000 -10.904090 12.442300 18.114400
0.417000 -11.593612 11.802928 18.293281
0.417000 -10.669495 12.788730 18.975319
-0.834000 1.097297 4.878706 -20.410565
0.417000 1.954113 5.260249 -20.601680
0.417000 0.536798 5.177922 -21.126483
-0.834000 1.877651 14.106047 -0.808767
0.417000 1.083147 14.136017 -1.341769
0.417000 1.735663 14.765730 -0.129882
-0.834000 11.717987 -24.890213 22.926612
0.417000 12.630508 -25.053126 23.165350
0.417000 11.671521 -25.107594 21.995579
-0.834000 27.306003 5.350515 -19.845282
0.417000 28.185589 5.026965 -20.039898
0.417000 27.193521 5.189766 -18.908404
-0.834000 31.957436 9.369050 -3.923203
0.417000 31.781861 8.582696 -4.439975
0.417000 31.211686 9.435156 -3.326784
-0.834000 12.419319 2.504987 -21.438257
0.417000 13.193007 2.178988 -20.978515
0.417000 11.698194 2.360957 -20.825507
-0.834000 8.940524 28.527336 1.665230
0.417000 8.776159 28.803965 2.566724
0.417000 9.075465 29.344197 1.184857
-0.834000 -3.829713 3.511781 -19.585491
0.417000 -4.341042 2.842040 -19.131372
0.417000 -2.923263 3.330482 -19.337078
-0.834000 -25.288595 11.790379 -12.310302
0.417000 -24.810569 11.875817 -13.135177
0.417000 -26.204167 11.695245 -12.572808
-0.834000 6.246556 -9.024726 20.142118
0.417000 5.333366 -9.294513 20.044476
0.417000 6.597752 -9.041462 19.251829
-0.834000 21.046615 6.612192 12.884906
0.417000 20.376299 6.961138 13.472396
0.417000 21.504633 7.386295 12.557467
-0.834000 13.621716 -25.588906 -7.049537
0.417000 13.527757 -24.750238 -6.597843
0.417000 14.041601 -25.367550 -7.880758
-0.834000 -15.662644 10.368133 -13.755565
0.417000 -14.970005 9.803516 -14.098615
0.417000 -15.367559 11.256804 -13.954108
-0.834000 -4.266525 -25.951175 -6.113917
0.417000 -4.067987 -25.175272 -5.589723
0.417000 -4.062776 -26.687975 -5.537855
-0.834000 28.275486 19.218298 10.372707
0.417000 28.072802 18.532014 11.008446
0.417000 29.231351 19.268865 10.371425
-0.834000 17.349085 -1.561121 -23.062756
0.417000 16.537599 -1.098763 -22.853115
0.417000 17.630852 -1.939976 -22.230106
-0.834000 30.597308 -1.161176 16.317109
0.417000 30.557732 -1.912023 16.909472
0.417000 29.687666 -1.010855 16.059846
-0.834000 -18.790174 3.145958 12.632545
0.417000 -18.588667 2.627618 13.411619
0.417000 -18.396672 2.656004 11.910514
-0.834000 16.625396 -24.468410 -6.281898
0.417000 17.238888 -23.759646 -6.088217
0.417000 15.769181 -24.041750 -6.314860
-0.834000 8.405097 -11.778444 16.070295
0.417000 9.252702 -12.161122 15.843668
0.417000 7.914826 -11.778398 15.248183
-0.834000 -23.927573 -1.239962 -17.869408
0.417000 -24.833887 -1.363256 -17.587234
0.417000 -23.797987 -0.291742 -17.851339
-0.834000 15.711918 -11.732717 -21.894377
0.417000 15.844709 -11.515096 -20.971751
0.417000 14.820004 -12.078009 -21.933047
-0.834000 -5.124308 -2.847678 22.775952
0.417000 -4.993217 -2.269106 22.024750
0.417000 -4.858141 -2.323475 23.531329
-0.834000 12.408375 16.195933 -4.688912
0.417000 12.137600 16.770243 -3.972616
0.417000 12.977997 15.548043 -4.274182
-0.834000 9.101686 -26.283830 19.947340
0.417000 8.243859 -26.663436 19.756910
0.417000 9.660510 -27.037601 20.136483
-0.834000 -28.185263 -5.018836 -12.667667
0.417000 -27.520606 -4.341979 -12.795423
0.417000 -28.590387 -4.801276 -11.828161
-0.834000 15.268314 19.786806 -1.082392
0.417000 14.451731 19.542788 -0.646644
0.417000 15.246725 20.743262 -1.113366
-0.834000 23.476944 11.976404 -16.133488
0.417000 24.415567 11.818512 -16.234911
0.417000 23.064484 11.374260 -16.752783
-0.834000 -20.483967 -12.787783 3.945842
0.417000 -20.335834 -12.893315 3.006083
0.417000 -20.614621 -13.679148 4.269302
-0.834000 22.741454 12.146997 -3.453874
0.417000 23.445770 11.943660 -4.069359
0.417000 22.902463 11.570702 -2.706750
-0.834000 -23.984760 0.903331 -20.558419
0.417000 -24.084268 1.235121 -21.450746
0.417000 -24.695480 0.270115 -20.457684
-0.834000 33.213402 6.282279 6.304602
0.417000 32.305608 6.241517 6.605404
0.417000 33.720825 6.456278 7.097366
-0.834000 29.685642 3.574044 11.787928
0.417000 30.039688 2.879559 11.232428
0.417000 29.105313 4.070125 11.210564
-0.834000 12.977819 -8.629667 -25.696639
0.417000 13.772930 -9.097844 -25.951273
0.417000 12.801514 -8.040469 -26.430121
-0.834000 10.225637 -16.951946 -22.668957
0.417000 9.709301 -17.066112 -21.871091
0.417000 9.896154 -17.623959 -23.265686
-0.834000 1.418839 -5.435442 25.785329
0.417000 2.179332 -4.856935 25.842036
0.417000 0.835363 -5.132929 26.481231
-0.834000 0.498059 3.733439 16.331141
0.417000 0.765023 3.528892 17.227311
0.417000 1.270576 4.139350 15.937836
-0.834000 34.546056 -2.047824 -4.370156
0.417000 34.897547 -1.975267 -5.257524
0.417000 33.666478 -1.674961 -4.429712
-0.834000 25.428582 13.159598 10.909922
0.417000 25.878664 13.464688 10.122155
0.417000 24.544426 12.944849 10.612624
-0.834000 -10.775688 -13.663826 -18.432225
0.417000 -11.237131 -14.066435 -17.696560
0.417000 -11.419730 -13.649884 -19.140212
-0.834000 8.530481 -9.651205 18.000811
0.417000 8.189142 -10.201534 17.295932
0.417000 9.287880 -9.210724 17.615382
-0.834000 33.534151 3.188132 12.727140
0.417000 33.107751 4.044654 12.699085
0.417000 32.860982 2.575638 12.430612
-0.834000 15.394430 -22.919509 1.205678
0.417000 15.094421 -22.061080 0.906809
0.417000 15.629659 -22.784762 2.123686
-0.834000 15.368433 20.047700 8.968383
0.417000 15.306552 19.979915 9.921172
0.417000 16.075231 20.675520 8.818335
-0.834000 15.666007 -8.867668 -17.655898
0.417000 16.467440 -8.444318 -17.963646
0.417000 15.926482 -9.318375 -16.852622
-0.834000 -9.146925 8.347092 -13.457504
0.417000 -9.729656 7.638551 -13.184330
0.417000 -9.736263 9.046259 -13.740480
-0.834000 10.060280 -3.314944 -27.330287
0.417000 10.407069 -3.561044 -26.472730
0.417000 10.020321 -4.137830 -27.817622
-0.834000 24.244976 -7.986564 -4.522337
0.417000 25.135604 -8.088610 -4.186780
0.417000 24.352417 -7.511167 -5.346160
-0.834000 -20.727866 -12.054044 6.527244
0.417000 -21.656794 -12.276734 6.588263
0.417000 -20.514429 -12.168587 5.601199
-0.834000 -13.308374 7.101827 16.268068
0.417000 -13.427835 6.423701 15.603155
0.417000 -13.296071 6.624370 17.097599
-0.834000 0.274407 -6.357950 -19.022708
0.417000 0.748381 -5.737885 -18.468536
0.417000 -0.217664 -5.807285 -19.631698
-0.834000 -24.103929 -2.914279 15.682970
0.417000 -24.157593 -2.036520 15.304968
0.417000 -24.703075 -3.440231 15.153218
-0.834000 -27.764280 -16.700469 -6.714135
0.417000 -27.718202 -16.413140 -5.802247
0.417000 -28.473361 -16.181200 -7.093336
-0.834000 0.520909 -16.584375 14.302454
0.417000 -0.053238 -17.101263 13.737286
0.417000 0.094376 -15.729352 14.359424
-0.834000 28.877197 -11.838931 -1.758997
0.417000 29.199082 -12.655159 -2.141614
0.417000 29.583951 -11.549932 -1.181751
-0.834000 20.518749 13.796564 -12.462577
0.417000 20.748209 13.721859 -13.388858
0.417000 21.053737 13.131762 -12.028924
-0.834000 -2.643249 8.488695 1.289230
0.417000 -3.334035 7.873751 1.042470
0.417000 -2.129116 8.604597 0.490191
-0.834000 12.691515 -18.308467 -12.164208
0.417000 12.166503 -17.550228 -12.420460
0.417000 12.048872 -18.964938 -11.895358
-0.834000 -10.243534 1.083946 -13.962380
0.417000 -11.020848 0.960048 -14.507051
0.417000 -9.614923 0.442034 -14.292566
-0.834000 3.384782 0.508147 -17.544570
0.417000 3.209477 -0.203081 -18.160733
0.417000 2.518111 0.793394 -17.255171
-0.834000 15.636330 -16.738464 3.892986
0.417000 15.233283 -15.909487 4.151010
0.417000 16.563907 -16.529632 3.782441
-0.834000 8.878392 11.861977 -20.639709
0.417000 8.341959 11.680586 -19.867981
0.417000 8.503766 12.661550 -21.009259
-0.834000 37.833730 -1.541537 4.582736
0.417000 37.568077 -0.627234 4.484172
0.417000 38.007542 -1.838086 3.689383
-0.834000 0.363328 9.903858 16.587858
0.417000 0.145955 9.018160 16.297139
0.417000 1.109658 9.786612 17.175622
-0.834000 -39.231058 -5.843508 -4.766342
0.417000 -38.659457 -5.998777 -5.518272
0.417000 -40.109079 -6.051156 -5.086026
-0.834000 3.705599 3.607501 -17.938852
0.417000 3.663783 2.671193 -18.133267
0.417000 4.632005 3.830090 -18.030827
-0.834000 13.855506 -26.316723 20.562259
0.417000 14.762732 -26.058053 20.400188
0.417000 13.922178 -27.176237 20.978216
-0.834000 -31.970406 -20.230493 -1.012630
0.417000 -31.062596 -20.201730 -1.314755
0.417000 -32.183918 -21.163142 -0.984143
-0.834000 -31.873228 -4.907613 8.103020
0.417000 -32.376838 -5.649561 7.768162
0.417000 -31.857279 -4.282406 7.378386
-0.834000 -23.283308 2.981908 12.825891
0.417000 -22.931680 3.813132 12.507056
0.417000 -24.227073 3.049848 12.681235
-0.834000 29.793350 19.688142 2.485575
0.417000 30.661024 19.303867 2.610902
0.417000 29.274844 18.985897 2.092846
-0.834000 -36.610056 -10.846052 -6.085682
0.417000 -35.983513 -11.388079 -5.606216
0.417000 -37.460190 -11.248319 -5.907674
-0.834000 -15.012668 0.566625 22.150439
0.417000 -14.195877 0.761291 22.609998
0.417000 -15.340408 -0.228400 22.570855
-0.834000 -1.930961 17.386390 5.039320
0.417000 -1.679934 17.917150 4.283337
0.417000 -2.563573 17.927159 5.512185
-0.834000 5.597973 12.412263 9.761021
0.417000 6.036180 12.056933 8.987748
0.417000 5.688095 11.727154 10.423393
-0.834000 14.250438 -24.130998 17.909136
0.417000 13.784859 -23.419542 18.348792
0.417000 14.745938 -24.560064 18.606711
-0.834000 2.619232 -21.530576 13.849194
0.417000 2.569028 -22.193095 14.538242
0.417000 3.508886 -21.609908 13.505021
-0.834000 -26.302260 -14.831261 -10.887869
0.417000 -25.693352 -15.543578 -10.692741
0.417000 -26.233597 -14.710139 -11.834888
-0.834000 -36.625569 10.024924 -5.026363
0.417000 -36.955902 9.928542 -4.133155
0.417000 -37.401902 10.227838 -5.548249
-0.834000 -21.425455 -15.149723 4.598325
0.417000 -21.537502 -15.333048 5.531102
0.417000 -21.361700 -16.013336 4.190466
-0.834000 -3.792100 -5.830095 36.061766
0.417000 -4.459139 -5.428825 35.504729
0.417000 -3.621158 -6.680151 35.656294
-0.834000 12.728736 10.835786 -20.900370
0.417000 13.394737 10.156429 -21.005957
0.417000 13.226977 11.635456 -20.731524
-0.834000 -41.855695 2.163879 -7.244049
0.417000 -41.276503 1.402016 -7.262349
0.417000 -42.568339 1.908949 -6.658063
-0.834000 17.427333 28.784565 3.644550
0.417000 16.755719 28.127334 3.462316
0.417000 18.081754 28.654977 2.958131
-0.834000 18.578138 20.473398 -10.424792
0.417000 18.622364 19.877071 -11.172233
0.417000 19.051968 20.019488 -9.727884
-0.834000 -7.347451 -22.584681 5.422443
0.417000 -7.169316 -22.575706 6.362883
0.417000 -6.627698 -23.091992 5.047171
-0.834000 13.134908 -9.388694 -18.785819
0.417000 13.811202 -9.030951 -18.210593
0.417000 12.819148 -8.633876 -19.282575
-0.834000 -37.435778 -5.626229 3.248343
0.417000 -36.824918 -6.250473 2.856682
0.417000 -38.092792 -6.172550 3.679727
-0.834000 -31.231003 -14.841516 -11.147299
0.417000 -30.755219 -14.211822 -10.605688
0.417000 -30.631742 -15.582719 -11.235269
-0.834000 2.039021 -5.993058 -27.999556
0.417000 2.319651 -5.255899 -27.457270
0.417000 2.631421 -6.705758 -27.760078
-0.834000 -7.867810 1.880470 -9.191473
0.417000 -7.518505 0.989344 -9.202284
0.417000 -8.374731 1.948854 -10.000537
-0.834000 -13.450299 -9.188324 -10.191534
0.417000 -14.406453 -9.185790 -10.236304
0.417000 -13.220998 -10.101620 -10.019651
-0.834000 -32.861319 -14.788022 -7.445940
0.417000 -32.653357 -13.918992 -7.789121
0.417000 -33.070158 -15.308250 -8.221815
-0.834000 -6.149186 -21.645447 12.115949
0.417000 -6.572437 -22.323751 12.642252
0.417000 -5.555246 -22.125698 11.539041
-0.834000 -26.727604 16.136613 18.487547
0.417000 -26.536299 16.882587 17.919078
0.417000 -25.998759 15.532954 18.343973
-0.834000 -12.148884 -20.052061 5.397246
0.417000 -11.877811 -19.605499 6.199328
0.417000 -12.025443 -20.982010 5.587458
-0.834000 -10.690417 6.161772 15.180997
0.417000 -11.445586 5.669160 14.859618
0.417000 -9.952528 5.559996 15.082901
-0.834000 -15.479066 -3.710827 -17.827577
0.417000 -15.832414 -4.204054 -17.087237
0.417000 -14.536105 -3.871982 -17.794560
-0.834000 -14.134545 -12.669376 4.560792
0.417000 -13.326466 -12.162702 4.480049
0.417000 -14.549273 -12.333786 5.355532
-0.834000 33.713744 15.986301 3.672885
0.417000 34.390451 15.567969 4.205140
0.417000 33.366793 15.279895 3.128050
-0.834000 13.821893 -3.274532 -27.082672
0.417000 14.122852 -3.081926 -27.970679
0.417000 14.494533 -3.852071 -26.721794
-0.834000 -14.977805 22.185380 -2.061499
0.417000 -15.032529 22.234038 -1.107105
0.417000 -14.073854 21.923726 -2.236539
-0.834000 -12.075916 16.491161 -9.178662
0.417000 -13.007154 16.391250 -8.981087
0.417000 -11.696056 16.839954 -8.372263
-0.834000 35.487654 -7.953226 10.696694
0.417000 36.152693 -7.919596 11.384316
0.417000 34.942710 -8.705666 10.927123
-0.834000 -5.506010 -13.662741 -20.656752
0.417000 -6.420053 -13.387077 -20.725795
0.417000 -5.448251 -14.088694 -19.801499
-0.834000 28.480055 -6.493058 -14.401122
0.417000 27.623415 -6.644317 -14.001728
0.417000 28.735935 -7.347012 -14.749729
-0.834000 -33.609295 -13.625896 -10.233442
0.417000 -32.794217 -13.202535 -9.963923
0.417000 -33.327659 -14.415202 -10.695943
-0.834000 27.019849 -12.415295 12.530286
0.417000 26.398070 -11.707639 12.360442
0.417000 27.166370 -12.816161 11.673505
-0.834000 19.526605 -18.111524 -9.781483
0.417000 19.031294 -17.462741 -9.281506
0.417000 19.778457 -18.770884 -9.134919
-0.834000 -6.404785 -24.105720 -4.176634
0.417000 -5.553097 -23.752023 -4.433056
0.417000 -6.994473 -23.847526 -4.885032
-0.834000 -24.683684 16.830311 15.463946
0.417000 -24.704667 15.883029 15.599792
0.417000 -24.924807 17.199511 16.313523
-0.834000 -27.748487 -23.826342 -1.040385
0.417000 -28.532935 -23.546733 -1.512280
0.417000 -28.080461 -24.363181 -0.320785
-0.834000 -34.946472 10.570035 -11.302824
0.417000 -34.386588 11.228260 -11.714532
0.417000 -35.505761 10.253693 -12.012301
-0.834000 6.416603 -12.516895 17.809728
0.417000 7.138715 -12.217686 17.257228
0.417000 5.731852 -11.859667 17.685637
-0.834000 21.383241 24.812029 -3.921324
0.417000 21.638158 25.713864 -3.726556
0.417000 20.822747 24.883117 -4.694000
-0.834000 -16.130170 -6.783465 10.389689
0.417000 -16.589182 -7.405884 10.953720
0.417000 -15.205656 -6.897181 10.610108
-0.834000 0.874699 11.616283 14.564935
0.417000 0.754920 11.075885 15.345867
0.417000 1.445010 11.096121 13.998890
-0.834000 13.466103 -16.758838 -19.856283
0.417000 14.100157 -17.283113 -19.367050
0.417000 13.028174 -16.229331 -19.189898
-0.834000 18.017126 -13.888975 13.739308
0.417000 17.933161 -14.016849 14.684205
0.417000 18.835780 -13.404022 13.635060
-0.834000 3.817595 4.172586 18.158606
0.417000 4.498543 3.519280 18.318970
0.417000 3.016552 3.771276 18.495529
-0.834000 28.697916 -0.730421 -16.042186
0.417000 29.601188 -0.563424 -16.311351
0.417000 28.249869 0.104822 -16.175801
-0.834000 -39.141700 3.481686 3.616619
0.417000 -39.092093 3.594742 4.565823
0.417000 -38.291940 3.113540 3.374526
-0.834000 -10.301315 20.630581 3.887677
0.417000 -10.427864 20.074425 4.656383
0.417000 -10.474295 21.517715 4.202801
-0.834000 -33.111591 9.204638 10.507792
0.417000 -33.074328 9.911124 11.152553
0.417000 -32.300029 9.293386 10.008069
-0.834000 21.586697 8.112060 -19.902331
0.417000 20.971876 8.504122 -20.522419
0.417000 21.460247 7.168681 -20.003695
-0.834000 33.705903 8.005436 -10.646053
0.417000 33.922708 7.122719 -10.946123
0.417000 33.872762 8.564178 -11.405130
-0.834000 -8.690411 -18.718039 2.007498
0.417000 -8.347452 -19.507070 2.427070
0.417000 -9.414791 -19.030585 1.465440
-0.834000 -12.181057 -14.763522 -12.110944
0.417000 -11.273716 -14.919490 -11.848958
0.417000 -12.192861 -14.941872 -13.051307
-0.834000 -6.476640 -12.078902 14.676874
0.417000 -5.990826 -11.916785 13.868211
0.417000 -5.812359 -12.049214 15.365409
-0.834000 9.044312 -9.911964 -17.123654
0.417000 9.773421 -10.175603 -16.562293
0.417000 8.810127 -9.036126 -16.816567
-0.834000 -5.603885 -4.158046 26.968496
0.417000 -6.315356 -3.521152 26.902182
0.417000 -5.895230 -4.898822 26.436889
-0.834000 12.525620 -1.204947 -19.487550
0.417000 13.309151 -0.992537 -19.994690
0.417000 12.527996 -2.160532 -19.432046
-0.834000 0.486655 -1.902807 -18.908916
0.417000 -0.320756 -1.808980 -19.414404
0.417000 1.111607 -2.285608 -19.524652
-0.834000 30.021152 16.669974 -5.630661
0.417000 30.162786 16.816221 -6.565959
0.417000 30.368871 17.456302 -5.209932
-0.834000 -32.113681 4.714215 10.057436
0.417000 -32.412978 3.842619 9.798631
0.417000 -31.621882 5.033080 9.300673
-0.834000 1.624959 4.826808 30.306929
0.417000 0.898369 5.178476 29.792511
0.417000 1.912259 5.561501 30.849068
-0.834000 0.723254 -14.690367 -16.921792
0.417000 0.927853 -15.481540 -17.420218
0.417000 0.729155 -14.974837 -16.007860
-0.834000 -41.695345 1.158565 -15.266496
0.417000 -41.818364 2.101688 -15.158685
0.417000 -40.937826 1.080588 -15.846424
-0.834000 3.389312 -9.968559 22.400724
0.417000 3.633459 -9.296174 21.764705
0.417000 3.750673 -9.656119 23.230202
-0.834000 -7.076976 18.667166 14.488344
0.417000 -7.449945 19.441960 14.908838
0.417000 -7.251720 17.953927 15.102335
-0.834000 -16.917062 -1.039195 9.667664
0.417000 -17.466580 -1.797163 9.468314
0.417000 -17.354497 -0.613514 10.405009
-0.834000 -33.372814 1.587752 -15.446937
0.417000 -34.136785 1.869331 -15.950221
0.417000 -33.661555 1.620286 -14.534906
-0.834000 -2.009543 8.441254 -1.513519
0.417000 -1.121286 8.152000 -1.304775
0.417000 -1.932394 9.388508 -1.627494
-0.834000 -4.929250 -22.340225 7.927081
0.417000 -4.039442 -22.619518 7.711508
0.417000 -5.087831 -22.698648 8.800364
-0.834000 23.009105 -1.744223 21.002368
0.417000 23.069164 -2.410493 21.686991
0.417000 22.454283 -1.061860 21.380239
-0.834000 -40.514432 7.107699 -7.428700
0.417000 -39.993456 7.456115 -8.152181
0.417000 -41.410919 7.094133 -7.763903
-0.834000 -0.729272 -17.925573 12.239048
0.417000 -1.637537 -17.843225 11.948351
0.417000 -0.214820 -17.880484 11.433108
-0.834000 3.012895 13.540169 -4.207022
0.417000 2.579112 12.763632 -4.560657
0.417000 3.001044 13.410186 -3.258763
-0.834000 9.698188 9.099543 13.835791
0.417000 9.279976 9.325989 13.005099
0.417000 10.249574 8.345066 13.628504
-0.834000 39.623328 4.163416 0.650797
0.417000 40.287869 3.936525 1.301288
0.417000 40.123729 4.459321 -0.109644
-0.834000 4.204152 12.255933 14.307420
0.417000 3.745541 11.582486 13.805048
0.417000 4.229100 13.014483 13.724146
-0.834000 5.175400 -23.096222 5.308713
0.417000 5.575260 -23.670655 4.655745
0.417000 4.244971 -23.319945 5.286871
-0.834000 -19.869883 16.261330 -9.937316
0.417000 -19.409489 16.491904 -10.744225
0.417000 -19.258700 16.493428 -9.238157
-0.834000 -1.161190 1.668807 35.725420
0.417000 -1.016225 1.003063 35.053111
0.417000 -0.452562 2.298979 35.595211
-0.834000 20.401044 -12.542810 13.433430
0.417000 20.685750 -12.991367 12.637205
0.417000 20.924610 -11.741854 13.457351
-0.834000 28.367901 -12.906557 0.922536
0.417000 29.022661 -13.402626 0.431168
0.417000 27.911525 -13.565286 1.446017
-0.834000 -12.939727 23.095301 5.088761
0.417000 -12.374461 23.791309 5.423844
0.417000 -12.830977 22.377338 5.712406
-0.834000 -15.461680 -12.373913 9.844858
0.417000 -15.888838 -13.040337 9.306664
0.417000 -14.585532 -12.723197 10.007954
-0.834000 -27.966848 2.931250 -18.981073
0.417000 -27.243049 3.475291 -19.291497
0.417000 -28.662602 3.554604 -18.772299
-0.834000 21.320337 16.052719 -10.734099
0.417000 21.278997 15.321329 -11.350206
0.417000 20.704716 15.816487 -10.040243
-0.834000 27.067808 -15.159772 1.725677
0.417000 26.511799 -15.475147 1.013202
0.417000 26.509635 -15.202802 2.502097
-0.834000 11.816689 0.739249 20.361326
0.417000 11.248128 0.240055 19.775001
0.417000 12.310801 1.317866 19.780565
-0.834000 8.102792 -25.216425 16.351871
0.417000 7.694431 -24.369732 16.532368
0.417000 7.425069 -25.717285 15.897926
-0.834000 -3.014148 -18.638946 -16.085828
0.417000 -2.718782 -18.334983 -15.227576
0.417000 -3.713731 -19.262622 -15.891304
-0.834000 -4.482589 3.659054 -16.468537
0.417000 -5.316983 4.095555 -16.296788
0.417000 -4.723104 2.855564 -16.929818
-0.834000 8.063607 0.925287 14.177430
0.417000 8.574644 1.551813 13.665051
0.417000 7.895735 1.373998 15.006113
-0.834000 8.534680 -19.597989 20.875039
0.417000 9.209780 -18.980146 20.594433
0.417000 7.961431 -19.084277 21.444003
-0.834000 22.061641 -7.811433 25.822842
0.417000 22.355092 -8.642722 25.449914
0.417000 22.351475 -7.842353 26.734583
-0.834000 -10.666312 8.778342 15.771259
0.417000 -10.788313 7.843013 15.608452
0.417000 -11.524498 9.165480 15.598418
-0.834000 3.443528 -2.238111 -18.809495
0.417000 2.812962 -2.958207 -18.818188
0.417000 4.255089 -2.634223 -18.492155
-0.834000 -3.285143 7.496926 24.659021
0.417000 -2.781195 8.097377 24.109726
0.417000 -2.637340 6.875672 24.991623
-0.834000 30.219228 19.240030 -1.751202
0.417000 30.660578 18.949281 -2.549268
0.417000 29.699869 18.484574 -1.475926
-0.834000 6.761559 -1.014473 27.416903
0.417000 7.141970 -0.339212 27.978634
0.417000 5.822690 -0.976976 27.599511
-0.834000 15.388568 -11.682913 -19.268043
0.417000 15.508235 -10.788101 -18.949891
0.417000 15.225483 -12.198200 -18.478034
-0.834000 -38.634535 2.834095 -18.673457
0.417000 -38.876937 2.470229 -17.821943
0.417000 -37.777854 3.235327 -18.527366
-0.834000 -29.364284 -9.938589 -14.488899
0.417000 -29.475397 -10.102681 -15.425361
0.417000 -28.463215 -10.203750 -14.304531
-0.834000 4.266583 -20.085696 -17.452782
0.417000 4.580150 -20.989083 -17.495183
0.417000 4.880375 -19.593292 -17.997792
-0.834000 -15.464242 13.946037 -8.204454
0.417000 -15.533175 13.979468 -7.250325
0.417000 -15.460223 14.863728 -8.476596
-0.834000 14.317807 -16.014327 9.229314
0.417000 14.467302 -16.821477 9.721644
0.417000 14.282489 -16.294670 8.314767
-0.834000 14.342634 -24.598845 -1.837471
0.417000 15.223796 -24.226019 -1.865450
0.417000 13.994621 -24.457335 -2.717870
-0.834000 -7.126823 -19.139913 12.029229
0.417000 -6.789031 -20.032962 12.097084
0.417000 -6.515961 -18.696888 11.440317
-0.834000 -36.327137 10.262726 4.819406
0.417000 -37.013753 10.191300 4.156311
0.417000 -35.760867 9.507610 4.660131
-0.834000 -23.482736 22.191586 10.472319
0.417000 -24.002222 21.976979 11.247114
0.417000 -23.856673 21.651502 9.776106
-0.834000 12.300122 17.830878 -2.188509
0.417000 11.455245 18.228838 -2.398388
0.417000 12.600744 18.302653 -1.411796
-0.834000 -36.687142 0.872289 -2.348837
0.417000 -37.039968 0.194137 -1.772767
0.417000 -36.314133 0.389654 -3.086512
-0.834000 18.452148 -6.931159 -22.548240
0.417000 18.910582 -6.966459 -21.708704
0.417000 17.525865 -7.005419 -22.318638
-0.834000 -20.046494 -9.579648 -5.257972
0.417000 -20.104119 -9.999150 -4.399524
0.417000 -19.305497 -10.009276 -5.685248
-0.834000 8.408729 -21.981418 8.541138
0.417000 8.374695 -21.026316 8.487745
0.417000 9.299960 -22.204707 8.272655
-0.834000 2.421730 -8.178667 25.704670
0.417000 2.225951 -7.249999 25.580245
0.417000 3.247009 -8.313947 25.238993
-0.834000 -8.563189 -0.635195 -14.918245
0.417000 -8.103294 -1.418559 -14.616473
0.417000 -8.952497 -0.892983 -15.753841
-0.834000 -4.391193 -0.517950 24.604234
0.417000 -5.152877 -0.028607 24.293416
0.417000 -3.648513 0.061443 24.434037
-0.834000 27.864784 5.291126 16.198737
0.417000 28.204861 4.693350 16.864502
0.417000 26.944456 5.045624 16.104064
-0.834000 -4.349787 -11.638695 30.928718
0.417000 -4.242163 -12.572008 30.745475
0.417000 -5.040750 -11.602590 31.590156
-0.834000 -8.454398 18.210094 5.626003
0.417000 -9.282347 18.690230 5.611968
0.417000 -7.907898 18.693115 6.245890
-0.834000 -32.396437 4.403903 12.689331
0.417000 -33.183610 4.901611 12.910417
0.417000 -32.307215 4.505323 11.741711
-0.834000 -25.146062 16.865974 12.253091
0.417000 -24.861238 15.954481 12.187604
0.417000 -24.476550 17.288025 12.791471
-0.834000 -32.625001 -9.725888 -9.078541
0.417000 -33.566995 -9.879650 -9.150876
0.417000 -32.300527 -10.464811 -8.563818
-0.834000 17.122740 5.947115 -25.930744
0.417000 16.876669 5.198529 -26.474162
0.417000 17.375280 5.561412 -25.091883
-0.834000 -0.833684 -8.775528 -19.477309
0.417000 -0.532838 -7.869420 -19.545831
0.417000 -1.037650 -9.028904 -20.377548
-0.834000 -21.715540 -7.821982 13.079476
0.417000 -22.087651 -8.504352 13.638164
0.417000 -22.259366 -7.052291 13.246995
-0.834000 -15.802656 -16.042099 1.805162
0.417000 -15.576472 -16.791043 1.253660
0.417000 -16.748981 -15.944158 1.699756
-0.834000 34.016915 11.642081 4.034814
0.417000 33.528566 12.422325 4.297431
0.417000 34.757358 11.607840 4.640464
-0.834000 -25.479569 6.355967 -11.075970
0.417000 -25.259906 5.812128 -11.832421
0.417000 -25.870220 5.747428 -10.448831
-0.834000 -16.731700 -13.962852 -5.505913
0.417000 -17.461432 -13.355007 -5.386601
0.417000 -16.719635 -14.140958 -6.446321
-0.834000 -0.986030 -7.442031 -26.558429
0.417000 -0.495064 -7.954896 -27.200418
0.417000 -0.449542 -6.662625 -26.413683
-0.834000 -26.331660 19.021575 8.366522
0.417000 -25.661691 18.339311 8.323050
0.417000 -26.755543 18.996025 7.508674
-0.834000 0.925781 8.469637 -20.141822
0.417000 0.694294 7.995679 -20.940576
0.417000 1.549361 9.135859 -20.430836
-0.834000 19.603051 25.636257 4.475724
0.417000 19.190427 26.123033 5.189181
0.417000 19.974949 24.861827 4.897843
-0.834000 -23.286674 23.180752 5.314911
0.417000 -23.161684 23.269906 4.370105
0.417000 -24.208873 22.943866 5.413210
-0.834000 24.866081 1.842199 16.567963
0.417000 24.076169 1.694199 16.047996
0.417000 25.573975 1.476349 16.037607
-0.834000 11.068644 -23.568322 -5.188499
0.417000 10.425075 -23.947355 -4.589846
0.417000 11.905675 -23.668603 -4.735119
-0.834000 14.165581 -1.495433 -23.953583
0.417000 14.595391 -2.339731 -24.090199
0.417000 14.472782 -1.206548 -23.094277
-0.834000 34.618546 -1.953991 -6.967922
0.417000 33.733384 -1.590216 -6.948249
0.417000 34.791538 -2.113108 -7.895817
-0.834000 -41.647584 2.965222 -11.403441
0.417000 -41.192783 2.141119 -11.229526
0.417000 -42.388072 2.717874 -11.957275
-0.834000 -25.895403 16.762150 -7.078388
0.417000 -26.832142 16.920023 -6.960767
0.417000 -25.846443 15.886946 -7.462901
-0.834000 12.356297 -25.607383 16.898635
0.417000 13.197067 -25.191120 17.088519
0.417000 11.854699 -24.934831 16.437867
-0.834000 -1.941932 19.060090 -14.292402
0.417000 -1.646255 18.422051 -14.941794
0.417000 -2.836739 18.792003 -14.083388
-0.834000 -3.679765 -17.148445 19.098235
0.417000 -4.058558 -16.276555 19.210301
0.417000 -2.986217 -17.026736 18.449848
-0.834000 2.437200 -9.876986 16.482744
0.417000 1.859677 -9.139172 16.286974
0.417000 1.968717 -10.377095 17.151058
-0.834000 34.872063 14.708542 -0.352123
0.417000 33.936676 14.653475 -0.156537
0.417000 35.224345 13.861824 -0.077909
-0.834000 -23.988748 -7.059644 8.309584
0.417000 -23.321635 -7.658639 8.644840
0.417000 -23.556430 -6.205836 8.290981
-0.834000 1.331546 -19.307558 -17.229463
0.417000 2.142993 -19.602697 -17.642591
0.417000 1.239760 -18.395826 -17.506144
-0.834000 17.806880 13.961396 8.474124
0.417000 18.076584 14.879665 8.457635
0.417000 18.041393 13.658601 9.351367
-0.834000 30.944080 21.423468 7.989833
0.417000 31.545803 22.134038 8.211758
0.417000 30.187327 21.862827 7.601864
-0.834000 -18.447090 17.568597 11.032695
0.417000 -17.708189 17.358594 10.461604
0.417000 -18.279874 18.466071 11.320465
-0.834000 0.747192 -23.045542 -4.585893
0.417000 -0.173120 -23.187532 -4.364303
0.417000 0.924058 -22.146280 -4.309705
-0.834000 1.428843 -14.123274 -21.027469
0.417000 1.704617 -14.834242 -20.448935
0.417000 1.709908 -14.401181 -21.899249
-0.834000 -13.423338 3.069243 17.653374
0.417000 -12.485396 3.249993 17.591490
0.417000 -13.827871 3.693977 17.051466
-0.834000 -5.937381 -13.149422 19.715532
0.417000 -5.618533 -13.633632 20.477181
0.417000 -6.890977 -13.190464 19.787645
-0.834000 19.868211 8.221907 14.563035
0.417000 20.467717 8.886353 14.902653
0.417000 19.010066 8.478635 14.900537
-0.834000 2.995437 12.840326 11.096064
0.417000 3.633042 13.297886 10.548039
0.417000 2.988024 11.944811 10.758086
-0.834000 -12.794475 10.183056 15.033517
0.417000 -12.921236 11.123834 14.910621
0.417000 -13.427518 9.776737 14.441575
-0.834000 -40.794857 0.237303 -11.554010
0.417000 -41.102419 -0.061066 -12.409942
0.417000 -41.064306 -0.453392 -10.948565
-0.834000 14.092468 22.700848 -7.784440
0.417000 13.181723 22.988355 -7.720224
0.417000 14.404006 23.074436 -8.608826
-0.834000 -30.367033 16.752525 -2.665580
0.417000 -30.008399 17.619074 -2.473981
0.417000 -29.616317 16.162461 -2.598625
-0.834000 -3.869770 21.078882 1.707186
0.417000 -4.466602 21.824051 1.776114
0.417000 -3.054114 21.455100 1.376447
-0.834000 11.758471 14.734867 -16.613636
0.417000 12.557092 15.102378 -16.992278
0.417000 11.810418 14.956148 -15.683815
-0.834000 36.653307 -4.128877 7.989743
0.417000 37.028049 -4.479355 8.797806
0.417000 36.208793 -4.875538 7.588324
-0.834000 28.598315 -15.968980 9.127054
0.417000 29.408385 -16.394282 9.408359
0.417000 28.369635 -16.407547 8.307542
-0.834000 20.584395 11.644875 -5.464008
0.417000 20.356572 11.260382 -6.310468
0.417000 21.380060 12.148419 -5.636045
-0.834000 -24.622782 20.976005 -6.786350
0.417000 -24.023801 21.438757 -7.372281
0.417000 -24.924550 20.224689 -7.296931
-0.834000 -31.794077 13.636857 -3.508157
0.417000 -32.407552 14.189077 -3.992850
0.417000 -31.600036 14.134459 -2.713821
-0.834000 25.828230 23.759399 3.373774
0.417000 24.982430 24.059690 3.041096
0.417000 26.042526 22.999692 2.832337
-0.834000 -35.283552 -14.177906 2.298845
0.417000 -35.758988 -14.718335 1.667871
0.417000 -35.799842 -14.237932 3.102631
-0.834000 -15.786845 17.473528 14.617465
0.417000 -16.457481 16.793368 14.555384
0.417000 -15.068702 17.152281 14.072211
-0.834000 23.254202 21.294104 -4.358317
0.417000 24.082135 20.941759 -4.031804
0.417000 23.036667 20.739400 -5.107459
-0.834000 6.058698 10.166639 -19.996021
0.417000 6.772076 9.622267 -19.662896
0.417000 5.584964 10.446325 -19.212702
-0.834000 -6.668969 -16.557424 17.063123
0.417000 -7.508376 -16.558341 16.603102
0.417000 -6.823842 -17.087203 17.845157
-0.834000 -5.805961 6.777037 -14.341928
0.417000 -6.279429 6.108145 -14.836537
0.417000 -6.491754 7.342115 -13.986114
-0.834000 9.363592 17.057495 -4.776402
0.417000 10.164003 16.559163 -4.611340
0.417000 9.330021 17.698755 -4.066549
-0.834000 -4.488420 18.255560 -14.450048
0.417000 -4.743174 17.898059 -15.300651
0.417000 -5.170671 17.954810 -13.849789
-0.834000 21.178390 -9.050807 -14.037928
0.417000 22.008189 -9.311804 -13.638491
0.417000 20.711975 -8.589012 -13.341198
-0.834000 12.485942 -1.044729 -26.417403
0.417000 12.776146 -1.912508 -26.698424
0.417000 13.164800 -0.750118 -25.810294
-0.834000 -12.047696 15.062700 17.648711
0.417000 -11.633492 14.235194 17.893478
0.417000 -12.922040 14.813530 17.349274
-0.834000 35.549879 -5.294874 1.535095
0.417000 34.761409 -4.956339 1.110906
0.417000 35.516788 -4.937350 2.422404
-0.834000 5.731620 26.242723 -4.645927
0.417000 6.325876 25.609617 -5.048758
0.417000 5.122333 25.708649 -4.136257
-0.834000 3.745207 5.719088 -20.743753
0.417000 4.325550 5.492556 -20.017036
0.417000 4.264131 6.310017 -21.289423
-0.834000 28.359099 12.848268 -12.698723
0.417000 27.708831 13.400155 -12.264206
0.417000 29.176109 13.342415 -12.631281
-0.834000 -9.677694 -1.696814 -17.161837
0.417000 -10.616194 -1.793257 -17.000113
0.417000 -9.608375 -1.583868 -18.109818
-0.834000 -20.464540 -5.688419 10.162140
0.417000 -20.666914 -5.074932 10.868471
0.417000 -20.319225 -5.132652 9.396479
-0.834000 7.756159 6.744237 22.784670
0.417000 8.324665 6.060757 22.429883
0.417000 6.988474 6.737897 22.212955
-0.834000 -2.042567 0.933383 24.436910
0.417000 -2.230972 1.856750 24.269203
0.417000 -1.124901 0.921740 24.708924
-0.834000 18.980159 -11.986370 23.611787
0.417000 18.034207 -12.125451 23.566354
0.417000 19.162890 -11.885983 24.546007
-0.834000 24.958084 5.584283 16.289200
0.417000 24.451725 5.441310 15.489584
0.417000 24.306360 5.835552 16.943687
-0.834000 -11.861127 -12.524256 12.682705
0.417000 -12.528109 -12.342625 13.344807
0.417000 -11.213392 -13.063208 13.136795
-0.834000 -5.600418 20.502272 10.707716
0.417000 -6.512702 20.579242 10.987060
0.417000 -5.623706 19.877184 9.983177
-0.834000 8.700106 -2.887605 24.886623
0.417000 7.936492 -2.858139 24.310211
0.417000 8.351655 -3.172433 25.731421
-0.834000 -33.452814 -5.473291 4.508357
0.417000 -33.064678 -6.329301 4.327159
0.417000 -34.274858 -5.673012 4.956236
-0.834000 -26.435644 -1.187077 -16.512353
0.417000 -27.110178 -0.509570 -16.559371
0.417000 -25.996474 -1.030219 -15.676435
-0.834000 -12.900909 3.149912 -10.975998
0.417000 -12.697833 2.246283 -11.217766
0.417000 -12.130200 3.649128 -11.246220
-0.834000 20.634330 23.697919 6.434961
0.417000 21.455647 23.468640 6.000109
0.417000 20.897807 23.980973 7.310571
-0.834000 37.950475 -1.860149 7.350970
0.417000 37.573845 -2.722217 7.527672
0.417000 37.569898 -1.599879 6.512133
-0.834000 1.394374 5.768611 18.620616
0.417000 2.094674 5.994077 18.008262
0.417000 1.494849 4.827465 18.763383
-0.834000 -21.966419 -11.794023 9.574084
0.417000 -22.616353 -11.455226 10.189750
0.417000 -22.311704 -11.565029 8.711196
-0.834000 5.235708 -23.482285 -7.721372
0.417000 5.900169 -22.796403 -7.786927
0.417000 4.780645 -23.297164 -6.899859
-0.834000 -4.330251 16.524651 11.131872
0.417000 -4.419332 15.591991 10.935818
0.417000 -5.222461 16.867072 11.077685
-0.834000 16.501060 -15.701961 -18.509847
0.417000 16.355918 -14.923357 -17.972315
0.417000 16.113430 -16.417047 -18.005236
-0.834000 -3.434186 -24.398032 -2.394090
0.417000 -2.483497 -24.428761 -2.286994
0.417000 -3.568809 -24.404985 -3.341747
-0.834000 -32.793724 -8.084135 4.143752
0.417000 -32.791753 -8.181812 5.095950
0.417000 -32.271710 -8.820997 3.826318
-0.834000 -33.227079 -9.602031 -15.893610
0.417000 -32.486240 -10.000095 -16.350699
0.417000 -33.973051 -9.745746 -16.475930
-0.834000 -27.525307 -3.637158 13.523757
0.417000 -27.335722 -3.609004 12.585944
0.417000 -26.705702 -3.925755 13.925245
-0.834000 -13.687494 24.015136 11.954307
0.417000 -13.135342 23.391378 11.482836
0.417000 -13.781612 23.638149 12.829096
-0.834000 -2.868167 -0.248642 27.476502
0.417000 -3.108806 -0.815824 26.743956
0.417000 -3.319710 -0.627161 28.230867
-0.834000 16.941994 7.838710 -22.061638
0.417000 16.863883 7.789195 -23.014359
0.417000 16.750947 6.950868 -21.759195
-0.834000 11.800703 -16.562528 10.740415
0.417000 12.029428 -16.116989 9.924687
0.417000 12.433775 -17.277231 10.808612
-0.834000 25.338215 25.222704 -1.571706
0.417000 25.306000 24.276128 -1.710235
0.417000 26.164978 25.369517 -1.112204
-0.834000 9.629822 20.595207 -12.532483
0.417000 10.395980 20.024043 -12.477655
0.417000 9.273135 20.603406 -11.644261
-0.834000 -31.940439 -1.142373 7.989853
0.417000 -31.793077 -1.835398 7.346250
0.417000 -32.754411 -0.724086 7.709283
-0.834000 1.026740 15.447398 -16.337764
0.417000 0.198102 15.832267 -16.623179
0.417000 1.641644 16.180932 -16.330625
-0.834000 -15.253858 4.533197 15.568669
0.417000 -15.999925 3.984355 15.810292
0.417000 -15.472824 5.399583 15.911680
-0.834000 15.815529 18.123007 -3.116658
0.417000 15.066185 18.342237 -3.670429
0.417000 15.691509 18.649008 -2.326610
-0.834000 -27.209610 1.599186 20.793356
0.417000 -27.108967 2.143712 20.012591
0.417000 -27.082044 2.203326 21.524775
-0.834000 7.866339 -23.504968 6.275702
0.417000 6.924401 -23.625143 6.396285
0.417000 8.062352 -22.682790 6.724951
-0.834000 -7.677372 -22.051241 -6.339685
0.417000 -7.814548 -22.031220 -7.286789
0.417000 -7.523533 -21.137243 -6.100581
-0.834000 0.086993 -25.210405 7.899404
0.417000 0.619131 -24.449276 8.131226
0.417000 -0.801626 -24.970336 8.162012
-0.834000 -31.051111 10.044117 15.368288
0.417000 -31.240246 9.117060 15.223287
0.417000 -31.899291 10.430307 15.586642
-0.834000 -15.267237 -4.005763 12.551617
0.417000 -16.218563 -4.106435 12.584386
0.417000 -14.983536 -4.113878 13.459394
-0.834000 23.494036 -17.497744 2.308214
0.417000 23.743205 -16.576129 2.377300
0.417000 22.932841 -17.536719 1.533767
-0.834000 -14.294886 -2.568314 17.724399
0.417000 -14.454105 -1.725889 18.150068
0.417000 -13.826261 -3.083641 18.380953
-0.834000 0.379120 21.007501 -1.314465
0.417000 1.152060 20.463226 -1.464613
0.417000 0.531394 21.790814 -1.843111
-0.834000 -21.734752 20.720691 4.120331
0.417000 -21.684639 21.036297 3.218048
0.417000 -22.465044 21.206384 4.503749
-0.834000 -5.555196 20.271801 -12.044195
0.417000 -5.933376 19.392675 -12.062741
0.417000 -6.290650 20.853052 -12.237779
-0.834000 18.138109 -12.931270 -18.553388
0.417000 17.968754 -13.292712 -19.423393
0.417000 17.357031 -13.152127 -18.046069
-0.834000 -11.328172 2.018844 -17.561138
0.417000 -11.462487 1.147775 -17.187733
0.417000 -11.722036 1.969392 -18.432146
-0.834000 -30.460172 13.920369 16.497144
0.417000 -30.082009 14.790784 16.622046
0.417000 -29.704107 13.335217 16.450280
-0.834000 5.990433 6.793149 24.948757
0.417000 6.456475 7.375071 25.549098
0.417000 6.516824 6.802325 24.149345
-0.834000 28.378522 9.325697 -15.322561
0.417000 27.507212 9.721774 -15.309364
0.417000 28.750910 9.594060 -16.162524
-0.834000 5.891740 23.614163 -2.480915
0.417000 5.761540 24.503122 -2.150729
0.417000 6.831875 23.557382 -2.651665
-0.834000 -12.406393 3.309079 -15.557588
0.417000 -12.161304 2.399143 -15.389702
0.417000 -12.308899 3.412642 -16.504161
-0.834000 -11.681918 -15.103945 -14.883784
0.417000 -11.564098 -15.984780 -15.239421
0.417000 -12.305222 -14.686885 -15.478581
-0.834000 5.507209 -0.969088 -23.498147
0.417000 4.596723 -1.008969 -23.205471
0.417000 5.999278 -0.717895 -22.716480
-0.834000 -17.970350 -3.889659 11.818789
0.417000 -18.588785 -3.652346 11.127815
0.417000 -18.521812 -4.193075 12.539942
-0.834000 -31.445667 15.944331 3.116122
0.417000 -32.311945 15.961832 2.709321
0.417000 -31.623041 15.884190 4.054822
-0.834000 -39.342097 -8.131438 0.074134
0.417000 -39.649759 -7.571201 -0.638404
0.417000 -38.389849 -8.140786 -0.022624
-0.834000 14.169870 -3.808852 22.350394
0.417000 13.765379 -3.005042 22.024034
0.417000 13.714574 -3.989263 23.172822
-0.834000 12.880485 8.456537 9.816108
0.417000 12.459525 9.313111 9.743305
0.417000 13.344600 8.346440 8.986227
-0.834000 8.872344 19.109633 3.946152
0.417000 8.303709 19.876876 4.011149
0.417000 8.878611 18.894475 3.013468
-0.834000 -1.859978 6.634396 12.193186
0.417000 -1.385508 6.338853 11.416164
0.417000 -1.954686 7.579040 12.071108
-0.834000 -6.768966 17.689925 10.914991
0.417000 -7.276882 17.420612 10.149663
0.417000 -7.248621 18.438633 11.269410
-0.834000 2.233079 14.931279 8.405556
0.417000 1.646582 15.121920 7.673499
0.417000 1.961937 15.538450 9.094077
-0.834000 -17.614255 15.521768 14.668520
0.417000 -18.523269 15.815588 14.728490
0.417000 -17.626915 14.630906 15.018429
-0.834000 27.965720 -6.960169 13.187852
0.417000 28.844947 -6.603874 13.060385
0.417000 27.802664 -6.865510 14.126298
-0.834000 14.469481 -8.863977 8.233034
0.417000 14.774416 -8.529135 9.076318
0.417000 13.619739 -8.443436 8.101457
-0.834000 -18.506137 -10.350529 -10.656181
0.417000 -17.725004 -9.797337 -10.649779
0.417000 -19.235057 -9.734795 -10.732239
-0.834000 15.839466 -13.448922 9.089663
0.417000 16.377983 -13.565865 8.307000
0.417000 15.336503 -14.260477 9.157777
-0.834000 20.651278 -13.613266 -5.222864
0.417000 20.076075 -14.093351 -5.818596
0.417000 21.159568 -14.293294 -4.780786
-0.834000 -4.816509 -5.269212 21.364066
0.417000 -3.953213 -5.389114 20.968369
0.417000 -4.695756 -4.555817 21.990735
-0.834000 -1.840990 9.670675 -20.186037
0.417000 -1.939180 9.126918 -19.404427
0.417000 -0.929694 9.546492 -20.451265
-0.834000 4.205596 -11.874475 -25.217443
0.417000 4.696275 -11.099465 -24.943896
0.417000 4.361162 -12.514073 -24.522502
-0.834000 27.403528 -7.971896 15.830356
0.417000 26.504754 -8.223686 15.618149
0.417000 27.323761 -7.097072 16.210552
-0.834000 -2.069779 -12.183739 27.698787
0.417000 -2.799947 -11.570684 27.783916
0.417000 -2.022126 -12.619129 28.549904
-0.834000 10.587710 8.414087 -18.377903
0.417000 10.607071 8.054609 -17.490978
0.417000 11.332854 8.005387 -18.818306
-0.834000 37.133213 -0.090760 -5.728513
0.417000 36.406879 0.492813 -5.947845
0.417000 37.199818 -0.042295 -4.774862
-0.834000 4.847662 -24.036318 -2.930773
0.417000 4.356322 -23.534730 -2.280205
0.417000 5.755837 -23.991697 -2.631669
-0.834000 -31.910962 -21.846590 -3.957336
0.417000 -32.050276 -22.726022 -4.308654
0.417000 -31.241401 -21.961361 -3.282984
-0.834000 -15.790137 1.446838 8.521706
0.417000 -16.267870 1.758172 9.290523
0.417000 -15.575937 0.536401 8.725293
-0.834000 8.096072 0.669998 -24.896817
0.417000 8.250069 1.614687 -24.888257
0.417000 7.151151 0.580229 -24.773147
-0.834000 -0.852570 5.869673 22.814285
0.417000 -0.717387 6.321170 21.981157
0.417000 -0.774092 6.557732 23.475080
-0.834000 -0.814013 6.185094 29.923253
0.417000 -1.706324 6.531373 29.933910
0.417000 -0.926149 5.235228 29.885619
-0.834000 21.941812 11.113132 12.444641
0.417000 22.109224 11.677528 11.689883
0.417000 21.199336 11.521958 12.889418
-0.834000 26.063773 20.139540 8.568688
0.417000 26.436281 20.171533 9.449851
0.417000 25.119276 20.214073 8.705083
-0.834000 -0.756990 2.217651 -22.678928
0.417000 -0.990872 1.721398 -23.463319
0.417000 0.191322 2.112211 -22.602706
-0.834000 18.225347 -16.009363 3.778291
0.417000 18.864912 -16.643569 3.454307
0.417000 18.742676 -15.387748 4.290347
-0.834000 8.424861 -22.038624 22.168724
0.417000 7.898018 -21.931520 22.960681
0.417000 8.205880 -21.277841 21.630680
-0.834000 -27.866523 5.754447 -15.678630
0.417000 -27.023900 6.112191 -15.398902
0.417000 -28.159503 5.224195 -14.937532
-0.834000 -27.944897 3.830973 18.761049
0.417000 -28.318896 4.514848 19.316634
0.417000 -28.585274 3.715894 18.058973
-0.834000 0.820726 20.339056 -4.625441
0.417000 0.927728 19.974261 -3.746972
0.417000 0.060364 19.881263 -4.983908
-0.834000 35.728049 6.848027 2.212685
0.417000 35.997391 6.669020 1.311774
0.417000 36.142759 6.156549 2.728538
-0.834000 35.120972 1.776891 -6.349617
0.417000 34.643337 1.987417 -5.547258
0.417000 34.466910 1.370243 -6.918006
-0.834000 -12.191974 13.735181 -9.904211
0.417000 -12.951732 14.144132 -10.318645
0.417000 -12.435480 13.656936 -8.981816
-0.834000 25.697225 -0.109682 -18.978007
0.417000 24.902027 -0.527413 -19.308754
0.417000 26.189961 -0.821780 -18.570136
-0.834000 -18.353678 13.313978 16.061918
0.417000 -18.732802 13.689547 16.856555
0.417000 -18.001710 12.468673 16.340851
-0.834000 -4.826340 4.230693 14.737350
0.417000 -4.220575 3.731888 14.189197
0.417000 -5.681274 4.104262 14.325842
-0.834000 -34.746121 -16.052771 -0.544800
0.417000 -34.470610 -16.480852 0.265800
0.417000 -35.470176 -16.590483 -0.865498
-0.834000 15.139196 27.437194 2.843679
0.417000 14.453427 28.081656 3.018672
0.417000 14.804213 26.924808 2.107828
-0.834000 17.502873 -7.322621 -26.512319
0.417000 17.878926 -6.743275 -25.849619
0.417000 16.751906 -7.727419 -26.078243
-0.834000 18.353681 -21.251333 -2.637590
0.417000 17.754170 -20.788402 -2.052347
0.417000 19.101062 -21.478217 -2.084252
-0.834000 30.465847 8.477415 -13.779215
0.417000 31.409699 8.606777 -13.872144
0.417000 30.091533 8.869543 -14.568112
-0.834000 -0.173078 -20.331756 13.268742
0.417000 -0.078698 -19.425180 12.976436
0.417000 0.722027 -20.620441 13.446704
-0.834000 22.631353 17.617156 11.967491
0.417000 23.011114 17.897618 11.134814
0.417000 21.897653 17.054942 11.718832
-0.834000 0.362481 -24.529065 -12.907330
0.417000 1.118162 -24.067397 -12.543952
0.417000 -0.239099 -23.832983 -13.171543
-0.834000 23.477688 13.816939 -8.369865
0.417000 23.856467 14.625221 -8.715464
0.417000 23.539241 13.910900 -7.419279
-0.834000 -4.328429 -1.936892 -15.379280
0.417000 -4.357819 -2.346925 -14.514853
0.417000 -3.547474 -2.305041 -15.792567
-0.834000 -24.502457 7.836626 -16.447821
0.417000 -24.994657 7.854796 -15.627065
0.417000 -24.901159 8.524013 -16.981461
-0.834000 -30.650278 -13.052456 2.940856
0.417000 -29.720138 -13.139987 2.732512
0.417000 -30.990924 -13.945854 2.895800
-0.834000 -36.652905 8.399260 -13.672681
0.417000 -36.744763 9.349959 -13.735671
0.417000 -37.390673 8.122846 -13.129057
-0.834000 39.491641 -1.169674 -2.693935
0.417000 38.600453 -1.103672 -3.036943
0.417000 39.388251 -1.105182 -1.744521
-0.834000 7.476535 15.052515 -3.351638
0.417000 6.616953 15.204974 -3.744218
0.417000 8.067445 15.627129 -3.838333
-0.834000 -1.975144 -22.367085 6.835728
0.417000 -1.943500 -21.418308 6.958458
0.417000 -1.066152 -22.617739 6.671029
-0.834000 -26.167666 -2.582307 -13.327026
0.417000 -25.813998 -1.718164 -13.537770
0.417000 -25.887911 -3.139268 -14.053497
-0.834000 -20.910552 -11.366847 -2.941952
0.417000 -20.765054 -11.988511 -3.655114
0.417000 -20.248663 -11.592846 -2.288448
-0.834000 -0.544581 -25.517194 -6.213614
0.417000 -1.059655 -24.898951 -5.695241
0.417000 -1.196809 -26.058559 -6.658305
-0.834000 6.495399 -2.763120 -27.268647
0.417000 6.776960 -3.085303 -26.412404
0.417000 6.790689 -3.432844 -27.885503
-0.834000 9.433153 13.455631 -14.477996
0.417000 9.427686 14.121510 -13.790387
0.417000 9.613088 13.942994 -15.281942
-0.834000 -13.723168 -17.525720 14.562386
0.417000 -13.629455 -18.064427 15.348036
0.417000 -13.884346 -16.642828 14.895188
-0.834000 -8.135675 19.265003 -14.428464
0.417000 -7.757613 19.426586 -13.564058
0.417000 -8.743390 18.538165 -14.292027
-0.834000 -19.188215 13.052755 -13.683598
0.417000 -19.586331 12.983058 -14.551282
0.417000 -19.785211 12.575758 -13.107145
-0.834000 -35.473883 -7.297475 2.353478
0.417000 -35.510313 -7.827102 3.149974
0.417000 -34.791828 -6.648974 2.528055
-0.834000 -9.850950 -2.568911 15.450972
0.417000 -9.364019 -2.378596 14.649157
0.417000 -9.488663 -3.399337 15.759805
-0.834000 -23.874340 -2.830798 5.644204
0.417000 -23.581702 -2.003323 5.262254
0.417000 -24.018759 -3.404223 4.891506
-0.834000 21.322263 -10.250190 -7.244609
0.417000 21.054980 -9.664143 -6.536555
0.417000 21.740709 -9.675793 -7.885860
-0.834000 -21.920983 24.297501 9.585788
0.417000 -22.374837 23.539230 9.953583
0.417000 -22.571257 24.715116 9.021011
-0.834000 -18.023491 17.025000 -8.051712
0.417000 -17.597923 16.499939 -7.373890
0.417000 -17.981787 17.922303 -7.721050
-0.834000 -33.359677 -14.124048 -3.022401
0.417000 -33.023840 -15.020179 -3.042187
0.417000 -33.831052 -14.026600 -3.849770
-0.834000 -5.298647 -23.596810 10.284598
0.417000 -4.482363 -23.463369 10.766369
0.417000 -5.621763 -24.444163 10.590900
-0.834000 -5.905293 8.710254 15.755314
0.417000 -5.437557 7.958875 16.119855
0.417000 -5.525616 8.829355 14.884747
-0.834000 6.359828 26.486410 -1.470500
0.417000 6.069424 27.043715 -0.748485
0.417000 6.144859 26.984624 -2.259048
-0.834000 32.451309 15.858782 8.269923
0.417000 32.383260 16.594684 8.878238
0.417000 31.652500 15.907461 7.744792
-0.834000 -37.648045 -0.328738 3.375315
0.417000 -37.267934 0.548890 3.336468
0.417000 -37.902880 -0.519549 2.472605
-0.834000 -10.016354 17.324710 15.962076
0.417000 -10.252526 16.399037 16.021953
0.417000 -9.428903 17.470466 16.703622
-0.834000 -39.774255 4.488292 -15.347356
0.417000 -39.355599 5.057372 -15.993192
0.417000 -39.413978 3.619355 -15.524494
-0.834000 26.942045 2.269960 -19.682789
0.417000 26.462954 1.471430 -19.461300
0.417000 27.070721 2.712553 -18.843870
-0.834000 -28.367797 -12.349109 -11.537042
0.417000 -28.721405 -12.598331 -10.683177
0.417000 -27.599538 -11.816280 -11.331861
-0.834000 13.399212 27.897193 0.611920
0.417000 13.441933 26.945912 0.709254
0.417000 12.672685 28.163234 1.175494
-0.834000 21.561114 -11.298710 -16.158417
0.417000 21.949890 -10.762713 -15.467190
0.417000 21.331217 -12.120036 -15.723905
-0.834000 21.418725 -0.865599 23.816670
0.417000 22.360399 -0.917884 23.980210
0.417000 21.026974 -1.416427 24.494429
-0.834000 6.786459 -21.508899 -23.306916
0.417000 7.066042 -22.401497 -23.510217
0.417000 6.060340 -21.619299 -22.693080
-0.834000 -32.629057 10.019992 7.035896
0.417000 -32.250480 10.798564 6.627573
0.417000 -33.118161 9.594123 6.331870
-0.834000 26.922980 -4.383675 -14.991207
0.417000 26.516246 -4.887233 -14.286061
0.417000 27.678541 -4.908615 -15.255387
-0.834000 -17.136718 -3.347740 -20.179110
0.417000 -16.987716 -3.067786 -21.082246
0.417000 -16.290132 -3.228518 -19.748630
-0.834000 -32.203922 4.394641 -13.668147
0.417000 -33.020964 4.639753 -14.102426
0.417000 -32.445447 4.283386 -12.748624
-0.834000 -32.123620 -5.429483 -14.374269
0.417000 -32.443382 -5.114596 -13.528794
0.417000 -32.732425 -5.059406 -15.013513
-0.834000 2.173674 -22.893510 -11.507979
0.417000 3.004061 -22.977743 -11.039376
0.417000 2.417214 -22.547501 -12.366585
-0.834000 6.705204 -20.721757 12.176253
0.417000 6.841508 -20.117366 11.446624
0.417000 7.582992 -20.879272 12.523972
-0.834000 3.673748 -14.323850 18.368387
0.417000 3.527984 -13.431692 18.683091
0.417000 2.827537 -14.757661 18.477778
-0.834000 -31.200058 7.202079 -13.885882
0.417000 -32.011290 7.429993 -13.431800
0.417000 -31.208859 6.245784 -13.926511
-0.834000 11.503683 16.316010 -14.179979
0.417000 11.038011 15.719332 -13.594013
0.417000 11.473683 17.162152 -13.733468
-0.834000 7.696589 -24.040422 20.327019
0.417000 8.051125 -23.723022 21.157551
0.417000 8.172762 -24.853484 20.158431
-0.834000 -20.289113 -15.091004 7.238733
0.417000 -19.387307 -15.188021 7.544633
0.417000 -20.349346 -14.178417 6.956268
-0.834000 -29.457558 -5.614270 -15.291333
0.417000 -28.899084 -5.022609 -14.787081
0.417000 -30.329549 -5.501004 -14.913127
-0.834000 19.006836 -12.173343 9.687932
0.417000 18.655459 -12.886727 9.155163
0.417000 18.362449 -11.470714 9.602421
-0.834000 10.984704 1.142575 -19.537529
0.417000 10.916010 1.225993 -18.586447
0.417000 11.487266 0.339064 -19.671808
-0.834000 -22.712694 19.537496 0.109181
0.417000 -23.015860 18.638348 -0.016734
0.417000 -23.295152 19.895008 0.779376
-0.834000 -28.377439 -19.467219 -6.916143
0.417000 -28.065452 -18.570454 -7.037427
0.417000 -27.600228 -20.010765 -7.045512
-0.834000 -16.035847 13.127468 -5.544888
0.417000 -16.041227 13.134596 -4.587729
0.417000 -16.961232 13.125859 -5.789599
-0.834000 20.793058 -15.675934 -8.310918
0.417000 20.085804 -15.767814 -7.672493
0.417000 20.601624 -16.336078 -8.977095
-0.834000 18.315441 -21.978231 -5.526395
0.417000 18.079555 -21.784286 -4.619213
0.417000 19.099044 -22.523776 -5.458724
-0.834000 7.393590 24.589973 -5.875520
0.417000 7.777134 24.064500 -5.173379
0.417000 8.146230 24.968781 -6.329678
-0.834000 21.530832 2.592989 -22.909957
0.417000 20.791679 3.199839 -22.950150
0.417000 22.246554 3.058286 -23.342933
-0.834000 8.402903 10.467602 11.696946
0.417000 7.622388 10.395264 11.147584
0.417000 8.099778 10.917262 12.485716
-0.834000 16.075396 15.201811 -13.175221
0.417000 15.645108 16.023188 -12.937687
0.417000 17.009405 15.411229 -13.172613
-0.834000 -4.898135 16.934033 8.102908
0.417000 -4.546944 16.550026 8.906296
0.417000 -5.567629 16.313995 7.813835
-0.834000 -2.763100 -9.076423 24.858489
0.417000 -3.106895 -8.944432 25.742015
0.417000 -2.164452 -9.818542 24.942822
-0.834000 -9.517092 -19.699909 -9.022886
0.417000 -9.175460 -20.204616 -8.284787
0.417000 -8.851178 -19.791505 -9.704353
-0.834000 3.056672 -2.707988 31.727926
0.417000 3.106705 -3.483121 32.287301
0.417000 2.118782 -2.561906 31.604385
-0.834000 -37.785235 8.358378 1.477415
0.417000 -37.801454 7.925993 2.331238
0.417000 -37.655471 7.646469 0.850852
-0.834000 -6.328138 -16.211271 -14.032115
0.417000 -5.733560 -16.592980 -13.386357
0.417000 -7.099708 -16.777387 -14.011349
-0.834000 -23.740668 9.882944 19.129900
0.417000 -24.512430 9.476496 18.735670
0.417000 -23.824070 10.812326 18.916524
-0.834000 -17.837392 -16.494526 -2.307872
0.417000 -18.681223 -16.450449 -1.858161
0.417000 -18.062562 -16.517282 -3.237933
-0.834000 18.332987 24.353653 8.855096
0.417000 18.390524 23.497851 8.430215
0.417000 17.514630 24.320570 9.350503
-0.834000 6.978930 17.979479 -2.404040
0.417000 6.858636 17.043037 -2.246449
0.417000 7.920735 18.080059 -2.542271
-0.834000 15.144436 -22.365895 20.691255
0.417000 15.270197 -21.521083 20.259156
0.417000 14.233317 -22.595234 20.508249
-0.834000 -29.842116 -15.492290 -8.263296
0.417000 -30.696365 -15.823901 -8.539929
0.417000 -29.689256 -14.729495 -8.820970
-0.834000 33.081274 1.315100 -8.195380
0.417000 32.518975 1.951219 -7.753333
0.417000 32.489947 0.604523 -8.443659
-0.834000 -2.731945 -21.171435 13.385208
0.417000 -3.151139 -21.473876 14.190831
0.417000 -1.834589 -20.963615 13.645581
-0.834000 33.640518 13.951117 -6.193857
0.417000 33.156647 13.177900 -6.484086
0.417000 33.994631 13.705232 -5.339235
-0.834000 32.276451 -8.632370 -4.999985
0.417000 31.906461 -8.185581 -5.761375
0.417000 32.331284 -7.953658 -4.327248
-0.834000 -10.086097 -20.456978 -0.126225
0.417000 -10.078521 -21.239775 -0.677036
0.417000 -9.888529 -19.739001 -0.727645
-0.834000 -21.548732 -1.495145 -19.249332
0.417000 -22.475755 -1.534721 -19.014193
0.417000 -21.539987 -1.107915 -20.124665
-0.834000 -26.190551 -10.822734 -11.268120
0.417000 -25.438590 -10.614885 -11.822713
0.417000 -26.404786 -9.996207 -10.835457
-0.834000 31.867167 -5.877337 14.720424
0.417000 31.269959 -5.847389 13.972977
0.417000 31.701527 -6.728693 15.125382
-0.834000 26.230779 -3.230541 18.086840
0.417000 25.334944 -3.482522 17.862751
0.417000 26.132602 -2.625424 18.821977
-0.834000 -26.660705 -7.424525 7.872133
0.417000 -26.576958 -7.441038 6.918747
0.417000 -25.758516 -7.408800 8.191581
-0.834000 -34.511283 -18.640973 -2.491799
0.417000 -34.203736 -19.022715 -1.669656
0.417000 -33.838902 -18.000836 -2.724945
-0.834000 -5.463752 21.964686 4.716669
0.417000 -6.385377 21.717210 4.641880
0.417000 -5.334015 22.616192 4.027515
-0.834000 29.639296 0.856141 11.170259
0.417000 30.320916 0.432290 11.691766
0.417000 28.872573 0.292732 11.274853
-0.834000 25.471179 8.557943 13.060378
0.417000 25.925647 8.211222 12.292607
0.417000 26.024001 8.305902 13.800035
-0.834000 -6.375461 4.294240 32.233114
0.417000 -6.587691 4.623020 33.106667
0.417000 -5.627142 3.713525 32.371034
-0.834000 -14.162164 23.106867 -6.360945
0.417000 -13.438919 23.624882 -6.007660
0.417000 -14.505768 23.635311 -7.081302
-0.834000 13.030437 29.696512 -1.904307
0.417000 12.542844 28.893416 -1.721234
0.417000 13.938433 29.478699 -1.693734
-0.834000 -37.714838 0.907461 -5.545353
0.417000 -36.772499 0.883464 -5.711637
0.417000 -37.917281 1.837942 -5.448143
-0.834000 -15.728937 22.333240 8.418621
0.417000 -16.046860 21.804736 9.150634
0.417000 -14.795938 22.127053 8.361774
-0.834000 5.993701 -15.869508 19.763568
0.417000 5.643335 -15.244472 19.128896
0.417000 5.792366 -16.727795 19.390690
-0.834000 0.630981 3.170080 34.421137
0.417000 0.874063 2.747598 33.597327
0.417000 1.317521 3.820634 34.568376
-0.834000 2.979305 -21.344550 4.633015
0.417000 2.486749 -21.807302 5.310863
0.417000 2.552582 -20.490201 4.567969
-0.834000 -21.293794 2.100398 -19.920833
0.417000 -22.005188 1.587816 -20.304776
0.417000 -20.495782 1.684552 -20.247140
-0.834000 20.167962 0.403541 -23.400877
0.417000 20.680942 1.067411 -22.940051
0.417000 19.299949 0.450788 -23.000189
-0.834000 -32.357974 11.095497 -4.304284
0.417000 -32.084868 11.876834 -3.823496
0.417000 -32.121329 11.278821 -5.213472
-0.834000 -6.175738 -14.064650 -15.660682
0.417000 -7.072307 -14.130479 -15.989414
0.417000 -6.049907 -14.862307 -15.146734
-0.834000 -32.866166 11.039754 12.522967
0.417000 -33.378210 11.818927 12.306324
0.417000 -32.915184 10.978551 13.476949
-0.834000 31.776842 17.407795 2.374620
0.417000 31.520603 16.489742 2.462641
0.417000 32.411771 17.547665 3.077138
-0.834000 3.554916 -9.303720 19.314997
0.417000 2.805884 -8.712248 19.241869
0.417000 4.004573 -9.225913 18.473577
-0.834000 8.009257 4.842272 -16.639108
0.417000 8.255306 5.606662 -16.118151
0.417000 7.920921 5.178572 -17.530919
-0.834000 -19.789886 -12.752524 -12.222507
0.417000 -20.726838 -12.748817 -12.418294
0.417000 -19.733756 -12.454841 -11.314502
-0.834000 26.099033 -7.851938 -15.824426
0.417000 25.289930 -7.822093 -16.335008
0.417000 25.928923 -7.284366 -15.072659
-0.834000 5.870928 1.705876 -20.775766
0.417000 5.795681 2.205675 -21.588645
0.417000 6.713909 1.971633 -20.408367
-0.834000 2.925367 2.716813 29.206407
0.417000 2.761424 3.539257 29.667860
0.417000 2.053640 2.360944 29.034133
-0.834000 9.949841 -17.364441 6.583095
0.417000 10.635201 -16.696971 6.551434
0.417000 10.160798 -17.958684 5.862952
-0.834000 -1.889459 -6.624977 23.536577
0.417000 -2.106573 -7.429932 24.006835
0.417000 -2.500397 -6.605721 22.799953
-0.834000 -32.555509 -16.177309 4.665844
0.417000 -32.683738 -15.245802 4.844942
0.417000 -32.134295 -16.517232 5.455318
-0.834000 -29.175439 -0.695959 13.885043
0.417000 -28.600261 -1.273509 14.386873
0.417000 -29.906823 -0.514524 14.475287
-0.834000 -21.254118 12.120159 16.740616
0.417000 -22.205145 12.187603 16.825686
0.417000 -21.115454 11.324890 16.226266
-0.834000 -0.902560 17.740685 -5.275057
0.417000 -0.149827 17.795730 -5.863778
0.417000 -0.973729 16.809832 -5.063672
-0.834000 -18.002033 3.077808 -20.136019
0.417000 -18.483713 2.293012 -20.397400
0.417000 -17.165074 2.747489 -19.809498
-0.834000 -0.214420 7.912497 24.820367
0.417000 0.725892 7.812365 24.671974
0.417000 -0.335793 8.851226 24.962811
-0.834000 34.721690 3.596871 -8.576786
0.417000 35.116824 3.238730 -9.371666
0.417000 34.689476 2.856585 -7.970837
-0.834000 -28.706434 12.250667 -5.934495
0.417000 -28.831590 11.339199 -5.670308
0.417000 -27.927665 12.534091 -5.455515
-0.834000 18.189960 -7.091550 22.775756
0.417000 18.698602 -6.758995 22.036213
0.417000 17.420166 -6.523777 22.811623
-0.834000 39.151982 9.573376 -3.449983
0.417000 39.421799 9.696069 -4.360135
0.417000 38.195410 9.562921 -3.483079
-0.834000 -2.326632 -7.186836 -22.027982
0.417000 -2.309791 -8.101253 -21.745517
0.417000 -1.986399 -7.206155 -22.922465
-0.834000 -2.806421 -16.252791 10.822473
0.417000 -2.109713 -15.596425 10.825434
0.417000 -3.399016 -15.976214 11.521453
-0.834000 30.267511 -14.104681 5.006440
0.417000 29.542608 -13.563483 5.319251
0.417000 29.987959 -14.402360 4.140721
-0.834000 34.885107 -4.726832 -3.552908
0.417000 34.928644 -3.870147 -3.977676
0.417000 34.559167 -4.541232 -2.672259
-0.834000 2.729476 -19.358751 -20.423009
0.417000 2.106790 -18.707745 -20.746557
0.417000 3.589044 -18.988353 -20.623444
-0.834000 35.818830 -0.987562 -0.187138
0.417000 35.479805 -0.251307 0.322000
0.417000 35.398477 -1.757461 0.195993
-0.834000 -2.235197 3.470297 22.727266
0.417000 -1.416620 3.964663 22.685280
0.417000 -2.919869 4.139071 22.713422
-0.834000 -13.135445 21.834845 8.460429
0.417000 -13.062251 21.259516 7.698932
0.417000 -12.231744 21.972520 8.744338
-0.834000 17.948777 26.120736 -1.501253
0.417000 18.602288 26.163495 -2.199340
0.417000 18.438506 25.829157 -0.732242
-0.834000 7.952193 21.075992 -10.271635
0.417000 7.129080 20.589643 -10.224990
0.417000 7.788713 21.872501 -9.766581
-0.834000 -19.289745 20.401110 -0.835713
0.417000 -19.510904 19.475332 -0.734464
0.417000 -18.472964 20.399050 -1.334806
-0.834000 26.285855 -14.237756 10.049240
0.417000 26.362831 -13.381045 9.629292
0.417000 26.978640 -14.763565 9.649477
-0.834000 17.415566 2.174883 -25.243502
0.417000 17.859263 2.685538 -24.566298
0.417000 17.050248 1.423626 -24.776186
-0.834000 -22.050364 15.621946 11.922759
0.417000 -22.231954 16.001946 12.782327
0.417000 -22.834536 15.113863 11.714996
-0.834000 31.150157 11.793546 -10.068158
0.417000 30.445096 12.176717 -9.546330
0.417000 30.699874 11.306948 -10.758591
-0.834000 12.039864 22.828011 7.049563
0.417000 11.526793 23.537847 6.663393
0.417000 11.456367 22.069634 7.024464
-0.834000 -7.613010 20.433180 3.820332
0.417000 -7.676576 20.568993 2.874950
0.417000 -8.521783 20.383655 4.116827
-0.834000 16.902312 2.277331 18.522063
0.417000 17.686302 1.837041 18.193829
0.417000 16.834156 3.071629 17.992274
-0.834000 27.205982 10.053990 10.489131
0.417000 27.889594 10.365431 11.082350
0.417000 27.315844 9.103215 10.475216
-0.834000 10.692164 -13.877971 -23.404351
0.417000 10.048186 -13.967826 -24.106814
0.417000 10.788357 -14.763126 -23.052951
-0.834000 22.732303 8.636636 12.073922
0.417000 23.605496 8.711353 12.458869
0.417000 22.417421 9.538800 12.017510
-0.834000 -34.126452 0.581677 4.194877
0.417000 -34.627624 1.344638 3.906863
0.417000 -33.776516 0.206075 3.386980
-0.834000 -12.748861 -12.143727 -15.518244
0.417000 -13.662192 -11.889460 -15.386323
0.417000 -12.771557 -12.737652 -16.268561
-0.834000 1.678870 -5.054460 11.041501
0.417000 1.086129 -4.909135 11.778907
0.417000 2.243092 -5.773508 11.325838
-0.834000 -21.694005 2.960389 15.017187
0.417000 -22.098928 2.789725 14.166811
0.417000 -22.396128 3.341141 15.544706
-0.834000 8.742948 -19.311827 8.660966
0.417000 9.205689 -18.665809 8.127337
0.417000 8.242978 -18.790071 9.288688
-0.834000 -10.139101 -23.937268 11.719603
0.417000 -10.837973 -23.498284 11.234736
0.417000 -10.159070 -24.840523 11.403440
-0.834000 11.700015 -23.235761 -1.371146
0.417000 12.465972 -23.760472 -1.138302
0.417000 11.762426 -23.128923 -2.320313
-0.834000 -4.759890 8.504447 -19.618416
0.417000 -4.010840 8.447693 -19.025177
0.417000 -5.190484 9.326151 -19.382567
-0.834000 36.578612 3.924121 0.056125
0.417000 37.198407 3.449771 -0.498022
0.417000 36.745794 4.847348 -0.133447
-0.834000 -15.134598 -11.019454 6.695330
0.417000 -16.043987 -11.228118 6.909102
0.417000 -14.979759 -10.170736 7.109972
-0.834000 13.615910 25.833155 7.061850
0.417000 14.161972 25.355783 6.437220
0.417000 12.729253 25.761726 6.708348
-0.834000 13.973315 -18.332965 10.511220
0.417000 14.874968 -18.633058 10.626090
0.417000 13.570615 -18.994342 9.948503
-0.834000 22.673347 11.303786 -8.286993
0.417000 22.975390 12.211943 -8.271096
0.417000 22.053981 11.270097 -9.016023
-0.834000 7.298890 10.801049 14.147253
0.417000 7.065368 10.113209 14.770612
0.417000 6.524818 11.362837 14.109381
-0.834000 18.640026 15.735324 -12.856829
0.417000 19.017873 15.793593 -13.734362
0.417000 19.094598 14.998380 -12.448777
-0.834000 -2.000333 -8.696189 20.074981
0.417000 -1.654040 -9.418292 19.550691
0.417000 -2.592520 -9.115806 20.699058
-0.834000 11.777971 -12.863308 20.630613
0.417000 11.534816 -12.598306 19.743552
0.417000 11.295036 -12.264594 21.200303
-0.834000 10.650512 14.550293 7.473507
0.417000 9.892133 14.001773 7.272950
0.417000 11.403381 13.971809 7.351937
-0.834000 2.028982 -3.204174 -24.171249
0.417000 2.276799 -3.986719 -24.663631
0.417000 2.330341 -2.474875 -24.713041
-0.834000 12.849613 29.455272 3.923378
0.417000 12.741114 30.161323 3.286234
0.417000 12.216863 28.789708 3.653410
-0.834000 14.155031 17.094458 -12.343347
0.417000 13.849011 17.748560 -11.715068
0.417000 13.384385 16.893408 -12.874304
-0.834000 -33.929538 -17.144652 1.663393
0.417000 -33.470847 -16.620144 2.319690
0.417000 -33.431542 -17.960860 1.618319
-0.834000 -9.773177 16.814918 -14.492598
0.417000 -9.060254 16.290276 -14.128284
0.417000 -10.567935 16.423994 -14.129599
-0.834000 -27.339034 20.746532 4.312990
0.417000 -27.576161 20.160166 3.594538
0.417000 -28.069215 20.678991 4.928220
-0.834000 -20.873205 -7.754480 -14.369911
0.417000 -21.773008 -7.978827 -14.132739
0.417000 -20.954267 -6.951443 -14.884489
-0.834000 -21.116710 0.742495 12.197046
0.417000 -21.391394 1.658412 12.240442
0.417000 -21.889640 0.247518 12.468722
-0.834000 0.107713 -7.537720 -16.558986
0.417000 0.111530 -6.793662 -15.956819
0.417000 -0.090623 -7.153646 -17.413024
-0.834000 -11.417248 -20.518129 -7.059337
0.417000 -11.041751 -19.953483 -7.734921
0.417000 -12.310410 -20.688243 -7.358585
-0.834000 -34.011833 11.428191 -2.118165
0.417000 -34.233156 10.508190 -1.973759
0.417000 -33.514359 11.429348 -2.935938
-0.834000 -22.486231 3.688574 18.227295
0.417000 -22.910252 3.834861 19.072898
0.417000 -23.175149 3.850337 17.582736
-0.834000 13.711641 -12.707131 16.071766
0.417000 14.019529 -13.177678 16.846375
0.417000 12.772089 -12.595754 16.216906
-0.834000 14.830032 -19.231569 3.547505
0.417000 14.903545 -18.283560 3.657511
0.417000 14.104215 -19.345930 2.934034
-0.834000 -30.427458 -24.832827 -5.142872
0.417000 -31.273155 -25.167606 -5.441126
0.417000 -29.786330 -25.264582 -5.707477
-0.834000 15.198397 -25.978462 -4.615003
0.417000 14.409187 -25.492945 -4.855106
0.417000 15.912057 -25.498253 -5.034908
-0.834000 -3.837628 2.614424 17.187431
0.417000 -4.357773 3.050376 17.862437
0.417000 -4.033182 3.097958 16.384817
-0.834000 -24.547691 -8.065798 -14.851823
0.417000 -25.405284 -7.803277 -14.517383
0.417000 -24.399201 -8.933335 -14.475578
-0.834000 36.658821 -4.529784 5.035731
0.417000 37.451773 -4.052763 5.280498
0.417000 36.161485 -3.909906 4.502215
-0.834000 -4.037783 -22.968056 1.612641
0.417000 -3.288129 -23.550622 1.734596
0.417000 -4.339547 -23.149175 0.722486
-0.834000 35.470040 -11.017169 7.911319
0.417000 35.579941 -11.005523 6.960521
0.417000 35.159301 -10.137946 8.127292
-0.834000 -30.702424 -20.965734 -6.644355
[truncated: 21,445 more chars]
