# Supplementary material for: Role of Enzyme and Active Site Conformational Dynamics in the Catalysis by α-Amylase Explored with QM/MM Molecular Dynamics
Source: J Chem Inf Model. 2022 Jul 26;62(15):3638–50. doi: 10.1021/acs.jcim.2c00691 (PMC9778734; doi:10.1021/acs.jcim.2c00691)
Supplement: Supplementary file 9 — ci2c00691_si_009.zip [file ci2c00691_si_009.zip › SI_orca-dft_inputs/pbe-svp_516_TS.xyz]

85        
* xyz -2 1
C 11.551742 3.969313 -2.150886
H 11.291919 3.471975 -3.085363
H 12.150963 4.854504 -2.364127
H 10.640108 4.264847 -1.631575
C 12.358169 3.004461 -1.261878
H 11.862219 2.013269 -1.314152
H 13.367258 2.906685 -1.701436
C 12.467765 3.447057 0.214802
O 11.389650 3.473809 0.887844
O 13.629830 3.728810 0.640864
C 8.083493 6.567412 -2.287067
H 8.084261 7.469996 -2.898166
H 7.465362 5.806195 -2.763053
H 9.103427 6.196136 -2.187122
C 7.517020 6.891402 -0.892170
H 7.423962 7.992675 -0.783229
H 6.494411 6.476403 -0.792063
C 8.384495 6.482264 0.295359
O 9.587107 6.155426 0.144921
O 7.810031 6.635039 1.444420
H 8.593575 6.668474 2.332101
C 4.952387 4.112017 8.318376
H 4.787603 4.589639 9.284204
H 5.407500 3.133157 8.469394
H 3.998241 3.993133 7.804984
C 5.888111 4.987884 7.464633
H 5.276327 5.628584 6.804293
H 6.471379 5.633193 8.157245
C 6.877133 4.199978 6.586266
O 7.735100 3.473189 7.179352
O 6.756397 4.333277 5.328787
C 9.104685 12.635361 4.770538
H 9.636155 13.426353 4.241416
H 9.565515 12.476411 5.745459
H 8.062621 12.925479 4.904830
O 9.167793 11.426160 4.009782
C 10.472604 10.898372 3.799446
H 11.248877 11.699594 3.879746
C 10.542250 10.318393 2.394462
H 11.615784 10.082542 2.202302
O 10.065085 11.267080 1.438287
H 10.055062 10.733132 0.614575
C 9.776483 9.010881 2.229114
H 8.690561 9.199577 2.404166
O 10.002581 8.686855 0.862293
H 10.042620 7.704588 0.713473
C 10.234269 7.965942 3.265731
H 11.289799 7.696528 2.998186
C 10.228439 8.629921 4.682043
H 9.158386 8.714971 4.977826
C 10.942892 7.779771 5.738562
H 10.894286 8.317739 6.707846
H 10.375703 6.828137 5.853996
O 12.323294 7.568800 5.472153
H 12.381254 7.064479 4.637440
O 10.858474 9.937701 4.740203
O 9.434565 6.806324 3.292236
C 10.669077 4.937150 2.930707
H 10.506228 5.341749 1.919682
C 9.804345 3.830457 3.464882
H 10.236211 2.931815 2.948162
O 8.456758 3.984722 3.102452
H 7.910494 4.024870 3.940617
C 9.968240 3.630930 4.973899
H 9.554771 4.546106 5.465449
O 9.233735 2.493939 5.348229
H 8.643951 2.805888 6.120352
C 11.441740 3.527750 5.409127
H 11.743326 2.471570 5.211030
C 12.398552 4.426778 4.602530
H 12.803132 5.204412 5.276654
C 13.528260 3.618677 3.927193
H 14.135198 3.221871 4.776426
H 13.041501 2.745113 3.427268
O 14.309410 4.349053 3.050289
H 13.933200 4.181574 2.108592
O 11.799259 5.224250 3.490962
O 11.587011 3.874438 6.787527
C 11.439183 2.778457 7.694099
H 11.693768 3.103686 8.702818
H 12.102524 1.966859 7.395122
H 10.406934 2.428872 7.675351
O 7.301772 7.123316 5.116433
H 6.919352 6.216953 5.151137
H 8.082190 6.968424 4.529893
