# Supplementary material for: Role of Enzyme and Active Site Conformational Dynamics in the Catalysis by α-Amylase Explored with QM/MM Molecular Dynamics
Source: J Chem Inf Model. 2022 Jul 26;62(15):3638–50. doi: 10.1021/acs.jcim.2c00691 (PMC9778734; doi:10.1021/acs.jcim.2c00691)
Supplement: Supplementary file 9 — ci2c00691_si_009.zip [file ci2c00691_si_009.zip › SI_orca-dft_inputs/pbe-svp_687_R.pc]

10712

0.194000 0.057584 4.286227 -17.923117
0.187300 -0.947108 4.386410 -17.897529
0.187300 0.285682 4.723517 -18.804510
0.187300 0.433532 4.781040 -17.126923
0.057000 0.268648 2.865907 -17.882277
0.098300 -0.121369 2.549602 -18.849717
0.065900 1.732498 2.513234 -17.647717
0.010200 2.369199 3.363286 -17.892924
0.010200 1.951237 2.265156 -16.609100
-0.020500 2.237741 1.405545 -18.487017
-0.200200 2.376045 1.591976 -19.876344
0.172000 2.379475 2.580689 -20.310901
-0.223900 2.814666 0.482975 -20.595187
0.165000 3.044259 0.538026 -21.649063
0.313900 3.226174 -0.723281 -19.967215
-0.557800 3.818956 -1.744169 -20.629139
0.400100 3.915774 -1.539385 -21.562030
-0.223900 3.163707 -0.897688 -18.562521
0.165000 3.433977 -1.852187 -18.135572
-0.200200 2.617961 0.177066 -17.799645
0.172000 2.616816 0.187959 -16.719702
0.612300 -0.567745 2.257141 -16.744993
-0.571300 -0.811672 2.943111 -15.800343
-0.415700 -0.893141 0.955026 -16.828587
0.271900 -0.790498 0.534526 -17.741136
-0.024900 -1.510187 0.187237 -15.726945
0.084300 -1.588665 0.820979 -14.843589
0.211700 -2.865586 -0.296066 -16.293974
0.035200 -2.960719 -0.480613 -17.364017
0.035200 -3.192176 -1.212702 -15.802830
-0.654600 -3.745115 0.763707 -16.087782
0.427500 -4.372708 0.836701 -16.810557
0.597300 -0.651407 -0.979296 -15.263381
-0.567900 0.273889 -1.304356 -15.902264
-0.254800 -0.994118 -1.645109 -14.130840
0.019200 -1.998577 -1.232664 -13.153563
0.039100 -2.906285 -1.821707 -13.294198
0.039100 -2.235829 -0.171171 -13.193882
0.018900 -1.381234 -1.554820 -11.797763
0.021300 -2.132028 -1.655826 -11.017177
0.021300 -0.647449 -0.793478 -11.532110
-0.007000 -0.681930 -2.877237 -12.084892
0.025300 -1.410222 -3.687884 -12.021107
0.025300 0.141373 -3.050619 -11.391166
-0.026600 -0.183207 -2.722388 -13.528412
0.064100 0.845593 -2.378771 -13.489855
0.589600 -0.177568 -4.081881 -14.251486
-0.574800 0.656602 -4.928478 -13.927004
-0.415700 -1.058854 -4.282295 -15.234127
0.271900 -1.670089 -3.517898 -15.483501
0.014300 -1.197655 -5.405890 -16.115212
0.104800 -2.045927 -5.207190 -16.770228
-0.204100 0.038260 -5.609493 -16.976966
0.079700 0.434675 -4.739233 -17.500036
0.079700 0.803483 -6.185471 -16.456588
0.713000 -0.295583 -6.569349 -18.124615
-0.593100 -1.387347 -7.115303 -18.322226
-0.919100 0.713101 -6.945734 -18.870606
0.419600 0.561012 -7.616070 -19.610610
0.419600 1.614710 -6.520914 -18.707096
0.597300 -1.655805 -6.651371 -15.331815
-0.567900 -0.936258 -7.682011 -15.323539
-0.415700 -2.846484 -6.603611 -14.733677
0.271900 -3.436661 -5.800493 -14.897370
-0.038900 -3.446301 -7.653144 -14.030822
0.100700 -2.666887 -8.179059 -13.479439
0.365400 -4.415859 -7.155554 -12.973304
0.004300 -5.050772 -7.945069 -12.571229
-0.243800 -3.729518 -6.363894 -11.794069
0.064200 -3.110813 -7.066488 -11.235797
0.064200 -3.152329 -5.551768 -12.236111
0.064200 -4.524207 -6.001669 -11.141874
-0.676100 -5.303230 -6.273843 -13.574940
0.410200 -5.966104 -6.058500 -12.914766
0.597300 -4.295689 -8.625930 -14.999325
-0.567900 -4.756408 -8.227543 -16.055911
-0.415700 -4.432235 -9.893101 -14.629555
0.271900 -3.922660 -10.176880 -13.804988
-0.003100 -5.340003 -10.800312 -15.238857
0.085000 -5.143190 -10.660705 -16.301814
-0.003600 -5.057071 -12.265128 -14.727950
0.017100 -5.089018 -12.220380 -13.639339
0.017100 -5.868479 -12.896434 -15.090125
-0.064500 -3.761416 -12.894062 -15.144527
0.035200 -2.947183 -12.258924 -14.795626
0.035200 -3.725771 -13.893532 -14.711064
0.695100 -3.518743 -13.025588 -16.609072
-0.608600 -2.641369 -12.430615 -17.197545
-0.940700 -4.054310 -13.991169 -17.358113
0.425100 -3.756569 -14.056671 -18.321003
0.425100 -4.638735 -14.692576 -16.926166
0.597300 -6.776309 -10.383547 -14.928992
-0.567900 -6.970881 -9.671636 -13.979964
-0.415700 -7.706939 -11.009468 -15.707774
0.271900 -7.404709 -11.689080 -16.391059
-0.003100 -9.168184 -10.867376 -15.719452
0.085000 -9.536727 -11.300944 -16.649126
-0.003600 -9.769592 -11.802813 -14.673223
0.017100 -9.735924 -11.257051 -13.730299
0.017100 -10.828486 -11.903213 -14.911485
-0.064500 -9.289358 -13.226415 -14.598260
0.035200 -10.151379 -13.873900 -14.437684
0.035200 -8.798511 -13.541323 -15.519129
0.695100 -8.466438 -13.485062 -13.368382
-0.608600 -7.765492 -12.627263 -12.917332
-0.940700 -8.663975 -14.627445 -12.704993
0.425100 -8.249593 -14.852351 -11.811791
0.425100 -9.283659 -15.253891 -13.198615
0.597300 -9.636039 -9.414586 -15.568016
-0.567900 -10.710262 -9.328659 -15.020592
-0.415700 -8.924783 -8.373878 -16.018305
0.271900 -8.103000 -8.544619 -16.580109
-0.025200 -9.206328 -6.974403 -15.671546
0.069800 -8.395972 -6.353358 -16.053292
0.069800 -10.060068 -6.666701 -16.275326
0.597300 -9.294463 -6.586640 -14.159042
-0.567900 -9.789530 -5.535440 -13.830664
-0.347900 -8.827698 -7.397587 -13.197816
0.274700 -8.425872 -8.276923 -13.490071
-0.263700 -8.822750 -7.180842 -11.723720
0.156000 -9.845277 -7.193641 -11.346393
-0.000700 -8.087011 -8.360783 -11.040275
0.032700 -7.126661 -8.522563 -11.529826
0.032700 -7.867178 -7.991457 -10.038585
0.039000 -9.032008 -9.533271 -10.939462
0.028500 -9.879085 -9.227951 -10.325192
0.028500 -9.397849 -9.704317 -11.951887
0.048600 -8.291476 -10.637425 -10.263487
0.068700 -7.287206 -10.756710 -10.670083
0.068700 -8.122736 -10.459190 -9.201479
-0.529500 -9.124739 -11.832463 -10.358698
0.345600 -9.693309 -12.000687 -11.176333
0.807600 -9.093977 -12.920036 -9.575074
-0.862700 -8.344956 -12.999381 -8.516289
0.447800 -7.671763 -12.253342 -8.414587
0.447800 -8.510314 -13.677525 -7.786307
-0.862700 -9.851336 -13.982625 -9.784940
0.447800 -10.704887 -13.711647 -10.251975
0.447800 -9.968442 -14.688305 -9.071917
0.734100 -8.219484 -5.788928 -11.354175
-0.589400 -7.165734 -5.375913 -11.823882
-0.415700 -8.943062 -5.069894 -10.474246
0.271900 -9.734395 -5.564269 -10.087613
-0.038900 -8.652459 -3.673685 -10.178780
0.100700 -8.156124 -3.272732 -11.062516
0.365400 -10.069472 -3.039273 -10.114045
0.004300 -9.910176 -1.970483 -9.971138
-0.243800 -10.909665 -3.078656 -11.353607
0.064200 -11.337543 -4.075428 -11.460637
0.064200 -11.800454 -2.533047 -11.042318
0.064200 -10.337890 -2.727043 -12.212411
-0.676100 -10.739612 -3.596883 -8.979797
0.410200 -11.278034 -4.303376 -9.343888
0.597300 -7.904018 -3.242239 -8.889697
-0.567900 -7.588385 -2.066273 -8.819785
-0.415700 -7.528435 -4.186795 -7.971071
0.271900 -7.675310 -5.159034 -8.201899
-0.024900 -6.800171 -3.840311 -6.735342
0.084300 -6.385280 -2.834014 -6.677713
0.211700 -7.755952 -3.775087 -5.541463
0.035200 -7.168448 -3.270393 -4.774502
0.035200 -8.622037 -3.121293 -5.644228
-0.654600 -8.029308 -5.070851 -5.070390
0.427500 -8.908701 -5.309448 -5.372607
0.597300 -5.582540 -4.804918 -6.578065
-0.567900 -5.597589 -6.011048 -6.978986
-0.415700 -4.558505 -4.255566 -5.917759
0.271900 -4.657919 -3.290248 -5.625048
-0.059700 -3.441509 -4.999748 -5.331385
0.086900 -3.621172 -6.045398 -5.546888
0.130300 -2.081365 -4.607929 -5.958715
0.018700 -1.313958 -5.210769 -5.469298
-0.320400 -2.056590 -4.972725 -7.454221
0.088200 -1.043583 -4.884050 -7.844818
0.088200 -2.389837 -5.998376 -7.592621
0.088200 -2.713522 -4.318858 -8.022331
-0.043000 -1.730234 -3.119561 -5.721203
0.023600 -2.455806 -2.480343 -6.224509
0.023600 -1.784674 -2.910493 -4.654450
-0.066000 -0.322524 -2.728431 -6.189362
0.018600 -0.254165 -2.779251 -7.275997
0.018600 -0.110037 -1.706046 -5.875369
0.018600 0.416913 -3.395784 -5.744927
0.597300 -3.431599 -4.862595 -3.800516
-0.567900 -3.940334 -3.875728 -3.270622
-0.415700 -2.833521 -5.816165 -3.082767
0.271900 -2.453976 -6.616119 -3.580833
-0.087500 -2.688627 -5.790748 -1.611575
0.096900 -3.118534 -4.863972 -1.243785
0.298500 -3.493497 -6.928470 -0.950073
-0.029700 -4.543989 -6.783370 -1.206236
-0.319200 -3.095823 -8.333251 -1.422412
0.079100 -2.057815 -8.539008 -1.162912
0.079100 -3.729704 -9.075627 -0.939839
0.079100 -3.222355 -8.420837 -2.500833
-0.319200 -3.382041 -6.883017 0.577106
0.079100 -3.986650 -7.675390 1.003523
0.079100 -2.354230 -7.045761 0.900011
0.079100 -3.733556 -5.922716 0.954526
0.597300 -1.220459 -5.795939 -1.177304
-0.567900 -0.424226 -6.543371 -1.730809
-0.415700 -0.851041 -4.992063 -0.178652
0.271900 -1.556832 -4.394156 0.239199
-0.058100 0.473904 -5.027736 0.456148
0.136000 1.227249 -5.311068 -0.278314
-0.007400 0.820744 -3.622211 0.974250
0.036700 0.668788 -2.907486 0.166411
0.036700 0.141952 -3.357044 1.786053
0.186800 2.242977 -3.460579 1.453762
-0.543200 3.348935 -4.173521 0.982579
0.163500 4.423561 -3.641903 1.590415
0.143500 5.447767 -3.958158 1.426049
-0.279500 4.050982 -2.616565 2.375545
0.333900 4.683197 -1.987884 2.858671
-0.220700 2.680614 -2.495201 2.311746
0.186200 2.070907 -1.750758 2.807740
0.597300 0.509142 -6.077810 1.571305
-0.567900 -0.159699 -5.910134 2.591220
-0.415700 1.272051 -7.160044 1.386865
0.271900 1.829402 -7.211104 0.537417
-0.051800 1.445668 -8.223151 2.389969
0.092200 0.644667 -8.152681 3.124919
-0.110200 1.335317 -9.617762 1.740001
0.045700 2.088385 -9.699827 0.954841
0.045700 1.564607 -10.363425 2.500921
0.353100 -0.048513 -9.956624 1.146392
-0.036100 -0.244107 -9.301519 0.299399
-0.412100 -0.063076 -11.404146 0.656055
0.100000 0.043968 -12.084494 1.502681
0.100000 -1.000635 -11.613364 0.143592
0.100000 0.760839 -11.562123 -0.035170
-0.412100 -1.203547 -9.807693 2.138865
0.100000 -2.127182 -10.181948 1.698083
0.100000 -0.986849 -10.365592 3.051278
0.100000 -1.342738 -8.756405 2.373280
0.597300 2.731778 -7.990939 3.197928
-0.567900 3.694992 -8.756268 3.133772
-0.415700 2.746298 -6.885057 3.940947
0.271900 1.910929 -6.315626 3.937567
-0.002400 3.876982 -6.420293 4.747992
0.097800 4.695991 -6.145842 4.081787
-0.034300 3.403927 -5.162372 5.487622
0.029500 3.051911 -4.438997 4.750173
0.029500 2.545805 -5.432656 6.103433
0.011800 4.421214 -4.467567 6.371376
-0.125600 5.345478 -3.564987 5.811974
0.133000 5.385334 -3.421670 4.743360
-0.170400 6.201447 -2.823860 6.645716
0.143000 6.899829 -2.116266 6.218188
-0.107200 6.142808 -2.994198 8.039338
0.129700 6.782508 -2.410410 8.682874
-0.170400 5.247817 -3.919315 8.599248
0.143000 5.211663 -4.047309 9.671075
-0.125600 4.383696 -4.652498 7.767011
0.133000 3.669420 -5.336125 8.203283
0.597300 4.374975 -7.504762 5.722562
-0.567900 3.587734 -8.055807 6.495433
-0.516300 5.677717 -7.809449 5.677326
0.293600 6.239116 -7.324805 4.983196
0.039700 6.378059 -8.787565 6.537195
0.110500 7.387891 -8.873108 6.136662
0.056000 6.529918 -8.229087 7.969729
-0.017300 5.571718 -7.823734 8.293570
-0.017300 6.787286 -9.023131 8.666087
0.013600 7.599107 -7.130180 8.084143
-0.042500 7.569250 -6.491084 7.199909
-0.042500 7.341967 -6.506595 8.943322
0.805400 9.028108 -7.664407 8.289481
-0.818800 9.843445 -6.944157 8.901564
-0.818800 9.377986 -8.789799 7.855020
0.536600 5.861323 -10.247345 6.500918
-0.581900 6.298821 -11.066041 7.311056
-0.415700 5.009057 -10.626444 5.541225
0.271900 4.661428 -9.925583 4.900168
-0.027500 4.638664 -12.033969 5.303305
0.112300 4.275870 -12.472172 6.235523
-0.005000 3.512942 -12.116605 4.264782
0.033900 3.691314 -11.388596 3.474703
0.033900 3.548596 -13.103577 3.803026
-0.141500 2.125624 -11.937310 4.791931
-0.163800 1.679317 -10.894753 5.525176
0.206200 2.281484 -10.048545 5.826067
-0.341800 0.360578 -11.103941 5.873912
0.341200 -0.157461 -10.484023 6.496079
0.138000 -0.119595 -12.289968 5.365702
-0.260100 -1.361675 -12.936994 5.447008
0.157200 -2.168783 -12.484371 6.001591
-0.113400 -1.521090 -14.187428 4.824109
0.141700 -2.465753 -14.708558 4.890473
-0.197200 -0.437926 -14.766723 4.135573
0.144700 -0.533883 -15.739950 3.681041
-0.238700 0.798448 -14.102429 4.051931
0.170000 1.623419 -14.567417 3.533381
0.124300 0.991354 -12.847848 4.666749
0.597300 5.833044 -12.879860 4.833565
-0.567900 6.716051 -12.382933 4.121091
-0.347900 5.860974 -14.173623 5.181537
0.274700 5.165168 -14.540888 5.814845
-0.263700 6.941108 -15.094582 4.729483
0.156000 7.927496 -14.630857 4.739392
-0.000700 6.989350 -16.309842 5.707189
0.032700 5.959038 -16.612275 5.894527
0.032700 7.619921 -17.068946 5.244327
0.039000 7.593152 -15.909967 7.115209
0.028500 8.679819 -15.992596 7.094286
0.028500 7.331834 -14.865669 7.286228
0.048600 7.031102 -16.781191 8.271046
0.068700 7.307288 -16.369275 9.241687
0.068700 5.943109 -16.833422 8.311648
-0.529500 7.504716 -18.173957 8.271513
0.345600 8.401270 -18.277044 8.725023
0.807600 7.020822 -19.337325 7.759350
-0.862700 5.938820 -19.424739 7.030120
0.447800 5.345253 -18.607597 7.037716
0.447800 5.489648 -20.288271 6.760563
-0.862700 7.579939 -20.520854 7.995032
0.447800 8.437583 -20.562652 8.526823
0.447800 7.175170 -21.370768 7.629092
0.734100 6.613845 -15.607296 3.324435
-0.589400 5.412125 -15.894946 3.000826
-0.415700 7.621858 -15.812000 2.470525
0.271900 8.569738 -15.676727 2.794873
-0.027500 7.414346 -16.217240 1.064706
0.112300 6.886075 -15.421373 0.544360
-0.005000 8.766405 -16.433579 0.364428
0.033900 9.240031 -17.309790 0.808317
0.033900 8.569775 -16.676743 -0.680684
-0.141500 9.772831 -15.314343 0.383959
-0.163800 11.109072 -15.502701 0.269273
0.206200 11.592853 -16.466319 0.151999
-0.341800 11.766266 -14.290298 0.296061
0.341200 12.768637 -14.174843 0.133607
0.138000 10.882254 -13.249741 0.431165
-0.260100 11.073369 -11.867050 0.496455
0.157200 12.077697 -11.480512 0.475142
-0.113400 9.957563 -11.019292 0.565952
0.141700 10.087739 -9.945530 0.582458
-0.197200 8.667237 -11.576554 0.587216
0.144700 7.807893 -10.921998 0.628803
-0.238700 8.485383 -12.974424 0.540121
0.170000 7.482998 -13.369231 0.554873
0.124300 9.589643 -13.858550 0.459951
0.597300 6.532406 -17.470951 0.913525
-0.567900 5.598996 -17.463021 0.108547
-0.415700 6.752822 -18.491524 1.748132
0.271900 7.509731 -18.437218 2.414641
-0.087500 6.001016 -19.768093 1.753951
0.096900 6.002608 -20.198989 0.752735
0.298500 6.561207 -20.811628 2.709638
-0.029700 5.998543 -21.745125 2.699785
-0.319200 8.013075 -21.138613 2.257309
0.079100 7.909629 -21.707436 1.333273
0.079100 8.566527 -20.285401 1.865120
0.079100 8.576060 -21.595626 3.071125
-0.319200 6.593338 -20.461597 4.145457
0.079100 7.007454 -21.361807 4.599598
0.079100 7.275515 -19.617322 4.245152
0.079100 5.616704 -20.258928 4.585009
0.597300 4.500653 -19.606608 2.004115
-0.567900 3.754597 -20.379178 1.471248
-0.516300 4.140093 -18.587008 2.821279
0.293600 4.841627 -17.940719 3.153332
0.038100 2.725274 -18.242963 3.150508
0.088000 2.169916 -19.167946 3.305697
-0.030300 2.798054 -17.350087 4.402817
-0.012200 3.463144 -16.492688 4.299723
-0.012200 1.757689 -17.041371 4.505000
0.799400 2.971794 -18.117716 5.743866
-0.801400 3.870244 -17.780309 6.533199
-0.801400 2.196177 -19.126904 5.965662
0.536600 1.945291 -17.471767 2.087611
-0.581900 0.800950 -17.678520 1.876683
-0.415700 2.631209 -16.576586 1.391020
0.271900 3.578075 -16.322835 1.634246
-0.059700 2.018351 -15.924823 0.193920
0.086900 1.084164 -15.452890 0.498350
0.130300 2.875137 -14.734959 -0.314096
0.018700 3.875039 -15.137256 -0.476734
-0.320400 2.290653 -14.066073 -1.584161
0.088200 3.071439 -13.401120 -1.953370
0.088200 2.049031 -14.770879 -2.379750
0.088200 1.425036 -13.496387 -1.246110
-0.043000 3.128949 -13.662226 0.798956
0.023600 2.230415 -13.206094 1.214500
0.023600 3.639190 -14.235603 1.572904
-0.066000 3.951869 -12.451622 0.417973
0.018600 4.387959 -12.042198 1.329178
0.018600 4.756358 -12.666791 -0.285297
0.018600 3.325449 -11.674137 -0.019321
0.597300 1.781139 -16.916647 -0.939157
-0.567900 0.720736 -16.960338 -1.563627
-0.415700 2.700839 -17.890612 -1.100799
0.271900 3.477685 -17.862759 -0.455948
0.033700 2.588150 -19.046661 -1.966352
0.082300 2.394451 -18.716960 -2.987077
-0.182500 3.878771 -19.891420 -1.968108
0.060300 4.810582 -19.358665 -1.778386
0.060300 3.799889 -20.605969 -1.148779
0.060300 3.957028 -20.406751 -2.925400
0.597300 1.417927 -19.986641 -1.485659
-0.567900 1.219823 -20.944608 -2.191188
-0.415700 0.729466 -19.759090 -0.368930
0.271900 0.926964 -19.001480 0.269131
-0.051800 -0.567708 -20.431409 -0.139729
0.092200 -0.757401 -21.080420 -0.994658
-0.110200 -0.517096 -21.473999 1.048868
0.045700 0.234187 -22.228696 0.816219
0.045700 -0.331820 -20.861573 1.931311
0.353100 -1.853517 -22.204426 1.300994
-0.036100 -2.617169 -21.479128 1.581849
-0.412100 -2.350757 -22.974623 0.088416
0.100000 -1.652100 -23.771667 -0.165955
0.100000 -3.300920 -23.462740 0.305285
0.100000 -2.374074 -22.279742 -0.751049
-0.412100 -1.688515 -23.137043 2.489831
0.100000 -1.117260 -24.055606 2.355616
0.100000 -1.266610 -22.607216 3.343868
0.100000 -2.730097 -23.389380 2.688657
0.597300 -1.818937 -19.436470 -0.046374
-0.567900 -2.923063 -19.778081 -0.391336
-0.516300 -1.567650 -18.175487 0.326379
0.293600 -0.667766 -17.920762 0.707727
0.039700 -2.574876 -17.077065 0.281511
0.110500 -3.443816 -17.313707 0.895557
0.056000 -1.893940 -15.759656 0.764302
-0.017300 -1.455383 -16.066072 1.713976
-0.017300 -1.138294 -15.468459 0.034706
0.013600 -2.849516 -14.587716 1.048080
-0.042500 -2.345392 -13.661170 1.322813
-0.042500 -3.286664 -14.320835 0.085907
0.805400 -3.978806 -14.782839 2.044650
-0.818800 -4.078444 -15.749808 2.803890
-0.818800 -4.855568 -13.842890 2.128848
0.536600 -3.129783 -16.849649 -1.143681
-0.581900 -4.376708 -16.759309 -1.277738
-0.415700 -2.326865 -16.971335 -2.221230
0.271900 -1.343690 -17.143507 -2.066821
0.021300 -2.792838 -16.740259 -3.534502
0.112400 -3.136837 -15.706422 -3.565193
-0.123100 -1.524350 -16.879774 -4.413556
0.111200 -1.817272 -16.754863 -5.456002
0.111200 -0.829260 -16.095837 -4.112899
-0.311900 -0.734665 -18.520293 -4.269567
0.193300 -0.112924 -18.307564 -3.106350
0.597300 -3.905816 -17.732418 -3.964789
-0.567900 -4.998817 -17.389132 -4.429338
-0.516300 -3.677600 -19.002465 -3.676346
0.293600 -2.785191 -19.183810 -3.239507
0.039700 -4.638775 -20.078960 -3.865892
0.110500 -4.868668 -20.119107 -4.930617
0.056000 -3.924222 -21.445929 -3.666756
-0.017300 -2.928951 -21.460185 -4.110983
-0.017300 -3.815848 -21.665193 -2.604552
0.013600 -4.709811 -22.661610 -4.127153
-0.042500 -5.350658 -23.111850 -3.369063
-0.042500 -5.379642 -22.235465 -4.874030
0.805400 -3.789686 -23.717480 -4.755201
-0.818800 -3.071092 -24.300280 -3.910835
-0.818800 -3.937376 -23.950219 -5.977776
0.536600 -5.874201 -20.015086 -2.962738
-0.581900 -7.018956 -20.166478 -3.423110
-0.347900 -5.632093 -20.014343 -1.619055
0.274700 -4.677003 -19.935689 -1.300117
-0.263700 -6.702306 -20.178887 -0.611609
0.156000 -7.228463 -21.065301 -0.965923
-0.000700 -6.069183 -20.437769 0.718591
0.032700 -6.850326 -20.859060 1.351389
0.032700 -5.336256 -21.238556 0.620379
0.039000 -5.501812 -19.214701 1.486554
0.028500 -4.855465 -18.690750 0.782417
0.028500 -6.292855 -18.527203 1.786076
0.048600 -4.709018 -19.696196 2.687803
0.068700 -5.392392 -20.037147 3.465528
0.068700 -4.100940 -20.493266 2.259998
-0.529500 -3.873097 -18.567095 3.192901
0.345600 -4.097391 -17.615785 2.938344
0.807600 -2.727697 -18.816474 3.878384
-0.862700 -2.229383 -19.989120 4.158690
0.447800 -2.874375 -20.766043 4.180666
0.447800 -1.264654 -20.013747 4.456666
-0.862700 -2.159627 -17.721321 4.202252
0.447800 -2.586242 -16.855181 3.905760
0.447800 -1.481729 -17.861123 4.937788
0.734100 -7.752503 -19.069432 -0.546606
-0.589400 -8.809952 -19.295944 0.017376
-0.415700 -7.545137 -17.882344 -1.111975
0.271900 -6.614322 -17.656710 -1.432551
-0.001400 -8.278356 -16.687647 -0.950275
0.087600 -9.341503 -16.891601 -0.822905
-0.015200 -7.972044 -16.083036 0.400254
0.029500 -8.164349 -16.809977 1.189355
0.029500 -6.894255 -15.934506 0.466684
-0.001100 -8.579517 -14.798608 0.750718
-0.190600 -7.788334 -13.603256 0.746804
0.169900 -6.755778 -13.706369 0.447459
-0.234100 -8.368934 -12.381093 0.933970
0.165600 -7.740594 -11.519655 0.762167
0.322600 -9.742667 -12.215521 1.190008
-0.557900 -10.342209 -11.081474 1.574183
0.399200 -9.718821 -10.386390 1.797448
-0.234100 -10.524004 -13.379259 1.314274
0.165600 -11.592862 -13.306417 1.450835
-0.190600 -9.965672 -14.651790 1.142462
0.169900 -10.597975 -15.522001 1.239004
0.597300 -8.138632 -15.739903 -2.218574
-0.567900 -9.118170 -15.358885 -2.817306
-0.415700 -6.933786 -15.228308 -2.453325
0.271900 -6.147104 -15.620739 -1.956112
-0.051800 -6.857682 -14.027623 -3.252416
0.092200 -7.376223 -13.214915 -2.743756
-0.110200 -5.323194 -13.672597 -3.293502
0.045700 -4.799998 -14.591713 -3.557325
0.045700 -5.091424 -13.071942 -4.173038
0.353100 -4.750592 -13.032068 -2.053168
-0.036100 -4.972064 -13.679390 -1.204628
-0.412100 -3.231178 -12.834270 -2.304281
0.100000 -2.854601 -13.836415 -2.509178
0.100000 -3.067550 -12.321099 -3.251900
0.100000 -2.789547 -12.223853 -1.516592
-0.412100 -5.326131 -11.712696 -1.684557
0.100000 -4.734932 -11.339501 -0.848309
0.100000 -5.230281 -10.943097 -2.450470
0.100000 -6.347386 -11.807253 -1.315507
0.597300 -7.357603 -14.269799 -4.659568
-0.567900 -8.207500 -13.520566 -5.145281
-0.415700 -6.927822 -15.364150 -5.353679
0.271900 -6.186975 -15.869340 -4.888892
0.033700 -7.348920 -15.786644 -6.685758
0.082300 -7.210130 -14.926798 -7.341120
-0.182500 -6.570191 -17.038809 -7.062524
0.060300 -5.608323 -16.619161 -7.357148
0.060300 -6.500771 -17.676050 -6.180935
0.060300 -6.997307 -17.581525 -7.905811
0.597300 -8.889822 -16.043425 -6.568380
-0.567900 -9.588535 -15.266810 -7.152769
-0.254800 -9.405746 -16.990766 -5.801008
0.019200 -8.671509 -17.914502 -4.862382
0.039100 -7.929482 -17.334777 -4.313370
0.039100 -8.110063 -18.748776 -5.282945
0.018900 -9.691813 -18.544506 -3.950801
0.021300 -9.842251 -18.082262 -2.975203
0.021300 -9.533182 -19.607743 -3.770622
-0.007000 -11.014761 -18.506153 -4.749950
0.025300 -11.803635 -18.286202 -4.030644
0.025300 -11.267505 -19.420898 -5.286104
-0.026600 -10.874843 -17.355613 -5.708119
0.064100 -11.056824 -17.759195 -6.704166
0.589600 -11.852052 -16.184522 -5.321389
-0.574800 -13.034015 -16.306268 -5.569046
-0.347900 -11.345661 -15.133383 -4.622084
0.274700 -10.377521 -15.134735 -4.334315
-0.240000 -12.129062 -13.980246 -4.185576
0.142600 -13.121816 -14.069313 -4.626709
-0.009400 -12.207149 -14.024878 -2.615733
0.036200 -11.248373 -13.771710 -2.163231
0.036200 -12.878073 -13.211358 -2.339774
0.018700 -12.754446 -15.209358 -1.858948
0.010300 -12.253255 -16.129635 -2.158943
0.010300 -12.637187 -14.986522 -0.798431
-0.047900 -14.272820 -15.614544 -2.128650
0.062100 -14.989551 -14.860898 -1.802439
0.062100 -14.368775 -15.705913 -3.210569
-0.014300 -14.521572 -16.919059 -1.364386
0.113500 -14.986381 -17.568950 -2.105797
0.113500 -13.540315 -17.335469 -1.136725
-0.385400 -15.287038 -16.706965 -0.127289
0.340000 -14.622915 -16.397870 0.568059
0.340000 -16.016263 -16.009578 -0.171837
0.340000 -15.647577 -17.538018 0.319319
0.734100 -11.602643 -12.697205 -4.710618
-0.589400 -11.542404 -11.694915 -4.029422
-0.415700 -11.143418 -12.649303 -5.949169
0.271900 -11.186994 -13.513447 -6.470175
-0.025200 -11.109372 -11.472354 -6.845503
0.069800 -11.140357 -11.912770 -7.842089
0.069800 -12.000592 -10.858167 -6.716647
0.597300 -9.918440 -10.530712 -6.851587
-0.567900 -9.972393 -9.514004 -7.534488
-0.415700 -8.856707 -10.744796 -6.082392
0.271900 -8.844783 -11.615238 -5.570246
-0.002400 -7.679656 -9.838208 -5.921697
0.097800 -7.992050 -8.795249 -5.869351
-0.034300 -6.896695 -10.060304 -4.599994
0.029500 -6.527597 -11.072134 -4.432424
0.029500 -5.910106 -9.597823 -4.570678
0.011800 -7.629928 -9.532477 -3.399843
-0.125600 -8.565143 -10.361532 -2.766050
0.133000 -8.727366 -11.316311 -3.244059
-0.170400 -9.372067 -9.963519 -1.704729
0.143000 -10.161640 -10.578107 -1.298211
-0.107200 -9.044852 -8.724697 -1.056359
0.129700 -9.552581 -8.570584 -0.115691
-0.170400 -8.068135 -7.871349 -1.613044
0.143000 -7.779161 -6.980894 -1.074543
-0.125600 -7.309195 -8.306516 -2.751943
0.133000 -6.476572 -7.725194 -3.119644
0.597300 -6.709406 -10.010228 -7.097596
-0.567900 -6.278626 -11.088702 -7.450679
-0.415700 -6.484012 -8.872284 -7.707941
0.271900 -6.895930 -8.022360 -7.350099
-0.025200 -5.575545 -8.746118 -8.875043
0.069800 -5.812576 -9.444297 -9.677817
0.069800 -5.498907 -7.691946 -9.141436
0.597300 -4.114434 -9.089106 -8.573445
-0.567900 -3.400645 -9.784441 -9.323806
-0.415700 -3.612103 -8.593624 -7.425246
0.271900 -4.206411 -8.121419 -6.758966
-0.025200 -2.144802 -8.779217 -7.243787
0.069800 -1.887242 -9.835252 -7.324741
0.069800 -1.530880 -8.334086 -8.026768
0.597300 -1.613295 -8.319915 -5.916019
-0.567900 -2.381290 -7.889110 -5.105880
-0.415700 -0.326795 -8.518954 -5.651259
0.271900 0.255897 -8.887609 -6.396809
-0.087500 0.296952 -8.419887 -4.327193
0.096900 -0.393356 -7.944722 -3.636500
0.298500 0.633318 -9.819500 -3.768660
-0.029700 1.258331 -10.343012 -4.488682
-0.319200 1.391038 -9.756001 -2.438903
0.079100 1.561489 -10.762925 -2.060413
0.079100 2.364580 -9.292106 -2.580003
0.079100 0.826427 -9.175085 -1.711338
-0.319200 -0.630741 -10.655695 -3.533422
0.079100 -1.178617 -10.778401 -4.464365
0.079100 -0.353552 -11.644022 -3.165084
0.079100 -1.270462 -10.166809 -2.800526
0.597300 1.559962 -7.574414 -4.421656
-0.567900 2.446786 -7.868034 -5.219556
-0.415700 1.660868 -6.549819 -3.582242
0.271900 0.918250 -6.436088 -2.902321
-0.003100 2.924236 -5.891531 -3.282698
0.085000 3.546905 -5.921913 -4.171310
-0.003600 2.678244 -4.419164 -2.939878
0.017100 2.139162 -3.947227 -3.762871
0.017100 2.066851 -4.347882 -2.041759
-0.064500 3.995252 -3.667163 -2.718689
0.035200 4.571802 -4.137599 -1.921686
0.035200 4.589796 -3.687127 -3.632846
0.695100 3.729884 -2.225545 -2.331174
-0.608600 3.585465 -1.354905 -3.175563
-0.940700 3.599017 -1.936409 -1.058817
0.425100 3.663586 -0.969639 -0.749931
0.425100 3.681460 -2.672532 -0.365275
0.597300 3.632007 -6.650832 -2.153247
-0.567900 2.996968 -6.990042 -1.149487
-0.415700 4.932331 -6.901320 -2.321070
0.271900 5.380952 -6.576457 -3.172567
-0.087500 5.771008 -7.606848 -1.342384
0.096900 5.129487 -7.881694 -0.509477
0.298500 6.356616 -8.925787 -1.892666
-0.029700 6.954617 -9.385535 -1.106365
-0.319200 5.244370 -9.914474 -2.261492
0.079100 4.586074 -10.052948 -1.404234
0.079100 4.665760 -9.534348 -3.102042
0.079100 5.679513 -10.877219 -2.530193
-0.319200 7.264145 -8.742007 -3.113897
0.079100 7.664752 -9.707645 -3.419455
0.079100 6.704292 -8.313407 -3.942615
0.079100 8.097112 -8.088481 -2.854411
0.597300 6.866252 -6.717153 -0.752812
-0.567900 7.405051 -5.840896 -1.431142
-0.415700 7.199447 -6.974109 0.513732
0.271900 6.693024 -7.722333 0.974105
-0.024900 8.318659 -6.374094 1.250313
0.084300 8.125714 -5.307598 1.347595
0.211700 8.399512 -7.002646 2.650187
0.035200 8.338571 -8.089099 2.566119
0.035200 9.353995 -6.747006 3.112674
-0.654600 7.358488 -6.527600 3.485201
0.427500 7.630489 -5.619346 3.754007
0.597300 9.668024 -6.582789 0.534582
-0.567900 9.807572 -7.551716 -0.216918
-0.254800 10.688941 -5.738408 0.791971
0.019200 10.639287 -4.536160 1.615560
0.039100 10.753918 -4.806565 2.665990
0.039100 9.719913 -3.971640 1.464709
0.018900 11.825616 -3.687246 1.173400
0.021300 12.170564 -3.032811 1.971784
0.021300 11.553368 -3.103395 0.293547
-0.007000 12.858076 -4.748173 0.796322
0.025300 13.326260 -5.135791 1.702939
0.025300 13.612035 -4.353642 0.116475
-0.026600 11.992033 -5.825012 0.129410
0.064100 11.841398 -5.534053 -0.907415
0.589600 12.628599 -7.230589 0.215086
-0.574800 12.779361 -7.755572 1.324070
-0.254800 13.005323 -7.861648 -0.917761
0.019200 12.650737 -7.446337 -2.268850
0.039100 13.164374 -6.528120 -2.553874
0.039100 11.570765 -7.303603 -2.315693
0.018900 13.040420 -8.597219 -3.198458
0.021300 14.067375 -8.465665 -3.542782
0.021300 12.358447 -8.685940 -4.044383
-0.007000 12.954484 -9.809295 -2.274649
0.025300 13.538123 -10.650857 -2.650222
0.025300 11.910221 -10.100913 -2.148287
-0.026600 13.494077 -9.243796 -0.955778
0.064100 13.060126 -9.796537 -0.129840
0.589600 15.020789 -9.394080 -0.839630
-0.574800 15.531119 -10.507900 -0.972260
-0.415700 15.751124 -8.298432 -0.611464
0.271900 15.272096 -7.419609 -0.486535
0.014300 17.213108 -8.261476 -0.584203
0.104800 17.583469 -9.201239 -0.988230
-0.204100 17.703417 -7.137645 -1.507999
0.079700 18.758680 -7.300860 -1.720604
0.079700 17.170597 -7.170215 -2.454539
0.713000 17.531701 -5.768639 -0.871396
-0.593100 16.436434 -5.341555 -0.524539
-0.919100 18.605137 -5.057320 -0.639492
0.419600 18.491659 -4.181775 -0.163181
0.419600 19.525829 -5.443013 -0.838186
0.597300 17.816370 -8.125098 0.823610
-0.567900 17.152879 -7.722526 1.783038
-0.516300 19.112869 -8.416364 0.910609
0.293600 19.567301 -8.779748 0.078046
0.039700 19.895647 -8.400547 2.139399
0.110500 19.470216 -9.155833 2.793293
0.056000 21.348298 -8.791861 1.829485
-0.017300 21.362426 -9.691033 1.215122
-0.017300 21.825524 -7.984630 1.275963
0.013600 22.118846 -9.058870 3.128498
-0.042500 22.080063 -8.179542 3.767997
-0.042500 21.614409 -9.864067 3.660422
0.805400 23.587626 -9.435059 2.925641
-0.818800 24.173420 -9.174995 1.852515
-0.818800 24.167031 -9.984322 3.886846
0.536600 19.866183 -7.047428 2.864215
-0.581900 20.230976 -6.013856 2.297201
-0.415700 19.526767 -7.081962 4.153925
0.271900 19.261364 -7.976521 4.553307
0.014300 19.618149 -5.948017 5.070929
0.104800 20.073306 -5.105128 4.549084
-0.204100 18.208066 -5.508563 5.493626
0.079700 18.314743 -4.634771 6.127313
0.079700 17.645218 -5.201809 4.617123
0.713000 17.392718 -6.553809 6.238823
-0.593100 16.613698 -7.294331 5.655401
-0.919100 17.521812 -6.645740 7.542716
0.419600 16.917159 -7.285241 8.049879
0.419600 18.167088 -6.054817 8.052121
0.597300 20.521342 -6.245117 6.276793
-0.567900 20.872572 -7.396411 6.545827
-0.415700 20.872018 -5.201484 7.032697
0.271900 20.555531 -4.281339 6.744269
-0.087500 21.538027 -5.335394 8.340418
0.096900 22.416165 -5.966593 8.203289
0.298500 22.056154 -3.975238 8.867609
-0.029700 22.919663 -3.696873 8.262846
-0.319200 21.037035 -2.838287 8.737538
0.079100 20.082566 -3.127498 9.172371
0.079100 21.402800 -1.938599 9.233681
0.079100 20.890806 -2.603511 7.686554
-0.319200 22.522166 -4.041835 10.328531
0.079100 21.689165 -4.258577 10.992325
0.079100 23.277413 -4.814992 10.451010
0.079100 22.953865 -3.089079 10.625849
0.597300 20.619060 -6.046913 9.344068
-0.567900 19.433524 -5.734355 9.456213
-0.415700 21.172275 -6.991709 10.103959
0.271900 22.168631 -7.147270 9.998350
0.033700 20.516788 -7.635209 11.235749
0.082300 19.451363 -7.741503 11.022430
-0.182500 21.103222 -9.041950 11.417794
0.060300 20.948888 -9.627792 10.510798
0.060300 22.170873 -8.982044 11.632147
0.060300 20.606614 -9.537514 12.251177
0.597300 20.678405 -6.730931 12.468767
-0.567900 21.683830 -6.782261 13.179283
-0.415700 19.713960 -5.833176 12.673431
0.271900 18.953191 -5.798760 12.008812
-0.059700 19.797767 -4.772384 13.685824
0.086900 20.811237 -4.370878 13.664218
0.130300 18.845719 -3.608710 13.322568
0.018700 17.831131 -3.996710 13.293661
-0.320400 18.910182 -2.497841 14.378599
0.088200 18.146439 -1.746943 14.172540
0.088200 18.694885 -2.887143 15.365710
0.088200 19.891897 -2.025515 14.373686
-0.043000 19.180098 -3.038652 11.923815
0.023600 20.229868 -2.746639 11.898048
0.023600 19.019168 -3.817950 11.182093
-0.066000 18.347702 -1.829086 11.487077
0.018600 17.288192 -2.017137 11.662218
0.018600 18.667034 -0.947612 12.040874
0.018600 18.508986 -1.639242 10.425700
0.597300 19.556718 -5.342741 15.095532
-0.567900 18.577732 -6.052417 15.332977
-0.415700 20.442941 -5.015410 16.041221
0.271900 21.236205 -4.447921 15.764364
-0.001400 20.387372 -5.462750 17.443687
0.087600 19.534841 -6.127621 17.561675
-0.015200 21.649040 -6.279153 17.795163
0.029500 22.481447 -5.576809 17.852112
0.029500 21.517316 -6.703490 18.791496
-0.001100 22.057780 -7.418287 16.862514
-0.190600 23.429102 -7.699752 16.690931
0.169900 24.167749 -7.136541 17.245265
-0.234100 23.850538 -8.713775 15.807491
0.165600 24.902770 -8.928584 15.682567
0.322600 22.899268 -9.460058 15.084354
-0.557900 23.304334 -10.398341 14.186077
0.399200 24.263552 -10.409442 14.064285
-0.234100 21.524208 -9.230325 15.306755
0.165600 20.800541 -9.821701 14.769217
-0.190600 21.104355 -8.217010 16.194296
0.169900 20.047757 -8.039702 16.335325
0.597300 20.157142 -4.304286 18.443277
-0.567900 20.248593 -4.499300 19.656541
-0.415700 19.866767 -3.091029 17.957943
0.271900 19.745004 -3.000470 16.960818
0.014300 19.603511 -1.908014 18.783058
0.104800 19.139752 -2.224511 19.716679
-0.204100 20.969501 -1.271149 19.107465
0.079700 21.697751 -2.047126 19.306554
0.079700 21.345233 -0.718938 18.246617
0.713000 20.941511 -0.360407 20.318388
-0.593100 20.086902 -0.444086 21.192725
-0.919100 21.910455 0.515833 20.419146
0.419600 21.921972 1.108478 21.228179
0.419600 22.629515 0.525605 19.710274
0.597300 18.658526 -0.902323 18.075800
-0.567900 19.162438 -0.032727 17.363659
-0.254800 17.320815 -0.998979 18.221665
0.019200 16.393393 -0.092821 17.554644
0.039100 16.653755 0.023493 16.503239
0.039100 16.408567 0.876053 18.056170
0.018900 15.007361 -0.722010 17.683775
0.021300 14.835167 -1.411232 16.855934
0.021300 14.220842 0.032373 17.729649
-0.007000 15.131273 -1.500011 18.991803
0.025300 14.397125 -2.300442 19.060322
0.025300 15.020170 -0.813363 19.832804
-0.026600 16.569215 -2.028523 18.943920
0.064100 16.940158 -2.124753 19.963407
0.589600 16.647511 -3.399993 18.252467
-0.574800 17.118746 -3.524731 17.125046
-0.415700 16.222958 -4.461071 18.934530
0.271900 15.769168 -4.316169 19.825139
-0.002400 16.341493 -5.823765 18.390017
0.097800 17.346727 -5.955419 17.989674
-0.034300 16.134209 -6.922318 19.453783
0.029500 16.678036 -6.525515 20.311047
0.029500 15.058753 -6.879430 19.625988
0.011800 16.623195 -8.353392 19.143902
-0.125600 18.052669 -8.533240 18.976746
0.133000 18.710045 -7.687749 19.116019
-0.170400 18.532504 -9.796789 18.667897
0.143000 19.564178 -10.087305 18.535001
-0.107200 17.587902 -10.829509 18.491076
0.129700 17.918408 -11.843444 18.320489
-0.170400 16.232647 -10.645578 18.731791
0.143000 15.580146 -11.491113 18.571416
-0.125600 15.766553 -9.409760 19.039299
0.133000 14.705029 -9.240307 19.143474
0.597300 15.338901 -6.115874 17.244724
-0.567900 14.143764 -5.961687 17.503147
-0.347900 15.829340 -6.411266 16.033074
0.274700 16.839770 -6.352623 15.936611
-0.263700 15.078329 -6.776063 14.812923
0.156000 15.702787 -6.530025 13.953731
-0.000700 14.876649 -8.307796 14.785601
0.032700 14.214410 -8.590921 15.605366
0.032700 14.383789 -8.577238 13.854336
0.039000 16.168432 -9.145342 14.902183
0.028500 16.591028 -9.004587 15.897692
0.028500 15.907392 -10.200390 14.808292
0.048600 17.258410 -8.814575 13.868752
0.068700 17.518790 -7.760763 13.945168
0.068700 18.155719 -9.382533 14.118617
-0.529500 16.837903 -9.092743 12.481658
0.345600 16.232558 -8.400371 12.035817
0.807600 17.213712 -10.097879 11.713834
-0.862700 17.992359 -11.049091 12.133611
0.447800 18.223592 -11.119071 13.113107
0.447800 18.405931 -11.643524 11.435773
-0.862700 16.831709 -10.172738 10.477442
0.447800 16.333730 -9.377720 10.065381
0.447800 17.012124 -11.002863 9.922886
0.734100 13.780805 -5.962681 14.557641
-0.589400 12.704097 -6.561564 14.511260
-0.254800 13.839536 -4.624120 14.396833
0.019200 15.048756 -3.818828 14.404694
0.039100 15.859567 -4.324950 13.889158
0.039100 15.324796 -3.601441 15.434782
0.018900 14.701705 -2.518524 13.687490
0.021300 14.820994 -2.640357 12.610692
0.021300 15.304107 -1.687835 14.054010
-0.007000 13.225489 -2.346092 14.030561
0.025300 12.716980 -1.708919 13.306149
0.025300 13.141208 -1.912809 15.026252
-0.026600 12.686664 -3.786270 14.036633
0.064100 11.907901 -3.881449 14.792929
0.589600 12.090049 -4.155544 12.665572
-0.574800 12.718546 -4.862812 11.876146
-0.415700 10.901666 -3.639417 12.329114
0.271900 10.422280 -3.042386 12.997825
-0.027500 10.339876 -3.791579 10.973066
0.112300 10.366706 -4.847414 10.698813
-0.005000 8.872862 -3.338896 10.931499
0.033900 8.440213 -3.681451 9.991394
0.033900 8.341014 -3.844575 11.728204
-0.141500 8.619999 -1.863519 11.045355
-0.163800 8.287242 -1.206560 12.178025
0.206200 8.134572 -1.677650 13.137900
-0.341800 8.216202 0.150561 11.933661
0.341200 8.035195 0.854491 12.653257
0.138000 8.460763 0.432886 10.609162
-0.260100 8.540478 1.631286 9.890953
0.157200 8.393880 2.574521 10.388547
-0.113400 8.860413 1.585760 8.525585
0.141700 8.958296 2.496872 7.959043
-0.197200 9.078519 0.352980 7.891294
0.144700 9.326746 0.337528 6.837225
-0.238700 8.996499 -0.845377 8.623062
0.170000 9.184716 -1.782783 8.124272
0.124300 8.702162 -0.837023 10.005890
0.597300 11.163400 -3.030998 9.925309
-0.567900 11.340443 -3.512523 8.803366
-0.415700 11.699107 -1.862966 10.301431
0.271900 11.470868 -1.508496 11.219730
-0.027500 12.416788 -0.961646 9.399219
0.112300 11.911942 -1.010729 8.436050
-0.005000 12.276741 0.498068 9.857373
0.033900 12.937099 1.117638 9.254176
0.033900 11.268168 0.819135 9.611654
-0.141500 12.505265 0.825327 11.304408
-0.163800 11.560348 1.314343 12.140738
0.206200 10.534571 1.518452 11.866266
-0.341800 12.115154 1.600164 13.369424
0.341200 11.630268 2.109009 14.104379
0.138000 13.460231 1.327695 13.385199
-0.260100 14.442945 1.505811 14.364532
0.157200 14.179979 1.913914 15.330780
-0.113400 15.775267 1.214098 14.041441
0.141700 16.558161 1.387647 14.763071
-0.197200 16.102137 0.751156 12.756348
0.144700 17.139717 0.592009 12.505366
-0.238700 15.101443 0.549099 11.787184
0.170000 15.380172 0.234497 10.793346
0.124300 13.748946 0.836360 12.074434
0.597300 13.860174 -1.383553 9.098128
-0.567900 14.513580 -0.742066 8.276534
-0.516300 14.337817 -2.511715 9.648616
0.293600 13.754109 -3.013230 10.302977
0.039700 15.602862 -3.129486 9.212824
0.110500 16.414982 -2.435688 9.431048
0.056000 15.873906 -4.448824 9.977293
-0.017300 16.908451 -4.736932 9.794015
-0.017300 15.763482 -4.274433 11.048149
0.013600 14.967428 -5.620848 9.556149
-0.042500 13.928455 -5.368202 9.755467
-0.042500 15.056532 -5.770585 8.482731
0.805400 15.328146 -6.956105 10.214989
-0.818800 15.132470 -7.139171 11.441033
-0.818800 15.763560 -7.874964 9.481765
0.536600 15.617672 -3.362469 7.691773
-0.581900 16.646557 -3.195451 7.045938
-0.347900 14.451326 -3.673341 7.106787
0.274700 13.638470 -3.719368 7.708912
-0.263700 14.269772 -4.039845 5.691638
0.156000 15.095604 -4.690679 5.397689
-0.000700 12.963584 -4.837568 5.529950
0.032700 12.107364 -4.183949 5.707800
0.032700 12.908776 -5.208545 4.505317
0.039000 12.913018 -6.022566 6.512577
0.028500 13.856360 -6.568083 6.473444
0.028500 12.772144 -5.642755 7.524184
0.048600 11.771254 -6.993920 6.233513
0.068700 11.716797 -7.694190 7.069023
0.068700 10.830990 -6.440930 6.180464
-0.529500 11.990669 -7.743744 4.987435
0.345600 12.823981 -7.528950 4.444179
0.807600 11.279800 -8.766233 4.571592
-0.862700 10.330807 -9.283497 5.294554
0.447800 10.136749 -8.935504 6.233500
0.447800 9.842963 -10.104740 4.963879
-0.862700 11.509097 -9.295654 3.406377
0.447800 12.188477 -8.852402 2.788844
0.447800 10.955194 -10.071495 3.089492
0.734100 14.352934 -2.848865 4.729437
-0.589400 14.194371 -3.024127 3.528288
-0.415700 14.628084 -1.661009 5.267686
0.271900 14.701472 -1.617822 6.274133
-0.001400 14.895391 -0.421939 4.537312
0.087600 14.791994 -0.623182 3.471158
-0.015200 13.816451 0.611986 4.896858
0.029500 13.799669 0.767899 5.975889
0.029500 14.057773 1.563042 4.428584
-0.001100 12.449563 0.156015 4.416912
-0.190600 11.635578 -0.627835 5.257368
0.169900 11.935627 -0.797678 6.277788
-0.234100 10.468423 -1.230382 4.753417
0.165600 9.857776 -1.852622 5.388239
0.322600 10.116829 -1.047094 3.399855
-0.557900 9.050353 -1.715755 2.890041
0.399200 8.998318 -1.571702 1.914660
-0.234100 10.901126 -0.218999 2.568721
0.165600 10.625282 -0.068164 1.534703
-0.190600 12.064136 0.386568 3.082112
0.169900 12.682908 1.002897 2.441467
0.597300 16.348962 0.052691 4.723985
-0.567900 16.687146 1.182294 4.376650
-0.415700 17.231086 -0.825753 5.227326
0.271900 16.878467 -1.724645 5.535605
-0.003100 18.672593 -0.595896 5.384525
0.085000 18.933279 0.376152 4.963117
-0.003600 19.012921 -0.547397 6.884681
0.017100 18.752142 -1.494868 7.357192
0.017100 20.085186 -0.417278 6.973281
-0.064500 18.288431 0.586607 7.627736
0.035200 18.064759 1.396193 6.934700
0.035200 17.340814 0.194831 7.995999
0.695100 19.070451 1.189405 8.795527
-0.608600 20.291042 1.103824 8.892379
-0.940700 18.389532 1.861986 9.693574
0.425100 18.884274 2.410723 10.385955
0.425100 17.387042 1.993407 9.588367
0.597300 19.508853 -1.657733 4.626938
-0.567900 19.995710 -2.614935 5.243733
-0.254800 19.687495 -1.521362 3.294862
0.019200 19.071889 -0.525303 2.423723
0.039100 19.732400 0.336026 2.323291
0.039100 18.096378 -0.203920 2.774723
0.018900 18.909762 -1.216326 1.073719
0.021300 18.865989 -0.502060 0.253201
0.021300 18.021806 -1.850609 1.085989
-0.007000 20.164631 -2.078543 1.013886
0.025300 21.008889 -1.459215 0.710256
0.025300 20.051160 -2.919092 0.331200
-0.026600 20.337700 -2.539108 2.465749
0.064100 19.785698 -3.470687 2.597726
0.589600 21.818454 -2.788933 2.781504
-0.574800 22.558663 -1.883366 3.168867
-0.415700 22.255290 -4.027568 2.542918
0.271900 21.548574 -4.713601 2.292643
-0.087500 23.654269 -4.488363 2.649791
0.096900 24.301297 -3.630913 2.835044
0.298500 23.795593 -5.440981 3.856418
-0.029700 22.981658 -6.162268 3.829703
-0.319200 25.117183 -6.216324 3.882121
0.079100 25.196873 -6.798647 4.798867
0.079100 25.166969 -6.906827 3.041161
0.079100 25.952475 -5.521812 3.826103
-0.319200 23.694316 -4.648132 5.166745
0.079100 22.749198 -4.108677 5.211400
0.079100 23.752742 -5.326359 6.017101
0.079100 24.512443 -3.930482 5.229899
0.597300 24.156004 -5.116276 1.339427
-0.567900 25.345982 -5.003021 1.034601
-0.415700 23.272735 -5.717961 0.530433
0.271900 22.309971 -5.802620 0.829563
-0.024900 23.577822 -6.163694 -0.840283
0.084300 24.128260 -5.369652 -1.341968
0.211700 24.480481 -7.406587 -0.794873
0.035200 25.014301 -7.491912 -1.737830
0.035200 25.221783 -7.304572 -0.003233
-0.654600 23.739592 -8.586050 -0.583810
0.427500 23.869385 -8.830003 0.371135
0.597300 22.309477 -6.446365 -1.671592
-0.567900 21.187947 -6.238673 -1.199148
-0.415700 22.483517 -6.951018 -2.900327
0.271900 23.435552 -7.093458 -3.221688
-0.001400 21.417636 -7.485894 -3.764052
0.087600 20.461198 -7.148794 -3.368301
-0.015200 21.539434 -6.915064 -5.189129
0.029500 22.442935 -7.313762 -5.651566
0.029500 20.687572 -7.256022 -5.778265
-0.001100 21.567804 -5.399334 -5.246937
-0.190600 20.565879 -4.659313 -4.590294
0.169900 19.745033 -5.163653 -4.099906
-0.234100 20.640973 -3.258085 -4.541814
0.165600 19.885082 -2.699712 -4.011173
0.322600 21.713594 -2.585918 -5.163313
-0.557900 21.832473 -1.238871 -5.031913
0.399200 21.244353 -0.932703 -4.316207
-0.234100 22.679255 -3.322045 -5.882226
0.165600 23.491804 -2.804898 -6.366270
-0.190600 22.609102 -4.728357 -5.918911
0.169900 23.367517 -5.290700 -6.446158
0.597300 21.330816 -9.024200 -3.746267
-0.567900 20.706412 -9.618975 -4.628374
-0.347900 21.934953 -9.684797 -2.746788
0.274700 22.443762 -9.141882 -2.054975
-0.240000 21.643574 -11.092155 -2.428918
0.142600 21.542145 -11.650210 -3.361971
-0.009400 22.751022 -11.748856 -1.591464
0.036200 23.043325 -11.106089 -0.760868
0.036200 22.358840 -12.668470 -1.158009
0.018700 23.967487 -12.134900 -2.439885
0.010300 24.535208 -12.877026 -1.886063
0.010300 23.632934 -12.599864 -3.368272
-0.047900 24.874170 -10.937629 -2.747035
0.062100 24.342214 -10.214673 -3.359098
0.062100 25.153938 -10.456860 -1.810624
-0.014300 26.149678 -11.345370 -3.477760
0.113500 26.792430 -10.465877 -3.542203
0.113500 26.675274 -12.106635 -2.895637
-0.385400 25.861797 -11.832716 -4.842623
0.340000 26.684325 -11.734936 -5.431254
0.340000 25.554036 -12.797844 -4.846565
0.340000 25.131474 -11.274956 -5.283305
0.734100 20.292897 -11.190622 -1.734182
-0.589400 19.820717 -10.223143 -1.137992
-0.415700 19.654511 -12.348336 -1.852373
0.271900 20.155336 -13.131001 -2.264658
-0.051800 18.208436 -12.482002 -1.701727
0.092200 17.796167 -11.519581 -1.403718
-0.110200 17.593499 -12.825374 -3.079231
0.045700 17.989205 -13.788729 -3.393506
0.045700 16.512264 -12.919015 -2.968933
0.353100 17.887935 -11.808000 -4.206339
-0.036100 18.964335 -11.745441 -4.361114
-0.412100 17.260711 -12.254462 -5.526142
0.100000 17.441766 -11.507754 -6.298757
0.100000 17.729522 -13.184634 -5.845581
0.100000 16.188053 -12.404929 -5.406426
-0.412100 17.361413 -10.404400 -3.907106
0.100000 17.585748 -9.754350 -4.750730
0.100000 16.286543 -10.433849 -3.730222
0.100000 17.867389 -9.997085 -3.037346
0.597300 17.829145 -13.426922 -0.549784
-0.567900 16.928762 -14.254313 -0.691208
-0.415700 18.477749 -13.285750 0.615080
0.271900 19.239148 -12.629611 0.714313
0.021300 18.038318 -13.924922 1.896144
0.112400 17.109450 -14.421755 1.616047
-0.123100 19.092682 -14.929496 2.446158
0.111200 19.971604 -14.407046 2.823841
0.111200 18.683445 -15.477379 3.294955
-0.311900 19.730315 -16.073245 1.201392
0.193300 21.030038 -15.779879 1.299213
0.597300 17.667551 -12.823732 3.007674
-0.567900 18.396329 -11.861682 3.184897
-0.415700 16.513763 -13.034672 3.656014
0.271900 16.045761 -13.918445 3.471236
-0.038900 15.731215 -12.058910 4.448749
0.100700 16.388097 -11.292147 4.856761
0.365400 14.672752 -11.365021 3.564171
0.004300 14.169671 -10.605749 4.163089
-0.243800 15.252444 -10.672456 2.337347
0.064200 14.475455 -10.068707 1.871719
0.064200 16.069303 -10.018247 2.639633
0.064200 15.622182 -11.400872 1.616607
-0.676100 13.699305 -12.288434 3.118817
0.410200 14.105120 -12.821769 2.417799
0.597300 14.981338 -12.730065 5.614648
-0.567900 14.972258 -13.957716 5.724684
-0.347900 14.279734 -11.946221 6.452177
0.274700 14.383134 -10.939321 6.353243
-0.263700 13.320120 -12.443864 7.459948
0.156000 13.858468 -13.101389 8.142981
-0.000700 12.710159 -11.270943 8.266822
0.032700 13.448022 -10.476054 8.379046
0.032700 11.855039 -10.863713 7.724106
0.039000 12.277882 -11.700460 9.684602
0.028500 11.902681 -12.724078 9.654238
0.028500 13.163109 -11.698590 10.321736
0.048600 11.185716 -10.836252 10.349445
0.068700 10.218623 -11.159349 9.969110
0.068700 11.179120 -11.040341 11.421680
-0.529500 11.310309 -9.382300 10.113659
0.345600 10.689539 -8.970435 9.417102
0.807600 12.111541 -8.529426 10.724506
-0.862700 12.977092 -8.884024 11.626162
0.447800 12.987611 -9.826987 11.983211
0.447800 13.715208 -8.213367 11.838712
-0.862700 12.047983 -7.268447 10.433040
0.447800 11.303625 -6.967111 9.798763
0.447800 12.573436 -6.581317 10.964227
0.734100 12.207379 -13.273322 6.806717
-0.589400 11.856752 -14.339248 7.312311
-0.415700 11.693209 -12.812067 5.660178
0.271900 12.070149 -11.957979 5.282043
-0.024900 10.622537 -13.496105 4.924386
0.084300 9.795729 -13.681035 5.611375
0.211700 10.101774 -12.655776 3.754842
0.035200 10.946534 -12.261252 3.190440
0.035200 9.507307 -13.290467 3.098077
-0.654600 9.277961 -11.596379 4.192584
0.427500 8.344731 -11.905372 4.150508
0.597300 11.050887 -14.842489 4.347158
-0.567900 10.192911 -15.722787 4.261318
-0.415700 12.314540 -15.021970 3.935408
0.271900 12.979169 -14.261594 3.921295
-0.025200 12.727186 -16.227277 3.262024
0.069800 13.081101 -16.953230 3.994036
0.069800 11.904273 -16.612366 2.659839
0.597300 13.962951 -16.070501 2.314098
-0.567900 14.631962 -15.070496 2.334285
-0.415700 14.226854 -17.220909 1.626983
0.271900 13.631866 -18.034268 1.694335
0.014300 15.357062 -17.362994 0.642800
0.104800 16.082509 -16.599648 0.924096
-0.204100 15.998408 -18.781979 0.788747
0.079700 15.239218 -19.563429 0.821379
0.079700 16.642173 -18.992654 -0.065247
0.713000 16.970957 -18.798414 2.038343
-0.593100 17.137240 -17.851800 2.745809
-0.919100 17.705745 -19.872049 2.138540
0.419600 18.234768 -19.981301 2.991941
0.419600 17.529172 -20.652060 1.521683
0.597300 14.925032 -17.131710 -0.789709
-0.567900 13.768746 -17.166601 -1.090214
-0.516300 15.919227 -17.013218 -1.691338
0.293600 16.868739 -16.941878 -1.354518
0.039700 15.622723 -16.887895 -3.211975
0.110500 15.024896 -16.005687 -3.440909
0.056000 16.923276 -16.679764 -3.970800
-0.017300 17.477039 -15.898913 -3.449536
-0.017300 17.454074 -17.631493 -3.946970
0.013600 16.677408 -16.116961 -5.446540
-0.042500 15.763367 -16.504429 -5.896539
-0.042500 16.556925 -15.037432 -5.355964
0.805400 17.872632 -16.411762 -6.228733
-0.818800 18.859649 -15.626401 -6.295324
-0.818800 17.853104 -17.472549 -6.906665
0.536600 14.992615 -18.192246 -3.883399
-0.581900 14.161978 -18.179443 -4.795599
-0.516300 15.255537 -19.314295 -3.216538
0.293600 15.925244 -19.282792 -2.461155
0.038100 14.534855 -20.547838 -3.575460
0.088000 14.678263 -20.747386 -4.637399
-0.030300 15.167648 -21.657508 -2.778444
-0.012200 16.235131 -21.755683 -2.975798
-0.012200 14.960501 -21.402197 -1.739213
0.799400 14.590916 -23.025626 -3.122168
-0.801400 14.867114 -23.415528 -4.296194
-0.801400 13.864457 -23.677731 -2.320303
0.536600 13.067791 -20.506101 -3.310506
-0.581900 12.233588 -20.924023 -4.121561
-0.516300 12.716018 -19.976033 -2.101282
0.293600 13.430389 -19.492809 -1.575671
0.039700 11.322954 -19.883961 -1.677035
0.110500 10.804045 -20.830440 -1.828781
0.056000 11.237433 -19.561350 -0.199908
-0.017300 11.887571 -18.690849 -0.112435
-0.017300 10.178133 -19.421547 0.015559
0.013600 11.795276 -20.642716 0.671207
-0.042500 11.139863 -21.496042 0.496957
-0.042500 12.810186 -20.917036 0.383441
0.805400 11.902826 -20.253568 2.129609
-0.818800 12.133756 -19.081332 2.412256
-0.818800 11.854849 -21.108890 3.010277
0.536600 10.528002 -18.854852 -2.485738
-0.581900 9.386608 -19.065158 -2.841552
-0.415700 11.197258 -17.729005 -2.767326
0.271900 12.144075 -17.654108 -2.408268
-0.002400 10.679051 -16.606111 -3.539771
0.097800 9.757799 -16.260976 -3.071359
-0.034300 11.698459 -15.458011 -3.496873
0.029500 11.987848 -15.278435 -2.461187
0.029500 12.599219 -15.755707 -4.035958
0.011800 11.175396 -14.157037 -4.075545
-0.125600 10.470457 -13.251712 -3.261341
0.133000 10.315900 -13.476063 -2.217685
-0.170400 9.969385 -12.053581 -3.800281
0.143000 9.440922 -11.359421 -3.162195
-0.107200 10.157609 -11.764980 -5.163625
0.129700 9.765207 -10.850267 -5.581983
-0.170400 10.864155 -12.666111 -5.980300
0.143000 11.014988 -12.447272 -7.027967
-0.125600 11.380615 -13.854206 -5.432921
0.133000 11.934928 -14.541161 -6.053180
0.597300 10.347202 -17.025425 -4.977173
-0.567900 9.261425 -16.704847 -5.457841
-0.347900 11.212969 -17.816048 -5.633320
0.274700 12.103175 -18.016418 -5.200315
-0.263700 10.923891 -18.437780 -6.939856
0.156000 10.775775 -17.594851 -7.614856
-0.000700 12.033006 -19.354403 -7.347906
0.032700 12.233373 -20.044079 -6.527971
0.032700 11.686261 -19.973435 -8.175355
0.039000 13.275372 -18.500880 -7.810826
0.028500 12.974811 -18.017706 -8.740508
0.028500 13.535984 -17.696952 -7.122422
0.048600 14.580928 -19.266993 -8.066386
0.068700 14.921334 -19.690275 -7.121370
0.068700 14.419275 -20.051549 -8.805615
-0.529500 15.662475 -18.374285 -8.501430
0.345600 16.211716 -18.066945 -7.711507
0.807600 16.085381 -17.850924 -9.632548
-0.862700 15.378049 -17.896905 -10.693409
0.447800 14.446082 -18.271261 -10.800183
0.447800 15.734190 -17.562530 -11.577408
-0.862700 17.164877 -17.211560 -9.619375
0.447800 17.661727 -16.951058 -8.779508
0.447800 17.391011 -16.707600 -10.464946
0.734100 9.626103 -19.220448 -6.953049
-0.589400 8.714752 -18.868747 -7.765793
-0.415700 9.386410 -20.058717 -5.967911
0.271900 10.105494 -20.112462 -5.260707
0.014300 8.249446 -20.974639 -5.844952
0.104800 8.036286 -21.392442 -6.828874
-0.204100 8.640021 -22.035493 -4.803644
0.079700 9.565364 -22.441392 -5.212416
0.079700 8.683931 -21.614428 -3.799215
0.713000 7.705262 -23.211929 -4.771920
-0.593100 6.866411 -23.324587 -5.660065
-0.919100 7.861268 -24.155434 -3.859117
0.419600 7.423306 -25.065468 -3.870344
0.419600 8.553464 -24.041758 -3.132454
0.597300 6.998888 -20.128872 -5.448071
-0.567900 5.887033 -20.464223 -5.804999
-0.415700 7.186284 -19.078624 -4.645073
0.271900 8.119667 -18.900813 -4.291879
-0.023700 6.113001 -18.167105 -4.272880
0.088000 5.287568 -18.745659 -3.868698
0.034200 6.612145 -17.195033 -3.190326
0.024100 6.863742 -17.785538 -2.308936
0.024100 7.522250 -16.704706 -3.524830
0.001800 5.591629 -16.126455 -2.768250
0.044000 4.620533 -16.606370 -2.648599
0.044000 5.892518 -15.750660 -1.791013
-0.273700 5.393254 -14.679104 -3.853774
-0.053600 7.021564 -13.897945 -3.673604
0.068400 7.796178 -14.546409 -4.083239
0.068400 7.033670 -12.953283 -4.216304
0.068400 7.227852 -13.708632 -2.620013
0.597300 5.591519 -17.470852 -5.521076
-0.567900 4.380080 -17.443890 -5.747973
-0.415700 6.480212 -16.965055 -6.380303
0.271900 7.477402 -17.045493 -6.241581
-0.087500 6.070870 -16.122065 -7.477900
0.096900 5.314072 -15.449425 -7.074259
0.298500 7.241666 -15.264523 -8.173532
-0.029700 8.085442 -15.854465 -8.531452
-0.319200 6.869207 -14.448201 -9.454839
0.079100 7.620763 -13.675635 -9.617373
0.079100 6.915489 -15.081728 -10.340619
0.079100 5.886943 -14.010901 -9.275894
-0.319200 7.813573 -14.148807 -7.268619
0.079100 8.274193 -14.694355 -6.445024
0.079100 8.665315 -13.644770 -7.725321
0.079100 7.135409 -13.408741 -6.843751
0.597300 5.348771 -16.904293 -8.578850
-0.567900 4.320563 -16.496701 -9.062651
-0.415700 5.949375 -18.048827 -8.909492
0.271900 6.796381 -18.225488 -8.388466
-0.038900 5.582477 -19.085788 -9.887252
0.100700 5.548196 -18.652160 -10.886705
0.365400 6.491602 -20.323296 -9.844195
0.004300 6.515284 -20.715477 -8.827467
-0.243800 6.131463 -21.562013 -10.697544
0.064200 7.041256 -22.101291 -10.961242
0.064200 5.463637 -22.312129 -10.273948
0.064200 5.776380 -21.238010 -11.675826
-0.676100 7.818748 -20.020644 -10.165970
0.410200 8.335917 -20.803173 -9.961549
0.597300 4.136166 -19.605598 -9.522273
-0.567900 3.303558 -19.658972 -10.416460
-0.347900 3.793503 -19.882054 -8.179730
0.274700 4.354197 -19.655135 -7.370885
-0.263700 2.396860 -20.343512 -7.904122
0.156000 2.079912 -21.032424 -8.687104
-0.000700 2.202888 -20.990247 -6.493268
0.032700 3.046531 -21.607221 -6.183905
0.032700 2.191002 -20.206102 -5.736254
0.039000 0.923506 -21.777486 -6.352955
0.028500 0.055315 -21.212108 -6.691615
0.028500 1.088432 -22.648437 -6.987258
0.048600 0.663879 -22.274340 -4.919107
0.068700 1.604517 -22.550801 -4.442795
0.068700 0.255654 -21.409966 -4.395342
-0.529500 -0.291406 -23.457235 -4.930120
0.345600 -1.252513 -23.314814 -4.654265
0.807600 -0.061691 -24.659723 -5.302920
-0.862700 1.162369 -25.128060 -5.556339
0.447800 1.982413 -24.539743 -5.517401
0.447800 1.248722 -26.078126 -5.888041
-0.862700 -1.102130 -25.418369 -5.366413
0.447800 -1.925784 -25.131863 -4.856892
0.447800 -1.003533 -26.420496 -5.444607
0.734100 1.392631 -19.178635 -8.030896
-0.589400 0.337145 -19.282517 -8.599644
-0.415700 1.799538 -18.006547 -7.525845
0.271900 2.671182 -17.969171 -7.016972
0.021300 0.984151 -16.822494 -7.529033
0.112400 0.038663 -17.118025 -7.074254
-0.123100 1.602811 -15.658089 -6.775468
0.111200 2.614951 -15.359736 -7.048705
0.111200 0.900449 -14.825424 -6.813534
-0.311900 1.841443 -16.004443 -4.986530
0.193300 3.146082 -16.291789 -5.002521
0.597300 0.606015 -16.432157 -8.974551
-0.567900 -0.576873 -16.222821 -9.281538
-0.415700 1.550920 -16.542231 -9.946243
0.271900 2.504480 -16.752464 -9.688094
0.014300 1.346989 -16.493205 -11.442564
0.104800 0.883074 -15.525643 -11.634156
-0.204100 2.746909 -16.413241 -11.960109
0.079700 3.482732 -16.975420 -11.385098
0.079700 2.778284 -16.967758 -12.897994
0.713000 3.364497 -15.077097 -12.064123
-0.593100 2.798398 -14.045662 -11.922005
-0.919100 4.625234 -15.012790 -12.497786
0.419600 5.033715 -14.106094 -12.674296
0.419600 5.204289 -15.840255 -12.507639
0.597300 0.473485 -17.582109 -12.050016
-0.567900 -0.387807 -17.322931 -12.909611
-0.415700 0.585198 -18.780792 -11.570154
0.271900 1.440743 -18.989993 -11.075800
0.014300 -0.149775 -19.908805 -12.004367
0.104800 -0.089535 -20.020073 -13.087001
-0.204100 0.519962 -21.240897 -11.495818
0.079700 1.608380 -21.194630 -11.531929
0.079700 0.161636 -21.288506 -10.467505
0.713000 -0.000954 -22.402053 -12.270098
-0.593100 -0.843757 -23.165609 -11.699581
-0.919100 0.336599 -22.551453 -13.534566
0.419600 -0.018464 -23.346284 -14.046703
0.419600 1.007133 -21.947371 -13.987962
0.597300 -1.698747 -19.925375 -11.663333
-0.567900 -2.582364 -20.397642 -12.375097
-0.415700 -2.033528 -19.230326 -10.563289
0.271900 -1.280246 -18.819558 -10.030437
-0.087500 -3.361645 -18.864732 -10.169884
0.096900 -4.136432 -19.454172 -10.660156
0.298500 -3.602340 -19.129184 -8.619744
-0.029700 -4.641717 -18.849950 -8.447052
-0.319200 -3.445743 -20.599061 -8.110302
0.079100 -4.065618 -21.129446 -8.833174
0.079100 -2.416036 -20.919198 -8.269407
0.079100 -3.728870 -20.800263 -7.077124
-0.319200 -2.790053 -18.317238 -7.629294
0.079100 -2.719421 -17.282347 -7.964125
0.079100 -3.212002 -18.341688 -6.624568
0.079100 -1.752415 -18.650997 -7.632284
0.597300 -3.679325 -17.436481 -10.536433
-0.567900 -4.739757 -16.896041 -10.215368
-0.415700 -2.886799 -16.752956 -11.287119
0.271900 -1.935026 -17.006292 -11.510834
-0.025200 -3.250964 -15.449228 -11.916907
0.069800 -2.805647 -15.452219 -12.911788
0.069800 -4.333482 -15.335856 -11.975215
0.597300 -2.831310 -14.198283 -11.140477
-0.567900 -2.694644 -13.140257 -11.776907
-0.415700 -2.581580 -14.239977 -9.831892
0.271900 -2.518988 -15.150348 -9.398977
-0.087500 -2.223683 -13.082232 -8.976813
0.096900 -3.054332 -12.402119 -9.165400
0.298500 -2.448294 -13.613245 -7.511467
-0.029700 -1.802588 -14.451709 -7.250417
-0.319200 -2.096424 -12.416298 -6.593207
0.079100 -2.710598 -11.530301 -6.754179
0.079100 -2.313793 -12.825477 -5.606583
0.079100 -1.028553 -12.243232 -6.726644
-0.319200 -3.921648 -14.001068 -7.170846
0.079100 -4.358717 -14.675454 -7.907247
0.079100 -3.929267 -14.384519 -6.150553
0.079100 -4.614412 -13.160410 -7.209175
0.597300 -0.840159 -12.498880 -9.314206
-0.567900 0.133962 -13.188371 -9.157782
-0.347900 -0.735170 -11.235357 -9.677042
0.274700 -1.552495 -10.647115 -9.599240
-0.263700 0.588328 -10.648048 -10.015081
0.156000 1.280646 -11.411626 -10.369691
-0.000700 0.487759 -9.547193 -11.060335
0.032700 -0.090945 -8.721167 -10.646959
0.032700 1.429309 -9.026149 -11.233801
0.039000 -0.128549 -9.985230 -12.404851
0.028500 -1.202501 -9.937129 -12.224821
0.028500 0.030276 -9.379908 -13.297299
0.048600 0.353460 -11.403923 -12.784664
0.068700 1.441645 -11.381993 -12.725837
0.068700 -0.048693 -12.158736 -12.108915
-0.529500 -0.016478 -11.750079 -14.141423
0.345600 -0.539320 -11.096135 -14.706305
0.807600 0.374135 -12.868379 -14.756591
-0.862700 1.334417 -13.546535 -14.227983
0.447800 1.519145 -13.432693 -13.241571
0.447800 1.491288 -14.451719 -14.647670
-0.862700 -0.198086 -13.228529 -15.847781
0.447800 -0.837114 -12.549874 -16.236596
0.447800 0.128207 -14.086734 -16.268644
0.734100 1.403442 -10.098549 -8.819510
-0.589400 0.822237 -9.559365 -7.915407
-0.415700 2.727016 -10.260288 -8.823065
0.271900 3.149282 -10.767947 -9.594181
-0.059700 3.631418 -9.823234 -7.746260
0.086900 3.044081 -9.627986 -6.850621
0.130300 4.649219 -10.938453 -7.395719
0.018700 5.263864 -11.125090 -8.277419
-0.320400 5.599519 -10.492630 -6.267048
0.088200 5.031698 -10.142819 -5.405365
0.088200 6.231769 -11.325302 -5.958267
0.088200 6.252704 -9.691404 -6.612318
-0.043000 3.981519 -12.283844 -7.017747
0.023600 3.478123 -12.694223 -7.893612
0.023600 4.758484 -12.996165 -6.739898
-0.066000 2.963378 -12.213483 -5.872128
0.018600 2.646003 -13.220842 -5.611521
0.018600 3.406690 -11.754238 -4.989035
0.018600 2.088252 -11.647243 -6.187699
0.597300 4.326741 -8.512305 -8.132507
-0.567900 4.760341 -8.353659 -9.273983
-0.415700 4.468016 -7.591211 -7.178148
0.271900 4.030221 -7.771405 -6.279812
-0.001400 5.152421 -6.306219 -7.339232
0.087600 5.727556 -6.338510 -8.259531
-0.015200 4.118421 -5.169607 -7.457431
0.029500 3.606849 -5.059587 -6.499929
0.029500 4.651375 -4.237040 -7.648106
-0.001100 3.066709 -5.368482 -8.541839
-0.190600 3.267385 -4.856286 -9.839363
0.169900 4.162820 -4.295375 -10.055111
-0.234100 2.316874 -5.092640 -10.854737
0.165600 2.484056 -4.719297 -11.853589
0.322600 1.156966 -5.847560 -10.568486
-0.557900 0.244220 -6.121352 -11.537974
0.399200 0.506639 -5.767276 -12.403529
-0.234100 0.945018 -6.337642 -9.264703
0.165600 0.061431 -6.916745 -9.052697
-0.190600 1.893934 -6.094871 -8.255458
0.169900 1.739881 -6.497352 -7.264256
0.597300 6.123056 -6.078670 -6.167935
-0.567900 5.715070 -6.154613 -5.011034
-0.415700 7.403925 -5.820819 -6.442161
0.271900 7.675425 -5.709976 -7.413911
-0.087500 8.464442 -5.762287 -5.409064
0.096900 8.141157 -6.334099 -4.539115
0.298500 9.754577 -6.428519 -5.934728
-0.029700 9.899767 -6.141504 -6.974778
-0.319200 11.023434 -6.056233 -5.157123
0.079100 11.867109 -6.657843 -5.489266
0.079100 11.275547 -5.008364 -5.322164
0.079100 10.865725 -6.217350 -4.092946
-0.319200 9.601204 -7.952077 -5.880374
0.079100 9.580775 -8.288438 -4.843765
0.079100 8.675587 -8.250327 -6.370402
0.079100 10.441273 -8.424737 -6.388471
0.597300 8.717285 -4.340193 -4.905749
-0.567900 8.732735 -3.400981 -5.697027
-0.516300 8.963534 -4.189600 -3.603038
0.293600 8.834709 -4.981552 -2.984743
0.038100 9.448091 -2.950816 -2.984072
0.088000 9.005624 -2.106278 -3.508588
-0.030300 8.937920 -2.917292 -1.535632
-0.012200 7.874737 -3.164704 -1.537984
-0.012200 9.457907 -3.675843 -0.950898
0.799400 9.077621 -1.557058 -0.857434
-0.801400 9.398081 -0.562033 -1.543038
-0.801400 8.745298 -1.478054 0.348477
0.536600 10.983050 -2.809520 -3.100257
-0.581900 11.752939 -3.571887 -2.504398
-0.415700 11.433072 -1.857009 -3.921452
0.271900 10.747024 -1.251670 -4.362245
0.033700 12.826067 -1.704099 -4.338299
0.082300 13.370158 -2.616830 -4.092752
-0.182500 12.848828 -1.571866 -5.867441
0.060300 12.326385 -2.415862 -6.318422
0.060300 12.357146 -0.646011 -6.164596
0.060300 13.876897 -1.565537 -6.225415
0.597300 13.520782 -0.532885 -3.614047
-0.567900 13.307615 0.637456 -3.942146
-0.415700 14.400668 -0.860878 -2.661445
0.271900 14.576020 -1.845951 -2.504215
-0.087500 15.120528 0.080319 -1.782686
0.096900 14.531385 0.991258 -1.693053
0.298500 15.266603 -0.489668 -0.353784
-0.029700 15.938841 -1.348285 -0.368822
-0.319200 15.816076 0.565867 0.611878
0.079100 15.939173 0.130276 1.601480
0.079100 16.787152 0.927441 0.275708
0.079100 15.125213 1.407384 0.678213
-0.319200 13.913534 -0.946923 0.211343
0.079100 14.039741 -1.305910 1.233412
0.079100 13.206747 -0.115891 0.208981
0.079100 13.505931 -1.761039 -0.384005
0.597300 16.456661 0.462647 -2.429477
-0.567900 17.526334 -0.022810 -2.063490
-0.415700 16.368381 1.285805 -3.477375
0.271900 15.434498 1.572776 -3.744583
-0.059700 17.468717 1.537017 -4.430382
0.086900 18.239677 0.781483 -4.269919
0.130300 16.970678 1.360049 -5.882332
0.018700 17.811559 1.557026 -6.546653
-0.320400 16.537970 -0.099926 -6.106516
0.088200 15.691050 -0.344628 -5.469867
0.088200 16.255006 -0.257561 -7.144357
0.088200 17.365927 -0.768249 -5.865801
-0.043000 15.842090 2.358034 -6.227782
0.023600 14.930505 2.090430 -5.692331
0.023600 16.143903 3.350812 -5.902152
-0.066000 15.525885 2.447503 -7.724775
0.018600 15.119858 1.503458 -8.079796
0.018600 14.784868 3.230353 -7.889682
0.018600 16.430437 2.692130 -8.282755
0.597300 18.192826 2.880346 -4.243913
-0.567900 19.191946 3.128200 -4.909694
-0.415700 17.710328 3.751749 -3.353851
0.271900 16.892051 3.487957 -2.827750
0.014300 18.310200 5.067120 -3.095510
0.104800 18.587438 5.526044 -4.047504
-0.204100 17.220837 5.941039 -2.436141
0.079700 16.452544 6.182032 -3.165799
0.079700 16.737935 5.375687 -1.641780
0.713000 17.742266 7.243016 -1.847829
-0.593100 18.030591 8.206228 -2.549120
-0.919100 17.896354 7.297090 -0.547891
0.419600 18.344030 8.096849 -0.120848
0.419600 17.684778 6.476159 0.013003
0.597300 19.604518 4.982082 -2.254011
-0.567900 20.471226 5.853559 -2.365101
-0.415700 19.740743 3.961385 -1.403917
0.271900 19.023404 3.250817 -1.383798
-0.058100 20.698491 3.953108 -0.294319
0.136000 21.607130 4.467990 -0.601289
-0.007400 20.072229 4.726912 0.883244
0.036700 20.732848 4.685869 1.749024
0.036700 19.983249 5.776235 0.603254
0.186800 18.705006 4.224278 1.285173
-0.543200 17.494551 4.674857 0.752531
0.163500 16.532890 3.972460 1.373848
0.143500 15.470417 4.082083 1.194045
-0.279500 17.076376 3.116709 2.253458
0.333900 16.556881 2.513481 2.891064
-0.220700 18.444497 3.253123 2.204339
0.186200 19.170885 2.716087 2.795267
0.597300 21.113511 2.545628 0.156952
-0.567900 20.498910 1.541685 -0.203984
-0.415700 22.149589 2.503502 0.994454
0.271900 22.591568 3.392370 1.207193
-0.023700 22.519870 1.365006 1.844535
0.088000 21.943576 0.488152 1.552629
0.034200 24.011353 1.029646 1.646650
0.024100 24.616171 1.856148 2.019947
0.024100 24.261149 0.140917 2.225055
0.001800 24.385885 0.773857 0.178654
0.044000 24.184991 1.682743 -0.386402
0.044000 25.458529 0.590130 0.124063
-0.273700 23.534564 -0.600220 -0.650506
-0.053600 24.471356 -1.992664 0.023362
0.068400 25.526100 -1.886909 -0.231681
0.068400 24.363606 -2.017085 1.107018
0.068400 24.092192 -2.920352 -0.403089
0.597300 22.162892 1.672536 3.314862
-0.567900 21.513259 2.678332 3.607133
-0.415700 22.549220 0.805979 4.252536
0.271900 23.014694 -0.044674 3.958132
0.021300 22.291572 0.980510 5.685757
0.112400 21.213743 1.079000 5.804671
-0.123100 22.730012 -0.301848 6.414930
0.111200 22.431445 -0.248593 7.463421
0.111200 22.233607 -1.158618 5.954304
-0.311900 24.526203 -0.536073 6.312692
0.193300 24.550687 -1.811226 6.720200
0.597300 22.883352 2.272118 6.301117
-0.567900 23.643148 3.009005 5.667648
-0.415700 22.482435 2.574746 7.540655
0.271900 21.837585 1.947882 8.011633
-0.025200 22.804586 3.830294 8.222321
0.069800 22.386140 4.655076 7.648863
0.069800 22.320171 3.832698 9.196946
0.597300 24.301301 4.095413 8.432925
-0.567900 25.070394 3.209865 8.810934
-0.415700 24.701623 5.358222 8.267571
0.271900 23.994552 6.036046 7.993219
0.014300 26.064306 5.875645 8.463754
0.104800 26.716873 5.359175 7.758619
-0.204100 26.076189 7.387557 8.125738
0.079700 27.103743 7.747769 8.148142
0.079700 25.685703 7.541792 7.121079
0.713000 25.242019 8.230481 9.082406
-0.593100 24.290130 7.766771 9.675321
-0.919100 25.548610 9.487377 9.289625
0.419600 24.903016 10.025542 9.856838
0.419600 26.360418 9.903751 8.868674
0.597300 26.667033 5.639087 9.868340
-0.567900 27.867962 5.851429 10.037155
-0.415700 25.874470 5.220703 10.862130
0.271900 24.890455 5.115798 10.654489
0.033700 26.312791 4.936597 12.234428
0.082300 27.383129 5.132610 12.302112
-0.182500 25.618504 5.927906 13.174672
0.060300 25.999889 5.809597 14.189160
0.060300 25.825471 6.940067 12.837750
0.060300 24.541897 5.769138 13.169409
0.597300 26.140244 3.460614 12.663660
-0.567900 26.249783 3.147753 13.854902
-0.415700 25.860870 2.558533 11.713357
0.271900 25.753202 2.893417 10.760965
-0.087500 25.828041 1.096446 11.913606
0.096900 25.295925 0.881909 12.839561
0.298500 25.063296 0.427612 10.748087
-0.029700 25.488744 0.759484 9.803948
-0.319200 25.106594 -1.104829 10.782346
0.079100 26.120407 -1.458773 10.597478
0.079100 24.756716 -1.474142 11.746776
0.079100 24.465030 -1.496177 9.994941
-0.319200 23.580316 0.813286 10.760398
0.079100 23.103996 0.369757 11.629616
0.079100 23.464416 1.897073 10.787234
0.079100 23.094118 0.444561 9.856800
0.597300 27.256866 0.547087 12.059351
-0.567900 28.185733 1.084484 11.452263
-0.415700 27.442208 -0.539672 12.822111
0.271900 26.611395 -1.035524 13.111912
-0.024900 28.791672 -1.167867 12.989668
0.084300 29.498258 -0.338490 12.958512
0.211700 28.981757 -1.801286 14.378602
0.035200 28.142907 -2.455092 14.617277
0.035200 29.906455 -2.356912 14.222636
-0.654600 29.169571 -0.845515 15.353901
0.427500 28.934855 -1.310775 16.160150
0.597300 29.134708 -2.130531 11.923460
-0.567900 28.286118 -2.967457 11.517853
-0.415700 30.393300 -1.991289 11.394752
0.271900 30.964599 -1.248041 11.770658
0.033700 31.096782 -2.922496 10.524046
0.082300 30.595507 -2.836712 9.559960
-0.182500 32.606563 -2.482379 10.539719
0.060300 32.681464 -1.405523 10.388486
0.060300 33.059812 -2.629695 11.520007
0.060300 33.093074 -3.064535 9.757095
0.597300 30.982436 -4.396703 10.972176
-0.567900 31.113636 -4.711252 12.165694
-0.415700 30.841740 -5.288498 10.007124
0.271900 30.365442 -5.073930 9.142715
-0.025200 30.785464 -6.700774 10.366553
0.069800 31.812376 -7.058560 10.441038
0.069800 30.288498 -6.781754 11.333287
0.597300 30.103478 -7.664790 9.311830
-0.567900 30.057296 -7.309410 8.149937
-0.415700 29.582457 -8.826267 9.804077
0.271900 29.597458 -8.911380 10.810370
-0.038900 28.699500 -9.708322 9.052925
0.100700 28.556197 -9.284558 8.058950
0.365400 29.389950 -11.001754 8.783027
0.004300 28.809174 -11.656892 8.133727
-0.243800 30.638750 -10.863712 7.882449
0.064200 31.183187 -11.798008 8.019460
0.064200 30.223809 -10.718787 6.884987
0.064200 31.199008 -9.994289 8.226426
-0.676100 29.829439 -11.777833 9.882111
0.410200 29.084291 -12.166608 10.346015
0.597300 27.245504 -9.834778 9.654054
-0.567900 26.595591 -10.866331 9.458731
-0.415700 26.770558 -8.762284 10.377087
0.271900 27.389901 -7.989905 10.576939
-0.024900 25.443761 -8.788961 10.986915
0.084300 25.303344 -9.839340 11.242039
0.211700 25.294849 -8.009907 12.348022
0.035200 25.464280 -6.950490 12.155593
0.035200 24.273545 -7.997865 12.728666
-0.654600 26.262793 -8.567236 13.234831
0.427500 26.360264 -7.834438 13.847290
0.597300 24.479541 -8.360289 9.921661
-0.567900 23.980848 -7.219023 9.902942
-0.415700 24.146709 -9.283314 9.022822
0.271900 24.667524 -10.153939 9.038736
-0.024900 23.165735 -9.102581 7.947959
0.084300 22.423296 -8.377337 8.267604
0.211700 23.853331 -8.526369 6.708343
0.035200 23.127370 -8.392242 5.907535
0.035200 24.280139 -7.553983 6.951820
-0.654600 24.874573 -9.387616 6.272175
0.427500 24.736251 -9.530323 5.305812
0.597300 22.403450 -10.395610 7.631152
-0.567900 22.710112 -11.472788 8.159890
-0.415700 21.350899 -10.293147 6.814960
0.271900 21.105991 -9.372382 6.456080
-0.038900 20.369957 -11.377050 6.621164
0.100700 20.215585 -11.859220 7.585787
0.365400 19.006109 -10.827666 6.191003
0.004300 18.326703 -11.661498 6.012880
-0.243800 18.403248 -9.939674 7.274224
0.064200 19.004271 -9.042635 7.413122
0.064200 17.396300 -9.649900 6.982822
0.064200 18.358612 -10.487303 8.212412
-0.676100 19.125318 -10.062657 5.017147
0.410200 18.834389 -10.642202 4.284204
0.597300 20.815066 -12.492831 5.673553
-0.567900 20.337438 -13.609044 5.834879
-0.415700 21.756988 -12.234533 4.760904
0.271900 22.016040 -11.258809 4.729975
0.021300 22.504461 -13.303323 4.056594
0.112400 22.013279 -14.270291 4.165299
-0.123100 22.773595 -13.071844 2.508923
0.111200 23.515180 -12.300954 2.299432
0.111200 23.044237 -14.049415 2.109916
-0.311900 21.248153 -12.516674 1.685852
0.193300 20.787296 -11.784326 2.703776
0.597300 23.871900 -13.456286 4.731858
-0.567900 24.408317 -14.577066 4.818757
-0.415700 24.455204 -12.362586 5.269824
0.271900 24.171839 -11.431211 5.000867
-0.025200 25.736320 -12.488460 5.957008
0.069800 25.667065 -11.898715 6.871065
0.069800 25.801921 -13.467094 6.432484
0.597300 26.977559 -12.067422 5.171279
-0.567900 28.119597 -12.526679 5.462019
-0.415700 26.867743 -11.120674 4.156645
0.271900 25.974157 -10.654335 4.092405
-0.024900 27.986155 -10.406296 3.506827
0.084300 28.640892 -11.147204 3.048050
0.211700 27.478314 -9.433070 2.473091
0.035200 26.817792 -8.680747 2.904169
0.035200 28.356348 -8.945383 2.049637
-0.654600 26.590608 -10.133555 1.542837
0.427500 25.737979 -9.711996 1.672896
0.597300 28.771433 -9.565796 4.550762
-0.567900 28.320436 -9.265749 5.668800
-0.415700 29.999346 -9.137596 4.150794
0.271900 30.434905 -9.612764 3.373225
-0.001400 30.722308 -8.081480 4.842713
0.087600 30.460132 -8.257704 5.885932
-0.015200 32.197211 -8.318512 4.547267
0.029500 32.464032 -9.294057 4.953750
0.029500 32.473846 -8.263176 3.494410
-0.001100 32.965486 -7.268330 5.288555
-0.190600 33.201085 -7.509770 6.644959
0.169900 32.698840 -8.359442 7.083375
-0.234100 34.009789 -6.572900 7.422026
0.165600 34.153827 -6.711344 8.483388
0.322600 34.571790 -5.429085 6.732326
-0.557900 35.427576 -4.680961 7.432611
0.399200 35.758137 -5.115853 8.222042
-0.234100 34.217337 -5.169467 5.378086
0.165600 34.585109 -4.237672 4.974467
-0.190600 33.421367 -6.096923 4.649178
0.169900 33.251459 -5.922569 3.596972
0.597300 30.207599 -6.703113 4.455729
-0.567900 29.942490 -6.401928 3.292869
-0.415700 30.099211 -5.811415 5.431103
0.271900 30.285533 -6.097399 6.387244
-0.002400 29.899259 -4.395663 5.149563
0.097800 30.415802 -4.166378 4.218322
-0.034300 28.414993 -4.073865 4.937597
0.029500 28.351693 -3.032230 4.626065
0.029500 28.043275 -4.673162 4.108415
0.011800 27.509863 -4.281540 6.138033
-0.125600 27.205176 -5.578325 6.598760
0.133000 27.615273 -6.448300 6.103706
-0.170400 26.367037 -5.752685 7.711315
0.143000 26.155347 -6.749137 8.072554
-0.107200 25.812775 -4.634665 8.355483
0.129700 25.176267 -4.775100 9.216275
-0.170400 26.113968 -3.340747 7.899345
0.143000 25.704541 -2.479399 8.400629
-0.125600 26.960080 -3.164473 6.792417
0.133000 27.187138 -2.168299 6.440825
0.597300 30.523577 -3.528593 6.231673
-0.567900 30.480595 -3.861161 7.418448
-0.415700 31.091640 -2.396600 5.826052
0.271900 31.137421 -2.149714 4.847762
0.014300 31.759037 -1.422334 6.685121
0.104800 31.505912 -1.678041 7.714023
-0.204100 33.330489 -1.600829 6.604482
0.079700 33.407828 -2.604593 7.022306
0.079700 33.740187 -1.601693 5.594410
0.713000 34.064703 -0.659669 7.501080
-0.593100 33.434913 0.201517 8.124682
-0.919100 35.345673 -0.982590 7.790208
0.419600 35.743217 -0.638456 8.652548
0.419600 35.799206 -1.651733 7.184680
0.597300 31.205227 -0.029013 6.441256
-0.567900 31.724802 0.641058 5.572183
-0.254800 30.191536 0.435197 7.196976
0.019200 29.354357 -0.342009 8.096209
0.039100 29.796067 -0.346867 9.093537
0.039100 29.204205 -1.361753 7.741095
0.018900 28.024133 0.399026 8.123749
0.021300 27.481455 0.193852 9.041562
0.021300 27.428951 0.130242 7.250308
-0.007000 28.462679 1.858830 8.019509
0.025300 28.788191 2.212392 8.998700
0.025300 27.663190 2.491949 7.633905
-0.026600 29.654711 1.789198 7.055526
0.064100 29.287455 1.907048 6.035037
0.589600 30.683899 2.897339 7.331561
-0.574800 30.591164 3.960521 6.720834
-0.415700 31.692714 2.654276 8.180402
0.271900 31.766562 1.761128 8.646159
-0.025200 32.791299 3.619792 8.530211
0.069800 32.325940 4.411959 9.116733
0.069800 33.498862 2.999377 9.080253
0.597300 33.533313 4.119198 7.325165
-0.567900 33.660966 5.291469 6.987265
-0.415700 34.062564 3.121333 6.626425
0.271900 33.981894 2.210857 7.056105
-0.024900 34.766535 3.252139 5.303669
0.084300 35.061057 4.300970 5.267463
0.211700 35.959682 2.382256 5.293684
0.035200 35.613324 1.354680 5.404247
0.035200 36.502922 2.397118 4.348814
-0.654600 36.872858 2.760617 6.293422
0.427500 37.646531 2.196226 6.226377
0.597300 34.006241 3.037912 3.976893
-0.567900 34.566548 2.829091 2.859538
-0.347900 32.623868 3.090552 4.020221
0.274700 32.250574 3.232727 4.947870
-0.263700 31.732793 2.972957 2.836363
0.156000 30.695070 2.822259 3.133883
-0.000700 31.740391 4.250316 2.012663
0.032700 32.767669 4.601651 1.915910
0.032700 31.362934 4.187992 0.992004
0.039000 30.819230 5.297449 2.583209
0.028500 30.678066 6.003922 1.765242
0.028500 29.837888 4.880646 2.809804
0.048600 31.152612 5.852660 3.871147
0.068700 31.158279 5.091859 4.651691
0.068700 32.182426 6.161865 3.692322
-0.529500 30.316103 6.961332 4.174103
0.345600 29.882744 7.556785 3.482924
0.807600 30.035677 7.360279 5.379484
-0.862700 30.410005 6.746138 6.462067
0.447800 30.741945 5.803303 6.317240
0.447800 30.260535 7.120466 7.388155
-0.862700 29.432312 8.500392 5.494858
0.447800 29.231216 8.982834 4.630612
0.447800 29.350998 8.911285 6.413907
0.734100 32.017684 1.741094 1.991240
-0.589400 31.940861 1.859510 0.804658
-0.516300 32.323642 0.600311 2.577959
0.293600 32.068810 0.415470 3.537644
0.038100 32.751052 -0.629065 1.879335
0.088000 32.829955 -0.354711 0.827383
-0.030300 34.110519 -1.077063 2.354007
-0.012200 34.738725 -0.192908 2.462290
-0.012200 33.701724 -1.459318 3.289356
0.799400 34.801397 -2.206036 1.602587
-0.801400 35.809932 -2.712405 2.171750
-0.801400 34.417536 -2.547888 0.479723
0.536600 31.738534 -1.770325 1.979285
-0.581900 31.395554 -2.336191 3.026960
-0.415700 31.214671 -2.160159 0.815061
0.271900 31.542513 -1.702497 -0.029890
-0.002400 30.124943 -3.131700 0.660665
0.097800 29.991171 -3.689237 1.587628
-0.034300 28.819931 -2.360598 0.378907
0.029500 29.005629 -1.679530 -0.445621
0.029500 28.058284 -3.065198 0.043465
0.011800 28.239761 -1.560669 1.534045
-0.125600 28.723813 -0.270593 1.826914
0.133000 29.534292 0.145361 1.244380
-0.170400 28.147467 0.484190 2.865488
0.143000 28.519778 1.474828 3.083119
-0.107200 27.072696 -0.041087 3.604271
0.129700 26.620046 0.543024 4.393724
-0.170400 26.577734 -1.322837 3.306854
0.143000 25.744190 -1.724075 3.865956
-0.125600 27.164764 -2.082028 2.278799
0.133000 26.783656 -3.066854 2.054289
0.597300 30.446679 -4.162533 -0.449789
-0.567900 29.880225 -4.083970 -1.549146
-0.254800 31.378875 -5.116017 -0.222513
0.019200 32.188905 -5.238072 0.989397
0.039100 31.660627 -5.538124 1.894378
0.039100 33.008926 -4.534524 1.133232
0.018900 32.890466 -6.533400 0.712007
0.021300 32.253642 -7.382229 0.961099
0.021300 33.807897 -6.604325 1.296295
-0.007000 33.250255 -6.524070 -0.715414
0.025300 33.388197 -7.560621 -1.023033
0.025300 34.195850 -5.991843 -0.818760
-0.026600 31.995309 -5.872993 -1.293397
0.064100 32.279208 -5.241246 -2.135059
0.589600 31.005600 -6.955049 -1.891589
-0.574800 31.207141 -7.337111 -3.039354
-0.415700 29.880731 -7.220447 -1.234850
0.271900 29.829832 -7.053040 -0.240122
0.033700 28.896047 -8.103982 -1.874654
0.082300 29.391189 -9.021748 -2.191906
-0.182500 27.848566 -8.468457 -0.883342
0.060300 28.321113 -9.097367 -0.128844
0.060300 27.414650 -7.599973 -0.387821
0.060300 27.112100 -9.136430 -1.330029
0.597300 28.225045 -7.590987 -3.193617
-0.567900 27.555332 -8.404729 -3.802497
-0.415700 28.322408 -6.288313 -3.486437
0.271900 28.852907 -5.703217 -2.848376
-0.087500 27.669302 -5.644422 -4.632340
0.096900 26.831418 -6.273416 -4.921433
0.298500 27.042660 -4.282725 -4.282736
-0.029700 27.806404 -3.598041 -3.928860
-0.319200 26.365333 -3.692097 -5.523479
0.079100 25.756454 -2.842491 -5.235782
0.079100 27.117522 -3.343774 -6.231699
0.079100 25.724877 -4.433323 -6.000765
-0.319200 25.984512 -4.424974 -3.180780
0.079100 26.441012 -4.808359 -2.267880
0.079100 25.555347 -3.447024 -2.959530
0.079100 25.190855 -5.095589 -3.508716
0.597300 28.565550 -5.611487 -5.871578
-0.567900 28.083363 -6.096656 -6.899447
-0.254800 29.845621 -5.174248 -5.839466
0.019200 30.697099 -5.542806 -7.022285
0.039100 30.373395 -5.173210 -7.995281
0.039100 30.759063 -6.630688 -7.049957
0.018900 32.033833 -4.922370 -6.619530
0.021300 32.254593 -3.972725 -7.106908
0.021300 32.830278 -5.635731 -6.831421
-0.007000 32.002478 -4.659891 -5.094331
0.025300 32.734117 -3.945357 -4.717163
0.025300 32.211412 -5.614423 -4.611299
-0.026600 30.561007 -4.341075 -4.800099
0.064100 30.315926 -4.636870 -3.780030
0.589600 30.198344 -2.850220 -4.952051
-0.574800 30.095058 -2.339812 -6.077201
-0.415700 30.042995 -2.189900 -3.803550
0.271900 30.118218 -2.725090 -2.944217
-0.001400 30.083391 -0.738777 -3.653074
0.087600 30.283309 -0.304380 -4.623159
-0.015200 28.745681 -0.157156 -3.160284
0.029500 28.498411 -0.621001 -2.211029
0.029500 28.893746 0.905170 -2.961396
-0.001100 27.533927 -0.265433 -4.075846
-0.190600 27.642662 -0.070873 -5.469036
0.169900 28.608334 0.104071 -5.921658
-0.234100 26.489886 -0.081719 -6.279182
0.165600 26.571825 0.058782 -7.344898
0.322600 25.217628 -0.263534 -5.698128
-0.557900 24.108612 -0.277172 -6.482505
0.399200 23.309062 -0.452982 -5.965189
-0.234100 25.105687 -0.461581 -4.305262
0.165600 24.135718 -0.600447 -3.853641
-0.190600 26.262198 -0.466997 -3.502105
0.169900 26.168182 -0.591218 -2.432657
0.597300 31.252903 -0.340650 -2.737357
-0.567900 31.654155 -1.091403 -1.841646
-0.415700 31.790973 0.847001 -2.978542
0.271900 31.380716 1.380809 -3.731426
-0.024900 33.005930 1.448041 -2.318457
0.084300 33.149192 1.091436 -1.298456
0.211700 34.215609 1.165384 -3.240929
0.035200 34.259534 0.103844 -3.484449
0.035200 34.036163 1.796296 -4.111476
-0.654600 35.441092 1.405199 -2.636331
0.427500 35.562025 0.764730 -1.931511
0.597300 32.719616 2.970730 -2.206421
-0.567900 31.746747 3.481431 -2.766693
-0.415700 33.564941 3.725140 -1.509437
0.271900 34.303915 3.210873 -1.051670
-0.025200 33.323538 5.152674 -1.295034
0.069800 32.501389 5.324576 -0.600328
0.069800 34.251797 5.508294 -0.847849
0.597300 32.982551 6.001580 -2.621622
-0.567900 32.089765 6.792984 -2.488695
-0.415700 33.565172 5.793403 -3.763711
0.271900 34.269418 5.070845 -3.808969
-0.027500 33.253072 6.424015 -5.056078
0.112300 33.181217 7.490723 -4.843761
-0.005000 34.336013 5.995566 -6.019655
0.033900 34.237747 4.948590 -6.306493
0.033900 34.144196 6.458725 -6.987539
-0.141500 35.763034 6.247506 -5.629424
-0.163800 36.274706 7.451306 -5.391844
0.206200 35.759818 8.400629 -5.383935
-0.341800 37.541285 7.378563 -5.018674
0.341200 38.166723 8.154091 -4.852894
0.138000 37.962555 6.039770 -4.835417
-0.260100 39.172365 5.416193 -4.584060
0.157200 40.081298 5.969525 -4.399479
-0.113400 39.144758 4.041005 -4.743867
0.141700 40.146850 3.644226 -4.674776
-0.197200 38.029516 3.323430 -5.185274
0.144700 38.152708 2.250579 -5.200223
-0.238700 36.825557 3.921252 -5.384399
0.170000 35.923370 3.465775 -5.765181
0.124300 36.797272 5.300894 -5.221862
0.597300 31.824073 6.102433 -5.661862
-0.567900 31.288673 6.823990 -6.521965
-0.516300 31.209714 5.027786 -5.125208
0.293600 31.552710 4.626415 -4.264187
0.038100 29.780286 4.670694 -5.490160
0.088000 29.630104 5.148303 -6.458372
-0.030300 29.569637 3.101267 -5.645041
-0.012200 29.508862 2.591502 -4.683507
-0.012200 28.685825 2.995610 -6.274182
0.799400 30.648058 2.326203 -6.446208
-0.801400 30.871899 2.718745 -7.613483
-0.801400 31.215926 1.383432 -5.890783
0.536600 28.781612 5.245289 -4.546786
-0.581900 27.638008 4.800967 -4.599575
-0.415700 29.134090 6.224840 -3.703856
0.271900 30.107608 6.500444 -3.663779
-0.002400 28.194098 6.973582 -2.862270
0.097800 27.187082 6.595491 -3.030897
-0.034300 28.503299 6.753737 -1.374984
0.029500 29.549586 6.995066 -1.184005
0.029500 27.899504 7.449367 -0.797419
0.011800 28.205124 5.354138 -0.870344
-0.125600 26.927078 5.029544 -0.377570
0.133000 26.152941 5.779028 -0.345536
-0.170400 26.648936 3.724986 0.066477
0.143000 25.660605 3.483210 0.428943
-0.107200 27.650249 2.738956 0.021843
0.129700 27.436361 1.732918 0.348907
-0.170400 28.930748 3.061840 -0.459411
0.143000 29.705660 2.308578 -0.505592
-0.125600 29.205131 4.368300 -0.899286
0.133000 30.185736 4.616545 -1.272686
0.597300 28.176858 8.469187 -3.215941
-0.567900 29.204226 9.081416 -3.505029
-0.415700 26.992536 9.082573 -3.166435
0.271900 26.190551 8.532615 -2.875674
0.014300 26.819970 10.532740 -3.277497
0.104800 27.520718 10.905713 -4.026022
-0.204100 25.388576 10.818939 -3.754210
0.079700 25.071168 10.065523 -4.473361
0.079700 24.696624 10.792491 -2.912023
0.713000 25.316848 12.162589 -4.446010
-0.593100 25.693129 12.287811 -5.604489
-0.919100 24.877166 13.200759 -3.783624
0.419600 24.760546 14.066791 -4.297117
0.419600 24.522658 13.130274 -2.834766
0.597300 27.137011 11.245839 -1.948970
-0.567900 27.584972 12.390768 -1.939157
-0.516300 26.967901 10.529047 -0.833770
0.293600 26.576690 9.602522 -0.947906
0.038100 27.314271 10.930420 0.536543
0.088000 26.618961 11.701775 0.870958
-0.030300 27.103164 9.682536 1.416711
-0.012200 26.032620 9.545877 1.582236
-0.012200 27.459667 8.804076 0.880520
0.799400 27.821859 9.714618 2.764751
-0.801400 27.298119 10.337780 3.716642
-0.801400 28.869757 9.039175 2.881198
0.536600 28.736779 11.517241 0.680748
-0.581900 28.923348 12.441450 1.475521
-0.415700 29.710810 11.082436 -0.131665
0.271900 29.451414 10.459301 -0.883008
-0.025200 31.116258 11.613750 -0.045653
0.069800 31.326594 11.819766 1.003828
0.069800 31.861827 10.884154 -0.361764
0.597300 31.356688 12.915630 -0.784292
-0.567900 32.477814 13.399640 -0.861855
-0.347900 30.320836 13.564588 -1.338169
0.274700 29.428728 13.092869 -1.379669
-0.240000 30.421614 14.786004 -2.200034
0.142600 31.267300 15.376109 -1.846906
-0.009400 30.698378 14.331910 -3.699261
0.036200 30.915421 15.183362 -4.344257
0.036200 31.574912 13.684357 -3.677729
0.018700 29.580083 13.497885 -4.414170
0.010300 29.276624 12.565618 -3.937842
0.010300 28.686681 14.115425 -4.506803
-0.047900 30.009168 13.020366 -5.845194
0.062100 30.452002 13.862460 -6.377047
0.062100 30.800467 12.290024 -5.676195
-0.014300 28.848299 12.445064 -6.670078
0.113500 29.353292 11.913231 -7.476448
0.113500 28.335050 11.690316 -6.074234
-0.385400 27.861338 13.501153 -6.990895
0.340000 27.098285 13.586679 -6.334744
0.340000 28.305413 14.371630 -7.246189
0.340000 27.358289 13.189777 -7.809480
0.734100 29.177674 15.664139 -2.039339
-0.589400 28.797312 16.373638 -2.971547
-0.415700 28.395516 15.474321 -0.971822
0.271900 28.745825 14.882215 -0.234078
0.021300 26.982080 15.889511 -0.913530
0.112400 26.572229 15.818826 -1.922163
-0.123100 26.172078 14.895420 -0.064979
0.111200 25.123055 15.197386 -0.065866
0.111200 26.225798 13.900508 -0.506747
-0.311900 26.761562 14.832469 1.648880
0.193300 27.823584 14.030349 1.463029
0.597300 26.774450 17.353717 -0.478470
-0.567900 27.675818 17.983279 0.078771
-0.347900 25.575194 17.898263 -0.730951
0.274700 24.930341 17.329887 -1.276135
-0.240000 25.231636 19.325574 -0.562568
0.142600 25.988307 19.899218 -1.100983
-0.009400 23.859768 19.590416 -1.224038
0.036200 23.723550 18.927545 -2.077888
0.036200 23.071307 19.373547 -0.502583
0.018700 23.703515 21.032069 -1.735731
0.010300 24.049182 21.741582 -0.989082
0.010300 24.319620 21.159420 -2.627229
-0.047900 22.244354 21.364753 -2.071041
0.062100 21.921627 20.744370 -2.905619
0.062100 21.611890 21.167906 -1.204407
-0.014300 22.165266 22.853233 -2.425185
0.113500 22.440947 23.423316 -1.535305
0.113500 22.899093 23.062276 -3.205978
-0.385400 20.820162 23.275478 -2.874771
0.340000 20.795166 24.262069 -3.121387
0.340000 20.495411 22.719205 -3.661387
0.340000 20.115641 23.161666 -2.146418
0.734100 25.242313 19.853114 0.886050
-0.589400 25.174197 21.070532 1.062849
-0.415700 25.288835 19.002544 1.915573
0.271900 25.348633 18.013458 1.722357
-0.038900 25.286366 19.420763 3.334367
0.100700 25.348041 20.507501 3.377068
0.365400 24.006475 19.032959 4.090260
0.004300 24.138652 19.260658 5.147917
-0.243800 22.786270 19.796910 3.591067
0.064200 22.612022 19.586109 2.537687
0.064200 21.908513 19.508674 4.169181
0.064200 22.949736 20.864335 3.727532
-0.676100 23.744129 17.663035 3.949386
0.410200 22.960670 17.475097 4.509031
0.597300 26.485841 18.889363 4.108931
-0.567900 26.919327 17.750846 3.938195
-0.415700 27.008533 19.739243 4.993503
0.271900 26.621251 20.668053 4.907362
-0.025200 28.188140 19.439079 5.759766
0.069800 28.969543 19.028455 5.120310
0.069800 28.462456 20.387821 6.221012
0.597300 27.847295 18.438818 6.848311
-0.567900 28.650883 17.543631 7.206843
-0.415700 26.591297 18.450901 7.327232
0.271900 25.985492 19.222624 7.068857
-0.024900 25.992617 17.384960 8.151806
0.084300 26.583449 17.272169 9.061269
0.211700 24.563270 17.793788 8.547445
0.035200 24.158709 17.059494 9.245826
0.035200 24.586272 18.768701 9.037567
-0.654600 23.728121 17.855712 7.400362
0.427500 22.830109 18.145786 7.660644
0.597300 25.929604 16.015718 7.449890
-0.567900 25.966481 14.979548 8.116501
-0.415700 25.830352 16.005686 6.114375
0.271900 25.842553 16.901414 5.645623
-0.025200 25.542377 14.846077 5.262798
0.069800 25.904416 15.065177 4.260796
0.069800 26.083178 13.979094 5.636999
0.597300 24.051848 14.483218 5.147902
-0.567900 23.682017 13.662354 4.310584
-0.516300 23.181923 15.096572 5.951500
0.293600 23.540006 15.834462 6.545489
0.038100 21.730989 14.865751 5.994296
0.088000 21.475479 13.975287 5.418357
-0.030300 21.302469 14.627714 7.450911
-0.012200 21.761031 15.388759 8.083921
-0.012200 20.222615 14.755086 7.529561
0.799400 21.658376 13.229525 7.969389
-0.801400 22.813512 13.022998 8.421439
-0.801400 20.761096 12.354000 7.961359
0.536600 20.951923 16.046038 5.382689
-0.581900 21.485397 17.142846 5.212898
-0.415700 19.676706 15.841423 5.049583
0.271900 19.277018 14.929436 5.224093
-0.059700 18.763974 16.917613 4.615853
0.086900 19.272234 17.506025 3.851615
0.130300 17.486402 16.318320 3.977584
0.018700 16.888051 17.144235 3.588331
-0.320400 17.869151 15.427341 2.779485
0.088200 16.973817 15.077377 2.271965
0.088200 18.466587 15.998872 2.069858
0.088200 18.435323 14.555084 3.106777
-0.043000 16.623119 15.563715 5.016158
0.023600 17.234108 14.825003 5.526632
0.023600 16.267219 16.274915 5.762526
-0.066000 15.398611 14.842094 4.444397
0.018600 14.785050 14.477834 5.267402
0.018600 14.812779 15.528833 3.834650
0.018600 15.712096 13.985175 3.849118
0.597300 18.431092 17.880215 5.775453
-0.567900 18.591016 17.527693 6.940691
-0.516300 17.954689 19.091878 5.480527
0.293600 17.963068 19.380701 4.509877
0.039700 17.383649 20.021261 6.478964
0.110500 16.952965 19.428421 7.289179
0.056000 18.473156 20.913144 7.101483
-0.017300 17.989422 21.574102 7.820107
-0.017300 19.162207 20.285749 7.658726
0.013600 19.269897 21.774322 6.104925
-0.042500 19.914951 21.125976 5.508294
-0.042500 18.576932 22.276185 5.426728
0.805400 20.131037 22.840567 6.800607
-0.818800 20.492174 23.832696 6.116584
-0.818800 20.453751 22.681923 8.005353
0.536600 16.244462 20.921670 5.964314
-0.581900 15.473812 21.431171 6.782523
-0.415700 16.132651 21.132677 4.644562
0.271900 16.835442 20.725058 4.036772
0.014300 15.157855 22.026836 4.015597
0.104800 14.362479 22.252674 4.729489
-0.204100 15.858720 23.352466 3.656611
0.079700 16.226606 23.828317 4.565731
0.079700 16.709630 23.142112 3.008390
0.713000 14.928239 24.325321 2.947668
-0.593100 13.711297 24.254722 3.050028
-0.919100 15.458206 25.256942 2.190672
0.419600 14.839815 25.851813 1.652470
0.419600 16.463218 25.275187 2.055994
0.597300 14.508387 21.383239 2.774094
-0.567900 15.097098 21.337541 1.689778
-0.415700 13.245844 20.972324 2.904102
0.271900 12.795494 21.099369 3.804956
-0.001400 12.446703 20.422503 1.798285
0.087600 13.026049 19.647588 1.291889
-0.015200 11.181807 19.775613 2.379238
0.029500 10.808849 20.361262 3.220538
0.029500 10.401845 19.790647 1.621247
-0.001100 11.384480 18.336625 2.805466
-0.190600 11.982966 18.024348 4.041754
0.169900 12.303267 18.813490 4.709846
-0.234100 12.184833 16.679225 4.406764
0.165600 12.667585 16.445945 5.343817
0.322600 11.795566 15.639724 3.533499
-0.557900 11.986995 14.335619 3.868217
0.399200 12.276014 14.227626 4.795372
-0.234100 11.209241 15.960590 2.291865
0.165600 10.926500 15.165362 1.624181
-0.190600 10.998138 17.304318 1.932353
0.169900 10.561632 17.552838 0.974728
0.597300 12.086759 21.467423 0.726460
-0.567900 11.829172 21.117256 -0.426051
-0.415700 12.114287 22.756675 1.074319
0.271900 12.398967 22.990168 2.018000
0.014300 11.865925 23.868444 0.154657
0.104800 11.050621 23.579678 -0.507948
-0.204100 11.404907 25.066621 0.999686
0.079700 10.728272 24.725480 1.780020
0.079700 12.272143 25.513211 1.479334
0.713000 10.689280 26.162922 0.238894
-0.593100 10.236095 26.044004 -0.889773
-0.919100 10.506926 27.287342 0.879035
0.419600 10.021349 28.010278 0.372214
0.419600 10.862261 27.403760 1.822363
0.597300 13.087166 24.194392 -0.737107
-0.567900 13.027570 25.109682 -1.554746
-0.516300 14.198637 23.465419 -0.587266
0.293600 14.194575 22.734274 0.111128
0.038100 15.381558 23.570241 -1.444229
0.088000 15.524432 24.620383 -1.697749
-0.030300 16.612090 23.114877 -0.643443
-0.012200 16.634781 23.654255 0.302170
-0.012200 16.526887 22.058364 -0.412031
0.799400 17.934947 23.340880 -1.367320
-0.801400 18.758147 24.153927 -0.886901
-0.801400 18.189264 22.687581 -2.405005
0.536600 15.198265 22.780199 -2.757291
-0.581900 14.736007 21.634174 -2.759684
-0.415700 15.587408 23.376205 -3.884965
0.271900 15.901978 24.339266 -3.834296
0.033700 15.417306 22.790166 -5.215331
0.082300 14.398315 22.405915 -5.276961
-0.182500 15.538390 23.917003 -6.249345
0.060300 16.557998 24.304283 -6.264050
0.060300 15.287091 23.532565 -7.238218
0.060300 14.847561 24.725060 -6.002967
0.597300 16.336987 21.589681 -5.548107
-0.567900 16.174034 21.008872 -6.619191
-0.415700 17.285126 21.188124 -4.686715
0.271900 17.432395 21.731489 -3.842394
-0.038900 18.114628 19.979441 -4.917439
0.100700 17.570777 19.314338 -5.588826
0.365400 19.454501 20.307694 -5.608379
0.004300 19.971832 19.364412 -5.772257
-0.243800 19.306540 20.996678 -6.963877
0.064200 18.622549 20.428628 -7.592009
0.064200 18.914547 22.006264 -6.835706
0.064200 20.274158 21.048264 -7.460499
-0.676100 20.297363 21.144375 -4.839186
0.410200 21.183146 21.027253 -5.226837
0.597300 18.414124 19.123714 -3.680304
-0.567900 18.635722 17.920298 -3.823101
-0.415700 18.423880 19.693451 -2.469585
0.271900 18.217572 20.685077 -2.412614
-0.003100 19.012961 19.046217 -1.284082
0.085000 20.076640 18.906920 -1.483576
-0.003600 18.885106 20.001044 -0.091369
0.017100 19.254688 20.985627 -0.379473
0.017100 17.834442 20.094914 0.178729
-0.064500 19.668006 19.541482 1.143300
0.035200 19.387607 18.525507 1.419879
0.035200 20.737085 19.565418 0.931618
0.695100 19.344956 20.455358 2.312100
-0.608600 18.336800 20.292995 2.980730
-0.940700 20.136522 21.468119 2.566039
0.425100 19.890652 22.089966 3.319321
0.425100 20.987762 21.618638 2.028690
0.597300 18.447025 17.649054 -0.949049
-0.567900 19.236305 16.738519 -0.692328
-0.415700 17.124083 17.429929 -1.001241
0.271900 16.502749 18.222930 -1.147071
-0.087500 16.524511 16.108333 -0.704379
0.096900 16.898922 15.797542 0.264684
0.298500 14.984974 16.125286 -0.606272
-0.029700 14.646601 15.097843 -0.479994
-0.319200 14.516260 16.879965 0.640762
0.079100 14.874158 17.905371 0.634448
0.079100 13.428916 16.885720 0.674894
0.079100 14.891333 16.382666 1.533590
-0.319200 14.297457 16.656122 -1.870073
0.079100 14.575144 17.691241 -2.058042
0.079100 14.568695 16.045343 -2.729737
0.079100 13.216603 16.606116 -1.740906
0.597300 16.947801 14.999286 -1.664756
-0.567900 16.852573 13.827973 -1.306439
-0.347900 17.448106 15.322761 -2.863062
0.274700 17.551372 16.306797 -3.091668
-0.263700 17.975728 14.320272 -3.802089
0.156000 17.440075 13.386539 -3.653090
-0.000700 17.724455 14.764583 -5.253294
0.032700 18.229915 15.712673 -5.445312
0.032700 18.138108 14.005713 -5.917067
0.039000 16.222693 14.904463 -5.555170
0.028500 15.728645 13.956835 -5.333934
0.028500 15.790398 15.679996 -4.922115
0.048600 15.957327 15.271798 -7.018964
0.068700 16.393305 16.251122 -7.229203
0.068700 16.426181 14.523246 -7.658121
-0.529500 14.510558 15.292135 -7.285242
0.345600 13.899482 14.990246 -6.537249
0.807600 13.889555 15.626474 -8.396921
-0.862700 14.465181 16.101020 -9.461716
0.447800 15.444737 16.338176 -9.448020
0.447800 13.864102 16.308996 -10.255409
-0.862700 12.610703 15.474789 -8.469588
0.447800 12.132025 15.047885 -7.688543
0.447800 12.155240 15.687624 -9.356186
0.734100 19.445498 13.986051 -3.533542
-0.589400 19.841796 12.837323 -3.740724
-0.516300 20.217653 14.954191 -3.038206
0.293600 19.774758 15.843117 -2.851449
0.038100 21.684664 14.902850 -2.944875
0.088000 22.041324 14.164735 -3.658351
-0.030300 22.227560 16.281128 -3.365723
-0.012200 21.613728 16.668868 -4.179291
-0.012200 22.139425 16.975787 -2.528063
0.799400 23.676463 16.231531 -3.858674
-0.801400 23.932919 15.663230 -4.947100
-0.801400 24.585181 16.770079 -3.189236
0.536600 22.238703 14.471254 -1.573068
-0.581900 23.347780 13.938409 -1.509065
-0.415700 21.480322 14.672979 -0.490430
0.271900 20.592137 15.144105 -0.613536
0.021300 21.891571 14.353555 0.884847
0.112400 22.942529 14.058996 0.882492
-0.123100 21.778849 15.611521 1.755313
0.111200 20.738125 15.927338 1.827174
0.111200 22.156067 15.394285 2.756665
-0.311900 22.770965 16.945539 1.033595
0.193300 23.075767 17.526979 2.206044
0.597300 21.105944 13.170462 1.478243
-0.567900 20.046550 12.793752 0.966265
-0.347900 21.617857 12.579330 2.568634
0.274700 22.451326 12.980526 2.993138
-0.263700 21.066144 11.354638 3.173510
0.156000 21.012839 10.587523 2.403241
-0.000700 21.971339 10.835920 4.302494
0.032700 22.041727 11.609799 5.067839
0.032700 21.491149 9.966092 4.754636
0.039000 23.383393 10.421304 3.849353
0.028500 23.305730 9.653280 3.081776
0.028500 23.912465 11.272590 3.422875
0.048600 24.197283 9.861568 5.023511
0.068700 23.695902 8.970119 5.403111
0.068700 25.176393 9.556711 4.658162
-0.529500 24.325305 10.846515 6.114952
0.345600 23.469076 11.188947 6.524510
0.807600 25.420299 11.360084 6.636390
-0.862700 26.631898 11.070228 6.252845
0.447800 26.764634 10.595987 5.355458
0.447800 27.424453 11.535761 6.667122
-0.862700 25.295616 12.207542 7.602896
0.447800 24.369816 12.532975 7.886359
0.447800 26.114081 12.595524 8.056135
0.734100 19.653069 11.549478 3.726969
-0.589400 19.413530 12.448008 4.539598
-0.415700 18.751709 10.638030 3.366974
0.271900 19.029427 9.949708 2.674934
-0.051800 17.476922 10.424334 4.051308
0.092200 17.037202 11.391373 4.300696
-0.110200 16.530368 9.689791 3.078993
0.045700 16.358379 10.332824 2.216403
0.045700 17.035619 8.789851 2.722239
0.353100 15.166507 9.260656 3.656829
-0.036100 15.324116 8.520152 4.440969
-0.412100 14.357555 10.423533 4.235827
0.100000 13.405636 10.049161 4.615739
0.100000 14.890238 10.886007 5.064436
0.100000 14.164393 11.165511 3.465280
-0.412100 14.335678 8.622234 2.543137
0.100000 14.112469 9.353023 1.765080
0.100000 14.883974 7.787931 2.106250
0.100000 13.401058 8.242210 2.952765
0.597300 17.720776 9.640881 5.352923
-0.567900 18.127608 8.484270 5.312902
-0.415700 17.480813 10.272172 6.503440
0.271900 17.254952 11.256998 6.462774
-0.038900 17.470890 9.646681 7.844258
0.100700 17.453766 10.459176 8.570890
0.365400 16.162399 8.849758 8.050514
0.004300 16.226804 7.901784 7.514468
-0.243800 15.799528 8.597472 9.512343
0.064200 14.893872 7.993570 9.569925
0.064200 16.603091 8.065296 10.011506
0.064200 15.639513 9.545724 10.027104
-0.676100 15.064027 9.591698 7.547171
0.410200 14.393770 8.952115 7.277172
0.597300 18.758299 8.851923 8.150074
-0.567900 18.720480 7.714251 8.618609
-0.415700 19.923710 9.435275 7.832232
0.271900 19.904636 10.405823 7.535791
-0.025200 21.249345 8.826952 8.031853
0.069800 22.002603 9.611496 7.964945
0.069800 21.294835 8.413656 9.040385
0.597300 21.641687 7.706309 7.051627
-0.567900 22.769581 7.214447 7.112676
-0.415700 20.763344 7.295013 6.132274
0.271900 19.851791 7.739875 6.098898
-0.051800 20.991393 6.157333 5.230697
0.092200 21.450885 5.351690 5.801146
-0.110200 19.641814 5.639638 4.701297
0.045700 19.201508 6.405441 4.061473
0.045700 19.826322 4.759605 4.088376
0.353100 18.632190 5.269067 5.808063
-0.036100 18.457855 6.127704 6.451656
-0.412100 17.285275 4.875957 5.209497
0.100000 17.340083 3.877294 4.782422
0.100000 16.525710 4.895319 5.986316
0.100000 16.998665 5.589928 4.436793
-0.412100 19.140209 4.112764 6.672645
0.100000 18.369773 3.825688 7.383479
0.100000 19.397161 3.262497 6.041394
0.100000 20.012663 4.430287 7.238748
0.597300 21.971364 6.514771 4.102311
-0.567900 21.801659 7.528813 3.416755
-0.415700 23.012986 5.692466 3.921625
0.271900 23.049862 4.836224 4.464863
-0.051800 24.158025 6.002989 3.057385
0.092200 24.546854 6.976044 3.351230
-0.110200 25.263431 4.950144 3.259373
0.045700 24.816531 3.958150 3.182426
0.045700 25.991334 5.051539 2.454621
0.353100 26.017495 5.062118 4.596517
-0.036100 25.312081 5.057521 5.425397
-0.412100 26.972522 3.877824 4.752335
0.100000 27.529400 3.970021 5.683644
0.100000 26.391413 2.955991 4.784116
0.100000 27.667946 3.843188 3.913850
-0.412100 26.852409 6.341715 4.672644
0.100000 27.441128 6.334102 5.587233
0.100000 27.519984 6.404451 3.812761
0.100000 26.209735 7.218799 4.691278
0.597300 23.744297 6.117867 1.584077
-0.567900 23.362679 5.136330 0.949655
-0.516300 23.814895 7.337307 1.049634
0.293600 24.154216 8.083008 1.633328
0.038100 23.186342 7.713782 -0.216747
0.088000 22.213608 7.219104 -0.264498
-0.030300 22.956257 9.235577 -0.206962
-0.012200 22.603242 9.541253 0.778766
-0.012200 23.890144 9.762910 -0.409671
0.799400 21.891652 9.632303 -1.218692
-0.801400 20.780262 9.068810 -1.187315
-0.801400 22.074715 10.520900 -2.070985
0.536600 24.008422 7.267447 -1.435718
-0.581900 25.133940 7.732230 -1.623421
-0.415700 23.458125 6.381124 -2.271460
0.271900 22.506603 6.077942 -2.096993
-0.051800 24.158424 5.804578 -3.428701
0.092200 25.171857 5.544279 -3.123249
-0.110200 23.438852 4.522759 -3.885778
0.045700 22.372691 4.734662 -3.966947
0.045700 23.797312 4.249267 -4.878886
0.353100 23.641362 3.310997 -2.962387
-0.036100 23.414464 3.587140 -1.932755
-0.412100 22.691033 2.191679 -3.387775
0.100000 22.808017 1.339066 -2.722581
0.100000 21.658504 2.537305 -3.328579
0.100000 22.906105 1.884913 -4.411624
-0.412100 25.074767 2.782258 -3.040936
0.100000 25.176809 1.892033 -2.425781
0.100000 25.333023 2.530096 -4.070074
0.100000 25.783502 3.523848 -2.676783
0.597300 24.287480 6.800159 -4.590878
-0.567900 23.399588 7.627216 -4.811094
-0.415700 25.377100 6.697820 -5.359115
0.271900 26.052721 5.969534 -5.139914
0.033700 25.682668 7.591023 -6.481464
0.082300 25.386020 8.601382 -6.201457
-0.182500 27.202157 7.604439 -6.701973
0.060300 27.715163 7.911158 -5.794324
0.060300 27.548503 6.611994 -6.993233
0.060300 27.447868 8.315358 -7.489926
0.597300 24.895327 7.237753 -7.762212
-0.567900 25.468513 6.792952 -8.756655
-0.415700 23.574349 7.433005 -7.765377
0.271900 23.153664 7.823075 -6.928263
-0.051800 22.686264 6.996600 -8.856288
0.092200 22.935658 5.957272 -9.076227
-0.110200 21.220345 7.039083 -8.381000
0.045700 21.097587 7.780654 -7.588868
0.045700 20.595056 7.351961 -9.213591
0.353100 20.706516 5.668567 -7.908615
-0.036100 20.883543 4.929710 -8.691324
-0.412100 21.390186 5.204667 -6.626413
0.100000 21.019537 4.219583 -6.347153
0.100000 22.463313 5.137624 -6.773287
0.100000 21.179769 5.903955 -5.820322
-0.412100 19.205016 5.742586 -7.650332
0.100000 18.679948 5.996161 -8.569562
0.100000 18.846968 4.776007 -7.292965
0.100000 19.005036 6.497097 -6.889133
0.597300 22.882497 7.725834 -10.201768
-0.567900 22.372220 7.252730 -11.222710
-0.516300 23.690911 8.793167 -10.257501
0.293600 24.156542 9.097106 -9.414347
0.039700 24.161627 9.326699 -11.538757
0.110500 23.336547 9.484198 -12.233408
0.056000 24.738194 10.711439 -11.195434
-0.017300 24.859780 11.258926 -12.130086
-0.017300 23.878200 11.223219 -10.763473
0.013600 26.026356 10.715250 -10.352544
-0.042500 25.802177 10.099746 -9.481337
-0.042500 26.861921 10.262431 -10.886293
0.805400 26.351349 12.195214 -10.037281
-0.818800 26.826070 12.885339 -10.981394
-0.818800 26.085906 12.684224 -8.925906
0.536600 25.201013 8.398663 -12.216411
-0.581900 25.519555 8.646862 -13.425096
-0.347900 25.706758 7.338106 -11.605562
0.274700 25.511029 7.217853 -10.622036
-0.240000 26.778009 6.452288 -12.187401
0.142600 27.415523 7.036371 -12.851123
-0.009400 27.688330 6.092450 -11.001251
0.036200 27.121867 5.500967 -10.281968
0.036200 28.444319 5.423290 -11.412132
0.018700 28.423698 7.213671 -10.289553
0.010300 27.688904 7.883348 -9.842659
0.010300 29.068133 6.740562 -9.548634
-0.047900 29.207784 8.135187 -11.279944
0.062100 29.982528 7.616350 -11.844474
0.062100 28.505554 8.662114 -11.925946
-0.014300 29.849187 9.274315 -10.490360
0.113500 29.141663 9.752331 -9.812864
0.113500 30.575081 8.774448 -9.849025
-0.385400 30.488887 10.232261 -11.375669
0.340000 31.237214 9.732014 -11.833782
0.340000 29.941268 10.662149 -12.107389
0.340000 30.815028 10.998326 -10.803942
0.734100 26.240100 5.306938 -13.024254
-0.589400 25.351111 4.600547 -12.548933
-0.516300 26.691358 5.060595 -14.244596
0.293600 27.404138 5.678286 -14.605842
0.038100 26.222883 3.983597 -15.106882
0.088000 25.162101 4.165517 -15.279352
-0.030300 26.901933 4.127494 -16.499442
-0.012200 26.560584 5.060556 -16.947756
-0.012200 27.989872 4.062289 -16.514610
0.799400 26.381900 3.068275 -17.495855
-0.801400 25.243141 3.129149 -17.953398
-0.801400 27.233686 2.178712 -17.751516
0.536600 26.316651 2.603737 -14.486004
-0.581900 25.491576 1.730911 -14.731076
-0.415700 27.413397 2.451719 -13.746238
0.271900 28.075849 3.206620 -13.852906
-0.001400 27.691492 1.271923 -12.955075
0.087600 27.780265 0.367092 -13.556328
-0.015200 29.051207 1.529962 -12.307005
0.029500 29.794036 1.657271 -13.094471
0.029500 28.989619 2.508836 -11.831494
-0.001100 29.596990 0.447374 -11.341337
-0.190600 29.550134 0.740839 -9.964714
0.169900 29.205851 1.688500 -9.577659
-0.234100 29.978378 -0.284230 -9.102451
0.165600 29.967852 0.025847 -8.067975
0.322600 30.199423 -1.587348 -9.510877
-0.557900 30.580105 -2.605299 -8.711208
0.399200 30.428119 -2.326067 -7.805375
-0.234100 30.261411 -1.800568 -10.926912
0.165600 30.507439 -2.800166 -11.253528
-0.190600 30.009133 -0.795266 -11.843897
0.169900 29.855106 -1.009850 -12.891096
0.597300 26.729588 0.974781 -11.821492
-0.567900 26.228645 -0.142303 -11.692690
-0.415700 26.371314 1.993506 -11.029128
0.271900 26.799284 2.892957 -11.192463
-0.087500 25.382230 1.879490 -9.939853
0.096900 25.659050 1.047050 -9.292367
0.298500 25.365259 3.168228 -9.090104
-0.029700 25.185672 4.022973 -9.742736
-0.319200 24.282959 3.157634 -8.007765
0.079100 23.293780 3.173467 -8.461358
0.079100 24.383101 2.268793 -7.384632
0.079100 24.389523 4.041193 -7.379950
-0.319200 26.711372 3.362981 -8.381499
0.079100 26.900545 2.526937 -7.708502
0.079100 27.523900 3.427548 -9.102733
0.079100 26.697218 4.285879 -7.801112
0.597300 24.005622 1.555673 -10.523480
-0.567900 23.347756 0.607291 -10.091740
-0.347900 23.616855 2.253017 -11.601713
0.274700 24.216196 3.015260 -11.909061
-0.263700 22.421130 1.918998 -12.394789
0.156000 21.540565 2.007763 -11.757401
-0.000700 22.294922 2.888174 -13.580707
0.032700 23.199480 2.818825 -14.184654
0.032700 21.454757 2.577148 -14.204146
0.039000 22.081310 4.355649 -13.171301
0.028500 21.093453 4.484824 -12.730821
0.028500 22.826783 4.666198 -12.441508
0.048600 22.212721 5.224792 -14.422960
0.068700 23.199743 5.062150 -14.858121
0.068700 21.459709 4.915726 -15.149338
-0.529500 22.055408 6.656057 -14.130208
0.345600 21.918057 6.931385 -13.160533
0.807600 22.231197 7.627386 -15.005710
-0.862700 22.600118 7.415133 -16.237509
0.447800 22.814846 6.468390 -16.527954
0.447800 22.986892 8.185107 -16.762887
-0.862700 22.036736 8.855871 -14.652039
0.447800 21.632817 9.054696 -13.735507
0.447800 22.095311 9.611447 -15.310653
0.734100 22.463358 0.465203 -12.884268
-0.589400 21.468736 -0.234677 -12.779924
-0.415700 23.607106 0.012222 -13.391401
0.271900 24.221995 0.764729 -13.666614
-0.024900 23.838946 -1.371116 -13.907786
0.084300 23.061054 -1.616096 -14.630957
0.211700 25.175603 -1.373259 -14.672080
0.035200 25.880206 -1.090695 -13.889909
0.035200 25.334714 -2.416110 -14.946400
-0.654600 25.234731 -0.548081 -15.795142
0.427500 25.502958 0.348071 -15.579360
0.597300 23.750087 -2.496323 -12.978895
-0.567900 23.219500 -3.527809 -13.396338
-0.347900 24.130124 -2.293607 -11.706264
0.274700 24.612168 -1.420647 -11.502656
-0.240000 23.873642 -3.212911 -10.580955
0.142600 24.100100 -4.233354 -10.893970
-0.009400 24.768647 -2.835405 -9.381202
0.036200 24.608919 -1.783764 -9.134193
0.036200 24.452819 -3.421900 -8.516948
0.018700 26.278663 -3.062691 -9.570719
0.010300 26.643758 -2.469496 -10.409102
0.010300 26.783331 -2.716461 -8.667424
-0.047900 26.632049 -4.538630 -9.802067
0.062100 26.100450 -5.157536 -9.076546
0.062100 26.328505 -4.828084 -10.808150
-0.014300 28.136783 -4.765376 -9.629598
0.113500 28.690521 -4.085677 -10.283303
0.113500 28.400827 -4.521896 -8.596617
-0.385400 28.501127 -6.172169 -9.922448
0.340000 28.492784 -6.328739 -10.925648
0.340000 29.421041 -6.398601 -9.565132
0.340000 27.834698 -6.817491 -9.501324
0.734100 22.402895 -3.215833 -10.142642
-0.589400 21.829215 -4.288055 -9.942605
-0.415700 21.773661 -2.041212 -10.032571
0.271900 22.320441 -1.194808 -10.156968
-0.059700 20.350240 -1.911442 -9.660053
0.086900 20.174709 -2.492563 -8.753272
0.130300 20.010697 -0.432015 -9.351679
0.018700 20.326083 0.181120 -10.197994
-0.320400 18.493320 -0.251551 -9.157987
0.088200 17.963162 -0.442854 -10.090154
0.088200 18.138220 -0.948505 -8.399160
0.088200 18.261431 0.765011 -8.848260
-0.043000 20.754278 0.044900 -8.081596
0.023600 20.290728 -0.400278 -7.200438
0.023600 21.789551 -0.291638 -8.112247
-0.066000 20.782871 1.570334 -7.916116
0.018600 21.195350 2.032840 -8.812705
0.018600 19.784325 1.963571 -7.736929
0.018600 21.412565 1.824112 -7.062793
0.597300 19.437451 -2.498750 -10.751269
-0.567900 18.470269 -3.197357 -10.447935
-0.415700 19.768318 -2.269287 -12.023063
0.271900 20.545282 -1.647922 -12.210024
0.033700 19.065239 -2.837389 -13.164716
0.082300 18.006224 -2.586626 -13.079801
-0.182500 19.602355 -2.214217 -14.459012
0.060300 19.061689 -2.628296 -15.311080
0.060300 19.452486 -1.134371 -14.439339
0.060300 20.665276 -2.432441 -14.569403
0.597300 19.173519 -4.366700 -13.173005
-0.567900 18.150832 -5.020174 -13.316103
-0.516300 20.357133 -4.947955 -12.938093
0.293600 21.178994 -4.362279 -12.852380
0.039700 20.533609 -6.404699 -12.795586
0.110500 20.223511 -6.893650 -13.718496
0.056000 22.025203 -6.695105 -12.575334
-0.017300 22.592137 -6.280781 -13.410051
-0.017300 22.325158 -6.170620 -11.669902
0.013600 22.384629 -8.189156 -12.441108
-0.042500 21.742339 -8.652410 -11.692047
-0.042500 22.214614 -8.685237 -13.399011
0.805400 23.840163 -8.382575 -11.992198
-0.818800 24.371899 -7.487208 -11.293768
-0.818800 24.467703 -9.431267 -12.265582
0.536600 19.682417 -6.988371 -11.650690
-0.581900 19.040726 -8.021088 -11.834775
-0.415700 19.609231 -6.306829 -10.500482
0.271900 20.163679 -5.463163 -10.406917
-0.001400 18.756063 -6.704715 -9.371881
0.087600 19.021995 -7.721997 -9.083347
-0.015200 19.053779 -5.776772 -8.178290
0.029500 20.051080 -6.009277 -7.804967
0.029500 19.086811 -4.751472 -8.541196
-0.001100 18.081381 -5.821436 -7.007897
-0.190600 17.550657 -7.044196 -6.548090
0.169900 17.829139 -7.975578 -7.022084
-0.234100 16.628707 -7.056480 -5.484853
0.165600 16.198399 -7.983313 -5.141697
0.322600 16.251632 -5.853387 -4.858118
-0.557900 15.365136 -5.886946 -3.831844
0.399200 15.263841 -5.015732 -3.410821
-0.234100 16.807789 -4.630943 -5.288678
0.165600 16.534514 -3.710678 -4.793730
-0.190600 17.713607 -4.618705 -6.368074
0.169900 18.138694 -3.681375 -6.700588
0.597300 17.263949 -6.730972 -9.758238
-0.567900 16.584411 -7.730673 -9.517034
-0.415700 16.761376 -5.695450 -10.441847
0.271900 17.361479 -4.894739 -10.615527
-0.023700 15.405725 -5.713267 -11.015514
0.088000 14.690170 -5.939171 -10.224439
0.034200 15.062591 -4.341245 -11.614476
0.024100 15.837350 -4.045473 -12.321906
0.024100 14.118547 -4.421460 -12.155033
0.001800 14.910500 -3.244957 -10.560340
0.044000 14.156303 -3.552928 -9.835251
0.044000 15.859402 -3.115800 -10.039362
-0.273700 14.414177 -1.653516 -11.272725
-0.053600 14.437632 -0.651727 -9.768528
0.068400 14.162685 0.373723 -10.014121
0.068400 13.727867 -1.056308 -9.046251
0.068400 15.439835 -0.665004 -9.341078
0.597300 15.242669 -6.790829 -12.101444
-0.567900 14.174247 -7.392302 -12.224242
-0.415700 16.292046 -7.044550 -12.885944
0.271900 17.131306 -6.492319 -12.745470
0.014300 16.266822 -7.942498 -14.033711
0.104800 15.373429 -7.714863 -14.609951
-0.204100 17.466410 -7.640070 -14.940758
0.079700 17.578167 -6.566414 -15.055848
0.079700 18.377340 -8.048208 -14.505893
0.713000 17.282095 -8.178927 -16.339361
-0.593100 16.778729 -7.495291 -17.219582
-0.919100 17.662670 -9.407153 -16.574945
0.419600 17.751035 -9.723505 -17.536860
0.419600 18.035686 -9.999116 -15.835676
0.597300 16.171478 -9.416386 -13.617172
-0.567900 15.385324 -10.136092 -14.239168
-0.415700 16.866862 -9.838686 -12.541064
0.271900 17.542042 -9.192148 -12.158677
-0.058100 16.683528 -11.149291 -12.052000
0.136000 17.009939 -11.766120 -12.889307
-0.007400 17.554267 -11.562479 -10.819237
0.036700 17.262564 -10.947906 -9.967591
0.036700 17.345954 -12.592478 -10.529731
0.186800 19.071264 -11.662756 -11.099541
-0.543200 19.763447 -12.362046 -12.099149
0.163500 21.004650 -12.220215 -11.913671
0.143500 21.679121 -12.767789 -12.555282
-0.279500 21.249278 -11.433908 -10.878185
0.333900 22.122722 -11.432401 -10.371044
-0.220700 20.049207 -11.002657 -10.384781
0.186200 19.906075 -10.306612 -9.571490
0.597300 15.282449 -11.458128 -11.575223
-0.567900 14.711125 -12.500847 -11.811166
-0.415700 14.636756 -10.470014 -10.938207
0.271900 15.141665 -9.606187 -10.786014
-0.051800 13.276391 -10.586920 -10.392923
0.092200 13.215217 -11.509649 -9.817373
-0.110200 13.011721 -9.398178 -9.450853
0.045700 13.196927 -8.475090 -10.000786
0.045700 11.958920 -9.405558 -9.165567
0.353100 13.862768 -9.394242 -8.164919
-0.036100 14.916039 -9.525233 -8.407350
-0.412100 13.682839 -8.052190 -7.458996
0.100000 12.625825 -7.858781 -7.295012
0.100000 14.202812 -8.062319 -6.502802
0.100000 14.114424 -7.261603 -8.073290
-0.412100 13.440635 -10.493978 -7.188132
0.100000 13.586911 -11.474866 -7.637579
0.100000 14.056791 -10.441521 -6.290157
0.100000 12.395072 -10.369026 -6.911002
0.597300 12.183858 -10.687706 -11.474851
-0.567900 11.175221 -11.368023 -11.262761
-0.415700 12.360336 -10.055780 -12.641980
0.271900 13.186794 -9.481782 -12.763617
-0.059700 11.416186 -10.215013 -13.765883
0.086900 10.420862 -10.332341 -13.336810
0.130300 11.323527 -8.966723 -14.667357
0.018700 10.608061 -9.193354 -15.459683
-0.320400 10.765043 -7.772570 -13.870700
0.088200 11.469457 -7.475179 -13.092464
0.088200 10.588052 -6.926260 -14.531937
0.088200 9.817656 -8.048967 -13.408181
-0.043000 12.670881 -8.633043 -15.326010
0.023600 13.337685 -8.228497 -14.571450
0.023600 13.108791 -9.545698 -15.723040
-0.066000 12.560327 -7.637296 -16.481312
0.018600 12.199156 -6.673748 -16.125163
0.018600 13.543567 -7.499672 -16.931934
0.018600 11.876165 -8.026292 -17.235243
0.597300 11.645529 -11.503750 -14.573738
-0.567900 10.688789 -11.968076 -15.187839
-0.516300 12.829070 -12.123519 -14.494638
0.293600 13.554896 -11.638128 -13.987021
0.038100 13.011596 -13.543835 -14.889986
0.088000 12.729874 -13.690241 -15.932716
-0.030300 14.513366 -13.680035 -14.996667
-0.012200 14.906480 -12.793416 -15.494134
-0.012200 14.872903 -13.821217 -13.977405
0.799400 14.831198 -14.966732 -15.753690
-0.801400 14.497613 -14.989093 -16.953541
-0.801400 15.575432 -15.775108 -15.202055
0.536600 12.301133 -14.546564 -13.909662
-0.581900 11.625844 -15.518548 -14.311818
-0.415700 12.406169 -14.209331 -12.590617
0.271900 13.031644 -13.444318 -12.381724
-0.059700 11.677014 -14.968339 -11.575472
0.086900 11.899271 -16.026598 -11.712602
0.130300 12.171134 -14.645373 -10.203758
0.018700 12.032725 -13.567146 -10.123888
-0.320400 11.242731 -15.191279 -9.120737
0.088200 10.330172 -14.601813 -9.032066
0.088200 11.028125 -16.258229 -9.181259
0.088200 11.766096 -15.091061 -8.169874
-0.043000 13.663936 -15.077197 -10.034754
0.023600 13.679862 -16.154506 -9.869663
0.023600 14.053780 -14.835175 -11.023463
-0.066000 14.517564 -14.385529 -8.939219
0.018600 14.621926 -13.338101 -9.222259
0.018600 14.042350 -14.444101 -7.960011
0.018600 15.489798 -14.874819 -8.880394
0.597300 10.122307 -14.871494 -11.723683
-0.567900 9.469076 -15.876669 -11.498369
-0.415700 9.655870 -13.746710 -12.229256
0.271900 10.332710 -13.012515 -12.380713
-0.025200 8.264679 -13.561161 -12.665217
0.069800 8.386094 -13.332208 -13.723956
0.069800 7.690359 -14.483436 -12.577664
0.597300 7.377856 -12.517793 -11.971269
-0.567900 6.164943 -12.696017 -11.954544
-0.415700 7.977587 -11.471800 -11.394542
0.271900 8.991466 -11.433694 -11.402159
-0.087500 7.240379 -10.296096 -10.896431
0.096900 6.341670 -10.658295 -10.396955
0.298500 8.034607 -9.498126 -9.835970
-0.029700 7.337009 -8.834952 -9.326726
-0.319200 8.631856 -10.432098 -8.773002
0.079100 9.410405 -11.061458 -9.204751
0.079100 9.076096 -9.845406 -7.973591
0.079100 7.850771 -11.066039 -8.353850
-0.319200 9.145971 -8.613689 -10.414015
0.079100 9.706990 -8.144340 -9.605263
0.079100 9.822538 -9.206218 -11.023833
0.079100 8.718128 -7.821576 -11.027510
0.597300 6.778520 -9.418659 -12.068371
-0.567900 7.422991 -9.390841 -13.117367
-0.415700 5.669183 -8.697497 -11.897725
0.271900 5.210834 -8.750265 -10.993169
0.033700 5.035453 -7.856786 -12.920565
0.082300 5.286200 -8.248716 -13.908157
-0.182500 3.518727 -7.964877 -12.728464
0.060300 3.208880 -9.005480 -12.766030
0.060300 3.246222 -7.554053 -11.756328
0.060300 3.000647 -7.413321 -13.513524
0.597300 5.468388 -6.376033 -12.883616
-0.567900 5.088200 -5.600278 -13.770839
-0.415700 6.201168 -5.957046 -11.846311
0.271900 6.462626 -6.625055 -11.133119
-0.025200 6.558224 -4.557667 -11.623281
0.069800 7.313327 -4.252772 -12.347161
0.069800 5.662823 -3.962026 -11.785128
0.597300 7.082099 -4.242692 -10.218989
-0.567900 7.370109 -5.152681 -9.441441
-0.415700 7.179409 -2.949008 -9.889987
0.271900 6.908970 -2.260048 -10.582876
-0.002400 7.806658 -2.468677 -8.647675
0.097800 7.812125 -3.285378 -7.927768
-0.034300 9.274561 -2.084123 -8.920491
0.029500 9.303523 -1.233336 -9.600145
0.029500 9.722838 -1.753197 -7.982372
0.011800 10.139121 -3.198766 -9.484476
-0.125600 10.260107 -3.383774 -10.876754
0.133000 9.758962 -2.713216 -11.558095
-0.170400 11.024602 -4.450201 -11.384742
0.143000 11.112311 -4.597404 -12.451295
-0.107200 11.681505 -5.326566 -10.503901
0.129700 12.264807 -6.149208 -10.894006
-0.170400 11.587562 -5.125837 -9.116091
0.143000 12.104769 -5.788104 -8.437922
-0.125600 10.816046 -4.065470 -8.608121
0.133000 10.736485 -3.918483 -7.540302
0.597300 7.083207 -1.281001 -7.982044
-0.567900 6.539360 -0.404235 -8.663357
-0.347900 7.172990 -1.213006 -6.645975
0.274700 7.648536 -1.997101 -6.201209
-0.263700 7.234262 0.047886 -5.887930
0.156000 6.634109 0.817438 -6.376959
-0.000700 6.727641 -0.154268 -4.440979
0.032700 5.669679 -0.403483 -4.475112
0.032700 7.246490 -1.002367 -3.997540
0.039000 6.925705 1.072130 -3.520249
0.028500 7.983116 1.333803 -3.468261
0.028500 6.371905 1.919046 -3.927577
0.048600 6.436352 0.783369 -2.091906
0.068700 5.397389 0.457375 -2.142557
0.068700 7.010058 -0.036491 -1.663678
-0.529500 6.507336 1.962625 -1.204042
0.345600 5.636787 2.445840 -1.021862
0.807600 7.523940 2.399064 -0.476133
-0.862700 8.714412 1.888401 -0.501080
0.447800 8.906807 1.008505 -0.985726
0.447800 9.478095 2.364778 -0.022031
-0.862700 7.325546 3.402491 0.327040
0.447800 6.377343 3.730751 0.464352
0.447800 8.042843 3.672049 0.997533
0.734100 8.693997 0.488718 -5.885406
-0.589400 9.564083 -0.287228 -5.499156
-0.415700 8.961370 1.722993 -6.291848
0.271900 8.199343 2.300530 -6.626429
-0.051800 10.259515 2.352980 -6.073338
0.092200 11.021007 1.585616 -5.921984
-0.110200 10.680350 3.172255 -7.306872
0.045700 10.003123 4.017613 -7.418163
0.045700 11.679758 3.569399 -7.121569
0.353100 10.691805 2.377044 -8.629536
-0.036100 9.670832 2.101247 -8.895212
-0.412100 11.251417 3.248316 -9.751425
0.100000 12.282421 3.522809 -9.525683
0.100000 11.219215 2.704295 -10.695370
0.100000 10.654011 4.151124 -9.845202
-0.412100 11.539156 1.104745 -8.569489
0.100000 12.545810 1.343647 -8.227366
0.100000 11.086257 0.391426 -7.882871
0.100000 11.586803 0.639950 -9.554079
0.597300 10.182154 3.162698 -4.776391
-0.567900 9.377096 4.094098 -4.662329
-0.516300 10.989808 2.770416 -3.792529
0.293600 11.618203 1.990173 -3.952594
0.000000 11.098926 3.451029 -2.501868
0.088000 10.099709 3.574165 -2.084395
0.536600 11.730352 4.844981 -2.643981
0.000000 12.263074 5.174281 -3.705300
-0.415700 11.661474 5.662220 -1.585233
0.271900 11.200767 5.289869 -0.761221
0.033700 12.437757 6.895697 -1.383596
0.082300 11.917704 7.465298 -0.617309
-0.182500 13.800723 6.513430 -0.787468
0.060300 13.654401 5.937549 0.128087
0.060300 14.358815 5.911422 -1.503601
0.060300 14.369598 7.411858 -0.545890
0.597300 12.532421 7.841110 -2.606288
-0.567900 13.513069 8.563885 -2.786785
-0.415700 11.540635 7.836057 -3.502307
0.271900 10.734114 7.260119 -3.303857
-0.024900 11.740648 8.342028 -4.867800
0.084300 12.732699 8.035755 -5.194291
0.211700 10.743285 7.722187 -5.842054
0.035200 9.727235 7.882738 -5.488143
0.035200 10.851634 8.202134 -6.815921
-0.654600 10.983679 6.337159 -5.997350
0.427500 11.337840 5.963249 -5.166159
0.597300 11.732593 9.865258 -4.950877
-0.567900 12.400254 10.418973 -5.819610
-0.347900 11.092847 10.554703 -3.996309
0.274700 10.556331 10.011110 -3.328246
-0.240000 11.251707 12.008380 -3.777466
0.142600 10.909881 12.539879 -4.666252
-0.009400 10.389825 12.403537 -2.572850
0.036200 9.376083 12.058304 -2.746343
0.036200 10.764246 11.908035 -1.674465
0.018700 10.359614 13.919151 -2.338321
0.010300 11.319216 14.248960 -1.936730
0.010300 10.161749 14.436871 -3.278189
-0.047900 9.252432 14.250887 -1.341404
0.062100 8.288727 13.997491 -1.780898
0.062100 9.404513 13.659427 -0.441029
-0.014300 9.277155 15.736592 -0.993431
0.113500 10.209799 15.971738 -0.474080
0.113500 9.251738 16.327553 -1.913436
-0.385400 8.122114 16.108044 -0.152654
0.340000 7.246403 15.907128 -0.620530
0.340000 8.138045 15.650013 0.759593
0.340000 8.142326 17.114168 0.030177
0.734100 12.711710 12.428510 -3.541634
-0.589400 13.092322 13.552672 -3.872995
-0.415700 13.515167 11.506444 -3.015945
0.271900 13.104308 10.616158 -2.766750
-0.058100 14.930920 11.659598 -2.687964
0.136000 15.152635 12.724770 -2.641424
-0.007400 15.153264 11.082384 -1.275522
0.036700 14.780405 10.061378 -1.225087
0.036700 16.214897 11.034053 -1.064283
0.186800 14.486879 11.890369 -0.180657
-0.543200 13.114198 12.140902 -0.069677
0.163500 12.968761 12.890919 1.033223
0.143500 12.023381 13.238205 1.425084
-0.279500 14.155885 13.126959 1.608232
0.333900 14.282771 13.636281 2.473663
-0.220700 15.127599 12.501745 0.859602
0.186200 16.193120 12.495111 1.044449
0.597300 15.849671 11.085410 -3.789154
-0.567900 17.064453 10.955680 -3.605440
-0.415700 15.281731 10.799798 -4.967342
0.271900 14.279152 10.921217 -5.041176
-0.023700 15.966575 10.390637 -6.197052
0.088000 17.042455 10.493585 -6.064795
0.034200 15.657532 8.918987 -6.511335
0.024100 14.581090 8.753515 -6.473438
0.024100 15.996873 8.688040 -7.521524
0.001800 16.365270 7.959330 -5.555105
0.044000 17.426572 8.210389 -5.533468
0.044000 15.964348 8.087765 -4.548793
-0.273700 16.215851 6.220374 -6.044419
-0.053600 14.491958 5.908138 -5.603272
0.068400 14.275553 4.842584 -5.673266
0.068400 14.320347 6.239645 -4.579286
0.068400 13.831118 6.447702 -6.278573
0.597300 15.575580 11.267410 -7.395644
-0.567900 14.531136 11.921864 -7.412286
-0.415700 16.415294 11.248870 -8.428565
0.271900 17.255681 10.687491 -8.341796
-0.027500 16.194040 11.910781 -9.711686
0.112300 15.669169 12.845337 -9.525671
-0.005000 17.549710 12.259837 -10.330691
0.033900 18.120660 11.345993 -10.478699
0.033900 17.380303 12.698217 -11.312258
-0.141500 18.365010 13.225640 -9.534266
-0.163800 19.289495 12.911137 -8.599456
0.206200 19.579109 11.902089 -8.327780
-0.341800 19.811958 14.066439 -8.051566
0.341200 20.544024 14.064682 -7.343665
0.138000 19.210443 15.188441 -8.585976
-0.260100 19.335755 16.560637 -8.337173
0.157200 20.019243 16.913833 -7.579662
-0.113400 18.567967 17.465234 -9.090604
0.141700 18.659810 18.528521 -8.920605
-0.197200 17.681765 16.992884 -10.075338
0.144700 17.103565 17.704323 -10.654252
-0.238700 17.548287 15.611828 -10.308590
0.170000 16.866998 15.255261 -11.069011
0.124300 18.305368 14.679582 -9.565591
0.597300 15.382621 11.025984 -10.676793
-0.567900 15.742832 9.858819 -10.875006
-0.254800 14.351737 11.561857 -11.364672
0.019200 13.793610 12.897639 -11.192958
0.039100 14.444292 13.631259 -11.671799
0.039100 13.656377 13.142879 -10.138861
0.018900 12.434475 12.882937 -11.884569
0.021300 12.210726 13.848917 -12.334000
0.021300 11.659244 12.605663 -11.172821
-0.007000 12.577183 11.799131 -12.948909
0.025300 12.987073 12.250152 -13.854539
0.025300 11.621081 11.323403 -13.168227
-0.026600 13.577114 10.802209 -12.349723
0.064100 13.032643 10.012612 -11.830194
0.589600 14.435303 10.176968 -13.459839
-0.574800 14.148292 9.071369 -13.911441
-0.415700 15.496087 10.861751 -13.894044
0.271900 15.680267 11.764463 -13.467346
-0.025200 16.361975 10.452774 -15.003622
0.069800 15.740616 10.146361 -15.843327
0.069800 16.953265 11.308875 -15.321009
0.597300 17.344606 9.324214 -14.686419
-0.567900 17.776009 8.646033 -15.619219
-0.516300 17.660946 9.087827 -13.409538
0.293600 17.268412 9.678956 -12.689166
0.038100 18.452709 7.923099 -12.986855
0.088000 19.294424 7.781791 -13.666990
-0.030300 18.999968 8.122128 -11.562642
-0.012200 18.167003 8.305676 -10.881461
-0.012200 19.483929 7.194430 -11.255717
0.799400 20.018017 9.259159 -11.432062
-0.801400 20.701705 9.574086 -12.429578
-0.801400 20.119016 9.833263 -10.326522
0.536600 17.582223 6.663399 -13.048833
-0.581900 17.948571 5.670841 -13.677730
-0.415700 16.367745 6.757634 -12.491440
0.271900 16.150191 7.612275 -11.994129
-0.059700 15.314406 5.738132 -12.600454
0.086900 15.671560 4.811777 -12.149918
0.130300 14.058559 6.210734 -11.822233
0.018700 13.778456 7.195489 -12.192810
-0.320400 12.866896 5.265949 -12.060690
0.088200 11.996525 5.593693 -11.495048
0.088200 12.583754 5.270626 -13.111798
0.088200 13.132846 4.249480 -11.768651
-0.043000 14.359969 6.343734 -10.308109
0.023600 14.539793 5.354943 -9.883200
0.023600 15.264944 6.934764 -10.166925
-0.066000 13.250401 7.039870 -9.505937
0.018600 12.364258 6.409335 -9.445292
0.018600 13.605726 7.229789 -8.493462
0.018600 12.993686 7.992088 -9.971639
0.597300 15.008976 5.440167 -14.080163
-0.567900 14.815278 4.286939 -14.452364
-0.347900 15.025498 6.457619 -14.948799
0.274700 15.125921 7.387751 -14.559249
-0.240000 14.757913 6.329977 -16.388163
0.142600 13.784819 5.848805 -16.507593
-0.009400 14.683909 7.731981 -16.980732
0.036200 14.075684 8.366725 -16.338067
0.036200 15.686366 8.153520 -17.034942
0.018700 14.054506 7.730878 -18.368852
0.010300 14.547378 7.009383 -19.021808
0.010300 12.993617 7.488190 -18.287175
-0.047900 14.240701 9.132302 -18.935012
0.062100 13.946982 9.876105 -18.193079
0.062100 15.291571 9.278469 -19.190024
-0.014300 13.380929 9.297061 -20.173466
0.113500 13.613104 8.495393 -20.882091
0.113500 12.325907 9.216670 -19.890261
-0.385400 13.661894 10.609211 -20.774140
0.340000 13.491753 11.353471 -20.110637
0.340000 14.629780 10.640579 -21.079988
0.340000 13.058121 10.754313 -21.577650
0.734100 15.783882 5.465926 -17.131295
-0.589400 15.381709 4.504085 -17.774497
-0.415700 17.075022 5.799236 -17.036936
0.271900 17.288762 6.706236 -16.647357
0.033700 18.217303 5.004312 -17.395426
0.082300 18.199116 4.827660 -18.470864
-0.182500 19.487839 5.797845 -17.088834
0.060300 19.544991 6.017940 -16.022817
0.060300 20.335422 5.199057 -17.422218
0.060300 19.482415 6.734048 -17.647048
0.597300 18.103380 3.559266 -16.820735
-0.567900 18.295351 2.636542 -17.561341
-0.415700 17.778361 3.365494 -15.533817
0.271900 17.679729 4.177407 -14.929889
-0.059700 17.617556 2.019179 -14.934019
0.086900 18.535050 1.453229 -15.099629
0.130300 17.397784 2.130329 -13.402956
0.018700 16.630426 2.880816 -13.217461
-0.320400 16.924534 0.804257 -12.775188
0.088200 16.781044 0.920713 -11.702671
0.088200 15.964505 0.498352 -13.191462
0.088200 17.657464 0.016908 -12.954808
-0.043000 18.709420 2.580156 -12.721633
0.023600 19.406835 1.742582 -12.703776
0.023600 19.164250 3.375128 -13.308247
-0.066000 18.532251 3.114857 -11.293827
0.018600 17.838899 3.955963 -11.295129
0.018600 18.154332 2.336635 -10.634660
0.018600 19.496047 3.453893 -10.912900
0.597300 16.495279 1.231798 -15.631895
-0.567900 16.687080 0.074286 -16.001927
-0.415700 15.350288 1.869752 -15.884279
0.271900 15.240224 2.810592 -15.521020
-0.051800 14.241875 1.282336 -16.640256
0.092200 14.023534 0.299464 -16.222467
-0.110200 13.000158 2.179656 -16.490701
0.045700 13.284925 3.200244 -16.742433
0.045700 12.240689 1.861086 -17.205149
0.353100 12.380831 2.175299 -15.081565
-0.036100 13.154125 2.340606 -14.334161
-0.412100 11.356936 3.306123 -14.969726
0.100000 11.827874 4.251759 -15.237003
0.100000 10.512657 3.122690 -15.635419
0.100000 11.006626 3.373746 -13.941472
-0.412100 11.682503 0.853261 -14.761209
0.100000 11.256306 0.909753 -13.763210
0.100000 10.889798 0.654961 -15.482404
0.100000 12.399941 0.034150 -14.774184
0.597300 14.595282 1.046872 -18.118926
-0.567900 14.085480 0.083642 -18.685035
-0.516300 15.467139 1.877834 -18.709686
0.293600 15.616436 2.766865 -18.254238
0.038100 16.018253 1.808726 -20.070817
0.088000 15.113477 1.696360 -20.668185
-0.030300 16.595416 3.093816 -20.524250
-0.012200 15.730110 3.739084 -20.675788
-0.012200 17.289939 3.604665 -19.857336
0.799400 17.144313 3.100556 -21.857721
-0.801400 18.430945 3.297504 -22.001115
-0.801400 16.381439 2.962123 -22.821624
0.536600 16.963927 0.646371 -20.248617
-0.581900 17.108811 0.173106 -21.371915
-0.347900 17.595410 0.206719 -19.145373
0.274700 17.566205 0.876440 -18.389913
-0.240000 18.491245 -0.967346 -19.151168
0.142600 19.088157 -1.072872 -20.057071
-0.009400 19.475580 -0.822985 -17.963049
0.036200 18.923628 -0.625771 -17.044051
0.036200 19.884277 -1.827778 -17.855979
0.018700 20.613662 0.190379 -18.186118
0.010300 21.083915 -0.134526 -19.114241
0.010300 20.120871 1.158536 -18.275159
-0.047900 21.513517 0.097857 -17.006576
0.062100 20.909562 0.502921 -16.194628
0.062100 21.774035 -0.946547 -16.834954
-0.014300 22.764194 0.944079 -17.147194
0.113500 22.597206 2.001966 -17.349913
0.113500 23.228786 0.723029 -16.186262
-0.385400 23.761360 0.379464 -18.112632
0.340000 24.620137 0.909275 -18.069063
0.340000 23.966166 -0.608579 -18.068633
0.340000 23.442770 0.614957 -19.041687
0.734100 17.662390 -2.277611 -18.918545
-0.589400 18.087618 -3.377190 -19.332146
-0.415700 16.503053 -2.206640 -18.257210
0.271900 16.216176 -1.293099 -17.936397
-0.051800 15.695536 -3.370802 -17.843300
0.092200 16.372390 -4.080094 -17.365007
-0.110200 14.687283 -2.871118 -16.788289
0.045700 15.235575 -2.302928 -16.034544
0.045700 13.992214 -2.188426 -17.277701
0.353100 13.864841 -3.949695 -16.062012
-0.036100 13.242428 -4.480912 -16.780522
-0.412100 14.745751 -4.954943 -15.320191
0.100000 15.452314 -4.432595 -14.675131
0.100000 14.124959 -5.614749 -14.714814
0.100000 15.298157 -5.566012 -16.030382
-0.412100 12.951380 -3.278292 -15.034955
0.100000 13.548497 -2.739989 -14.297260
0.100000 12.286060 -2.577921 -15.539709
0.100000 12.354753 -4.033446 -14.526056
0.597300 15.013637 -4.104519 -19.025632
-0.567900 14.626528 -3.463942 -20.006724
-0.415700 14.853729 -5.436684 -18.936554
0.271900 15.323306 -5.875018 -18.157159
-0.058100 14.291812 -6.252889 -20.076237
0.136000 14.549933 -5.675574 -20.964036
-0.007400 15.059773 -7.563163 -20.087413
0.036700 16.121928 -7.326433 -20.149772
0.036700 15.113067 -8.064559 -19.121043
0.186800 14.769356 -8.608567 -21.160582
-0.543200 14.822592 -8.309919 -22.504116
0.163500 14.350861 -9.339106 -23.206946
0.143500 14.352207 -9.405909 -24.284879
-0.279500 13.859492 -10.254258 -22.366347
0.333900 13.504529 -11.159938 -22.638084
-0.220700 14.139501 -9.841409 -21.069595
0.186200 13.788823 -10.338688 -20.177328
0.597300 12.746541 -6.496678 -19.945410
-0.567900 12.113997 -5.963733 -19.029318
-0.415700 12.160536 -7.294707 -20.870288
0.271900 12.729531 -7.671804 -21.614691
0.014300 10.731957 -7.572736 -20.945758
0.104800 10.132934 -6.712905 -20.645824
-0.204100 10.385291 -8.116525 -22.331862
0.079700 10.869950 -9.086924 -22.439241
0.079700 9.309074 -8.275759 -22.398958
0.713000 10.909150 -7.415273 -23.535496
-0.593100 11.722649 -7.799474 -24.312518
-0.919100 10.275826 -6.297503 -23.805034
0.419600 10.638268 -5.731236 -24.558748
0.419600 9.697649 -5.892781 -23.082528
0.597300 10.384361 -8.578937 -19.928843
-0.567900 11.204019 -9.427253 -19.605461
-0.415700 9.147509 -8.590125 -19.436043
0.271900 8.445542 -8.147467 -20.011710
-0.051800 8.691363 -9.600775 -18.461257
0.092200 9.271648 -9.565652 -17.539231
-0.110200 7.163313 -9.305241 -18.060566
0.045700 6.587362 -9.416765 -18.979229
0.045700 6.700224 -10.019886 -17.380176
0.353100 6.827078 -7.933582 -17.453086
-0.036100 7.253138 -7.177601 -18.112680
-0.412100 5.306747 -7.741705 -17.336941
0.100000 4.927087 -7.931999 -18.340805
0.100000 4.975599 -8.467503 -16.594205
0.100000 4.997741 -6.767689 -16.957581
-0.412100 7.443454 -7.858673 -16.096201
0.100000 7.201498 -8.751508 -15.519655
0.100000 8.516168 -7.665335 -16.093680
0.100000 7.129422 -6.956268 -15.571664
0.597300 8.821214 -11.009590 -19.106269
-0.567900 8.883795 -11.178483 -20.332786
-0.415700 8.779530 -12.040307 -18.262341
0.271900 8.314133 -11.815118 -17.394705
0.014300 8.906254 -13.439879 -18.619478
0.104800 9.908548 -13.523280 -19.039651
-0.204100 9.046109 -14.378642 -17.341570
0.079700 9.643122 -13.909715 -16.559406
0.079700 8.049140 -14.540673 -16.931810
0.713000 9.600837 -15.717196 -17.614411
-0.593100 9.258821 -16.369009 -18.578297
-0.919100 10.503869 -16.243224 -16.777303
0.419600 10.701238 -17.210355 -16.991346
0.419600 10.679097 -15.714015 -15.935088
0.597300 7.840909 -13.967958 -19.599873
-0.567900 6.694231 -13.998712 -19.149697
-0.415700 8.259472 -14.379016 -20.793089
0.271900 9.165686 -14.113253 -21.151196
-0.024900 7.315531 -14.746862 -21.866076
0.084300 6.473289 -14.057783 -21.928574
0.211700 7.984024 -14.824561 -23.232989
0.035200 8.879710 -15.434982 -23.117935
0.035200 7.356571 -15.215459 -24.033987
-0.654600 8.488011 -13.525504 -23.590518
0.427500 9.162831 -13.728238 -24.242526
0.597300 6.635171 -16.124117 -21.560083
-0.567900 5.987037 -16.678554 -22.458307
-0.415700 6.676831 -16.721244 -20.341892
0.271900 7.463494 -16.433625 -19.777499
0.014300 5.975684 -17.946148 -19.844181
0.104800 5.612218 -18.539437 -20.683228
-0.204100 6.958816 -18.833730 -18.985613
0.079700 7.791438 -19.029716 -19.661206
0.079700 7.300851 -18.165490 -18.195317
0.713000 6.413132 -20.133038 -18.523832
-0.593100 6.229895 -21.058814 -19.317128
-0.919100 6.196177 -20.298404 -17.223520
0.419600 5.858511 -21.217144 -16.974517
0.419600 6.346722 -19.529041 -16.586715
0.597300 4.729522 -17.653100 -19.075102
-0.567900 3.832308 -18.473156 -19.064141
-0.415700 4.627160 -16.433783 -18.484406
0.271900 5.444737 -15.861736 -18.640718
-0.027500 3.594177 -15.981139 -17.565484
0.112300 2.790940 -16.675190 -17.318100
-0.005000 4.244682 -15.792323 -16.192404
0.033900 5.144742 -15.177522 -16.195845
0.033900 3.504486 -15.364584 -15.516202
-0.141500 4.481395 -17.110042 -15.533986
-0.163800 3.506272 -17.961126 -15.126090
0.206200 2.442528 -17.800446 -15.221071
-0.341800 4.029238 -19.193798 -14.729881
0.341200 3.543242 -20.068379 -14.591994
0.138000 5.431376 -19.142596 -14.638679
-0.260100 6.449839 -20.045756 -14.176025
0.157200 6.230928 -21.067159 -13.901761
-0.113400 7.758886 -19.553540 -14.240126
0.141700 8.559299 -20.076735 -13.738121
-0.197200 8.083207 -18.360626 -14.972951
0.144700 9.143246 -18.169669 -15.052030
-0.238700 7.084715 -17.524133 -15.509451
0.170000 7.296517 -16.576679 -15.982597
0.124300 5.737063 -17.799410 -15.250779
0.597300 2.897434 -14.723247 -18.107254
-0.567900 1.693859 -14.466936 -17.830244
-0.415700 3.560495 -13.988991 -18.968597
0.271900 4.444621 -14.253644 -19.378933
-0.002400 3.119580 -12.684254 -19.448799
0.097800 2.115791 -12.500943 -19.065509
-0.034300 3.979162 -11.581342 -18.795189
0.029500 4.974566 -11.739569 -19.210192
0.029500 3.647214 -10.637965 -19.228723
0.011800 3.928996 -11.461988 -17.295973
-0.125600 4.998525 -12.013996 -16.530885
0.133000 5.759053 -12.569748 -17.059221
-0.170400 4.864745 -11.887092 -15.145414
0.143000 5.687487 -12.257177 -14.551671
-0.107200 3.823356 -11.131224 -14.519795
0.129700 3.863889 -10.985305 -13.450464
-0.170400 2.849452 -10.563881 -15.361314
0.143000 2.180559 -9.805293 -14.982467
-0.125600 2.862307 -10.714424 -16.740190
0.133000 2.099652 -10.230423 -17.332218
0.597300 3.283011 -12.755894 -21.033802
-0.567900 4.111429 -13.543187 -21.553149
-0.254800 2.430312 -12.106054 -21.776350
0.019200 1.494221 -11.099126 -21.314833
0.039100 1.978081 -10.152361 -21.074796
0.039100 0.958863 -11.334567 -20.395019
0.018900 0.412458 -11.096773 -22.405311
0.021300 -0.098842 -10.135555 -22.352939
0.021300 -0.295297 -11.925146 -22.374048
-0.007000 1.247180 -11.388708 -23.701448
0.025300 1.678445 -10.479915 -24.121217
0.025300 0.713428 -12.039702 -24.393853
-0.026600 2.426756 -12.206700 -23.201729
0.064100 2.271561 -13.235456 -23.526842
0.589600 3.819184 -11.665620 -23.751113
-0.574800 4.318160 -10.678587 -23.278685
-0.415700 4.317951 -12.223981 -24.859014
0.271900 3.711388 -12.830230 -25.392546
0.033700 5.589919 -11.785849 -25.451814
0.082300 6.401655 -12.054657 -24.775846
-0.182500 5.804927 -12.595540 -26.748539
0.060300 4.914056 -12.516556 -27.371610
0.060300 6.623513 -12.303935 -27.406557
0.060300 5.926409 -13.643337 -26.473849
0.597300 5.565400 -10.283932 -25.838903
-0.567900 4.640870 -9.801858 -26.519399
-0.415700 6.537440 -9.555712 -25.448880
0.271900 7.171632 -10.024451 -24.817869
-0.025200 6.887917 -8.159241 -25.690612
0.069800 7.924445 -8.068872 -26.015476
0.069800 6.332600 -7.801415 -26.557606
0.597300 6.586420 -7.196196 -24.527845
-0.567900 6.864703 -6.021674 -24.597828
-0.415700 5.936525 -7.741951 -23.506931
0.271900 5.928486 -8.751704 -23.486048
-0.024900 5.453491 -6.979197 -22.348099
0.084300 4.772653 -6.223467 -22.739809
0.211700 4.679413 -7.882486 -21.374840
0.035200 5.369331 -8.685439 -21.115269
0.035200 4.332184 -7.295107 -20.524819
-0.654600 3.519656 -8.381559 -22.008854
0.427500 3.753659 -9.177758 -22.491454
0.597300 6.587489 -6.358928 -21.579972
-0.567900 7.492451 -7.076135 -21.160698
-0.347900 6.644421 -5.114680 -21.246304
0.274700 5.791415 -4.586808 -21.364004
-0.240000 7.532433 -4.477126 -20.177886
0.142600 8.318572 -5.186041 -19.918040
-0.009400 8.320030 -3.295199 -20.782251
0.036200 9.132371 -2.934525 -20.151291
0.036200 8.703967 -3.632070 -21.745167
0.018700 7.379448 -2.124291 -21.154668
0.010300 6.496969 -2.556496 -21.626399
0.010300 6.897771 -1.687916 -20.279640
-0.047900 7.974314 -1.022862 -22.043758
0.062100 8.312179 -1.356644 -23.024851
0.062100 7.183116 -0.296440 -22.229298
-0.014300 9.027551 -0.211125 -21.274958
0.113500 8.479527 0.083623 -20.380031
0.113500 9.917614 -0.790252 -21.029002
-0.385400 9.390242 1.014544 -21.945043
0.340000 10.267810 0.924354 -22.436821
0.340000 8.750039 1.238327 -22.693480
0.340000 9.432567 1.768645 -21.274485
0.734100 6.859344 -4.311066 -18.786810
-0.589400 5.641222 -4.089639 -18.829477
-0.254800 7.580581 -4.304422 -17.645698
0.019200 9.012884 -4.549117 -17.540968
0.039100 9.567651 -4.071853 -18.342563
0.039100 9.203423 -5.623671 -17.545929
0.018900 9.440430 -3.956359 -16.204902
0.021300 9.623452 -2.886335 -16.318708
0.021300 10.319742 -4.462027 -15.806706
-0.007000 8.210479 -4.183022 -15.330809
0.025300 8.166204 -3.450139 -14.523520
0.025300 8.249982 -5.185269 -14.907475
-0.026600 7.025562 -4.060009 -16.307170
0.064100 6.303577 -4.844374 -16.079933
0.589600 6.319639 -2.705027 -16.108899
-0.574800 6.564094 -1.713926 -16.804111
-0.415700 5.477367 -2.661562 -15.075307
0.271900 5.337477 -3.524610 -14.562686
-0.002400 4.898433 -1.448493 -14.485063
0.097800 4.875218 -0.647358 -15.224608
-0.034300 3.455277 -1.769944 -14.058653
0.029500 2.836851 -1.842477 -14.954179
0.029500 3.444440 -2.753464 -13.584673
0.011800 2.817976 -0.790250 -13.084524
-0.125600 2.086430 0.314433 -13.556011
0.133000 1.986979 0.485642 -14.615559
-0.170400 1.479508 1.201751 -12.651054
0.143000 0.928009 2.048843 -13.027997
-0.107200 1.608301 0.995130 -11.266446
0.129700 1.152642 1.681086 -10.567234
-0.170400 2.334016 -0.109661 -10.789400
0.143000 2.433830 -0.274752 -9.725243
-0.125600 2.932914 -1.002362 -11.695871
0.133000 3.492604 -1.848542 -11.321129
0.597300 5.728956 -0.965595 -13.284290
-0.567900 6.199957 -1.783969 -12.496351
-0.415700 5.829984 0.348764 -13.073261
0.271900 5.480657 0.988406 -13.773181
-0.059700 6.353099 0.920427 -11.820360
0.086900 6.346850 0.137782 -11.063365
0.130300 7.821349 1.394018 -11.953628
0.018700 8.143715 1.747222 -10.972187
-0.320400 8.731765 0.204734 -12.294277
0.088200 9.770835 0.479604 -12.117840
0.088200 8.490372 -0.643357 -11.657241
0.088200 8.606956 -0.085926 -13.338341
-0.043000 8.031130 2.537929 -12.975418
0.023600 8.991601 2.404204 -13.469958
0.023600 7.265167 2.500829 -13.748231
-0.066000 8.033645 3.935679 -12.344815
0.018600 8.179954 4.682194 -13.124506
0.018600 7.091234 4.138175 -11.839717
0.018600 8.853213 4.010014 -11.630912
0.597300 5.460851 2.029614 -11.266300
-0.567900 4.786368 2.744720 -12.017345
-0.415700 5.521514 2.222947 -9.948550
0.271900 6.056137 1.564367 -9.386862
-0.001400 5.139475 3.481795 -9.312574
0.087600 5.092236 4.233861 -10.097046
-0.015200 3.740060 3.401956 -8.691461
0.029500 3.343346 4.416662 -8.638415
0.029500 3.083608 2.843640 -9.359174
-0.001100 3.660418 2.791506 -7.305735
-0.190600 3.749248 1.395246 -7.133923
0.169900 3.947454 0.754711 -7.982503
-0.234100 3.569962 0.829105 -5.855888
0.165600 3.620830 -0.241739 -5.720870
0.322600 3.316414 1.664743 -4.746884
-0.557900 3.095883 1.144645 -3.514084
0.399200 3.299471 0.184771 -3.485470
-0.234100 3.276448 3.060666 -4.913861
0.165600 3.115805 3.679900 -4.047091
-0.190600 3.450035 3.626093 -6.189636
0.169900 3.405817 4.700088 -6.307736
0.597300 6.208704 3.954412 -8.321411
-0.567900 6.941646 3.152381 -7.746486
-0.415700 6.311736 5.271354 -8.161459
0.271900 5.682649 5.859626 -8.691894
-0.003100 7.372003 5.947814 -7.409849
0.085000 8.151941 5.238777 -7.127950
-0.003600 7.991838 7.015292 -8.337297
0.017100 7.190373 7.657397 -8.704167
0.017100 8.680026 7.641441 -7.771077
-0.064500 8.752848 6.390616 -9.529540
0.035200 9.787570 6.228301 -9.228180
0.035200 8.326094 5.422150 -9.780688
0.695100 8.730932 7.237355 -10.803523
-0.608600 9.752797 7.670494 -11.319889
-0.940700 7.574070 7.482941 -11.386677
0.425100 7.584880 8.130412 -12.165635
0.425100 6.706644 7.152840 -10.980142
0.597300 6.798141 6.551040 -6.119316
-0.567900 5.793280 7.267858 -6.178889
-0.415700 7.422157 6.286454 -4.964280
0.271900 8.213105 5.643837 -4.961909
0.014500 7.032898 6.902379 -3.690429
0.077900 5.944845 6.909744 -3.635958
0.000000 7.537950 6.064727 -2.498558
0.025600 7.211066 5.031674 -2.629099
0.000000 8.628249 6.059095 -2.512044
0.597300 7.518219 8.361144 -3.643707
-0.567900 8.684464 8.649502 -3.374270
-0.415700 6.607915 9.296495 -3.907484
0.271900 5.664695 8.985412 -4.120059
-0.087500 6.853230 10.741178 -3.852739
0.096900 7.724290 10.886976 -3.221532
0.298500 7.221199 11.317267 -5.238404
-0.029700 8.175035 10.876648 -5.531717
-0.319200 6.210134 10.980395 -6.338959
0.079100 6.525309 11.432534 -7.279572
0.079100 6.165336 9.901547 -6.479926
0.079100 5.221387 11.345400 -6.066843
-0.319200 7.417284 12.838448 -5.197326
0.079100 7.788667 13.183435 -6.161617
0.079100 6.477584 13.346035 -4.979625
0.079100 8.150928 13.101977 -4.438774
0.597300 5.694919 11.463078 -3.162602
-0.567900 4.526975 11.333500 -3.537931
-0.415700 6.039866 12.211842 -2.114677
0.271900 7.012275 12.238952 -1.852192
-0.059700 5.095650 12.895800 -1.234211
0.086900 4.131293 12.390148 -1.291175
0.130300 5.564116 12.832103 0.240530
0.018700 6.531975 13.328589 0.324570
-0.320400 4.545954 13.600661 1.097618
0.088200 4.771743 13.470456 2.152802
0.088200 4.592969 14.668011 0.883529
0.088200 3.538844 13.224090 0.918203
-0.043000 5.688234 11.416981 0.863068
0.023600 5.952588 11.531081 1.914187
0.023600 4.719174 10.925403 0.835395
-0.066000 6.737225 10.469277 0.267987
0.018600 6.412890 10.090205 -0.698963
0.018600 7.695983 10.980261 0.173384
0.018600 6.853952 9.614777 0.933947
0.597300 4.908397 14.335335 -1.731304
-0.567900 5.871136 15.100657 -1.824609
-0.516300 3.667957 14.699453 -2.050982
0.293600 2.950475 13.981389 -2.014152
0.038100 3.283075 15.970842 -2.672944
0.088000 4.149476 16.632349 -2.710927
-0.030300 2.843759 15.688201 -4.120152
-0.012200 3.659900 15.203197 -4.657695
-0.012200 1.984144 15.019496 -4.119950
0.799400 2.465658 16.970594 -4.846865
-0.801400 1.314536 17.091621 -5.335562
-0.801400 3.318379 17.877322 -4.922016
0.536600 2.205812 16.703373 -1.851093
-0.581900 1.080029 16.904830 -2.313434
-0.415700 2.522552 17.070224 -0.604781
0.271900 3.480011 16.956376 -0.287794
-0.051800 1.561216 17.727548 0.288432
0.092200 0.557927 17.391995 0.026207
-0.110200 1.812853 17.319249 1.750273
0.045700 2.829685 17.603373 2.026100
0.045700 1.130129 17.890342 2.378078
0.353100 1.613804 15.821683 2.059808
-0.036100 2.364857 15.246996 1.525019
-0.412100 1.800579 15.592679 3.557630
0.100000 2.784297 15.954241 3.857171
0.100000 1.030790 16.118317 4.120928
0.100000 1.743554 14.527558 3.779267
-0.412100 0.233728 15.282916 1.674442
0.100000 -0.548802 15.904003 2.109865
0.100000 0.135570 15.270316 0.590970
0.100000 0.121656 14.260898 2.036452
0.597300 1.543386 19.252825 0.108875
-0.567900 0.449930 19.826784 0.054679
-0.415700 2.709735 19.897200 -0.020012
0.271900 3.571745 19.369800 0.086191
-0.025200 2.833134 21.331047 -0.317413
0.069800 2.745250 21.469839 -1.392195
0.069800 2.015324 21.872028 0.157688
0.597300 4.145139 21.979257 0.149873
-0.567900 4.955876 21.350323 0.824099
-0.415700 4.332124 23.266247 -0.161501
0.271900 3.655304 23.705065 -0.775188
-0.025200 5.410208 24.104035 0.398217
0.069800 5.138029 25.149358 0.259767
0.069800 5.485632 23.918755 1.470071
0.597300 6.808757 23.906448 -0.208870
-0.567900 7.808848 24.289735 0.402894
-0.516300 6.898922 23.289430 -1.386189
0.293600 6.038731 22.994680 -1.823153
0.039700 8.165786 22.880111 -2.011261
0.110500 8.992739 23.376031 -1.504240
0.056000 8.331535 21.366301 -1.854137
-0.017300 7.470813 20.878793 -2.312976
-0.017300 9.227815 21.055012 -2.391556
0.013600 8.441718 20.908372 -0.394623
-0.042500 9.312232 21.369356 0.068894
-0.042500 7.560172 21.229889 0.159412
0.805400 8.539935 19.386162 -0.316036
-0.818800 9.250102 18.763783 -1.139726
-0.818800 7.837222 18.772534 0.518896
0.536600 8.221938 23.235632 -3.509656
-0.581900 7.179263 23.153607 -4.169055
-0.254800 9.410713 23.557463 -4.072569
0.019200 10.702295 23.521526 -3.392469
0.039100 10.875757 22.569554 -2.889688
0.039100 10.749453 24.340091 -2.676695
0.018900 11.759678 23.740284 -4.468269
0.021300 12.000876 22.791920 -4.949958
0.021300 12.657336 24.212885 -4.070359
-0.007000 11.025538 24.650868 -5.445404
0.025300 11.484813 24.617764 -6.433957
0.025300 11.037287 25.672329 -5.067072
-0.026600 9.589161 24.102548 -5.431719
0.064100 8.886588 24.920012 -5.591261
0.589600 9.407570 23.090185 -6.576247
-0.574800 9.456105 23.466949 -7.755922
-0.415700 9.258864 21.807679 -6.239333
0.271900 9.179310 21.603539 -5.253430
-0.059700 9.168509 20.650878 -7.139421
0.086900 8.888748 20.988257 -8.136795
0.130300 10.539184 19.929774 -7.236033
0.018700 10.887104 19.699374 -6.227865
-0.320400 10.453537 18.607100 -8.026068
0.088200 11.428972 18.123076 -8.052956
0.088200 9.776038 17.907031 -7.538754
0.088200 10.120576 18.793758 -9.048054
-0.043000 11.543236 20.895784 -7.905011
0.023600 11.150919 21.173260 -8.881784
0.023600 11.630669 21.798078 -7.303124
-0.066000 12.970271 20.382174 -8.080266
0.018600 13.370761 20.103758 -7.110703
0.018600 12.998831 19.533912 -8.762958
0.018600 13.590814 21.179738 -8.489389
0.597300 8.044259 19.743089 -6.634139
-0.567900 7.794052 19.679430 -5.427898
-0.347900 7.356381 19.073965 -7.566787
0.274700 7.680532 19.143618 -8.522184
-0.240000 6.164842 18.246163 -7.325867
0.142600 6.050040 18.081155 -6.253235
-0.009400 4.914107 18.987555 -7.825901
0.036200 5.020111 19.200635 -8.891476
0.036200 4.051650 18.336310 -7.690045
0.018700 4.667923 20.298793 -7.059436
0.010300 4.595686 20.091377 -5.992157
0.010300 5.509104 20.974901 -7.214653
-0.047900 3.399456 21.020341 -7.531760
0.062100 3.319276 21.968947 -6.997471
0.062100 3.509379 21.237719 -8.591779
-0.014300 2.101689 20.226574 -7.344406
0.113500 1.278079 20.811076 -7.758422
0.113500 2.157525 19.287949 -7.904136
-0.385400 1.838044 19.934850 -5.921478
0.340000 0.910727 19.544990 -5.777689
0.340000 2.488249 19.229583 -5.573002
0.340000 1.922717 20.752774 -5.324535
0.734100 6.288156 16.867760 -7.980818
-0.589400 7.142634 16.647027 -8.841212
-0.415700 5.384593 15.950381 -7.634117
0.271900 4.724107 16.196866 -6.910321
-0.024900 5.371603 14.569953 -8.148622
0.084300 6.332957 14.125683 -7.893808
0.211700 4.301669 13.744183 -7.420416
0.035200 4.274784 12.737288 -7.836556
0.035200 4.572886 13.672442 -6.366683
-0.654600 3.014875 14.324278 -7.510990
0.427500 2.417431 13.793689 -6.938566
0.597300 5.239726 14.434373 -9.679903
-0.567900 5.598271 13.389241 -10.222188
-0.415700 4.828440 15.478034 -10.410258
0.271900 4.583558 16.339033 -9.944906
-0.024900 4.769714 15.472478 -11.882544
0.084300 4.246508 14.569431 -12.186718
0.211700 3.941899 16.656099 -12.384300
0.035200 3.906771 16.631806 -13.474640
0.035200 2.923059 16.573055 -12.003450
-0.654600 4.493239 17.885020 -11.961626
0.427500 4.132175 18.550390 -12.579100
0.597300 6.135232 15.428392 -12.591093
-0.567900 6.197849 15.039938 -13.760001
-0.516300 7.241533 15.708901 -11.887302
0.293600 7.125717 16.053436 -10.939898
0.038100 8.621412 15.508791 -12.379333
0.088000 8.748865 16.083463 -13.298207
-0.030300 9.584038 16.078287 -11.311037
-0.012200 9.167113 17.014649 -10.935221
-0.012200 9.628402 15.382888 -10.470983
0.799400 11.011090 16.393687 -11.791345
-0.801400 11.177309 16.980468 -12.883278
-0.801400 11.965264 16.154685 -11.015714
0.536600 8.912396 14.018251 -12.704338
-0.581900 9.786487 13.704014 -13.514064
-0.415700 8.128067 13.094770 -12.127363
0.271900 7.409002 13.435140 -11.500754
-0.001400 8.299741 11.636749 -12.204147
0.087600 9.311299 11.421768 -12.549055
-0.015200 8.164407 11.058124 -10.785868
0.029500 7.165308 11.270759 -10.409263
0.029500 8.259605 9.978500 -10.840606
-0.001100 9.183511 11.561219 -9.781317
-0.190600 8.957913 12.770535 -9.094688
0.169900 8.062663 13.342048 -9.285499
-0.234100 9.908017 13.250554 -8.176295
0.165600 9.746846 14.183416 -7.658336
0.322600 11.086642 12.515533 -7.936902
-0.557900 12.003704 12.998482 -7.062959
0.399200 12.770119 12.400883 -6.996554
-0.234100 11.311203 11.298917 -8.616174
0.165600 12.216465 10.740289 -8.424848
-0.190600 10.356482 10.819786 -9.534016
0.169900 10.531933 9.887834 -10.055074
0.597300 7.337443 10.922888 -13.181090
-0.567900 7.456961 9.708697 -13.385227
-0.415700 6.387083 11.632339 -13.810696
0.271900 6.348227 12.633385 -13.651739
-0.002400 5.382815 11.023143 -14.706833
0.097800 4.835104 10.253524 -14.161648
-0.034300 4.391038 12.093504 -15.199071
0.029500 4.965887 12.903233 -15.653027
0.029500 3.790813 11.648578 -15.994308
0.011800 3.402946 12.707641 -14.215961
-0.125600 3.132980 12.149493 -12.947456
0.133000 3.658702 11.271723 -12.603304
-0.170400 2.179843 12.749361 -12.102121
0.143000 1.990632 12.337223 -11.122454
-0.107200 1.486939 13.899175 -12.517749
0.129700 0.771097 14.373111 -11.862152
-0.170400 1.745353 14.453195 -13.780675
0.143000 1.226787 15.350426 -14.091742
-0.125600 2.700433 13.858941 -14.623356
0.133000 2.904829 14.296362 -15.590774
0.597300 6.002639 10.326196 -15.933899
-0.567900 5.451549 9.346761 -16.428373
-0.415700 7.154824 10.806436 -16.408862
0.271900 7.432251 11.669083 -15.962790
-0.025200 7.881915 10.364188 -17.538245
0.069800 7.193558 10.404206 -18.382448
0.069800 8.744055 11.030737 -17.561037
0.597300 8.480405 9.001107 -17.492796
-0.567900 8.977841 8.483176 -18.483432
-0.415700 8.398699 8.347172 -16.319755
0.271900 8.028934 8.866566 -15.536134
0.014300 8.788261 6.948568 -16.060567
0.104800 9.384559 6.557637 -16.887463
-0.204100 9.632927 6.919161 -14.770719
0.079700 9.043625 7.327158 -13.950667
0.079700 9.865130 5.883574 -14.524396
0.713000 10.952673 7.661365 -14.830087
-0.593100 11.523551 7.919661 -15.879015
-0.919100 11.480899 8.030160 -13.690136
0.419600 12.413346 8.423048 -13.725186
0.419600 10.994772 7.846682 -12.815034
0.597300 7.590369 5.990320 -15.862495
-0.567900 7.708832 4.785584 -16.092271
-0.415700 6.460257 6.493917 -15.350069
0.271900 6.376501 7.493818 -15.238469
-0.025200 5.367730 5.657568 -14.846794
0.069800 4.814030 5.246067 -15.690682
0.069800 5.790517 4.823590 -14.284602
0.597300 4.389949 6.414580 -13.942237
-0.567900 4.026457 7.555160 -14.238194
-0.347900 3.936804 5.772388 -12.855429
0.274700 4.266200 4.823281 -12.708979
-0.263700 3.010579 6.335725 -11.853056
0.156000 2.509101 7.201216 -12.290509
-0.000700 1.925790 5.303384 -11.465123
0.032700 2.392256 4.349761 -11.213804
0.032700 1.391633 5.655918 -10.581581
0.039000 0.893794 5.089823 -12.580279
0.028500 0.653159 6.045495 -13.045854
0.028500 1.321162 4.431914 -13.331649
0.048600 -0.407845 4.473044 -12.058885
0.068700 -0.180175 3.579488 -11.475628
0.068700 -0.894145 5.199487 -11.410493
-0.529500 -1.295178 4.112381 -13.177352
0.345600 -0.853050 3.849314 -14.050917
0.807600 -2.614012 4.143848 -13.215194
-0.862700 -3.366064 4.527324 -12.226197
0.447800 -2.966216 4.868021 -11.360753
0.447800 -4.369260 4.573125 -12.367232
-0.862700 -3.227109 3.757726 -14.291411
0.447800 -2.678939 3.464485 -15.086750
0.447800 -4.234432 3.793348 -14.319767
0.734100 3.724945 6.881862 -10.613256
-0.589400 4.914150 6.640989 -10.389472
-0.415700 2.959967 7.587714 -9.786557
0.271900 1.997490 7.746570 -10.068826
-0.087500 3.353551 8.124080 -8.475826
0.096900 4.300254 7.679182 -8.172124
0.298500 3.556230 9.651485 -8.535125
-0.029700 3.807386 9.999796 -7.534744
-0.319200 4.726093 10.005026 -9.459170
0.079100 5.623585 9.477195 -9.138049
0.079100 4.500628 9.741504 -10.491852
0.079100 4.916674 11.074204 -9.404605
-0.319200 2.309478 10.417727 -8.999215
0.079100 1.468388 10.197826 -8.341754
0.079100 2.504829 11.488731 -8.951633
0.079100 2.048019 10.143235 -10.020540
0.597300 2.325836 7.770173 -7.397920
-0.567900 1.177073 7.444567 -7.701677
-0.415700 2.730334 7.853102 -6.134783
0.271900 3.708782 8.050153 -5.949547
-0.038900 1.826115 7.904135 -4.972292
0.100700 1.141890 7.057117 -5.005857
0.365400 2.649678 7.826434 -3.677032
0.004300 2.038009 8.114616 -2.821528
-0.243800 3.169798 6.411811 -3.458426
0.064200 3.701879 6.358342 -2.508078
0.064200 2.327180 5.727392 -3.433373
0.064200 3.844176 6.125130 -4.264862
-0.676100 3.799190 8.643519 -3.755270
0.410200 3.545860 9.579840 -3.723152
0.597300 0.980821 9.183332 -4.941913
-0.567900 1.336307 10.185977 -5.560258
-0.516300 -0.108533 9.202236 -4.170711
0.293600 -0.387751 8.351851 -3.684882
0.039700 -0.817013 10.435614 -3.814034
0.110500 -0.119956 11.256826 -3.955996
0.056000 -2.006066 10.685272 -4.763109
-0.017300 -1.640957 10.664444 -5.791243
-0.017300 -2.744916 9.890354 -4.649704
0.013600 -2.683601 12.045187 -4.521389
-0.042500 -3.407648 12.230225 -5.316571
-0.042500 -3.233637 12.011177 -3.578433
0.805400 -1.664826 13.188680 -4.469434
-0.818800 -1.310840 13.773263 -5.516894
-0.818800 -1.168176 13.502071 -3.361069
0.536600 -1.201107 10.455547 -2.325754
-0.581900 -2.257413 9.972315 -1.913242
-0.415700 -0.332827 11.045033 -1.502393
0.271900 0.489391 11.485735 -1.901873
-0.002400 -0.515720 11.141590 -0.053147
0.097800 -0.887666 10.184863 0.316461
-0.034300 0.843707 11.382506 0.612888
0.029500 1.364256 12.195494 0.104147
0.029500 0.677841 11.698012 1.644338
0.011800 1.721794 10.143609 0.638804
-0.125600 2.614372 9.868385 -0.416200
0.133000 2.680310 10.537443 -1.261191
-0.170400 3.444063 8.732262 -0.358151
0.143000 4.149058 8.532656 -1.150770
-0.107200 3.377856 7.863206 0.744981
0.129700 4.022056 6.993895 0.796852
-0.170400 2.476284 8.127640 1.789374
0.143000 2.433459 7.467786 2.645284
-0.125600 1.641757 9.257022 1.730351
0.133000 0.952334 9.449881 2.540597
0.597300 -1.561726 12.189564 0.354647
-0.567900 -2.139691 12.068602 1.437188
-0.347900 -1.907979 13.156839 -0.515350
0.274700 -1.432974 13.203868 -1.417088
-0.240000 -3.051578 14.058211 -0.263941
0.142600 -2.907645 14.544777 0.702275
-0.009400 -3.172444 15.144031 -1.343939
0.036200 -3.238093 14.679774 -2.327924
0.036200 -4.093966 15.700553 -1.170878
0.018700 -2.003865 16.134499 -1.287958
0.010300 -1.944048 16.538010 -0.279202
0.010300 -1.072504 15.608185 -1.492370
-0.047900 -2.164300 17.310175 -2.266361
0.062100 -3.087122 17.843482 -2.032541
0.062100 -1.334106 18.000601 -2.114209
-0.014300 -2.201392 16.886884 -3.741036
0.113500 -3.084948 16.266389 -3.910809
0.113500 -2.287695 17.777045 -4.371164
-0.385400 -0.991825 16.130870 -4.127485
0.340000 -1.048651 15.813197 -5.093168
0.340000 -0.127565 16.659305 -4.016539
0.340000 -0.910659 15.265168 -3.596613
0.734100 -4.368209 13.291658 -0.162884
-0.589400 -5.250809 13.724553 0.572874
-0.415700 -4.482683 12.143680 -0.837052
0.271900 -3.699560 11.834424 -1.395901
-0.001400 -5.653687 11.275131 -0.745512
0.087600 -6.534448 11.859355 -1.013909
-0.015200 -5.518496 10.122561 -1.753639
0.029500 -5.122458 10.518438 -2.690237
0.029500 -4.802634 9.386475 -1.386381
-0.001100 -6.828709 9.425324 -2.049328
-0.190600 -7.389304 8.534609 -1.112237
0.169900 -6.866876 8.304922 -0.192811
-0.234100 -8.641108 7.945248 -1.366813
0.165600 -9.084162 7.271988 -0.649218
0.322600 -9.307570 8.205854 -2.580763
-0.557900 -10.526792 7.664882 -2.819872
0.399200 -10.645795 7.457476 -3.764683
-0.234100 -8.729176 9.065643 -3.534090
0.165600 -9.257391 9.279683 -4.450745
-0.190600 -7.500092 9.690774 -3.258539
0.169900 -7.075737 10.378919 -3.976150
0.597300 -5.849336 10.775066 0.693749
-0.567900 -6.870432 11.066717 1.313815
-0.415700 -4.841423 10.100792 1.260337
0.271900 -4.013086 9.915071 0.712006
-0.025200 -4.888326 9.593087 2.634042
0.069800 -5.745225 8.927955 2.746461
0.069800 -3.980582 9.021128 2.829605
0.597300 -4.989602 10.703058 3.686446
-0.567900 -5.781533 10.583779 4.623088
-0.415700 -4.233651 11.794902 3.522480
0.271900 -3.581274 11.817911 2.744886
0.033700 -4.148543 12.871947 4.510603
0.082300 -4.046183 12.424124 5.500596
-0.182500 -2.873902 13.680093 4.235002
0.060300 -2.933204 14.158140 3.256503
0.060300 -2.755386 14.448310 5.001006
0.060300 -2.004095 13.021577 4.260354
0.597300 -5.396257 13.774820 4.560912
-0.567900 -5.851446 14.115704 5.654650
-0.347900 -5.971127 14.159149 3.408502
0.274700 -5.560502 13.850286 2.531827
-0.240000 -7.125896 15.079871 3.360258
0.142600 -7.050601 15.773643 4.201485
-0.009400 -7.124482 15.911161 2.069329
0.036200 -7.147543 15.255329 1.199283
0.036200 -8.034380 16.513061 2.055673
0.018700 -5.918410 16.858629 1.991404
0.010300 -5.919517 17.493516 2.876008
0.010300 -4.988941 16.287837 1.969112
-0.047900 -6.005233 17.729108 0.731614
0.062100 -5.831652 17.098421 -0.140072
0.062100 -7.001342 18.159238 0.650636
-0.014300 -4.985102 18.869878 0.731508
0.113500 -3.984661 18.462618 0.905206
0.113500 -4.988003 19.337088 -0.255653
-0.385400 -5.302940 19.892385 1.755135
0.340000 -6.268587 20.210647 1.737895
0.340000 -5.115878 19.548303 2.692010
0.340000 -4.721640 20.719874 1.642137
0.734100 -8.463808 14.370385 3.538936
-0.589400 -9.342572 14.911062 4.203373
-0.415700 -8.608043 13.154986 3.006536
0.271900 -7.819403 12.735185 2.535435
-0.051800 -9.765280 12.241666 3.307098
0.092200 -10.662583 12.784239 3.009486
-0.110200 -9.764767 10.945218 2.494623
0.045700 -9.460552 11.185196 1.475817
0.045700 -8.999733 10.331748 2.970518
0.353100 -11.054383 10.129877 2.448586
-0.036100 -11.607195 10.164509 3.387360
-0.412100 -12.014947 10.787644 1.518702
0.100000 -12.882073 10.135713 1.412988
0.100000 -12.333714 11.748014 1.923902
0.100000 -11.515987 11.045143 0.584445
-0.412100 -10.864569 8.736435 1.778979
0.100000 -11.836924 8.268492 1.625198
0.100000 -10.302329 8.781495 0.846259
0.100000 -10.275678 8.110134 2.449091
0.597300 -9.901969 11.893753 4.793154
-0.567900 -10.988120 11.869864 5.374841
-0.415700 -8.746854 11.714335 5.451626
0.271900 -7.888958 11.700990 4.916141
-0.025200 -8.624170 11.552514 6.903193
0.069800 -9.050689 10.595218 7.202851
0.069800 -7.568243 11.562068 7.172349
0.597300 -9.333706 12.669096 7.672023
-0.567900 -10.312888 12.400306 8.357455
-0.415700 -8.928394 13.930589 7.489070
0.271900 -8.014437 14.083777 7.087441
-0.038900 -9.502839 15.139875 8.152545
0.100700 -9.368630 15.039581 9.229591
0.365400 -8.894054 16.403727 7.543031
0.004300 -9.304198 16.544991 6.543065
-0.243800 -9.432533 17.684099 8.264729
0.064200 -8.849486 18.552377 7.957742
0.064200 -10.512388 17.725234 8.122160
0.064200 -9.292301 17.637272 9.344657
-0.676100 -7.497046 16.484433 7.647855
0.410200 -7.311808 17.178163 7.010656
0.597300 -11.040186 15.229331 7.927986
-0.567900 -11.723043 15.621372 8.855122
-0.415700 -11.586212 14.654277 6.801968
0.271900 -10.932005 14.266870 6.137110
-0.087500 -12.979106 14.848761 6.431150
0.096900 -13.307906 15.822079 6.795359
0.298500 -13.166527 14.735145 4.893736
-0.029700 -12.852367 13.793347 4.443825
-0.319200 -14.640675 14.807126 4.517360
0.079100 -15.146082 13.874797 4.769197
0.079100 -15.080570 15.651951 5.047316
0.079100 -14.647834 14.886724 3.430290
-0.319200 -12.411374 15.860502 4.177740
0.079100 -12.340129 15.610490 3.119194
0.079100 -12.941154 16.811693 4.126014
0.079100 -11.434810 16.103838 4.596323
0.597300 -13.803964 13.782869 7.044094
-0.567900 -14.825710 14.093818 7.632736
-0.415700 -13.426123 12.571251 6.993207
0.271900 -12.603709 12.342849 6.453236
-0.059700 -14.055437 11.465545 7.691136
0.086900 -15.098683 11.575349 7.395026
0.130300 -13.398123 10.217606 7.066615
0.018700 -12.337372 10.292520 7.305973
-0.320400 -13.908763 9.011437 7.886971
0.088200 -13.600138 8.025739 7.538756
0.088200 -13.723742 8.993885 8.961008
0.088200 -14.992595 8.977792 7.776182
-0.043000 -13.705198 9.898374 5.556239
0.023600 -13.221490 10.694647 4.990488
0.023600 -13.381966 8.900629 5.259373
-0.066000 -15.213308 9.922416 5.203508
0.018600 -15.668916 10.859871 5.522427
0.018600 -15.167445 9.738464 4.130130
0.018600 -15.689319 9.088329 5.719072
0.597300 -13.762622 11.533221 9.225021
-0.567900 -14.592142 11.076438 10.040266
-0.347900 -12.750733 12.289468 9.687075
0.274700 -12.041775 12.583113 9.021045
-0.263700 -12.618073 12.758045 11.091626
0.156000 -13.038528 11.996613 11.747208
-0.000700 -11.133984 12.891306 11.484461
0.032700 -10.633800 13.574933 10.797410
0.032700 -11.079447 13.321528 12.485998
0.039000 -10.393481 11.538801 11.511474
0.028500 -10.907898 10.860555 12.192880
0.028500 -10.387657 11.091277 10.518947
0.048600 -8.947057 11.733856 11.988089
0.068700 -8.487276 12.525632 11.394281
0.068700 -8.963225 12.059742 13.027639
-0.529500 -8.117927 10.518823 11.861190
0.345600 -7.429750 10.516472 11.119787
0.807600 -8.144463 9.445821 12.634328
-0.862700 -8.992665 9.270261 13.602970
0.447800 -9.541613 10.051570 13.947874
0.447800 -8.962631 8.408340 14.125993
-0.862700 -7.313764 8.470609 12.444065
0.447800 -6.564512 8.521498 11.763722
0.447800 -7.423469 7.622668 12.995988
0.734100 -13.419702 14.036288 11.435792
-0.589400 -13.637302 14.303604 12.617165
-0.347900 -13.920905 14.804856 10.455889
0.274700 -13.568019 14.737973 9.511917
-0.240000 -14.776391 16.019128 10.543563
0.142600 -14.977674 16.421745 9.550850
-0.009400 -16.157301 15.652982 11.122503
0.036200 -16.053828 15.430601 12.184544
0.036200 -16.772168 16.551216 11.065863
0.018700 -16.760089 14.444724 10.403301
0.010300 -16.866113 14.717624 9.353354
0.010300 -16.092246 13.589906 10.509876
-0.047900 -18.147933 13.992721 10.847108
0.062100 -18.787710 14.874257 10.888081
0.062100 -18.501831 13.263276 10.118571
-0.014300 -17.964154 13.286021 12.220256
0.113500 -17.463561 12.339049 12.018365
0.113500 -17.305878 13.923750 12.810238
-0.385400 -19.376857 13.128732 12.739486
0.340000 -19.299346 12.748916 13.672131
0.340000 -19.922459 13.978429 12.718681
0.340000 -19.830342 12.501287 12.090822
0.734100 -14.060134 17.196322 11.325846
-0.589400 -14.606672 18.052089 12.050811
-0.415700 -12.711617 17.134887 11.264187
0.271900 -12.288286 16.543963 10.562979
-0.027500 -11.776651 18.078385 11.933008
0.112300 -12.174934 18.373821 12.903681
-0.005000 -10.420263 17.455795 12.172702
0.033900 -10.005512 17.059939 11.245675
0.033900 -9.662384 18.227942 12.305038
-0.141500 -10.318163 16.389346 13.221771
-0.163800 -11.204651 16.204362 14.238399
0.206200 -12.066789 16.828337 14.422125
-0.341800 -10.718557 15.283976 15.099440
0.341200 -11.081599 15.273027 16.041874
0.138000 -9.523737 14.738532 14.664183
-0.260100 -8.594581 13.906819 15.255779
0.157200 -8.734368 13.457282 16.227777
-0.113400 -7.437309 13.511808 14.606711
0.141700 -6.856442 12.723491 15.062284
-0.197200 -7.115851 14.150591 13.417670
0.144700 -6.167531 13.937086 12.947014
-0.238700 -8.016192 15.085102 12.835723
0.170000 -7.885810 15.670598 11.937616
0.124300 -9.230594 15.451387 13.475235
0.597300 -11.709798 19.345533 11.078878
-0.567900 -12.363765 19.439130 10.003025
-0.415700 -11.058960 20.459435 11.542943
0.271900 -10.658427 20.478905 12.469923
0.014300 -10.867612 21.721648 10.806119
0.104800 -10.404772 22.421543 11.501838
-0.204100 -9.821396 21.467478 9.696440
0.079700 -9.150431 20.659271 9.987486
0.079700 -10.383911 21.095606 8.840061
0.713000 -9.015332 22.608380 9.125412
-0.593100 -8.719731 23.599193 9.779288
-0.919100 -8.477205 22.470239 7.912607
0.419600 -7.862664 23.239779 7.688434
0.419600 -8.674959 21.747968 7.234872
0.597300 -12.070954 22.478872 10.311701
-0.567900 -11.914917 23.585224 9.865048
-0.415700 -13.267712 21.960463 10.493023
0.271900 -13.346099 21.134793 11.069415
-0.025200 -14.522378 22.480874 9.890318
0.069800 -15.373894 22.360236 10.559996
0.069800 -14.365086 23.521203 9.605583
0.597300 -14.979070 21.640652 8.628450
-0.567900 -15.947069 22.043474 7.948817
-0.516300 -14.310234 20.521323 8.289503
0.293600 -13.597701 20.231398 8.943981
0.039700 -14.681395 19.666907 7.191023
0.110500 -14.915010 20.350543 6.374832
0.056000 -13.506762 18.747874 6.799580
-0.017300 -13.539914 17.931572 7.521147
-0.017300 -13.720557 18.283298 5.836997
0.013600 -12.187626 19.512651 6.584664
-0.042500 -11.719688 19.783500 7.531121
-0.042500 -11.628216 18.758100 6.031670
0.805400 -12.339973 20.880421 5.871430
-0.818800 -11.426225 21.683705 6.135782
-0.818800 -13.185140 21.091885 4.960279
0.536600 -16.015338 18.936722 7.389998
-0.581900 -16.427511 18.482072 8.459925
-0.347900 -16.649587 18.682527 6.254170
0.274700 -16.231982 19.014572 5.396583
-0.240000 -17.861927 17.866311 6.026294
0.142600 -18.050588 17.200503 6.868437
-0.009400 -19.078742 18.836720 5.834348
0.036200 -18.858767 19.431393 4.947739
0.036200 -19.973571 18.232406 5.685397
0.018700 -19.332580 19.833549 7.028083
0.010300 -19.377589 19.433784 8.041126
0.010300 -18.504235 20.540951 7.067325
-0.047900 -20.577440 20.739857 6.821420
0.062100 -21.464815 20.141608 6.614624
0.062100 -20.661792 21.461648 7.633823
-0.014300 -20.393472 21.643382 5.616860
0.113500 -19.661409 22.403582 5.889427
0.113500 -20.143587 21.097716 4.706968
-0.385400 -21.740998 22.292263 5.391916
0.340000 -22.459585 21.598137 5.243830
0.340000 -21.968133 22.819222 6.223073
0.340000 -21.797786 22.941905 4.620657
0.734100 -17.713556 16.967609 4.781604
-0.589400 -17.096350 17.381238 3.814344
-0.415700 -18.252640 15.717529 4.798525
0.271900 -18.694544 15.454501 5.667799
-0.023700 -18.252935 14.786649 3.650102
0.088000 -17.246466 14.570422 3.291821
0.034200 -18.628786 13.309297 4.162388
0.024100 -18.206772 13.155489 5.155534
0.024100 -19.711109 13.269787 4.285324
0.001800 -18.117350 12.180580 3.247167
0.044000 -18.359538 12.522705 2.240986
0.044000 -17.053379 11.955823 3.172653
-0.273700 -19.014053 10.709341 3.579818
-0.053600 -18.281458 9.591295 2.279184
0.068400 -17.201606 9.735256 2.315323
0.068400 -18.367547 8.552436 2.597723
0.068400 -18.656437 9.870644 1.294577
0.597300 -19.030370 15.345913 2.492352
-0.567900 -18.827265 14.933316 1.378843
-0.415700 -19.912108 16.327565 2.651965
0.271900 -20.378295 16.430715 3.541986
-0.024900 -20.554459 17.070793 1.591729
0.084300 -21.144127 16.263619 1.157146
0.211700 -21.356889 18.187979 2.092420
0.035200 -21.837113 18.791467 1.322171
0.035200 -22.035657 17.776352 2.839369
-0.654600 -20.656607 19.144473 2.828520
0.427500 -21.050158 19.983693 2.578670
0.597300 -19.466155 17.597286 0.594362
-0.567900 -19.745805 17.547618 -0.580574
-0.415700 -18.266559 17.932573 0.981674
0.271900 -18.186861 18.024292 1.984338
-0.001400 -17.234843 18.575428 0.213874
0.087600 -17.679442 19.334082 -0.430235
-0.015200 -16.331593 19.367134 1.068972
0.029500 -15.826230 18.651977 1.718015
0.029500 -15.698594 19.935700 0.387683
-0.001100 -17.001132 20.310065 2.061364
-0.190600 -16.415412 20.506539 3.344025
0.169900 -15.631717 19.826850 3.644427
-0.234100 -16.791339 21.543512 4.167226
0.165600 -16.211374 21.645340 5.072587
0.322600 -17.751347 22.413587 3.738659
-0.557900 -18.089931 23.493174 4.467963
0.399200 -18.553619 24.196659 4.007862
-0.234100 -18.359318 22.287631 2.461911
0.165600 -19.149701 22.903777 2.059334
-0.190600 -17.866902 21.283679 1.582764
0.169900 -18.196594 21.209786 0.556972
0.597300 -16.445434 17.633496 -0.763173
-0.567900 -15.613071 18.125232 -1.532126
-0.415700 -16.679337 16.298722 -0.730192
0.271900 -17.333219 15.856896 -0.099852
-0.051800 -15.993020 15.358157 -1.622426
0.092200 -14.961770 15.637815 -1.837869
-0.110200 -16.031449 14.050089 -0.858333
0.045700 -17.087629 13.822809 -0.713659
0.045700 -15.566727 13.279803 -1.473783
0.353100 -15.356040 13.893447 0.553598
-0.036100 -15.896487 14.485153 1.292446
-0.412100 -15.335886 12.384955 1.089691
0.100000 -14.621037 11.818194 0.493142
0.100000 -15.044779 12.379629 2.140085
0.100000 -16.357346 12.035915 0.938388
-0.412100 -13.897011 14.427072 0.472933
0.100000 -13.331306 14.040182 1.320504
0.100000 -13.325251 14.045368 -0.372933
0.100000 -13.831327 15.513735 0.418541
0.597300 -16.590362 15.095541 -3.021024
-0.567900 -16.066871 14.273216 -3.777006
-0.347900 -17.521682 15.965011 -3.492203
0.274700 -17.784168 16.766396 -2.936339
-0.240000 -18.224427 15.675164 -4.779974
0.142600 -18.591894 14.650301 -4.832198
-0.009400 -19.428684 16.630435 -4.819716
0.036200 -20.130970 16.404980 -4.017180
0.036200 -19.064759 17.632393 -4.592208
0.018700 -20.139287 16.577450 -6.181756
0.010300 -19.527164 17.058963 -6.944350
0.010300 -20.416804 15.530937 -6.307810
-0.047900 -21.433032 17.418778 -6.124543
0.062100 -21.902303 17.144094 -7.069226
0.062100 -21.969026 17.064070 -5.244202
-0.014300 -21.203797 18.853616 -5.927418
0.113500 -20.724507 19.067189 -4.972025
0.113500 -20.582496 19.298311 -6.704806
-0.385400 -22.464491 19.622644 -5.989559
0.340000 -22.847397 19.576331 -6.923014
0.340000 -23.189293 19.372705 -5.332070
0.340000 -22.252814 20.597623 -5.832366
0.734100 -17.335494 15.799322 -6.007945
-0.589400 -17.372250 15.021345 -6.982292
-0.415700 -16.314626 16.710906 -5.910859
0.271900 -16.416144 17.352324 -5.137314
0.014300 -15.288776 17.044912 -6.876724
0.104800 -15.614205 16.600038 -7.817088
-0.204100 -15.046431 18.601789 -7.168595
0.079700 -14.565343 18.648227 -8.145576
0.079700 -16.034129 19.038066 -7.317666
0.713000 -14.301071 19.419505 -6.191797
-0.593100 -14.218618 19.263315 -4.953779
-0.919100 -13.575082 20.363774 -6.726264
0.419600 -13.147931 21.003969 -6.072191
0.419600 -13.654381 20.634972 -7.695934
0.597300 -13.905689 16.276774 -6.757420
-0.567900 -12.939809 16.646947 -7.411091
-0.415700 -13.812157 15.164970 -5.985290
0.271900 -14.669982 14.726452 -5.682056
-0.027500 -12.639430 14.522969 -5.462200
0.112300 -11.992241 15.225710 -4.937408
-0.005000 -13.067330 13.447051 -4.445255
0.033900 -13.635151 13.982218 -3.684150
0.033900 -13.787580 12.758774 -4.887538
-0.141500 -12.042615 12.672285 -3.732514
-0.163800 -12.009952 11.317146 -3.730320
0.206200 -12.714638 10.747192 -4.317672
-0.341800 -11.195547 10.820120 -2.801874
0.341200 -10.990901 9.845172 -2.635478
0.138000 -10.507446 11.851968 -2.173433
-0.260100 -9.466121 11.884770 -1.218030
0.157200 -9.105487 10.918153 -0.898661
-0.113400 -9.166175 13.038092 -0.527993
0.141700 -8.498489 13.015798 0.320591
-0.197200 -9.827177 14.256785 -0.886436
0.144700 -9.647433 15.169956 -0.338512
-0.238700 -10.744308 14.196338 -1.905359
0.170000 -11.193403 15.150594 -2.137964
0.124300 -11.182952 13.031800 -2.584976
0.597300 -11.777074 13.937272 -6.566433
-0.567900 -12.218785 13.708910 -7.638994
-0.415700 -10.477242 13.914818 -6.312074
0.271900 -10.172331 13.952555 -5.349932
-0.025200 -9.450129 13.891544 -7.326116
0.069800 -8.559091 13.702975 -6.727292
0.069800 -9.518861 13.069406 -8.038483
0.597300 -9.160729 15.236446 -7.989793
-0.567900 -8.711826 16.217216 -7.435158
-0.516300 -9.240145 15.263435 -9.261406
0.293600 -9.682984 14.508813 -9.765926
0.039700 -8.607476 16.325033 -10.091105
0.110500 -7.557416 16.263497 -9.805298
0.056000 -8.642535 15.958370 -11.571146
-0.017300 -9.704381 15.968087 -11.817062
-0.017300 -8.081149 16.653064 -12.195926
0.013600 -7.958787 14.634300 -11.967416
-0.042500 -7.771890 14.766574 -13.033093
-0.042500 -6.930628 14.610908 -11.606235
0.805400 -8.770555 13.319122 -11.664193
-0.818800 -9.931259 13.389184 -11.257648
-0.818800 -8.220389 12.216529 -11.949690
0.536600 -9.134377 17.759466 -9.806142
-0.581900 -8.499636 18.719995 -10.152231
-0.415700 -10.396588 17.886925 -9.317598
0.271900 -10.852552 17.020072 -9.071095
-0.025200 -10.944672 19.150616 -8.887053
0.069800 -10.880736 19.848216 -9.722133
0.069800 -11.996298 19.013275 -8.635428
0.597300 -10.249927 19.761313 -7.644188
-0.567900 -10.272740 20.951743 -7.365974
-0.415700 -9.639816 18.875089 -6.829791
0.271900 -9.508050 17.916509 -7.119398
-0.027500 -8.827525 19.280650 -5.594338
0.112300 -9.345467 20.147578 -5.184114
-0.005000 -8.848462 18.192163 -4.506584
0.033900 -8.525900 17.237404 -4.921904
0.033900 -8.156232 18.601144 -3.770616
-0.141500 -10.150295 17.959915 -3.736592
-0.163800 -11.375513 17.637950 -4.229657
0.206200 -11.600073 17.452149 -5.269585
-0.341800 -12.262084 17.608505 -3.172846
0.341200 -13.250902 17.494996 -3.344461
0.138000 -11.653094 17.846446 -1.974380
-0.260100 -12.075923 17.706409 -0.697378
0.157200 -13.129984 17.583194 -0.496954
-0.113400 -11.183237 17.829891 0.408517
0.141700 -11.548862 17.719380 1.418713
-0.197200 -9.896999 18.183677 0.093083
0.144700 -9.275953 18.340382 0.962651
-0.238700 -9.395683 18.345933 -1.197380
0.170000 -8.335329 18.539201 -1.265971
0.124300 -10.234063 18.067639 -2.301767
0.597300 -7.432723 19.773130 -5.899956
-0.567900 -6.616466 20.064318 -5.027174
-0.415700 -7.061727 19.848699 -7.219981
0.271900 -7.744962 19.781284 -7.960758
-0.025200 -5.674327 20.089914 -7.640983
0.069800 -5.622101 20.465796 -8.662789
0.069800 -5.126039 20.841722 -7.073307
0.597300 -4.904821 18.784549 -7.429127
-0.567900 -3.692109 18.891785 -7.260462
-0.415700 -5.487423 17.577127 -7.384853
0.271900 -6.484052 17.492614 -7.514242
-0.002400 -4.670468 16.347940 -7.322224
0.097800 -3.848559 16.495908 -6.619381
-0.034300 -5.496263 15.144004 -6.827302
0.029500 -6.381175 15.048054 -7.453273
0.029500 -4.901211 14.247118 -6.999970
0.011800 -5.916586 15.083478 -5.362877
-0.125600 -5.809925 16.185959 -4.487643
0.133000 -5.423754 17.134460 -4.827412
-0.170400 -6.220215 16.067376 -3.147899
0.143000 -6.150807 16.919522 -2.489227
-0.107200 -6.733715 14.851790 -2.666840
0.129700 -7.055726 14.765503 -1.637985
-0.170400 -6.837171 13.748856 -3.529141
0.143000 -7.243348 12.816348 -3.162086
-0.125600 -6.423921 13.864202 -4.868431
0.133000 -6.497461 13.007355 -5.523811
0.597300 -4.025882 16.030711 -8.686571
-0.567900 -4.457121 16.535162 -9.732291
-0.415700 -3.035786 15.130154 -8.692590
0.271900 -2.665066 14.803691 -7.808766
-0.087500 -2.585903 14.460101 -9.924231
0.096900 -2.289893 15.245508 -10.613922
0.298500 -1.348282 13.565969 -9.694074
-0.029700 -1.033720 13.179455 -10.663918
-0.319200 -0.177695 14.366495 -9.116088
0.079100 0.012745 15.248499 -9.727131
0.079100 -0.400830 14.688900 -8.097983
0.079100 0.720161 13.749178 -9.099040
-0.319200 -1.611908 12.362864 -8.782716
0.079100 -2.360590 11.716212 -9.233824
0.079100 -0.694602 11.789656 -8.648013
0.079100 -1.968592 12.693343 -7.807635
0.597300 -3.737855 13.650768 -10.557854
-0.567900 -4.601239 13.157183 -9.824731
-0.254800 -3.784429 13.469621 -11.892232
0.019200 -2.944063 14.112549 -12.887749
0.039100 -2.026929 13.538711 -13.018827
0.039100 -2.712039 15.143138 -12.624061
0.018900 -3.764060 14.100599 -14.172943
0.021300 -3.120887 14.085905 -15.050877
0.021300 -4.424911 14.968384 -14.190391
-0.007000 -4.598288 12.826991 -14.055887
0.025300 -4.023567 11.979291 -14.428842
0.025300 -5.537765 12.914835 -14.602451
-0.026600 -4.837324 12.690002 -12.548376
0.064100 -5.795851 13.127690 -12.313933
0.589600 -4.871273 11.225217 -12.114541
-0.574800 -3.812090 10.617376 -11.949551
-0.415700 -6.065311 10.617763 -12.043543
0.271900 -6.908109 11.172385 -12.090233
-0.024900 -6.227017 9.147773 -11.801482
0.084300 -6.031686 9.001389 -10.739166
0.211700 -7.690197 8.851717 -12.172648
0.035200 -7.774876 9.026504 -13.245204
0.035200 -7.729455 7.762997 -12.137213
-0.654600 -8.613635 9.452735 -11.301763
0.427500 -8.592972 10.383853 -11.534557
0.597300 -5.247016 8.268880 -12.510447
-0.567900 -4.615701 7.360491 -12.010201
-0.516300 -5.111888 8.543393 -13.829116
0.293600 -5.633456 9.323456 -14.202714
0.038100 -4.270699 7.691745 -14.667544
0.088000 -4.605085 6.662044 -14.541056
-0.030300 -4.507986 8.076835 -16.157933
-0.012200 -5.582301 8.233929 -16.254190
-0.012200 -3.991747 9.025250 -16.306627
0.799400 -3.887575 7.091807 -17.134221
-0.801400 -3.052955 7.465708 -18.036276
-0.801400 -4.152516 5.847355 -16.974049
0.536600 -2.763514 7.708374 -14.282384
-0.581900 -2.003048 6.902980 -14.771894
-0.347900 -2.321253 8.678246 -13.469352
0.274700 -3.012530 9.324729 -13.096677
-0.263700 -0.934824 8.839816 -12.994640
0.156000 -0.254764 8.302867 -13.656818
-0.000700 -0.542268 10.333940 -12.998594
0.032700 -1.070443 10.832857 -12.183809
0.032700 0.525057 10.408953 -12.784444
0.039000 -0.831232 11.122766 -14.288937
0.028500 -1.903496 11.129504 -14.476284
0.028500 -0.512023 12.153558 -14.130560
0.048600 -0.113449 10.585229 -15.530910
0.068700 0.959358 10.586497 -15.330895
0.068700 -0.435389 9.560506 -15.716960
-0.529500 -0.379471 11.443300 -16.702780
0.345600 -0.229770 12.439964 -16.575270
0.807600 -0.815911 11.100573 -17.902493
-0.862700 -1.063562 9.879548 -18.274447
0.447800 -0.930345 9.105388 -17.642327
0.447800 -1.485466 9.723631 -19.178131
-0.862700 -1.015612 12.015642 -18.800162
0.447800 -0.825888 12.977195 -18.562623
0.447800 -1.367611 11.742796 -19.706303
0.734100 -0.720261 8.255264 -11.591916
-0.589400 0.424416 8.132705 -11.163510
-0.415700 -1.791176 7.900132 -10.878456
0.271900 -2.698756 7.975728 -11.318301
0.033700 -1.767122 7.657675 -9.436368
0.082300 -0.824889 8.034249 -9.036429
-0.182500 -2.880993 8.496761 -8.800078
0.060300 -3.858747 8.095378 -9.069584
0.060300 -2.769170 8.491855 -7.716182
0.060300 -2.817271 9.526686 -9.146423
0.597300 -1.882760 6.169369 -9.051904
-0.567900 -2.706414 5.433417 -9.608469
-0.415700 -1.091411 5.744720 -8.063766
0.271900 -0.400923 6.401396 -7.705422
-0.051800 -1.248505 4.496008 -7.310301
0.092200 -2.052618 3.910316 -7.755460
-0.110200 0.059995 3.685459 -7.402710
0.045700 0.379632 3.674184 -8.445442
0.045700 0.830990 4.211807 -6.840031
0.353100 0.020079 2.217667 -6.925296
-0.036100 1.005533 1.797409 -7.108465
-0.412100 -0.280215 2.047717 -5.435870
0.100000 0.350271 2.722266 -4.857080
0.100000 -1.328582 2.250611 -5.221994
0.100000 -0.050051 1.024391 -5.141349
-0.412100 -0.977368 1.373283 -7.719710
0.100000 -1.995907 1.680563 -7.493569
0.100000 -0.789744 1.481802 -8.786890
0.100000 -0.859336 0.324271 -7.447644
0.597300 -1.655759 4.874565 -5.877148
-0.567900 -0.880942 5.476197 -5.131934
-0.415700 -2.909381 4.592198 -5.531320
0.271900 -3.440942 3.984145 -6.145130
-0.087500 -3.668128 5.286587 -4.482308
0.096900 -3.064243 6.106211 -4.091982
0.298500 -4.952656 5.903939 -5.066996
-0.029700 -5.570734 5.114779 -5.497903
-0.319200 -5.782476 6.663206 -4.024781
0.079100 -6.654983 7.107654 -4.499222
0.079100 -6.150149 5.984888 -3.256291
0.079100 -5.185368 7.448203 -3.559935
-0.319200 -4.590960 6.902686 -6.169740
0.079100 -3.937749 7.678618 -5.768901
0.079100 -4.092818 6.394936 -6.993327
0.079100 -5.498720 7.359121 -6.552648
0.597300 -3.997536 4.360259 -3.322343
-0.567900 -4.337590 3.192992 -3.513450
-0.415700 -3.914493 4.910230 -2.117104
0.271900 -3.637863 5.878597 -2.045461
-0.002400 -4.234485 4.240315 -0.864805
0.097800 -5.048869 3.534112 -1.032075
-0.034300 -3.011321 3.440239 -0.379956
0.029500 -3.110175 3.230557 0.684172
0.029500 -3.026945 2.476064 -0.882378
0.011800 -1.651816 4.069609 -0.607154
-0.125600 -0.910565 3.762563 -1.764792
0.133000 -1.325077 3.105441 -2.515320
-0.170400 0.390119 4.271949 -1.921461
0.143000 0.974540 3.996744 -2.786725
-0.107200 0.942634 5.105988 -0.931290
0.129700 1.953694 5.478471 -1.025399
-0.170400 0.188986 5.442066 0.204486
0.143000 0.612888 6.084436 0.964966
-0.125600 -1.102113 4.914954 0.370189
0.133000 -1.663524 5.137211 1.264808
0.597300 -4.723258 5.248735 0.183962
-0.567900 -4.471418 6.454837 0.081891
-0.415700 -5.407276 4.735830 1.205319
0.271900 -5.565689 3.730153 1.189721
-0.087500 -5.695352 5.443707 2.461386
0.096900 -5.924032 6.487734 2.250359
0.298500 -6.919164 4.801071 3.155338
-0.029700 -6.715467 3.742987 3.325422
-0.319200 -7.260871 5.441409 4.504373
0.079100 -8.130718 4.949996 4.939895
0.079100 -6.429163 5.322429 5.200081
0.079100 -7.471792 6.502808 4.375631
-0.319200 -8.174437 4.919640 2.276976
0.079100 -8.369609 5.965136 2.038065
0.079100 -8.038680 4.359234 1.353714
0.079100 -9.033537 4.505230 2.801869
0.597300 -4.455920 5.408027 3.363791
-0.567900 -4.087764 6.425873 3.953681
-0.516300 -3.771440 4.261429 3.408605
0.293600 -4.100151 3.484018 2.846386
0.038100 -2.753608 3.908831 4.399970
0.088000 -2.545015 4.789012 5.011646
-0.030300 -3.332079 2.845921 5.352454
-0.012200 -2.552462 2.559549 6.060769
-0.012200 -4.126922 3.319795 5.930094
0.799400 -3.917258 1.563332 4.726624
-0.801400 -4.360463 0.712768 5.530527
-0.801400 -4.009999 1.387760 3.484199
0.536600 -1.403339 3.460883 3.807946
-0.581900 -1.333907 2.756998 2.798053
-0.415700 -0.319196 3.846118 4.482110
0.271900 -0.440108 4.465975 5.280521
0.014300 1.065099 3.447379 4.226030
0.104800 1.067186 2.589589 3.555906
-0.204100 1.796273 4.615947 3.517318
0.079700 1.931509 4.372969 2.466612
0.079700 1.186157 5.517741 3.566427
0.713000 3.140627 4.969803 4.126446
-0.593100 3.199335 5.638989 5.139106
-0.919100 4.240122 4.504231 3.587807
0.419600 5.124658 4.744879 4.029216
0.419600 4.214536 4.046058 2.682519
0.597300 1.710994 2.974453 5.548063
-0.567900 1.318498 3.398322 6.633132
-0.415700 2.697513 2.080287 5.480710
0.271900 2.998531 1.760378 4.566426
-0.058100 3.316201 1.454399 6.661891
0.136000 2.527533 0.986991 7.252641
-0.007400 4.263850 0.342622 6.183866
0.036700 4.720548 -0.137175 7.050603
0.036700 3.685463 -0.413824 5.651688
0.186800 5.353415 0.843728 5.269863
-0.543200 5.243301 1.006811 3.884478
0.163500 6.381421 1.612630 3.501825
0.143500 6.619503 1.914491 2.490178
-0.279500 7.193315 1.788742 4.550202
0.333900 8.099954 2.262551 4.519350
-0.220700 6.555341 1.332809 5.678146
0.186200 6.904432 1.411033 6.697605
0.597300 4.027743 2.437806 7.615275
-0.567900 4.172081 2.125560 8.798680
-0.516300 4.426655 3.624675 7.144318
0.293600 4.267814 3.824892 6.165958
0.000000 5.011056 4.687305 7.975783
0.088000 5.633442 4.234424 8.746491
0.536600 3.934416 5.542413 8.666359
0.000000 4.006730 5.851770 9.856028
-0.415700 2.908550 5.958505 7.924710
0.271900 2.882279 5.681804 6.946236
0.014300 1.895763 6.894161 8.409464
0.104800 2.381044 7.552996 9.130738
-0.204100 1.456760 7.801196 7.255763
0.079700 0.988994 8.687050 7.676081
0.079700 2.340264 8.128859 6.717823
0.713000 0.532681 7.202146 6.215124
-0.593100 0.044789 6.087122 6.289794
-0.919100 0.253210 7.976081 5.201787
0.419600 -0.323841 7.587270 4.464756
0.419600 0.579050 8.934645 5.201844
0.597300 0.769333 6.206496 9.196557
-0.567900 0.183203 6.825823 10.085456
-0.415700 0.592879 4.895726 9.006136
0.271900 1.026218 4.484308 8.181705
-0.003100 -0.119312 3.998442 9.919814
0.085000 -1.143205 4.347516 10.004799
-0.003600 -0.101814 2.594687 9.290140
0.017100 -0.460872 2.664914 8.262985
0.017100 0.931342 2.241062 9.269015
-0.064500 -0.973501 1.548132 9.993190
0.035200 -0.850612 1.592543 11.069605
0.035200 -2.020275 1.744522 9.765140
0.695100 -0.600783 0.146829 9.530023
-0.608600 0.315830 -0.485347 10.029582
-0.940700 -1.281955 -0.393592 8.554734
0.425100 -1.103240 -1.366476 8.346694
0.425100 -2.121948 0.064503 8.221681
0.597300 0.506364 3.984631 11.330832
-0.567900 -0.184940 3.716379 12.315728
-0.347900 1.804530 4.305753 11.440261
0.274700 2.312224 4.501074 10.584133
-0.263700 2.557599 4.439347 12.700026
0.156000 2.021854 3.913570 13.490012
-0.000700 3.933321 3.770091 12.542982
0.032700 4.457847 4.191586 11.687133
0.032700 4.531593 3.960250 13.434564
0.039000 3.803751 2.255156 12.365952
0.028500 3.346030 1.839207 13.261591
0.028500 3.176274 2.025321 11.504929
0.048600 5.179585 1.618438 12.174364
0.068700 5.599424 1.913924 11.210326
0.068700 5.828338 1.983145 12.966655
-0.529500 5.108232 0.155192 12.286175
0.345600 5.477393 -0.244457 13.138736
0.807600 4.558563 -0.673415 11.422775
-0.862700 4.134699 -0.291927 10.256177
0.447800 4.262798 0.664672 9.944967
0.447800 3.603315 -0.951126 9.701203
-0.862700 4.391359 -1.926532 11.719123
0.447800 4.722306 -2.275128 12.613574
0.447800 3.871144 -2.499587 11.074284
0.734100 2.686881 5.887459 13.191827
-0.589400 3.324015 6.114940 14.216100
-0.415700 2.075041 6.848510 12.494028
0.271900 1.523255 6.561728 11.698673
-0.025200 2.048734 8.273903 12.848500
0.069800 1.148638 8.720193 12.428216
0.069800 1.990783 8.368431 13.932810
0.597300 3.253302 9.101426 12.377808
-0.567900 3.198972 10.329239 12.433664
-0.415700 4.313045 8.471686 11.861686
0.271900 4.295257 7.461178 11.816718
-0.058100 5.586702 9.136843 11.530525
0.136000 5.598137 10.137345 11.966777
-0.007400 6.703826 8.362378 12.227849
0.036700 7.642097 8.900174 12.116907
0.036700 6.463048 8.333791 13.287690
0.186800 6.903482 6.950990 11.746138
-0.543200 7.205278 6.583233 10.435624
0.163500 7.420241 5.259682 10.459694
0.143500 7.720953 4.674350 9.598035
-0.279500 7.277069 4.791422 11.711548
0.333900 7.482218 3.846428 12.022599
-0.220700 6.950066 5.843211 12.536733
0.186200 6.815202 5.816879 13.612806
0.597300 5.828210 9.339891 10.024627
-0.567900 6.615267 10.202455 9.624179
-0.415700 5.092833 8.613409 9.182344
0.271900 4.596809 7.820033 9.568133
-0.025200 4.975709 8.881595 7.749485
0.069800 5.964151 9.075744 7.330590
0.069800 4.578497 8.003487 7.252587
0.597300 4.053091 10.056918 7.412084
-0.567900 3.451094 10.694415 8.287311
-0.415700 3.917188 10.325047 6.112033
0.271900 4.423175 9.746072 5.454312
0.033700 3.226712 11.504441 5.598096
0.082300 3.739443 12.372667 6.005422
-0.182500 3.394910 11.535752 4.075808
0.060300 4.453801 11.547267 3.820926
0.060300 2.936929 10.650861 3.637528
0.060300 2.921535 12.427830 3.667703
0.597300 1.741443 11.572896 6.020129
-0.567900 0.962281 10.664508 5.735058
-0.415700 1.340961 12.669710 6.673926
0.271900 2.041715 13.378779 6.843092
-0.025200 -0.029366 12.918493 7.164921
0.069800 -0.248377 13.981190 7.061707
0.069800 -0.737323 12.373672 6.540441
0.597300 -0.309625 12.526507 8.628822
-0.567900 -1.333118 12.937524 9.182557
-0.415700 0.593055 11.782514 9.278407
0.271900 1.403152 11.460887 8.762156
-0.025200 0.587979 11.535846 10.728095
0.069800 1.293737 10.735332 10.935784
0.069800 0.947421 12.430295 11.236577
0.597300 -0.762261 11.119265 11.332840
-0.567900 -1.453157 10.246393 10.809828
-0.415700 -1.162996 11.743550 12.445131
0.271900 -0.581607 12.475040 12.827143
0.033700 -2.363710 11.367499 13.206190
0.082300 -2.313917 10.295209 13.407314
-0.182500 -2.315931 12.093244 14.555584
0.060300 -3.156174 11.771853 15.173819
0.060300 -1.386403 11.849992 15.070873
0.060300 -2.382567 13.171260 14.404940
0.597300 -3.705908 11.613520 12.476542
-0.567900 -4.744582 11.125515 12.924817
-0.415700 -3.706362 12.329335 11.344155
0.271900 -2.823199 12.693846 11.008931
-0.024900 -4.902043 12.493846 10.500474
0.084300 -5.759022 12.711440 11.136746
0.211700 -4.723935 13.675516 9.539395
0.035200 -3.853561 13.508083 8.903950
0.035200 -5.606916 13.757631 8.902973
-0.654600 -4.567060 14.887115 10.258889
0.427500 -3.815949 14.794382 10.874119
0.597300 -5.247635 11.222665 9.711827
-0.567900 -6.418506 11.008762 9.394247
-0.415700 -4.258396 10.365286 9.432430
0.271900 -3.337530 10.568453 9.804906
-0.059700 -4.399471 9.118172 8.661834
0.086900 -4.851885 9.365850 7.705848
0.130300 -2.999456 8.504888 8.416294
0.018700 -2.516647 8.406141 9.388423
-0.320400 -3.009842 7.085259 7.819860
0.088200 -1.986475 6.739428 7.688613
0.088200 -3.497147 6.387118 8.498845
0.088200 -3.515512 7.056462 6.858208
-0.043000 -2.118635 9.444098 7.561484
0.023600 -2.018479 10.401797 8.067743
0.023600 -1.125942 9.015605 7.509577
-0.066000 -2.598252 9.711553 6.128697
0.018600 -1.883920 10.363613 5.626290
0.018600 -2.670701 8.780444 5.567495
0.018600 -3.565459 10.207305 6.147752
0.597300 -5.333021 8.123548 9.358639
-0.567900 -5.331692 8.024592 10.583331
-0.415700 -6.120098 7.376892 8.583030
0.271900 -6.013821 7.481517 7.577631
-0.051800 -7.007310 6.307183 9.042400
0.092200 -7.181726 6.423646 10.111426
-0.110200 -8.351834 6.417179 8.302465
0.045700 -8.148330 6.502005 7.233627
0.045700 -8.922015 5.502681 8.459069
0.353100 -9.206256 7.613899 8.756476
-0.036100 -8.601494 8.520044 8.792069
-0.412100 -10.355745 7.836855 7.778326
0.100000 -10.935969 8.697544 8.103226
0.100000 -9.957853 8.037836 6.783645
0.100000 -10.997210 6.956641 7.746306
-0.412100 -9.830342 7.363048 10.129475
0.100000 -9.053201 7.245999 10.878107
0.100000 -10.454721 8.209636 10.414940
0.100000 -10.427858 6.454351 10.102558
0.597300 -6.357551 4.931429 8.841110
-0.567900 -5.747263 4.663006 7.809191
-0.415700 -6.512211 4.055182 9.831844
0.271900 -6.993179 4.378381 10.664407
-0.038900 -5.750629 2.801754 9.973042
0.100700 -5.324556 2.507523 9.013058
0.365400 -4.608187 3.011040 10.979914
0.004300 -3.983037 2.118025 10.983410
-0.243800 -3.712810 4.209220 10.683177
0.064200 -4.269470 5.141107 10.760162
0.064200 -2.895769 4.232367 11.404438
0.064200 -3.315552 4.116910 9.672789
-0.676100 -5.141557 3.173092 12.273286
0.410200 -5.666523 4.001105 12.302851
0.597300 -6.611703 1.646241 10.492695
-0.567900 -7.761200 1.842026 10.890225
-0.415700 -6.043504 0.443709 10.619877
0.271900 -5.123324 0.291534 10.225189
-0.002400 -6.713881 -0.667302 11.308164
0.097800 -7.653197 -0.847718 10.784822
-0.034300 -5.872784 -1.938255 11.176364
0.029500 -6.501360 -2.773138 11.479128
0.029500 -5.635813 -2.080084 10.125086
0.011800 -4.582509 -2.003200 11.977925
-0.125600 -4.613553 -2.314339 13.352681
0.133000 -5.555582 -2.464263 13.859308
-0.170400 -3.416351 -2.443323 14.077214
0.143000 -3.446342 -2.664360 15.134889
-0.107200 -2.180909 -2.276364 13.428826
0.129700 -1.255531 -2.376198 13.979188
-0.170400 -2.144937 -1.975081 12.058704
0.143000 -1.191659 -1.859759 11.564637
-0.125600 -3.341425 -1.837720 11.333363
0.133000 -3.300968 -1.629872 10.273737
0.597300 -7.083616 -0.390115 12.782719
-0.567900 -8.003504 -1.029654 13.305729
-0.415700 -6.428318 0.572691 13.446753
0.271900 -5.670585 1.057925 12.981444
-0.027500 -6.808621 1.060644 14.780732
0.112300 -6.969201 0.205126 15.436310
-0.005000 -5.659830 1.902957 15.366051
0.033900 -5.602940 2.839648 14.812769
0.033900 -5.924189 2.171445 16.385417
-0.141500 -4.284638 1.287053 15.394905
-0.163800 -3.264919 1.624798 14.571528
0.206200 -3.323264 2.379364 13.795392
-0.341800 -2.144048 0.878709 14.875726
0.341200 -1.265582 0.948858 14.374106
0.138000 -2.374298 0.026655 15.929272
-0.260100 -1.566210 -0.910836 16.589311
0.157200 -0.552454 -1.069932 16.263923
-0.113400 -2.090642 -1.622502 17.678366
0.141700 -1.478726 -2.334380 18.212762
-0.197200 -3.412209 -1.383700 18.088673
0.144700 -3.806784 -1.916007 18.941117
-0.238700 -4.220038 -0.451441 17.406491
0.170000 -5.228090 -0.272689 17.739542
0.124300 -3.730690 0.275000 16.299388
0.597300 -8.114456 1.886184 14.743450
-0.567900 -8.847001 1.952808 15.731823
-0.516300 -8.444113 2.471546 13.587153
0.293600 -7.813051 2.322627 12.805558
0.038100 -9.596875 3.342137 13.319849
0.088000 -9.948122 3.756051 14.266060
-0.030300 -9.163560 4.511258 12.408956
-0.012200 -8.890172 4.122708 11.431784
-0.012200 -10.014896 5.178073 12.264842
0.799400 -8.013895 5.359173 12.929385
-0.801400 -6.880222 5.221828 12.412480
-0.801400 -8.297579 6.253289 13.758444
0.536600 -10.786492 2.602839 12.659981
-0.581900 -11.564707 3.243721 11.947021
-0.415700 -10.908216 1.271376 12.825044
0.271900 -10.265640 0.862500 13.488386
0.033700 -11.537190 0.372820 11.885214
0.082300 -10.850706 0.139442 11.071349
-0.182500 -11.719724 -0.929559 12.678011
0.060300 -10.738381 -1.195807 13.070666
0.060300 -12.417903 -0.812904 13.506883
0.060300 -12.005277 -1.651517 11.912939
0.597300 -12.892273 0.838457 11.263224
-0.567900 -13.128597 0.619225 10.068257
-0.347900 -13.687596 1.479446 12.081917
0.274700 -13.383521 1.535097 13.043447
-0.263700 -15.087304 1.927572 11.761257
0.156000 -15.575349 1.085175 11.271069
-0.000700 -15.975348 2.292086 12.957831
0.032700 -16.099376 1.356053 13.502406
0.032700 -15.521262 3.003950 13.647150
0.039000 -17.325503 2.851664 12.595107
0.028500 -17.198319 3.908578 12.360900
0.028500 -17.897543 2.297535 11.850925
0.048600 -18.184544 2.794584 13.873466
0.068700 -18.039291 1.797661 14.289567
0.068700 -17.705811 3.457004 14.594661
-0.529500 -19.583697 3.180775 13.667631
0.345600 -19.730811 4.179791 13.646882
0.807600 -20.688172 2.457311 13.540599
-0.862700 -20.655151 1.204949 13.772611
0.447800 -19.896194 0.685022 14.189457
0.447800 -21.566453 0.775100 13.702936
-0.862700 -21.875988 3.003737 13.294774
0.447800 -22.015205 3.946977 12.961561
0.447800 -22.663936 2.408166 13.505799
0.734100 -15.115605 3.139867 10.791181
-0.589400 -15.813629 3.212564 9.814968
-0.415700 -14.194214 4.105041 10.901811
0.271900 -13.504142 4.018859 11.634253
-0.051800 -14.022734 5.202608 9.939330
0.092200 -14.964473 5.471446 9.460837
-0.110200 -13.265883 6.326518 10.674320
0.045700 -12.419870 5.986187 11.271428
0.045700 -12.857598 7.059519 9.978538
0.353100 -14.034663 7.005188 11.776631
-0.036100 -14.271873 6.205849 12.478691
-0.412100 -13.111439 8.072197 12.363139
0.100000 -13.585159 8.457208 13.266163
0.100000 -12.110642 7.720713 12.614068
0.100000 -13.120200 8.881936 11.633516
-0.412100 -15.362560 7.644803 11.362356
0.100000 -15.948054 8.045574 12.189802
0.100000 -15.151694 8.415698 10.621173
0.100000 -15.948857 6.954776 10.755552
0.597300 -13.100203 4.693465 8.856605
-0.567900 -13.145494 5.082836 7.667276
-0.415700 -12.160758 3.778924 9.152672
0.271900 -12.062571 3.496939 10.121994
-0.001400 -11.155341 3.279139 8.188704
0.087600 -10.713792 4.130175 7.669636
-0.015200 -10.035230 2.579077 8.958617
0.029500 -9.432841 3.341850 9.445618
0.029500 -10.470939 1.958145 9.738143
-0.001100 -9.124911 1.710147 8.114703
-0.190600 -8.129231 2.305899 7.322411
0.169900 -8.024119 3.380185 7.289540
-0.234100 -7.236792 1.502727 6.594594
0.165600 -6.455675 1.967863 6.013687
0.322600 -7.362248 0.097557 6.625590
-0.557900 -6.483340 -0.683057 5.949003
0.399200 -5.670149 -0.165631 5.737679
-0.234100 -8.395349 -0.498899 7.377139
0.165600 -8.479115 -1.574459 7.393542
-0.190600 -9.264597 0.307267 8.135314
0.169900 -10.027380 -0.152770 8.743233
0.597300 -11.731141 2.356114 7.101613
-0.567900 -11.657326 2.662027 5.914347
-0.347900 -12.345341 1.242135 7.508050
0.274700 -12.209498 1.031755 8.486512
-0.240000 -13.131548 0.319632 6.646304
0.142600 -12.418851 -0.226080 6.027943
-0.009400 -13.907160 -0.764192 7.468371
0.036200 -14.417667 -0.323803 8.324836
0.036200 -14.702827 -1.151266 6.831827
0.018700 -12.982900 -1.836392 7.933477
0.010300 -12.318225 -2.181750 7.141616
0.010300 -12.251069 -1.266617 8.506094
-0.047900 -13.653400 -2.900592 8.777296
0.062100 -14.462060 -3.279541 8.152339
0.062100 -13.037271 -3.799753 8.777216
-0.014300 -14.181130 -2.461737 10.160782
0.113500 -13.380284 -2.303960 10.883171
0.113500 -14.668739 -1.514988 9.928393
-0.385400 -15.257771 -3.379683 10.675770
0.340000 -15.458487 -3.077445 11.618357
0.340000 -16.111493 -3.290053 10.143583
0.340000 -14.960624 -4.332508 10.830432
0.734100 -14.114267 1.085325 5.798023
-0.589400 -14.133753 0.802299 4.561456
-0.415700 -14.807767 2.081313 6.356263
0.271900 -14.687796 2.210973 7.350698
-0.023700 -15.583827 3.059506 5.581779
0.088000 -16.363737 2.474055 5.094850
0.034200 -16.243503 4.099000 6.546746
0.024100 -16.722077 3.649923 7.417035
0.024100 -15.418966 4.676316 6.965010
0.001800 -17.358249 5.009690 5.977567
0.044000 -16.930226 5.748321 5.299837
0.044000 -18.007071 4.423679 5.326628
-0.273700 -18.431923 5.994414 7.099123
-0.053600 -17.179748 6.417786 8.448821
0.068400 -16.321504 6.996946 8.108115
0.068400 -17.628463 7.006083 9.249239
0.068400 -16.793316 5.497819 8.887485
0.597300 -14.819010 3.817296 4.484935
-0.567900 -15.258535 3.795169 3.349829
-0.415700 -13.688282 4.525603 4.854028
0.271900 -13.359928 4.490401 5.808515
0.033700 -12.725760 5.287167 4.015246
0.082300 -13.315527 6.064676 3.529698
-0.182500 -11.613839 5.910876 4.917170
0.060300 -12.012451 6.662740 5.598281
0.060300 -11.221818 5.129387 5.568090
0.060300 -10.839577 6.431066 4.353237
0.597300 -12.104513 4.479844 2.837858
-0.567900 -12.211854 4.865744 1.697916
-0.415700 -11.625186 3.261695 3.112651
0.271900 -11.589893 2.978255 4.088596
-0.087500 -11.197803 2.295243 2.080906
0.096900 -10.461458 2.782564 1.442163
0.298500 -10.522511 1.064073 2.723854
-0.029700 -11.236324 0.574383 3.387682
-0.319200 -10.056540 0.048683 1.669396
0.079100 -10.911981 -0.386913 1.155434
0.079100 -9.407356 0.535623 0.942801
0.079100 -9.492953 -0.753717 2.146045
-0.319200 -9.286058 1.458851 3.543302
0.079100 -8.534954 1.915445 2.898073
0.079100 -9.550042 2.156196 4.337037
0.079100 -8.854687 0.572671 4.009021
0.597300 -12.373781 1.882191 1.179604
-0.567900 -12.215296 1.801678 -0.032796
-0.415700 -13.573322 1.692307 1.731435
0.271900 -13.691336 1.769772 2.731521
-0.025200 -14.837000 1.467179 1.046875
0.069800 -14.937619 0.447766 0.674351
0.069800 -15.614577 1.463631 1.810725
0.597300 -15.173613 2.661452 0.018301
-0.567900 -15.306568 2.408838 -1.164371
-0.415700 -15.148460 3.922182 0.473461
0.271900 -15.041896 4.026531 1.472387
-0.002400 -15.374147 5.063761 -0.359227
0.097800 -16.289796 4.892729 -0.925290
-0.034300 -15.330157 6.281528 0.607020
0.029500 -16.072459 6.215529 1.402454
0.029500 -14.388462 6.379796 1.147075
0.011800 -15.462100 7.636427 -0.144067
-0.125600 -16.687964 8.203467 -0.280736
0.133000 -17.554885 7.730195 0.156145
-0.170400 -16.895276 9.384959 -1.010594
0.143000 -17.820645 9.941807 -1.006240
-0.107200 -15.801479 9.967263 -1.642574
0.129700 -15.975683 10.841153 -2.252789
-0.170400 -14.537936 9.490276 -1.432125
0.143000 -13.693415 9.978018 -1.896130
-0.125600 -14.338156 8.330547 -0.578975
0.133000 -13.376464 7.908411 -0.327282
0.597300 -14.367489 5.137242 -1.498772
-0.567900 -14.698720 5.483301 -2.655186
-0.415700 -13.105191 4.760518 -1.225165
0.271900 -12.886620 4.534345 -0.260312
-0.023700 -12.004412 4.698471 -2.201992
0.088000 -11.986407 5.643387 -2.742199
0.034200 -10.665353 4.546032 -1.454967
0.024100 -10.530492 5.397109 -0.787291
0.024100 -10.693957 3.645298 -0.847837
0.001800 -9.458984 4.457538 -2.401524
0.044000 -9.622880 3.651900 -3.113839
0.044000 -9.387944 5.384876 -2.965156
-0.273700 -7.855425 4.168881 -1.607193
-0.053600 -8.043110 2.437559 -1.103106
0.068400 -8.295998 1.825030 -1.967950
0.068400 -7.107526 2.079927 -0.674932
0.068400 -8.829966 2.356256 -0.355103
0.597300 -12.190193 3.592845 -3.255641
-0.567900 -12.114518 3.874894 -4.449020
-0.415700 -12.458367 2.347376 -2.843217
0.271900 -12.406774 2.175919 -1.849218
-0.051800 -12.962018 1.254961 -3.729411
0.092200 -12.129859 1.381691 -4.421911
-0.110200 -13.081185 -0.057140 -2.932174
0.045700 -13.815956 0.093318 -2.141240
0.045700 -13.459546 -0.791582 -3.643188
0.353100 -11.785889 -0.609396 -2.249323
-0.036100 -11.394840 0.246617 -1.699394
-0.412100 -11.892220 -1.846155 -1.359897
0.100000 -12.343300 -2.653076 -1.937396
0.100000 -10.865753 -2.121361 -1.117593
0.100000 -12.498940 -1.729595 -0.461891
-0.412100 -10.687897 -1.117872 -3.235021
0.100000 -11.079997 -1.968489 -3.792520
0.100000 -10.474515 -0.394030 -4.021546
0.100000 -9.742342 -1.146469 -2.693533
0.597300 -14.213936 1.541731 -4.586899
-0.567900 -14.296401 1.121856 -5.758881
-0.415700 -15.150776 2.235930 -3.977264
0.271900 -14.972170 2.609503 -3.056050
0.033700 -16.335031 2.733665 -4.732922
0.082300 -16.721673 1.833525 -5.210803
-0.182500 -17.451255 3.164426 -3.682658
0.060300 -17.138235 4.033473 -3.103979
0.060300 -18.251213 3.571225 -4.301279
0.060300 -17.703595 2.341121 -3.014380
0.597300 -16.017798 3.702321 -5.838129
-0.567900 -16.391018 3.584108 -6.985393
-0.415700 -15.434433 4.840692 -5.420777
0.271900 -15.121349 4.917395 -4.463601
-0.058100 -15.100655 6.004539 -6.298224
0.136000 -15.962794 6.387464 -6.844281
-0.007400 -14.720939 7.150655 -5.357563
0.036700 -15.462482 7.283866 -4.569857
0.036700 -13.820454 6.923046 -4.787105
0.186800 -14.393388 8.449653 -6.055902
-0.543200 -13.315227 8.836047 -6.842562
0.163500 -13.623306 10.051612 -7.151205
0.143500 -12.948516 10.604431 -7.787963
-0.279500 -14.739364 10.567944 -6.653224
0.333900 -15.059495 11.523134 -6.725519
-0.220700 -15.274200 9.499248 -5.937931
0.186200 -16.219075 9.561980 -5.418621
0.597300 -14.080172 5.654946 -7.285770
-0.567900 -13.226156 4.835093 -6.980643
-0.254800 -14.208483 6.107083 -8.553370
0.019200 -15.317332 6.913063 -9.132452
0.039100 -15.311296 7.786181 -8.479972
0.039100 -16.259177 6.371813 -9.042587
0.018900 -14.958923 7.210643 -10.614356
0.021300 -15.279818 8.186534 -10.978730
0.021300 -15.553822 6.475206 -11.155959
-0.007000 -13.471609 6.896859 -10.692180
0.025300 -12.998624 7.869368 -10.555768
0.025300 -13.133293 6.517886 -11.656565
-0.026600 -13.190773 5.877310 -9.578674
0.064100 -13.339585 4.885303 -10.005145
0.589600 -11.705127 6.031297 -9.237451
-0.574800 -10.918702 5.119051 -9.482179
-0.415700 -11.326197 7.133163 -8.572816
0.271900 -12.057746 7.729036 -8.202117
-0.001400 -9.973099 7.713241 -8.602641
0.087600 -9.856558 8.139230 -9.596779
-0.015200 -9.884912 8.888865 -7.613886
0.029500 -10.669550 9.606258 -7.855408
0.029500 -10.082878 8.519461 -6.607890
-0.001100 -8.551321 9.624148 -7.617244
-0.190600 -7.537495 9.261966 -6.711422
0.169900 -7.707972 8.452466 -6.016014
-0.234100 -6.300887 9.937653 -6.720887
0.165600 -5.520516 9.674641 -6.022926
0.322600 -6.055840 10.950240 -7.668288
-0.557900 -4.844317 11.556782 -7.701376
0.399200 -4.775053 12.179904 -8.446497
-0.234100 -7.067054 11.314274 -8.580684
0.165600 -6.885255 12.086369 -9.313414
-0.190600 -8.311710 10.658692 -8.540388
0.169900 -9.079995 10.932996 -9.245370
0.597300 -8.800808 6.731206 -8.395216
-0.567900 -8.754718 5.961971 -7.430285
-0.415700 -7.814912 6.841816 -9.295535
0.271900 -7.946318 7.542664 -10.009790
-0.025200 -6.541653 6.110645 -9.273876
0.069800 -5.859096 6.552022 -9.996017
0.069800 -6.099689 6.228930 -8.289946
0.597300 -6.625281 4.604578 -9.549808
-0.567900 -7.687344 4.062588 -9.857456
-0.415700 -5.483281 3.919435 -9.417110
0.271900 -4.637846 4.434807 -9.205246
-0.002400 -5.443113 2.466054 -9.208674
0.097800 -6.396352 2.044687 -9.512939
-0.034300 -4.361254 1.810436 -10.082622
0.029500 -4.470690 2.181125 -11.102118
0.029500 -3.375052 2.111031 -9.725886
0.011800 -4.441847 0.290938 -10.114907
-0.125600 -4.973805 -0.366948 -11.242148
0.133000 -5.302627 0.205898 -12.096254
-0.170400 -5.102305 -1.768765 -11.255375
0.143000 -5.524834 -2.269219 -12.115737
-0.107200 -4.704053 -2.521183 -10.137290
0.129700 -4.821474 -3.596195 -10.137754
-0.170400 -4.172428 -1.868965 -9.011580
0.143000 -3.889027 -2.435612 -8.139319
-0.125600 -4.027029 -0.471793 -9.005461
0.133000 -3.618640 0.010111 -8.129479
0.597300 -5.241467 2.182051 -7.712570
-0.567900 -4.335662 2.755194 -7.110743
-0.415700 -6.060857 1.325785 -7.099299
0.271900 -6.792293 0.885145 -7.649325
-0.038900 -6.109328 1.159722 -5.629209
0.100700 -5.812513 2.104199 -5.173906
0.365400 -7.537738 0.867665 -5.151050
0.004300 -7.509109 0.507026 -4.121738
-0.243800 -8.395512 2.127866 -5.192948
0.064200 -9.416068 1.891908 -4.892048
0.064200 -7.981931 2.866770 -4.507433
0.064200 -8.394865 2.550954 -6.195348
-0.676100 -8.138842 -0.115451 -5.968492
0.410200 -7.457738 -0.768585 -6.170001
0.597300 -5.185127 0.079507 -5.057502
-0.567900 -5.163137 -1.049934 -5.555401
-0.347900 -4.523459 0.393592 -3.934775
0.274700 -4.576087 1.360866 -3.618398
-0.263700 -3.809333 -0.544480 -3.052174
0.156000 -3.749185 -1.510043 -3.550372
-0.000700 -2.372431 -0.040155 -2.825462
0.032700 -1.898840 0.107965 -3.796382
0.032700 -2.415342 0.923416 -2.322233
0.039000 -1.496661 -1.002545 -2.001135
0.028500 -1.986533 -1.260993 -1.063565
0.028500 -1.345618 -1.918498 -2.571756
0.048600 -0.128280 -0.389192 -1.678940
0.068700 0.555879 -1.191323 -1.395814
0.068700 0.268759 0.092750 -2.574682
-0.529500 -0.203429 0.575626 -0.563824
0.345600 -0.999729 0.528209 0.069167
0.807600 0.730002 1.444685 -0.225945
-0.862700 1.806294 1.626251 -0.929724
0.447800 1.983920 1.126821 -1.781992
0.447800 2.488919 2.307482 -0.610140
-0.862700 0.621088 2.173713 0.838510
0.447800 -0.216938 2.162954 1.416989
0.447800 1.358585 2.828369 1.043413
0.734100 -4.561818 -0.741769 -1.727421
-0.589400 -5.007252 0.222030 -1.107729
-0.415700 -4.659917 -1.992988 -1.285922
0.271900 -4.277169 -2.714895 -1.886326
-0.087500 -5.211243 -2.435692 0.008920
0.096900 -5.768482 -1.616511 0.467535
0.298500 -6.186579 -3.614428 -0.213917
-0.029700 -5.641927 -4.442670 -0.668974
-0.319200 -6.824333 -4.119705 1.084622
0.079100 -7.552693 -4.897788 0.859786
0.079100 -6.067619 -4.555151 1.735632
0.079100 -7.318976 -3.298188 1.604873
-0.319200 -7.335807 -3.219716 -1.156392
0.079100 -6.946643 -2.965538 -2.141986
0.079100 -8.024583 -4.056142 -1.276432
0.079100 -7.875604 -2.364107 -0.748915
0.597300 -4.061477 -2.811527 0.956200
-0.567900 -2.998498 -3.230475 0.500245
-0.415700 -4.237418 -2.651690 2.266995
0.271900 -5.117795 -2.265354 2.591196
-0.023700 -3.230266 -2.985499 3.288588
0.088000 -2.244188 -2.990064 2.823306
0.034200 -3.243931 -1.871402 4.341064
0.024100 -3.152787 -0.926233 3.816800
0.024100 -4.197591 -1.893538 4.869186
0.001800 -2.114828 -1.931697 5.370059
0.044000 -2.235313 -1.097589 6.060823
0.044000 -2.221437 -2.843614 5.951579
-0.273700 -0.444113 -1.871332 4.668205
-0.053600 -0.264854 -0.075020 4.500368
0.068400 -1.028905 0.314893 3.829065
0.068400 -0.367164 0.398038 5.477716
0.068400 0.719479 0.154032 4.096945
0.597300 -3.437310 -4.368242 3.929567
-0.567900 -4.540963 -4.912968 3.921166
-0.415700 -2.372932 -4.921350 4.515145
0.271900 -1.475354 -4.466673 4.410004
-0.024900 -2.420520 -6.075031 5.415427
0.084300 -3.384677 -6.084728 5.924856
0.211700 -2.290174 -7.351085 4.578212
0.035200 -2.788682 -7.203997 3.618568
0.035200 -1.237798 -7.569829 4.394094
-0.654600 -2.905742 -8.444609 5.225035
0.427500 -3.549933 -8.824051 4.601244
0.597300 -1.302284 -5.968811 6.467596
-0.567900 -0.124782 -5.873477 6.114416
-0.415700 -1.653534 -5.971347 7.756650
0.271900 -2.652704 -5.939044 7.951231
-0.024900 -0.785971 -5.553323 8.877950
0.084300 0.243901 -5.457842 8.534682
0.211700 -1.242774 -4.170418 9.376778
0.035200 -2.196295 -4.269508 9.898769
0.035200 -0.504958 -3.773678 10.075581
-0.654600 -1.398532 -3.252306 8.311564
0.427500 -2.381138 -3.169115 8.170305
0.597300 -0.787888 -6.530675 10.069080
-0.567900 -1.510266 -7.531097 10.079434
-0.415700 -0.012942 -6.205283 11.111182
0.271900 0.557151 -5.373561 11.037460
-0.001400 -0.020886 -6.840105 12.437436
0.087600 -0.918313 -7.445407 12.531969
-0.015200 1.189510 -7.776814 12.581016
0.029500 1.143352 -8.263763 13.555687
0.029500 1.111581 -8.562438 11.828821
-0.001100 2.538688 -7.094481 12.441182
-0.190600 3.112047 -6.426307 13.542328
0.169900 2.607567 -6.417838 14.497486
-0.234100 4.341318 -5.755716 13.404073
0.165600 4.776249 -5.237058 14.245667
0.322600 5.012462 -5.772680 12.164661
-0.557900 6.204605 -5.143577 12.019656
0.399200 6.518366 -4.737191 12.840277
-0.234100 4.453946 -6.465120 11.070685
0.165600 4.986706 -6.485573 10.132956
-0.190600 3.216706 -7.122659 11.206425
0.169900 2.789375 -7.649851 10.361937
0.597300 -0.066830 -5.784271 13.561471
-0.567900 0.248581 -4.615845 13.334493
-0.347900 -0.461303 -6.181537 14.779971
0.274700 -0.657291 -7.169478 14.923712
-0.263700 -0.541074 -5.291247 15.954316
0.156000 -0.876282 -4.305556 15.625842
-0.000700 -1.538680 -5.838093 16.991772
0.032700 -1.129956 -6.763626 17.400657
0.032700 -1.614968 -5.111678 17.801421
0.039000 -2.953043 -6.123180 16.461206
0.028500 -3.319738 -5.243239 15.931443
0.028500 -2.917420 -6.961147 15.765265
0.048600 -3.944402 -6.463714 17.586467
0.068700 -4.094406 -5.574576 18.202367
0.068700 -4.898494 -6.727610 17.127122
-0.529500 -3.473533 -7.571286 18.443426
0.345600 -2.475206 -7.693562 18.534011
0.807600 -4.210383 -8.417581 19.138472
-0.862700 -5.512744 -8.423798 19.162175
0.447800 -6.044795 -7.755788 18.609898
0.447800 -5.994877 -9.117393 19.708660
-0.862700 -3.629725 -9.314332 19.873504
0.447800 -2.608597 -9.317803 19.943003
0.447800 -4.209607 -9.943156 20.399935
0.734100 0.825791 -5.129869 16.625733
-0.589400 1.531125 -6.120128 16.806623
-0.415700 1.149447 -3.922818 17.089017
0.271900 0.520822 -3.158783 16.899377
-0.027500 2.302503 -3.628478 17.959563
0.112300 2.893531 -4.536365 18.082505
-0.005000 3.201797 -2.594140 17.266369
0.033900 4.080705 -2.407302 17.878377
0.033900 3.558536 -3.025674 16.329933
-0.141500 2.577351 -1.270810 16.960297
-0.163800 2.451403 -0.234907 17.820281
0.206200 2.794979 -0.231097 18.848447
-0.341800 1.860784 0.834076 17.177175
0.341200 1.718691 1.739527 17.626381
0.138000 1.596168 0.545017 15.855917
-0.260100 1.030457 1.280120 14.806070
0.157200 0.715387 2.299432 14.964870
-0.113400 0.896311 0.674945 13.545751
0.141700 0.495165 1.234475 12.716810
-0.197200 1.311503 -0.653197 13.352943
0.144700 1.209803 -1.112372 12.378450
-0.238700 1.873534 -1.385686 14.414042
0.170000 2.193117 -2.405480 14.249147
0.124300 2.037884 -0.802365 15.689059
0.597300 1.850210 -3.180531 19.369738
-0.567900 0.651299 -2.954020 19.573764
-0.254800 2.752772 -3.073243 20.368035
0.019200 4.141928 -3.513298 20.350886
0.039100 4.778430 -2.705478 19.987547
0.039100 4.282434 -4.410659 19.749227
0.018900 4.483751 -3.810449 21.807423
0.021300 5.552624 -3.735337 22.004912
0.021300 4.104813 -4.792850 22.086883
-0.007000 3.685882 -2.747298 22.546272
0.025300 4.236355 -1.808687 22.539699
0.025300 3.482223 -3.049675 23.566455
-0.026600 2.398107 -2.638459 21.722479
0.064100 1.674267 -3.340610 22.127387
0.589600 1.829208 -1.213860 21.769730
-0.574800 2.480863 -0.290185 21.297905
-0.347900 0.638438 -1.030420 22.351031
0.274700 0.175637 -1.872358 22.667019
-0.263700 -0.045298 0.256799 22.597015
0.156000 0.696481 1.059290 22.622967
-0.000700 -1.053392 0.576629 21.480041
0.032700 -1.836158 -0.183965 21.455095
0.032700 -1.520099 1.532871 21.723787
0.039000 -0.412925 0.677080 20.089047
0.028500 0.561084 1.157954 20.164057
0.028500 -0.271110 -0.326773 19.688959
0.048600 -1.286532 1.483656 19.124134
0.068700 -0.926108 1.296890 18.111331
0.068700 -2.323859 1.148308 19.191076
-0.529500 -1.197313 2.929068 19.401385
0.345600 -0.717770 3.222683 20.244793
0.807600 -1.491432 3.886906 18.545526
-0.862700 -2.087602 3.670407 17.412260
0.447800 -2.531420 2.782188 17.255604
0.447800 -2.226468 4.439104 16.771409
-0.862700 -1.176850 5.112440 18.817450
0.447800 -0.670239 5.318276 19.675898
0.447800 -1.406333 5.830371 18.138311
0.734100 -0.773064 0.303338 23.942976
-0.589400 -0.777289 1.350608 24.588192
-0.415700 -1.348353 -0.808726 24.419499
0.271900 -1.213350 -1.665338 23.901723
-0.003100 -1.688760 -0.904767 25.849140
0.085000 -2.356188 -0.090533 26.131381
-0.003600 -2.412337 -2.172265 26.179804
0.017100 -1.769150 -3.045423 26.070264
0.017100 -2.759643 -2.033553 27.203638
-0.064500 -3.635692 -2.308649 25.273061
0.035200 -4.073097 -1.315803 25.168032
0.035200 -3.533358 -2.713712 24.266306
0.695100 -4.593962 -3.237722 25.864177
-0.608600 -4.616326 -4.460280 25.862295
-0.940700 -5.571200 -2.782045 26.532567
0.425100 -6.118877 -3.461712 27.040707
0.425100 -5.730821 -1.789327 26.628157
0.597300 -0.359960 -0.823590 26.661435
-0.567900 0.725488 -1.162592 26.169776
-0.415700 -0.546179 -0.406728 27.929994
0.271900 -1.405877 0.083330 28.132163
-0.002400 0.469291 -0.438619 28.978123
0.097800 -0.126191 -0.218497 29.864154
-0.034300 1.107333 -1.846996 29.134588
0.029500 1.741699 -2.035410 28.268461
0.029500 1.632296 -1.772187 30.086910
0.011800 0.152539 -3.040997 29.220162
-0.125600 -0.225598 -3.708777 28.101877
0.133000 0.266187 -3.627823 27.143756
-0.170400 -1.334799 -4.660223 28.239224
0.143000 -1.606615 -5.217914 27.355198
-0.107200 -2.030801 -4.829849 29.449473
0.129700 -2.897880 -5.473698 29.455552
-0.170400 -1.514006 -4.145500 30.655789
0.143000 -2.000801 -4.311955 31.605380
-0.125600 -0.415881 -3.219256 30.516124
0.133000 -0.087106 -2.595917 31.334509
0.597300 1.625176 0.558448 28.629629
-0.567900 2.685983 0.540306 29.253547
-0.415700 1.512601 1.491852 27.698465
0.271900 0.601309 1.685378 27.308339
-0.003100 2.622083 2.368942 27.354342
0.085000 3.548175 1.796088 27.306460
-0.003600 2.484001 2.920183 25.937374
0.017100 1.474944 3.285569 25.746593
0.017100 3.161352 3.751887 25.743544
-0.064500 2.773513 1.882763 24.851579
0.035200 2.125361 1.006741 24.875775
0.035200 2.557078 2.367401 23.899539
0.695100 4.152438 1.247797 24.799844
-0.608600 4.265202 0.053362 24.929014
-0.940700 5.191989 1.950455 24.759220
0.425100 6.006853 1.476862 25.122282
0.425100 5.075019 2.947251 24.872448
0.597300 2.851089 3.451411 28.357490
-0.567900 3.930875 4.070446 28.440593
-0.415700 1.812890 3.635994 29.233389
0.271900 0.944048 3.173033 29.007829
0.014300 1.815978 4.507422 30.389408
0.104800 0.742749 4.620331 30.542811
-0.204100 2.425874 3.668321 31.601411
0.079700 2.075293 2.636290 31.591366
0.079700 3.497647 3.565596 31.431565
0.713000 2.107417 4.217699 33.020828
-0.593100 1.310262 5.090942 33.174949
-0.919100 2.688086 3.755471 34.116046
0.419600 2.510140 4.123289 35.039707
0.419600 3.186606 2.877641 34.084668
0.597300 2.352857 5.953761 30.136151
-0.567900 2.970119 6.629827 30.926953
-0.415700 1.992534 6.406275 28.927938
0.271900 1.520383 5.850948 28.228803
-0.025200 2.437720 7.793237 28.536115
0.069800 1.581974 8.226396 28.018254
0.069800 2.566949 8.538320 29.321138
0.597300 3.680653 7.885955 27.683722
-0.567900 4.178730 8.940884 27.396982
-0.415700 4.119345 6.750325 27.169233
0.271900 3.499986 5.971818 27.343657
0.014300 5.272036 6.554107 26.247155
0.104800 5.457292 7.574588 25.911893
-0.204100 6.485849 6.200557 27.085212
0.079700 6.629372 6.700371 28.043169
0.079700 6.331644 5.146992 27.318302
0.713000 7.809214 6.303139 26.313742
-0.593100 8.561818 5.334587 26.116069
-0.919100 8.117299 7.390785 25.699902
0.419600 8.829727 7.270181 24.994208
0.419600 7.609138 8.258029 25.601105
0.597300 4.932265 5.733910 25.007755
-0.567900 5.591914 4.751441 24.755360
-0.516300 3.892590 6.071027 24.223538
0.293600 3.476162 6.979853 24.394750
0.038100 3.311512 5.249836 23.118002
0.088000 3.385264 4.215867 23.435954
-0.030300 1.799481 5.544823 22.961203
-0.012200 1.319751 5.420431 23.933453
-0.012200 1.676708 6.587033 22.661665
0.799400 1.067364 4.637804 21.947107
-0.801400 1.394318 3.438523 21.827106
-0.801400 0.139434 5.112956 21.246646
0.536600 4.093596 5.278128 21.778776
-0.581900 3.567732 5.619890 20.713417
-0.415700 5.373160 4.901504 21.844857
0.271900 5.727679 4.654190 22.763357
-0.087500 6.338879 4.915412 20.725471
0.096900 5.790639 5.100684 19.802980
0.298500 7.345094 6.078435 20.872904
-0.029700 8.057397 6.036068 20.050229
-0.319200 6.636240 7.436553 20.781945
0.079100 5.957902 7.574671 21.623710
0.079100 7.377159 8.234501 20.781347
0.079100 6.067350 7.488935 19.852910
-0.319200 8.120332 6.028087 22.197095
0.079100 8.661739 5.085198 22.268613
0.079100 8.841330 6.844030 22.226021
0.079100 7.443863 6.120071 23.045695
0.597300 7.015673 3.552132 20.496232
-0.567900 8.181681 3.467349 20.114974
-0.415700 6.299229 2.450610 20.734946
0.271900 5.321712 2.561598 20.990272
0.014300 6.804286 1.080580 20.561231
0.104800 7.890410 1.135244 20.578095
-0.204100 6.391459 0.242036 21.782096
0.079700 6.357022 0.885808 22.657923
0.079700 5.397880 -0.166836 21.618802
0.713000 7.369491 -0.874013 22.106969
-0.593100 8.063026 -0.867202 23.111139
-0.919100 7.488595 -1.873603 21.277504
0.419600 8.158853 -2.587427 21.536178
0.419600 7.036298 -1.820973 20.372892
0.597300 6.433233 0.475912 19.182641
-0.567900 6.410854 -0.741706 18.990128
-0.516300 6.136443 1.330054 18.203907
0.293600 6.158893 2.323571 18.421327
0.038100 5.703577 0.977425 16.846380
0.088000 4.972620 0.173809 16.921569
-0.030300 4.984860 2.195674 16.245892
-0.012200 4.682170 1.970768 15.223899
-0.012200 4.081901 2.394536 16.823727
0.799400 5.857620 3.449373 16.270892
-0.801400 6.515227 3.730245 15.246548
-0.801400 5.901646 4.105712 17.337106
0.536600 6.825956 0.447039 15.926828
-0.581900 6.539024 -0.071971 14.848020
-0.415700 8.087329 0.489707 16.364876
0.271900 8.244916 0.928606 17.259943
-0.027500 9.283265 0.028777 15.636221
0.112300 9.281926 0.467278 14.637851
-0.005000 10.514775 0.554674 16.390563
0.033900 11.419514 0.217399 15.882808
0.033900 10.508884 1.645666 16.354785
-0.141500 10.577187 0.120429 17.825811
-0.163800 10.139096 0.846507 18.877959
0.206200 9.742049 1.855307 18.812895
-0.341800 10.241008 0.095984 20.031572
0.341200 9.912058 0.423200 20.936827
0.138000 10.808655 -1.133534 19.792147
-0.260100 11.125513 -2.217182 20.622187
0.157200 10.919965 -2.164092 21.679284
-0.113400 11.698348 -3.367249 20.053927
0.141700 11.933040 -4.222608 20.671596
-0.197200 11.957445 -3.408146 18.672673
0.144700 12.406595 -4.287829 18.237847
-0.238700 11.640770 -2.309570 17.852062
0.170000 11.842848 -2.354163 16.794642
0.124300 11.048669 -1.145407 18.386470
0.597300 9.398842 -1.500817 15.464081
-0.567900 10.177598 -1.967079 14.632612
-0.415700 8.650751 -2.302301 16.231265
0.271900 8.037025 -1.854849 16.897317
-0.087500 8.808134 -3.774717 16.313348
0.096900 9.834584 -3.982763 16.614579
0.298500 7.888273 -4.385714 17.390159
-0.029700 8.017766 -5.468079 17.384826
-0.319200 8.270439 -3.878609 18.781088
0.079100 9.268306 -4.233050 19.032120
0.079100 8.262697 -2.790238 18.809820
0.079100 7.567049 -4.261517 19.517766
-0.319200 6.401566 -4.087554 17.166780
0.079100 6.079314 -4.490885 16.208197
0.079100 5.812243 -4.569610 17.945140
0.079100 6.222315 -3.013342 17.190040
0.597300 8.584985 -4.502098 14.982162
-0.567900 7.768582 -4.073704 14.165866
-0.415700 9.263842 -5.631860 14.766396
0.271900 9.904448 -5.959516 15.477657
-0.025200 8.958996 -6.537659 13.648881
0.069800 8.894303 -5.968941 12.721380
0.069800 9.771379 -7.251090 13.538793
0.597300 7.637312 -7.311378 13.835610
-0.567900 6.901002 -7.051667 14.795767
-0.254800 7.306814 -8.261275 12.937718
0.019200 8.084164 -8.662476 11.774766
0.039100 9.150606 -8.714673 11.994301
0.039100 7.898960 -7.962001 10.959898
0.018900 7.564103 -10.049012 11.400657
0.021300 8.084053 -10.800206 11.990437
0.021300 7.683897 -10.260261 10.339031
-0.007000 6.093774 -9.994069 11.817628
0.025300 5.696244 -10.988435 12.026167
0.025300 5.511704 -9.513319 11.029566
-0.026600 6.106419 -9.095390 13.061342
0.064100 5.229706 -8.451403 13.039803
0.589600 6.095148 -9.892833 14.381396
-0.574800 7.161962 -10.179038 14.938756
-0.254800 4.916554 -10.258783 14.919575
0.019200 3.557870 -10.257907 14.310573
0.039100 3.512469 -11.162677 13.704413
0.039100 3.418508 -9.400210 13.652513
0.018900 2.591926 -10.188466 15.511475
0.021300 1.635662 -10.637777 15.243563
0.021300 2.380422 -9.185581 15.882413
-0.007000 3.300859 -11.117297 16.485182
0.025300 3.079063 -12.159608 16.256077
0.025300 3.043777 -10.951652 17.531401
-0.026600 4.809325 -10.920273 16.251356
0.064100 5.112244 -10.129304 16.937435
0.589600 5.619887 -12.275396 16.470063
-0.574800 5.692157 -13.044644 15.517144
-0.415700 6.181828 -12.531832 17.649413
0.271900 5.932736 -11.893093 18.391079
0.014300 6.987512 -13.705391 17.980663
0.104800 6.813574 -14.486983 17.241089
-0.204100 8.438243 -13.363620 17.813708
0.079700 9.048279 -14.244930 17.615592
0.079700 8.642225 -12.803809 16.900965
0.713000 8.936975 -12.518187 18.995548
-0.593100 9.212795 -13.087792 19.974729
-0.919100 9.016298 -11.218587 19.004387
0.419600 9.334261 -10.694352 19.806999
0.419600 8.847429 -10.695067 18.157329
0.597300 6.566287 -14.384492 19.368398
-0.567900 6.111742 -13.675768 20.291560
-0.415700 6.681477 -15.666163 19.501970
0.271900 7.072947 -16.267900 18.791503
0.014300 6.566614 -16.420398 20.785317
0.104800 7.084455 -15.826535 21.538490
-0.204100 5.011032 -16.506087 21.047877
0.079700 4.765576 -15.488082 21.350399
0.079700 4.284994 -16.757299 20.274669
0.713000 4.654147 -17.441230 22.143565
-0.593100 4.661697 -18.673137 21.945425
-0.919100 4.198122 -16.921008 23.296784
0.419600 3.773553 -17.620526 23.888824
0.419600 4.375670 -15.952317 23.520857
0.597300 7.303862 -17.760964 20.786572
-0.567900 7.300935 -18.479692 19.784629
-0.415700 7.982575 -18.061376 21.923971
0.271900 7.871384 -17.547269 22.786201
0.014300 8.790617 -19.321239 22.092542
0.104800 9.418221 -19.209436 22.976688
-0.204100 7.879715 -20.502036 22.437579
0.079700 7.213844 -20.236464 23.258662
0.079700 7.448132 -20.827815 21.491162
0.713000 8.669490 -21.668834 22.940136
-0.593100 9.784572 -21.591349 23.432680
-0.919100 8.122286 -22.850081 22.924008
0.419600 8.508884 -23.623350 23.446218
0.419600 7.182420 -22.948001 22.567417
0.597300 9.719224 -19.572234 20.856628
-0.567900 9.804388 -20.715163 20.382939
-0.415700 10.467633 -18.580367 20.432717
0.271900 10.263630 -17.671637 20.823493
-0.025200 11.597366 -18.657793 19.529151
0.069800 12.333297 -17.896803 19.788762
0.069800 12.067044 -19.626566 19.699367
0.597300 11.255232 -18.657265 18.032766
-0.567900 12.073545 -18.468974 17.160795
-0.415700 9.980801 -18.793057 17.680137
0.271900 9.330043 -19.075990 18.398865
-0.087500 9.409373 -18.629626 16.394576
0.096900 10.225925 -18.528252 15.679692
0.298500 8.489843 -19.835333 16.086814
-0.029700 8.032113 -19.470909 15.167155
-0.319200 9.310522 -21.056654 15.788702
0.079100 10.115180 -20.762569 15.114795
0.079100 9.746578 -21.473322 16.696637
0.079100 8.757206 -21.867243 15.314476
-0.319200 7.439656 -20.094534 17.161007
0.079100 7.754376 -20.548268 18.100777
0.079100 6.841189 -19.209251 17.375952
0.079100 6.748109 -20.862276 16.813963
0.597300 8.547006 -17.351284 16.233800
-0.567900 7.942728 -16.784415 17.171030
-0.415700 8.448305 -16.915684 14.959271
0.271900 8.827008 -17.550357 14.270890
-0.059700 7.490447 -15.793320 14.535990
0.086900 7.503020 -15.026615 15.310655
0.130300 7.907901 -15.084757 13.187154
0.018700 7.846060 -15.824194 12.388710
-0.320400 6.837942 -14.056551 12.730346
0.088200 7.227956 -13.814092 11.741813
0.088200 5.852361 -14.514194 12.644928
0.088200 6.844148 -13.155543 13.343734
-0.043000 9.293499 -14.416762 13.172644
0.023600 10.084525 -15.028627 13.606229
0.023600 9.454473 -14.262655 12.105672
-0.066000 9.453608 -13.004369 13.863912
0.018600 10.455510 -12.634342 13.646251
0.018600 8.716584 -12.311437 13.458031
0.018600 9.400080 -13.017072 14.952519
0.597300 6.106231 -16.389403 14.484859
-0.567900 5.989425 -17.584938 14.173423
-0.347900 5.069929 -15.598859 14.853687
0.274700 5.411221 -14.680287 15.098303
-0.240000 3.698064 -16.043659 15.196972
0.142600 3.883498 -16.857350 15.898126
-0.009400 2.913542 -14.995513 15.975134
0.036200 3.107399 -14.036982 15.493739
0.036200 1.841647 -15.104311 15.809881
0.018700 3.124571 -14.837247 17.474682
0.010300 3.189416 -15.823084 17.935135
0.010300 4.095840 -14.360745 17.607649
-0.047900 2.134665 -14.096289 18.301469
0.062100 2.019801 -13.055628 17.998282
0.062100 1.129673 -14.449584 18.070650
-0.014300 2.388220 -14.213382 19.844883
0.113500 2.496198 -15.283071 20.024328
0.113500 3.286554 -13.665072 20.128517
-0.385400 1.220994 -13.591599 20.622740
0.340000 0.579109 -14.252304 21.036925
0.340000 1.624926 -13.032405 21.360473
0.340000 0.728468 -12.888001 20.091255
0.734100 3.014605 -16.562070 13.874650
-0.589400 3.246188 -16.089543 12.743835
-0.516300 2.218609 -17.626691 14.084678
0.293600 2.275842 -18.005136 15.019348
0.039700 1.554214 -18.278913 12.958271
0.110500 2.217070 -18.387684 12.099849
0.056000 1.317404 -19.764867 13.303595
-0.017300 2.306118 -20.186781 13.483969
-0.017300 0.817937 -19.868286 14.266893
0.013600 0.552661 -20.546068 12.244093
-0.042500 0.248280 -21.524510 12.615720
-0.042500 -0.443381 -20.147998 12.050330
0.805400 1.320511 -20.822393 10.905395
-0.818800 1.279635 -19.981615 9.966170
-0.818800 1.785552 -21.951807 10.706539
0.536600 0.156925 -17.523029 12.642520
-0.581900 -0.715476 -17.320600 13.499785
-0.415700 0.094779 -16.976147 11.417518
0.271900 0.858057 -17.061406 10.761587
-0.087500 -1.054101 -16.202078 11.003249
0.096900 -1.328101 -15.567214 11.845846
0.298500 -0.812229 -15.229557 9.791024
-0.029700 -0.159401 -14.420155 10.117809
-0.319200 -0.086524 -16.010794 8.697642
0.079100 -0.261279 -15.518057 7.741211
0.079100 0.998485 -16.041880 8.797101
0.079100 -0.370665 -17.062650 8.666636
-0.319200 -2.145691 -14.561719 9.329359
0.079100 -2.658708 -14.151813 10.199348
0.079100 -1.948808 -13.785973 8.589386
0.079100 -2.849027 -15.258075 8.872722
0.597300 -2.296282 -17.124801 10.935689
-0.567900 -2.374356 -17.964639 10.014187
-0.415700 -3.276259 -17.034583 11.854765
0.271900 -3.265691 -16.303394 12.551436
-0.038900 -4.314354 -18.122760 12.011706
0.100700 -3.974179 -19.063710 11.579285
0.365400 -4.371881 -18.319907 13.531572
0.004300 -4.553366 -17.400163 14.087668
-0.243800 -5.467901 -19.267590 13.961054
0.064200 -6.382864 -18.701806 14.136613
0.064200 -5.507187 -20.134006 13.300847
0.064200 -5.248706 -19.584520 14.980670
-0.676100 -3.096979 -18.777333 13.935133
0.410200 -2.430629 -18.320213 13.416843
0.597300 -5.577487 -17.611639 11.451573
-0.567900 -6.135014 -16.660831 11.936867
-0.415700 -6.093278 -18.377841 10.510281
0.271900 -5.627699 -19.215954 10.192633
-0.059700 -7.375543 -18.033556 9.913971
0.086900 -7.624004 -16.993056 10.123057
0.130300 -7.433233 -18.230291 8.361589
0.018700 -7.719158 -19.271835 8.214810
-0.320400 -8.351837 -17.265635 7.660157
0.088200 -8.514440 -17.421358 6.593657
0.088200 -9.323912 -17.432286 8.124258
0.088200 -8.058643 -16.216422 7.696062
-0.043000 -6.006259 -18.032971 7.780876
0.023600 -5.552910 -17.050738 7.914269
0.023600 -5.300743 -18.683576 8.297657
-0.066000 -5.764656 -18.333134 6.297892
0.018600 -6.159636 -17.501001 5.715101
0.018600 -4.691269 -18.397629 6.119616
0.018600 -6.218693 -19.271554 5.979592
0.597300 -8.563318 -18.593136 10.614274
-0.567900 -8.584635 -19.823184 10.849650
-0.415700 -9.590022 -17.861391 10.855523
0.271900 -9.616081 -16.889007 10.583701
0.014300 -10.879633 -18.371283 11.215208
0.104800 -10.755097 -19.209908 11.900258
-0.204100 -11.532888 -17.252533 12.129986
0.079700 -10.867633 -17.083799 12.976783
0.079700 -11.821267 -16.389337 11.530133
0.713000 -12.831646 -17.737357 12.767968
-0.593100 -13.907093 -17.646757 12.142347
-0.919100 -12.847230 -18.057750 14.036480
0.419600 -13.677830 -18.561358 14.313219
0.419600 -11.945266 -18.188688 14.471703
0.597300 -11.756177 -18.784926 10.037025
-0.567900 -11.658580 -18.247086 8.914826
-0.254800 -12.640944 -19.802633 10.192290
0.019200 -12.506158 -20.923138 11.169643
0.039100 -12.884459 -20.682067 12.163058
0.039100 -11.471396 -21.265491 11.156717
0.018900 -13.233020 -22.090945 10.511259
0.021300 -13.687331 -22.858544 11.137753
0.021300 -12.583365 -22.616473 9.811355
-0.007000 -14.353886 -21.376050 9.672136
0.025300 -15.160186 -21.025589 10.316467
0.025300 -14.734106 -21.980817 8.848858
-0.026600 -13.591700 -20.158211 9.177674
0.064100 -12.967153 -20.543095 8.371505
0.589600 -14.504164 -19.123100 8.501660
-0.574800 -14.909132 -19.344683 7.370397
-0.516300 -14.756050 -18.001847 9.163094
0.293600 -14.387431 -17.878438 10.095291
0.038100 -15.315883 -16.731283 8.585807
0.088000 -15.962068 -17.012715 7.754340
-0.030300 -16.142886 -16.040344 9.687570
-0.012200 -16.643091 -16.709726 10.387446
-0.012200 -15.395099 -15.566931 10.323806
0.799400 -17.132895 -14.972114 9.177448
-0.801400 -17.053224 -13.817719 9.722053
-0.801400 -17.922003 -15.156518 8.255773
0.536600 -14.192655 -15.772849 7.961287
-0.581900 -14.320708 -14.577893 8.230431
-0.415700 -13.227371 -16.330729 7.190596
0.271900 -13.248067 -17.331347 7.054802
-0.038900 -12.267680 -15.585284 6.346661
0.100700 -11.759101 -16.290311 5.689100
0.365400 -12.925085 -14.652228 5.248615
0.004300 -13.303617 -13.754988 5.738269
-0.243800 -11.915269 -14.363820 4.143478
0.064200 -11.661169 -15.237343 3.543058
0.064200 -12.296285 -13.615352 3.448697
0.064200 -11.039014 -13.809778 4.480087
-0.676100 -13.900425 -15.289772 4.595049
0.410200 -14.706812 -15.129065 5.090548
0.597300 -11.135606 -14.875064 7.081035
-0.567900 -10.057525 -14.608285 6.543042
-0.415700 -11.398183 -14.408698 8.303732
0.271900 -12.327629 -14.587108 8.656436
-0.038900 -10.546802 -13.392487 9.000836
0.100700 -10.064845 -12.748305 8.265416
0.365400 -11.380303 -12.661464 10.056937
0.004300 -10.707131 -12.229770 10.797602
-0.243800 -12.131292 -11.594243 9.342367
0.064200 -12.802854 -11.065231 10.018580
0.064200 -11.318049 -10.936977 9.034578
0.064200 -12.626779 -11.941610 8.435761
-0.676100 -12.344631 -13.503669 10.672423
0.410200 -13.215106 -13.286424 10.330842
0.597300 -9.407351 -13.994769 9.812507
-0.567900 -9.417716 -15.168631 10.178680
-0.415700 -8.384253 -13.158487 10.091338
0.271900 -8.237854 -12.286685 9.602840
0.021300 -7.169062 -13.618725 10.807592
0.112400 -7.185670 -14.706162 10.734771
-0.123100 -5.878063 -13.160583 10.052943
0.111200 -5.922815 -12.073065 9.994658
0.111200 -4.968210 -13.464580 10.570491
-0.311900 -5.837689 -13.914702 8.443360
0.193300 -5.134272 -12.914936 7.904319
0.597300 -6.979721 -13.078851 12.281306
-0.567900 -7.802105 -12.222027 12.762119
-0.415700 -6.064072 -13.636398 13.023788
0.271900 -5.439607 -14.355814 12.688257
-0.025200 -5.729001 -13.270069 14.411426
0.069800 -5.793685 -12.195954 14.585174
0.069800 -6.431760 -13.708048 15.120242
0.597300 -4.279048 -13.662087 14.813190
-0.567900 -3.351588 -13.871953 13.986977
-0.415700 -4.088154 -13.886662 16.070502
0.271900 -4.915385 -13.793793 16.642488
0.014300 -2.831423 -14.288395 16.722005
0.104800 -2.915882 -14.432765 17.799097
-0.204100 -2.440257 -15.702107 16.156249
0.079700 -3.351356 -16.300272 16.170155
0.079700 -2.137549 -15.681224 15.109334
0.713000 -1.423066 -16.535020 17.015140
-0.593100 -1.475345 -16.682373 18.228765
-0.919100 -0.579547 -17.294347 16.370422
0.419600 -0.086597 -18.043147 16.835617
0.419600 -0.526784 -17.270672 15.362080
0.597300 -1.809654 -13.164807 16.607823
-0.567900 -0.705606 -13.459113 16.098712
-0.516300 -2.122315 -11.951331 17.153401
0.293600 -3.060091 -11.902042 17.525215
0.038100 -1.445727 -10.694847 16.886764
0.088000 -2.062174 -9.924803 17.350587
-0.030300 -0.144431 -10.581397 17.720763
-0.012200 0.525464 -11.392353 17.434944
-0.012200 0.279631 -9.615917 17.444867
0.799400 -0.455148 -10.476180 19.244645
-0.801400 -0.874784 -9.343144 19.655507
-0.801400 -0.254262 -11.449125 20.001698
0.536600 -1.343489 -10.140413 15.452955
-0.581900 -1.114032 -8.926124 15.347827
-0.415700 -1.626017 -10.891567 14.383419
0.271900 -1.936716 -11.844904 14.504745
-0.027500 -1.777063 -10.302266 13.068632
0.112300 -0.963948 -9.577477 13.028323
-0.005000 -1.602879 -11.381409 12.059062
0.033900 -2.360424 -12.125797 12.304241
0.033900 -1.742885 -10.966226 11.061004
-0.141500 -0.273465 -12.062950 12.070024
-0.163800 0.101635 -13.114717 12.865836
0.206200 -0.581670 -13.515963 13.599659
-0.341800 1.329240 -13.585017 12.432057
0.341200 1.768122 -14.409473 12.816437
0.138000 1.912421 -12.782022 11.397263
-0.260100 3.131074 -12.797107 10.756094
0.157200 3.911064 -13.468477 11.083632
-0.113400 3.269169 -11.931007 9.646015
0.141700 4.224170 -11.809376 9.156544
-0.197200 2.221755 -10.998030 9.339063
0.144700 2.337954 -10.411540 8.439654
-0.238700 1.063623 -10.929335 10.143277
0.170000 0.270959 -10.235393 9.905533
0.124300 0.861363 -11.822225 11.191506
0.597300 -3.152050 -9.593075 12.868346
-0.567900 -4.051845 -9.810724 13.640867
-0.415700 -3.330588 -8.765724 11.833181
0.271900 -2.546415 -8.597107 11.209301
-0.087500 -4.574817 -7.987712 11.603488
0.096900 -5.294325 -8.202623 12.393427
0.298500 -4.286800 -6.475677 11.662660
-0.029700 -3.558594 -6.210844 10.899044
-0.319200 -5.547232 -5.647716 11.429640
0.079100 -6.279037 -5.856971 12.206420
0.079100 -5.272482 -4.599694 11.453465
0.079100 -5.976553 -5.856577 10.450519
-0.319200 -3.739626 -6.063033 13.034113
0.079100 -3.472157 -5.007223 13.014917
0.079100 -4.491756 -6.234995 13.803796
0.079100 -2.850161 -6.633759 13.278232
0.597300 -5.264701 -8.355516 10.287378
-0.567900 -6.448175 -8.678514 10.282819
-0.415700 -4.509771 -8.383120 9.194915
0.271900 -3.537908 -8.246780 9.433655
0.021300 -5.015833 -8.839524 7.866063
0.112400 -4.238390 -8.487015 7.188257
-0.123100 -5.089901 -10.350560 7.829818
0.111200 -6.006545 -10.763872 8.250564
0.111200 -5.061085 -10.544554 6.757600
-0.311900 -3.509923 -11.122464 8.607943
0.193300 -2.592157 -10.221427 8.246374
0.597300 -6.269897 -8.090399 7.325838
-0.567900 -7.335375 -8.648967 7.120934
-0.516300 -6.162379 -6.759852 7.253823
0.293600 -5.297562 -6.321835 7.572147
0.039700 -7.274091 -5.862805 6.907901
0.110500 -8.037614 -5.923111 7.684292
0.056000 -6.811111 -4.396569 6.774956
-0.017300 -6.103147 -4.303743 5.952205
-0.017300 -7.691029 -3.808731 6.508716
0.013600 -6.204324 -3.760084 8.032999
-0.042500 -6.446211 -2.696430 8.019000
-0.042500 -6.673394 -4.186431 8.921254
0.805400 -4.678472 -3.914269 8.101566
-0.818800 -4.205905 -5.069068 8.206157
-0.818800 -3.953763 -2.889713 8.053598
0.536600 -7.915185 -6.276973 5.582269
-0.581900 -9.134122 -6.207810 5.423866
-0.415700 -7.115625 -6.821402 4.658796
0.271900 -6.188986 -7.119450 4.928266
-0.058100 -7.573162 -7.308963 3.380224
0.136000 -8.246083 -6.550595 2.980037
-0.007400 -6.385880 -7.599274 2.390345
0.036700 -6.850188 -7.478972 1.411548
0.036700 -5.567600 -6.916329 2.618611
0.186800 -5.722442 -8.956301 2.598147
-0.543200 -5.314880 -9.495438 3.789055
0.163500 -4.937478 -10.777410 3.660669
0.143500 -4.860568 -11.443518 4.507299
-0.279500 -5.109427 -11.061001 2.370074
0.333900 -5.071739 -12.028227 2.081720
-0.220700 -5.488389 -9.952146 1.680428
0.186200 -5.665671 -9.860796 0.619000
0.597300 -8.505790 -8.535381 3.383699
-0.567900 -9.069571 -8.898548 2.338566
-0.347900 -8.796856 -9.117013 4.577876
0.274700 -8.268113 -8.751860 5.357102
-0.263700 -9.735925 -10.135997 4.843396
0.156000 -10.228953 -10.460584 3.927062
-0.000700 -9.032356 -11.326139 5.360299
0.032700 -8.260303 -10.926349 6.017728
0.032700 -9.670542 -11.859863 6.064546
0.039000 -8.269090 -12.201231 4.326931
0.028500 -8.942243 -12.818626 3.732137
0.028500 -7.672190 -11.533272 3.705925
0.048600 -7.272817 -13.153736 5.028276
0.068700 -6.429010 -12.608072 5.450581
0.068700 -7.871289 -13.745988 5.720498
-0.529500 -6.720552 -14.133837 4.115996
0.345600 -5.801300 -14.035980 3.709174
0.807600 -7.255219 -15.347346 3.965389
-0.862700 -8.330350 -15.770293 4.555341
0.447800 -8.769654 -15.101104 5.171210
0.447800 -8.673587 -16.715760 4.463791
-0.862700 -6.686630 -16.280859 3.282600
0.447800 -5.839045 -15.912615 2.875048
0.447800 -7.121214 -17.167055 3.068359
0.734100 -10.967373 -9.767835 5.802527
-0.589400 -11.797546 -10.620866 6.087767
-0.415700 -11.106690 -8.537992 6.220702
0.271900 -10.480305 -7.819106 5.887618
-0.027500 -12.295546 -8.018813 6.812810
0.112300 -12.587514 -8.728555 7.586844
-0.005000 -11.918676 -6.724122 7.525792
0.033900 -11.544753 -5.992693 6.809355
0.033900 -12.921220 -6.386701 7.788795
-0.141500 -10.975866 -6.786841 8.718530
-0.163800 -10.610003 -7.897334 9.459436
0.206200 -10.925280 -8.894094 9.188371
-0.341800 -9.829779 -7.419833 10.513399
0.341200 -9.632021 -8.002141 11.314590
0.138000 -9.667394 -6.057222 10.552025
-0.260100 -9.090507 -5.232278 11.461289
0.157200 -8.482861 -5.534067 12.301583
-0.113400 -9.095344 -3.844338 11.221913
0.141700 -8.877165 -3.185252 12.049201
-0.197200 -9.625435 -3.344203 10.016293
0.144700 -9.552102 -2.289273 9.796879
-0.238700 -10.194709 -4.201662 9.052321
0.170000 -10.661377 -3.856782 8.141453
0.124300 -10.323098 -5.576065 9.314077
0.597300 -13.539274 -7.982839 5.885294
-0.567900 -13.412648 -7.860554 4.674413
-0.347900 -14.771047 -8.012960 6.401756
0.274700 -14.850801 -8.031631 7.408425
-0.263700 -15.998957 -8.207004 5.610995
0.156000 -16.029108 -9.218603 5.206201
-0.000700 -17.207873 -8.222188 6.551028
0.032700 -17.028875 -8.967512 7.325979
0.032700 -17.243461 -7.334910 7.183155
0.039000 -18.553787 -8.545585 5.875466
0.028500 -18.969348 -7.712871 5.308020
0.028500 -18.477170 -9.470991 5.304632
0.048600 -19.583941 -8.757249 6.989763
0.068700 -20.390943 -9.312149 6.511288
0.068700 -19.150468 -9.368980 7.780957
-0.529500 -20.104888 -7.484372 7.545083
0.345600 -19.990978 -6.666581 6.963406
0.807600 -20.836446 -7.244850 8.644026
-0.862700 -21.239094 -8.131630 9.567544
0.447800 -20.811997 -9.045135 9.624085
0.447800 -21.654891 -7.751524 10.405842
-0.862700 -21.223919 -6.030951 8.936568
0.447800 -20.912697 -5.253132 8.372438
0.447800 -21.767784 -5.960463 9.784710
0.734100 -16.226299 -7.244488 4.475204
-0.589400 -16.823308 -7.619032 3.460114
-0.415700 -15.823432 -5.985109 4.753044
0.271900 -15.463863 -5.779836 5.674281
-0.003100 -16.163493 -4.869343 3.910929
0.085000 -17.086690 -5.149674 3.403766
-0.003600 -16.466734 -3.708821 4.872095
0.017100 -15.597978 -3.536500 5.507438
0.017100 -16.612504 -2.773903 4.331003
-0.064500 -17.645005 -3.813835 5.798475
0.035200 -17.916460 -2.805307 6.110386
0.035200 -18.431371 -4.293483 5.215666
0.695100 -17.371183 -4.501051 7.199377
-0.608600 -16.270581 -4.858365 7.585991
-0.940700 -18.415575 -4.645106 7.992822
0.425100 -18.197155 -4.995914 8.914412
0.425100 -19.150694 -3.957096 8.072451
0.597300 -15.021441 -4.580790 2.949304
-0.567900 -15.217603 -4.421303 1.689922
-0.415700 -13.770354 -4.662765 3.472292
0.271900 -13.662881 -4.937179 4.438338
-0.059700 -12.573597 -4.666336 2.558023
0.086900 -12.542235 -3.700534 2.053700
0.130300 -11.252080 -4.799430 3.371649
0.018700 -11.202184 -5.828819 3.726564
-0.320400 -10.066416 -4.525789 2.379705
0.088200 -9.132795 -4.678807 2.921042
0.088200 -10.048162 -5.269271 1.582835
0.088200 -10.155701 -3.505435 2.006870
-0.043000 -11.028446 -3.929071 4.613061
0.023600 -11.614872 -4.300480 5.453456
0.023600 -9.964867 -3.959256 4.849691
-0.066000 -11.315494 -2.426451 4.488551
0.018600 -10.842560 -1.945053 3.632578
0.018600 -12.390595 -2.246972 4.495494
0.018600 -10.949571 -1.876299 5.355456
0.597300 -12.788272 -5.704174 1.445124
-0.567900 -12.668332 -5.489645 0.218422
-0.347900 -13.108845 -7.013927 1.793912
0.274700 -12.935757 -7.261183 2.757764
-0.263700 -13.222865 -8.120502 0.853069
0.156000 -12.364676 -8.118799 0.181047
-0.000700 -13.214370 -9.492795 1.543788
0.032700 -12.897616 -10.305611 0.890263
0.032700 -12.451790 -9.371495 2.313120
0.039000 -14.572853 -9.773835 2.211966
0.028500 -14.792615 -9.041599 2.988906
0.028500 -15.388611 -9.749578 1.489434
0.048600 -14.442252 -11.154657 2.939275
0.068700 -14.497694 -11.947603 2.193445
0.068700 -13.520682 -11.206065 3.519077
-0.529500 -15.520371 -11.304932 3.908478
0.345600 -15.328786 -11.284125 4.899921
0.807600 -16.749399 -11.663968 3.544977
-0.862700 -17.081819 -11.921961 2.290285
0.447800 -16.408960 -11.863749 1.539301
0.447800 -18.063244 -11.899342 2.052805
-0.862700 -17.678233 -11.887346 4.383043
0.447800 -17.576072 -11.901603 5.387762
0.447800 -18.525530 -12.287981 4.006640
0.734100 -14.411009 -7.949210 -0.109062
-0.589400 -14.224948 -8.349157 -1.240760
-0.415700 -15.528074 -7.371065 0.328511
0.271900 -15.507435 -7.001533 1.268257
0.014300 -16.736172 -7.280171 -0.515990
0.104800 -16.722484 -8.191173 -1.114301
-0.204100 -18.043581 -7.402638 0.272260
0.079700 -18.012718 -6.893853 1.235737
0.079700 -18.864988 -6.954644 -0.286917
0.713000 -18.419590 -8.812613 0.592018
-0.593100 -18.002810 -9.770866 -0.088040
-0.919100 -19.325702 -9.009166 1.522935
0.419600 -19.572259 -9.980166 1.651292
0.419600 -19.756330 -8.260873 2.047061
0.597300 -16.551182 -6.081728 -1.451750
-0.567900 -16.847278 -6.170054 -2.628994
-0.415700 -16.017789 -4.939294 -0.999446
0.271900 -15.649917 -4.874778 -0.061044
-0.023700 -15.836698 -3.786154 -1.897445
0.088000 -16.787502 -3.547124 -2.373814
0.034200 -15.592837 -2.563563 -1.021205
0.024100 -14.880250 -2.743132 -0.216174
0.024100 -15.062866 -1.784024 -1.568519
0.001800 -16.800400 -2.038757 -0.292175
0.044000 -17.333608 -2.782388 0.300107
0.044000 -16.527120 -1.416794 0.560216
-0.273700 -18.234764 -1.277481 -1.199814
-0.053600 -17.516710 -0.322995 -2.528325
0.068400 -16.857656 0.445812 -2.124991
0.068400 -16.928453 -0.876826 -3.259990
0.068400 -18.323772 0.247301 -2.988222
0.597300 -14.725416 -4.063477 -2.850867
-0.567900 -14.610933 -3.348870 -3.852910
-0.415700 -13.752993 -4.980110 -2.608860
0.271900 -13.539356 -5.340505 -1.689848
-0.087500 -12.790900 -5.454266 -3.597192
0.096900 -12.194398 -4.576458 -3.845669
0.298500 -11.762818 -6.453086 -2.875903
-0.029700 -12.196374 -7.127636 -2.137581
-0.319200 -11.194895 -7.409414 -3.978938
0.079100 -10.393587 -8.074030 -3.655990
0.079100 -11.939721 -8.121240 -4.334810
0.079100 -10.785035 -6.829238 -4.805686
-0.319200 -10.758291 -5.555162 -2.165793
0.079100 -11.170859 -4.618259 -1.791484
0.079100 -10.246640 -5.953643 -1.289709
0.079100 -9.970949 -5.325916 -2.883872
0.597300 -13.458327 -6.004152 -4.835316
-0.567900 -13.241359 -5.541364 -5.948497
-0.415700 -14.467007 -6.888679 -4.577465
0.271900 -14.648162 -7.238087 -3.647305
-0.059700 -15.428196 -7.439915 -5.621943
0.086900 -14.815446 -7.811625 -6.443201
0.130300 -16.358633 -8.544880 -5.048039
0.018700 -16.935413 -8.028334 -4.280835
-0.320400 -17.323964 -9.117520 -6.040883
0.088200 -18.046754 -8.374820 -6.378622
0.088200 -16.754165 -9.566368 -6.854491
0.088200 -17.861883 -9.875867 -5.471978
-0.043000 -15.634837 -9.691030 -4.373565
0.023600 -15.089590 -9.157820 -3.594778
0.023600 -16.247968 -10.513141 -4.004377
-0.066000 -14.420349 -10.321205 -5.047149
0.018600 -13.719045 -9.547376 -5.359328
0.018600 -14.062609 -11.165761 -4.458221
0.018600 -14.627747 -10.643483 -6.067553
0.597300 -16.305878 -6.314250 -6.251936
-0.567900 -16.477825 -6.315150 -7.505691
-0.415700 -16.789853 -5.370037 -5.411391
0.271900 -16.632270 -5.426396 -4.415350
-0.002400 -17.642482 -4.291529 -5.905123
0.097800 -18.548339 -4.764833 -6.283938
-0.034300 -17.974437 -3.253779 -4.779092
0.029500 -18.308967 -3.731219 -3.858093
0.029500 -16.994806 -2.831942 -4.554398
0.011800 -18.884455 -2.126778 -5.092667
-0.125600 -18.390546 -1.080856 -5.920553
0.133000 -17.421447 -1.129791 -6.394753
-0.170400 -19.189197 0.121387 -6.056347
0.143000 -18.858202 0.945616 -6.670752
-0.107200 -20.411942 0.213643 -5.395956
0.129700 -20.913371 1.168965 -5.444280
-0.170400 -20.872668 -0.828041 -4.611083
0.143000 -21.854170 -0.841761 -4.160681
-0.125600 -20.142997 -2.027743 -4.468588
0.133000 -20.518577 -2.810835 -3.826636
0.597300 -16.908827 -3.485812 -7.001216
-0.567900 -17.529275 -3.367501 -8.051463
-0.347900 -15.602038 -3.216021 -6.882309
0.274700 -15.238987 -3.607159 -6.024809
-0.263700 -14.713941 -2.530081 -7.815555
0.156000 -15.119424 -1.566887 -8.125292
-0.000700 -13.443074 -2.144109 -7.016815
0.032700 -13.750546 -1.788260 -6.033485
0.032700 -12.732020 -2.966701 -6.940370
0.039000 -12.781855 -0.929750 -7.685699
0.028500 -12.546635 -1.158295 -8.725186
0.028500 -13.465827 -0.085324 -7.770707
0.048600 -11.456060 -0.648171 -6.921074
0.068700 -11.751155 -0.487557 -5.884142
0.068700 -10.883870 -1.571840 -7.007869
-0.529500 -10.777085 0.539533 -7.425610
0.345600 -9.804435 0.419007 -7.669621
0.807600 -11.036823 1.801300 -7.547646
-0.862700 -12.218658 2.216657 -7.222118
0.447800 -12.841828 1.614635 -6.703145
0.447800 -12.455553 3.198145 -7.247699
-0.862700 -10.202061 2.625351 -8.145136
0.447800 -9.392111 2.331403 -8.672098
0.447800 -10.438784 3.603523 -8.230244
0.734100 -14.523197 -3.313413 -9.066548
-0.589400 -14.426259 -2.507743 -10.052068
-0.415700 -14.522973 -4.680617 -9.089797
0.271900 -14.622433 -5.239762 -8.254593
0.014300 -14.480812 -5.413717 -10.408752
0.104800 -13.770077 -4.831719 -10.995470
-0.204100 -13.950276 -6.813545 -10.100957
0.079700 -14.583741 -7.192323 -9.298861
0.079700 -14.176623 -7.487546 -10.927155
0.713000 -12.527749 -6.968889 -9.606597
-0.593100 -11.740331 -6.017693 -9.640347
-0.919100 -12.227237 -8.181398 -9.157526
0.419600 -11.244350 -8.400143 -9.078949
0.419600 -12.932150 -8.902500 -9.214256
0.597300 -15.812397 -5.338411 -11.082968
-0.567900 -15.855030 -5.109555 -12.314033
-0.415700 -16.974080 -5.364090 -10.361533
0.271900 -16.880208 -5.464573 -9.360937
-0.087500 -18.291076 -5.267116 -10.948354
0.096900 -18.378965 -6.061847 -11.689153
0.298500 -19.336328 -5.672236 -9.865860
-0.029700 -19.315001 -5.034236 -8.982339
-0.319200 -20.714663 -5.519209 -10.384026
0.079100 -20.803864 -5.791882 -11.435595
0.079100 -21.430723 -6.121352 -9.824759
0.079100 -21.012854 -4.477207 -10.268163
-0.319200 -19.090589 -7.126117 -9.445507
0.079100 -19.023931 -7.884405 -10.225672
0.079100 -18.149605 -7.067190 -8.898542
0.079100 -19.842746 -7.304697 -8.677083
0.597300 -18.519868 -3.994010 -11.640249
-0.567900 -19.215158 -3.944939 -12.635940
-0.415700 -17.954478 -2.841340 -11.122038
0.271900 -17.571121 -2.859647 -10.187798
-0.087500 -18.062210 -1.496582 -11.701329
0.096900 -18.991064 -1.540587 -12.270013
0.298500 -18.367483 -0.479258 -10.635450
-0.029700 -18.523676 0.510294 -11.064963
-0.319200 -19.690896 -0.716113 -9.999525
0.079100 -19.780680 0.010300 -9.191824
0.079100 -20.490267 -0.534427 -10.717915
0.079100 -19.777033 -1.709054 -9.558216
-0.319200 -17.184073 -0.414764 -9.615454
0.079100 -17.229472 -1.165966 -8.826953
0.079100 -16.230679 -0.377536 -10.142477
0.079100 -17.268751 0.509901 -9.044557
0.597300 -17.102239 -1.100579 -12.770503
-0.567900 -17.268092 0.032723 -13.283239
-0.516300 -16.100426 -1.939852 -13.081446
0.293600 -15.988725 -2.749702 -12.488342
0.038100 -15.051314 -1.682614 -14.074539
0.088000 -14.614067 -0.708083 -13.857303
-0.030300 -13.850554 -2.697902 -14.149943
-0.012200 -13.487590 -2.931914 -13.149143
-0.012200 -14.192205 -3.635292 -14.588894
0.799400 -12.729827 -2.110669 -15.049693
-0.801400 -12.639648 -2.572118 -16.236897
-0.801400 -12.115358 -1.081805 -14.671044
0.536600 -15.679700 -1.413492 -15.422884
-0.581900 -16.516165 -2.156344 -15.789096
-0.415700 -15.319783 -0.314933 -16.114440
0.271900 -14.502324 0.206925 -15.832434
-0.025200 -15.980104 0.180801 -17.425914
0.069800 -15.241935 0.636792 -18.085672
0.069800 -16.387625 -0.602397 -18.065161
0.597300 -17.135680 1.207646 -17.214987
-0.567900 -17.945912 1.384380 -18.155527
-0.415700 -17.338187 1.825531 -16.052797
0.271900 -16.754727 1.465008 -15.311382
-0.003100 -18.382305 2.731435 -15.655515
0.085000 -18.969229 2.967256 -16.543212
-0.003600 -19.446413 2.062495 -14.793663
0.017100 -18.958212 1.884128 -13.835566
0.017100 -20.181314 2.844679 -14.603363
-0.064500 -20.044946 0.710503 -15.227806
0.035200 -19.322032 -0.022782 -15.585303
0.035200 -20.539507 0.406972 -14.305109
0.695100 -21.136091 0.919236 -16.293328
-0.608600 -22.330481 1.222576 -16.113749
-0.940700 -20.800343 1.034678 -17.568911
0.425100 -21.481063 1.346232 -18.246883
0.425100 -19.906255 0.645307 -17.831782
0.597300 -17.796683 3.892105 -14.835942
-0.567900 -16.976445 3.664791 -13.955153
-0.254800 -18.300895 5.172885 -15.018898
0.019200 -19.157457 5.451389 -16.157952
0.039100 -20.022671 4.799979 -16.281115
0.039100 -18.617363 5.304293 -17.093243
0.018900 -19.458721 6.935004 -16.056314
0.021300 -20.253293 7.278156 -15.393735
0.021300 -19.748701 7.410019 -16.993531
-0.007000 -18.169387 7.443183 -15.489391
0.025300 -18.265646 8.330639 -14.863886
0.025300 -17.485547 7.615235 -16.320571
-0.026600 -17.746661 6.403387 -14.457696
0.064100 -16.657895 6.434310 -14.416053
0.589600 -18.293189 6.723489 -12.980949
-0.574800 -19.160342 6.026227 -12.493275
-0.415700 -17.840874 7.809320 -12.327785
0.271900 -17.170640 8.433074 -12.754186
-0.002400 -18.689543 8.521701 -11.286477
0.097800 -19.023265 7.731855 -10.613517
-0.034300 -17.831992 9.545990 -10.610353
0.029500 -17.042113 9.066414 -10.032254
0.029500 -17.347892 10.056483 -11.442911
0.011800 -18.478479 10.595606 -9.725363
-0.125600 -19.096366 11.778334 -10.270627
0.133000 -19.241045 11.749908 -11.340520
-0.170400 -19.633476 12.798483 -9.478976
0.143000 -20.071106 13.675974 -9.931624
-0.107200 -19.533237 12.613204 -8.075278
0.129700 -20.037599 13.243017 -7.357404
-0.170400 -18.928251 11.481691 -7.518789
0.143000 -18.879343 11.373797 -6.445310
-0.125600 -18.424793 10.483877 -8.323182
0.133000 -17.912061 9.651885 -7.863521
0.597300 -19.990108 9.089662 -11.919526
-0.567900 -19.893667 9.591844 -13.045451
-0.415700 -21.097819 9.036562 -11.270374
0.271900 -21.057268 8.418237 -10.472795
-0.038900 -22.560642 9.239353 -11.697771
0.100700 -22.712445 10.127285 -12.311481
0.365400 -23.172540 8.020583 -12.392978
0.004300 -24.195189 8.283412 -12.663557
-0.243800 -22.441128 7.675394 -13.670078
0.064200 -21.502180 7.142325 -13.520698
0.064200 -23.113587 7.113104 -14.317936
0.064200 -22.146548 8.587771 -14.188628
-0.676100 -23.197079 6.919736 -11.598391
0.410200 -22.449541 6.918691 -10.996078
0.597300 -23.372543 9.391954 -10.430833
-0.567900 -22.879171 9.112609 -9.373249
-0.415700 -24.666890 9.792290 -10.562065
0.271900 -24.896637 10.342655 -11.377175
0.014300 -25.746072 9.576591 -9.620693
0.104800 -26.556180 10.155743 -10.063870
-0.204100 -26.016986 8.084744 -9.582612
0.079700 -26.142501 7.641658 -10.570553
0.079700 -25.173555 7.572271 -9.119900
0.713000 -27.319402 7.851334 -8.824806
-0.593100 -28.166409 8.732403 -8.656078
-0.919100 -27.606931 6.666288 -8.478263
0.419600 -28.403301 6.583089 -7.862662
0.419600 -27.011851 5.869727 -8.655688
0.597300 -25.581544 10.188545 -8.208977
-0.567900 -25.695335 9.439389 -7.228738
-0.415700 -25.244326 11.484784 -7.979308
0.271900 -25.104696 12.092418 -8.773904
-0.027500 -24.915554 12.054653 -6.689233
0.112300 -24.577705 11.252108 -6.033582
-0.005000 -23.697005 13.041074 -6.914508
0.033900 -22.813597 12.588449 -7.364865
0.033900 -23.944301 13.797958 -7.658867
-0.141500 -23.298467 13.775443 -5.654924
-0.163800 -23.859296 14.896806 -5.179332
0.206200 -24.721747 15.375972 -5.618628
-0.341800 -23.158405 15.187646 -3.962822
0.341200 -23.582724 15.863094 -3.343289
0.138000 -22.071909 14.407512 -3.709721
-0.260100 -21.136977 14.254084 -2.750003
0.157200 -21.122834 14.940681 -1.916465
-0.113400 -20.029151 13.429695 -2.880178
0.141700 -19.308803 13.299635 -2.086080
-0.197200 -20.086021 12.404985 -3.891150
0.144700 -19.300625 11.663678 -3.889441
-0.238700 -21.099834 12.458206 -4.849727
0.170000 -21.042819 11.717624 -5.633743
0.124300 -22.124287 13.443333 -4.754466
0.597300 -26.077518 12.674836 -5.924599
-0.567900 -26.899426 13.393205 -6.381411
-0.415700 -25.960045 12.438929 -4.613421
0.271900 -25.305279 11.734882 -4.304057
-0.001400 -26.711445 13.059453 -3.531659
0.087600 -27.042997 14.040075 -3.873053
-0.015200 -27.896974 12.099810 -3.130463
0.029500 -28.626118 12.227842 -3.930499
0.029500 -27.643256 11.040054 -3.104860
-0.001100 -28.536401 12.597900 -1.824963
-0.190600 -29.417880 13.688514 -1.802997
0.169900 -29.754697 14.166032 -2.711253
-0.234100 -29.913862 14.114313 -0.582968
0.165600 -30.713611 14.838680 -0.628708
0.322600 -29.535986 13.558942 0.614138
-0.557900 -30.101026 13.931995 1.799667
0.399200 -30.576352 14.760336 1.702103
-0.234100 -28.578429 12.521656 0.650577
0.165600 -28.251773 12.146568 1.609228
-0.190600 -28.112822 11.994910 -0.596720
0.169900 -27.529614 11.087604 -0.652056
0.597300 -25.818815 13.291527 -2.282070
-0.567900 -24.992260 12.472713 -1.874898
-0.516300 -26.132676 14.373530 -1.606629
0.293600 -26.811130 14.981634 -2.042542
0.038100 -25.698555 14.715448 -0.184407
0.088000 -25.650324 13.808631 0.418474
-0.030300 -24.257931 15.267327 -0.173599
-0.012200 -23.816786 15.112686 0.811073
-0.012200 -23.634314 14.735042 -0.891841
0.799400 -24.100754 16.782405 -0.560640
-0.801400 -24.300361 17.705421 0.293529
-0.801400 -23.679068 17.070578 -1.677048
0.536600 -26.613750 15.689876 0.610893
-0.581900 -27.430394 16.327906 -0.078538
-0.415700 -26.589479 15.756294 1.973256
0.271900 -26.024625 15.081743 2.469253
0.014300 -27.506757 16.564128 2.779661
0.104800 -28.389878 16.859974 2.213376
-0.204100 -28.038251 15.700380 4.036438
0.079700 -28.830778 16.321391 4.453988
0.079700 -28.638853 14.833948 3.759529
0.713000 -26.854075 15.298639 4.922063
-0.593100 -25.663957 15.352882 4.649361
-0.919100 -27.124140 14.943341 6.154794
0.419600 -26.311608 14.581377 6.633210
0.419600 -28.093771 14.848619 6.421135
0.597300 -26.875225 17.957818 3.253381
-0.567900 -27.261271 18.529973 4.253813
-0.415700 -25.753269 18.400327 2.594850
0.271900 -25.467677 17.797565 1.836427
-0.025200 -24.845234 19.443790 3.021661
0.069800 -24.128850 19.646580 2.225564
0.069800 -25.422568 20.361244 3.135934
0.597300 -24.020099 19.192556 4.246604
-0.567900 -23.789584 20.255256 4.902858
-0.415700 -23.815786 18.015011 4.708532
0.271900 -24.069312 17.341480 3.999885
-0.024900 -23.286978 17.522166 6.041689
0.084300 -22.519062 18.200822 6.412957
0.211700 -24.293745 17.400513 7.208929
0.035200 -24.826374 18.348916 7.279207
0.035200 -25.103645 16.694342 7.025928
-0.654600 -23.577597 17.207464 8.399577
0.427500 -23.702294 16.379486 8.869154
0.597300 -22.489873 16.245457 5.690782
-0.567900 -21.586554 16.241176 4.843280
-0.415700 -22.729874 15.145491 6.339630
0.271900 -23.567077 15.218364 6.899878
0.014300 -21.984934 13.842673 6.231588
0.104800 -21.289949 13.953810 5.399273
-0.204100 -21.176687 13.561292 7.523210
0.079700 -21.881813 13.356526 8.328799
0.079700 -20.508606 12.706880 7.414766
0.713000 -20.352440 14.761227 7.893085
-0.593100 -19.177864 14.801819 7.575537
-0.919100 -20.876902 15.690881 8.608001
0.419600 -20.215577 16.294251 9.075661
0.419600 -21.802172 15.491700 8.960550
0.597300 -22.860417 12.623435 5.914064
-0.567900 -22.522087 11.493117 6.283290
-0.415700 -24.044674 12.897349 5.313272
0.271900 -24.395405 13.840017 5.221313
-0.003100 -24.751910 11.857051 4.501694
0.085000 -24.345737 10.897932 4.822962
-0.003600 -26.218138 11.802914 4.894658
0.017100 -26.702837 12.757689 4.690777
0.017100 -26.587334 10.935372 4.347689
-0.064500 -26.428023 11.451865 6.330091
0.035200 -25.908896 10.512088 6.518306
0.035200 -26.071426 12.273280 6.951550
0.695100 -27.862298 11.384294 6.847787
-0.608600 -28.825778 11.340266 6.078281
-0.940700 -28.031900 11.171874 8.139452
0.425100 -28.962438 11.015076 8.499475
0.425100 -27.241958 11.331397 8.748255
0.597300 -24.565497 12.028271 3.009311
-0.567900 -25.001188 13.035656 2.483024
-0.415700 -23.891943 11.068057 2.362495
0.271900 -23.654070 10.201832 2.824199
-0.087500 -23.551930 11.116980 0.927582
0.096900 -24.038743 11.911881 0.362558
0.298500 -21.991996 11.168798 0.811675
-0.029700 -21.582509 10.482198 1.552614
-0.319200 -21.391308 10.901202 -0.557311
0.079100 -21.819430 11.622341 -1.253556
0.079100 -20.318150 11.065329 -0.654752
0.079100 -21.507902 9.833581 -0.743571
-0.319200 -21.482678 12.529420 1.320744
0.079100 -20.397180 12.616332 1.273390
0.079100 -21.815294 13.335093 0.666261
0.079100 -21.791139 12.779179 2.335920
0.597300 -24.069191 9.814462 0.247348
-0.567900 -23.937337 8.710414 0.748708
-0.415700 -24.567943 9.974399 -0.962860
0.271900 -24.666369 10.901104 -1.352264
0.033700 -24.711676 8.840620 -1.917897
0.082300 -24.097107 8.035153 -1.515869
-0.182500 -26.186584 8.403532 -1.867480
0.060300 -26.766170 9.273797 -2.175411
0.060300 -26.384936 7.629481 -2.608823
0.060300 -26.482085 8.032996 -0.885902
0.597300 -24.277032 9.031292 -3.301118
-0.567900 -24.585304 10.042598 -3.919002
-0.415700 -23.642971 8.037079 -3.924099
0.271900 -23.548951 7.131338 -3.487182
-0.002400 -23.307049 8.116913 -5.344014
0.097800 -24.044865 8.703129 -5.891809
-0.034300 -21.940097 8.719607 -5.529255
0.029500 -21.928508 8.996449 -6.583452
0.029500 -21.762848 9.668760 -5.023507
0.011800 -20.692180 7.935935 -5.162949
-0.125600 -20.094044 7.091509 -6.074674
0.133000 -20.508408 6.885478 -7.050507
-0.170400 -18.893306 6.463485 -5.705641
0.143000 -18.369475 5.926641 -6.482685
-0.107200 -18.292555 6.740978 -4.470518
0.129700 -17.407621 6.169499 -4.232410
-0.170400 -18.856598 7.623795 -3.623382
0.143000 -18.316406 7.823583 -2.709774
-0.125600 -20.069994 8.251718 -3.916677
0.133000 -20.538625 8.919779 -3.209230
0.597300 -23.350505 6.702389 -5.960989
-0.567900 -23.462363 5.706180 -5.229498
-0.415700 -23.244430 6.616002 -7.278214
0.271900 -22.997272 7.496321 -7.707226
-0.025200 -23.049845 5.327270 -7.890458
0.069800 -22.637189 4.617036 -7.173945
0.069800 -24.025989 4.944898 -8.188865
0.597300 -22.152809 5.369456 -9.056285
-0.567900 -21.461183 6.323419 -9.433446
-0.347900 -22.060817 4.200838 -9.731803
0.274700 -22.750883 3.506626 -9.482849
-0.263700 -21.103165 3.769269 -10.820109
0.156000 -20.409944 4.587469 -11.015291
-0.000700 -20.097910 2.688230 -10.222408
0.032700 -20.809652 1.942487 -9.868316
0.032700 -19.557633 2.418180 -11.129757
0.039000 -19.122002 3.253466 -9.196113
0.028500 -19.713194 3.693187 -8.392849
0.028500 -18.537899 2.424944 -8.795508
0.048600 -18.108060 4.331906 -9.740915
0.068700 -18.659558 5.165052 -10.176592
0.068700 -17.504273 4.773651 -8.948204
-0.529500 -17.161707 3.829751 -10.811207
0.345600 -17.443776 3.804734 -11.780702
0.807600 -16.103257 3.046767 -10.566977
-0.862700 -15.603807 2.751653 -9.391681
0.447800 -16.091959 3.141968 -8.598289
0.447800 -15.065993 1.907197 -9.258442
-0.862700 -15.480902 2.451238 -11.584570
0.447800 -15.781173 2.597358 -12.537769
0.447800 -14.688053 1.843698 -11.434949
0.734100 -21.780662 3.272639 -12.107493
-0.589400 -22.030622 2.113105 -12.211697
-0.415700 -22.060861 4.184088 -13.019100
0.271900 -21.609654 5.087665 -13.026548
-0.025200 -22.879774 3.860538 -14.239584
0.069800 -23.118855 4.799139 -14.739548
0.069800 -22.318620 3.192818 -14.893310
0.597300 -24.252510 3.216110 -13.890285
-0.567900 -24.963132 3.592447 -12.950882
-0.415700 -24.362394 2.040617 -14.575080
0.271900 -23.627222 1.813911 -15.229470
0.014300 -25.465710 1.080658 -14.470186
0.104800 -26.225634 1.646303 -13.931051
-0.204100 -25.877210 0.686028 -15.934783
0.079700 -25.987295 1.632624 -16.463873
0.079700 -25.159171 -0.033983 -16.327359
0.713000 -27.204079 0.009231 -15.945475
-0.593100 -27.397123 -0.989618 -16.659567
-0.919100 -28.209682 0.480796 -15.211978
0.419600 -29.107306 0.053877 -15.391180
0.419600 -28.145630 1.344559 -14.692461
0.597300 -25.168333 -0.219050 -13.622675
-0.567900 -26.036005 -1.093936 -13.511179
-0.347900 -24.015298 -0.346883 -12.993507
0.274700 -23.354614 0.412626 -13.075638
-0.263700 -23.614425 -1.578782 -12.357660
0.156000 -24.333377 -2.361493 -12.599669
-0.000700 -22.151505 -1.910881 -12.929478
0.032700 -21.523274 -1.056927 -12.676115
0.032700 -21.796560 -2.818522 -12.441312
0.039000 -22.118075 -2.115300 -14.505765
0.028500 -22.490849 -1.168808 -14.897292
0.028500 -21.142752 -2.425423 -14.880840
0.048600 -22.986045 -3.313338 -14.948120
0.068700 -23.960137 -3.077483 -14.519606
0.068700 -23.067737 -3.327336 -16.034968
-0.529500 -22.388397 -4.610172 -14.500019
0.345600 -21.405113 -4.615769 -14.269313
0.807600 -22.994318 -5.815010 -14.616442
-0.862700 -24.198167 -6.006765 -15.097296
0.447800 -24.483117 -5.294165 -15.753891
0.447800 -24.685996 -6.888387 -15.027538
-0.862700 -22.472777 -6.875572 -14.027020
0.447800 -21.579436 -6.835260 -13.557533
0.447800 -22.918027 -7.771733 -14.163952
0.734100 -23.599877 -1.570559 -10.785617
-0.589400 -23.448624 -2.616080 -10.217941
-0.415700 -23.609229 -0.381500 -10.222873
0.271900 -23.785801 0.439264 -10.784360
-0.025200 -23.312796 -0.186214 -8.778168
0.069800 -23.752474 -0.986388 -8.182770
0.069800 -22.261192 -0.380343 -8.567105
0.597300 -23.759733 1.113900 -8.137836
-0.567900 -23.839445 2.189109 -8.759881
-0.415700 -24.142000 1.102822 -6.847445
0.271900 -24.069346 0.211696 -6.377652
-0.002400 -24.580786 2.229942 -6.076269
0.097800 -24.109447 3.151436 -6.418015
-0.034300 -26.079756 2.356957 -6.170321
0.029500 -26.362168 2.233586 -7.215847
0.029500 -26.516624 1.457048 -5.737411
0.011800 -26.703581 3.559885 -5.594942
-0.125600 -26.376109 4.878226 -5.988183
0.133000 -25.558001 5.040537 -6.674298
-0.170400 -26.969925 5.955301 -5.371520
0.143000 -26.670940 6.974825 -5.565394
-0.107200 -27.913438 5.725097 -4.379338
0.129700 -28.312146 6.512774 -3.757242
-0.170400 -28.223664 4.512833 -3.879783
0.143000 -28.985679 4.516614 -3.114468
-0.125600 -27.680666 3.387520 -4.551993
0.133000 -28.004188 2.406206 -4.237722
0.597300 -24.203459 2.102901 -4.622385
-0.567900 -24.344408 1.002851 -4.050695
-0.415700 -23.722601 3.174153 -4.009883
0.271900 -23.673241 4.086900 -4.439484
-0.059700 -23.254291 3.258526 -2.537213
0.086900 -23.661362 2.421620 -1.969766
0.130300 -21.692640 3.157668 -2.495982
0.018700 -21.458162 2.333960 -3.170251
-0.320400 -21.019407 4.369458 -3.099631
0.088200 -21.338323 5.303330 -2.636730
0.088200 -19.967260 4.098633 -3.011735
0.088200 -21.161698 4.418024 -4.179212
-0.043000 -21.215916 2.824338 -1.064853
0.023600 -21.331612 3.639477 -0.350524
0.023600 -21.862304 2.008860 -0.740385
-0.066000 -19.856029 2.232970 -0.916481
0.018600 -19.128092 2.876243 -1.410857
0.018600 -19.569040 2.107098 0.127502
0.018600 -19.861021 1.205621 -1.280653
0.597300 -23.831047 4.453659 -1.790764
-0.567900 -24.011858 5.503486 -2.369406
-0.415700 -24.038039 4.310162 -0.446143
0.271900 -23.826662 3.392211 -0.081739
-0.087500 -24.678023 5.255398 0.466235
0.096900 -24.732552 6.285067 0.112804
0.298500 -26.154420 4.803420 0.741643
-0.029700 -26.177691 3.842993 1.256567
-0.319200 -26.853283 5.907695 1.522708
0.079100 -26.289608 6.069468 2.441513
0.079100 -26.920365 6.831777 0.948538
0.079100 -27.771942 5.506832 1.951050
-0.319200 -27.021771 4.517369 -0.534878
0.079100 -27.000173 5.485491 -1.035255
0.079100 -26.515499 3.727599 -1.089920
0.079100 -28.016915 4.192578 -0.231065
0.597300 -23.907890 5.247329 1.742409
-0.567900 -23.609678 4.191082 2.332374
-0.415700 -23.368722 6.423084 2.185953
0.271900 -23.770558 7.291603 1.863003
-0.002400 -22.758795 6.561545 3.491988
0.097800 -22.615093 5.637492 4.051974
-0.034300 -21.444115 7.207542 3.196441
0.029500 -21.660536 8.105593 2.617858
0.029500 -20.997266 7.490594 4.149496
0.011800 -20.379512 6.293742 2.508515
-0.125600 -20.373049 6.226266 1.077289
0.133000 -21.092444 6.817757 0.530473
-0.170400 -19.409317 5.479019 0.412705
0.143000 -19.470895 5.502582 -0.665277
-0.107200 -18.571689 4.538450 1.155679
0.129700 -17.893896 3.810103 0.735556
-0.170400 -18.512716 4.655686 2.591791
0.143000 -17.768365 4.100534 3.143289
-0.125600 -19.441508 5.557504 3.232100
0.133000 -19.434549 5.708989 4.301402
0.597300 -23.550770 7.492716 4.455270
-0.567900 -24.047317 8.565497 4.098235
-0.415700 -23.566456 7.189105 5.806551
0.271900 -23.088454 6.349301 6.100411
0.014300 -23.843177 8.139290 6.888022
0.104800 -23.903418 9.146878 6.476638
-0.204100 -25.181127 7.700243 7.505126
0.079700 -25.959529 7.751437 6.743826
0.079700 -24.994829 6.707164 7.914023
0.713000 -25.603895 8.748629 8.604458
-0.593100 -25.021932 9.770995 8.857747
-0.919100 -26.555310 8.336921 9.417416
0.419600 -26.834265 9.092421 10.026928
0.419600 -26.984321 7.425784 9.340773
0.597300 -22.679456 8.151396 7.936444
-0.567900 -22.654309 7.302613 8.867023
-0.415700 -21.945394 9.243192 7.954077
0.271900 -22.203655 9.885978 7.219077
0.014300 -21.026342 9.632250 9.078946
0.104800 -21.018531 8.778262 9.756247
-0.204100 -19.631491 9.785931 8.532809
0.079700 -19.417181 8.956488 7.858865
0.079700 -19.627412 10.701100 7.940739
0.713000 -18.484300 9.772815 9.540599
-0.593100 -18.478948 9.123902 10.586520
-0.919100 -17.339208 10.408994 9.249356
0.419600 -16.585716 10.393318 9.921743
0.419600 -17.451066 11.177887 8.604073
0.597300 -21.550575 10.849448 9.961361
-0.567900 -20.720243 11.431333 10.690128
-0.516300 -22.795693 11.226940 9.844777
0.293600 -23.408996 10.755452 9.195425
0.038100 -23.384889 12.286604 10.671412
0.088000 -22.619471 13.057917 10.756916
-0.030300 -24.664454 12.880182 10.008112
-0.012200 -25.037878 12.071083 9.380407
-0.012200 -25.376601 13.086269 10.807158
0.799400 -24.448337 14.129373 9.181599
-0.801400 -23.637408 14.894650 9.641946
-0.801400 -25.053586 14.358173 8.071753
0.536600 -23.761633 11.719920 12.066496
-0.581900 -23.808653 10.511207 12.322716
-0.516300 -23.855613 12.579418 13.046955
0.293600 -23.645148 13.541653 12.823530
0.038100 -24.422217 12.289267 14.373626
0.088000 -23.740044 11.596652 14.866596
-0.030300 -24.391759 13.623232 15.197406
-0.012200 -23.394512 14.051541 15.298176
-0.012200 -25.069671 14.302389 14.680412
0.799400 -24.858785 13.421916 16.607771
-0.801400 -24.255650 12.555728 17.348039
-0.801400 -25.840893 14.140308 16.961811
0.536600 -25.821465 11.811237 14.346221
-0.581900 -26.385932 11.209731 15.299619
-0.415700 -26.558971 12.136740 13.265797
0.271900 -26.019354 12.521603 12.503699
-0.027500 -27.932720 11.856585 13.032929
0.112300 -28.248164 11.367919 13.954779
-0.005000 -28.671337 13.216943 12.886854
0.033900 -29.727573 12.949110 12.859732
0.033900 -28.581787 13.815115 13.793649
-0.141500 -28.190839 13.993794 11.764584
-0.163800 -28.375085 13.704834 10.407437
0.206200 -28.807841 12.778747 10.058894
-0.341800 -27.613941 14.581379 9.719759
0.341200 -27.428750 14.666866 8.730571
0.138000 -27.064700 15.621580 10.478499
-0.260100 -26.376059 16.820413 10.164600
0.157200 -26.155010 17.050656 9.132840
-0.113400 -26.098829 17.719134 11.210577
0.141700 -25.521389 18.624254 11.093452
-0.197200 -26.468423 17.413375 12.522958
0.144700 -26.160920 18.090801 13.305859
-0.238700 -27.043474 16.090541 12.849031
0.170000 -27.383906 15.786870 13.827953
0.124300 -27.516471 15.284115 11.811436
0.597300 -28.204124 10.793001 11.944143
-0.567900 -27.504359 10.567822 10.944048
-0.415700 -29.359132 10.150112 12.079560
0.271900 -30.020612 10.322542 12.823075
-0.024900 -29.808682 8.982187 11.283790
0.084300 -29.009489 8.247526 11.185428
0.211700 -30.960865 8.192798 11.983839
0.035200 -31.764191 8.860846 12.294447
0.035200 -31.348814 7.351457 11.409609
-0.654600 -30.380694 7.769964 13.217196
0.427500 -31.063649 7.321258 13.721016
0.597300 -30.168401 9.351096 9.788699
-0.567900 -30.633709 10.448519 9.552930
-0.415700 -30.063886 8.331544 8.915266
0.271900 -29.766148 7.425832 9.248648
-0.002400 -30.489650 8.384497 7.534029
0.097800 -30.784874 9.419135 7.359434
-0.034300 -29.301738 7.947558 6.635653
0.029500 -28.421044 8.549352 6.859981
0.029500 -29.077672 6.934606 6.970062
0.011800 -29.403528 7.954915 5.072329
-0.125600 -30.279251 7.127296 4.358959
0.133000 -30.743552 6.297709 4.871416
-0.170400 -30.362389 7.232113 2.951319
0.143000 -31.098729 6.636978 2.431682
-0.107200 -29.637127 8.215574 2.236923
0.129700 -29.901398 8.405917 1.207199
-0.170400 -28.701647 8.962700 2.963117
0.143000 -27.972126 9.613045 2.503501
-0.125600 -28.498656 8.770259 4.314210
0.133000 -27.737904 9.260474 4.903569
0.597300 -31.701369 7.463033 7.288249
-0.567900 -31.758027 6.266436 7.817526
-0.415700 -32.622040 7.969569 6.471642
0.271900 -32.534752 8.903035 6.095974
-0.024900 -33.746812 7.252140 6.038213
0.084300 -33.452558 6.278188 5.647153
0.211700 -34.913278 7.047690 7.060224
0.035200 -35.322144 7.979958 7.449838
0.035200 -35.777729 6.631183 6.543160
-0.654600 -34.677350 6.103114 8.092150
0.427500 -34.437137 5.248412 7.726934
0.597300 -34.336676 7.971402 4.859349
-0.567900 -35.033345 8.949161 4.991945
-0.415700 -34.063167 7.517531 3.615155
0.271900 -33.428476 6.733424 3.565769
-0.051800 -34.478021 8.196321 2.377766
0.092200 -35.466990 8.632281 2.519120
-0.110200 -33.368017 9.142702 2.025316
0.045700 -32.757485 9.321362 2.910432
0.045700 -32.833593 8.606449 1.241142
0.353100 -33.788637 10.492285 1.398886
-0.036100 -34.410631 10.181742 0.559374
-0.412100 -34.478382 11.501602 2.355110
0.100000 -35.317728 10.991804 2.828081
0.100000 -33.775633 11.806200 3.130653
0.100000 -34.806826 12.407696 1.845982
-0.412100 -32.590385 11.156794 0.795931
0.100000 -31.951726 10.478543 0.230070
0.100000 -32.935512 11.968931 0.156069
0.100000 -31.845856 11.463829 1.530449
0.597300 -34.731269 7.138358 1.276904
-0.567900 -34.165967 6.052467 1.204398
-0.415700 -35.697698 7.341347 0.412156
0.271900 -36.316085 8.131146 0.530118
-0.038900 -35.771829 6.708204 -0.936527
0.100700 -35.415943 5.679056 -0.888605
0.365400 -37.219637 6.715164 -1.494989
0.004300 -37.574291 7.700485 -1.797422
-0.243800 -37.456764 5.717925 -2.660600
0.064200 -38.516138 5.552447 -2.856665
0.064200 -36.948583 6.118120 -3.537919
0.064200 -36.882268 4.817031 -2.445097
-0.676100 -38.160803 6.325875 -0.520547
0.410200 -38.723289 7.089542 -0.372149
0.597300 -34.844178 7.462954 -1.964754
-0.567900 -35.027744 8.671316 -2.329387
-0.415700 -33.858674 6.717927 -2.463832
0.271900 -33.787732 5.784526 -2.084586
-0.051800 -32.792839 7.141579 -3.358415
0.092200 -32.714045 8.206855 -3.575377
-0.110200 -31.435825 6.697162 -2.783534
0.045700 -31.295728 5.620618 -2.685969
0.045700 -30.636042 6.822863 -3.513359
0.353100 -31.021662 7.296748 -1.443111
-0.036100 -31.834170 7.243355 -0.718485
-0.412100 -29.774000 6.590154 -0.924548
0.100000 -29.973448 5.519113 -0.958874
0.100000 -28.883391 6.711637 -1.541120
0.100000 -29.415466 6.778152 0.087490
-0.412100 -30.683230 8.789324 -1.718527
0.100000 -31.629914 9.321213 -1.813241
0.100000 -30.113162 9.342365 -0.972016
0.100000 -30.139856 8.843622 -2.661872
0.597300 -33.062591 6.582790 -4.791768
-0.567900 -33.675213 5.569637 -4.895029
-0.415700 -32.576228 7.206221 -5.828841
0.271900 -31.807309 7.778958 -5.511297
-0.003100 -32.523752 6.747676 -7.192486
0.085000 -33.346870 6.053101 -7.360260
-0.003600 -32.450938 7.943875 -8.125147
0.017100 -33.391919 8.490104 -8.059688
0.017100 -31.653756 8.632030 -7.843990
-0.064500 -32.247563 7.603663 -9.630983
0.035200 -32.396022 8.476003 -10.267445
0.035200 -31.293915 7.085909 -9.733856
0.695100 -33.315908 6.574543 -10.115943
-0.608600 -33.065548 5.386108 -10.263338
-0.940700 -34.466937 7.026377 -10.448133
0.425100 -35.026230 6.339922 -10.934011
0.425100 -34.617235 8.024208 -10.404997
0.597300 -31.217259 5.931156 -7.345286
-0.567900 -30.117120 6.351622 -6.956866
-0.415700 -31.303091 4.618465 -7.769448
0.271900 -32.145016 4.215930 -8.155764
-0.038900 -30.128320 3.760632 -7.667903
0.100700 -29.260187 4.285163 -7.268766
0.365400 -30.376528 2.580066 -6.797964
0.004300 -29.467362 2.123982 -6.406158
-0.243800 -31.256860 2.834947 -5.543372
0.064200 -30.921087 3.731299 -5.021922
0.064200 -32.265240 3.065606 -5.886979
0.064200 -31.374447 1.940426 -4.931731
-0.676100 -31.000628 1.472671 -7.520925
0.410200 -31.880041 1.779377 -7.753661
0.597300 -29.597365 3.416559 -9.111178
-0.567900 -28.451066 2.851813 -9.180583
-0.415700 -30.261654 3.860740 -10.215589
0.271900 -31.057627 4.455857 -10.035700
-0.025200 -29.816119 3.654333 -11.540783
0.069800 -30.646399 3.893733 -12.205185
0.069800 -29.024968 4.376953 -11.740761
0.597300 -29.486067 2.160792 -11.915932
-0.567900 -28.672063 1.924147 -12.779254
-0.415700 -30.120582 1.138071 -11.308671
0.271900 -30.875900 1.283193 -10.654043
-0.051800 -29.792355 -0.271982 -11.464527
0.092200 -28.965101 -0.430820 -12.156281
-0.110200 -29.405303 -0.758570 -10.068874
0.045700 -30.130279 -0.270239 -9.417692
0.045700 -29.690145 -1.806519 -9.975254
0.353100 -28.000813 -0.563119 -9.480190
-0.036100 -27.650170 0.419165 -9.796836
-0.412100 -28.082436 -0.573227 -7.936312
0.100000 -28.553562 -1.506064 -7.626569
0.100000 -27.087803 -0.614582 -7.492352
0.100000 -28.719456 0.285012 -7.722443
-0.412100 -26.955105 -1.556597 -9.988126
0.100000 -27.286809 -2.579983 -9.812751
0.100000 -26.751387 -1.509886 -11.057903
0.100000 -25.994109 -1.363438 -9.511389
0.597300 -31.033280 -0.997711 -11.921767
-0.567900 -32.137272 -0.491375 -11.747096
-0.254800 -31.021835 -2.287680 -12.387551
0.019200 -29.771145 -2.940967 -12.900026
0.039100 -29.031679 -2.952039 -12.099295
0.039100 -29.429615 -2.288513 -13.703620
0.018900 -30.232359 -4.316680 -13.433176
0.021300 -30.181913 -4.990138 -12.577602
0.021300 -29.603387 -4.662620 -14.253435
-0.007000 -31.692391 -4.157153 -13.831917
0.025300 -32.338759 -5.034144 -13.797160
0.025300 -31.769921 -3.753285 -14.841361
-0.026600 -32.182284 -3.059911 -12.843918
0.064100 -32.918619 -2.399501 -13.301924
0.589600 -33.046007 -3.670101 -11.713775
-0.574800 -32.657247 -3.991958 -10.631901
-0.415700 -34.316245 -3.894584 -12.096591
0.271900 -34.606216 -3.890745 -13.064060
0.033700 -35.338041 -4.150547 -11.134716
0.082300 -35.360050 -3.391093 -10.353149
-0.182500 -36.759070 -4.040474 -11.776479
0.060300 -37.037326 -4.901846 -12.383689
0.060300 -37.548737 -3.811033 -11.061022
0.060300 -36.630626 -3.132082 -12.365061
0.597300 -35.082213 -5.452270 -10.410466
-0.567900 -34.883951 -6.515328 -11.054847
-0.415700 -35.320272 -5.462574 -9.118254
0.271900 -35.569812 -4.596667 -8.662143
-0.025200 -35.052418 -6.645064 -8.315468
0.069800 -35.872476 -7.362454 -8.346392
0.069800 -34.126770 -7.042532 -8.731748
0.597300 -34.818500 -6.399313 -6.791655
-0.567900 -34.726306 -5.237747 -6.344957
-0.415700 -34.575015 -7.506483 -6.032728
0.271900 -34.459008 -8.410417 -6.468092
-0.038900 -33.877226 -7.459259 -4.777096
0.100700 -34.133943 -6.552114 -4.230022
0.365400 -34.235841 -8.714088 -3.812170
0.004300 -33.808195 -9.574813 -4.326352
-0.243800 -33.880279 -8.485873 -2.321959
0.064200 -34.457072 -9.155921 -1.684417
0.064200 -32.825637 -8.727407 -2.189676
0.064200 -34.107199 -7.447043 -2.082280
-0.676100 -35.641304 -8.817796 -3.875703
0.410200 -35.844050 -9.466045 -3.197273
0.597300 -32.344455 -7.396039 -4.859729
-0.567900 -31.819387 -8.160007 -5.660797
-0.415700 -31.671026 -6.691078 -3.932908
0.271900 -32.194184 -6.049561 -3.354240
-0.001400 -30.263151 -6.686701 -3.706337
0.087600 -29.815773 -7.479853 -4.305392
-0.015200 -29.516418 -5.391253 -4.178311
0.029500 -29.962214 -4.615027 -3.556351
0.029500 -28.450723 -5.470093 -3.963435
-0.001100 -29.647253 -5.157170 -5.581083
-0.190600 -30.900085 -4.732283 -6.024566
0.169900 -31.701675 -4.589282 -5.315052
-0.234100 -31.060791 -4.570544 -7.395237
0.165600 -32.067995 -4.565756 -7.784995
0.322600 -29.971114 -4.522267 -8.293852
-0.557900 -30.166554 -4.492241 -9.693251
0.399200 -30.991552 -4.153945 -10.048965
-0.234100 -28.668137 -4.872782 -7.802817
0.165600 -27.789944 -5.014267 -8.415318
-0.190600 -28.543335 -5.174713 -6.416950
0.169900 -27.558692 -5.437297 -6.059261
0.597300 -29.907391 -6.840266 -2.182893
-0.567900 -30.731826 -6.538074 -1.335483
-0.415700 -28.725683 -7.293240 -1.911400
0.271900 -28.073220 -7.402840 -2.674541
0.021300 -28.100439 -7.666847 -0.674832
0.112400 -28.754274 -7.648302 0.197100
-0.123100 -27.506132 -9.099807 -0.867196
0.111200 -26.762662 -9.003611 -1.658454
0.111200 -27.037853 -9.398821 0.070570
-0.311900 -28.804703 -10.234561 -1.415716
0.193300 -29.038446 -9.743345 -2.635948
0.597300 -26.991917 -6.689215 -0.394687
-0.567900 -26.166060 -6.442848 -1.261876
-0.516300 -26.853557 -6.142798 0.834944
0.293600 -27.470129 -6.489817 1.555716
0.038100 -25.919646 -5.110860 1.184541
0.088000 -25.793033 -4.390950 0.375962
-0.030300 -26.365815 -4.372886 2.468735
-0.012200 -27.234551 -3.776943 2.189008
-0.012200 -26.665992 -5.168706 3.150399
0.799400 -25.347361 -3.437455 3.096038
-0.801400 -24.552857 -2.877300 2.338507
-0.801400 -25.303128 -3.350343 4.335519
0.536600 -24.538779 -5.741250 1.470265
-0.581900 -24.404107 -6.555888 2.411839
-0.415700 -23.571490 -5.507147 0.597970
0.271900 -23.851756 -4.975109 -0.213505
-0.087500 -22.243497 -6.110197 0.637295
0.096900 -22.543130 -7.151406 0.756551
0.298500 -21.521143 -6.156467 -0.728611
-0.029700 -20.808861 -6.981374 -0.745349
-0.319200 -22.376244 -6.491694 -1.936708
0.079100 -22.442566 -7.576484 -2.020031
0.079100 -23.407325 -6.162765 -1.807174
0.079100 -21.836848 -6.172989 -2.828659
-0.319200 -20.769108 -4.800898 -1.006864
0.079100 -21.352041 -3.938882 -1.331222
0.079100 -20.161170 -4.561085 -0.134517
0.079100 -20.025864 -4.930535 -1.793553
0.597300 -21.470490 -5.735488 1.957625
-0.567900 -20.541804 -6.455539 2.288551
-0.415700 -21.947823 -4.657971 2.679520
0.271900 -22.666171 -4.103152 2.236525
-0.059700 -21.291344 -4.104564 3.929560
0.086900 -20.244212 -4.273368 3.678322
0.130300 -21.568721 -2.602561 4.036832
0.018700 -22.611350 -2.420416 4.297300
-0.320400 -20.748060 -2.005874 5.175913
0.088200 -20.882659 -0.924297 5.188667
0.088200 -21.058177 -2.358897 6.159428
0.088200 -19.748703 -2.400999 4.993520
-0.043000 -21.481888 -1.856249 2.666854
0.023600 -22.268814 -2.147772 1.971259
0.023600 -21.535564 -0.782808 2.848380
-0.066000 -20.077220 -2.003677 1.998380
0.018600 -20.042927 -1.431705 1.071143
0.018600 -19.255396 -1.642130 2.616440
0.018600 -19.891940 -3.027619 1.673866
0.597300 -21.607754 -4.898252 5.148912
-0.567900 -20.742691 -5.222854 5.968856
-0.415700 -22.949208 -5.120433 5.329461
0.271900 -23.586816 -4.541938 4.801344
-0.024900 -23.525009 -5.859165 6.440875
0.084300 -23.054486 -5.492606 7.353196
0.211700 -24.989067 -5.430381 6.711917
0.035200 -25.290566 -5.936531 7.628984
0.035200 -25.099362 -4.362797 6.902207
-0.654600 -25.901622 -5.655509 5.615485
0.427500 -25.641317 -5.048994 4.918361
0.597300 -23.498703 -7.407382 6.427824
-0.567900 -23.999453 -8.010517 7.388492
-0.415700 -23.202182 -8.052854 5.290766
0.271900 -23.094040 -7.541990 4.426229
-0.025200 -22.999202 -9.497166 5.205558
0.069800 -22.230779 -9.780024 5.925001
0.069800 -23.860268 -10.040961 5.594092
0.597300 -22.705476 -9.979700 3.768942
-0.567900 -22.288014 -9.198048 2.913884
-0.516300 -23.137590 -11.184799 3.400614
0.293600 -23.827488 -11.448885 4.089386
0.038100 -22.955844 -11.851767 2.161542
0.088000 -22.715304 -11.183185 1.334956
-0.030300 -21.902107 -12.978237 2.327023
-0.012200 -22.138644 -13.774757 3.032504
-0.012200 -21.755835 -13.410989 1.337363
0.799400 -20.576392 -12.389939 2.741400
-0.801400 -20.257161 -12.617818 3.934992
-0.801400 -19.927881 -11.801502 1.858317
0.536600 -24.298561 -12.374165 1.655582
-0.581900 -25.229750 -12.628983 2.412797
-0.347900 -24.562571 -12.603552 0.385933
0.274700 -23.796438 -12.372923 -0.230469
-0.240000 -25.710073 -13.363597 -0.182873
0.142600 -26.591555 -13.125635 0.412507
-0.009400 -26.066277 -13.021617 -1.657459
0.036200 -26.169293 -11.936661 -1.676438
0.036200 -25.231096 -13.122334 -2.350588
0.018700 -27.319286 -13.684132 -2.298090
0.010300 -27.160873 -14.716272 -2.610645
0.010300 -28.188934 -13.599593 -1.646416
-0.047900 -27.592106 -13.021852 -3.620631
0.062100 -28.651413 -13.170720 -3.829940
0.062100 -27.438245 -11.948538 -3.509190
-0.014300 -26.671321 -13.459078 -4.704077
0.113500 -26.660153 -12.601238 -5.376451
0.113500 -25.680645 -13.624820 -4.280767
-0.385400 -26.995532 -14.795530 -5.283545
0.340000 -27.771126 -14.670465 -5.918307
0.340000 -26.224416 -15.216158 -5.782102
0.340000 -27.364504 -15.409433 -4.571450
0.734100 -25.498810 -14.893401 -0.028904
-0.589400 -24.376048 -15.323370 -0.253842
-0.415700 -26.591680 -15.591006 0.233589
0.271900 -27.495823 -15.140879 0.236130
-0.059700 -26.462299 -17.097111 0.282395
0.086900 -25.652537 -17.407540 -0.377917
0.130300 -26.237727 -17.651329 1.718884
0.018700 -26.320354 -18.738174 1.725507
-0.320400 -24.892613 -17.216306 2.223019
0.088200 -24.560085 -17.667702 3.157778
0.088200 -24.219972 -17.531589 1.425367
0.088200 -24.884614 -16.129085 2.300363
-0.043000 -27.286527 -17.117738 2.745526
0.023600 -27.215301 -16.049044 2.947830
0.023600 -28.257452 -17.284339 2.279002
-0.066000 -27.288443 -17.774816 4.128167
0.018600 -28.037840 -17.429445 4.840360
0.018600 -27.253689 -18.854456 3.982311
0.018600 -26.398484 -17.485516 4.687094
0.597300 -27.642226 -17.774791 -0.439193
-0.567900 -28.259344 -17.133104 -1.279864
-0.415700 -28.026158 -19.031511 -0.048321
0.271900 -27.310820 -19.551638 0.439393
0.014300 -29.167284 -19.674241 -0.562768
0.104800 -29.022298 -19.569935 -1.638036
-0.204100 -29.121359 -21.187330 -0.062758
0.079700 -28.110644 -21.588752 -0.136342
0.079700 -29.407169 -21.365668 0.973872
0.713000 -30.166141 -21.984498 -0.830368
-0.593100 -31.098350 -21.367554 -1.316234
-0.919100 -30.003775 -23.272680 -1.036274
0.419600 -30.646326 -23.808470 -1.602108
0.419600 -29.157700 -23.732641 -0.731828
0.597300 -30.421487 -18.862317 -0.151981
-0.567900 -30.843991 -18.833123 1.016313
-0.415700 -31.146015 -18.347055 -1.112730
0.271900 -30.874998 -18.541114 -2.066141
-0.025200 -32.409536 -17.625331 -0.891508
0.069800 -32.812235 -17.230943 -1.824451
0.069800 -33.078496 -18.337684 -0.408649
0.597300 -32.551721 -16.551379 0.210978
-0.567900 -33.686710 -16.243998 0.518884
-0.415700 -31.463477 -16.002665 0.694204
0.271900 -30.558464 -16.288480 0.348735
0.014300 -31.429486 -14.921697 1.640484
0.104800 -32.272729 -14.248148 1.487634
-0.204100 -31.569649 -15.629761 3.063706
0.079700 -32.439275 -16.286054 3.097400
0.079700 -30.660432 -16.221439 3.170194
0.713000 -31.743378 -14.504089 4.233876
-0.593100 -31.996915 -13.314812 3.983890
-0.919100 -31.445966 -14.833494 5.496346
0.419600 -31.428430 -14.093478 6.183486
0.419600 -31.489494 -15.800893 5.783299
0.597300 -30.076056 -14.174781 1.467653
-0.567900 -29.059751 -14.685501 0.861155
-0.415700 -29.799642 -13.114135 2.235050
0.271900 -30.549561 -12.747396 2.803586
0.021300 -28.482355 -12.575619 2.573771
0.112400 -27.734292 -13.344399 2.380164
-0.123100 -28.141723 -11.338870 1.866030
0.111200 -27.113395 -11.051060 2.084676
0.111200 -28.136799 -11.572332 0.801334
-0.311900 -29.341457 -10.008814 2.230977
0.193300 -28.472146 -8.996998 2.304563
0.597300 -28.321094 -12.456149 4.054270
-0.567900 -29.295350 -12.257364 4.786428
-0.415700 -27.080974 -12.634484 4.515463
0.271900 -26.398346 -12.735691 3.777984
-0.038900 -26.739427 -12.567356 5.997989
0.100700 -27.558326 -13.081591 6.501047
0.365400 -25.436327 -13.285391 6.161932
0.004300 -25.253433 -13.254631 7.236036
-0.243800 -25.417857 -14.787599 5.780983
0.064200 -25.566019 -15.053075 4.734239
0.064200 -24.441114 -15.207040 6.022135
0.064200 -26.108020 -15.462689 6.286979
-0.676100 -24.389512 -12.534915 5.478002
0.410200 -23.571403 -13.031929 5.550614
0.597300 -26.570077 -11.170241 6.602376
-0.567900 -26.240833 -11.046813 7.774639
-0.415700 -26.741193 -10.172735 5.740393
0.271900 -26.983132 -10.393721 4.785028
-0.025200 -26.941550 -8.705667 6.020563
0.069800 -26.711434 -8.565813 7.076773
0.069800 -26.232259 -8.144305 5.412385
0.597300 -28.375198 -8.164846 5.615309
-0.567900 -29.296449 -8.963563 5.719418
-0.415700 -28.535225 -6.886955 5.321364
0.271900 -27.704006 -6.317567 5.250832
-0.059700 -29.815300 -6.246052 4.988358
0.086900 -30.528058 -6.839004 5.561499
0.130300 -29.917349 -4.801912 5.546335
0.018700 -30.984295 -4.586251 5.603056
-0.320400 -29.365686 -4.678602 7.035836
0.088200 -29.723119 -5.451707 7.716022
0.088200 -28.278643 -4.736752 7.091089
0.088200 -29.582696 -3.666832 7.378364
-0.043000 -29.365856 -3.711358 4.679166
0.023600 -28.344206 -4.002381 4.434982
0.023600 -29.836296 -3.799507 3.699870
-0.066000 -29.354783 -2.298562 5.213577
0.018600 -30.320770 -2.132758 5.690534
0.018600 -28.572955 -2.099516 5.946535
0.018600 -29.134629 -1.617608 4.391425
0.597300 -30.183241 -6.438431 3.507482
-0.567900 -29.309748 -6.366570 2.689074
-0.347900 -31.413240 -6.509362 3.123298
0.274700 -32.157991 -6.409344 3.798162
-0.240000 -31.872613 -6.362960 1.713385
0.142600 -30.967802 -6.346234 1.105810
-0.009400 -32.906257 -7.498098 1.335537
0.036200 -33.786740 -7.397525 1.970156
0.036200 -33.159529 -7.314915 0.291318
0.018700 -32.406602 -8.942891 1.506194
0.010300 -31.595396 -9.067481 0.788893
0.010300 -32.058328 -9.007533 2.537030
-0.047900 -33.382829 -10.125978 1.367674
0.062100 -33.993967 -9.963564 0.479847
0.062100 -32.746742 -10.997480 1.212849
-0.014300 -34.329903 -10.133651 2.552524
0.113500 -33.847262 -10.130531 3.529841
0.113500 -34.779786 -9.146629 2.445262
-0.385400 -35.436913 -11.058946 2.549638
0.340000 -36.014571 -11.017849 1.722159
0.340000 -35.131924 -12.001101 2.748219
0.340000 -35.977265 -10.799130 3.362422
0.734100 -32.479870 -4.951953 1.447561
-0.589400 -33.158643 -4.469699 2.344407
-0.415700 -32.324781 -4.522928 0.227915
0.271900 -31.776763 -5.056361 -0.431804
-0.059700 -33.053331 -3.325447 -0.329092
0.086900 -33.972278 -3.156842 0.232334
0.130300 -32.253752 -2.029776 -0.119926
0.018700 -32.861775 -1.333966 -0.698077
-0.320400 -32.365589 -1.586259 1.326974
0.088200 -31.951461 -2.281208 2.057483
0.088200 -31.906841 -0.603015 1.431261
0.088200 -33.397150 -1.489013 1.665412
-0.043000 -30.839030 -2.188293 -0.699858
0.023600 -30.796394 -3.010580 -1.414089
0.023600 -30.746254 -1.189175 -1.125597
-0.066000 -29.752388 -2.471712 0.319682
0.018600 -29.826020 -1.916835 1.254981
0.018600 -29.678851 -3.517954 0.616467
0.018600 -28.745108 -2.257793 -0.037725
0.597300 -33.471748 -3.691547 -1.728809
-0.567900 -32.958544 -4.530535 -2.434493
-0.415700 -34.518350 -2.992890 -2.130191
0.271900 -34.879652 -2.266560 -1.528522
-0.001400 -35.458634 -3.488014 -3.086123
0.087600 -35.136863 -4.335416 -3.691487
-0.015200 -36.776932 -3.902311 -2.438068
0.029500 -37.256671 -3.077826 -1.910633
0.029500 -37.336669 -4.153398 -3.339039
-0.001100 -36.661026 -5.079213 -1.469114
-0.190600 -36.646397 -4.909559 -0.091363
0.169900 -36.671916 -3.889052 0.261244
-0.234100 -36.639692 -6.026657 0.781587
0.165600 -36.688403 -5.857232 1.847102
0.322600 -36.558531 -7.363657 0.292999
-0.557900 -36.490596 -8.466932 1.107793
0.399200 -36.713425 -8.188196 1.999001
-0.234100 -36.904705 -7.490881 -1.082585
0.165600 -36.901653 -8.515086 -1.425202
-0.190600 -36.849038 -6.372955 -1.935101
0.169900 -36.886943 -6.464545 -3.010540
0.597300 -35.601776 -2.375737 -4.148093
-0.567900 -36.234445 -1.308923 -3.905012
-0.415700 -35.065203 -2.603730 -5.339713
0.271900 -34.779690 -3.563495 -5.471769
-0.087500 -35.051117 -1.699250 -6.475104
0.096900 -35.187941 -0.678529 -6.118027
0.298500 -33.723869 -1.956819 -7.211033
-0.029700 -33.714317 -2.973841 -7.603048
-0.319200 -33.624955 -1.045661 -8.480993
0.079100 -33.925252 -0.023604 -8.250088
0.079100 -32.590304 -0.960381 -8.813144
0.079100 -34.308262 -1.465887 -9.218962
-0.319200 -32.478119 -1.577678 -6.342081
0.079100 -31.535738 -1.787676 -6.847978
0.079100 -32.478883 -0.495718 -6.209954
0.079100 -32.469411 -2.097266 -5.383932
0.597300 -36.197150 -1.942234 -7.366020
-0.567900 -36.494225 -3.089875 -7.572524
-0.415700 -36.685281 -0.855158 -8.036394
0.271900 -36.485022 0.056847 -7.651370
-0.024900 -37.844090 -0.870287 -8.965976
0.084300 -38.365050 -1.797248 -8.726307
0.211700 -38.723477 0.327093 -8.644153
0.035200 -39.689404 0.195989 -9.131897
0.035200 -38.878191 0.437392 -7.570847
-0.654600 -38.157365 1.583096 -9.025869
0.427500 -38.801291 2.259587 -8.803775
0.597300 -37.455223 -0.846107 -10.453565
-0.567900 -36.287383 -0.904062 -10.856524
-0.516300 -38.441737 -0.571802 -11.358318
0.293600 -39.392082 -0.475890 -11.030063
0.038100 -38.210343 -0.343711 -12.756287
0.088000 -37.393086 -1.020804 -13.004785
-0.030300 -39.331612 -1.115951 -13.527065
-0.012200 -39.357540 -2.161200 -13.219045
-0.012200 -40.289670 -0.598102 -13.481524
0.799400 -38.870996 -1.142311 -14.937268
-0.801400 -37.792887 -1.724876 -15.279736
-0.801400 -39.633772 -0.646271 -15.862096
0.536600 -37.860297 1.069129 -13.181354
-0.581900 -37.213825 1.320278 -14.155391
-0.516300 -38.193907 2.000543 -12.238267
0.293600 -38.677401 1.660841 -11.419158
0.038100 -37.568730 3.323837 -12.198660
0.088000 -37.386628 3.477643 -13.262276
-0.030300 -38.648426 4.313172 -11.775512
-0.012200 -39.505838 4.114874 -12.418649
-0.012200 -38.947748 4.141783 -10.741524
0.799400 -38.260341 5.747907 -12.079553
-0.801400 -38.560026 6.518242 -11.128659
-0.801400 -37.759944 6.133173 -13.176238
0.536600 -36.306699 3.446186 -11.324579
-0.581900 -35.780010 4.511450 -11.047650
-0.415700 -35.774148 2.275210 -11.021015
0.271900 -36.248203 1.422016 -11.280697
-0.025200 -34.510068 2.166055 -10.251922
0.069800 -34.431716 1.089379 -10.101120
0.069800 -33.703040 2.542393 -10.880550
0.597300 -34.451136 2.729537 -8.879090
-0.567900 -33.327659 2.720635 -8.325755
-0.347900 -35.557743 3.260201 -8.310733
0.274700 -36.366039 3.298543 -8.915134
-0.240000 -35.534040 3.923675 -6.964510
0.142600 -34.613752 4.481086 -6.789979
-0.009400 -36.681709 4.998635 -6.911686
0.036200 -37.640561 4.493503 -7.028059
0.036200 -36.533326 5.469751 -5.940022
0.018700 -36.510005 6.044934 -8.023224
0.010300 -35.588896 6.600825 -7.848163
0.010300 -36.438221 5.611231 -9.020649
-0.047900 -37.642542 7.045031 -7.995795
0.062100 -38.612971 6.655160 -8.302985
0.062100 -37.682405 7.504829 -7.008317
-0.014300 -37.322448 8.211922 -8.949658
0.113500 -36.446910 8.692752 -8.513376
0.113500 -37.104826 7.857192 -9.957082
-0.385400 -38.414427 9.210005 -9.123193
0.340000 -39.171257 8.835620 -9.677413
0.340000 -38.878436 9.518427 -8.280774
0.340000 -38.124688 10.051496 -9.600734
0.734100 -35.670717 2.899866 -5.804253
-0.589400 -36.299994 1.821619 -5.959230
-0.415700 -35.059426 3.083632 -4.613358
0.271900 -34.512465 3.929073 -4.534860
0.033700 -35.120079 2.117955 -3.531620
0.082300 -36.033001 1.525547 -3.470461
-0.182500 -34.040257 1.117732 -3.747952
0.060300 -34.184695 0.674277 -4.733135
0.060300 -33.117383 1.697569 -3.733981
0.060300 -34.044642 0.352072 -2.972155
0.597300 -35.021567 2.783260 -2.201611
-0.567900 -34.538353 3.941721 -2.116060
-0.415700 -35.574277 2.274694 -1.055530
0.271900 -35.900689 1.321872 -1.130951
-0.058100 -35.485891 2.905798 0.347018
0.136000 -35.286315 3.965210 0.186007
-0.007400 -36.871870 2.755351 0.985657
0.036700 -37.701697 2.968445 0.311814
0.036700 -37.004846 1.697989 1.214591
0.186800 -36.954753 3.541285 2.311959
-0.543200 -36.859459 3.064267 3.663664
0.163500 -36.960094 4.119984 4.462310
0.143500 -36.951508 4.131413 5.542213
-0.279500 -37.125524 5.236997 3.742454
0.333900 -37.365463 6.113491 4.183229
-0.220700 -37.196687 4.881564 2.404601
0.186200 -37.420244 5.606528 1.635928
0.597300 -34.317857 2.326882 1.128687
-0.567900 -34.240920 1.116546 1.262705
-0.415700 -33.638519 3.138695 1.766565
0.271900 -33.793683 4.135769 1.723335
-0.002400 -32.480136 2.878797 2.643272
0.097800 -32.454566 1.814118 2.875483
-0.034300 -31.127386 3.294855 2.070685
0.029500 -30.992060 4.376410 2.075745
0.029500 -30.331042 3.052536 2.774393
0.011800 -30.766321 2.897797 0.606141
-0.125600 -29.920301 1.835646 0.350489
0.133000 -29.423669 1.348001 1.176300
-0.170400 -29.630991 1.440744 -0.950179
0.143000 -28.911946 0.658223 -1.142588
-0.107200 -30.244154 2.087204 -2.052773
0.129700 -30.120140 1.663205 -3.038295
-0.170400 -31.121924 3.141151 -1.736407
0.143000 -31.668706 3.521206 -2.586702
-0.125600 -31.372895 3.559167 -0.442982
0.133000 -32.136659 4.299081 -0.254364
0.597300 -32.592527 3.568829 3.969121
-0.567900 -33.078855 4.662467 4.035264
-0.415700 -32.087546 2.990637 5.055133
0.271900 -31.715492 2.053385 4.998222
-0.024900 -31.917418 3.671528 6.344133
0.084300 -31.903167 4.751484 6.197164
0.211700 -32.896876 3.236358 7.452685
0.035200 -32.899227 2.156572 7.601515
0.035200 -32.488926 3.632120 8.382765
-0.654600 -34.179596 3.713819 7.232025
0.427500 -34.775238 3.054575 7.595635
0.597300 -30.553591 3.260583 6.972618
-0.567900 -30.091423 2.147328 6.814179
-0.415700 -29.781078 4.232390 7.568555
0.271900 -30.115952 5.184705 7.601355
-0.059700 -28.573764 3.944392 8.376475
0.086900 -28.607830 2.871977 8.568505
0.130300 -27.220966 4.412722 7.712447
0.018700 -27.037830 5.482332 7.814866
-0.320400 -26.035921 3.658046 8.312109
0.088200 -25.873095 3.930206 9.354943
0.088200 -26.016562 2.582587 8.135717
0.088200 -25.081404 3.973954 7.891141
-0.043000 -27.206370 4.083798 6.157910
0.023600 -27.116787 2.998597 6.108802
0.023600 -28.149421 4.279211 5.647460
-0.066000 -26.075360 4.733421 5.290604
0.018600 -26.098053 5.819428 5.380999
0.018600 -25.113372 4.404537 5.683703
0.018600 -26.248247 4.404912 4.265770
0.597300 -28.633323 4.644714 9.716935
-0.567900 -28.460987 5.865066 9.808199
-0.415700 -28.948235 3.945195 10.809429
0.271900 -29.079440 2.950374 10.694430
-0.024900 -28.960999 4.562297 12.158323
0.084300 -29.751161 5.306787 12.255721
0.211700 -29.347152 3.603918 13.254865
0.035200 -30.353153 3.273923 12.995702
0.035200 -28.619722 2.793068 13.293234
-0.654600 -29.402424 4.377182 14.410485
0.427500 -30.293648 4.706645 14.547507
0.597300 -27.527181 5.197101 12.546748
-0.567900 -26.471163 4.703163 12.138473
-0.415700 -27.441972 6.264428 13.341263
0.271900 -28.267656 6.604423 13.813227
0.014300 -26.177016 6.844140 13.794108
0.104800 -25.601998 7.128282 12.912799
-0.204100 -26.416386 8.178600 14.464694
0.079700 -25.478449 8.546297 14.880833
0.079700 -26.843106 8.852571 13.721880
0.713000 -27.487217 8.115926 15.545797
-0.593100 -28.517720 7.494390 15.433992
-0.919100 -27.175257 8.710717 16.699251
0.419600 -27.832642 8.750284 17.465006
0.419600 -26.282337 9.169253 16.811251
0.597300 -25.426274 5.901056 14.722932
-0.567900 -24.305515 6.188860 15.194098
-0.415700 -26.014415 4.789180 15.117491
0.271900 -26.925934 4.623275 14.715343
-0.024900 -25.290086 3.785090 15.875520
0.084300 -24.215934 3.967742 15.906154
0.211700 -25.800188 3.723758 17.311466
0.035200 -26.874447 3.541125 17.338236
0.035200 -25.271441 2.991448 17.921590
-0.654600 -25.728680 4.904118 17.974930
0.427500 -24.809796 5.172736 18.046337
0.597300 -25.470080 2.407879 15.205830
-0.567900 -25.275840 1.363712 15.798621
-0.415700 -25.747047 2.345378 13.915220
0.271900 -25.677312 3.200680 13.382590
0.033700 -25.873211 1.035495 13.179304
0.082300 -26.674481 0.501434 13.690036
-0.182500 -26.383401 1.324472 11.747940
0.060300 -27.339589 1.808631 11.549460
0.060300 -25.635932 2.010719 11.349872
0.060300 -26.414586 0.413902 11.149618
0.597300 -24.513946 0.229777 13.207350
-0.567900 -23.436542 0.712773 13.661936
-0.516300 -24.560084 -0.990671 12.758841
0.293600 -25.451373 -1.322839 12.419188
0.039700 -23.400237 -1.990357 12.684039
0.110500 -22.873285 -2.134670 13.627222
0.056000 -23.924942 -3.378342 12.295114
-0.017300 -24.609525 -3.729785 13.067085
-0.017300 -24.335193 -3.186211 11.303711
0.013600 -22.815482 -4.380639 12.195430
-0.042500 -22.106151 -4.012349 11.454273
-0.042500 -22.365893 -4.506721 13.180353
0.805400 -23.322628 -5.665436 11.591680
-0.818800 -22.546876 -6.606459 11.339478
-0.818800 -24.574458 -5.892919 11.429139
0.536600 -22.327486 -1.496454 11.713120
-0.581900 -21.141977 -1.713968 11.978950
-0.516300 -22.701784 -0.862152 10.624799
0.293600 -23.689855 -0.767209 10.438263
0.038100 -21.766455 -0.158590 9.713057
0.088000 -20.818244 0.008032 10.224176
-0.030300 -21.341231 -0.996450 8.426718
-0.012200 -22.193154 -1.252370 7.796774
-0.012200 -20.694441 -0.366580 7.815961
0.799400 -20.493554 -2.183849 8.808996
-0.801400 -19.375474 -1.910621 9.349706
-0.801400 -20.849355 -3.322136 8.571059
0.536600 -22.399559 1.146207 9.298738
-0.581900 -23.569562 1.135466 8.906494
-0.254800 -21.616297 2.210185 9.188869
0.019200 -20.290421 2.309651 9.696539
0.039100 -19.734271 1.632604 9.048156
0.039100 -20.300769 2.098233 10.765787
0.018900 -19.726116 3.693185 9.459870
0.021300 -19.116777 3.685505 8.556128
0.021300 -19.104848 4.056099 10.278669
-0.007000 -21.008929 4.547718 9.265371
0.025300 -20.791001 5.468250 8.723871
0.025300 -21.377649 4.775240 10.265559
-0.026600 -22.078767 3.559864 8.774308
0.064100 -23.024965 3.756771 9.278334
0.589600 -22.258282 3.703288 7.224628
-0.574800 -22.430519 4.818171 6.718868
-0.415700 -22.367596 2.568571 6.454192
0.271900 -22.480533 1.673557 6.908384
-0.002400 -22.579788 2.658260 4.978878
0.097800 -23.315703 3.430616 4.755274
-0.034300 -21.267551 2.962220 4.318621
0.029500 -21.422381 3.349142 3.311432
0.029500 -20.909206 3.815580 4.894355
0.011800 -20.049448 1.994899 4.289177
-0.125600 -19.564228 1.509274 5.540782
0.133000 -19.981353 1.794587 6.495256
-0.170400 -18.406944 0.733349 5.528144
0.143000 -17.992404 0.463015 6.488079
-0.107200 -17.799295 0.277838 4.304467
0.129700 -17.047696 -0.492412 4.395013
-0.170400 -18.365202 0.713147 3.110549
0.143000 -18.004879 0.295658 2.181964
-0.125600 -19.516866 1.494762 3.076085
0.133000 -19.944821 1.828204 2.142233
0.597300 -23.361887 1.475756 4.379196
-0.567900 -23.427732 0.499365 5.076221
-0.415700 -23.998531 1.615187 3.235416
0.271900 -23.805185 2.459440 2.715842
-0.059700 -24.741716 0.554768 2.503856
0.086900 -24.554067 -0.381836 3.028885
0.130300 -26.264718 0.814735 2.565679
0.018700 -26.563981 1.678703 1.972302
-0.320400 -26.992091 -0.382382 1.905769
0.088200 -26.802816 -0.427228 0.833268
0.088200 -26.884201 -1.331961 2.429944
0.088200 -28.053016 -0.193252 2.069354
-0.043000 -26.792105 0.861228 4.029238
0.023600 -26.806607 -0.162548 4.403103
0.023600 -26.144100 1.459833 4.669442
-0.066000 -28.288069 1.362231 4.056274
0.018600 -28.603131 1.442103 5.096684
0.018600 -28.361198 2.284683 3.480225
0.018600 -29.022359 0.713109 3.579245
0.597300 -24.211227 0.479148 1.088986
-0.567900 -24.121584 1.540706 0.517642
-0.415700 -24.020015 -0.690089 0.486538
0.271900 -23.960747 -1.577087 0.965938
0.033700 -23.487087 -0.797322 -0.809890
0.082300 -23.624267 0.105364 -1.405237
-0.182500 -21.966405 -0.928326 -0.805605
0.060300 -21.561232 -0.104796 -0.217599
0.060300 -21.736994 -1.885286 -0.336898
0.060300 -21.534289 -1.004278 -1.803400
0.597300 -24.150344 -1.973144 -1.601529
-0.567900 -24.406932 -3.065846 -1.084542
-0.415700 -24.293462 -1.698854 -2.937087
0.271900 -24.039842 -0.796251 -3.312712
-0.059700 -25.024457 -2.655270 -3.791395
0.086900 -24.686546 -3.587651 -3.339098
0.130300 -26.554635 -2.503438 -3.836923
0.018700 -27.010460 -3.066853 -4.651105
-0.320400 -27.137491 -3.019380 -2.499166
0.088200 -26.826809 -4.051160 -2.334830
0.088200 -26.776210 -2.369333 -1.702303
0.088200 -28.224257 -2.961884 -2.438106
-0.043000 -26.994131 -0.970124 -3.966956
0.023600 -26.786608 -0.416145 -3.051453
0.023600 -26.342527 -0.502230 -4.704915
-0.066000 -28.473747 -0.681124 -4.268354
0.018600 -28.770150 -0.420736 -3.252255
0.018600 -28.672944 0.172032 -4.916847
0.018600 -28.967585 -1.554143 -4.695040
0.597300 -24.475859 -2.652666 -5.205615
-0.567900 -24.267362 -1.541849 -5.760056
-0.415700 -24.383506 -3.778563 -5.900429
0.271900 -24.632792 -4.638022 -5.432146
-0.058100 -23.926913 -3.904989 -7.274596
0.136000 -24.142928 -2.977737 -7.805311
-0.007400 -22.350738 -4.142440 -7.190443
0.036700 -21.853871 -4.024881 -8.153460
0.036700 -21.946589 -3.334106 -6.581043
0.186800 -21.845368 -5.422350 -6.681532
-0.543200 -22.176295 -6.695166 -7.039645
0.163500 -21.523629 -7.560263 -6.258287
0.143500 -21.480835 -8.621306 -6.455163
-0.279500 -20.930009 -6.790641 -5.291063
0.333900 -20.364344 -7.168638 -4.544578
-0.220700 -21.146577 -5.477631 -5.503112
0.186200 -20.919324 -4.590855 -4.930057
0.597300 -24.679631 -4.992243 -8.000182
-0.567900 -25.508507 -5.694339 -7.465050
-0.415700 -24.479706 -5.154940 -9.292028
0.271900 -23.684816 -4.614539 -9.602221
0.033700 -25.184027 -6.042358 -10.274897
0.082300 -26.233363 -5.751701 -10.325073
-0.182500 -24.480023 -5.871201 -11.614105
0.060300 -23.496511 -6.339558 -11.652118
0.060300 -25.070489 -6.333050 -12.405389
0.060300 -24.300070 -4.837769 -11.910319
0.597300 -25.293477 -7.543180 -9.995285
-0.567900 -26.224504 -8.159876 -10.514199
-0.516300 -24.441949 -8.052417 -9.075146
0.293600 -23.785972 -7.384465 -8.696158
0.039700 -24.265713 -9.403443 -8.747549
0.110500 -25.065509 -9.913683 -9.284295
0.056000 -22.859946 -9.818653 -9.269541
-0.017300 -22.164936 -9.021258 -9.006436
-0.017300 -22.557218 -10.762579 -8.816262
0.013600 -22.795867 -9.890849 -10.772008
-0.042500 -23.338318 -9.083907 -11.264655
-0.042500 -21.734661 -9.831242 -11.013643
0.805400 -23.345261 -11.236634 -11.494197
-0.818800 -24.437782 -11.182093 -12.211376
-0.818800 -22.728618 -12.295971 -11.276206
0.536600 -24.462955 -9.722878 -7.234527
-0.581900 -24.555738 -10.925329 -6.846269
-0.415700 -24.627764 -8.704975 -6.338179
0.271900 -24.450468 -7.746218 -6.601734
-0.024900 -25.412748 -8.846846 -5.012304
0.084300 -25.205804 -9.827340 -4.583462
0.211700 -24.895642 -7.877410 -3.998337
0.035200 -25.190341 -8.283346 -3.030624
0.035200 -23.807686 -7.874904 -4.064987
-0.654600 -25.397363 -6.537980 -4.122312
0.427500 -25.623924 -6.106402 -3.295266
0.597300 -26.944542 -8.813388 -5.166785
-0.567900 -27.672298 -9.005120 -4.130554
-0.347900 -27.482643 -8.554783 -6.383248
0.274700 -26.779754 -8.289846 -7.058418
-0.240000 -28.831662 -8.867291 -6.910956
0.142600 -29.608695 -8.378804 -6.322984
-0.009400 -28.841215 -8.529422 -8.370195
0.036200 -28.699597 -7.448743 -8.356392
0.036200 -28.037768 -8.995575 -8.940520
0.018700 -30.313871 -8.729759 -8.957680
0.010300 -30.600617 -9.768542 -8.793938
0.010300 -31.089691 -8.133291 -8.477662
-0.047900 -30.310502 -8.312371 -10.456208
0.062100 -31.274638 -8.476572 -10.937432
0.062100 -30.013815 -7.267131 -10.543063
-0.014300 -29.292557 -9.052587 -11.348382
0.113500 -29.170078 -8.486668 -12.271875
0.113500 -28.320317 -9.188832 -10.874800
-0.385400 -29.789480 -10.402764 -11.799798
0.340000 -30.640798 -10.340249 -12.339659
0.340000 -29.047616 -10.872132 -12.299238
0.340000 -29.898712 -11.018281 -11.006510
0.734100 -29.084283 -10.371222 -6.628242
-0.589400 -28.201209 -11.209956 -6.825448
-0.382100 -30.281259 -10.750221 -6.175383
0.268100 -31.036646 -10.090164 -6.057812
-0.284700 -30.687303 -12.192240 -5.875454
0.134600 -29.850128 -12.875159 -5.731023
-0.246900 -31.631990 -12.030655 -4.670136
0.097400 -30.993697 -11.737783 -3.836529
0.097400 -32.365006 -11.244750 -4.852221
0.370600 -32.453170 -13.191280 -4.186399
-0.037400 -33.024011 -13.558313 -5.039351
-0.416300 -31.565745 -14.337769 -3.742975
0.103800 -32.163064 -15.179082 -3.391537
0.103800 -30.879177 -14.679063 -4.517732
0.103800 -31.017916 -13.866187 -2.927137
-0.416300 -33.376843 -12.841059 -3.007239
0.103800 -32.805974 -12.511843 -2.139005
0.103800 -34.055626 -12.020291 -3.238960
0.103800 -34.026338 -13.690455 -2.795629
0.832600 -31.460269 -12.757644 -7.104844
-0.819900 -32.485218 -12.220312 -7.558664
-0.819900 -31.059714 -13.818661 -7.602998
2.000000 19.605224 10.214933 -3.167015
-1.000000 4.043028 3.515614 0.383869
0.445000 4.756122 14.794094 4.929433
-0.639000 5.363001 14.864726 4.168133
0.509000 6.643527 15.148349 4.718416
0.000000 6.607537 16.119349 5.212292
0.246000 7.707869 15.178947 3.597400
0.000000 8.650533 15.541237 4.009053
-0.713000 7.293467 16.086849 2.525466
0.437000 7.326097 17.005185 2.868371
0.286000 7.905736 13.751802 3.065570
0.000000 6.963030 13.381125 2.673569
-0.699000 8.857864 13.766710 1.975631
0.427000 9.288958 12.886737 1.932325
0.000000 8.380007 12.804270 4.186953
0.000000 9.272264 13.232769 4.647394
0.000000 7.259023 12.737560 5.241179
0.000000 6.365464 12.329054 4.769674
0.276000 7.594614 11.863931 6.463975
0.000000 7.819022 10.845688 6.150664
0.000000 8.460891 12.264958 6.990437
-0.682000 6.463995 11.823221 7.361124
0.418000 6.712600 11.316608 8.158779
-0.574000 6.948929 14.118320 5.714968
0.000000 11.880233 3.807719 7.050995
0.000000 11.183268 3.050133 6.705298
0.000000 11.324834 4.312397 8.405814
0.000000 10.938918 3.454825 8.956848
-0.713000 10.231541 5.259328 8.188073
0.437000 9.481443 4.838305 7.725330
0.286000 12.408003 4.992202 9.263350
0.000000 12.650080 5.967074 8.837431
-0.699000 11.887951 5.183470 10.600756
0.427000 11.149877 5.831091 10.514093
0.254000 13.689781 4.160008 9.368566
0.000000 13.449852 3.219030 9.861734
0.283000 14.221248 3.892286 7.958677
0.000000 14.382258 4.847092 7.456077
0.276000 15.545631 3.114597 7.911643
0.000000 15.788982 2.851720 6.882193
0.000000 16.343817 3.744930 8.299476
-0.682000 15.485575 1.909621 8.698549
0.418000 14.901815 1.273109 8.256550
-0.574000 13.187090 3.143106 7.210836
0.000000 14.688163 4.908206 10.168106
0.509000 15.370238 4.114936 11.205671
0.000000 14.966933 3.105234 11.215148
0.246000 15.108716 4.760056 12.584133
0.000000 15.475219 4.101746 13.372027
0.286000 15.850431 6.102641 12.653399
0.000000 15.433287 6.785372 11.912097
0.254000 17.353464 5.936419 12.391442
0.000000 17.798163 5.318606 13.167840
0.283000 17.575591 5.306781 11.006613
0.000000 17.169319 5.983453 10.257177
0.276000 19.056990 5.076891 10.645660
0.000000 19.135118 4.817035 9.590484
0.000000 19.621778 5.996276 10.800314
-0.682000 19.665907 4.017064 11.423562
0.418000 20.618719 4.208383 11.443178
-0.574000 16.813364 4.033505 10.912443
-0.710000 17.942848 7.258032 12.452471
0.436000 17.483784 7.684507 13.195150
-0.699000 15.681850 6.697980 13.963000
0.427000 14.813883 7.140964 13.955154
-0.713000 13.673221 4.974394 12.773402
0.437000 13.258022 5.150209 11.907124
1.000000 -18.598495 41.484981 -27.125966
-0.834000 20.635980 -0.785527 -2.571560
0.417000 19.886021 -0.478506 -2.062124
0.417000 21.390506 -0.633328 -2.002559
-0.834000 4.255334 0.421275 0.400790
0.417000 4.168052 1.363804 0.543075
0.417000 5.127352 0.208587 0.733327
-0.834000 -3.988440 0.248164 8.168247
0.417000 -4.088556 -0.703693 8.181331
0.417000 -4.185179 0.497297 7.265217
-0.834000 19.775320 8.803788 1.170379
0.417000 20.367751 8.258003 1.687463
0.417000 20.219422 8.908722 0.328952
-0.834000 18.572857 11.789445 -1.079615
0.417000 19.001945 12.181989 -0.319333
0.417000 17.754253 12.277077 -1.170928
-0.834000 14.515336 -7.662202 3.575020
0.417000 14.412485 -7.098341 2.808392
0.417000 15.462436 -7.749212 3.683016
-0.834000 6.534549 -0.543750 1.452963
0.417000 6.682320 -0.602309 2.396873
0.417000 7.325489 -0.916167 1.063151
-0.834000 28.316335 -5.537390 1.112182
0.417000 27.380035 -5.340389 1.084498
0.417000 28.455844 -5.916137 1.980125
-0.834000 -5.688528 8.002543 5.803334
0.417000 -4.931902 7.663823 5.324776
0.417000 -5.773280 8.908760 5.506994
-0.834000 -0.910228 6.855225 -2.698582
0.417000 -0.780106 6.158146 -3.341531
0.417000 -0.896210 6.406827 -1.853020
-0.834000 15.064753 -3.732391 -2.210406
0.417000 15.503603 -4.160584 -1.475359
0.417000 14.140985 -3.714388 -1.960291
-0.834000 1.161489 -3.269205 7.133145
0.417000 1.034934 -3.657227 6.267322
0.417000 0.274692 -3.106846 7.454795
-0.834000 4.005393 -12.117564 -10.627466
0.417000 3.384396 -12.836654 -10.743702
0.417000 4.823191 -12.444363 -11.002488
-0.834000 5.662443 -9.257950 1.389252
0.417000 5.938878 -10.078760 1.796808
0.417000 4.989157 -8.913930 1.976248
-0.834000 -18.503131 -3.789998 11.168713
0.417000 -19.118371 -3.383840 10.558186
0.417000 -18.265845 -3.086628 11.773035
-0.834000 5.694271 -2.488500 14.265577
0.417000 6.500096 -3.001244 14.328524
0.417000 5.917780 -1.642485 14.653565
-0.834000 -1.752336 15.987374 15.184882
0.417000 -1.074375 16.503597 15.620905
0.417000 -1.273635 15.281203 14.750828
-0.834000 14.493461 -13.121617 -0.386383
0.417000 14.934653 -12.411803 -0.853012
0.417000 15.173499 -13.782900 -0.258012
-0.834000 -2.365132 0.311036 1.382587
0.417000 -2.682985 0.751232 2.170894
0.417000 -2.662148 -0.593969 1.477364
-0.834000 -2.129835 7.872767 -0.001576
0.417000 -3.035050 7.577466 -0.099632
0.417000 -1.976382 8.431686 -0.763345
-0.834000 9.127866 -4.165333 7.088355
0.417000 8.512379 -4.675900 7.614408
0.417000 9.924224 -4.130320 7.618278
-0.834000 8.428424 -4.173446 4.158511
0.417000 8.854042 -3.446720 3.703595
0.417000 8.685936 -4.066530 5.074200
-0.834000 0.998009 -8.023834 7.510368
0.417000 1.861938 -8.250349 7.166053
0.417000 0.834504 -7.139023 7.183864
-0.834000 14.826862 -9.185082 6.485246
0.417000 15.352953 -8.586214 5.955330
0.417000 14.770947 -8.761056 7.341580
-0.834000 -8.923561 -7.030450 -7.993793
0.417000 -9.609522 -6.602167 -7.481674
0.417000 -9.080285 -7.966407 -7.868652
-0.834000 20.708389 7.869729 -4.119407
0.417000 21.632555 7.844976 -4.367479
0.417000 20.601658 7.131768 -3.519199
-0.834000 -5.237582 1.860306 1.119615
0.417000 -5.090241 1.279939 0.372821
0.417000 -4.815804 1.416016 1.855102
-0.834000 -10.590665 6.235103 -5.192998
0.417000 -11.320238 5.615879 -5.170484
0.417000 -9.972433 5.854270 -5.816686
-0.834000 -1.284005 -9.272542 7.350026
0.417000 -0.645371 -8.601841 7.591982
0.417000 -1.802996 -8.869167 6.654197
-0.834000 -10.583375 -5.014628 -6.533278
0.417000 -10.708888 -4.449952 -7.295916
0.417000 -11.470586 -5.215922 -6.235686
-0.834000 2.702848 0.896134 2.670265
0.417000 3.633507 1.056201 2.826756
0.417000 2.670752 0.503234 1.798007
-0.834000 -4.448845 16.591685 6.266252
0.417000 -4.716247 16.913689 7.127089
0.417000 -4.928468 15.770401 6.158150
-0.834000 16.799973 -4.657183 2.257668
0.417000 17.251959 -5.446238 2.556552
0.417000 16.537795 -4.857187 1.359062
-0.834000 -26.294266 -6.748931 13.255018
0.417000 -25.700315 -6.507472 12.544278
0.417000 -26.671663 -5.918233 13.544412
-0.834000 -17.186679 12.820780 7.695688
0.417000 -16.325910 13.217111 7.560677
0.417000 -17.797528 13.556871 7.660102
-0.834000 6.394509 3.630743 -18.537274
0.417000 6.949958 3.721152 -17.762976
0.417000 6.145932 2.706436 -18.547119
-0.834000 -6.292856 -0.543091 3.086990
0.417000 -5.601701 0.093368 3.269898
0.417000 -6.596461 -0.821883 3.950895
-0.834000 -25.774610 -8.867290 2.786958
0.417000 -25.208498 -9.028700 2.032177
0.417000 -25.924906 -7.922028 2.775827
-0.834000 -19.352034 -1.149707 -19.436957
0.417000 -19.321035 -2.009053 -19.857429
0.417000 -18.606012 -0.676027 -19.804794
-0.834000 -1.771137 -19.261762 19.446672
0.417000 -0.913607 -19.673384 19.339705
0.417000 -2.071759 -19.098752 18.552644
-0.834000 -14.590475 -1.783403 3.145259
0.417000 -14.273669 -0.905819 3.359060
0.417000 -13.835202 -2.221819 2.753359
-0.834000 25.545784 7.474992 -16.146527
0.417000 26.236821 7.055281 -15.634145
0.417000 25.247880 8.200558 -15.597853
-0.834000 22.155016 14.615316 10.623380
0.417000 22.908140 14.923756 11.127268
0.417000 22.530773 14.032587 9.963483
-0.834000 -7.393934 6.019974 -15.033394
0.417000 -7.546714 6.810032 -15.551756
0.417000 -8.108059 6.009835 -14.396088
-0.834000 -9.530018 -21.936970 9.664826
0.417000 -10.024356 -21.484508 8.981354
0.417000 -8.968100 -21.260039 10.041976
-0.834000 -37.621198 -12.333285 0.772302
0.417000 -38.047921 -13.015280 1.290978
0.417000 -38.335555 -11.757354 0.499854
-0.834000 29.341083 -9.046446 12.632301
0.417000 30.123636 -9.095026 13.181370
0.417000 28.885089 -8.260834 12.934164
-0.834000 18.286387 -10.660074 -19.018006
0.417000 19.054868 -11.208085 -19.177229
0.417000 17.693541 -10.862843 -19.741639
-0.834000 -11.177515 22.647369 -5.408462
0.417000 -10.978118 22.336044 -4.525541
0.417000 -10.980558 21.901780 -5.975505
-0.834000 -32.857755 -2.037252 -16.406404
0.417000 -33.499881 -2.729112 -16.247551
0.417000 -33.383877 -1.266439 -16.619184
-0.834000 31.347648 -10.993230 2.249162
0.417000 31.309712 -11.715639 2.875993
0.417000 30.819549 -11.290903 1.508392
-0.834000 -4.747788 2.457624 -19.427715
0.417000 -5.430507 2.464744 -20.098601
0.417000 -4.969055 1.712773 -18.868726
-0.834000 7.972380 19.743262 -12.123837
0.417000 7.940259 18.788432 -12.183031
0.417000 8.903134 19.956249 -12.191410
-0.834000 -3.718459 -1.829450 29.770756
0.417000 -4.533489 -2.284306 29.983061
0.417000 -3.051082 -2.515517 29.783067
-0.834000 9.262778 -7.338867 19.286595
0.417000 10.000371 -6.942558 18.822776
0.417000 9.035171 -6.701521 19.963509
-0.834000 -9.828197 -0.315134 -13.774688
0.417000 -10.739515 -0.325545 -14.067294
0.417000 -9.374716 -0.898936 -14.382764
-0.834000 -29.123776 8.734854 19.072276
0.417000 -28.637392 7.956462 19.343876
0.417000 -29.993565 8.406445 18.844579
-0.834000 -23.105634 -14.964208 8.282465
0.417000 -22.741589 -14.508699 7.523381
0.417000 -22.351194 -15.387286 8.692423
-0.834000 -4.393270 22.518735 1.607697
0.417000 -4.259614 23.024994 0.806406
0.417000 -4.858853 23.115776 2.193364
-0.834000 8.091036 -11.220318 -15.200237
0.417000 9.040737 -11.298705 -15.290572
0.417000 7.969198 -10.594700 -14.486107
-0.834000 18.364589 14.102535 9.918345
0.417000 19.201576 13.657472 9.785659
0.417000 18.237697 14.096185 10.867076
-0.834000 -17.359813 -19.718797 6.265475
0.417000 -17.188775 -20.574872 5.872891
0.417000 -16.527607 -19.468851 6.666972
-0.834000 -2.968748 -13.527748 -20.665568
0.417000 -3.923205 -13.482738 -20.608954
0.417000 -2.746911 -12.974875 -21.414803
-0.834000 -17.641124 -6.517662 10.449995
0.417000 -17.908728 -7.192077 11.074323
0.417000 -17.892243 -5.692973 10.865998
-0.834000 26.589342 15.672467 -5.094720
0.417000 27.017508 15.898640 -4.269037
0.417000 25.664939 15.872832 -4.947910
-0.834000 38.341373 2.557280 2.387746
0.417000 37.701598 3.262623 2.484715
0.417000 39.158635 3.003917 2.166770
-0.834000 29.910334 18.850925 -2.306920
0.417000 29.404254 18.097657 -2.611392
0.417000 29.439680 19.610335 -2.650446
-0.834000 26.475096 13.551751 -13.567736
0.417000 26.652534 13.324854 -12.654903
0.417000 26.455644 12.710619 -14.024183
-0.834000 -8.887981 20.461908 5.742434
0.417000 -9.713443 20.946478 5.736590
0.417000 -8.997274 19.794440 5.065108
-0.834000 9.945788 6.991140 10.947746
0.417000 9.838003 7.410847 11.801242
0.417000 9.054054 6.896938 10.612837
-0.834000 23.687208 10.211654 -17.187720
0.417000 23.320852 10.635515 -16.411600
0.417000 23.168651 10.554957 -17.915369
-0.834000 7.248867 26.941789 0.726160
0.417000 7.900768 26.255061 0.585948
0.417000 7.573233 27.428898 1.483617
-0.834000 -38.082338 -0.049056 -2.276265
0.417000 -38.847771 -0.623079 -2.305193
0.417000 -37.369174 -0.582992 -2.626321
-0.834000 -21.285591 -9.486939 -0.627691
0.417000 -20.575490 -9.527370 -1.268283
0.417000 -20.841892 -9.446151 0.219477
-0.834000 -25.656427 16.746340 17.412423
0.417000 -26.603433 16.816657 17.292151
0.417000 -25.449563 15.845608 17.163178
-0.834000 10.776934 5.338835 24.086965
0.417000 10.138562 5.113906 24.763811
0.417000 11.626888 5.173003 24.494776
-0.834000 -31.245752 5.898553 16.874482
0.417000 -30.804452 6.636663 16.454148
0.417000 -31.266806 5.217625 16.202079
-0.834000 22.881814 4.714911 -17.695982
0.417000 22.726354 5.150820 -18.533865
0.417000 23.649899 4.165110 -17.850907
-0.834000 25.106019 4.344849 -20.216272
0.417000 25.210042 3.691372 -20.907923
0.417000 25.231851 3.855342 -19.403387
-0.834000 22.580872 -3.282001 21.215265
0.417000 21.885747 -3.822934 20.840531
0.417000 22.397409 -3.273203 22.154678
-0.834000 -20.186930 -16.115027 7.339807
0.417000 -19.372164 -15.820505 7.746810
0.417000 -20.196169 -17.061838 7.480155
-0.834000 35.565219 -0.219488 -0.529528
0.417000 36.341808 -0.229710 0.029971
0.417000 35.254927 -1.124989 -0.525135
-0.834000 -22.800300 17.166060 15.181716
0.417000 -22.671850 17.764716 14.445957
0.417000 -23.286606 16.430280 14.809736
-0.834000 -24.023222 20.394346 -0.290258
0.417000 -23.633899 20.615653 0.555723
0.417000 -23.864290 19.455590 -0.388826
-0.834000 5.615723 26.994968 -1.610672
0.417000 6.257451 26.953766 -0.901644
0.417000 5.724649 27.870575 -1.981723
-0.834000 20.047007 -15.182465 -8.600673
0.417000 20.550573 -14.371010 -8.665465
0.417000 19.667112 -15.159116 -7.722397
-0.834000 32.385261 -0.757965 -6.094923
0.417000 31.939415 0.088323 -6.059603
0.417000 31.684282 -1.391821 -6.246861
-0.834000 -23.666408 7.662599 11.711589
0.417000 -23.758990 8.605168 11.850249
0.417000 -23.459871 7.576568 10.780901
-0.834000 -3.751936 -8.989913 -19.169110
0.417000 -2.915241 -9.392413 -19.401825
0.417000 -3.511487 -8.206182 -18.674966
-0.834000 -5.117366 -25.022127 -8.083613
0.417000 -4.749992 -24.566556 -7.326171
0.417000 -5.372932 -24.321550 -8.683705
-0.834000 6.048565 0.544757 -18.408799
0.417000 5.508671 0.345646 -19.173724
0.417000 6.141121 -0.293583 -17.956195
-0.834000 -36.605250 -7.907629 3.833950
0.417000 -37.422402 -7.491809 4.108872
0.417000 -36.202458 -8.206459 4.649229
-0.834000 -35.730987 -7.135765 -13.671190
0.417000 -35.238450 -7.013754 -12.859555
0.417000 -36.582287 -7.468585 -13.387021
-0.834000 11.252195 -8.675521 14.954982
0.417000 11.880231 -9.389448 14.844942
0.417000 11.731918 -7.891291 14.688360
-0.834000 5.687299 3.518994 35.798356
0.417000 5.183554 3.595539 34.988043
0.417000 6.587704 3.373765 35.507816
-0.834000 0.297129 14.424180 13.848985
0.417000 0.840212 15.004932 13.316049
0.417000 0.913208 13.790270 14.216190
-0.834000 -11.326853 11.830241 -9.723272
0.417000 -10.789527 12.413031 -10.259806
0.417000 -11.668883 12.392269 -9.028024
-0.834000 -8.435599 23.164013 -8.562856
0.417000 -8.826035 22.681731 -7.834023
0.417000 -8.675083 24.076668 -8.401788
-0.834000 1.844990 14.136607 -18.171360
0.417000 1.191340 14.474904 -17.559370
0.417000 1.982241 14.850527 -18.794023
-0.834000 10.643921 11.502280 -19.638202
0.417000 10.770143 10.981669 -18.844943
0.417000 10.131257 12.257494 -19.350002
-0.834000 19.166593 0.608294 14.709241
0.417000 20.012925 0.630088 14.262613
0.417000 19.379899 0.388089 15.616016
-0.834000 -40.935372 1.646480 -11.238517
0.417000 -41.501154 0.993809 -10.826036
0.417000 -41.354921 2.484508 -11.043789
-0.834000 -40.626582 7.930737 -0.496992
0.417000 -41.149808 8.429314 -1.124600
0.417000 -41.120581 7.982478 0.321246
-0.834000 -1.539241 -4.322581 20.449053
0.417000 -0.870888 -3.683743 20.201229
0.417000 -1.226988 -5.150101 20.083081
-0.834000 0.713291 -24.243131 -1.240225
0.417000 0.391185 -24.127049 -2.134096
0.417000 1.217298 -23.449071 -1.062239
-0.834000 10.145067 -24.619338 16.449753
0.417000 10.200836 -23.751619 16.849987
0.417000 10.738281 -24.575761 15.699798
-0.834000 -15.472553 -12.505045 6.574447
0.417000 -16.025376 -12.031419 7.195981
0.417000 -14.888018 -13.027494 7.123620
-0.834000 3.789475 -23.078874 0.170088
0.417000 3.532078 -22.192890 0.425050
0.417000 4.731151 -23.017872 0.009609
-0.834000 -5.885277 5.242827 -18.844691
0.417000 -5.954533 4.290291 -18.908819
0.417000 -5.360164 5.392399 -18.058484
-0.834000 -9.356225 21.564924 -10.964210
0.417000 -9.120062 22.266592 -10.357477
0.417000 -9.288530 20.764836 -10.443141
-0.834000 -33.705378 -5.746891 5.539326
0.417000 -33.511014 -6.683847 5.515548
0.417000 -34.651927 -5.695189 5.406666
-0.834000 -20.944114 11.990916 14.807115
0.417000 -21.056366 11.044856 14.899872
0.417000 -21.808248 12.354682 14.999943
-0.834000 27.189200 -3.886612 -16.173003
0.417000 26.277675 -4.171075 -16.106386
0.417000 27.155611 -3.100791 -16.718523
-0.834000 -2.955335 -11.617405 -22.721047
0.417000 -2.508330 -11.852381 -23.534194
0.417000 -2.970320 -10.660327 -22.723911
-0.834000 -4.693661 -21.994427 -13.226635
0.417000 -4.095708 -21.256851 -13.105519
0.417000 -4.216487 -22.748845 -12.881102
-0.834000 9.477623 1.109977 -18.084790
0.417000 9.868097 1.958202 -18.295201
0.417000 10.221134 0.508912 -18.038482
-0.834000 -8.267992 -18.660778 4.166559
0.417000 -7.888502 -19.459264 4.533500
0.417000 -9.203815 -18.849911 4.098040
-0.834000 12.716115 25.169645 5.416390
0.417000 12.549702 26.098050 5.253293
0.417000 12.871909 24.798094 4.548111
-0.834000 3.581232 20.946861 -11.381672
0.417000 4.453124 20.610102 -11.175212
0.417000 3.551765 21.807532 -10.963805
-0.834000 7.381860 18.800136 3.100586
0.417000 7.677122 18.989220 2.209912
0.417000 6.891830 19.580029 3.361105
-0.834000 -18.321640 2.558779 -20.668646
0.417000 -18.546110 3.309974 -20.119513
0.417000 -18.534460 1.796456 -20.130310
-0.834000 18.437385 3.066409 14.072573
0.417000 18.798425 3.149213 13.189949
0.417000 18.671354 2.179064 14.344783
-0.834000 -28.755808 2.162674 15.962615
0.417000 -29.080725 1.981010 16.844464
0.417000 -29.170958 2.990392 15.720191
-0.834000 -24.239602 -14.238191 -10.755726
0.417000 -23.534909 -13.590475 -10.765611
0.417000 -25.016667 -13.750903 -11.029496
-0.834000 -36.866790 9.585742 -4.515701
0.417000 -36.287603 9.829219 -5.237847
0.417000 -36.273914 9.336328 -3.806816
-0.834000 0.828857 -16.968156 19.818734
0.417000 0.253276 -16.956527 19.054013
0.417000 0.254868 -16.752742 20.553832
-0.834000 11.259145 -24.313611 -2.977046
0.417000 12.139773 -24.218091 -2.614281
0.417000 11.400816 -24.481958 -3.908614
-0.834000 29.109715 17.248243 2.318480
0.417000 28.365646 17.265852 2.920384
0.417000 28.727833 17.431706 1.460145
-0.834000 -33.587501 -9.087530 -10.334231
0.417000 -33.920744 -8.191839 -10.388202
0.417000 -33.874871 -9.398686 -9.475841
-0.834000 -0.027443 4.280176 -20.863882
0.417000 -0.307625 5.195208 -20.842729
0.417000 0.841118 4.304857 -21.265416
-0.834000 18.629112 24.620306 -4.369087
0.417000 17.896897 25.146845 -4.048387
0.417000 18.586896 23.813514 -3.855731
-0.834000 -8.888573 -7.914561 14.517531
0.417000 -9.257332 -8.774711 14.718503
0.417000 -8.737060 -7.933763 13.572595
-0.834000 12.904778 -11.389478 13.554441
0.417000 13.453065 -12.130316 13.296025
0.417000 12.545503 -11.642532 14.404804
-0.834000 11.771204 -0.263108 -22.527874
0.417000 12.500504 -0.293176 -21.908638
0.417000 12.161088 -0.501702 -23.368878
-0.834000 19.359704 5.866105 -21.454587
0.417000 20.301198 5.739296 -21.337365
0.417000 19.002729 4.979261 -21.502612
-0.834000 -13.127610 -19.038151 -7.673994
0.417000 -13.200832 -18.087939 -7.763249
0.417000 -13.902925 -19.380926 -8.118541
-0.834000 10.050094 -2.400255 -24.923962
0.417000 10.355242 -3.300713 -25.034834
0.417000 10.816134 -1.861645 -25.122251
-0.834000 -32.401924 10.985645 6.013865
0.417000 -31.866289 11.595429 5.506430
0.417000 -33.225880 11.451640 6.155906
-0.834000 -30.469735 -12.533198 -9.931960
0.417000 -30.521445 -12.902240 -9.050275
0.417000 -31.206772 -12.926002 -10.399628
-0.834000 13.140482 -22.448437 -6.298687
0.417000 12.827806 -21.696203 -5.796079
0.417000 13.797525 -22.856761 -5.734953
-0.834000 10.322484 4.315343 13.039670
0.417000 10.219068 5.245496 13.240557
0.417000 10.900501 4.297867 12.276892
-0.834000 -25.002717 22.633916 6.421733
0.417000 -25.215589 22.476112 7.341521
0.417000 -24.670136 21.793963 6.105341
-0.834000 -27.182137 -25.149090 -0.551839
0.417000 -26.997730 -26.069795 -0.365999
0.417000 -27.057497 -24.705745 0.287296
-0.834000 -13.256123 1.265625 -14.154222
0.417000 -12.729972 1.760599 -13.526204
0.417000 -12.734361 0.485252 -14.341344
-0.834000 18.238158 12.984699 6.968929
0.417000 18.907852 13.143919 7.634055
0.417000 18.732671 12.780349 6.175246
-0.834000 17.301332 0.314019 21.692075
0.417000 18.175841 0.332105 22.080836
0.417000 16.900850 -0.482593 22.040285
-0.834000 11.000558 -11.965797 -22.057806
0.417000 10.461942 -11.545811 -21.387187
0.417000 10.650108 -12.854013 -22.124876
-0.834000 4.801824 19.370581 -3.274387
0.417000 4.363684 18.712860 -3.814453
0.417000 5.393680 18.866415 -2.716038
-0.834000 -27.668190 -6.207843 -14.395705
0.417000 -27.403129 -5.363842 -14.030146
0.417000 -27.351770 -6.187671 -15.298867
-0.834000 3.021999 -23.282289 -9.295198
0.417000 2.072654 -23.376029 -9.216488
0.417000 3.211735 -23.520132 -10.202750
-0.834000 -12.055851 -11.542740 13.368267
0.417000 -11.381623 -12.165811 13.097270
0.417000 -12.811160 -12.087921 13.588535
-0.834000 -5.846814 -10.997118 20.901088
0.417000 -5.747997 -11.911441 20.635596
0.417000 -5.664379 -10.999502 21.840738
-0.834000 -13.312377 -10.800849 -1.779361
0.417000 -12.927460 -10.849640 -2.654402
0.417000 -13.269777 -9.872421 -1.550387
-0.834000 -35.079603 9.827519 -11.277907
0.417000 -34.387499 10.285327 -11.755011
0.417000 -35.555301 9.342871 -11.952496
-0.834000 15.790685 19.156814 -8.601162
0.417000 15.160319 18.614471 -8.127099
0.417000 16.268041 19.624012 -7.915529
-0.834000 28.734198 -15.413582 5.789967
0.417000 28.560399 -14.526181 5.476037
0.417000 27.899168 -15.870756 5.690235
-0.834000 -1.205715 -6.269019 25.029798
0.417000 -1.239182 -6.799623 24.233830
0.417000 -1.715642 -6.765260 25.670073
-0.834000 12.460979 21.520707 -11.121046
0.417000 12.257793 22.171363 -10.449037
0.417000 13.366296 21.266406 -10.942256
-0.834000 3.841959 19.445033 -14.233349
0.417000 4.712261 19.538918 -14.620641
0.417000 3.583577 20.338099 -14.005525
-0.834000 22.869327 24.962730 6.312192
0.417000 21.990668 24.602286 6.431644
0.417000 22.721602 25.855158 5.999174
-0.834000 11.194569 17.327111 -15.498213
0.417000 11.007640 18.265786 -15.485205
0.417000 11.347432 17.100596 -14.580848
-0.834000 24.257539 -0.342517 18.418162
0.417000 25.003184 -0.475602 19.003423
0.417000 24.585129 0.253507 17.744611
-0.834000 11.586832 -18.305100 -14.591156
0.417000 12.299229 -18.223474 -15.225237
0.417000 11.517622 -17.436250 -14.195506
-0.834000 -5.961217 -3.520719 19.258596
0.417000 -5.639428 -4.192507 19.859746
0.417000 -5.781777 -2.693526 19.705564
-0.834000 22.620459 2.037671 -20.021424
0.417000 21.786294 2.419268 -19.747961
0.417000 22.659926 2.198730 -20.964154
-0.834000 -28.675807 -14.957410 -7.415513
0.417000 -29.538682 -14.547175 -7.473682
0.417000 -28.693225 -15.647006 -8.079128
-0.834000 29.826032 11.732105 6.748982
0.417000 29.634687 12.146282 5.907508
0.417000 30.281203 12.408314 7.250765
-0.834000 14.104238 27.314539 0.368211
0.417000 14.638910 27.046698 -0.379195
0.417000 13.638989 28.093403 0.063017
-0.834000 10.962121 -17.171647 -20.575873
0.417000 10.487030 -17.802449 -21.116799
0.417000 10.463151 -17.132053 -19.759973
-0.834000 22.021785 18.014863 -6.476381
0.417000 22.192135 18.956163 -6.442283
0.417000 22.743714 17.659431 -6.994776
-0.834000 -38.843314 1.358537 -5.231092
0.417000 -38.624115 0.516759 -5.630584
0.417000 -38.044127 1.878678 -5.314712
-0.834000 -21.021638 -11.486883 8.099748
0.417000 -20.582573 -11.846286 8.870647
0.417000 -21.706173 -10.920683 8.456203
-0.834000 -12.228236 -8.570553 -12.880981
0.417000 -12.367789 -7.689689 -13.228590
0.417000 -11.657972 -8.993747 -13.522801
-0.834000 -28.448571 0.389417 8.142777
0.417000 -28.750971 1.098903 7.575839
0.417000 -27.553909 0.214393 7.850925
-0.834000 4.172865 -15.692849 10.122775
0.417000 3.783625 -16.471877 9.725480
0.417000 3.935700 -15.752035 11.048234
-0.834000 25.794419 22.713738 4.858005
0.417000 25.669975 23.646783 4.684299
0.417000 26.710976 22.639765 5.123880
-0.834000 -22.150153 -11.917871 -1.466375
0.417000 -21.266826 -12.286532 -1.473451
0.417000 -22.015802 -10.976115 -1.360195
-0.834000 24.826815 21.232807 7.232950
0.417000 24.657013 21.808821 6.487562
0.417000 24.036437 21.295748 7.769212
-0.834000 -38.979530 -3.630815 -6.771820
0.417000 -39.262055 -4.480472 -6.433446
0.417000 -38.056602 -3.755858 -6.992737
-0.834000 -15.718011 -11.823255 -0.168292
0.417000 -14.941311 -12.249703 -0.530388
0.417000 -15.823269 -11.030602 -0.694456
-0.834000 23.588028 -4.866907 13.521509
0.417000 23.259458 -4.354408 14.260174
0.417000 22.994903 -5.616224 13.467190
-0.834000 7.770462 0.754764 -15.924922
0.417000 8.421536 0.983373 -16.588302
0.417000 7.446129 -0.104727 -16.193840
-0.834000 8.263947 28.612435 2.414907
0.417000 7.826063 29.072428 3.131074
0.417000 8.901111 29.243029 2.079338
-0.834000 4.193142 -15.274969 7.172973
0.417000 4.342373 -15.275729 8.118469
0.417000 3.913324 -16.168456 6.973943
-0.834000 -19.931284 -8.109967 -13.230812
0.417000 -19.229859 -8.213402 -12.587739
0.417000 -19.573549 -7.504439 -13.880115
-0.834000 1.621405 8.227713 32.703159
0.417000 1.802799 7.463445 32.156150
0.417000 1.211584 8.855991 32.108562
-0.834000 10.406488 -13.771947 -25.640773
0.417000 9.969128 -13.880152 -26.485314
0.417000 11.144101 -14.381132 -25.673258
-0.834000 -0.560932 -15.690891 21.803431
0.417000 -1.209308 -15.004873 21.644646
0.417000 -0.410603 -15.664284 22.748377
-0.834000 2.034224 -10.342864 -27.121995
0.417000 2.194525 -10.966599 -27.830152
0.417000 2.907372 -10.104953 -26.810150
-0.834000 18.996974 -14.984345 -11.023532
0.417000 19.156096 -14.066505 -11.243712
0.417000 19.339072 -15.080214 -10.134704
-0.834000 -18.479494 -12.541308 -0.443493
0.417000 -19.089224 -12.219258 0.220396
0.417000 -17.742442 -11.931629 -0.407647
-0.834000 -21.958249 5.098342 15.924420
0.417000 -21.271516 5.432986 15.347666
0.417000 -22.761698 5.175167 15.409840
-0.834000 32.562433 12.317320 -10.589559
0.417000 32.119357 13.055755 -11.007442
0.417000 33.252562 12.072163 -11.205886
-0.834000 -37.165742 -9.867459 -8.143828
0.417000 -36.902435 -8.947188 -8.143668
0.417000 -38.059427 -9.860822 -8.486634
-0.834000 9.877543 -15.770058 20.317005
0.417000 10.544927 -15.709388 19.633520
0.417000 9.536377 -14.879422 20.398366
-0.834000 24.062787 -10.166290 -6.193824
0.417000 23.358343 -10.344522 -6.816902
0.417000 24.224307 -9.226519 -6.277306
-0.834000 1.633015 -20.877433 -15.361571
0.417000 0.767546 -20.522571 -15.564694
0.417000 2.112240 -20.828171 -16.188699
-0.834000 25.978828 -13.551476 9.083884
0.417000 25.283512 -13.523990 8.426605
0.417000 26.221393 -12.634771 9.214421
-0.834000 -26.290036 10.632475 -12.739714
0.417000 -25.717391 10.659734 -13.506240
0.417000 -26.897103 9.914619 -12.919665
-0.834000 26.072634 -6.603443 15.126188
0.417000 26.363455 -5.962068 14.477892
0.417000 25.121211 -6.631691 15.025087
-0.834000 -35.093017 11.261911 6.834740
0.417000 -35.661634 11.969017 6.529933
0.417000 -35.273263 10.535514 6.238009
-0.834000 19.386500 -18.701235 5.055789
0.417000 18.509445 -19.077993 5.126889
0.417000 19.234758 -17.773740 4.874242
-0.834000 -35.392970 -0.477342 -0.331313
0.417000 -34.733126 -0.075347 0.233699
0.417000 -35.924474 -1.008569 0.261589
-0.834000 -5.825749 -17.448501 -13.080435
0.417000 -5.673392 -16.987434 -12.255550
0.417000 -5.842175 -18.374309 -12.837848
-0.834000 -14.888712 7.437302 -17.290951
0.417000 -14.343734 7.996152 -17.844955
0.417000 -15.753537 7.464636 -17.700295
-0.834000 -34.747000 9.955227 -6.220665
0.417000 -34.824997 10.260032 -7.124682
0.417000 -33.818936 10.060949 -6.011491
-0.834000 18.369611 25.305081 1.633748
0.417000 18.992936 24.860871 2.208534
0.417000 18.342545 24.763002 0.845302
-0.834000 19.080050 -2.195174 23.171996
0.417000 19.541006 -1.566091 22.617017
0.417000 18.798138 -2.884018 22.570117
-0.834000 -18.338301 20.257831 -6.113233
0.417000 -18.455337 21.141488 -5.764398
0.417000 -17.943414 19.766361 -5.392990
-0.834000 18.910900 21.986626 10.523937
0.417000 18.815047 22.930225 10.653026
0.417000 19.362357 21.904442 9.683899
-0.834000 34.861473 6.770315 2.450962
0.417000 34.271274 7.088037 3.134296
0.417000 35.048131 7.542838 1.917484
-0.834000 16.268421 10.814362 -21.854113
0.417000 17.155695 10.806847 -21.495057
0.417000 16.207362 11.645864 -22.324334
-0.834000 4.117441 -24.089838 -5.545414
0.417000 4.956863 -23.641551 -5.648585
0.417000 3.912675 -24.003541 -4.614368
-0.834000 23.819403 13.633265 -8.354676
0.417000 23.980129 14.558664 -8.539175
0.417000 24.680729 13.221783 -8.425597
-0.834000 -2.659083 3.968751 -18.211781
0.417000 -3.148477 4.667370 -17.777438
0.417000 -3.320457 3.311118 -18.427042
-0.834000 3.289937 23.386325 -10.072066
0.417000 3.859822 23.357950 -9.303524
0.417000 3.638652 24.102753 -10.602500
-0.834000 -27.151831 -3.383289 -14.525155
0.417000 -26.831354 -2.500845 -14.338562
0.417000 -27.906690 -3.247837 -15.097931
-0.834000 7.528250 -23.668672 7.802289
0.417000 6.586651 -23.504441 7.853729
0.417000 7.668768 -24.433695 8.360161
-0.834000 -27.310679 -12.402613 -9.030300
0.417000 -27.573013 -11.566056 -8.646137
0.417000 -27.693647 -13.062303 -8.452047
-0.834000 8.447684 22.601550 -10.199607
0.417000 8.185308 23.504365 -10.379383
0.417000 8.894565 22.645810 -9.354286
-0.834000 25.356268 -13.260073 -7.353138
0.417000 26.085640 -12.899298 -7.857210
0.417000 25.467578 -14.208687 -7.416203
-0.834000 -23.828847 0.719267 -18.417191
0.417000 -23.514810 1.156315 -17.625607
0.417000 -23.187281 0.027687 -18.579499
-0.834000 5.203461 -22.062995 6.583084
0.417000 5.429067 -22.842986 6.076180
0.417000 4.247910 -22.080232 6.636597
-0.834000 -20.462636 8.443057 -19.372850
0.417000 -20.359648 9.105052 -18.689199
0.417000 -20.975055 8.879375 -20.053501
-0.834000 32.814548 9.904934 -4.225820
0.417000 32.159315 9.609949 -4.858178
0.417000 33.378751 10.496458 -4.723819
-0.834000 24.896998 9.370447 12.825684
0.417000 25.284935 10.149204 12.426596
0.417000 25.360453 9.271374 13.657324
-0.834000 18.394777 9.804542 11.168279
0.417000 18.624351 8.876662 11.117578
0.417000 17.738984 9.851358 11.863964
-0.834000 3.417315 2.079150 20.957260
0.417000 3.187685 1.175159 21.172446
0.417000 2.657400 2.591517 21.233380
-0.834000 -8.444134 -10.328322 8.999299
0.417000 -8.420102 -9.689362 9.711613
0.417000 -8.001449 -9.892163 8.271268
-0.834000 15.337938 -16.988947 -18.779548
0.417000 16.131434 -16.573473 -19.117149
0.417000 15.029733 -16.395558 -18.094610
-0.834000 -7.863846 1.011400 -12.166182
0.417000 -8.215547 0.239107 -12.609016
0.417000 -7.340896 1.453572 -12.834939
-0.834000 -21.436004 -8.512786 -16.532336
0.417000 -21.990524 -9.147726 -16.985766
0.417000 -21.343552 -8.864706 -15.646993
-0.834000 30.143520 4.316306 -9.551873
0.417000 30.467353 3.647999 -8.947941
0.417000 30.086973 5.111176 -9.021579
-0.834000 8.022054 11.623896 12.803809
0.417000 8.470193 11.077823 12.157892
0.417000 8.516881 11.493052 13.612673
-0.834000 -9.469342 18.488982 4.029723
0.417000 -9.412378 17.552575 4.219803
0.417000 -10.287224 18.585013 3.541789
-0.834000 -15.116012 -7.747817 9.208545
0.417000 -15.888928 -7.307392 9.561899
0.417000 -14.922793 -8.438164 9.842832
-0.834000 -2.477682 -28.149509 -7.227870
0.417000 -3.204742 -27.939459 -7.813948
0.417000 -2.789728 -27.896719 -6.358981
-0.834000 23.401814 -2.448818 -18.719371
0.417000 22.573051 -2.905806 -18.862714
0.417000 24.061140 -3.142727 -18.719774
-0.834000 -27.575360 6.544920 19.976121
0.417000 -27.352942 5.903173 19.301642
0.417000 -28.139175 6.067281 20.584560
-0.834000 -11.755978 13.268588 17.501234
0.417000 -11.748620 14.166609 17.832501
0.417000 -12.256724 13.317776 16.686943
-0.834000 31.134070 15.534302 1.133166
0.417000 31.225451 16.132261 0.391326
0.417000 30.476159 15.946262 1.693227
-0.834000 -32.936042 4.716720 -12.889131
0.417000 -33.267747 4.993771 -12.035057
0.417000 -33.051506 3.766525 -12.894176
-0.834000 -35.711731 -18.344411 1.522849
0.417000 -35.116221 -17.631833 1.754858
0.417000 -35.657355 -18.400988 0.568881
-0.834000 -13.886692 20.444036 12.983171
0.417000 -14.366375 19.685438 12.650505
0.417000 -14.125751 20.491498 13.908819
-0.834000 -7.885310 21.074754 2.322177
0.417000 -8.707523 21.105653 1.833054
0.417000 -8.083563 21.509446 3.151617
-0.834000 37.089689 -2.807850 -0.333951
0.417000 37.670185 -2.467998 0.347050
0.417000 36.240622 -2.898782 0.098535
-0.834000 -11.341356 -13.044169 -11.998246
0.417000 -11.217234 -13.919803 -12.364437
0.417000 -12.274445 -12.865664 -12.115289
-0.834000 -34.929657 11.507530 -1.867864
0.417000 -34.396174 12.033820 -2.463389
0.417000 -34.518370 10.643257 -1.878243
-0.834000 -26.600313 -12.833067 -11.849644
0.417000 -27.154428 -12.590605 -11.107753
0.417000 -26.041227 -12.069045 -11.990783
-0.834000 -2.506138 15.185861 12.099525
0.417000 -1.643956 15.478876 12.394507
0.417000 -3.121638 15.619491 12.690586
-0.834000 -29.979329 -16.098305 8.361906
0.417000 -30.143447 -16.554777 7.536717
0.417000 -30.851084 -15.924549 8.716996
-0.834000 23.775398 24.742554 -0.283698
0.417000 24.348830 25.450354 -0.577682
0.417000 22.893120 25.109184 -0.342087
-0.834000 -23.133751 18.597316 12.794378
0.417000 -22.393982 19.201208 12.728938
0.417000 -23.905629 19.163391 12.795852
-0.834000 -1.460165 7.766945 12.096791
0.417000 -1.687362 8.669635 11.873706
0.417000 -0.940449 7.460163 11.353814
-0.834000 8.806367 4.996100 16.014677
0.417000 8.370236 5.607368 16.608288
0.417000 8.090574 4.533418 15.579015
-0.834000 -11.578945 -19.082849 0.418864
0.417000 -10.706101 -19.437516 0.249798
0.417000 -12.176728 -19.784140 0.159869
-0.834000 5.366660 2.327867 -15.812325
0.417000 5.288204 1.700955 -16.531394
0.417000 6.306360 2.496344 -15.742911
-0.834000 12.503499 -14.060330 -18.908252
0.417000 13.091029 -14.477306 -18.278029
0.417000 12.443482 -13.151265 -18.614610
-0.834000 14.408570 18.272164 -5.730199
0.417000 13.760206 17.577090 -5.617371
0.417000 14.011875 19.039098 -5.317072
-0.834000 -24.255904 -13.371955 -7.868890
0.417000 -24.396378 -13.448314 -8.812640
0.417000 -24.414080 -12.447579 -7.677216
-0.834000 6.896733 -16.976686 -12.332056
0.417000 7.555941 -16.640761 -11.724737
0.417000 7.369686 -17.099103 -13.155194
-0.834000 -2.879573 -19.521402 16.589917
0.417000 -3.134613 -20.397086 16.299449
0.417000 -2.558230 -19.090471 15.797917
-0.834000 -38.581813 5.754495 -15.646495
0.417000 -38.878506 4.846430 -15.706661
0.417000 -38.197585 5.823521 -14.772518
-0.834000 8.366314 -10.702318 21.818653
0.417000 8.084057 -10.578960 20.912371
0.417000 8.681544 -9.840444 22.090756
-0.834000 -6.911084 -8.520591 16.365427
0.417000 -7.328550 -9.310360 16.021600
0.417000 -7.431902 -7.800337 16.010171
-0.834000 -37.744036 -8.115912 -5.269537
0.417000 -38.266575 -8.917623 -5.248443
0.417000 -36.950445 -8.334335 -4.780926
-0.834000 20.128571 -17.926751 -9.009357
0.417000 19.861767 -18.339606 -8.188019
0.417000 20.115964 -16.988371 -8.820898
-0.834000 -2.644676 -2.853054 -18.323321
0.417000 -2.518819 -2.053917 -18.834957
0.417000 -3.592295 -2.913243 -18.202341
-0.834000 -24.286318 -12.746456 -14.577678
0.417000 -23.957184 -12.473926 -13.721156
0.417000 -24.741806 -13.571045 -14.407943
-0.834000 -15.498856 25.385572 11.441434
0.417000 -15.587991 25.303779 10.491911
0.417000 -15.822662 26.264732 11.637546
-0.834000 -28.110734 15.682214 -7.425297
0.417000 -27.587663 14.882652 -7.367632
0.417000 -28.422391 15.699809 -8.330163
-0.834000 7.582468 18.328096 -3.048690
0.417000 8.268807 18.504774 -2.405297
0.417000 7.661813 19.038896 -3.684846
-0.834000 -15.541978 11.537037 12.699050
0.417000 -15.109623 11.100828 13.433231
0.417000 -15.085495 11.210220 11.923779
-0.834000 -26.474522 -1.533352 -19.330195
0.417000 -25.547038 -1.753196 -19.242580
0.417000 -26.779403 -1.418075 -18.430202
-0.834000 1.786468 -5.946995 -22.787578
0.417000 2.285045 -6.697575 -22.464642
0.417000 2.238538 -5.185207 -22.424879
-0.834000 1.609225 12.783730 -2.900545
0.417000 1.997333 12.277684 -3.614353
0.417000 0.984142 13.366162 -3.332141
-0.834000 -7.540565 6.250351 16.251402
0.417000 -8.147868 5.529809 16.419454
0.417000 -7.650453 6.444023 15.320465
-0.834000 9.474565 15.217657 7.059846
0.417000 9.735063 14.790229 7.875736
0.417000 8.643161 15.644043 7.267679
-0.834000 5.930069 -18.273833 25.534663
0.417000 5.421663 -18.814837 24.930455
0.417000 5.272162 -17.799212 26.042727
-0.834000 -12.565042 -5.860422 -13.599660
0.417000 -11.720049 -5.479919 -13.359978
0.417000 -12.716993 -5.560896 -14.496000
-0.834000 -20.792120 -12.373338 -7.566043
0.417000 -20.439882 -13.197938 -7.231093
0.417000 -20.900609 -12.523133 -8.505205
-0.834000 17.180616 -6.200835 -22.924546
0.417000 16.548244 -6.914137 -22.837743
0.417000 17.472908 -6.029614 -22.029294
-0.834000 11.287457 -0.847144 -18.456161
0.417000 11.508695 -1.728790 -18.756150
0.417000 12.116247 -0.369147 -18.485503
-0.834000 -1.727589 18.431109 1.523107
0.417000 -0.993687 18.811540 1.040519
0.417000 -1.479284 18.517053 2.443539
-0.834000 9.814055 1.572013 22.472704
0.417000 10.390366 1.205759 23.143492
0.417000 10.396031 2.082271 21.909518
-0.834000 -19.928564 -6.515557 12.547066
0.417000 -20.645889 -6.728938 11.950289
0.417000 -19.970062 -5.563866 12.640837
-0.834000 -17.709479 -13.621119 12.495369
0.417000 -16.919886 -13.920604 12.946018
0.417000 -17.480308 -13.649208 11.566432
-0.834000 -21.723721 -16.572312 0.603223
0.417000 -21.727171 -16.882523 -0.302316
0.417000 -22.609940 -16.239925 0.745912
-0.834000 22.839485 8.232475 11.739335
0.417000 23.350925 8.162407 10.933266
0.417000 23.390422 8.747805 12.328516
-0.834000 -10.930844 -20.682027 -7.892464
0.417000 -11.450873 -19.928416 -7.613397
0.417000 -11.447507 -21.084196 -8.590716
-0.834000 -0.483399 -6.774485 -21.938000
0.417000 -0.548045 -6.290166 -21.114899
0.417000 0.329669 -6.463215 -22.335821
-0.834000 2.572569 -20.263725 20.281662
0.417000 1.977005 -19.520488 20.186122
0.417000 3.424342 -19.866363 20.462824
-0.834000 -33.422720 -2.771764 4.552356
0.417000 -34.073448 -3.082797 5.181675
0.417000 -33.140673 -3.560836 4.089704
-0.834000 -4.839572 -16.073723 -15.443932
0.417000 -5.125166 -16.406082 -14.592931
0.417000 -4.263527 -16.756959 -15.786853
-0.834000 4.472508 -22.898419 -17.604732
0.417000 4.514165 -23.180410 -16.690962
0.417000 5.217783 -23.329787 -18.022729
-0.834000 4.545843 -22.136163 9.707481
0.417000 4.446614 -22.000303 8.765181
0.417000 3.648930 -22.188996 10.037611
-0.834000 -12.184249 24.020157 7.070809
0.417000 -12.104518 23.940337 8.021339
0.417000 -11.967346 23.149175 6.738284
-0.834000 19.847574 10.524549 -16.578076
0.417000 19.643774 10.707302 -17.495301
0.417000 19.247015 9.819913 -16.335082
-0.834000 -3.350598 0.438262 28.527081
0.417000 -3.461178 -0.440208 28.890804
0.417000 -3.996109 0.488602 27.822092
-0.834000 24.244183 -16.912036 6.344044
0.417000 24.605370 -16.749381 7.215431
0.417000 24.017865 -16.043059 6.012542
-0.834000 -32.925026 -8.278380 5.511359
0.417000 -33.324742 -9.107614 5.249002
0.417000 -32.662163 -8.416516 6.421329
-0.834000 22.019442 10.885207 -4.573785
0.417000 22.222976 10.755972 -3.647444
0.417000 22.281913 11.788107 -4.752977
-0.834000 -10.055680 -1.915703 -17.302289
0.417000 -9.562719 -2.122182 -16.508193
0.417000 -10.926339 -2.281239 -17.145550
-0.834000 -14.478069 3.713947 -15.494862
0.417000 -14.025293 4.381551 -14.979566
0.417000 -15.276758 3.530443 -15.000236
-0.834000 4.393915 -1.657742 -23.301627
0.417000 3.953551 -1.917135 -24.110954
0.417000 5.293449 -1.966959 -23.408690
-0.834000 -28.445789 -16.929155 -4.042267
0.417000 -29.253943 -17.410202 -4.220345
0.417000 -28.312728 -17.025209 -3.099239
-0.834000 -4.257063 8.898223 -20.450522
0.417000 -4.047895 8.218727 -19.809605
0.417000 -3.854830 8.592567 -21.263550
-0.834000 -15.366834 2.092602 -20.738786
0.417000 -15.164599 2.800182 -21.350880
0.417000 -15.078050 2.422219 -19.887789
-0.834000 -12.903045 -17.180992 1.499583
0.417000 -12.332000 -17.812603 1.062316
0.417000 -12.842564 -17.406066 2.427977
-0.834000 11.631412 -4.350325 -26.020260
0.417000 12.566997 -4.227847 -26.181228
0.417000 11.268218 -4.573994 -26.877166
-0.834000 -8.278183 -17.148774 -11.141252
0.417000 -7.877808 -16.683820 -10.406579
0.417000 -7.706541 -17.902410 -11.287873
-0.834000 -38.162533 -11.171095 3.605824
0.417000 -38.249915 -10.685143 4.425850
0.417000 -39.052781 -11.213864 3.256729
-0.834000 3.241515 -5.286721 -18.100654
0.417000 2.940447 -5.366490 -17.195548
0.417000 3.991511 -4.693940 -18.052240
-0.834000 11.897415 23.756549 -9.388378
0.417000 11.039732 23.619312 -8.986161
0.417000 11.788045 24.542732 -9.923344
-0.834000 -10.876428 -24.234943 10.948993
0.417000 -10.241538 -24.721949 11.474320
0.417000 -10.464626 -23.382987 10.804696
-0.834000 4.444409 22.054949 -3.184609
0.417000 5.252244 22.413419 -3.552210
0.417000 4.517456 21.110408 -3.321486
-0.834000 23.406497 -12.091589 10.983791
0.417000 23.052204 -11.794376 10.145714
0.417000 22.868509 -12.848352 11.216403
-0.834000 19.334717 -19.656651 -6.812146
0.417000 19.011863 -18.803607 -6.521768
0.417000 18.939247 -20.281849 -6.204722
-0.834000 -3.449110 -5.471107 23.579508
0.417000 -2.697328 -6.056550 23.670659
0.417000 -3.770521 -5.353063 24.473373
-0.834000 1.780967 3.203735 18.918765
0.417000 1.365984 3.918490 19.401623
0.417000 2.151412 2.639539 19.597501
-0.834000 -1.344058 6.951924 3.138052
0.417000 -2.182778 6.599613 3.435809
0.417000 -1.503868 7.217768 2.232503
-0.834000 -16.023545 9.587166 -14.018953
0.417000 -15.412983 9.930185 -13.366432
0.417000 -15.853205 10.108254 -14.803608
-0.834000 -27.507453 -20.878929 5.785321
0.417000 -26.688550 -20.388499 5.713839
0.417000 -27.263716 -21.687782 6.235410
-0.834000 31.205179 13.229370 3.066743
0.417000 31.179890 14.160074 2.844522
0.417000 30.672442 12.807591 2.392560
-0.834000 -22.678368 -14.544283 -2.175953
0.417000 -23.128745 -14.856362 -1.391098
0.417000 -22.669605 -13.591535 -2.084194
-0.834000 -30.644163 -18.631626 -4.540888
0.417000 -31.109112 -18.016944 -5.108527
0.417000 -31.261921 -19.350984 -4.409982
-0.834000 12.173060 -16.521262 12.226955
0.417000 11.904479 -16.102068 11.409415
0.417000 11.365894 -16.894314 12.581271
-0.834000 11.979745 8.241648 -23.096272
0.417000 11.184153 8.772677 -23.132097
0.417000 12.694092 8.877870 -23.130222
-0.834000 -0.928975 4.606268 14.796257
0.417000 -0.788052 4.250129 13.919024
0.417000 -0.103880 4.447263 15.254701
-0.834000 21.342412 -14.712647 -2.534931
0.417000 22.197493 -14.862617 -2.131728
0.417000 21.380702 -15.191508 -3.362851
-0.834000 11.688442 -22.751774 18.517202
0.417000 11.441764 -21.899266 18.875824
0.417000 11.201743 -23.383988 19.046033
-0.834000 -5.643752 19.451053 -2.515982
0.417000 -5.740727 20.249960 -1.997739
0.417000 -6.001622 19.677490 -3.374401
-0.834000 4.780701 -19.890077 15.350879
0.417000 4.954406 -19.168444 14.746473
0.417000 5.351630 -20.597073 15.050158
-0.834000 -1.322981 3.898500 25.079107
0.417000 -1.043497 2.983121 25.064983
0.417000 -1.419730 4.133651 24.156300
-0.834000 -12.331337 -5.171977 -16.378465
0.417000 -11.489712 -5.123210 -16.831800
0.417000 -12.609204 -4.260227 -16.290536
-0.834000 32.428314 -4.085997 14.525140
0.417000 32.470188 -3.188006 14.853907
0.417000 31.825783 -4.041391 13.782712
-0.834000 19.160325 0.810908 -23.503076
0.417000 18.631874 1.417932 -24.021242
0.417000 19.173251 1.193406 -22.625715
-0.834000 -1.879477 -10.912955 -19.434587
0.417000 -1.892319 -11.372038 -18.594761
0.417000 -2.271504 -11.531036 -20.051444
-0.834000 22.653069 13.487173 -5.914794
0.417000 23.226099 13.373125 -6.672985
0.417000 22.857193 14.364170 -5.590066
-0.834000 -12.265073 22.421912 13.624538
0.417000 -12.576227 23.301830 13.412023
0.417000 -12.768008 21.844743 13.049939
-0.834000 -0.530958 19.785544 -4.398617
0.417000 -1.277753 20.298832 -4.090292
0.417000 -0.071010 19.528127 -3.599605
-0.834000 32.556145 -13.383381 9.804264
0.417000 31.710922 -13.404292 9.355490
0.417000 32.449950 -12.717996 10.484127
-0.834000 10.596819 8.971015 25.719159
0.417000 10.494426 8.252408 26.343137
0.417000 9.809193 9.502558 25.834649
-0.834000 10.668716 -1.543939 24.674573
0.417000 11.110536 -0.696405 24.622481
0.417000 9.919077 -1.459872 24.085331
-0.834000 37.628512 3.216157 -1.125409
0.417000 36.812359 2.899441 -0.738341
0.417000 37.760728 2.660545 -1.893555
-0.834000 31.959325 -10.668074 11.419515
0.417000 31.705879 -11.056134 12.257017
0.417000 31.158172 -10.684022 10.895938
-0.834000 -34.386635 10.936409 11.825858
0.417000 -33.739572 10.245498 11.967918
0.417000 -34.678283 10.809463 10.923053
-0.834000 22.498641 4.962655 11.487477
0.417000 22.654612 4.783754 12.414785
0.417000 22.569856 5.914198 11.411844
-0.834000 9.988517 -23.712441 20.489754
0.417000 9.034355 -23.785488 20.468180
0.417000 10.153663 -22.825235 20.808853
-0.834000 -5.668911 9.484785 15.007652
0.417000 -5.695417 8.689635 14.475425
0.417000 -5.385830 10.169386 14.401505
-0.834000 -4.329151 -22.240355 4.676885
0.417000 -4.448469 -22.919938 4.013438
0.417000 -5.196723 -21.848572 4.777166
-0.834000 24.939199 -4.951305 -15.279103
0.417000 25.316454 -5.406151 -14.526095
0.417000 24.073846 -4.671223 -14.980838
-0.834000 25.551262 -12.038793 12.639504
0.417000 24.850201 -11.856902 12.013680
0.417000 25.152622 -12.626044 13.281725
-0.834000 -17.854887 -15.348473 0.180364
0.417000 -18.121705 -15.657886 1.045988
0.417000 -18.129455 -14.431756 0.158551
-0.834000 -16.614659 19.850996 10.967224
0.417000 -16.684887 19.119216 11.580250
0.417000 -16.551963 19.437137 10.106396
-0.834000 -10.219049 -19.918378 7.521810
0.417000 -10.799238 -19.327957 8.002457
0.417000 -10.429478 -19.763776 6.600916
-0.834000 36.594614 4.609997 2.618835
0.417000 35.914517 3.949603 2.751419
0.417000 36.114041 5.431371 2.515761
-0.834000 8.026500 11.575900 -21.046356
0.417000 8.546488 12.332813 -21.316404
0.417000 8.581676 11.116372 -20.416391
-0.834000 -8.167292 0.453544 -9.183699
0.417000 -7.942534 0.599963 -10.102547
0.417000 -8.084798 -0.492654 -9.064793
-0.834000 1.777047 16.795034 -7.914604
0.417000 1.616561 16.828879 -6.971562
0.417000 2.226952 15.961275 -8.051225
-0.834000 22.903284 20.927079 -6.071439
0.417000 23.847350 20.874837 -5.922300
0.417000 22.817589 21.393850 -6.902712
-0.834000 31.796316 9.336695 -13.561028
0.417000 31.622568 8.406402 -13.704550
0.417000 31.287533 9.782623 -14.238170
-0.834000 1.944632 -23.768520 12.777633
0.417000 0.999988 -23.878389 12.886248
0.417000 2.036722 -23.285462 11.956408
-0.834000 12.200006 -8.116381 -27.041991
0.417000 11.979454 -7.919690 -26.131551
0.417000 12.156959 -7.270049 -27.487073
-0.834000 2.928697 -7.488511 21.728531
0.417000 2.470214 -6.923009 22.350004
0.417000 3.488010 -8.040788 22.274790
-0.834000 10.190196 26.558966 -7.968210
0.417000 9.648414 25.773231 -7.895224
0.417000 10.178642 26.772038 -8.901320
-0.834000 29.178052 6.120490 13.996653
0.417000 29.129186 6.004642 14.945558
0.417000 28.739961 6.955957 13.834480
-0.834000 35.725890 3.788216 9.407122
0.417000 35.346164 3.047853 9.880304
0.417000 36.416016 3.400129 8.869212
-0.834000 5.410150 -6.763954 20.959286
0.417000 4.503683 -6.910368 21.229692
0.417000 5.519629 -7.311616 20.181905
-0.834000 7.515520 -18.714410 12.119340
0.417000 6.901306 -18.373792 12.769694
0.417000 6.963738 -18.973133 11.381213
-0.834000 4.726642 -18.494417 18.629444
0.417000 5.458829 -18.907431 19.087211
0.417000 4.937524 -18.594382 17.701129
-0.834000 -4.720558 -10.080200 16.145923
0.417000 -5.478848 -9.497211 16.109070
0.417000 -4.376492 -10.082390 15.252699
-0.834000 -8.401220 -21.746270 6.765786
0.417000 -8.916386 -22.552203 6.801942
0.417000 -9.030876 -21.050795 6.955724
-0.834000 -1.099982 17.256198 -6.800633
0.417000 -1.159839 18.164828 -7.095658
0.417000 -0.314611 17.233138 -6.253917
-0.834000 -35.710088 1.590522 8.106055
0.417000 -35.661058 1.749335 9.048716
0.417000 -35.372783 0.701623 7.995065
-0.834000 5.289661 17.877371 0.552831
0.417000 6.107746 18.374078 0.568457
0.417000 5.392606 17.224476 1.245191
-0.834000 -6.824376 -15.049763 -10.102241
0.417000 -6.519561 -14.149784 -10.217816
0.417000 -6.027336 -15.553123 -9.936151
-0.834000 29.040188 15.094743 9.284229
0.417000 28.208221 14.642375 9.423596
0.417000 29.124098 15.154029 8.332560
-0.834000 17.831543 -21.830865 -0.135488
0.417000 17.088643 -22.205087 0.338103
0.417000 18.045233 -22.484766 -0.801062
-0.834000 20.750874 11.129987 10.509392
0.417000 20.526348 11.504702 9.657680
0.417000 20.032237 10.528138 10.703221
-0.834000 -28.961039 -9.947399 9.245721
0.417000 -28.772409 -9.009314 9.271190
0.417000 -28.154726 -10.345001 8.917079
-0.834000 0.078792 5.353679 26.954558
0.417000 -0.203027 4.748911 26.268218
0.417000 -0.587067 6.041326 26.956083
-0.834000 -4.923694 17.728188 8.855824
0.417000 -5.432319 16.985243 9.180735
0.417000 -4.396835 18.004085 9.605845
-0.834000 -30.630220 -0.435435 -16.782508
0.417000 -31.334808 -1.081167 -16.835640
0.417000 -31.068396 0.407405 -16.900215
-0.834000 10.198273 6.285077 -19.433181
0.417000 11.093757 6.180445 -19.754738
0.417000 10.236264 7.054246 -18.864704
-0.834000 9.053793 -3.779559 22.816367
0.417000 8.587036 -4.241791 23.512582
0.417000 9.904083 -3.564618 23.199828
-0.834000 -31.505438 12.888542 8.947661
0.417000 -32.319694 12.631503 8.515045
0.417000 -31.077512 12.060193 9.164334
-0.834000 3.145481 8.855954 24.692494
0.417000 2.211808 8.700756 24.549677
0.417000 3.176257 9.627554 25.258113
-0.834000 -23.034515 -12.846125 -4.981435
0.417000 -22.714647 -13.713129 -5.230877
0.417000 -23.197357 -12.402314 -5.813747
-0.834000 -32.048678 4.651602 14.157915
0.417000 -32.852999 4.694904 14.675048
0.417000 -32.336204 4.363736 13.291487
-0.834000 -28.165037 -10.799784 -14.423720
0.417000 -27.422449 -10.302111 -14.081497
0.417000 -28.019883 -10.826699 -15.369468
-0.834000 -14.773777 6.760829 15.107409
0.417000 -14.331963 6.037777 14.662182
0.417000 -14.062207 7.305116 15.444527
-0.834000 -42.475875 -1.174721 -15.868927
0.417000 -41.560246 -0.918207 -15.759100
0.417000 -42.974484 -0.400518 -15.607714
-0.834000 11.686192 2.707114 -21.697590
0.417000 12.068545 2.879951 -20.837266
0.417000 12.384159 2.271435 -22.186738
-0.834000 -7.524462 19.762279 -12.620249
0.417000 -7.967642 20.591440 -12.800010
0.417000 -7.781305 19.542658 -11.724690
-0.834000 -32.411883 -10.001613 -12.714037
0.417000 -32.784692 -9.776503 -13.566431
0.417000 -33.053913 -9.682301 -12.079947
-0.834000 -13.635924 23.783320 4.746765
0.417000 -13.254725 24.131651 5.552735
0.417000 -13.686421 22.838916 4.894359
-0.834000 -3.636745 18.271310 -11.989109
0.417000 -3.999825 17.909541 -11.180701
0.417000 -4.344966 18.188747 -12.627731
-0.834000 -1.385968 16.554125 -14.709190
0.417000 -1.050765 17.426316 -14.916930
0.417000 -1.431869 16.536596 -13.753251
-0.834000 -14.292626 -2.555217 -18.491516
0.417000 -13.754567 -2.753786 -17.725168
0.417000 -14.020269 -1.675945 -18.754063
-0.834000 15.336975 0.012434 -23.669189
0.417000 15.777092 -0.360200 -24.433169
0.417000 16.035814 0.136240 -23.026899
-0.834000 6.756331 9.553496 28.974895
0.417000 6.127267 9.363247 28.278969
0.417000 7.355274 10.192279 28.588301
-0.834000 25.689589 -6.106511 -13.150402
0.417000 25.088963 -6.590199 -12.583370
0.417000 26.560576 -6.397621 -12.880451
-0.834000 13.561044 18.521366 -12.660205
0.417000 13.518951 18.894103 -11.779563
0.417000 12.887848 17.840910 -12.664711
-0.834000 -18.752747 19.831183 -9.226387
0.417000 -18.765954 19.985783 -8.281843
0.417000 -19.427564 20.414298 -9.573988
-0.834000 26.256135 -14.778700 -4.332048
0.417000 27.193445 -14.738627 -4.521982
0.417000 25.923162 -15.463053 -4.912584
-0.834000 -28.109018 17.567178 -2.398205
0.417000 -28.229299 16.896018 -1.726410
0.417000 -27.964416 18.375378 -1.906141
-0.834000 12.667354 6.303826 -21.252036
0.417000 13.331736 6.036330 -21.887077
0.417000 12.113093 6.920299 -21.730566
-0.834000 33.210430 -2.663266 -10.255961
0.417000 32.728357 -3.065802 -9.533604
0.417000 34.106682 -2.983386 -10.153610
-0.834000 13.818885 2.039474 -22.741424
0.417000 14.134888 1.202052 -23.080676
0.417000 14.575023 2.623239 -22.802302
-0.834000 7.573761 -10.826200 -22.938860
0.417000 7.943679 -10.750512 -22.059275
0.417000 7.920472 -11.652989 -23.274176
-0.834000 3.376873 3.256784 -14.285733
0.417000 3.689466 2.867751 -13.468933
0.417000 4.067086 3.066694 -14.921110
-0.834000 -1.402555 15.826404 8.773741
0.417000 -1.957957 15.217217 9.260207
0.417000 -1.015716 16.387070 9.446229
-0.834000 -41.154053 6.030147 -9.321158
0.417000 -41.737049 5.300070 -9.112997
0.417000 -40.574098 5.687199 -10.001062
-0.834000 -10.310041 11.253282 15.167467
0.417000 -11.096099 11.107344 15.693817
0.417000 -9.693377 11.671049 15.768662
-0.834000 -1.145220 -20.244972 8.941930
0.417000 -0.299408 -20.233992 9.389933
0.417000 -1.593575 -19.460328 9.257444
-0.834000 13.022177 -12.864825 -23.746442
0.417000 12.363116 -12.844535 -23.052569
0.417000 13.553816 -13.636018 -23.549332
-0.834000 -21.353481 -13.317680 -13.315759
0.417000 -21.682469 -13.181444 -12.427257
0.417000 -20.990551 -14.203327 -13.303610
-0.834000 36.612270 4.398436 -8.272907
0.417000 36.802049 4.926354 -7.497331
0.417000 37.148948 3.613178 -8.165322
-0.834000 1.886409 9.999405 16.170597
0.417000 1.562883 9.117164 16.352839
0.417000 2.821684 9.957472 16.369952
-0.834000 -18.900069 -2.459451 -16.825158
0.417000 -18.765615 -1.899131 -17.589487
0.417000 -18.172519 -2.246153 -16.240857
-0.834000 -5.579527 21.693455 -0.959267
0.417000 -6.480748 21.975283 -0.802394
0.417000 -5.078844 22.507843 -1.007404
-0.834000 16.602075 -16.373719 4.766395
0.417000 16.695447 -16.986987 4.037412
0.417000 15.657966 -16.319940 4.914718
-0.834000 -14.291952 7.738041 -14.634114
0.417000 -14.852335 8.503575 -14.506985
0.417000 -14.581306 7.365025 -15.466796
-0.834000 22.068894 26.126248 -2.927254
0.417000 22.438476 26.996030 -2.775176
0.417000 22.764870 25.645214 -3.374973
-0.834000 16.695846 13.420871 -13.772430
0.417000 16.388717 13.516992 -14.673911
0.417000 17.641965 13.300268 -13.853313
-0.834000 -13.387871 -21.557681 5.514068
0.417000 -13.598933 -21.743222 6.429090
0.417000 -14.178288 -21.146147 5.164636
-0.834000 -38.959857 2.893537 -15.748859
0.417000 -39.716491 2.579804 -15.253576
0.417000 -38.209187 2.468097 -15.334459
-0.834000 -28.142476 19.589280 12.086884
0.417000 -27.804602 18.893037 11.523574
0.417000 -28.817414 20.017255 11.560075
-0.834000 9.445081 27.047028 -3.395324
0.417000 10.357344 26.915256 -3.653477
0.417000 9.442741 26.913708 -2.447458
-0.834000 22.649521 -10.743161 18.647654
0.417000 22.576193 -10.221650 19.446956
0.417000 22.411150 -10.138829 17.944662
-0.834000 -3.769649 17.270138 -15.916705
0.417000 -3.059774 16.878817 -15.407610
0.417000 -4.565196 17.032519 -15.440387
-0.834000 -39.968532 4.283511 -0.656479
0.417000 -39.749315 3.714657 -1.394435
0.417000 -39.183830 4.815019 -0.522424
-0.834000 6.491850 21.434894 3.062910
0.417000 7.259815 21.998947 2.971791
0.417000 6.039399 21.508719 2.222629
-0.834000 29.182502 18.108212 -5.108488
0.417000 28.470097 18.615590 -5.497439
0.417000 28.782953 17.672431 -4.355702
-0.834000 10.873982 -15.536583 9.532329
0.417000 11.281504 -15.273344 8.707184
0.417000 10.168093 -14.903527 9.663505
-0.834000 29.245802 20.891296 0.035868
0.417000 29.940549 21.314868 -0.468262
0.417000 29.127774 20.040606 -0.386770
-0.834000 -14.004053 21.064895 -9.687880
0.417000 -14.512621 21.504522 -10.369289
0.417000 -13.694120 20.259635 -10.102277
-0.834000 -27.994351 3.651062 -16.776831
0.417000 -27.949704 2.988071 -17.465803
0.417000 -27.089840 3.748431 -16.479157
-0.834000 -1.151156 2.551856 28.701849
0.417000 -1.456075 3.447844 28.844896
0.417000 -1.952620 2.042222 28.582867
-0.834000 26.441438 18.504211 -3.923714
0.417000 26.391056 18.412060 -4.875137
0.417000 25.751845 17.929979 -3.590616
-0.834000 26.524265 -11.061198 -12.719768
0.417000 25.810345 -10.423684 -12.730942
0.417000 26.112236 -11.886692 -12.974755
-0.834000 0.813705 -25.771647 -11.914709
0.417000 -0.044245 -26.028772 -11.577005
0.417000 0.638974 -25.466111 -12.804849
-0.834000 32.129404 6.899065 -9.102096
0.417000 32.770644 6.188413 -9.096917
0.417000 31.712185 6.851472 -8.241923
-0.834000 -41.354073 0.057894 -18.130005
0.417000 -40.797758 -0.246010 -17.412797
0.417000 -40.785599 0.036174 -18.899811
-0.834000 8.035155 0.696256 -24.787544
0.417000 7.647419 1.469975 -24.378582
0.417000 7.327514 0.323133 -25.313134
-0.834000 -13.778078 23.323579 -5.867581
0.417000 -12.851602 23.149397 -5.701646
0.417000 -14.189344 23.274366 -5.004637
-0.834000 -5.866482 4.039813 -16.124044
0.417000 -6.590711 4.660577 -16.044179
0.417000 -5.114939 4.578997 -16.370401
-0.834000 20.004202 -12.456137 10.476917
0.417000 20.559194 -12.993322 9.911546
0.417000 19.555398 -13.086285 11.040588
-0.834000 -5.271283 -23.158109 2.357085
0.417000 -6.134703 -23.325284 1.979212
0.417000 -4.659211 -23.331031 1.641752
-0.834000 8.602607 -24.959901 24.777753
0.417000 8.312539 -25.284603 23.925312
0.417000 7.821975 -24.558431 25.159412
-0.834000 9.259344 29.197080 -0.956771
0.417000 8.922824 28.785724 -1.752871
0.417000 8.491832 29.603612 -0.554416
-0.834000 -13.725864 1.123539 14.825862
0.417000 -13.106394 0.452893 15.113474
0.417000 -14.232760 1.333545 15.610202
-0.834000 -15.983955 -15.696215 13.058076
0.417000 -16.669114 -16.326505 13.280617
0.417000 -15.267930 -16.231564 12.716129
-0.834000 -21.573308 -2.729866 15.738240
0.417000 -22.337465 -2.311578 16.134890
0.417000 -21.442789 -3.526810 16.252125
-0.834000 -24.605510 -5.710367 14.946247
0.417000 -25.013749 -4.890284 14.668691
0.417000 -25.179554 -6.393171 14.599136
-0.834000 10.212459 -11.154518 -24.607150
0.417000 10.529513 -12.000267 -24.924031
0.417000 10.661336 -11.028383 -23.771189
-0.834000 -13.295292 13.529071 15.239691
0.417000 -13.866275 14.251785 15.500258
0.417000 -13.204666 13.625250 14.291660
-0.834000 -10.397368 0.782865 17.742713
0.417000 -10.016281 1.378293 17.097364
0.417000 -9.736624 0.099975 17.858075
-0.834000 -7.749663 -4.296681 -17.498656
0.417000 -7.025100 -4.921257 -17.532383
0.417000 -7.741280 -3.873527 -18.357202
-0.834000 5.656217 -26.388891 -3.755258
0.417000 5.359662 -27.125146 -4.290253
0.417000 4.857736 -26.049934 -3.350582
-0.834000 -15.042109 -12.261635 10.760884
0.417000 -15.743704 -12.816348 10.419880
0.417000 -15.035983 -12.434789 11.702269
-0.834000 36.834741 -2.873541 6.342351
0.417000 37.653470 -3.329252 6.537896
0.417000 36.150935 -3.460634 6.664780
-0.834000 -27.113946 -2.124459 11.903995
0.417000 -26.742926 -2.139052 11.021747
0.417000 -28.055019 -2.236932 11.769958
-0.834000 -21.878504 -10.140751 -14.331321
0.417000 -22.562750 -10.576199 -13.822968
0.417000 -21.139346 -10.070482 -13.727211
-0.834000 -25.730958 0.005475 7.551769
0.417000 -25.415158 -0.721783 7.015490
0.417000 -24.939235 0.485669 7.794293
-0.834000 21.326448 1.228932 13.196631
0.417000 21.916081 1.981051 13.142921
0.417000 21.216038 0.945852 12.288937
-0.834000 -21.520323 -2.914581 -17.603181
0.417000 -20.805220 -2.471194 -17.146828
0.417000 -21.244295 -3.829988 -17.648697
-0.834000 0.278059 -20.903021 5.176398
0.417000 0.021013 -21.420063 5.939825
0.417000 0.847108 -20.219641 5.530518
-0.834000 -25.406686 -8.018287 9.682302
0.417000 -24.622138 -7.637767 10.077166
0.417000 -25.221584 -8.027937 8.743217
-0.834000 0.911534 -18.686106 -17.972574
0.417000 1.867347 -18.692886 -17.921486
0.417000 0.697992 -19.410262 -18.560981
-0.834000 -32.075132 16.065990 2.360850
0.417000 -32.732009 15.609886 1.834816
0.417000 -32.256421 15.792610 3.260087
-0.834000 5.721239 -10.882090 19.780527
0.417000 5.776090 -11.677682 20.309919
0.417000 4.824782 -10.571398 19.907275
-0.834000 -0.167040 -10.410171 22.512527
0.417000 0.767067 -10.619145 22.514876
0.417000 -0.440134 -10.544053 21.604933
-0.834000 20.090561 25.903729 7.809613
0.417000 20.325059 25.376269 7.046051
0.417000 20.564087 25.497786 8.535710
-0.834000 8.488072 -24.245356 -7.895905
0.417000 8.563414 -25.167706 -8.140496
0.417000 7.663539 -24.192307 -7.412629
-0.834000 -0.617906 18.718189 4.287924
0.417000 0.290989 18.756458 4.585711
0.417000 -1.060932 18.175275 4.940004
-0.834000 11.228744 -14.660405 -21.628842
0.417000 11.804953 -14.460022 -20.891235
0.417000 10.935651 -15.557155 -21.467084
-0.834000 13.184825 -17.365088 6.827378
0.417000 12.632865 -16.732672 6.367362
0.417000 12.580007 -18.052534 7.106387
-0.834000 -25.652051 1.698498 -10.982723
0.417000 -26.468749 1.629970 -11.477228
0.417000 -25.418217 2.625297 -11.033735
-0.834000 29.543780 -11.927514 0.408558
0.417000 29.216093 -12.743066 0.787674
0.417000 28.806552 -11.585180 -0.096956
-0.834000 6.356189 -13.883443 9.439260
0.417000 5.819710 -14.658781 9.604421
0.417000 5.726586 -13.164994 9.378782
-0.834000 -16.996981 -18.892538 -2.841364
0.417000 -16.895356 -19.301195 -3.700965
0.417000 -17.943289 -18.801587 -2.729767
-0.834000 -2.425474 4.945393 22.588933
0.417000 -1.583342 5.276979 22.277333
0.417000 -2.948935 4.837225 21.794881
-0.834000 -16.990393 -1.627061 8.134665
0.417000 -16.734877 -0.712544 8.255488
0.417000 -17.802700 -1.716637 8.633030
-0.834000 -26.654709 12.573828 -10.942582
0.417000 -26.539648 11.984291 -11.687855
0.417000 -25.772551 12.891645 -10.750173
-0.834000 13.035963 22.706319 7.745821
0.417000 12.866441 22.508314 6.824792
0.417000 13.911340 22.355199 7.909108
-0.834000 -14.751649 16.118457 14.727470
0.417000 -15.707428 16.072998 14.753165
0.417000 -14.526585 15.916338 13.819327
-0.834000 -24.155378 -15.502578 -5.982560
0.417000 -23.629385 -16.171582 -6.420739
0.417000 -24.294210 -14.831400 -6.650745
-0.834000 1.928303 24.093066 -1.934530
0.417000 1.015416 24.047894 -1.650221
0.417000 1.998117 24.935910 -2.382825
-0.834000 15.576720 12.780529 7.888292
0.417000 16.481256 12.968159 7.637608
0.417000 15.458007 11.853669 7.680763
-0.834000 -5.266763 -22.800971 -10.007766
0.417000 -4.666294 -23.348443 -10.513680
0.417000 -5.101619 -21.911666 -10.320958
-0.834000 -18.143980 -12.444107 7.450549
0.417000 -19.078357 -12.480602 7.245965
0.417000 -18.014877 -13.131421 8.104121
-0.834000 9.402795 10.135678 10.626187
0.417000 10.104309 9.978891 9.994107
0.417000 8.596782 10.001235 10.127692
-0.834000 -3.549284 -10.384647 -11.968520
0.417000 -3.278700 -10.002191 -11.133804
0.417000 -3.453735 -11.328577 -11.841654
-0.834000 -21.588532 18.839545 -2.047039
0.417000 -22.291486 18.190436 -2.074376
0.417000 -20.865366 18.391123 -1.608657
-0.834000 -0.125941 -7.979567 27.896992
0.417000 -0.474908 -8.652670 28.481278
0.417000 -0.901141 -7.575760 27.506811
-0.834000 -40.148454 3.273131 -6.988141
0.417000 -40.457441 3.947991 -6.383726
0.417000 -39.789772 2.590134 -6.421492
-0.834000 1.721957 -18.763785 17.176320
0.417000 2.318220 -18.402390 17.832141
0.417000 1.830724 -19.711901 17.250323
-0.834000 -22.421733 24.086994 3.282800
0.417000 -22.344658 24.718602 2.567700
0.417000 -22.680885 24.612558 4.039670
-0.834000 -18.094748 23.422334 7.327593
0.417000 -17.721246 23.528313 6.452667
0.417000 -17.399264 23.005127 7.835990
-0.834000 -10.893974 6.611155 14.753974
0.417000 -11.455080 5.844790 14.635345
0.417000 -10.010817 6.292550 14.567547
-0.834000 8.083008 2.666182 13.534131
0.417000 7.373965 3.001335 14.082920
0.417000 8.790192 3.302242 13.641623
-0.834000 -3.646543 -3.146375 21.313695
0.417000 -3.838915 -3.813117 21.972998
0.417000 -2.815588 -3.423740 20.927925
-0.834000 28.811133 -6.012404 -12.813404
0.417000 29.354261 -6.614735 -13.321776
0.417000 28.890904 -5.174743 -13.269686
-0.834000 -36.033582 -3.675530 3.042688
0.417000 -35.113547 -3.907184 2.915765
0.417000 -36.206186 -3.875472 3.962724
-0.834000 -9.534268 3.572131 -11.836899
0.417000 -9.109630 3.870281 -11.032516
0.417000 -8.828216 3.176561 -12.348022
-0.834000 23.736310 -14.151644 7.833073
0.417000 23.598593 -13.211228 7.719526
0.417000 22.856815 -14.509661 7.953675
-0.834000 0.738436 -6.503431 31.593750
0.417000 0.398400 -7.169805 32.190868
0.417000 0.166566 -5.747603 31.727636
-0.834000 6.067206 -18.838289 -23.945202
0.417000 5.342817 -19.421023 -23.717349
0.417000 5.885528 -18.030935 -23.464155
-0.834000 -26.664975 13.262585 19.512722
0.417000 -26.497886 13.375957 18.577061
0.417000 -27.329768 12.575250 19.555748
-0.834000 -8.650283 -2.667108 -14.842175
0.417000 -9.090451 -3.403937 -14.418422
0.417000 -8.110280 -3.069691 -15.522291
-0.834000 -24.269496 22.217720 -7.499715
0.417000 -23.474921 22.292050 -6.971166
0.417000 -24.828693 21.616091 -7.008215
-0.834000 28.449561 7.233555 -15.306675
0.417000 28.751951 8.112615 -15.078542
0.417000 29.250915 6.747641 -15.501464
-0.834000 -29.203863 8.414651 -11.104819
0.417000 -28.581423 7.705014 -11.263628
0.417000 -29.128611 8.593977 -10.167577
-0.834000 27.563547 -5.663153 10.593997
0.417000 27.637125 -5.745272 9.643170
0.417000 27.808609 -4.755874 10.775715
-0.834000 19.589490 10.387186 -5.835214
0.417000 19.293049 10.256646 -6.735946
0.417000 20.458639 10.778375 -5.923431
-0.834000 -12.147510 -0.791107 16.002878
0.417000 -11.705536 -1.639898 16.024005
0.417000 -11.783011 -0.312675 16.747506
-0.834000 14.188397 -15.367198 9.221409
0.417000 14.916774 -15.245915 8.612318
0.417000 13.434112 -15.546602 8.660074
-0.834000 -10.102867 -14.533270 13.086245
0.417000 -9.453930 -15.120941 13.473225
0.417000 -10.190555 -14.835301 12.182189
-0.834000 -39.831405 8.877566 -11.436123
0.417000 -39.812854 9.054102 -12.376721
0.417000 -39.409704 8.023169 -11.344428
-0.834000 14.273568 19.333660 8.606406
0.417000 14.844005 20.063760 8.366018
0.417000 13.842897 19.621196 9.411436
-0.834000 3.615425 -8.121368 -28.608559
0.417000 3.872420 -8.530043 -27.782020
0.417000 2.682938 -7.932902 -28.502810
-0.834000 4.348041 -13.920336 24.132829
0.417000 4.107549 -13.903278 25.059171
0.417000 5.050929 -13.275144 24.055939
-0.834000 18.512319 16.708051 9.499047
0.417000 18.473941 16.935364 8.570024
0.417000 18.389096 15.759019 9.518709
-0.834000 -2.145219 7.844781 20.313863
0.417000 -2.369898 6.967332 20.004294
0.417000 -1.819120 8.297057 19.535827
-0.834000 -0.671841 -3.423852 22.910295
0.417000 -1.274649 -3.833071 22.289492
0.417000 -0.161952 -4.152317 23.264674
-0.834000 -0.570923 5.406558 35.155158
0.417000 0.171567 4.968540 34.739129
0.417000 -1.151034 5.636115 34.429206
-0.834000 14.076103 -7.244807 22.046775
0.417000 13.687744 -7.891340 21.457359
0.417000 13.859745 -6.400168 21.651810
-0.834000 -11.189508 15.930173 17.866423
0.417000 -11.773704 16.631274 17.577626
0.417000 -10.748093 16.288232 18.636603
-0.834000 -23.124114 19.807150 9.183624
0.417000 -22.518643 19.842796 9.924141
0.417000 -23.257450 18.872134 9.028058
-0.834000 3.662819 14.809788 6.210775
0.417000 4.226343 14.581844 6.950180
0.417000 3.087495 15.495225 6.550493
-0.834000 17.088099 27.887414 1.844974
0.417000 17.550944 27.069849 2.028248
0.417000 16.247965 27.792830 2.293818
-0.834000 21.317798 -11.136682 -6.907732
0.417000 20.877552 -10.796921 -6.128647
0.417000 21.599376 -10.355360 -7.383631
-0.834000 -23.659813 24.799212 5.829245
0.417000 -23.163395 24.807384 6.647615
0.417000 -24.360463 24.164816 5.980443
-0.834000 3.453140 -0.238370 31.748488
0.417000 4.330461 -0.600553 31.624534
0.417000 3.206282 0.092256 30.884786
-0.834000 6.382545 16.461593 -4.439652
0.417000 6.013644 15.853683 -3.798883
0.417000 6.902370 17.073088 -3.918030
-0.834000 12.142024 -21.850665 21.958833
0.417000 11.317802 -21.992450 22.424436
0.417000 12.517045 -21.070717 22.367824
-0.834000 11.960339 3.960428 15.362060
0.417000 12.564905 4.134508 14.640654
0.417000 11.106192 4.238096 15.031054
-0.834000 -16.850188 -4.802139 -15.132399
0.417000 -16.372829 -4.821663 -14.302954
0.417000 -16.721320 -3.912776 -15.462033
-0.834000 -18.364833 -0.416074 15.846320
0.417000 -18.208990 0.156658 16.597269
0.417000 -17.668035 -1.070508 15.895543
-0.834000 17.932647 2.444631 19.814631
0.417000 18.549775 2.934659 20.358014
0.417000 17.833219 1.604802 20.262995
-0.834000 3.904645 12.362560 10.534839
0.417000 4.139655 11.887019 11.331622
0.417000 3.782770 11.679531 9.875407
-0.834000 -36.664113 -10.959533 -2.619978
0.417000 -37.525454 -11.242787 -2.313225
0.417000 -36.533247 -11.435955 -3.439813
-0.834000 1.760133 7.331174 16.402797
0.417000 2.396108 6.789242 16.869784
0.417000 1.142405 6.704571 16.025959
-0.834000 32.126455 -7.229789 13.477675
0.417000 32.657725 -7.329072 12.687657
0.417000 31.719020 -6.368535 13.385647
-0.834000 16.910845 -13.673485 14.134727
0.417000 17.335520 -14.521212 14.003435
0.417000 17.548424 -13.160558 14.631345
-0.834000 12.063596 29.349220 -0.927728
0.417000 11.114004 29.248150 -0.993251
0.417000 12.185419 30.200608 -0.507572
-0.834000 -11.306642 10.503123 -12.136871
0.417000 -10.583076 11.016076 -12.496823
0.417000 -11.090376 10.401539 -11.209971
-0.834000 17.234210 11.859374 -18.125651
0.417000 16.642080 12.520792 -17.767679
0.417000 18.101190 12.262001 -18.075928
-0.834000 37.549037 -4.397029 3.302413
0.417000 38.323049 -4.115440 2.814721
0.417000 36.902424 -3.709428 3.143280
-0.834000 1.215102 3.325375 36.870534
0.417000 1.773997 2.609556 37.172972
0.417000 0.368139 2.912814 36.701184
-0.834000 -1.045821 17.223200 -11.949210
0.417000 -0.593327 17.466876 -11.141678
0.417000 -1.941201 17.538615 -11.826574
-0.834000 -38.668011 -4.169169 -15.364595
0.417000 -38.701057 -3.239335 -15.139756
0.417000 -37.736671 -4.388722 -15.339396
-0.834000 -37.717958 7.655963 5.333287
0.417000 -37.128210 8.408330 5.284559
0.417000 -38.340622 7.884040 6.023580
-0.834000 -9.991793 22.449979 3.909246
0.417000 -10.536233 22.228843 4.664836
0.417000 -10.586908 22.396689 3.161426
-0.834000 -41.132349 8.855402 -8.339429
0.417000 -41.823871 9.192661 -8.908889
0.417000 -41.171071 7.905669 -8.452284
-0.834000 3.210667 -18.391939 26.083459
0.417000 2.681236 -17.746771 26.552168
0.417000 3.105782 -19.199191 26.587021
-0.834000 -0.830209 -21.733898 15.183140
0.417000 0.119286 -21.846932 15.139466
0.417000 -1.149527 -22.063318 14.343050
-0.834000 24.959724 -7.816874 -4.189412
0.417000 25.858134 -8.096800 -4.014128
0.417000 24.922138 -7.713929 -5.140317
-0.834000 38.630878 0.686618 8.014912
0.417000 38.606400 -0.261459 8.144425
0.417000 38.010668 1.032147 8.656925
-0.834000 -14.003713 20.259343 -2.292215
0.417000 -13.685337 19.779728 -3.056963
0.417000 -14.776841 19.771553 -2.008374
-0.834000 7.053056 10.150525 25.586071
0.417000 6.250251 10.524409 25.949318
0.417000 7.257851 10.707066 24.834703
-0.834000 -24.202471 13.385485 -10.348677
0.417000 -23.617971 13.287440 -11.100324
0.417000 -24.107202 14.301885 -10.089119
-0.834000 3.047696 -23.816618 -2.769578
0.417000 3.397456 -23.399361 -1.982305
0.417000 2.976102 -24.742664 -2.538172
-0.834000 8.906364 -11.487441 7.899490
0.417000 9.272865 -10.607364 7.985338
0.417000 8.005132 -11.344430 7.610413
-0.834000 -34.063072 7.375326 10.563502
0.417000 -34.115340 6.986341 9.690466
0.417000 -34.794145 7.992400 10.594931
-0.834000 29.139022 16.044332 -7.141322
0.417000 28.404792 16.348431 -7.674859
0.417000 29.113007 16.597467 -6.360557
-0.834000 -18.908003 9.979852 12.985387
0.417000 -19.793614 9.623504 13.055651
0.417000 -18.666392 9.842170 12.069471
-0.834000 10.410190 -23.566637 1.673014
0.417000 10.789259 -22.788621 2.081946
0.417000 11.121858 -23.931663 1.147168
-0.834000 -14.953000 -14.578741 1.579344
0.417000 -15.765233 -14.791920 2.038768
0.417000 -14.264823 -14.728112 2.227667
-0.834000 -2.113124 -23.593365 -7.922364
0.417000 -2.695920 -23.550663 -7.164235
0.417000 -2.549515 -24.194153 -8.526391
-0.834000 34.532992 8.768081 -8.339448
0.417000 33.638051 9.085092 -8.217739
0.417000 34.431586 7.840438 -8.552570
-0.834000 9.997225 -18.434173 -10.927288
0.417000 9.747397 -17.671285 -11.448644
0.417000 9.170117 -18.878887 -10.741939
-0.834000 33.351507 -7.694542 -4.541711
0.417000 32.707702 -7.727150 -3.834125
0.417000 33.144961 -8.452511 -5.088573
-0.834000 1.488947 -27.942107 -5.288251
0.417000 1.054917 -28.004442 -4.437393
0.417000 1.953529 -28.773774 -5.381634
-0.834000 -6.786483 -14.492340 -16.927810
0.417000 -7.580372 -14.961622 -17.184226
0.417000 -6.304449 -15.115998 -16.384744
-0.834000 -4.384108 19.465995 4.330849
0.417000 -3.469189 19.194411 4.404324
0.417000 -4.455648 20.225544 4.908948
-0.834000 7.279874 6.666943 -20.251459
0.417000 6.611971 6.790320 -19.576982
0.417000 8.055012 7.108600 -19.904575
-0.834000 13.297495 12.361340 -17.075831
0.417000 13.679645 12.494166 -17.943326
0.417000 12.564147 12.975497 -17.040569
-0.834000 -3.797156 4.934033 15.019222
0.417000 -2.863328 4.752049 14.913957
0.417000 -4.017649 5.493266 14.274325
-0.834000 29.475884 12.717877 -10.259503
0.417000 28.572825 13.018910 -10.359981
0.417000 29.996155 13.352603 -10.752121
-0.834000 -16.493471 -19.018990 11.834419
0.417000 -15.977780 -19.741235 12.193126
0.417000 -15.846789 -18.347224 11.618181
-0.834000 0.275409 -14.784681 -24.636197
0.417000 0.722179 -14.998143 -23.817019
0.417000 0.980524 -14.695353 -25.277346
-0.834000 5.004424 -0.382152 28.017754
0.417000 4.314748 -0.020804 28.574541
0.417000 4.662035 -0.298772 27.127779
-0.834000 23.078810 -13.963285 -10.089491
0.417000 22.773051 -13.989551 -9.182818
0.417000 23.669120 -13.210461 -10.121471
-0.834000 -26.583598 19.190405 -0.701625
0.417000 -26.196090 18.405821 -0.313685
0.417000 -25.835497 19.691584 -1.026263
-0.834000 4.797429 -2.539233 25.912009
0.417000 4.448737 -1.855480 25.340058
0.417000 5.747315 -2.432618 25.861193
-0.834000 33.275336 1.871225 -8.530254
0.417000 32.466588 2.347043 -8.341173
0.417000 33.198635 1.059655 -8.028550
-0.834000 31.125329 -8.061987 -9.624427
0.417000 31.182580 -8.662662 -10.367489
0.417000 31.597617 -7.280403 -9.911317
-0.834000 -32.806414 -0.146145 5.221193
0.417000 -32.018095 -0.370583 5.715581
0.417000 -33.147408 -0.987957 4.919027
-0.834000 -5.271206 5.207471 17.468402
0.417000 -4.911996 4.783574 16.688971
0.417000 -5.923999 5.819631 17.128767
-0.834000 6.530706 -21.136299 13.767239
0.417000 7.234707 -20.620718 14.160671
0.417000 6.631877 -21.000237 12.825177
-0.834000 9.948366 4.627896 18.477975
0.417000 9.550972 4.419463 17.632475
0.417000 9.385600 4.195435 19.120240
-0.834000 17.339161 23.430366 -9.881859
0.417000 16.794062 23.384586 -10.667352
0.417000 16.716143 23.399382 -9.155830
-0.834000 -7.297295 1.573959 18.552038
0.417000 -7.801235 1.247611 19.297543
0.417000 -7.242514 0.827841 17.954929
-0.834000 2.000710 22.004343 -3.970676
0.417000 2.913257 22.225783 -3.785083
0.417000 1.494725 22.548217 -3.367009
-0.834000 9.417509 -23.036959 -1.279591
0.417000 9.290134 -23.380293 -0.395211
0.417000 10.086338 -23.604456 -1.662801
-0.834000 13.471437 8.350132 13.434049
0.417000 13.081357 8.615588 12.601224
0.417000 12.748553 7.956104 13.922324
-0.834000 18.072301 -5.889828 -20.395936
0.417000 18.101934 -4.933575 -20.426498
0.417000 18.179337 -6.103270 -19.468997
-0.834000 11.355435 10.072919 -17.461453
0.417000 11.726345 10.812116 -16.979533
0.417000 11.593988 9.304770 -16.942544
-0.834000 10.280986 -20.517995 5.134540
0.417000 10.895935 -20.598357 4.405419
0.417000 9.693257 -19.808427 4.875072
-0.834000 16.771126 -16.480895 -12.744262
0.417000 16.377964 -16.212085 -13.574562
0.417000 17.387536 -15.779721 -12.533019
-0.834000 -3.898156 11.089669 18.109532
0.417000 -3.579343 10.386031 17.544302
0.417000 -3.126772 11.631500 18.275719
-0.834000 -32.401736 -20.707272 -3.608817
0.417000 -31.861759 -20.945384 -2.855191
0.417000 -33.142191 -21.312859 -3.573824
-0.834000 0.466539 -16.043507 -15.140268
0.417000 0.169461 -16.608552 -14.427039
0.417000 -0.026203 -16.343067 -15.904276
-0.834000 21.499274 24.239549 9.972798
0.417000 21.941089 23.539693 10.453665
0.417000 20.985709 23.784404 9.305469
-0.834000 26.611396 -12.378006 -0.456914
0.417000 26.261987 -11.610385 -0.004238
0.417000 26.859726 -12.978233 0.246142
-0.834000 -34.190562 -10.009437 -7.849258
0.417000 -34.743626 -10.682415 -8.246059
0.417000 -33.412806 -10.482444 -7.553299
-0.834000 8.127882 -6.040254 21.403372
0.417000 7.176768 -6.116451 21.327186
0.417000 8.274724 -5.133498 21.672558
-0.834000 -29.629223 1.038365 10.417854
0.417000 -29.339646 0.688284 9.575342
0.417000 -30.053209 0.298028 10.851866
-0.834000 1.194106 5.559398 -15.717839
0.417000 1.926082 5.469523 -15.107631
0.417000 1.200704 6.484037 -15.965286
-0.834000 -14.002606 22.029163 2.155540
0.417000 -14.716254 22.666856 2.172431
0.417000 -13.977527 21.674177 3.044128
-0.834000 -31.402713 -0.880886 7.505927
0.417000 -31.748612 -1.610741 8.019639
0.417000 -30.477890 -0.834421 7.748376
-0.834000 -26.757431 -0.344409 17.642669
0.417000 -27.584274 0.012890 17.966556
0.417000 -26.701465 -0.036531 16.738061
-0.834000 -18.386768 6.871494 12.068980
0.417000 -17.692788 6.822476 12.726413
0.417000 -18.236318 7.705306 11.623614
-0.834000 27.403888 15.448375 -11.198605
0.417000 27.125165 14.541904 -11.068755
0.417000 27.783338 15.458742 -12.077323
-0.834000 26.423747 0.506021 -19.467349
0.417000 26.906093 0.678329 -20.275982
0.417000 26.836079 1.074332 -18.816784
-0.834000 10.019666 -18.214551 9.541779
0.417000 10.647378 -18.621749 8.944786
0.417000 10.338038 -17.318269 9.649216
-0.834000 -19.679510 -12.952198 10.158235
0.417000 -18.806373 -13.322344 10.028401
0.417000 -20.214828 -13.694215 10.439433
-0.834000 16.039615 9.943123 12.949784
0.417000 16.278054 10.626053 13.576669
0.417000 15.231059 9.568721 13.299487
-0.834000 15.453596 19.824422 -0.855879
0.417000 15.135251 20.291566 -1.628318
0.417000 15.594015 20.509710 -0.202512
-0.834000 21.800249 13.223080 -10.303208
0.417000 22.379046 13.222472 -9.540827
0.417000 20.917373 13.209154 -9.933659
-0.834000 12.095623 27.857156 3.363183
0.417000 12.520812 28.029800 4.203205
0.417000 12.796228 27.946962 2.717181
-0.834000 -21.081799 -16.535005 4.797481
0.417000 -21.106352 -15.806256 4.177351
0.417000 -20.794543 -16.139579 5.620498
-0.834000 -18.715545 -1.202950 13.236981
0.417000 -18.851864 -1.230886 14.184012
0.417000 -19.592334 -1.301357 12.865786
-0.834000 -30.334689 -12.396111 7.383996
0.417000 -30.024481 -11.618318 7.847711
0.417000 -29.909702 -12.349772 6.527567
-0.834000 11.409265 -6.835832 17.536428
0.417000 12.212235 -6.386871 17.800822
0.417000 11.704517 -7.522204 16.938140
-0.834000 4.982952 14.010159 8.431359
0.417000 5.202431 13.214936 7.945889
0.417000 4.614351 13.693315 9.255964
-0.834000 16.344226 -8.117340 -25.553198
0.417000 15.834748 -7.640537 -24.897970
0.417000 16.582131 -7.453912 -26.200881
-0.834000 6.366685 16.904615 -16.186879
0.417000 5.949848 16.196034 -15.696580
0.417000 7.198196 16.534198 -16.482873
-0.834000 -31.885721 11.556740 14.069936
0.417000 -31.271298 11.717012 14.786199
0.417000 -32.717216 11.368648 14.505216
-0.834000 -6.840762 -4.484954 24.025512
0.417000 -6.252517 -4.635851 24.765401
0.417000 -7.061451 -3.555180 24.080733
-0.834000 -20.973150 21.079734 -3.383693
0.417000 -21.647878 21.564338 -2.908156
0.417000 -21.181142 20.159334 -3.222961
-0.834000 -7.934478 -16.144820 13.598932
0.417000 -7.274347 -16.203133 12.908243
0.417000 -7.446217 -16.288277 14.409640
-0.834000 8.708035 23.102198 2.717996
0.417000 8.746593 23.612050 3.527192
0.417000 8.753715 23.756122 2.020480
-0.834000 -5.707907 -12.641732 -11.178201
0.417000 -5.089698 -12.285700 -11.816394
0.417000 -6.505029 -12.805156 -11.682301
-0.834000 -12.024040 19.314549 3.179169
0.417000 -12.214102 20.087164 3.711309
0.417000 -11.892479 19.658665 2.295705
-0.834000 5.229892 -7.421049 16.904087
0.417000 5.887321 -7.833507 17.464351
0.417000 5.686145 -7.259789 16.078215
-0.834000 6.384507 -12.371367 22.831477
0.417000 6.291193 -13.034107 22.147156
0.417000 6.978246 -11.721242 22.455921
-0.834000 13.948737 13.552854 -19.661582
0.417000 14.758241 13.980570 -19.940847
0.417000 13.284929 13.875086 -20.271298
-0.834000 -28.344091 14.517850 16.698223
0.417000 -27.401358 14.358551 16.744212
0.417000 -28.740080 13.701898 17.004231
-0.834000 -31.362953 -3.961475 -17.544918
0.417000 -31.773417 -4.797177 -17.322774
0.417000 -31.692640 -3.350136 -16.886281
-0.834000 -21.777793 22.264181 -6.027617
0.417000 -21.088678 22.718864 -6.511987
0.417000 -21.666057 22.554846 -5.122484
-0.834000 -6.390822 1.732350 -14.353645
0.417000 -5.730288 1.233234 -14.834070
0.417000 -6.490181 2.542100 -14.854309
-0.834000 24.094896 -13.505903 14.353070
0.417000 23.560646 -14.293165 14.458107
0.417000 24.121355 -13.116063 15.226883
-0.834000 27.782607 -13.391199 11.362763
0.417000 27.398758 -13.568935 10.504103
0.417000 27.051457 -13.069114 11.889941
-0.834000 -39.932884 7.981964 -14.187471
0.417000 -40.564341 7.564538 -14.773345
0.417000 -39.254701 7.319551 -14.055150
-0.834000 -13.965090 -10.443697 -9.061709
0.417000 -14.812626 -10.283504 -9.476748
0.417000 -13.957217 -11.385113 -8.888759
-0.834000 -32.347689 -21.551345 1.697606
0.417000 -31.907959 -21.193206 0.926501
0.417000 -32.845067 -20.814921 2.053319
-0.834000 -0.835704 0.181480 -19.483938
0.417000 -0.237615 -0.539712 -19.679936
0.417000 -0.989474 0.601794 -20.330055
-0.834000 1.523287 -24.367853 9.790444
0.417000 1.714583 -23.435072 9.888228
0.417000 0.646291 -24.393661 9.407767
-0.834000 -38.423886 0.623915 -17.904860
0.417000 -38.732640 0.434800 -17.018780
0.417000 -38.119237 -0.220296 -18.237622
-0.834000 -0.566741 -4.728416 33.603741
0.417000 -1.175332 -4.785205 34.340374
0.417000 0.295350 -4.873562 33.993566
-0.834000 -24.288726 -1.871683 6.124333
0.417000 -23.854283 -1.278917 5.511043
0.417000 -24.831998 -2.432809 5.570962
-0.834000 35.346723 -4.784338 -3.206434
0.417000 35.718584 -5.327202 -2.511274
0.417000 34.905965 -4.071608 -2.743865
-0.834000 -10.408434 -18.575412 15.411609
0.417000 -9.892533 -19.103227 14.802108
0.417000 -9.800009 -17.904815 15.722022
-0.834000 -15.046798 11.855234 -9.934673
0.417000 -15.412499 11.887858 -9.050692
0.417000 -14.889755 12.771472 -10.162869
-0.834000 33.955160 -2.636160 -1.986055
0.417000 34.220561 -2.774576 -1.076864
0.417000 33.123269 -2.166770 -1.923911
-0.834000 19.123443 -15.929799 6.280589
0.417000 19.581948 -15.089573 6.285276
0.417000 18.359316 -15.782571 5.723215
-0.834000 30.602797 -12.934288 4.480034
0.417000 29.782723 -12.729997 4.929451
0.417000 31.170587 -13.285850 5.165783
-0.834000 -1.124427 10.200039 -21.306073
0.417000 -0.200991 10.394946 -21.465768
0.417000 -1.288667 9.396938 -21.800329
-0.834000 9.471418 -10.195656 16.418562
0.417000 9.816247 -9.448170 15.930101
0.417000 8.679964 -10.448007 15.943008
-0.834000 29.470062 15.326605 5.548609
0.417000 28.979487 15.943396 6.091868
0.417000 28.797557 14.838322 5.073690
-0.834000 15.754854 -13.154692 -18.466432
0.417000 15.688886 -12.266276 -18.116288
0.417000 15.277749 -13.696047 -17.837516
-0.834000 -16.675736 -15.682800 5.850327
0.417000 -17.232694 -15.190821 5.247008
0.417000 -17.058464 -15.523949 6.713181
-0.834000 11.776714 28.043631 -6.550549
0.417000 11.617576 28.897998 -6.951749
0.417000 11.154101 27.457390 -6.980558
-0.834000 14.109851 -0.992490 -21.100947
0.417000 14.048736 -0.863627 -20.154435
0.417000 14.226012 -1.936669 -21.207121
-0.834000 33.141871 8.533324 -11.043820
0.417000 33.233522 7.700001 -11.505774
0.417000 32.745778 8.299527 -10.204365
-0.834000 18.926263 -17.582187 -1.236664
0.417000 19.614770 -17.585711 -1.901627
0.417000 19.202473 -16.913953 -0.609445
-0.834000 1.270711 6.456809 -19.514513
0.417000 0.990833 7.153694 -18.920997
0.417000 2.202934 6.344083 -19.328836
-0.834000 -28.554750 11.677389 16.835589
0.417000 -27.676248 11.561495 16.473598
0.417000 -28.975409 10.825269 16.720859
-0.834000 -17.860006 17.989318 12.944553
0.417000 -18.352106 18.297025 13.705724
0.417000 -17.789558 17.043178 13.071384
-0.834000 7.325874 -16.050272 24.083694
0.417000 6.934382 -16.869798 24.385930
0.417000 7.500025 -15.557886 24.885852
-0.834000 22.580665 -3.091454 15.328532
0.417000 22.299543 -2.202349 15.112457
0.417000 23.088122 -2.993069 16.134163
-0.834000 -0.678914 14.347859 -16.753575
0.417000 -0.562592 15.085040 -16.154184
0.417000 -1.578965 14.434279 -17.067679
-0.834000 26.713535 11.058628 -14.843660
0.417000 26.351703 11.104793 -15.728632
0.417000 26.174625 10.404777 -14.398367
-0.834000 -10.891307 19.897030 14.512714
0.417000 -11.191373 19.778944 15.413964
0.417000 -11.405223 20.634580 14.183863
-0.834000 -11.683988 14.474726 -12.763909
0.417000 -10.919392 13.976873 -12.474472
0.417000 -12.201460 14.602705 -11.968879
-0.834000 16.473997 26.252932 -3.425563
0.417000 15.927898 27.024180 -3.273296
0.417000 17.347659 26.517412 -3.137467
-0.834000 10.549427 20.093929 -12.691522
0.417000 11.118865 19.326632 -12.748432
0.417000 10.921079 20.615792 -11.980351
-0.834000 3.792755 -21.850141 -20.416459
0.417000 3.686462 -22.655679 -19.910455
0.417000 4.726365 -21.648754 -20.352825
-0.834000 36.610662 -5.462698 9.754272
0.417000 37.564957 -5.532099 9.726968
0.417000 36.394900 -5.492752 10.686355
-0.834000 -22.781177 8.085107 16.323243
0.417000 -23.328937 7.372693 15.993615
0.417000 -23.403325 8.762006 16.589652
-0.834000 26.321030 -4.463190 13.222192
0.417000 26.684750 -4.032216 12.448756
0.417000 25.391279 -4.570589 13.021532
-0.834000 6.353541 -23.021396 -0.157289
0.417000 6.720895 -23.877203 0.063786
0.417000 7.103139 -22.510762 -0.463204
-0.834000 2.400468 -3.647129 25.728724
0.417000 1.862544 -2.858872 25.803043
0.417000 3.291374 -3.346985 25.908828
-0.834000 -19.171787 17.353294 10.279411
0.417000 -18.414770 17.820666 9.926252
0.417000 -19.138796 17.520999 11.221230
-0.834000 28.619963 12.823681 4.269027
0.417000 27.919923 12.170909 4.277173
0.417000 28.800108 12.970113 3.340406
-0.834000 10.100660 -18.110975 12.774141
0.417000 10.525498 -18.911215 12.465335
0.417000 9.216031 -18.154021 12.411085
-0.834000 23.107591 23.933448 3.501950
0.417000 23.218625 22.983893 3.454551
0.417000 23.414226 24.167012 4.378107
-0.834000 28.477948 -0.024975 -17.064175
0.417000 27.955699 0.758533 -17.236238
0.417000 27.901395 -0.752892 -17.296449
-0.834000 29.035362 -2.462590 17.752853
0.417000 28.444683 -1.771560 18.052534
0.417000 29.347430 -2.876560 18.557510
-0.834000 17.751237 -16.883610 -16.212306
0.417000 16.921161 -16.582250 -15.842985
0.417000 18.147451 -16.096063 -16.585162
-0.834000 20.914577 -3.662255 -19.229844
0.417000 19.960530 -3.661876 -19.152228
0.417000 21.078671 -3.775797 -20.166013
-0.834000 30.495897 -9.144263 -5.271919
0.417000 30.490553 -8.267789 -4.887210
0.417000 30.874277 -9.701900 -4.592139
-0.834000 29.975762 9.573023 -7.449966
0.417000 30.434010 8.796513 -7.128611
0.417000 30.674396 10.166651 -7.725196
-0.834000 -12.886990 -15.946047 15.895058
0.417000 -12.561312 -16.483721 15.173204
0.417000 -12.701024 -16.461066 16.680172
-0.834000 1.260191 12.908587 -5.901293
0.417000 0.954572 12.004147 -5.970729
0.417000 0.460465 13.434076 -5.924310
-0.834000 12.563276 -11.528132 -18.255466
0.417000 12.069629 -10.747682 -18.507353
0.417000 13.343054 -11.187251 -17.817310
-0.834000 -35.843623 -18.375923 -1.408286
0.417000 -35.194242 -18.148893 -2.073863
0.417000 -36.298586 -19.137624 -1.767538
-0.834000 -29.780783 19.104066 5.085665
0.417000 -28.911007 18.755875 4.889487
0.417000 -30.065993 18.615141 5.857569
-0.834000 29.615162 2.660034 -18.975998
0.417000 28.815756 2.550265 -18.461089
0.417000 29.605926 3.580222 -19.239426
-0.834000 2.999492 -20.882603 7.869032
0.417000 2.674702 -20.284581 7.195897
0.417000 2.354885 -20.822443 8.574083
-0.834000 -31.812213 -15.794898 -8.914820
0.417000 -31.091585 -16.422005 -8.854276
0.417000 -31.449141 -14.978861 -8.570586
-0.834000 -35.344166 0.602653 4.147126
0.417000 -35.297864 1.532049 3.922820
0.417000 -34.447761 0.369646 4.388798
-0.834000 -15.646528 -15.674101 -5.729501
0.417000 -14.754008 -16.010917 -5.808176
0.417000 -16.150134 -16.178722 -6.368230
-0.834000 -3.333696 -25.547000 -1.555101
0.417000 -3.218943 -25.177635 -2.430676
0.417000 -4.059362 -25.049258 -1.178401
-0.834000 17.175627 -12.817245 9.206054
0.417000 16.852235 -13.497562 9.796663
0.417000 17.701478 -13.290182 8.561042
-0.834000 14.503410 -4.593870 21.451030
0.417000 14.037942 -4.007962 22.047924
0.417000 15.383995 -4.661595 21.820106
-0.834000 23.660961 -2.769420 17.530768
0.417000 23.774241 -2.033872 18.132743
0.417000 24.489387 -3.246691 17.577198
-0.834000 6.572479 3.372353 29.256609
0.417000 5.732682 3.806885 29.107764
0.417000 6.880481 3.725858 30.091115
-0.834000 33.859334 7.934706 4.848176
0.417000 33.265787 8.653676 5.064983
0.417000 33.989777 7.473643 5.676812
-0.834000 -23.625887 -0.936143 16.914576
0.417000 -22.978076 -0.567942 17.515410
0.417000 -24.037603 -0.172979 16.509232
-0.834000 2.973367 -18.259920 9.167232
0.417000 2.302697 -18.891741 9.426546
0.417000 3.032114 -18.349805 8.216076
-0.834000 -0.369515 -25.260191 -14.509947
0.417000 -0.849972 -26.041386 -14.235846
0.417000 -1.035874 -24.693023 -14.897924
-0.834000 14.377741 -25.540565 -6.034690
0.417000 13.522711 -25.902886 -6.266804
0.417000 14.240860 -24.593294 -6.021417
-0.834000 -31.760983 4.970046 10.576175
0.417000 -31.666218 5.431232 9.742770
0.417000 -32.667355 5.132052 10.837851
-0.834000 1.612255 4.474658 16.128003
0.417000 1.957057 4.030954 16.902905
0.417000 2.390436 4.740695 15.638214
-0.834000 -35.878714 -9.772366 5.745156
0.417000 -36.691039 -9.940760 6.222658
0.417000 -35.376908 -10.582748 5.832916
-0.834000 -0.258665 -9.749228 -25.893714
0.417000 -0.895890 -10.412589 -25.628900
0.417000 0.468799 -10.249857 -26.263035
-0.834000 -6.615696 10.516411 -15.979368
0.417000 -7.170266 9.782776 -16.244806
0.417000 -7.155754 11.015429 -15.366544
-0.834000 -20.594540 -13.196010 -10.155331
0.417000 -21.373709 -12.646441 -10.239620
0.417000 -19.935126 -12.761201 -10.696028
-0.834000 -29.075265 16.978450 15.751448
0.417000 -29.368717 17.310912 16.599733
0.417000 -28.805292 16.077203 15.927798
-0.834000 -20.788923 15.814483 12.545240
0.417000 -21.682999 16.156003 12.560175
0.417000 -20.440629 16.017029 13.413514
-0.834000 -23.812151 4.730610 11.603130
0.417000 -24.762299 4.802696 11.512269
0.417000 -23.511579 5.634205 11.700091
-0.834000 23.527801 -6.358477 -8.989861
0.417000 22.731092 -5.830323 -9.040270
0.417000 23.713484 -6.599090 -9.897528
-0.834000 -5.562664 0.148470 26.955898
0.417000 -5.544720 0.697543 26.172045
0.417000 -5.857713 0.734971 27.652455
-0.834000 -1.323177 -28.311056 -3.834336
0.417000 -1.584124 -28.320594 -2.913442
0.417000 -2.148115 -28.358150 -4.317539
-0.834000 -24.555818 -4.709176 -17.528348
0.417000 -24.527803 -3.842318 -17.933323
0.417000 -23.741329 -5.129150 -17.804862
-0.834000 3.294689 -9.581013 20.127184
0.417000 3.085632 -9.299683 19.236469
0.417000 3.239086 -8.781277 20.650220
-0.834000 -37.826413 11.237468 -10.885670
0.417000 -37.558390 11.100042 -11.794245
0.417000 -37.629299 12.158375 -10.714483
-0.834000 -3.763668 -21.059657 10.142190
0.417000 -4.528761 -21.391222 9.672156
0.417000 -3.125164 -20.867871 9.455341
-0.834000 -7.933124 -5.082506 27.058756
0.417000 -7.511716 -5.480348 27.820574
0.417000 -8.535802 -5.754495 26.740265
-0.834000 -19.909480 -3.764175 13.859495
0.417000 -20.700505 -3.458615 14.303502
0.417000 -19.838042 -3.205203 13.085748
-0.834000 -6.040777 -21.912459 8.946540
0.417000 -6.549934 -22.575592 9.412635
0.417000 -6.649111 -21.553836 8.300354
-0.834000 -16.956829 19.173090 -3.878207
0.417000 -17.271993 20.073499 -3.799660
0.417000 -16.544023 18.989354 -3.034366
-0.834000 -8.592754 -22.262155 -3.233512
0.417000 -8.008736 -21.505293 -3.281623
0.417000 -9.206204 -22.137744 -3.957693
-0.834000 40.176938 9.146659 -3.150716
0.417000 40.785528 9.272742 -3.878692
0.417000 39.409925 9.668449 -3.386643
-0.834000 22.638511 22.149086 1.286633
0.417000 23.520768 21.827363 1.101279
0.417000 22.712159 23.101221 1.221442
-0.834000 32.258159 10.695389 -8.275955
0.417000 32.712120 11.154007 -7.568974
0.417000 32.212296 11.335586 -8.986081
-0.834000 -6.792697 -12.046260 -18.370891
0.417000 -6.022726 -12.006471 -18.938152
0.417000 -6.652158 -12.823731 -17.830502
-0.834000 9.126784 10.606317 19.570600
0.417000 8.951695 9.904067 20.197033
0.417000 8.844542 11.403366 20.019246
-0.834000 24.772752 16.587349 -7.871233
0.417000 25.665337 16.413789 -8.170229
0.417000 24.683925 16.071208 -7.070022
-0.834000 27.487860 12.277118 9.352795
0.417000 27.716637 12.665826 10.197068
0.417000 27.982800 11.458310 9.324124
-0.834000 29.653857 3.950580 -14.329163
0.417000 30.348753 3.298150 -14.241486
0.417000 29.815482 4.359884 -15.179208
-0.834000 19.125670 -11.102483 -14.813004
0.417000 19.964719 -10.773271 -15.135259
0.417000 19.347216 -11.582318 -14.014939
-0.834000 19.496946 -18.380777 -11.604557
0.417000 19.445767 -18.090719 -10.693800
0.417000 19.986881 -17.688973 -12.049078
-0.834000 3.958646 5.800401 17.814374
0.417000 4.700941 5.208040 17.694631
0.417000 3.746980 5.733963 18.745510
-0.834000 13.420611 -23.156426 3.398808
0.417000 12.866520 -22.403198 3.194216
0.417000 13.020327 -23.543815 4.177229
-0.834000 15.579582 4.855106 -24.447985
0.417000 15.039693 4.388156 -25.085723
0.417000 15.916498 4.169234 -23.871533
-0.834000 10.587631 -25.038839 -5.664707
0.417000 10.010042 -24.560045 -6.259164
0.417000 11.138906 -25.568175 -6.241014
-0.834000 -21.727609 -12.976080 6.062205
0.417000 -21.318810 -12.534071 6.806343
0.417000 -21.120178 -12.834230 5.336161
-0.834000 24.274608 -11.050337 -10.197356
0.417000 25.016575 -10.981614 -9.596534
0.417000 24.563559 -10.594509 -10.987901
-0.834000 -6.543344 21.488629 4.908748
0.417000 -7.376044 21.099696 5.176271
0.417000 -5.970323 21.372564 5.666648
-0.834000 36.827268 -1.191958 4.251001
0.417000 36.712272 -1.671573 5.071354
0.417000 36.527018 -1.798995 3.574547
-0.834000 14.354395 -20.505503 4.035918
0.417000 13.568774 -20.181144 3.595667
0.417000 14.128737 -21.396610 4.302823
-0.834000 9.061074 18.380044 5.156785
0.417000 9.838222 17.883655 4.900130
0.417000 8.590480 18.529158 4.336702
-0.834000 26.191855 -14.932744 -1.583707
0.417000 26.332954 -14.912838 -2.530242
0.417000 26.174436 -14.011409 -1.324714
-0.834000 -13.093472 -10.622248 -16.683385
0.417000 -13.289356 -10.169333 -17.503587
0.417000 -12.522507 -10.019289 -16.207279
-0.834000 -3.245089 -17.454127 20.704332
0.417000 -2.927572 -18.331338 20.490052
0.417000 -2.736881 -16.871074 20.140409
-0.834000 2.285598 -2.212199 9.447881
0.417000 2.065302 -2.631836 8.616251
0.417000 1.482000 -1.762850 9.709686
-0.834000 13.397458 -17.624357 -16.567037
0.417000 12.763355 -18.054529 -17.140698
0.417000 13.456345 -16.730026 -16.903105
-0.834000 21.143205 24.586521 0.307907
0.417000 20.847088 24.559643 1.217756
0.417000 20.336084 24.613414 -0.205962
-0.834000 11.705359 -3.241394 -19.373336
0.417000 11.844836 -4.156024 -19.127918
0.417000 11.724603 -3.244588 -20.330339
-0.834000 25.749767 -15.137592 2.628044
0.417000 25.547855 -15.934992 2.138535
0.417000 25.657086 -15.390485 3.546568
-0.834000 -26.599201 -9.781661 -12.469917
0.417000 -25.845784 -10.370485 -12.426524
0.417000 -26.428431 -9.124116 -11.795596
-0.834000 -27.399228 9.337325 -5.154302
0.417000 -26.558826 9.552679 -4.749843
0.417000 -27.202601 9.258562 -6.087768
-0.834000 31.890190 -5.515909 -10.731172
0.417000 32.767645 -5.250963 -10.455294
0.417000 31.985799 -5.732018 -11.658744
-0.834000 -37.443262 9.678826 0.817310
0.417000 -37.617346 10.415613 0.231586
0.417000 -38.088083 9.772707 1.518469
-0.834000 3.495642 -4.691384 -20.843890
0.417000 3.116394 -4.908192 -19.992191
0.417000 3.528706 -3.734816 -20.854849
-0.834000 -35.824965 -0.239670 -16.024128
0.417000 -36.665641 -0.697376 -16.025486
0.417000 -35.701333 0.031444 -15.114490
-0.834000 7.851489 13.868862 -16.234890
0.417000 8.014663 14.664152 -15.727819
0.417000 8.625211 13.776274 -16.790785
-0.834000 35.163332 2.387989 0.404078
0.417000 35.039702 2.790238 1.263810
0.417000 34.621378 1.599367 0.428459
-0.834000 -22.637899 3.822602 -18.257284
0.417000 -22.080908 4.567629 -18.482951
0.417000 -22.488238 3.190133 -18.960007
-0.834000 -5.552580 0.088959 -18.054888
0.417000 -5.431024 -0.806897 -18.369359
0.417000 -6.366326 0.057865 -17.551813
-0.834000 32.135088 -1.175175 15.784750
0.417000 32.162047 -1.547244 16.666268
0.417000 31.382042 -0.584420 15.797046
-0.834000 -38.730275 10.224717 -6.425226
0.417000 -38.129829 10.929986 -6.666656
0.417000 -38.288021 9.768102 -5.709585
-0.834000 -4.626872 10.899136 -18.264421
0.417000 -4.642424 10.072780 -18.747264
0.417000 -5.230505 10.761402 -17.534432
-0.834000 6.741392 2.253384 -23.256030
0.417000 6.948020 3.041445 -22.753544
0.417000 5.790282 2.169013 -23.188856
-0.834000 16.512107 23.545807 9.100628
0.417000 16.723800 22.935555 9.807035
0.417000 16.492286 23.002593 8.312750
-0.834000 -8.309873 -9.455323 12.093417
0.417000 -8.682721 -10.336879 12.084486
0.417000 -7.412182 -9.571781 11.782255
-0.834000 -15.522948 13.204598 -7.495776
0.417000 -14.975553 13.704228 -8.101547
0.417000 -16.362429 13.664487 -7.496588
-0.834000 -29.583737 14.029812 7.113422
0.417000 -30.197036 13.761921 7.797768
0.417000 -29.837404 13.512939 6.348749
-0.834000 10.172338 7.028526 28.283915
0.417000 9.933778 6.403275 27.599533
0.417000 11.059040 6.775617 28.540879
-0.834000 14.994111 5.408359 16.644355
0.417000 15.308489 5.809431 15.834084
0.417000 15.417543 4.550210 16.666819
-0.834000 -2.062925 -13.531403 21.015668
0.417000 -1.610599 -12.742985 20.715616
0.417000 -2.983542 -13.373683 20.806350
-0.834000 -27.700833 18.376748 7.150608
0.417000 -27.373731 18.041515 6.315829
0.417000 -28.510251 17.889306 7.303827
-0.834000 5.339930 24.015772 -5.870970
0.417000 5.872557 23.475744 -5.287096
0.417000 5.084172 24.766899 -5.335596
-0.834000 -26.796762 -4.912383 10.376424
0.417000 -26.121701 -5.484893 10.740779
0.417000 -26.339226 -4.093371 10.186404
-0.834000 -26.130034 4.177171 -9.677765
0.417000 -27.012146 3.818522 -9.580391
0.417000 -25.549665 3.450495 -9.451179
-0.834000 12.855092 20.058053 -4.287134
0.417000 12.279479 19.746251 -3.588794
0.417000 13.537162 20.552360 -3.832523
-0.834000 27.056184 -6.613667 17.653720
0.417000 27.707935 -7.296995 17.497175
0.417000 26.567890 -6.555748 16.832473
-0.834000 -21.562050 24.255849 7.503409
0.417000 -22.120912 24.031170 8.247339
0.417000 -20.690832 24.368193 7.883653
-0.834000 28.436241 -11.127516 -5.823434
0.417000 29.040762 -11.637523 -5.284285
0.417000 28.814344 -10.248331 -5.840948
-0.834000 11.728899 21.987979 5.355458
0.417000 11.359169 21.344841 5.960356
0.417000 11.018835 22.612297 5.206226
-0.834000 -15.747942 -1.611866 13.052636
0.417000 -15.595099 -1.801146 13.978402
0.417000 -16.533842 -1.065468 13.046458
-0.834000 16.879319 -24.879413 -3.406357
0.417000 17.404620 -25.155285 -4.157483
0.417000 16.158184 -24.379642 -3.789013
-0.834000 16.735931 -2.684117 -22.023103
0.417000 16.154597 -2.742445 -21.264893
0.417000 16.510867 -1.849317 -22.433813
-0.834000 -16.894708 1.007413 8.620951
0.417000 -16.670741 1.924526 8.778993
0.417000 -17.424230 0.756327 9.377781
-0.834000 26.391691 14.225040 10.874361
0.417000 25.603418 14.670968 11.184221
0.417000 26.165559 13.922285 9.994910
-0.834000 20.430255 24.377518 3.069654
0.417000 21.331085 24.077204 3.190250
0.417000 20.170691 24.707729 3.929781
-0.834000 11.560992 -22.693045 25.069440
0.417000 10.947706 -22.472216 24.368478
0.417000 12.125859 -21.923948 25.144586
-0.834000 -14.040468 14.554290 -9.293678
0.417000 -13.812832 15.381791 -9.717534
0.417000 -13.313069 14.383611 -8.695351
-0.834000 0.381102 -23.787757 -8.976089
0.417000 -0.023071 -23.996203 -9.818355
0.417000 -0.347357 -23.784490 -8.355139
-0.834000 15.632418 -25.047390 -0.720615
0.417000 15.000758 -24.644803 -1.316576
0.417000 16.258103 -25.487212 -1.296203
-0.834000 11.887831 16.809710 7.848509
0.417000 11.434751 17.553088 8.246430
0.417000 11.202249 16.335032 7.378518
-0.834000 24.121309 -5.710062 20.172441
0.417000 23.945293 -4.780422 20.027439
0.417000 24.716987 -5.954372 19.464124
-0.834000 1.581989 19.070524 -11.513323
0.417000 2.292084 19.661310 -11.262381
0.417000 1.143956 18.858814 -10.688983
-0.834000 -8.148001 -2.568088 15.651597
0.417000 -8.934921 -3.104310 15.748850
0.417000 -8.175636 -2.264563 14.744215
-0.834000 -14.060800 -5.915198 10.985691
0.417000 -13.571954 -6.241527 11.741187
0.417000 -14.023736 -6.629586 10.349682
-0.834000 24.404399 10.620033 -7.656104
0.417000 25.079312 10.967879 -8.238963
0.417000 24.576466 11.039596 -6.813134
-0.834000 22.668194 21.257920 8.709337
0.417000 21.830357 21.677247 8.513311
0.417000 22.565163 20.359138 8.396608
-0.834000 -30.858287 -17.755993 6.191394
0.417000 -30.929760 -18.057778 5.285822
0.417000 -31.132191 -18.507819 6.716727
-0.834000 -0.066325 -6.757737 19.984138
0.417000 -0.252542 -7.686570 19.846954
0.417000 0.888731 -6.708444 20.025140
-0.834000 19.931610 4.171256 -23.907247
0.417000 19.437636 4.971730 -24.084596
0.417000 19.525202 3.808417 -23.120221
-0.834000 14.056314 -6.131418 -24.176945
0.417000 13.271458 -6.571659 -24.503166
0.417000 14.341391 -6.667323 -23.436833
-0.834000 22.744032 11.645766 -15.337627
0.417000 22.300561 12.346599 -15.815532
0.417000 22.525761 11.806525 -14.419614
-0.834000 11.213887 -18.790068 -17.735749
0.417000 10.739229 -19.386714 -17.157007
0.417000 11.137601 -19.186837 -18.603496
-0.834000 31.572213 9.474095 2.389040
0.417000 31.962380 8.998669 1.655576
0.417000 30.657384 9.192577 2.397444
-0.834000 -2.389793 -16.151777 -19.855315
0.417000 -2.434841 -15.234217 -20.124173
0.417000 -2.535944 -16.645288 -20.662362
[truncated: 21,255 more chars]
