# Supplementary material for: Role of Enzyme and Active Site Conformational Dynamics in the Catalysis by α-Amylase Explored with QM/MM Molecular Dynamics
Source: J Chem Inf Model. 2022 Jul 26;62(15):3638–50. doi: 10.1021/acs.jcim.2c00691 (PMC9778734; doi:10.1021/acs.jcim.2c00691)
Supplement: Supplementary file 9 — ci2c00691_si_009.zip [file ci2c00691_si_009.zip › SI_orca-dft_inputs/pbe-svp_687_R.xyz]

85        
* xyz -2 1
C 11.104580 3.445044 -2.495379
H 10.835603 2.868640 -3.380540
H 11.690761 4.314885 -2.791807
H 10.198017 3.774416 -1.987681
C 11.935212 2.565854 -1.542135
H 11.475441 1.554235 -1.545385
H 12.960025 2.471887 -1.947305
C 11.959534 3.111983 -0.095057
O 10.832576 3.434786 0.395829
O 13.094372 3.197369 0.457657
C 7.530815 6.071431 -2.480590
H 7.523520 6.887982 -3.202596
H 6.899795 5.259792 -2.842745
H 8.550824 5.708808 -2.353361
C 6.993839 6.576004 -1.128310
H 6.477502 7.548712 -1.274477
H 6.217348 5.881743 -0.752414
C 8.051763 6.818291 -0.065531
O 9.223394 7.086334 -0.352497
O 7.582525 6.770661 1.170306
H 8.344039 6.860188 1.877581
C 5.018680 4.695333 7.968317
H 4.869428 5.144757 8.950071
H 5.509765 3.728819 8.081388
H 4.052989 4.556891 7.482133
C 5.897919 5.621185 7.107309
H 5.250458 6.179778 6.409394
H 6.411680 6.325918 7.794745
C 6.972159 4.922279 6.265928
O 7.916083 4.348701 6.884834
O 6.826532 5.000791 5.000111
C 8.352970 12.938601 4.247275
H 8.408572 13.703289 3.472510
H 9.094602 13.147197 5.018359
H 7.357313 12.943326 4.690834
O 8.611206 11.655538 3.671115
C 9.904979 11.085879 3.920132
H 10.605113 11.854472 4.318882
C 10.494763 10.562654 2.605702
H 11.585943 10.415902 2.788571
O 10.294485 11.496522 1.551653
H 10.686776 11.025766 0.783519
C 9.943085 9.207555 2.178249
H 8.848048 9.335812 1.987174
O 10.637557 8.902278 0.985980
H 10.162658 8.154622 0.532391
C 10.106693 8.186169 3.307942
H 11.183553 8.038864 3.523473
C 9.405893 8.755534 4.570548
H 8.306848 8.804684 4.378868
C 9.591394 7.878698 5.811324
H 9.167351 8.447434 6.677234
H 8.947512 6.985709 5.646168
O 10.946577 7.537729 6.023141
H 11.004304 6.626659 6.410049
O 9.910852 10.081246 4.895813
O 9.529309 6.920216 2.951331
C 10.439615 5.760768 2.513955
H 10.346911 5.744274 1.409267
C 9.840571 4.479960 3.098685
H 10.375036 3.669401 2.551952
O 8.455761 4.374119 2.807864
H 7.951368 4.568860 3.647207
C 10.132949 4.396889 4.595231
H 9.709088 5.311974 5.070857
O 9.508747 3.255393 5.145613
H 8.917855 3.623409 5.877083
C 11.645624 4.416764 4.850560
H 12.047704 3.411667 4.586529
C 12.418117 5.450815 4.001980
H 12.590390 6.336226 4.649078
C 13.769186 4.872919 3.544167
H 14.244111 5.644770 2.887263
H 14.402247 4.801048 4.458481
O 13.706376 3.610567 2.958468
H 13.326539 3.614467 2.012875
O 11.761870 5.946812 2.792775
O 11.952299 4.766161 6.218744
C 11.871243 3.688155 7.154817
H 12.350580 3.980609 8.089057
H 12.375131 2.812405 6.745844
H 10.824564 3.449373 7.343359
O 6.099760 7.621518 4.197323
H 6.385713 6.717353 4.501354
H 6.285302 7.571684 3.241764
