# Supplementary material for: Role of Enzyme and Active Site Conformational Dynamics in the Catalysis by α-Amylase Explored with QM/MM Molecular Dynamics
Source: J Chem Inf Model. 2022 Jul 26;62(15):3638–50. doi: 10.1021/acs.jcim.2c00691 (PMC9778734; doi:10.1021/acs.jcim.2c00691)
Supplement: Supplementary file 9 — ci2c00691_si_009.zip [file ci2c00691_si_009.zip › SI_orca-dft_inputs/pbe-svp_687_TS.pc]

10712

0.194000 0.057096 4.295425 -17.921566
0.187300 -0.947603 4.395534 -17.895914
0.187300 0.285154 4.733157 -18.802750
0.187300 0.433026 4.789874 -17.125138
0.057000 0.268247 2.875097 -17.881420
0.098300 -0.121765 2.559240 -18.849008
0.065900 1.732122 2.522400 -17.647054
0.010200 2.368767 3.372611 -17.891857
0.010200 1.950892 2.273831 -16.608561
-0.020500 2.237419 1.415151 -18.486900
-0.200200 2.375691 1.602265 -19.876138
0.172000 2.379054 2.591188 -20.310215
-0.223900 2.814367 0.493640 -20.595527
0.165000 3.043941 0.549216 -21.649380
0.313900 3.225958 -0.712897 -19.968148
-0.557800 3.818792 -1.733427 -20.630577
0.400100 3.915583 -1.528184 -21.563370
-0.223900 3.163523 -0.887990 -18.563538
0.165000 3.433858 -1.842680 -18.137057
-0.200200 2.617725 0.186360 -17.800131
0.172000 2.616595 0.196728 -16.720183
0.612300 -0.568092 2.265729 -16.744419
-0.571300 -0.812046 2.951225 -15.799432
-0.415700 -0.893410 0.963635 -16.828641
0.271900 -0.790756 0.543584 -17.741396
-0.024900 -1.510392 0.195272 -15.727363
0.084300 -1.588895 0.828580 -14.843698
0.211700 -2.865771 -0.287836 -16.294606
0.035200 -2.960910 -0.471869 -17.364737
0.035200 -3.192298 -1.204730 -15.803902
-0.654600 -3.745360 0.771783 -16.087885
0.427500 -4.372969 0.845090 -16.810615
0.597300 -0.651535 -0.971433 -15.264379
-0.567900 0.273771 -1.296127 -15.903434
-0.254800 -0.994189 -1.637818 -14.132157
0.019200 -1.998657 -1.225908 -13.154664
0.039100 -2.906332 -1.814938 -13.295571
0.039100 -2.235975 -0.164410 -13.194463
0.018900 -1.381273 -1.548686 -11.799030
0.021300 -2.132050 -1.650116 -11.018482
0.021300 -0.647531 -0.787429 -11.533018
-0.007000 -0.681893 -2.870921 -12.086812
0.025300 -1.410136 -3.681642 -12.023410
0.025300 0.141431 -3.044591 -11.393183
-0.026600 -0.183203 -2.715341 -13.530265
0.064100 0.845577 -2.371679 -13.491556
0.589600 -0.177492 -4.074482 -14.253999
-0.574800 0.656735 -4.921185 -13.929942
-0.415700 -1.058781 -4.274471 -15.236724
0.271900 -1.670066 -3.509989 -15.485717
0.014300 -1.197528 -5.397646 -16.118353
0.104800 -2.045821 -5.198679 -16.773259
-0.204100 0.038386 -5.600755 -16.980225
0.079700 0.434741 -4.730217 -17.502878
0.079700 0.803653 -6.176939 -16.460139
0.713000 -0.295416 -6.560074 -18.128335
-0.593100 -1.387149 -7.105998 -18.326195
-0.919100 0.713279 -6.936034 -18.874525
0.419600 0.561219 -7.606020 -19.614852
0.419600 1.614865 -6.511239 -18.710822
0.597300 -1.655590 -6.643536 -15.335555
-0.567900 -0.935981 -7.674135 -15.327791
-0.415700 -2.846263 -6.596138 -14.737375
0.271900 -3.436492 -5.792977 -14.900669
-0.038900 -3.446006 -7.646050 -14.035021
0.100700 -2.666551 -8.172184 -13.483906
0.365400 -4.415577 -7.149031 -12.977246
0.004300 -5.050436 -7.938779 -12.575546
-0.243800 -3.729266 -6.357903 -11.797637
0.064200 -3.110511 -7.060732 -11.239716
0.064200 -3.152133 -5.545527 -12.239293
0.064200 -4.523967 -5.996043 -11.145254
-0.676100 -5.303011 -6.267083 -13.578440
0.410200 -5.965887 -6.052100 -12.918151
0.597300 -4.295349 -8.618415 -15.003984
-0.567900 -4.756109 -8.219543 -16.060369
-0.415700 -4.431812 -9.885774 -14.634828
0.271900 -3.922208 -10.169922 -13.810406
-0.003100 -5.339535 -10.792745 -15.244557
0.085000 -5.142747 -10.652608 -16.307449
-0.003600 -5.056506 -12.257790 -14.734366
0.017100 -5.088440 -12.213574 -13.645733
0.017100 -5.867882 -12.888971 -15.096835
-0.064500 -3.760821 -12.886444 -15.151269
0.035200 -2.946620 -12.251426 -14.802071
0.035200 -3.725108 -13.886122 -14.718292
0.695100 -3.518162 -13.017242 -16.615881
-0.608600 -2.640832 -12.421931 -17.204078
-0.940700 -4.053682 -13.982492 -17.365383
0.425100 -3.755951 -14.047509 -18.328309
0.425100 -4.638057 -14.684145 -16.933768
0.597300 -6.775861 -10.376217 -14.934467
-0.567900 -6.970461 -9.664778 -13.985090
-0.415700 -7.706465 -11.001816 -15.713539
0.271900 -7.404205 -11.681078 -16.397159
-0.003100 -9.167719 -10.859806 -15.725125
0.085000 -9.536251 -11.292945 -16.655004
-0.003600 -9.769055 -11.795788 -14.679342
0.017100 -9.735405 -11.250483 -13.736153
0.017100 -10.827946 -11.896136 -14.917636
-0.064500 -9.288734 -13.219397 -14.605078
0.035200 -10.150712 -13.867012 -14.444804
0.035200 -8.797881 -13.533828 -15.526108
0.695100 -8.465779 -13.478593 -13.375339
-0.608600 -7.764878 -12.620970 -12.923883
-0.940700 -8.663236 -14.621310 -12.712502
0.425100 -8.248826 -14.846624 -11.819416
0.425100 -9.282888 -15.247552 -13.206419
0.597300 -9.635659 -9.407119 -15.572976
-0.567900 -10.709880 -9.321523 -15.025494
-0.415700 -8.924474 -8.366149 -16.022770
0.271900 -8.102690 -8.536567 -16.584670
-0.025200 -9.206098 -6.966860 -15.675327
0.069800 -8.395786 -6.345580 -16.056783
0.069800 -10.059867 -6.658916 -16.278944
0.597300 -9.294233 -6.579837 -14.162633
-0.567900 -9.789360 -5.528826 -13.833736
-0.347900 -8.827406 -7.391222 -13.201808
0.274700 -8.425530 -8.270392 -13.494497
-0.263700 -8.822447 -7.175194 -11.727607
0.156000 -9.844969 -7.188239 -11.350271
-0.000700 -8.086627 -8.355422 -11.044747
0.032700 -7.126274 -8.516907 -11.534391
0.032700 -7.866801 -7.986570 -10.042881
0.039000 -9.031550 -9.528016 -10.944490
0.028500 -9.878636 -9.223046 -10.330058
0.028500 -9.397397 -9.698593 -11.956992
0.048600 -8.290941 -10.632454 -10.269063
0.068700 -7.286670 -10.751482 -10.675732
0.068700 -8.122196 -10.454725 -9.206971
-0.529500 -9.124134 -11.827497 -10.364842
0.345600 -9.692706 -11.995357 -11.182550
0.807600 -9.093293 -12.915448 -9.581747
-0.862700 -8.344251 -12.995263 -8.523012
0.447800 -7.671102 -12.249233 -8.420958
0.447800 -8.509558 -13.673771 -7.793357
-0.862700 -9.850592 -13.977981 -9.792118
0.447800 -10.704166 -13.706827 -10.259008
0.447800 -9.967643 -14.684015 -9.079436
0.734100 -8.219260 -5.783423 -11.357395
-0.589400 -7.165542 -5.370116 -11.826917
-0.415700 -8.942868 -5.064862 -10.477106
0.271900 -9.734165 -5.559472 -10.090701
-0.038900 -8.652345 -3.668778 -10.180965
0.100700 -8.156047 -3.267365 -11.064514
0.365400 -10.069396 -3.034484 -10.115900
0.004300 -9.910163 -1.965754 -9.972476
-0.243800 -10.909604 -3.073315 -11.355468
0.064200 -11.337425 -4.070061 -11.462976
0.064200 -11.800423 -2.527911 -11.043901
0.064200 -10.337865 -2.721249 -12.214110
-0.676100 -10.739483 -3.592685 -8.981913
0.410200 -11.277868 -4.299034 -9.346339
0.597300 -7.903910 -3.237913 -8.891684
-0.567900 -7.588347 -2.061963 -8.821206
-0.415700 -7.528256 -4.182894 -7.973523
0.271900 -7.675076 -5.155029 -8.204822
-0.024900 -6.799994 -3.836966 -6.737637
0.084300 -6.385162 -2.830672 -6.679525
0.211700 -7.755760 -3.772379 -5.543712
0.035200 -7.168274 -3.268022 -4.776515
0.035200 -8.621886 -3.118588 -5.646146
-0.654600 -8.029031 -5.068389 -5.073265
0.427500 -8.908414 -5.306892 -5.375584
0.597300 -5.582302 -4.801575 -6.580848
-0.567900 -5.597284 -6.007511 -6.982355
-0.415700 -4.558372 -4.252634 -5.919997
0.271900 -4.657761 -3.287436 -5.626937
-0.059700 -3.441021 -4.997042 -5.334476
0.086900 -3.620599 -6.042512 -5.550865
0.130300 -2.081237 -4.604572 -5.962157
0.018700 -1.313454 -5.207375 -5.473289
-0.320400 -2.056939 -4.968672 -7.457843
0.088200 -1.044159 -4.879265 -7.848865
0.088200 -2.389747 -5.994409 -7.596608
0.088200 -2.714437 -4.314812 -8.025329
-0.043000 -1.730520 -3.116199 -5.724281
0.023600 -2.456022 -2.477019 -6.227748
0.023600 -1.785431 -2.907338 -4.657544
-0.066000 -0.322687 -2.724822 -6.191861
0.018600 -0.253979 -2.775268 -7.278491
0.018600 -0.110360 -1.702534 -5.877444
0.018600 0.416664 -3.392263 -5.747424
0.597300 -3.430486 -4.861472 -3.803380
-0.567900 -3.940115 -3.875772 -3.272117
-0.415700 -2.831347 -5.815401 -3.086841
0.271900 -2.451584 -6.614624 -3.585878
-0.087500 -2.688137 -5.792369 -1.615447
0.096900 -3.119123 -4.866363 -1.247012
0.298500 -3.493674 -6.930988 -0.956491
-0.029700 -4.543854 -6.785798 -1.213887
-0.319200 -3.095054 -8.335128 -1.429834
0.079100 -2.057363 -8.540939 -1.169161
0.079100 -3.729443 -9.078124 -0.948925
0.079100 -3.220147 -8.421500 -2.508513
-0.319200 -3.384174 -6.887021 0.570862
0.079100 -3.989050 -7.680020 0.995582
0.079100 -2.356722 -7.049662 0.894972
0.079100 -3.736571 -5.927220 0.948760
0.597300 -1.220764 -5.797248 -1.178308
-0.567900 -0.422924 -6.544658 -1.729531
-0.415700 -0.854440 -4.992710 -0.179153
0.271900 -1.562111 -4.395329 0.236269
-0.058100 0.469739 -5.022337 0.457414
0.136000 1.225948 -5.300408 -0.276117
-0.007400 0.805990 -3.614849 0.977158
0.036700 0.650316 -2.900788 0.169523
0.036700 0.123500 -3.354832 1.787502
0.186800 2.225632 -3.441710 1.459869
-0.543200 3.339204 -4.143871 0.990416
0.163500 4.407522 -3.600563 1.599366
0.143500 5.435193 -3.905533 1.435675
-0.279500 4.023611 -2.579126 2.384194
0.333900 4.648394 -1.942630 2.867055
-0.220700 2.652340 -2.471913 2.318243
0.186200 2.034640 -1.732662 2.811960
0.597300 0.508830 -6.073098 1.571958
-0.567900 -0.157644 -5.906843 2.593631
-0.415700 1.271824 -7.154910 1.385018
0.271900 1.827058 -7.205309 0.534151
-0.051800 1.446817 -8.219529 2.386429
0.092200 0.645907 -8.150889 3.121650
-0.110200 1.337398 -9.613295 1.734380
0.045700 2.090426 -9.693676 0.948995
0.045700 1.567393 -10.359879 2.494203
0.353100 -0.046209 -9.952544 1.140459
-0.036100 -0.242280 -9.296702 0.294151
-0.412100 -0.059865 -11.399651 0.648773
0.100000 0.047225 -12.080715 1.494810
0.100000 -0.997178 -11.608854 0.135831
0.100000 0.764329 -11.556677 -0.042345
-0.412100 -1.201289 -9.805446 2.133129
0.100000 -2.124713 -10.179802 1.691977
0.100000 -0.984219 -10.364141 3.044962
0.100000 -1.341120 -8.754495 2.368603
0.597300 2.732913 -7.987994 3.194722
-0.567900 3.696526 -8.752783 3.129045
-0.415700 2.747004 -6.883659 3.940116
0.271900 1.911429 -6.314438 3.937966
-0.002400 3.878219 -6.419716 4.747001
0.097800 4.696854 -6.145157 4.080363
-0.034300 3.406357 -5.161852 5.487720
0.029500 3.049558 -4.439852 4.751161
0.029500 2.551643 -5.432984 6.107929
0.011800 4.426956 -4.464038 6.365431
-0.125600 5.344461 -3.558055 5.800427
0.133000 5.376159 -3.413561 4.731650
-0.170400 6.204266 -2.815240 6.628703
0.143000 6.897392 -2.105344 6.196527
-0.107200 6.156156 -2.986992 8.022590
0.129700 6.799359 -2.402264 8.661833
-0.170400 5.267556 -3.915072 8.588060
0.143000 5.239382 -4.044425 9.660050
-0.125600 4.399559 -4.649926 7.761184
0.133000 3.690170 -5.335936 8.201671
0.597300 4.376516 -7.505204 5.720433
-0.567900 3.589634 -8.056830 6.493245
-0.516300 5.679180 -7.810182 5.674496
0.293600 6.240271 -7.325413 4.980172
0.039700 6.379845 -8.789173 6.533135
0.110500 7.389393 -8.874501 6.131834
0.056000 6.532988 -8.231802 7.966035
-0.017300 5.575291 -7.825862 8.290646
-0.017300 6.789908 -9.026581 8.661694
0.013600 7.603206 -7.133833 8.080975
-0.042500 7.575125 -6.495427 7.196194
-0.042500 7.345564 -6.509264 8.939297
0.805400 9.031486 -7.669230 8.288628
-0.818800 9.846233 -6.950442 8.903454
-0.818800 9.381475 -8.794126 7.852990
0.536600 5.862957 -10.248968 6.495806
-0.581900 6.300260 -11.068153 7.305539
-0.415700 5.010939 -10.627554 5.535666
0.271900 4.663392 -9.926247 4.895052
-0.027500 4.640155 -12.034945 5.296821
0.112300 4.276917 -12.473591 6.228657
-0.005000 3.514649 -12.116348 4.257928
0.033900 3.693139 -11.387318 3.468788
0.033900 3.550385 -13.102743 3.794948
-0.141500 2.127245 -11.937709 4.785039
-0.163800 1.680577 -10.895446 5.518487
0.206200 2.282421 -10.049044 5.819524
-0.341800 0.361908 -11.105202 5.867160
0.341200 -0.156413 -10.485637 6.489446
0.138000 -0.117877 -12.291248 5.358618
-0.260100 -1.359778 -12.938643 5.439692
0.157200 -2.167064 -12.486359 5.994299
-0.113400 -1.518847 -14.188934 4.816418
0.141700 -2.463411 -14.710280 4.882516
-0.197200 -0.435507 -14.767778 4.127783
0.144700 -0.531315 -15.740882 3.672894
-0.238700 0.800726 -14.103133 4.044440
0.170000 1.625824 -14.567756 3.525772
0.124300 0.993272 -12.848629 4.659585
0.597300 5.834193 -12.881261 4.826722
-0.567900 6.717231 -12.384276 4.114341
-0.347900 5.861960 -14.175301 5.174023
0.274700 5.166187 -14.542916 5.807163
-0.263700 6.942144 -15.095974 4.721505
0.156000 7.928504 -14.632194 4.731624
-0.000700 6.990475 -16.311707 5.698620
0.032700 5.960183 -16.614294 5.885826
0.032700 7.621084 -17.070547 5.235379
0.039000 7.594274 -15.912479 7.106825
0.028500 8.680946 -15.995033 7.085845
0.028500 7.332896 -14.868280 7.278355
0.048600 7.032295 -16.784299 8.262247
0.068700 7.308471 -16.372839 9.233083
0.068700 5.944306 -16.836616 8.302840
-0.529500 7.505993 -18.177037 8.262029
0.345600 8.402560 -18.280289 8.715475
0.807600 7.022162 -19.340185 7.749308
-0.862700 5.940153 -19.427310 7.020053
0.447800 5.346537 -18.610208 7.028055
0.447800 5.491030 -20.290738 6.750083
-0.862700 7.581354 -20.523794 7.984407
0.447800 8.439009 -20.565798 8.516164
0.447800 7.176631 -21.373554 7.618060
0.734100 6.614890 -15.608025 3.316213
-0.589400 5.413182 -15.895591 2.992483
-0.415700 7.622916 -15.812232 2.462206
0.271900 8.570789 -15.677221 2.786647
-0.027500 7.415409 -16.216784 1.056199
0.112300 6.887027 -15.420719 0.536268
-0.005000 8.767493 -16.432590 0.355811
0.033900 9.241304 -17.308875 0.799359
0.033900 8.570863 -16.675431 -0.689377
-0.141500 9.773712 -15.313149 0.375648
-0.163800 11.110004 -15.501268 0.261164
0.206200 11.593941 -16.464826 0.143935
-0.341800 11.766970 -14.288732 0.287794
0.341200 12.769321 -14.173175 0.125308
0.138000 10.882727 -13.248280 0.422334
-0.260100 11.073533 -11.865481 0.486714
0.157200 12.077772 -11.478759 0.464679
-0.113400 9.957536 -11.017909 0.555874
0.141700 10.087387 -9.944071 0.571597
-0.197200 8.667350 -11.575499 0.577655
0.144700 7.807809 -10.921167 0.618933
-0.238700 8.485811 -12.973439 0.531231
0.170000 7.483506 -13.368466 0.546122
0.124300 9.590243 -13.857371 0.451361
0.597300 6.533566 -17.470509 0.904392
-0.567900 5.600177 -17.462231 0.099411
-0.415700 6.754018 -18.491479 1.738506
0.271900 7.510934 -18.437451 2.405030
-0.087500 6.002289 -19.768096 1.743716
0.096900 6.003891 -20.198505 0.742291
0.298500 6.562559 -20.812061 2.698887
-0.029700 5.999951 -21.745588 2.688589
-0.319200 8.014440 -21.138739 2.246377
0.079100 7.911014 -21.707118 1.322067
0.079100 8.567833 -20.285302 1.854595
0.079100 8.577464 -21.596112 3.059962
-0.319200 6.594690 -20.462725 4.134876
0.079100 7.008868 -21.363131 4.588573
0.079100 7.276817 -19.618457 4.234971
0.079100 5.618050 -20.260330 4.574541
0.597300 4.501920 -19.606824 1.993982
-0.567900 3.755902 -20.379179 1.460751
-0.516300 4.141310 -18.587642 2.811647
0.293600 4.842810 -17.941473 3.144003
0.038100 2.726477 -18.243843 3.141065
0.088000 2.171177 -19.168934 3.295813
-0.030300 2.799222 -17.351572 4.393807
-0.012200 3.464258 -16.494082 4.291119
-0.012200 1.758840 -17.042968 4.496156
0.799400 2.973028 -18.119842 5.734480
-0.801400 3.871471 -17.782764 6.523963
-0.801400 2.197476 -19.129185 5.955797
0.536600 1.946430 -17.472178 2.078555
-0.581900 0.802099 -17.678898 1.867544
-0.415700 2.632284 -16.576616 1.382388
0.271900 3.579138 -16.322927 1.625723
-0.059700 2.019368 -15.924309 0.185615
0.086900 1.085157 -15.452580 0.490288
0.130300 2.876075 -14.734146 -0.321836
0.018700 3.875997 -15.136304 -0.484685
-0.320400 2.291529 -14.064678 -1.591567
0.088200 3.072269 -13.399499 -1.960464
0.088200 2.049938 -14.769113 -2.387495
0.088200 1.425882 -13.495210 -1.253226
-0.043000 3.129837 -13.661939 0.791733
0.023600 2.231282 -13.206063 1.207513
0.023600 3.640124 -14.235662 1.565395
-0.066000 3.952678 -12.451100 0.411326
0.018600 4.388757 -12.042093 1.322723
0.018600 4.757170 -12.665879 -0.292061
0.018600 3.326204 -11.673441 -0.025580
0.597300 1.782199 -16.915596 -0.947941
-0.567900 0.721788 -16.959048 -1.572415
-0.415700 2.701954 -17.889427 -1.110070
0.271900 3.478809 -17.861841 -0.465217
0.033700 2.589321 -19.045063 -1.976183
0.082300 2.395587 -18.714877 -2.996745
-0.182500 3.879994 -19.889742 -1.978370
0.060300 4.811776 -19.357024 -1.788403
0.060300 3.801169 -20.604695 -1.159387
0.060300 3.958269 -20.404603 -2.935913
0.597300 1.419163 -19.985347 -1.495929
-0.567900 1.221108 -20.942982 -2.201921
-0.415700 0.730706 -19.758381 -0.379079
0.271900 0.928168 -19.001069 0.259347
-0.051800 -0.566423 -20.430890 -0.150185
0.092200 -0.756090 -21.079497 -1.005426
-0.110200 -0.515730 -21.474054 1.037904
0.045700 0.235594 -22.228593 0.804877
0.045700 -0.330477 -20.862046 1.920642
0.353100 -1.852102 -22.204685 1.289696
-0.036100 -2.615794 -21.479570 1.570915
-0.412100 -2.349315 -22.974322 0.076751
0.100000 -1.650614 -23.771201 -0.178018
0.100000 -3.299445 -23.462602 0.293398
0.100000 -2.372686 -22.279035 -0.762375
-0.412100 -1.687026 -23.137869 2.478077
0.100000 -1.115717 -24.056333 2.343407
0.100000 -1.265139 -22.608432 3.332365
0.100000 -2.728590 -23.390366 2.676796
0.597300 -1.817712 -19.436072 -0.056327
-0.567900 -2.921823 -19.777582 -0.401438
-0.516300 -1.566495 -18.175255 0.317035
0.293600 -0.666621 -17.920661 0.698493
0.039700 -2.573789 -17.076872 0.272716
0.110500 -3.442705 -17.313866 0.886661
0.056000 -1.892924 -15.759657 0.756137
-0.017300 -1.454335 -16.066509 1.705655
-0.017300 -1.137308 -15.468060 0.026671
0.013600 -2.848567 -14.587913 1.040499
-0.042500 -2.344496 -13.661470 1.315675
-0.042500 -3.285747 -14.320591 0.078463
0.805400 -3.977830 -14.783588 2.036992
-0.818800 -4.077398 -15.750933 2.795763
-0.818800 -4.854649 -13.843734 2.121660
0.536600 -3.128730 -16.848796 -1.152356
-0.581900 -4.375664 -16.758467 -1.286350
-0.415700 -2.325822 -16.969910 -2.229977
0.271900 -1.342635 -17.142098 -2.075667
0.021300 -2.791830 -16.738225 -3.543129
0.112400 -3.135892 -15.704393 -3.573312
-0.123100 -1.523347 -16.877237 -4.422270
0.111200 -1.816292 -16.751836 -5.464651
0.111200 -0.828300 -16.093402 -4.121243
-0.311900 -0.733561 -18.517776 -4.279091
0.193300 -0.111814 -18.305576 -3.115780
0.597300 -3.904754 -17.730242 -3.973881
-0.567900 -4.997784 -17.386796 -4.438247
-0.516300 -3.676457 -19.000415 -3.686059
0.293600 -2.784031 -19.181919 -3.249322
0.039700 -4.637570 -20.076876 -3.876114
0.110500 -4.867477 -20.116519 -4.940854
0.056000 -3.922930 -21.443898 -3.677653
-0.017300 -2.927665 -21.457878 -4.121902
-0.017300 -3.814527 -21.663672 -2.615557
0.013600 -4.708452 -22.659403 -4.138629
-0.042500 -5.349261 -23.110051 -3.380748
-0.042500 -5.378322 -22.232936 -4.885288
0.805400 -3.788274 -23.714911 -4.767204
-0.818800 -3.069632 -24.298078 -3.923132
-0.818800 -3.935968 -23.947066 -5.989890
0.536600 -5.872986 -20.013517 -2.972910
-0.581900 -7.017739 -20.164755 -3.433338
-0.347900 -5.630857 -20.013412 -1.629230
0.274700 -4.675767 -19.934854 -1.310269
-0.263700 -6.701045 -20.178510 -0.621848
0.156000 -7.227152 -21.064783 -0.976585
-0.000700 -6.067885 -20.438001 0.708216
0.032700 -6.848992 -20.859646 1.340822
0.032700 -5.334911 -21.238695 0.609604
0.039000 -5.500576 -19.215271 1.476765
0.028500 -4.854272 -18.690939 0.772873
0.028500 -6.291657 -18.527968 1.776633
0.048600 -4.707735 -19.697301 2.677768
0.068700 -5.391077 -20.038673 3.455337
0.068700 -4.099614 -20.494127 2.249566
-0.529500 -3.871874 -18.568396 3.183402
0.345600 -4.096230 -17.616976 2.929311
0.807600 -2.726449 -18.818038 3.868746
-0.862700 -2.228060 -19.990791 4.148474
0.447800 -2.873004 -20.767762 4.170082
0.447800 -1.263325 -20.015504 4.446423
-0.862700 -2.158440 -17.723009 4.193137
0.447800 -2.585112 -16.856751 3.897073
0.447800 -1.480522 -17.863127 4.928595
0.734100 -7.751308 -19.069151 -0.556289
-0.589400 -8.808734 -19.296001 0.007599
-0.415700 -7.544023 -17.881776 -1.121085
0.271900 -6.613226 -17.655930 -1.441565
-0.001400 -8.277311 -16.687202 -0.958793
0.087600 -9.340444 -16.891282 -0.831505
-0.015200 -7.971014 -16.083228 0.392025
0.029500 -8.163264 -16.810564 1.180776
0.029500 -6.893234 -15.934665 0.458511
-0.001100 -8.578559 -14.799007 0.743123
-0.190600 -7.787450 -13.603606 0.739778
0.169900 -6.754892 -13.706512 0.440367
-0.234100 -8.368122 -12.381569 0.927547
0.165600 -7.739836 -11.520010 0.756153
0.322600 -9.741860 -12.216204 1.183686
-0.557900 -10.341464 -11.082381 1.568422
0.399200 -9.718116 -10.387368 1.792015
-0.234100 -10.523125 -13.380051 1.307399
0.165600 -11.591985 -13.307341 1.444011
-0.190600 -9.964717 -14.652464 1.134960
0.169900 -10.596967 -15.522761 1.231088
0.597300 -8.137664 -15.738833 -2.226633
-0.567900 -9.117234 -15.357583 -2.825165
-0.415700 -6.932852 -15.227051 -2.461154
0.271900 -6.146139 -15.619676 -1.964144
-0.051800 -6.856834 -14.025973 -3.259662
0.092200 -7.375417 -13.213543 -2.750599
-0.110200 -5.322368 -13.670834 -3.300599
0.045700 -4.799119 -14.589789 -3.564877
0.045700 -5.090647 -13.069737 -4.179847
0.353100 -4.749786 -13.030873 -2.059963
-0.036100 -4.971206 -13.678620 -1.211734
-0.412100 -3.230388 -12.832861 -2.311003
0.100000 -2.853753 -13.834883 -2.516393
0.100000 -3.066806 -12.319219 -3.258375
0.100000 -2.788782 -12.222800 -1.523024
-0.412100 -5.325399 -11.711715 -1.690702
0.100000 -4.734209 -11.338890 -0.854282
0.100000 -5.229607 -10.941739 -2.456242
0.100000 -6.346643 -11.806514 -1.321682
0.597300 -7.356762 -14.267494 -4.666924
-0.567900 -8.206711 -13.518078 -5.152260
-0.415700 -6.926925 -15.361483 -5.361574
0.271900 -6.186040 -15.866854 -4.897044
0.033700 -7.348018 -15.783355 -6.693851
0.082300 -7.209289 -14.923182 -7.348797
-0.182500 -6.569218 -17.035289 -7.071238
0.060300 -5.607381 -16.615440 -7.365673
0.060300 -6.499746 -17.672954 -6.189960
0.060300 -6.996315 -17.577621 -7.914782
0.597300 -8.888902 -16.040285 -6.576574
-0.567900 -9.587672 -15.263430 -7.160575
-0.254800 -9.404758 -16.988031 -5.809655
0.019200 -8.670449 -17.912179 -4.871489
0.039100 -7.928450 -17.332676 -4.322207
0.039100 -8.108960 -18.746214 -5.292467
0.018900 -9.690702 -18.542687 -3.960199
0.021300 -9.841153 -18.080927 -2.984374
0.021300 -9.532004 -19.606002 -3.780539
-0.007000 -11.013664 -18.504025 -4.759309
0.025300 -11.802541 -18.284473 -4.039884
0.025300 -11.266362 -19.418526 -5.295904
-0.026600 -10.873830 -17.353011 -5.716921
0.064100 -11.055803 -17.756121 -6.713161
0.589600 -11.851104 -16.182169 -5.329607
-0.574800 -13.033064 -16.303867 -5.577305
-0.347900 -11.344766 -15.131339 -4.629799
0.274700 -10.376623 -15.132772 -4.342045
-0.240000 -12.128232 -13.978462 -4.192718
0.142600 -13.120986 -14.067374 -4.633879
-0.009400 -12.206291 -14.023862 -2.622896
0.036200 -11.247524 -13.770856 -2.170286
0.036200 -12.877260 -13.210516 -2.346531
0.018700 -12.753505 -15.208743 -1.866678
0.010300 -12.252263 -16.128844 -2.167128
0.010300 -12.636242 -14.986415 -0.806055
-0.047900 -14.271858 -15.613889 -2.136554
0.062100 -14.988629 -14.860445 -1.809966
0.062100 -14.367824 -15.704739 -3.218516
-0.014300 -14.520519 -16.918791 -1.372920
0.113500 -14.985300 -17.568349 -2.114640
0.113500 -13.539234 -17.335252 -1.145477
-0.385400 -15.285979 -16.707345 -0.135708
0.340000 -14.621864 -16.398547 0.559779
0.340000 -16.015247 -16.009980 -0.179906
0.340000 -15.646461 -17.538636 0.310501
0.734100 -11.601899 -12.695134 -4.717145
-0.589400 -11.541710 -11.693171 -4.035462
-0.415700 -11.142695 -12.646602 -5.955679
0.271900 -11.186226 -13.510496 -6.477105
-0.025200 -11.108733 -11.469216 -6.851442
0.069800 -11.139708 -11.909149 -7.848241
0.069800 -11.999989 -10.855145 -6.722273
0.597300 -9.917859 -10.527498 -6.857086
-0.567900 -9.971885 -9.510462 -7.539492
-0.415700 -8.856101 -10.741892 -6.088012
0.271900 -8.844117 -11.612582 -5.576289
-0.002400 -7.679103 -9.835311 -5.926894
0.097800 -7.991559 -8.792397 -5.874036
-0.034300 -6.896108 -10.058002 -4.605311
0.029500 -6.526946 -11.069890 -4.438239
0.029500 -5.909546 -9.595475 -4.575786
0.011800 -7.629354 -9.530802 -3.404893
-0.125600 -8.564509 -10.360222 -2.771488
0.133000 -8.726682 -11.314779 -3.249959
-0.170400 -9.371441 -9.962774 -1.709962
0.143000 -10.160970 -10.577607 -1.303730
-0.107200 -9.044292 -8.724247 -1.060994
0.129700 -9.552015 -8.570622 -0.120244
-0.170400 -8.067635 -7.870570 -1.617280
0.143000 -7.778706 -6.980359 -1.078350
-0.125600 -7.308686 -8.305137 -2.756402
0.133000 -6.476105 -7.723586 -3.123833
0.597300 -6.708861 -10.006701 -7.102891
-0.567900 -6.278020 -11.084977 -7.456505
-0.415700 -6.483545 -8.868447 -7.712687
0.271900 -6.895510 -8.018721 -7.354425
-0.025200 -5.575103 -8.741658 -8.879741
0.069800 -5.812105 -9.439462 -9.682851
0.069800 -5.498533 -7.687352 -9.145623
0.597300 -4.113966 -9.084703 -8.578332
-0.567900 -3.400147 -9.779630 -9.329042
-0.415700 -3.611649 -8.589749 -7.429900
0.271900 -4.205976 -8.117904 -6.763382
-0.025200 -2.144333 -8.775342 -7.248554
0.069800 -1.886710 -9.831322 -7.330025
0.069800 -1.530451 -8.329792 -8.031328
0.597300 -1.612834 -8.316653 -5.920571
-0.567900 -2.380842 -7.886288 -5.110211
-0.415700 -0.326164 -8.514988 -5.655774
0.271900 0.256793 -8.882966 -6.401467
-0.087500 0.297423 -8.415991 -4.331452
0.096900 -0.393508 -7.942303 -3.640274
0.298500 0.635834 -9.815630 -3.774176
-0.029700 1.261371 -10.337582 -4.494877
-0.319200 1.394013 -9.752433 -2.444623
0.079100 1.566191 -10.759545 -2.067415
0.079100 2.366786 -9.286787 -2.585439
0.079100 0.828696 -9.173310 -1.716192
-0.319200 -0.626992 -10.653856 -3.539454
0.079100 -1.174965 -10.776340 -4.470379
0.079100 -0.348345 -11.642185 -3.172230
0.079100 -1.267182 -10.166642 -2.805868
0.597300 1.559442 -7.568841 -4.424735
-0.567900 2.446476 -7.860439 -5.223114
-0.415700 1.659520 -6.545634 -3.583450
0.271900 0.916900 -6.433765 -2.903225
-0.003100 2.921850 -5.885493 -3.283407
0.085000 3.545000 -5.915477 -4.171663
-0.003600 2.673922 -4.413103 -2.941898
0.017100 2.136904 -3.941966 -3.766694
0.017100 2.060033 -4.341613 -2.045472
-0.064500 3.990145 -3.660575 -2.717569
0.035200 4.562646 -4.127956 -1.915852
0.035200 4.588972 -3.684653 -3.628835
0.695100 3.724084 -2.217097 -2.337494
-0.608600 3.591021 -1.349097 -3.186414
-0.940700 3.580646 -1.923704 -1.067386
0.425100 3.649170 -0.956216 -0.760892
0.425100 3.657340 -2.657253 -0.370486
0.597300 3.630380 -6.642920 -2.153115
-0.567900 2.995968 -6.980987 -1.148584
-0.415700 4.930881 -6.892717 -2.320900
0.271900 5.378591 -6.569666 -3.173541
-0.087500 5.770335 -7.597195 -1.342169
0.096900 5.128663 -7.873771 -0.509907
0.298500 6.358511 -8.914937 -1.892725
-0.029700 6.956051 -9.374414 -1.105939
-0.319200 5.248326 -9.905095 -2.263881
0.079100 4.589183 -10.045558 -1.407576
0.079100 4.670149 -9.525108 -3.104809
0.079100 5.685401 -10.866844 -2.533005
-0.319200 7.267911 -8.729196 -3.112215
0.079100 7.672291 -9.693839 -3.415946
0.079100 6.708262 -8.303525 -3.942509
0.079100 8.098217 -8.072577 -2.851965
0.597300 6.863899 -6.706566 -0.750659
-0.567900 7.400335 -5.826146 -1.425865
-0.415700 7.198995 -6.968513 0.514357
0.271900 6.694053 -7.719308 0.972217
-0.024900 8.319007 -6.370855 1.251386
0.084300 8.126060 -5.304699 1.352255
0.211700 8.401871 -7.003785 2.649136
0.035200 8.341049 -8.089989 2.561807
0.035200 9.356901 -6.749277 3.111122
-0.654600 7.361868 -6.531507 3.486886
0.427500 7.631348 -5.622041 3.753930
0.597300 9.667286 -6.577567 0.533120
-0.567900 9.806455 -7.545382 -0.219876
-0.254800 10.688056 -5.732957 0.790233
0.019200 10.638700 -4.532039 1.615769
0.039100 10.753340 -4.804298 2.665723
0.039100 9.719494 -3.966857 1.465933
0.018900 11.825276 -3.682921 1.174988
0.021300 12.170761 -3.030230 1.974569
0.021300 11.552784 -3.097273 0.296444
-0.007000 12.857386 -4.743410 0.795609
0.025300 13.326096 -5.132285 1.701422
0.025300 13.611021 -4.347999 0.115913
-0.026600 11.991197 -5.819473 0.127627
0.064100 11.840917 -5.527777 -0.909140
0.589600 12.627635 -7.225293 0.213062
-0.574800 12.778132 -7.750495 1.321973
-0.254800 13.005099 -7.856032 -0.919743
0.019200 12.650108 -7.440811 -2.270730
0.039100 13.164121 -6.522966 -2.556262
0.039100 11.570207 -7.297589 -2.316843
0.018900 13.038440 -8.592109 -3.200401
0.021300 14.065164 -8.461143 -3.545655
0.021300 12.355661 -8.680651 -4.045722
-0.007000 12.952698 -9.803934 -2.276239
0.025300 13.535660 -10.645849 -2.652078
0.025300 11.908402 -10.095060 -2.149022
-0.026600 13.493575 -9.238351 -0.957916
0.064100 13.060167 -9.790878 -0.131496
0.589600 15.020395 -9.389137 -0.843053
-0.574800 15.530418 -10.503003 -0.976410
-0.415700 15.751216 -8.293774 -0.614974
0.271900 15.272494 -7.414896 -0.489573
0.014300 17.213274 -8.257463 -0.588031
0.104800 17.583205 -9.197357 -0.992265
-0.204100 17.703968 -7.133750 -1.511789
0.079700 18.759074 -7.297643 -1.724739
0.079700 17.170906 -7.165934 -2.458209
0.713000 17.533390 -5.764648 -0.875054
-0.593100 16.438577 -5.336886 -0.527384
-0.919100 18.607378 -5.053834 -0.644050
0.419600 18.494946 -4.178280 -0.167654
0.419600 19.527718 -5.440122 -0.843440
0.597300 17.816829 -8.121500 0.819719
-0.567900 17.153647 -7.718520 1.779241
-0.516300 19.113220 -8.413350 0.906555
0.293600 19.567325 -8.777143 0.073960
0.039700 19.896054 -8.398572 2.135381
0.110500 19.470585 -9.154481 2.788547
0.056000 21.348629 -8.789873 1.825038
-0.017300 21.362563 -9.688241 1.209468
-0.017300 21.826129 -7.981984 1.272714
0.013600 22.118933 -9.058977 3.123742
-0.042500 22.079841 -8.180753 3.764739
-0.042500 21.614402 -9.865080 3.654168
0.805400 23.587833 -9.434701 2.920704
-0.818800 24.173592 -9.174066 1.847708
-0.818800 24.167368 -9.984001 3.881787
0.536600 19.866775 -7.046155 2.861696
-0.581900 20.230927 -6.011778 2.295675
-0.415700 19.528076 -7.082080 4.151600
0.271900 19.263485 -7.977219 4.550270
0.014300 19.619781 -5.949004 5.069723
0.104800 20.074879 -5.105762 4.548448
-0.204100 18.209804 -5.509899 5.493319
0.079700 18.316721 -4.636573 6.127577
0.079700 17.646740 -5.202679 4.617022
0.713000 17.394702 -6.555830 6.238059
-0.593100 16.613399 -7.293722 5.654426
-0.919100 17.525683 -6.650649 7.541627
0.419600 16.923259 -7.292686 8.048236
0.419600 18.172377 -6.061469 8.051313
0.597300 20.523454 -6.247264 6.274948
-0.567900 20.872816 -7.399131 6.543677
-0.415700 20.876389 -5.204322 7.030865
0.271900 20.561612 -4.283505 6.742759
-0.087500 21.542426 -5.340091 8.338499
0.096900 22.419135 -5.973121 8.200859
0.298500 22.063869 -3.981606 8.866899
-0.029700 22.928989 -3.705620 8.263412
-0.319200 21.048486 -2.841707 8.735502
0.079100 20.092333 -3.128313 9.168464
0.079100 21.416020 -1.943235 9.232558
0.079100 20.905627 -2.606493 7.684234
-0.319200 22.527208 -4.048858 10.328648
0.079100 21.692470 -4.262898 10.991144
0.079100 23.280129 -4.823936 10.452862
0.079100 22.961303 -3.097298 10.626302
0.597300 20.622017 -6.050251 9.341658
-0.567900 19.436969 -5.735715 9.453411
-0.415700 21.173417 -6.996240 10.101261
0.271900 22.169563 -7.153185 9.995844
0.033700 20.516878 -7.639033 11.232737
0.082300 19.451606 -7.745388 11.018657
-0.182500 21.103468 -9.045568 11.415805
0.060300 20.949083 -9.632125 10.509280
0.060300 22.171158 -8.985391 11.629933
0.060300 20.607107 -9.540477 12.249684
0.597300 20.677839 -6.734117 12.465358
-0.567900 21.683010 -6.785099 13.176234
-0.415700 19.713370 -5.836160 12.669218
0.271900 18.952718 -5.802104 12.004485
-0.059700 19.796865 -4.775318 13.681585
0.086900 20.810417 -4.373975 13.660286
0.130300 18.845234 -3.611348 13.317762
0.018700 17.830381 -3.998987 13.285996
-0.320400 18.907947 -2.501703 14.375152
0.088200 18.144740 -1.750410 14.168597
0.088200 18.690940 -2.892077 15.361470
0.088200 19.889808 -2.029659 14.372612
-0.043000 19.183184 -3.039656 11.920480
0.023600 20.233618 -2.749824 11.896899
0.023600 19.022070 -3.817615 11.177376
-0.066000 18.354224 -1.827525 11.484070
0.018600 17.294232 -2.012547 11.659496
0.018600 18.676020 -0.946891 12.037831
0.018600 18.515952 -1.638070 10.422694
0.597300 19.555903 -5.345855 15.091290
-0.567900 18.576472 -6.054797 15.328854
-0.415700 20.442896 -5.019871 16.036748
0.271900 21.236626 -4.453084 15.759811
-0.001400 20.387920 -5.468201 17.438955
0.087600 19.535517 -6.133258 17.556872
-0.015200 21.649845 -6.284578 17.789561
0.029500 22.482228 -5.582187 17.846359
0.029500 21.518629 -6.709196 18.785843
-0.001100 22.058338 -7.423479 16.856569
-0.190600 23.429607 -7.705347 16.685262
0.169900 24.168301 -7.142554 17.239970
-0.234100 23.850941 -8.719286 15.801691
0.165600 24.903147 -8.934387 15.676972
0.322600 22.899595 -9.465143 15.078233
-0.557900 23.304567 -10.403310 14.179799
0.399200 24.263839 -10.414796 14.058387
-0.234100 21.524549 -9.235068 15.300411
0.165600 20.800859 -9.826215 14.762702
-0.190600 21.104789 -8.221745 16.187992
0.169900 20.048232 -8.044117 16.328870
0.597300 20.158152 -4.310545 18.439548
-0.567900 20.248718 -4.506925 19.652649
-0.415700 19.868916 -3.096563 17.955393
0.271900 19.747699 -3.004765 16.958321
0.014300 19.605427 -1.914620 18.781950
0.104800 19.142502 -2.232471 19.715517
-0.204100 20.971047 -1.277132 19.106448
0.079700 21.699900 -2.052849 19.304481
0.079700 21.345956 -0.723643 18.246067
0.713000 20.942799 -0.367759 20.318401
-0.593100 20.087554 -0.451921 21.192067
-0.919100 21.912131 0.507861 20.420708
0.419600 21.923680 1.099340 21.230615
0.419600 22.631714 0.517927 19.712389
0.597300 18.659177 -0.908999 18.076431
-0.567900 19.161710 -0.039125 17.363582
-0.254800 17.321737 -1.006263 18.224433
0.019200 16.392937 -0.100953 17.558544
0.039100 16.651606 0.013040 16.506659
0.039100 16.409321 0.868708 18.058490
0.018900 15.006951 -0.729656 17.690723
0.021300 14.832195 -1.417912 16.862628
0.021300 14.220923 0.025063 17.739360
-0.007000 15.133681 -1.509053 18.997581
0.025300 14.399689 -2.309623 19.066750
0.025300 15.024232 -0.823319 19.839538
-0.026600 16.571679 -2.037151 18.946078
0.064100 16.944436 -2.135320 19.964717
0.589600 16.649343 -3.407112 18.251667
-0.574800 17.121061 -3.530237 17.124307
-0.415700 16.223568 -4.468807 18.931576
0.271900 15.769783 -4.324365 19.822263
-0.002400 16.342177 -5.831229 18.386399
0.097800 17.347413 -5.962627 17.985977
-0.034300 16.134976 -6.930310 19.449634
0.029500 16.678792 -6.533892 20.307083
0.029500 15.059519 -6.887572 19.621877
0.011800 16.624043 -8.361205 19.139050
-0.125600 18.053525 -8.540884 18.971785
0.133000 18.710853 -7.695421 19.111459
-0.170400 18.533434 -9.804253 18.662314
0.143000 19.565123 -10.094643 18.529261
-0.107200 17.588890 -10.836945 18.485006
0.129700 17.919456 -11.850777 18.313921
-0.170400 16.233628 -10.653214 18.725831
0.143000 15.581177 -11.498710 18.565055
-0.125600 15.767465 -9.417574 19.033947
0.133000 14.705931 -9.248236 19.138221
0.597300 15.339585 -6.122841 17.240980
-0.567900 14.144443 -5.968852 17.499496
-0.347900 15.830229 -6.420050 16.030077
0.274700 16.840648 -6.361418 15.933495
-0.263700 15.079017 -6.786852 14.810943
0.156000 15.703856 -6.542684 13.951432
-0.000700 14.876203 -8.318551 14.786984
0.032700 14.211689 -8.599031 15.605812
0.032700 14.385457 -8.590015 13.855198
0.039000 16.166799 -9.157111 14.908955
0.028500 16.586209 -9.015459 15.905656
0.028500 15.905182 -10.212054 14.815467
0.048600 17.260441 -8.828458 13.878861
0.068700 17.521852 -7.774955 13.955387
0.068700 18.156152 -9.397408 14.132058
-0.529500 16.843736 -9.106837 12.490727
0.345600 16.235532 -8.417095 12.044850
0.807600 17.226162 -10.108664 11.721973
-0.862700 18.009284 -11.056164 12.141495
0.447800 18.238014 -11.127495 13.121694
0.447800 18.429010 -11.645312 11.442884
-0.862700 16.846953 -10.183335 10.484725
0.447800 16.345883 -9.390251 10.072829
0.447800 17.028971 -11.012789 9.929620
0.734100 13.782388 -5.972876 14.553454
-0.589400 12.706458 -6.572266 14.497935
-0.254800 13.840221 -4.633266 14.401358
0.019200 15.047172 -3.825023 14.425756
0.039100 15.868406 -4.329176 13.924846
0.039100 15.305754 -3.604722 15.459742
0.018900 14.706349 -2.527174 13.701694
0.021300 14.834720 -2.652260 12.626302
0.021300 15.305354 -1.695368 14.071183
-0.007000 13.227263 -2.354846 14.032629
0.025300 12.724169 -1.719774 13.302675
0.025300 13.135006 -1.918761 15.026373
-0.026600 12.688354 -3.795130 14.038298
0.064100 11.908172 -3.889980 14.793169
0.589600 12.094005 -4.163997 12.666217
-0.574800 12.726636 -4.865475 11.874933
-0.415700 10.903432 -3.652430 12.330318
0.271900 10.421104 -3.058810 12.999949
-0.027500 10.345170 -3.801107 10.972303
0.112300 10.372354 -4.856156 10.695107
-0.005000 8.878878 -3.346790 10.927242
0.033900 8.449314 -3.683818 9.983720
0.033900 8.343671 -3.856222 11.719372
-0.141500 8.627067 -1.871789 11.048262
-0.163800 8.288831 -1.222115 12.183475
0.206200 8.131335 -1.699332 13.139492
-0.341800 8.218550 0.136348 11.947652
0.341200 8.032419 0.835667 12.670361
0.138000 8.468401 0.427086 10.626264
-0.260100 8.547414 1.630443 9.916735
0.157200 8.394821 2.569025 10.420770
-0.113400 8.872253 1.595728 8.552478
0.141700 8.964812 2.511431 7.992473
-0.197200 9.100328 0.367835 7.911868
0.144700 9.353156 0.360549 6.858865
-0.238700 9.017202 -0.836283 8.634544
0.170000 9.209338 -1.770099 8.129968
0.124300 8.714933 -0.838399 10.015823
0.597300 11.171731 -3.037300 9.929584
-0.567900 11.348763 -3.512860 8.805068
-0.415700 11.710000 -1.872939 10.313388
0.271900 11.481083 -1.523273 11.233368
-0.027500 12.433952 -0.969999 9.418505
0.112300 11.933243 -1.015033 8.453379
-0.005000 12.293907 0.488585 9.879930
0.033900 12.958816 1.108003 9.281867
0.033900 11.287222 0.812360 9.629528
-0.141500 12.516002 0.813890 11.328300
-0.163800 11.567602 1.303443 12.160425
0.206200 10.542655 1.506565 11.882175
-0.341800 12.118276 1.593377 13.389940
0.341200 11.630787 2.103361 14.122499
0.138000 13.463706 1.323525 13.410568
-0.260100 14.443364 1.508480 14.391622
0.157200 14.177291 1.922421 15.354588
-0.113400 15.776668 1.215347 14.074243
0.141700 16.557666 1.394804 14.796341
-0.197200 16.107306 0.741654 12.794206
0.144700 17.145558 0.578276 12.548668
-0.238700 15.109668 0.533698 11.823280
0.170000 15.391643 0.209662 10.833643
0.124300 13.756681 0.825675 12.103284
0.597300 13.877363 -1.394609 9.121369
-0.567900 14.537474 -0.749085 8.308269
-0.516300 14.348598 -2.528191 9.665771
0.293600 13.760792 -3.033019 10.314113
0.039700 15.612074 -3.147260 9.228143
0.110500 16.425544 -2.455346 9.446937
0.056000 15.881412 -4.467888 9.990244
-0.017300 16.916041 -4.756087 9.807958
-0.017300 15.769262 -4.295736 11.061321
0.013600 14.975086 -5.638080 9.564526
-0.042500 13.935731 -5.385616 9.761614
-0.042500 15.066739 -5.786330 8.491189
0.805400 15.334416 -6.973951 10.221415
-0.818800 15.134903 -7.159104 11.446447
-0.818800 15.773794 -7.889844 9.487105
0.536600 15.625024 -3.376780 7.706640
-0.581900 16.651714 -3.201645 7.059309
-0.347900 14.458887 -3.691302 7.122688
0.274700 13.647196 -3.742237 7.726085
-0.263700 14.276155 -4.057299 5.706996
0.156000 15.101121 -4.708687 5.411954
-0.000700 12.968941 -4.853003 5.545434
0.032700 12.113611 -4.198880 5.725744
0.032700 12.912427 -5.221698 4.520070
0.039000 12.918541 -6.039804 6.525433
0.028500 13.862060 -6.584742 6.485416
0.028500 12.776891 -5.662277 7.537795
0.048600 11.777370 -7.010525 6.242531
0.068700 11.724188 -7.715136 7.074470
0.068700 10.836759 -6.457767 6.193280
-0.529500 11.995531 -7.753720 4.992204
0.345600 12.828546 -7.536954 4.449229
0.807600 11.281978 -8.772133 4.571082
-0.862700 10.331729 -9.290000 5.291879
0.447800 10.137859 -8.944395 6.231746
0.447800 9.841965 -10.108780 4.957923
-0.862700 11.509707 -9.296577 3.403288
0.447800 12.189428 -8.851901 2.787218
0.447800 10.953911 -10.069816 3.083193
0.734100 14.358336 -2.865916 4.745581
-0.589400 14.185443 -3.035226 3.545531
-0.415700 14.645279 -1.682405 5.285719
0.271900 14.730443 -1.646177 6.291366
-0.001400 14.902251 -0.438646 4.561899
0.087600 14.789910 -0.631229 3.494951
-0.015200 13.821493 0.583340 4.945185
0.029500 13.803979 0.711656 6.027699
0.029500 14.062322 1.546366 4.504803
-0.001100 12.455463 0.136841 4.453387
-0.190600 11.627027 -0.637016 5.288517
0.169900 11.917255 -0.809272 6.311157
-0.234100 10.456983 -1.227520 4.777053
0.165600 9.834852 -1.842305 5.408230
0.322600 10.117064 -1.043312 3.420806
-0.557900 9.047124 -1.701217 2.904812
0.399200 9.000887 -1.556808 1.928975
-0.234100 10.917209 -0.226461 2.593683
0.165600 10.651939 -0.078337 1.556345
-0.190600 12.083746 0.365880 3.114326
0.169900 12.717875 0.966424 2.474693
0.597300 16.355019 0.042231 4.740332
-0.567900 16.687370 1.171295 4.384462
-0.415700 17.241838 -0.830875 5.244730
0.271900 16.892798 -1.729624 5.557862
-0.003100 18.683651 -0.598354 5.394617
0.085000 18.940747 0.374592 4.973107
-0.003600 19.031819 -0.552603 6.893191
0.017100 18.773750 -1.501510 7.364383
0.017100 20.104418 -0.422213 6.976319
-0.064500 18.311373 0.578058 7.644725
0.035200 18.081980 1.389159 6.955358
0.035200 17.367382 0.182641 8.017930
0.695100 19.100208 1.178527 8.809675
-0.608600 20.321430 1.095194 8.897273
-0.940700 18.425122 1.847203 9.715271
0.425100 18.923785 2.396434 10.404444
0.425100 17.420521 1.971941 9.621497
0.597300 19.517206 -1.659513 4.632808
-0.567900 20.002301 -2.619456 5.246558
-0.254800 19.695067 -1.520227 3.300999
0.019200 19.080300 -0.521488 2.432631
0.039100 19.742585 0.338537 2.332667
0.039100 18.105968 -0.198931 2.785907
0.018900 18.915022 -1.209917 1.081669
0.021300 18.871835 -0.494118 0.262517
0.021300 18.025730 -1.842318 1.093940
-0.007000 20.167833 -2.074832 1.018280
0.025300 21.012911 -1.457100 0.713640
0.025300 20.050970 -2.914349 0.334863
-0.026600 20.342674 -2.537552 2.469212
0.064100 19.789922 -3.468758 2.600701
0.589600 21.823605 -2.789369 2.782429
-0.574800 22.564973 -1.885002 3.170380
-0.415700 22.259046 -4.028050 2.541555
0.271900 21.551640 -4.713221 2.290817
-0.087500 23.657703 -4.490069 2.647496
0.096900 24.305481 -3.633360 2.833600
0.298500 23.798648 -5.444122 3.853000
-0.029700 22.984504 -6.165126 3.825374
-0.319200 25.120026 -6.219793 3.877843
0.079100 25.199556 -6.803318 4.793842
0.079100 25.169703 -6.909202 3.035998
0.079100 25.955499 -5.525456 3.822710
-0.319200 23.697474 -4.652680 5.164183
0.079100 22.752429 -4.113199 5.209507
0.079100 23.755902 -5.331810 6.013803
0.079100 24.515668 -3.935178 5.228073
0.597300 24.158798 -5.116791 1.336361
-0.567900 25.348736 -5.003592 1.031423
-0.415700 23.275020 -5.717117 0.526919
0.271900 22.312325 -5.801756 0.826176
-0.024900 23.579670 -6.162184 -0.844104
0.084300 24.130746 -5.368336 -1.345378
0.211700 24.481252 -7.405846 -0.799345
0.035200 25.014687 -7.491500 -1.742479
0.035200 25.222851 -7.304698 -0.007880
-0.654600 23.739217 -8.584545 -0.588234
0.427500 23.869411 -8.829015 0.366528
0.597300 22.311039 -6.443481 -1.675476
-0.567900 21.189690 -6.235195 -1.202804
-0.415700 22.484608 -6.947652 -2.904464
0.271900 23.436532 -7.090389 -3.226061
-0.001400 21.418443 -7.481903 -3.768225
0.087600 20.462155 -7.144760 -3.372168
-0.015200 21.540158 -6.910528 -5.193087
0.029500 22.443614 -7.309063 -5.655756
0.029500 20.688253 -7.251251 -5.782293
-0.001100 21.568527 -5.394782 -5.250309
-0.190600 20.566561 -4.655028 -4.593436
0.169900 19.745711 -5.159628 -4.103350
-0.234100 20.641580 -3.253810 -4.544525
0.165600 19.885641 -2.695640 -4.013821
0.322600 21.714173 -2.581389 -5.165813
-0.557900 21.832972 -1.234371 -5.033999
0.399200 21.244862 -0.928269 -4.318348
-0.234100 22.679867 -3.317242 -5.884941
0.165600 23.492347 -2.799918 -6.368928
-0.190600 22.609781 -4.723541 -5.922074
0.169900 23.368164 -5.285668 -6.449617
0.597300 21.331264 -9.020202 -3.751099
-0.567900 20.706581 -9.614439 -4.633357
-0.347900 21.935301 -9.681349 -2.751929
0.274700 22.444421 -9.138923 -2.059972
-0.240000 21.643810 -11.088819 -2.434769
0.142600 21.542199 -11.646316 -3.368146
-0.009400 22.751409 -11.746208 -1.598015
0.036200 23.043875 -11.104104 -0.766977
0.036200 22.359227 -12.666101 -1.165157
0.018700 23.967796 -12.131773 -2.446824
0.010300 24.535661 -12.874117 -1.893426
0.010300 23.633124 -12.596324 -3.375374
-0.047900 24.874425 -10.934358 -2.753610
0.062100 24.342410 -10.211271 -3.365474
0.062100 25.154133 -10.453858 -1.817044
-0.014300 26.150046 -11.341716 -3.484401
0.113500 26.792733 -10.462144 -3.548469
0.113500 26.675678 -12.103147 -2.902523
-0.385400 25.862417 -11.828588 -4.849491
0.340000 26.685019 -11.730479 -5.437978
0.340000 25.554841 -12.793779 -4.853873
0.340000 25.132093 -11.270789 -5.290121
0.734100 20.293177 -11.187594 -1.739921
-0.589400 19.821016 -10.220497 -1.142955
-0.415700 19.654824 -12.345240 -1.858947
0.271900 20.155694 -13.127571 -2.271839
-0.051800 18.208776 -12.479214 -1.708336
0.092200 17.796272 -11.517063 -1.409705
-0.110200 17.593854 -12.821971 -3.085990
0.045700 17.989686 -13.785107 -3.400815
0.045700 16.512636 -12.915848 -2.975728
0.353100 17.888111 -11.803901 -4.212492
-0.036100 18.964496 -11.741132 -4.367294
-0.412100 17.260835 -12.249636 -5.532508
0.100000 17.441805 -11.502487 -6.304719
0.100000 17.729655 -13.179618 -5.852516
0.100000 16.188188 -12.400243 -5.412843
-0.412100 17.361479 -10.400543 -3.912249
0.100000 17.585881 -9.749944 -4.755428
0.100000 16.286582 -10.430206 -3.735530
0.100000 17.867323 -9.993796 -3.042140
0.597300 17.829825 -13.424964 -0.557012
-0.567900 16.929445 -14.252271 -0.698785
-0.415700 18.478611 -13.284443 0.607805
0.271900 19.239971 -12.628306 0.707345
0.021300 18.039239 -13.924265 1.888565
0.112400 17.110396 -14.421019 1.608240
-0.123100 19.093674 -14.929042 2.438074
0.111200 19.972568 -14.406722 2.815997
0.111200 18.684482 -15.477362 3.286611
-0.311900 19.731356 -16.072148 1.192742
0.193300 21.031063 -15.778750 1.290686
0.597300 17.668422 -12.823637 3.000635
-0.567900 18.397145 -11.861629 3.178315
-0.415700 16.514666 -13.034921 3.648952
0.271900 16.046710 -13.918657 3.463803
-0.038900 15.732162 -12.059623 4.442341
0.100700 16.389122 -11.293328 4.851072
0.365400 14.673996 -11.364877 3.558120
0.004300 14.170988 -10.605972 4.157558
-0.243800 15.253982 -10.671389 2.331951
0.064200 14.477114 -10.067133 1.866789
0.064200 16.070988 -10.017605 2.634781
0.064200 15.623551 -11.399326 1.610629
-0.676100 13.700384 -12.287700 3.111967
0.410200 14.106115 -12.820900 2.410789
0.597300 14.981894 -12.731471 5.607612
-0.567900 14.972764 -13.959183 5.716804
-0.347900 14.280028 -11.948188 6.445501
0.274700 14.383588 -10.941231 6.347570
-0.263700 13.320388 -12.446852 7.452751
0.156000 13.858838 -13.105331 8.134780
-0.000700 12.710635 -11.275167 8.261569
0.032700 13.448470 -10.480367 8.374742
0.032700 11.855253 -10.867247 7.719794
0.039000 12.278899 -11.707268 9.678796
0.028500 11.904844 -12.731251 9.646944
0.028500 13.164165 -11.705428 10.315876
0.048600 11.185753 -10.845453 10.345112
0.068700 10.219112 -11.167877 9.963119
0.068700 11.178354 -11.052537 11.416760
-0.529500 11.310096 -9.390850 10.113464
0.345600 10.690192 -8.977447 9.417065
0.807600 12.111146 -8.539767 10.727013
-0.862700 12.975162 -8.896845 11.629137
0.447800 12.983628 -9.840203 11.985730
0.447800 13.714455 -8.228091 11.843345
-0.862700 12.049036 -7.278134 10.437644
0.447800 11.305393 -6.975446 9.803158
0.447800 12.575621 -6.592608 10.969590
0.734100 12.207459 -13.275459 6.798773
-0.589400 11.856495 -14.341555 7.303756
-0.415700 11.693488 -12.813356 5.652437
0.271900 12.070705 -11.959234 5.274678
-0.024900 10.623120 -13.497179 4.915942
0.084300 9.795877 -13.682068 5.602412
0.211700 10.103123 -12.657144 3.745795
0.035200 10.948203 -12.262365 3.182033
0.035200 9.509507 -13.292182 3.088608
-0.654600 9.278373 -11.598063 4.182470
0.427500 8.345302 -11.907708 4.140593
0.597300 11.051817 -14.843518 4.338988
-0.567900 10.194032 -15.723967 4.253073
-0.415700 12.315559 -15.022652 3.927383
0.271900 12.980142 -14.262228 3.913629
-0.025200 12.728268 -16.227605 3.253407
0.069800 13.082238 -16.953892 3.985061
0.069800 11.905369 -16.612451 2.651047
0.597300 13.964009 -16.070294 2.305538
-0.567900 14.632959 -15.070258 2.326201
-0.415700 14.227971 -17.220351 1.617860
0.271900 13.633033 -18.033778 1.684826
0.014300 15.358173 -17.361889 0.633591
0.104800 16.083577 -16.598637 0.915247
-0.204100 15.999606 -18.780906 0.778838
0.079700 15.240464 -19.562418 0.811102
0.079700 16.643371 -18.991127 -0.075268
0.713000 16.972175 -18.797891 2.028411
-0.593100 17.138412 -17.851610 2.736335
-0.919100 17.707030 -19.871529 2.128075
0.419600 18.236073 -19.981164 2.981415
0.419600 17.530495 -20.651251 1.510842
0.597300 14.926106 -17.129936 -0.798799
-0.567900 13.769818 -17.164750 -1.099303
-0.516300 15.920280 -17.010945 -1.700386
0.293600 16.869793 -16.939711 -1.363545
0.039700 15.623745 -16.884900 -3.220957
0.110500 15.025861 -16.002617 -3.449453
0.056000 16.924274 -16.676323 -3.979701
-0.017300 17.477997 -15.895692 -3.458066
-0.017300 17.455130 -17.628031 -3.956341
0.013600 16.678350 -16.112817 -5.455163
-0.042500 15.764325 -16.500123 -5.905336
-0.042500 16.557803 -15.033340 -5.364061
0.805400 17.873578 -16.407166 -6.237518
-0.818800 18.860548 -15.621711 -6.303742
-0.818800 17.854105 -17.467624 -6.915965
0.536600 14.993706 -18.188964 -3.893005
-0.581900 14.163055 -18.175767 -4.805186
-0.516300 15.256705 -19.311321 -3.226694
0.293600 15.926423 -19.280144 -2.471306
0.038100 14.536094 -20.544732 -3.586204
0.088000 14.679498 -20.743756 -4.648242
-0.030300 15.168966 -21.654752 -2.789737
-0.012200 16.236452 -21.752766 -2.987155
-0.012200 14.961820 -21.399958 -1.750379
0.799400 14.592311 -23.022737 -3.134117
-0.801400 14.868515 -23.412052 -4.308337
-0.801400 13.865904 -23.675276 -2.332558
0.536600 13.069031 -20.503214 -3.321207
-0.581900 12.234841 -20.920793 -4.132452
-0.516300 12.717244 -19.973755 -2.111720
0.293600 13.431594 -19.490742 -1.585886
0.039700 11.324181 -19.881974 -1.687407
0.110500 10.805327 -20.828410 -1.839605
0.056000 11.238663 -19.560086 -0.210122
-0.017300 11.888750 -18.689588 -0.122236
-0.017300 10.179358 -19.420451 0.005429
0.013600 11.796585 -20.641842 0.660458
-0.042500 11.141222 -21.495122 0.485804
-0.042500 12.811508 -20.915960 0.372544
0.805400 11.904133 -20.253395 2.119048
-0.818800 12.134998 -19.081284 2.402261
-0.818800 11.856223 -21.109150 2.999301
0.536600 10.529154 -18.852520 -2.495598
-0.581900 9.387768 -19.062722 -2.851496
-0.415700 11.198226 -17.726384 -2.776694
0.271900 12.145072 -17.651539 -2.417717
-0.002400 10.679744 -16.603179 -3.548654
0.097800 9.758355 -16.258561 -3.080135
-0.034300 11.698713 -15.454674 -3.505315
0.029500 11.988293 -15.275749 -2.469571
0.029500 12.599471 -15.751788 -4.044728
0.011800 11.175425 -14.153217 -4.082969
-0.125600 10.470645 -13.248493 -3.267954
0.133000 10.315610 -13.474073 -2.224670
-0.170400 9.970545 -12.049286 -3.805466
0.143000 9.442302 -11.355644 -3.166633
-0.107200 10.159540 -11.758849 -5.168320
0.129700 9.768312 -10.842974 -5.585471
-0.170400 10.865364 -12.659697 -5.985984
0.143000 11.016534 -12.439731 -7.033369
-0.125600 11.380906 -13.848870 -5.439982
0.133000 11.934924 -14.535362 -6.061021
0.597300 10.348117 -17.021883 -4.986254
-0.567900 9.262384 -16.701115 -5.466859
-0.347900 11.214010 -17.812145 -5.642685
0.274700 12.104235 -18.012670 -5.209791
-0.263700 10.924950 -18.433259 -6.949519
0.156000 10.776772 -17.590011 -7.624107
-0.000700 12.034114 -19.349616 -7.358031
0.032700 12.234535 -20.039679 -6.538435
0.032700 11.687393 -19.968267 -8.185776
0.039000 13.276422 -18.495793 -7.820555
0.028500 12.975816 -18.012185 -8.749998
0.028500 13.536995 -17.692184 -7.131765
0.048600 14.582019 -19.261702 -8.076508
0.068700 14.922466 -19.685423 -7.131703
0.068700 14.420403 -20.045909 -8.816115
-0.529500 15.663506 -18.368717 -8.511134
0.345600 16.212741 -18.061728 -7.721070
0.807600 16.086362 -17.844781 -9.642004
-0.862700 15.379017 -17.890290 -10.702877
0.447800 14.447071 -18.264650 -10.809818
0.447800 15.735125 -17.555463 -11.586719
-0.862700 17.165820 -17.205359 -9.628537
0.447800 17.662667 -16.945234 -8.788551
0.447800 17.391911 -16.700974 -10.473867
0.734100 9.627209 -19.215999 -6.963072
-0.589400 8.715824 -18.863958 -7.775631
-0.415700 9.387581 -20.054761 -5.978338
0.271900 10.106680 -20.108806 -5.271171
0.014300 8.250675 -20.970811 -5.855807
0.104800 8.037526 -21.388149 -6.839928
-0.204100 8.641331 -22.032148 -4.815020
0.079700 9.566692 -22.437792 -5.224004
0.079700 8.685231 -21.611569 -3.810388
0.713000 7.706644 -23.208656 -4.783854
-0.593100 6.867785 -23.320933 -5.672041
-0.919100 7.862720 -24.152594 -3.871512
0.419600 7.424814 -25.062650 -3.883175
0.419600 8.554921 -24.039231 -3.144804
0.597300 7.000071 -20.125313 -5.458495
-0.567900 5.888232 -20.460558 -5.815569
-0.415700 7.187421 -19.075450 -4.654984
0.271900 8.120798 -18.897756 -4.301735
-0.023700 6.114085 -18.164176 -4.282345
0.088000 5.288690 -18.742969 -3.878425
0.034200 6.613192 -17.192578 -3.199351
0.024100 6.864881 -17.783480 -2.318254
0.024100 7.523233 -16.702019 -3.533680
0.001800 5.592619 -16.124278 -2.776719
0.044000 4.621574 -16.604333 -2.657209
0.044000 5.893548 -15.748887 -1.799340
-0.273700 5.394019 -14.676473 -3.861591
-0.053600 7.022280 -13.895231 -3.681380
0.068400 7.796894 -14.543503 -4.091311
0.068400 7.034224 -12.950404 -4.223806
0.068400 7.228668 -13.706217 -2.627757
0.597300 5.592539 -17.467364 -5.530200
-0.567900 4.381098 -17.440384 -5.757047
-0.415700 6.481191 -16.961076 -6.389182
0.271900 7.478388 -17.041519 -6.250514
-0.087500 6.071781 -16.117577 -7.486362
0.096900 5.314948 -15.445179 -7.082383
0.298500 7.242514 -15.259626 -8.181596
-0.029700 8.086320 -15.849343 -8.539815
-0.319200 6.869985 -14.442703 -9.462500
0.079100 7.621492 -13.670013 -9.624670
0.079100 6.916292 -15.075796 -10.348588
0.079100 5.887697 -14.005550 -9.283327
-0.319200 7.814366 -14.144315 -7.276149
0.079100 8.275033 -14.690236 -6.452826
0.079100 8.666071 -13.640004 -7.732619
0.079100 7.136164 -13.404496 -6.850911
0.597300 5.349712 -16.899313 -8.587681
-0.567900 4.321472 -16.491549 -9.071268
-0.415700 5.950379 -18.043650 -8.918889
0.271900 6.797405 -18.220513 -8.397962
-0.038900 5.583530 -19.080159 -9.897147
0.100700 5.549206 -18.646046 -10.896389
0.365400 6.492729 -20.317633 -9.854706
0.004300 6.516452 -20.710306 -8.838169
-0.243800 6.132653 -21.555956 -10.708651
0.064200 7.042475 -22.095049 -10.972625
0.064200 5.464879 -22.306318 -10.285409
0.064200 5.777536 -21.231500 -11.686770
-0.676100 7.819853 -20.014743 -10.176354
0.410200 8.337073 -20.797339 -9.972321
0.597300 4.137256 -19.600233 -9.532399
-0.567900 3.304637 -19.653222 -10.426599
-0.347900 3.794630 -19.877363 -8.189985
0.274700 4.355323 -19.650802 -7.381038
-0.263700 2.398019 -20.339039 -7.914580
0.156000 2.081101 -21.027589 -8.697892
-0.000700 2.204109 -20.986471 -6.504037
0.032700 3.047794 -21.603545 -6.194987
0.032700 2.192186 -20.202696 -5.746642
0.039000 0.924777 -21.773856 -6.364087
0.028500 0.056546 -21.208366 -6.702459
0.028500 1.089745 -22.644488 -6.998816
0.048600 0.665202 -22.271424 -4.930477
0.068700 1.605864 -22.548057 -4.454314
0.068700 0.256932 -21.407328 -4.406286
-0.529500 -0.290012 -23.454370 -4.942050
0.345600 -1.251123 -23.312142 -4.666111
0.807600 -0.060229 -24.656663 -5.315438
-0.862700 1.163855 -25.124802 -5.569104
0.447800 1.983863 -24.536454 -5.529892
0.447800 1.250259 -26.074701 -5.901269
-0.862700 -1.100624 -25.415341 -5.379284
0.447800 -1.924287 -25.129132 -4.869611
0.447800 -1.001967 -26.417424 -5.457967
0.734100 1.393717 -19.174161 -8.040772
-0.589400 0.338230 -19.277832 -8.609554
-0.415700 1.800562 -18.002294 -7.535158
0.271900 2.672211 -17.965113 -7.026280
0.021300 0.985103 -16.818289 -7.537758
0.112400 0.039640 -17.114099 -7.083108
-0.123100 1.603704 -15.654213 -6.783636
0.111200 2.615822 -15.355666 -7.056744
0.111200 0.901291 -14.821571 -6.821287
-0.311900 1.842384 -16.001421 -4.994871
0.193300 3.147040 -16.288682 -5.011021
0.597300 0.606921 -16.427274 -8.983080
-0.567900 -0.575985 -16.217859 -9.289947
-0.415700 1.551817 -16.536817 -9.954840
0.271900 2.505394 -16.747118 -9.696808
0.014300 1.347861 -16.487075 -11.451134
0.104800 0.883884 -15.519449 -11.642248
-0.204100 2.747767 -16.406775 -11.968661
0.079700 3.483634 -16.969190 -11.393935
0.079700 2.779162 -16.960835 -12.906816
0.713000 3.365273 -15.070544 -12.072035
-0.593100 2.799113 -14.039212 -11.929407
-0.919100 4.625999 -15.005950 -12.505686
0.419600 5.034423 -14.099144 -12.681762
0.419600 5.205105 -15.833375 -12.515951
0.597300 0.474414 -17.575739 -12.059102
-0.567900 -0.386908 -17.316194 -12.918557
-0.415700 0.586205 -18.774648 -11.579824
0.271900 1.441771 -18.984036 -11.085585
0.014300 -0.148706 -19.902493 -12.014574
0.104800 -0.088475 -20.013232 -13.097263
-0.204100 0.521121 -21.234792 -11.506683
0.079700 1.609536 -21.188442 -11.542788
0.079700 0.162814 -21.282923 -10.478387
0.713000 0.000264 -22.395603 -12.281519
-0.593100 -0.842485 -23.159487 -11.711360
-0.919100 0.337806 -22.544369 -13.546065
0.419600 -0.017218 -23.338971 -14.058582
0.419600 1.008297 -21.940025 -13.999177
0.597300 -1.697671 -19.919323 -11.673524
-0.567900 -2.581270 -20.391298 -12.385504
-0.415700 -2.032477 -19.224830 -10.573137
0.271900 -1.279212 -18.814274 -10.040097
-0.087500 -3.360611 -18.859507 -10.179534
0.096900 -4.135369 -19.448755 -10.670081
0.298500 -3.601266 -19.124726 -8.629519
-0.029700 -4.640657 -18.845639 -8.456676
-0.319200 -3.444571 -20.594843 -8.120794
0.079100 -4.064424 -21.124913 -8.843914
0.079100 -2.414847 -20.914839 -8.280071
0.079100 -3.727669 -20.796563 -7.087710
-0.319200 -2.789012 -18.313213 -7.638687
0.079100 -2.718448 -17.278156 -7.973016
0.079100 -3.210945 -18.338177 -6.633967
0.079100 -1.751355 -18.646908 -7.641855
0.597300 -3.678382 -17.431097 -10.545384
-0.567900 -4.738842 -16.890877 -10.224040
-0.415700 -2.885909 -16.747159 -11.295750
0.271900 -1.934125 -17.000328 -11.519603
-0.025200 -3.250162 -15.443147 -11.924899
0.069800 -2.804861 -15.445628 -12.919788
0.069800 -4.332689 -15.329813 -11.983135
0.597300 -2.830573 -14.192555 -11.147867
-0.567900 -2.693980 -13.134211 -11.783785
-0.415700 -2.580821 -14.234870 -9.839306
0.271900 -2.518166 -15.145447 -9.406835
-0.087500 -2.222981 -13.077519 -8.983670
0.096900 -3.053673 -12.397364 -9.171914
0.298500 -2.447537 -13.609258 -7.518579
-0.029700 -1.801776 -14.447808 -7.257947
-0.319200 -2.095724 -12.412736 -6.599743
0.079100 -2.709955 -11.526698 -6.760275
0.079100 -2.313055 -12.822407 -5.613315
0.079100 -1.027866 -12.239540 -6.733112
-0.319200 -3.920862 -13.997334 -7.178124
0.079100 -4.357901 -14.671389 -7.914846
0.079100 -3.928442 -14.381282 -6.158017
0.079100 -4.613678 -13.156700 -7.216034
0.597300 -0.839497 -12.493919 -9.320801
-0.567900 0.134668 -13.183427 -9.164727
-0.347900 -0.734591 -11.230213 -9.683024
0.274700 -1.551949 -10.642058 -9.604924
-0.263700 0.588868 -10.642660 -10.020798
0.156000 1.281227 -11.406023 -10.375790
-0.000700 0.488216 -9.541303 -11.065516
0.032700 -0.090532 -8.715513 -10.651729
0.032700 1.429732 -9.020117 -11.238743
0.039000 -0.128087 -9.978724 -12.410235
0.028500 -1.202038 -9.930775 -12.230165
0.028500 0.030687 -9.372959 -13.302391
0.048600 0.354003 -11.397203 -12.790745
0.068700 1.442187 -11.375235 -12.731924
0.068700 -0.048095 -12.152369 -12.115356
-0.529500 -0.015935 -11.742722 -14.147666
0.345600 -0.538826 -11.088535 -14.712222
0.807600 0.374736 -12.860699 -14.763384
-0.862700 1.335066 -13.539053 -14.235120
0.447800 1.519803 -13.425680 -13.248656
0.447800 1.491986 -14.444024 -14.655249
-0.862700 -0.197481 -13.220354 -15.854740
0.447800 -0.836555 -12.541548 -16.243215
0.447800 0.128858 -14.078334 -16.276025
0.734100 1.403967 -10.093692 -8.824973
-0.589400 0.822743 -9.554982 -7.920599
-0.415700 2.727975 -10.252936 -8.828977
0.271900 3.150851 -10.759802 -9.600297
-0.059700 3.631832 -9.815357 -7.751487
0.086900 3.043994 -9.621159 -6.855920
0.130300 4.650081 -10.930300 -7.401218
0.018700 5.265282 -11.115710 -8.282784
-0.320400 5.599573 -10.485206 -6.271570
0.088200 5.031132 -10.136730 -5.409735
0.088200 6.232208 -11.317873 -5.963518
0.088200 6.252431 -9.683180 -6.615598
-0.043000 3.983137 -12.276589 -7.024976
0.023600 3.480396 -12.686406 -7.901469
0.023600 4.760480 -12.988692 -6.747624
-0.066000 2.964479 -12.208345 -5.879699
0.018600 2.647502 -13.216254 -5.620668
0.018600 3.407209 -11.750122 -4.995784
0.018600 2.089200 -11.642095 -6.194828
0.597300 4.326859 -8.503338 -8.135780
-0.567900 4.760621 -8.343065 -9.276925
-0.415700 4.468159 -7.583202 -7.180283
0.271900 4.030689 -7.764719 -6.282052
-0.001400 5.150783 -6.296736 -7.339785
0.087600 5.727558 -6.327927 -8.259131
-0.015200 4.115024 -5.161826 -7.459107
0.029500 3.602526 -5.052632 -6.501997
0.029500 4.646651 -4.228389 -7.649244
-0.001100 3.064372 -5.361999 -8.544289
-0.190600 3.265010 -4.848749 -9.841380
0.169900 4.159683 -4.286322 -10.056238
-0.234100 2.315311 -5.085651 -10.857375
0.165600 2.482452 -4.711295 -11.855859
0.322600 1.156156 -5.842100 -10.572139
-0.557900 0.244129 -6.116270 -11.542194
0.399200 0.506392 -5.761012 -12.407319
-0.234100 0.944176 -6.333213 -9.268748
0.165600 0.061047 -6.913249 -9.057442
-0.190600 1.892325 -6.089942 -8.258909
0.169900 1.738116 -6.492941 -7.267963
0.597300 6.119031 -6.066379 -6.166748
-0.567900 5.711964 -6.156013 -5.010619
-0.415700 7.396684 -5.789901 -6.438188
0.271900 7.667213 -5.670514 -7.409279
-0.087500 8.458182 -5.734075 -5.405528
0.096900 8.135175 -6.305923 -4.535451
0.298500 9.745584 -6.403241 -5.934104
-0.029700 9.895750 -6.106286 -6.970551
-0.319200 11.013406 -6.045261 -5.148409
0.079100 11.854773 -6.648900 -5.483181
0.079100 11.272171 -4.997451 -5.303410
0.079100 10.849937 -6.214807 -4.086409
-0.319200 9.584681 -7.926698 -5.896760
0.079100 9.554688 -8.273708 -4.863981
0.079100 8.661909 -8.215762 -6.397580
0.079100 10.426427 -8.398001 -6.403359
0.597300 8.716826 -4.312558 -4.902092
-0.567900 8.743337 -3.374931 -5.694840
-0.516300 8.956815 -4.160229 -3.598063
0.293600 8.821140 -4.950569 -2.979038
0.038100 9.443690 -2.921736 -2.978570
0.088000 9.004151 -2.075931 -3.503476
-0.030300 8.932290 -2.886050 -1.530502
-0.012200 7.867617 -3.127194 -1.534422
-0.012200 9.446326 -3.649677 -0.946892
0.799400 9.080515 -1.528642 -0.846730
-0.801400 9.395830 -0.528390 -1.527567
-0.801400 8.761871 -1.457467 0.363251
0.536600 10.979066 -2.784709 -3.093213
-0.581900 11.746847 -3.543824 -2.490458
-0.415700 11.432039 -1.839293 -3.920818
0.271900 10.747869 -1.236896 -4.368618
0.033700 12.826526 -1.689657 -4.333253
0.082300 13.366718 -2.605078 -4.089079
-0.182500 12.854203 -1.552037 -5.861728
0.060300 12.327401 -2.390836 -6.317326
0.060300 12.369427 -0.621839 -6.156493
0.060300 13.883127 -1.551117 -6.217166
0.597300 13.521978 -0.522782 -3.602997
-0.567900 13.304888 0.649606 -3.920522
-0.415700 14.405918 -0.855520 -2.655922
0.271900 14.584010 -1.841388 -2.506236
-0.087500 15.125838 0.081674 -1.772866
0.096900 14.537775 0.993201 -1.680504
0.298500 15.269446 -0.494654 -0.346144
-0.029700 15.941004 -1.353736 -0.363873
-0.319200 15.817495 0.555692 0.625844
0.079100 15.939265 0.114715 1.613349
0.079100 16.789108 0.918342 0.292388
0.079100 15.127017 1.396967 0.695274
-0.319200 13.915176 -0.952842 0.215516
0.079100 14.039841 -1.316114 1.236351
0.079100 13.208560 -0.121789 0.214826
0.079100 13.508205 -1.764586 -0.383601
0.597300 16.462694 0.465340 -2.417773
-0.567900 17.532486 -0.016624 -2.047813
-0.415700 16.375020 1.285271 -3.468321
0.271900 15.441471 1.570912 -3.738119
-0.059700 17.476678 1.535485 -4.420168
0.086900 18.246361 0.778629 -4.259725
0.130300 16.979395 1.360966 -5.872631
0.018700 17.820567 1.559195 -6.536241
-0.320400 16.547499 -0.098968 -6.098702
0.088200 15.702797 -0.346109 -5.460039
0.088200 16.261616 -0.254614 -7.136052
0.088200 17.376957 -0.766888 -5.862055
-0.043000 15.850325 2.358845 -6.217359
0.023600 14.937301 2.087083 -5.686408
0.023600 16.148886 3.350989 -5.886343
-0.066000 15.539614 2.454149 -7.715213
0.018600 15.139049 1.510225 -8.076815
0.018600 14.796093 3.234793 -7.879339
0.018600 16.445375 2.705327 -8.268313
0.597300 18.202449 2.877668 -4.232543
-0.567900 19.206242 3.121919 -4.892584
-0.415700 17.716289 3.751766 -3.347200
0.271900 16.893358 3.491462 -2.826842
0.014300 18.315157 5.067694 -3.090247
0.104800 18.591854 5.525375 -4.043019
-0.204100 17.224282 5.941806 -2.432955
0.079700 16.457689 6.183442 -3.164285
0.079700 16.738234 5.377252 -1.639879
0.713000 17.745481 7.243338 -1.843847
-0.593100 18.030280 8.208474 -2.543744
-0.919100 17.904380 7.294226 -0.544371
0.419600 18.351272 8.094837 -0.117852
0.419600 17.699380 6.470631 0.014407
0.597300 19.610616 4.984840 -2.249611
-0.567900 20.474497 5.859154 -2.359544
-0.415700 19.751773 3.962709 -1.401929
0.271900 19.037236 3.249328 -1.382988
-0.058100 20.712318 3.954021 -0.294348
0.136000 21.620564 4.468298 -0.603433
-0.007400 20.089201 4.726972 0.885573
0.036700 20.751040 4.684789 1.750352
0.036700 19.999187 5.776575 0.606877
0.186800 18.723219 4.222421 1.288003
-0.543200 17.513668 4.664696 0.747461
0.163500 16.553763 3.953846 1.359976
0.143500 15.493419 4.053487 1.166205
-0.279500 17.095890 3.103155 2.245626
0.333900 16.576536 2.491532 2.875386
-0.220700 18.463231 3.249362 2.205527
0.186200 19.189904 2.713794 2.797305
0.597300 21.126419 2.546098 0.156392
-0.567900 20.508772 1.543146 -0.202154
-0.415700 22.163554 2.502578 0.992555
0.271900 22.607505 3.390771 1.204118
-0.023700 22.532372 1.363651 1.842773
0.088000 21.955068 0.487544 1.550640
0.034200 24.023315 1.026247 1.644615
0.024100 24.629540 1.851855 2.017733
0.024100 24.271748 0.137027 2.222805
0.001800 24.396529 0.769562 0.176439
0.044000 24.198183 1.679125 -0.388419
0.044000 25.468554 0.582400 0.121291
-0.273700 23.540194 -0.601708 -0.652235
-0.053600 24.474799 -1.996867 0.018888
0.068400 25.529379 -1.893394 -0.237797
0.068400 24.368730 -2.021952 1.102698
0.068400 24.092770 -2.923261 -0.407807
0.597300 22.175266 1.670749 3.313193
-0.567900 21.522678 2.674645 3.605498
-0.415700 22.563545 0.805256 4.251033
0.271900 23.030872 -0.044404 3.956774
0.021300 22.305054 0.979128 5.684172
0.112400 21.227059 1.075757 5.802707
-0.123100 22.745103 -0.302668 6.413292
0.111200 22.445887 -0.250396 7.461648
0.111200 22.250794 -1.160306 5.951971
-0.311900 24.541601 -0.532921 6.312361
0.193300 24.568585 -1.808486 6.718533
0.597300 22.894376 2.271745 6.299778
-0.567900 23.649575 3.012303 5.665238
-0.415700 22.495528 2.571703 7.540514
0.271900 21.855524 1.941299 8.013337
-0.025200 22.814913 3.827560 8.222583
0.069800 22.395836 4.651781 7.648866
0.069800 22.329885 3.829079 9.196909
0.597300 24.310944 4.094559 8.434018
-0.567900 25.080868 3.209690 8.811762
-0.415700 24.709365 5.358076 8.270075
0.271900 24.001611 6.035101 7.995533
0.014300 26.070676 5.877402 8.469629
0.104800 26.725503 5.363077 7.764996
-0.204100 26.080947 7.389890 8.133946
0.079700 27.107805 7.751830 8.160084
0.079700 25.693456 7.544899 7.128261
0.713000 25.242238 8.230357 9.088795
-0.593100 24.288832 7.764379 9.677578
-0.919100 25.546210 9.487536 9.298372
0.419600 24.898207 10.024480 9.864140
0.419600 26.358551 9.905613 8.880039
0.597300 26.670656 5.639049 9.875027
-0.567900 27.871385 5.850104 10.045879
-0.415700 25.876344 5.219978 10.867159
0.271900 24.892589 5.115948 10.658092
0.033700 26.312858 4.933685 12.239611
0.082300 27.383073 5.129702 12.308982
-0.182500 25.617309 5.923491 13.180527
0.060300 25.997066 5.803309 14.195409
0.060300 25.825122 6.936190 12.845813
0.060300 24.540671 5.765062 13.173266
0.597300 26.140153 3.457031 12.666525
-0.567900 26.247665 3.142707 13.857553
-0.415700 25.862542 2.556023 11.714691
0.271900 25.757358 2.891828 10.762351
-0.087500 25.828947 1.093703 11.913461
0.096900 25.296617 0.878431 12.839129
0.298500 25.064172 0.426281 10.747184
-0.029700 25.490083 0.758540 9.803408
-0.319200 25.106342 -1.106218 10.780343
0.079100 26.119969 -1.460752 10.595533
0.079100 24.756016 -1.475928 11.744459
0.079100 24.464678 -1.496608 9.992523
-0.319200 23.581524 0.813059 10.759394
0.079100 23.104877 0.369760 11.628520
0.079100 23.466406 1.896913 10.786348
0.079100 23.095127 0.444684 9.855787
0.597300 27.257456 0.543579 12.058849
-0.567900 28.186401 1.081029 11.451963
-0.415700 27.442486 -0.543757 12.820892
0.271900 26.611707 -1.039799 13.110464
-0.024900 28.791989 -1.171951 12.988123
0.084300 29.498525 -0.342517 12.957359
0.211700 28.982136 -1.806034 14.376746
0.035200 28.143328 -2.460007 14.615116
0.035200 29.906864 -2.361529 14.220495
-0.654600 29.169905 -0.850726 15.352506
0.427500 28.935230 -1.316392 16.158533
0.597300 29.135068 -2.134077 11.921442
-0.567900 28.286523 -2.970857 11.515441
-0.415700 30.393644 -1.994501 11.392782
0.271900 30.964903 -1.251400 11.769040
0.033700 31.097169 -2.925241 10.521613
0.082300 30.595874 -2.839019 9.557576
-0.182500 32.606924 -2.485041 10.537476
0.060300 32.681757 -1.408107 10.386766
0.060300 33.060196 -2.632806 11.517686
0.060300 33.093459 -3.066786 9.754562
0.597300 30.982920 -4.399672 10.969028
-0.567900 31.114157 -4.714793 12.162391
-0.415700 30.842262 -5.291007 10.003545
0.271900 30.365937 -5.076048 9.139247
-0.025200 30.786078 -6.703461 10.362288
0.069800 31.813011 -7.061221 10.436583
0.069800 30.289132 -6.784942 11.328990
0.597300 30.104133 -7.667006 9.307107
-0.567900 30.057913 -7.311064 8.145388
-0.415700 29.583192 -8.828755 9.798797
0.271900 29.598213 -8.914356 10.805049
-0.038900 28.700276 -9.710498 9.047230
0.100700 28.556933 -9.286260 8.053464
0.365400 29.390800 -11.003757 8.776693
0.004300 28.810054 -11.658614 8.127084
-0.243800 30.639578 -10.865200 7.876163
0.064200 31.184073 -11.799530 8.012712
0.064200 30.224612 -10.719816 6.878778
0.064200 31.199789 -9.995911 8.220554
-0.676100 29.830353 -11.780343 9.875393
0.410200 29.085236 -12.169389 10.339119
0.597300 27.246297 -9.837334 9.648320
-0.567900 26.596443 -10.868831 9.452506
-0.415700 26.771298 -8.765221 10.371882
0.271900 27.390595 -7.992900 10.572100
-0.024900 25.444510 -8.792274 10.981717
0.084300 25.304161 -9.842786 11.236333
0.211700 25.295572 -8.013891 12.343205
0.035200 25.464936 -6.954369 12.151288
0.035200 24.274273 -8.002095 12.723870
-0.654600 26.263564 -8.571592 13.229728
0.427500 26.360999 -7.839086 13.842542
0.597300 24.480248 -8.363142 9.916686
-0.567900 23.981486 -7.221899 9.898530
-0.415700 24.147227 -9.285988 9.017755
0.271900 24.668158 -10.156566 9.033320
-0.024900 23.166143 -9.104996 7.943104
0.084300 22.423666 -8.380039 8.263212
0.211700 23.853636 -8.528109 6.703763
0.035200 23.127693 -8.393789 5.902978
0.035200 24.280254 -7.555762 6.947709
-0.654600 24.875118 -9.388887 6.267326
0.427500 24.736924 -9.531232 5.300883
0.597300 22.403907 -10.397925 7.625769
-0.567900 22.710444 -11.475232 8.154265
-0.415700 21.351450 -10.295155 6.809489
0.271900 21.106562 -9.374239 6.451047
-0.038900 20.370621 -11.379003 6.614904
0.100700 20.216201 -11.861860 7.579178
0.365400 19.006724 -10.829573 6.184930
0.004300 18.327575 -11.663429 6.005953
-0.243800 18.403294 -9.942703 7.268727
0.064200 19.004994 -9.046482 7.409815
0.064200 17.396951 -9.651659 6.976533
0.064200 18.356850 -10.491737 8.205993
-0.676100 19.125832 -10.063515 5.011704
0.410200 18.835502 -10.642825 4.278316
0.597300 20.815947 -12.494044 5.666568
-0.567900 20.338408 -13.610374 5.827149
-0.415700 21.757851 -12.235043 4.754089
0.271900 22.016843 -11.259288 4.723630
0.021300 22.505377 -13.303445 4.049248
0.112400 22.014256 -14.270495 4.157490
-0.123100 22.774474 -13.071197 2.501685
0.111200 23.516009 -12.300162 2.292558
0.111200 23.045168 -14.048558 2.102199
-0.311900 21.248985 -12.515719 1.678908
0.193300 20.788100 -11.783894 2.697195
0.597300 23.872837 -13.456653 4.724416
-0.567900 24.409323 -14.577443 4.810762
-0.415700 24.456082 -12.363179 5.262905
0.271900 24.172656 -11.431692 4.994405
-0.025200 25.737216 -12.489309 5.950008
0.069800 25.667940 -11.900013 6.864353
0.069800 25.802884 -13.468170 6.425007
0.597300 26.978418 -12.067815 5.164465
-0.567900 28.120488 -12.527144 5.454964
-0.415700 26.868529 -11.120580 4.150293
0.271900 25.974913 -10.654264 4.086293
-0.024900 27.986888 -10.405819 3.500805
0.084300 28.641663 -11.146464 3.041658
0.211700 27.478972 -9.432122 2.467550
0.035200 26.818411 -8.680048 2.899003
0.035200 28.356970 -8.944175 2.044319
-0.654600 26.591294 -10.132208 1.536969
0.427500 25.738641 -9.710763 1.667246
0.597300 28.772131 -9.565779 4.545136
-0.567900 28.321133 -9.266303 5.663327
-0.415700 30.000012 -9.137311 4.145357
0.271900 30.435588 -9.612073 3.367551
-0.001400 30.722920 -8.081486 4.837779
0.087600 30.460770 -8.258233 5.880916
-0.015200 32.197832 -8.318285 4.542195
0.029500 32.464721 -9.294012 4.948199
0.029500 32.474448 -8.262421 3.489360
-0.001100 32.966055 -7.268417 5.283981
-0.190600 33.201690 -7.510502 6.640264
0.169900 32.699503 -8.360417 7.078275
-0.234100 34.010350 -6.573961 7.417774
0.165600 34.154412 -6.712912 8.479066
0.322600 34.572271 -5.429777 6.728621
-0.557900 35.428022 -4.681943 7.429257
0.399200 35.758622 -5.117198 8.218471
-0.234100 34.217781 -5.169522 5.374513
0.165600 34.585491 -4.237510 4.971341
-0.190600 33.421856 -6.096672 4.645167
0.169900 33.251921 -5.921817 3.593048
0.597300 30.208122 -6.702962 4.451472
-0.567900 29.942976 -6.401229 3.288763
-0.415700 30.099694 -5.811745 5.427281
0.271900 30.286049 -6.098183 6.383280
-0.002400 29.899653 -4.395869 5.146433
0.097800 30.416168 -4.166100 4.215295
-0.034300 28.415364 -4.074058 4.934646
0.029500 28.351996 -3.032276 4.623621
0.029500 28.043669 -4.672974 4.105178
0.011800 27.510265 -4.282371 6.134995
-0.125600 27.205664 -5.579398 6.595096
0.133000 27.615806 -6.449109 6.099613
-0.170400 26.367552 -5.754350 7.707579
0.143000 26.155928 -6.750991 8.068337
-0.107200 25.813232 -4.636677 8.352299
0.129700 25.176746 -4.777569 9.213032
-0.170400 26.114341 -3.342519 7.896785
0.143000 25.704868 -2.481440 8.398494
-0.125600 26.960424 -3.165657 6.789930
0.133000 27.187416 -2.169297 6.438819
0.597300 30.523936 -3.529287 6.228954
-0.567900 30.480991 -3.862435 7.415568
-0.415700 31.091922 -2.397062 5.823875
0.271900 31.137674 -2.149699 4.845704
0.014300 31.759275 -1.423174 6.683407
0.104800 31.506181 -1.679396 7.712189
-0.204100 33.330736 -1.601535 6.602657
0.079700 33.408142 -2.605497 7.019992
0.079700 33.740418 -1.601882 5.592579
0.713000 34.064906 -0.660767 7.499701
-0.593100 33.435074 0.200079 8.123731
-0.919100 35.345899 -0.983750 7.788653
0.419600 35.743436 -0.640011 8.651154
0.419600 35.799464 -1.652571 7.182792
0.597300 31.205376 -0.029768 6.440228
-0.567900 31.724897 0.640756 5.571473
-0.254800 30.191838 0.434076 7.196340
0.019200 29.355172 -0.343398 8.095767
0.039100 29.797060 -0.348022 9.093019
0.039100 29.205278 -1.363209 7.740730
0.018900 28.024774 0.397215 8.123405
0.021300 27.482097 0.191686 9.041127
0.021300 27.429890 0.128331 7.249852
-0.007000 28.462736 1.857190 8.019278
0.025300 28.787981 2.210865 8.998519
0.025300 27.663087 2.489995 7.633501
-0.026600 29.654850 1.788049 7.055396
0.064100 29.287708 1.906296 6.034911
0.589600 30.683851 2.896167 7.332035
-0.574800 30.590763 3.959747 6.722060
-0.415700 31.692727 2.652706 8.180670
0.271900 31.766636 1.759335 8.645992
-0.025200 32.791258 3.618117 8.530932
0.069800 32.325861 4.409971 9.117846
0.069800 33.498868 2.997478 9.080661
0.597300 33.533223 4.118154 7.326117
-0.567900 33.660800 5.290597 6.988785
-0.415700 34.062524 3.120660 6.626884
0.271900 33.981916 2.209971 7.056123
-0.024900 34.766467 3.252151 5.304181
0.084300 35.060925 4.301018 5.268480
0.211700 35.959667 2.382347 5.293755
0.035200 35.613373 1.354696 5.403824
0.035200 36.502891 2.397701 4.348884
-0.654600 36.872836 2.760278 6.293663
0.427500 37.646542 2.195965 6.226332
0.597300 34.006166 3.038524 3.977313
-0.567900 34.566469 2.830280 2.859848
-0.347900 32.623791 3.091059 4.020688
0.274700 32.250501 3.232761 4.948411
-0.263700 31.732705 2.973986 2.836786
0.156000 30.694996 2.823080 3.134249
-0.000700 31.740211 4.251746 2.013707
0.032700 32.767468 4.603190 1.917109
0.032700 31.362742 4.189895 0.993024
0.039000 30.818997 5.298545 2.584776
0.028500 30.677778 6.005407 1.767155
0.028500 29.837683 4.881572 2.811184
0.048600 31.152364 5.853150 3.872979
0.068700 31.158089 5.091971 4.653153
0.068700 32.182157 6.162504 3.694288
-0.529500 30.315793 6.961625 4.176486
0.345600 29.882388 7.557386 3.485604
0.807600 30.035362 7.359967 5.382066
-0.862700 30.409743 6.745324 6.464344
0.447800 30.741738 5.802579 6.319054
0.447800 30.260265 7.119193 7.390616
-0.862700 29.431930 8.499988 5.498003
0.447800 29.230791 8.982838 4.633995
0.447800 29.350605 8.910429 6.417253
0.734100 32.017657 1.742551 1.991060
-0.589400 31.940809 1.861539 0.804537
-0.516300 32.323693 0.601501 2.577220
0.293600 32.068887 0.416179 3.536819
0.038100 32.751167 -0.627509 1.877992
0.088000 32.830037 -0.352638 0.826172
-0.030300 34.110668 -1.075656 2.352425
-0.012200 34.738822 -0.191515 2.461128
-0.012200 33.701911 -1.458390 3.287595
0.799400 34.801603 -2.204221 1.600446
-0.801400 35.810177 -2.710806 2.169347
-0.801400 34.417746 -2.545550 0.477422
0.536600 31.738719 -1.768879 1.977403
-0.581900 31.395790 -2.335275 3.024808
-0.415700 31.215074 -2.158281 0.812934
0.271900 31.543106 -1.700288 -0.031771
-0.002400 30.125309 -3.129661 0.657917
0.097800 29.991333 -3.687553 1.584635
-0.034300 28.820496 -2.358313 0.376169
0.029500 29.006261 -1.677439 -0.448498
0.029500 28.058578 -3.062770 0.041042
0.011800 28.241006 -1.558098 1.531351
-0.125600 28.725239 -0.267949 1.823547
0.133000 29.535192 0.147949 1.240217
-0.170400 28.149896 0.486885 2.862614
0.143000 28.522354 1.477582 3.079768
-0.107200 27.076033 -0.038494 3.602600
0.129700 26.624342 0.545711 4.392506
-0.170400 26.580893 -1.320359 3.305818
0.143000 25.748098 -1.721824 3.865823
-0.125600 27.166841 -2.079548 2.277179
0.133000 26.785744 -3.064521 2.053192
0.597300 30.446987 -4.160039 -0.452909
-0.567900 29.880338 -4.081149 -1.552143
-0.254800 31.379230 -5.113522 -0.226016
0.019200 32.189286 -5.236117 0.985823
0.039100 31.661039 -5.536641 1.890666
0.039100 33.009267 -4.532589 1.129987
0.018900 32.890921 -6.531267 0.707792
0.021300 32.254152 -7.380256 0.956481
0.021300 33.808365 -6.602421 1.292032
-0.007000 33.250688 -6.521222 -0.719630
0.025300 33.388688 -7.557615 -1.027755
0.025300 34.196249 -5.988888 -0.822731
-0.026600 31.995692 -5.869940 -1.297277
0.064100 32.279541 -5.237767 -2.138636
0.589600 31.006040 -6.951765 -1.895979
-0.574800 31.207586 -7.333257 -3.043933
-0.415700 29.881197 -7.217551 -1.239352
0.271900 29.830304 -7.050630 -0.244542
0.033700 28.896557 -8.100835 -1.879571
0.082300 29.391751 -9.018416 -2.197276
-0.182500 27.849113 -8.465854 -0.888420
0.060300 28.321711 -9.095103 -0.134235
0.060300 27.415152 -7.597639 -0.392470
0.060300 27.112681 -9.133655 -1.335420
0.597300 28.225503 -7.587239 -3.198274
-0.567900 27.555831 -8.400726 -3.807539
-0.415700 28.322746 -6.284407 -3.490456
0.271900 28.853395 -5.699607 -2.852251
-0.087500 27.669631 -5.640051 -4.636102
0.096900 26.831812 -6.268987 -4.925508
0.298500 27.042894 -4.278531 -4.286011
-0.029700 27.806572 -3.593911 -3.931870
-0.319200 26.365550 -3.687531 -5.526568
0.079100 25.756450 -2.838181 -5.238624
0.079100 27.117739 -3.338752 -6.234571
0.079100 25.725330 -4.428700 -6.004259
-0.319200 25.984739 -4.421248 -3.184125
0.079100 26.441293 -4.804918 -2.271374
0.079100 25.555490 -3.443408 -2.962574
0.079100 25.191169 -5.091828 -3.512342
0.597300 28.565882 -5.606485 -5.875306
-0.567900 28.083702 -6.091204 -6.903384
-0.254800 29.845893 -5.169117 -5.842973
0.019200 30.697374 -5.537047 -7.025984
0.039100 30.373633 -5.166998 -7.998795
0.039100 30.759404 -6.624912 -7.054185
0.018900 32.034078 -4.916726 -6.622948
0.021300 32.254773 -3.966831 -7.109867
0.021300 32.830563 -5.629935 -6.835198
-0.007000 32.002730 -4.654990 -5.097621
0.025300 32.734331 -3.940596 -4.720117
0.025300 32.211729 -5.609745 -4.615056
-0.026600 30.561244 -4.336405 -4.803212
0.064100 30.316196 -4.632710 -3.783283
0.589600 30.198489 -2.845498 -4.954434
-0.574800 30.095154 -2.334550 -6.079334
-0.415700 30.043126 -2.185752 -3.805605
0.271900 30.118544 -2.721338 -2.946545
-0.001400 30.083537 -0.734700 -3.654526
0.087600 30.283572 -0.299938 -4.624422
-0.015200 28.745798 -0.153215 -3.161700
0.029500 28.498421 -0.617262 -2.212578
0.029500 28.893830 0.909066 -2.962550
-0.001100 27.534200 -0.261303 -4.077457
-0.190600 27.643053 -0.065713 -5.470485
0.169900 28.608733 0.109843 -5.922869
-0.234100 26.490390 -0.076335 -6.280783
0.165600 26.572437 0.064939 -7.346397
0.322600 25.218119 -0.258881 -5.700009
-0.557900 24.109190 -0.272229 -6.484511
0.399200 23.309554 -0.448281 -5.967457
-0.234100 25.106073 -0.457981 -4.307296
0.165600 24.136110 -0.597551 -3.855933
-0.190600 26.262488 -0.463742 -3.504018
0.169900 26.168437 -0.588879 -2.434699
0.597300 31.252944 -0.336939 -2.738547
-0.567900 31.654095 -1.088054 -1.843091
-0.415700 31.790924 0.850860 -2.979152
0.271900 31.380623 1.385009 -3.731770
-0.024900 33.005854 1.451652 -2.318794
0.084300 33.149154 1.094561 -1.298968
0.211700 34.215537 1.169517 -3.241422
0.035200 34.259522 0.108098 -3.485458
0.035200 34.036039 1.800841 -4.111659
-0.654600 35.441014 1.409112 -2.636726
0.427500 35.561997 0.768308 -1.932219
0.597300 32.719450 2.974269 -2.206013
-0.567900 31.746541 3.485184 -2.766022
-0.415700 33.564739 3.728392 -1.508676
0.271900 34.303752 3.213947 -1.051170
-0.025200 33.323253 5.155807 -1.293575
0.069800 32.501104 5.327322 -0.598773
0.069800 34.251498 5.511266 -0.846232
0.597300 32.982195 6.005336 -2.619745
-0.567900 32.089363 6.796622 -2.486420
-0.415700 33.564811 5.797750 -3.761944
0.271900 34.269100 5.075257 -3.807564
-0.027500 33.252652 6.428971 -5.054000
0.112300 33.180736 7.495571 -4.841163
-0.005000 34.335606 6.001056 -6.017801
0.033900 34.237398 4.954214 -6.305147
0.033900 34.143745 6.464674 -6.985457
-0.141500 35.762616 6.252893 -5.627470
-0.163800 36.274219 7.456610 -5.389313
0.206200 35.759274 8.405896 -5.380934
-0.341800 37.540808 7.383762 -5.016198
0.341200 38.166202 8.159246 -4.850050
0.138000 37.962162 6.044905 -4.833598
-0.260100 39.172013 5.421279 -4.582563
0.157200 40.080916 5.974576 -4.397727
-0.113400 39.144487 4.046167 -4.743038
0.141700 40.146605 3.649415 -4.674155
-0.197200 38.029282 3.328740 -5.184776
0.144700 38.152540 2.255903 -5.200248
-0.238700 36.825283 3.926585 -5.383592
0.170000 35.923118 3.471238 -5.764582
0.124300 36.796918 5.306147 -5.220384
0.597300 31.823663 6.107597 -5.659918
-0.567900 31.288206 6.829540 -6.519662
-0.516300 31.209378 5.032652 -5.123777
0.293600 31.552411 4.630884 -4.262956
0.038100 29.779967 4.675651 -5.488881
0.088000 29.629740 5.153721 -6.456858
-0.030300 29.569410 3.106287 -5.644521
-0.012200 29.508681 2.596051 -4.683234
-0.012200 28.685595 3.000881 -6.273700
0.799400 30.647866 2.331679 -6.446081
-0.801400 30.871665 2.724800 -7.613169
-0.801400 31.215799 1.388672 -5.891123
0.536600 28.781272 5.249727 -4.545212
-0.581900 27.637694 4.805361 -4.598199
-0.415700 29.133794 6.229020 -3.701994
0.271900 30.107298 6.504712 -3.662078
-0.002400 28.193981 6.977514 -2.860034
0.097800 27.186983 6.599400 -3.028530
-0.034300 28.503575 6.757390 -1.372895
0.029500 29.549890 6.998745 -1.182124
0.029500 27.899882 7.452865 -0.795083
0.011800 28.205597 5.357704 -0.868482
-0.125600 26.927824 5.033037 -0.375078
0.133000 26.153785 5.782578 -0.342330
-0.170400 26.649836 3.728338 0.068606
0.143000 25.661702 3.486517 0.431501
-0.107200 27.651053 2.742263 0.022934
0.129700 27.437320 1.736111 0.349623
-0.170400 28.931299 3.065226 -0.458914
0.143000 29.706139 2.311936 -0.505910
-0.125600 29.205520 4.371840 -0.898377
0.133000 30.185911 4.620215 -1.272240
0.597300 28.176543 8.473214 -3.213223
-0.567900 29.203836 9.085663 -3.502046
-0.415700 26.992128 9.086388 -3.163383
0.271900 26.190276 8.536230 -2.872691
0.014300 26.819367 10.536589 -3.273559
0.104800 27.519917 10.910129 -4.021990
-0.204100 25.387825 10.822847 -3.749777
0.079700 25.070415 10.069925 -4.469442
0.079700 24.695996 10.795717 -2.907509
0.713000 25.315838 12.166961 -4.440613
-0.593100 25.692438 12.293071 -5.598887
-0.919100 24.875671 13.204474 -3.777519
0.419600 24.758696 14.070814 -4.290484
0.419600 24.520808 13.133211 -2.828867
0.597300 27.136517 11.248884 -1.944630
-0.567900 27.584586 12.393748 -1.934076
-0.516300 26.967370 10.531407 -0.829882
0.293600 26.576090 9.604982 -0.944645
0.038100 27.313650 10.931915 0.540695
0.088000 26.618214 11.702946 0.875598
-0.030300 27.102621 9.683328 1.419855
-0.012200 26.032044 9.546090 1.584701
-0.012200 27.459796 8.805410 0.883269
0.799400 27.820528 9.714703 2.768285
-0.801400 27.295571 10.336440 3.720425
-0.801400 28.868753 9.039776 2.884818
0.536600 28.736085 11.518821 0.685453
-0.581900 28.922525 12.442320 1.481066
-0.415700 29.710183 11.084783 -0.127269
0.271900 29.450814 10.461999 -0.878910
-0.025200 31.115600 11.616142 -0.041020
0.069800 31.325941 11.821659 1.008558
0.069800 31.861209 10.886744 -0.357497
0.597300 31.355941 12.918395 -0.779030
-0.567900 32.477036 13.402510 -0.856375
-0.347900 30.320042 13.567560 -1.332575
0.274700 29.427961 13.095806 -1.374291
-0.240000 30.420732 14.789400 -2.193848
0.142600 31.266387 15.379384 -1.840446
-0.009400 30.697500 14.336052 -3.693300
0.036200 30.914481 15.187831 -4.337885
0.036200 31.574075 13.688541 -3.672096
0.018700 29.579245 13.502306 -4.408597
0.010300 29.275850 12.569788 -3.932718
0.010300 28.685804 14.119836 -4.500916
-0.047900 30.008337 13.025508 -5.839860
0.062100 30.451111 13.867889 -6.371310
0.062100 30.799683 12.295132 -5.671228
-0.014300 28.847490 12.450537 -6.665005
0.113500 29.352503 11.919126 -7.471641
0.113500 28.334296 11.695469 -6.069520
-0.385400 27.860460 13.506722 -6.985294
0.340000 27.097412 13.591882 -6.329090
0.340000 28.304478 14.377349 -7.240172
0.340000 27.357417 13.195713 -7.804022
0.734100 29.176741 15.667381 -2.032707
-0.589400 28.796321 16.377310 -2.964564
-0.415700 28.394650 15.477025 -0.965230
0.271900 28.745080 14.884662 -0.227767
0.021300 26.981158 15.892007 -0.906681
0.112400 26.571359 15.821995 -1.915383
-0.123100 26.171241 14.897179 -0.058888
0.111200 25.122155 15.198938 -0.059725
0.111200 26.225158 13.902617 -0.501398
-0.311900 26.760509 14.833012 1.655039
0.193300 27.823110 14.031822 1.468546
0.597300 26.773303 17.355890 -0.470628
-0.567900 27.674545 17.985148 0.087149
-0.347900 25.574004 17.900445 -0.722832
0.274700 24.929326 17.332353 -1.268550
-0.240000 25.230087 19.327549 -0.553530
0.142600 25.986414 19.901734 -1.091856
-0.009400 23.857911 19.592327 -1.214392
0.036200 23.721554 18.929824 -2.068500
0.036200 23.069718 19.374916 -0.492760
0.018700 23.701449 21.034193 -1.725484
0.010300 24.047176 21.743423 -0.978597
0.010300 24.317507 21.161932 -2.616961
-0.047900 22.242301 21.367060 -2.060659
0.062100 21.919515 20.746880 -2.895363
0.062100 21.609845 21.170038 -1.194065
-0.014300 22.163264 22.855642 -2.414498
0.113500 22.438632 23.425594 -1.524424
0.113500 22.897325 23.064879 -3.195019
-0.385400 20.818300 23.277886 -2.864515
0.340000 20.793237 24.264517 -3.110942
0.340000 20.493889 22.721736 -3.651370
0.340000 20.113453 23.163793 -2.136504
0.734100 25.240937 19.854319 0.895349
-0.589400 25.173181 21.071658 1.072784
-0.415700 25.287148 19.003161 1.924415
0.271900 25.346761 18.014184 1.730592
-0.038900 25.284662 19.420641 3.343427
0.100700 25.346068 20.507378 3.386632
0.365400 24.004788 19.032354 4.099200
0.004300 24.136620 19.260775 5.156743
-0.243800 22.784125 19.795169 3.599352
0.064200 22.610259 19.583794 2.546011
0.064200 21.906432 19.506525 4.177374
0.064200 22.946753 20.862780 3.735381
-0.676100 23.743074 17.662179 3.959236
0.410200 22.959551 17.474347 4.518791
0.597300 26.484478 18.889236 4.117531
-0.567900 26.918010 17.750776 3.946397
-0.415700 27.007461 19.738935 5.002148
0.271900 26.620122 20.667763 4.916464
-0.025200 28.187098 19.438470 5.768247
0.069800 28.968516 19.028204 5.128579
0.069800 28.461364 20.387004 6.229950
0.597300 27.846330 18.437659 6.856311
-0.567900 28.649978 17.542347 7.214395
-0.415700 26.590339 18.449433 7.335257
0.271900 25.984483 19.221245 7.077266
-0.024900 25.991736 17.383056 8.159322
0.084300 26.582590 17.269858 9.068721
0.211700 24.562371 17.791604 8.555181
0.035200 24.157865 17.056946 9.253212
0.035200 24.585321 18.766281 9.045777
-0.654600 23.727201 17.854035 7.408142
0.427500 22.829174 18.143928 7.668578
0.597300 25.928795 16.014152 7.456741
-0.567900 25.965745 14.977659 8.122848
-0.415700 25.828480 16.004361 6.121218
0.271900 25.840287 16.900218 5.652658
-0.025200 25.540329 14.844774 5.269335
0.069800 25.900648 15.064904 4.266920
0.069800 26.082762 13.978224 5.642181
0.597300 24.049987 14.480052 5.156163
-0.567900 23.679775 13.657484 4.320502
-0.516300 23.180327 15.093484 5.959890
0.293600 23.538210 15.832627 6.552482
0.038100 21.729456 14.862600 6.002551
0.088000 21.473789 13.972642 5.425865
-0.030300 21.300534 14.623502 7.458794
-0.012200 21.758986 15.384094 8.092402
-0.012200 20.220681 14.750807 7.537316
0.799400 21.656479 13.224909 7.976036
-0.801400 22.811658 13.018255 8.427776
-0.801400 20.759527 12.348958 7.967035
0.536600 20.950913 16.043374 5.391620
-0.581900 21.484406 17.140426 5.223407
-0.415700 19.676207 15.838479 5.057157
0.271900 19.276366 14.926402 5.230716
-0.059700 18.763906 16.914270 4.622252
0.086900 19.274477 17.505211 3.861498
0.130300 17.490482 16.314309 3.976492
0.018700 16.887737 17.140528 3.594742
-0.320400 17.881605 15.436519 2.771635
0.088200 16.989506 15.078060 2.264749
0.088200 18.469734 16.020442 2.064386
0.088200 18.459346 14.569034 3.091409
-0.043000 16.630260 15.540234 5.002851
0.023600 17.238331 14.779362 5.483101
0.023600 16.290624 16.232918 5.773733
-0.066000 15.390970 14.850581 4.422891
0.018600 14.781563 14.469080 5.241272
0.018600 14.807637 15.563034 3.841138
0.018600 15.685408 14.008593 3.797282
0.597300 18.426116 17.874387 5.782533
-0.567900 18.582744 17.519740 6.947584
-0.516300 17.951742 19.087149 5.488490
0.293600 17.962795 19.377618 4.518339
0.039700 17.380729 20.016381 6.487230
0.110500 16.949817 19.423220 7.297080
0.056000 18.470218 20.907962 7.110598
-0.017300 17.986513 21.567331 7.830712
-0.017300 19.159833 20.279938 7.666373
0.013600 19.266154 21.771655 6.115423
-0.042500 19.910525 21.124625 5.516630
-0.042500 18.572482 22.275014 5.439053
0.805400 20.128298 22.836517 6.812446
-0.818800 20.491054 23.828796 6.129445
-0.818800 20.450546 22.676600 8.017188
0.536600 16.241500 20.917003 5.972994
-0.581900 15.472210 21.427857 6.791664
-0.415700 16.128296 21.126856 4.653179
0.271900 16.830277 20.718461 4.044989
0.014300 15.153523 22.021402 4.024627
0.104800 14.357918 22.246721 4.738402
-0.204100 15.855029 23.347173 3.666953
0.079700 16.223121 23.821875 4.576585
0.079700 16.705880 23.137126 3.018552
0.713000 14.925248 24.321434 2.959081
-0.593100 13.708300 24.251242 3.061254
-0.919100 15.455774 25.254076 2.203606
0.419600 14.837627 25.849563 1.665849
0.419600 16.460807 25.272444 2.069256
0.597300 14.504506 21.378637 2.782341
-0.567900 15.093377 21.335837 1.697976
-0.415700 13.242608 20.964907 2.911547
0.271900 12.791651 21.089803 3.812338
-0.001400 12.444915 20.416245 1.803836
0.087600 13.026661 19.644540 1.295303
-0.015200 11.181130 19.763056 2.381208
0.029500 10.804300 20.346559 3.222335
0.029500 10.403089 19.776523 1.621344
-0.001100 11.386387 18.323575 2.806443
-0.190600 11.981196 18.012430 4.044706
0.169900 12.296618 18.802223 4.714313
-0.234100 12.186659 16.667826 4.409468
0.165600 12.667487 16.436026 5.347819
0.322600 11.805817 15.627131 3.533750
-0.557900 12.005289 14.323734 3.867395
0.399200 12.285803 14.217183 4.797336
-0.234100 11.221364 15.946140 2.290774
0.165600 10.943928 15.149134 1.622254
-0.190600 11.005563 17.289841 1.931999
0.169900 10.570505 17.537347 0.973425
0.597300 12.083905 21.464131 0.734740
-0.567900 11.826280 21.116686 -0.418502
-0.415700 12.111526 22.753024 1.084649
0.271900 12.395954 22.985182 2.028708
0.014300 11.863660 23.866232 0.166090
0.104800 11.048580 23.578253 -0.497129
-0.204100 11.402321 25.064062 1.011617
0.079700 10.725242 24.722542 1.791352
0.079700 12.269380 25.510224 1.491964
0.713000 10.687451 26.161249 0.251074
-0.593100 10.234799 26.043343 -0.877905
-0.919100 10.505321 27.285569 0.891568
0.419600 10.020178 28.008874 0.384856
0.419600 10.860428 27.401576 1.835010
0.597300 13.085028 24.193428 -0.725174
-0.567900 13.025528 25.109811 -1.541672
-0.516300 14.196695 23.464600 -0.576106
0.293600 14.192693 22.732366 0.121173
0.038100 15.379643 23.571162 -1.432944
0.088000 15.521704 24.621636 -1.685631
-0.030300 16.610596 23.116185 -0.632543
-0.012200 16.633179 23.655320 0.313202
-0.012200 16.525952 22.059585 -0.401340
0.799400 17.933300 23.342967 -1.356521
-0.801400 18.756466 24.155848 -0.875712
-0.801400 18.187749 22.690207 -2.394516
0.536600 15.196922 22.782201 -2.746732
-0.581900 14.735427 21.635910 -2.750101
-0.415700 15.585712 23.379351 -3.873931
0.271900 15.899706 24.342558 -3.822545
0.033700 15.415592 22.794322 -5.204767
0.082300 14.396702 22.409818 -5.266557
-0.182500 15.536177 23.922036 -6.237888
0.060300 16.555665 24.309628 -6.252453
0.060300 15.284810 23.538323 -7.227028
0.060300 14.845136 24.729678 -5.990745
0.597300 16.335531 21.594332 -5.538664
-0.567900 16.173060 21.014727 -6.610471
-0.415700 17.283537 21.192006 -4.677471
0.271900 17.430354 21.734436 -3.832483
-0.038900 18.113084 19.983521 -4.909162
0.100700 17.569212 19.318921 -5.581040
0.365400 19.452929 20.312429 -5.599889
0.004300 19.969836 19.369210 -5.765486
-0.243800 19.305206 21.003946 -6.954132
0.064200 18.620711 20.437547 -7.583191
0.064200 18.913898 22.013560 -6.824088
0.064200 20.272762 21.055770 -7.450844
-0.676100 20.296308 21.147469 -4.829462
0.410200 21.181962 21.030620 -5.217480
0.597300 18.412640 19.126920 -3.672611
-0.567900 18.634754 17.923642 -3.816082
-0.415700 18.422091 19.695914 -2.461529
0.271900 18.215345 20.687406 -2.403885
-0.003100 19.010962 19.047920 -1.276379
0.085000 20.074599 18.908454 -1.475946
-0.003600 18.883308 20.002054 -0.083031
0.017100 19.252837 20.986806 -0.370610
0.017100 17.832704 20.095774 0.187307
-0.064500 19.666343 19.541825 1.151323
0.035200 19.385932 18.525707 1.427296
0.035200 20.735400 19.565805 0.939529
0.695100 19.343527 20.454975 2.320815
-0.608600 18.336109 20.291533 2.990307
-0.940700 20.134673 21.468107 2.574720
0.425100 19.888781 22.089406 3.328445
0.425100 20.985517 21.619449 2.036987
0.597300 18.444552 17.650723 -0.942381
-0.567900 19.233542 16.739966 -0.685385
-0.415700 17.121592 17.431921 -0.995652
0.271900 16.500606 18.225199 -1.141567
-0.087500 16.521105 16.111053 -0.697404
0.096900 16.896125 15.801527 0.271391
0.298500 14.981821 16.129192 -0.597314
-0.029700 14.642428 15.102178 -0.469243
-0.319200 14.516582 16.885279 0.649951
0.079100 14.879936 17.908715 0.645207
0.079100 13.429397 16.896792 0.683149
0.079100 14.888375 16.384813 1.542371
-0.319200 14.293455 16.659533 -1.860803
0.079100 14.571247 17.694468 -2.049602
0.079100 14.563640 16.048183 -2.720400
0.079100 13.212682 16.609922 -1.730619
0.597300 16.943037 15.000227 -1.656014
-0.567900 16.845074 13.829288 -1.296149
-0.347900 17.445153 15.323054 -2.853817
0.274700 17.548624 16.307126 -3.082153
-0.263700 17.973221 14.321420 -3.793229
0.156000 17.438219 13.387457 -3.644225
-0.000700 17.721200 14.766326 -5.244251
0.032700 18.226501 15.714589 -5.435834
0.032700 18.135050 14.008013 -5.908573
0.039000 16.219491 14.906364 -5.546598
0.028500 15.725494 13.958314 -5.327170
0.028500 15.786691 15.680784 -4.912525
0.048600 15.954994 15.276133 -7.010031
0.068700 16.391171 16.255765 -7.218370
0.068700 16.424216 14.528653 -7.650202
-0.529500 14.508420 15.297172 -7.277421
0.345600 13.896595 14.993532 -6.530648
0.807600 13.888273 15.633062 -8.389148
-0.862700 14.464762 16.109096 -9.452838
0.447800 15.444318 16.345986 -9.438141
0.447800 13.864226 16.317776 -10.246725
-0.862700 12.609495 15.481582 -8.463244
0.447800 12.130423 15.052124 -7.683745
0.447800 12.154683 15.695041 -9.349985
0.734100 19.443538 13.988487 -3.525857
-0.589400 19.840599 12.840231 -3.734084
-0.516300 20.215585 14.956814 -3.030574
0.293600 19.772506 15.845549 -2.843263
0.038100 21.682727 14.905535 -2.937287
0.088000 22.039356 14.168040 -3.651464
-0.030300 22.225973 16.284082 -3.357115
-0.012200 21.612161 16.672571 -4.170354
-0.012200 22.137938 16.978082 -2.518902
0.799400 23.674957 16.234891 -3.850249
-0.801400 23.931541 15.667027 -4.938877
-0.801400 24.583726 16.773382 -3.180792
0.536600 22.236634 14.472548 -1.565754
-0.581900 23.345684 13.939544 -1.502173
-0.415700 21.478061 14.672923 -0.482912
0.271900 20.589848 15.144098 -0.605720
0.021300 21.888663 14.351280 0.892166
0.112400 22.938727 14.053571 0.889334
-0.123100 21.779941 15.608992 1.763584
0.111200 20.740160 15.927634 1.836199
0.111200 22.157016 15.390069 2.764608
-0.311900 22.775222 16.941027 1.042490
0.193300 23.077172 17.524268 2.214782
0.597300 21.099544 13.169960 1.484775
-0.567900 20.040359 12.795351 0.971205
-0.347900 21.608159 12.577142 2.575786
0.274700 22.441837 12.976326 3.001763
-0.263700 21.054040 11.351592 3.177479
0.156000 21.000776 10.586302 2.405631
-0.000700 21.959111 10.830700 4.306080
0.032700 22.028292 11.602789 5.073371
0.032700 21.479767 9.959175 4.755772
0.039000 23.372300 10.419419 3.852893
0.028500 23.295998 9.650525 3.086074
0.028500 23.898669 11.271478 3.424693
0.048600 24.190222 9.863068 5.026035
0.068700 23.691701 8.971081 5.408055
0.068700 25.168929 9.559753 4.658238
-0.529500 24.320017 10.849340 6.116255
0.345600 23.464468 11.194947 6.524571
0.807600 25.416238 11.359295 6.639189
-0.862700 26.627407 11.067164 6.256038
0.447800 26.759775 10.594079 5.357977
0.447800 27.420524 11.531260 6.670793
-0.862700 25.293662 12.205640 7.607012
0.447800 24.368494 12.532034 7.891340
0.447800 26.112933 12.591909 8.060310
0.734100 19.640154 11.546667 3.730160
-0.589400 19.403721 12.444035 4.544930
-0.415700 18.735046 10.637404 3.370770
0.271900 19.008741 9.949468 2.676751
-0.051800 17.464897 10.424728 4.066186
0.092200 17.030685 11.392963 4.320770
-0.110200 16.500700 9.691936 3.108381
0.045700 16.314217 10.334490 2.247835
0.045700 16.997649 8.790013 2.745278
0.353100 15.146241 9.269258 3.715561
-0.036100 15.318515 8.554502 4.520182
-0.412100 14.340441 10.445982 4.270099
0.100000 13.391645 10.082683 4.668313
0.100000 14.880213 10.932746 5.080156
0.100000 14.139027 11.165695 3.480618
-0.412100 14.298344 8.588345 2.639766
0.100000 14.066763 9.290342 1.837570
0.100000 14.840708 7.737893 2.227308
0.100000 13.367589 8.227856 3.077125
0.597300 17.719543 9.640707 5.365497
-0.567900 18.123878 8.482981 5.321939
-0.415700 17.484902 10.270557 6.517754
0.271900 17.261337 11.256167 6.479393
-0.038900 17.476265 9.642455 7.857080
0.100700 17.460499 10.453379 8.585540
0.365400 16.167518 8.845764 8.062352
0.004300 16.231062 7.899739 7.522787
-0.243800 15.805603 8.587333 9.523286
0.064200 14.898584 7.985414 9.579315
0.064200 16.608477 8.050768 10.018938
0.064200 15.648428 9.533651 10.042488
-0.676100 15.068781 9.589426 7.562119
0.410200 14.398077 8.951367 7.291000
0.597300 18.763430 8.845925 8.158631
-0.567900 18.725083 7.706712 8.623571
-0.415700 19.928616 9.429413 7.840401
0.271900 19.909619 10.400880 7.546569
-0.025200 21.254317 8.820561 8.037284
0.069800 22.007679 9.604984 7.969813
0.069800 21.301388 8.406470 9.045414
0.597300 21.644864 7.700707 7.055517
-0.567900 22.772588 7.208354 7.114838
-0.415700 20.765275 7.290090 6.136895
0.271900 19.854088 7.735587 6.104202
-0.051800 20.993556 6.152908 5.234634
0.092200 21.456485 5.348482 5.804023
-0.110200 19.644033 5.631362 4.708919
0.045700 19.199223 6.395888 4.070639
0.045700 19.830475 4.752204 4.095349
0.353100 18.638436 5.256517 5.817902
-0.036100 18.455660 6.117045 6.456736
-0.412100 17.295641 4.846060 5.220852
0.100000 17.366231 3.851544 4.786201
0.100000 16.538642 4.846794 6.000476
0.100000 16.996718 5.561249 4.454035
-0.412100 19.157027 4.109349 6.688414
0.100000 18.389750 3.818317 7.400833
0.100000 19.423210 3.258483 6.061811
0.100000 20.025749 4.438482 7.253702
0.597300 21.970719 6.511746 4.104113
-0.567900 21.795501 7.523235 3.416309
-0.415700 23.015673 5.693329 3.924434
0.271900 23.056485 4.838581 4.469751
-0.051800 24.160258 6.006616 3.060443
0.092200 24.547424 6.980145 3.354925
-0.110200 25.267342 4.955310 3.261730
0.045700 24.822286 3.962588 3.182921
0.045700 25.995620 5.059091 2.457584
0.353100 26.020404 5.066607 4.599467
-0.036100 25.314575 5.059543 5.427949
-0.412100 26.977599 3.883889 4.754135
0.100000 27.533676 3.975693 5.685982
0.100000 26.398351 2.960832 4.783999
0.100000 27.673724 3.851918 3.916122
-0.412100 26.852452 6.347800 4.677901
0.100000 27.440857 6.339907 5.592661
0.100000 27.520112 6.413360 3.818297
0.100000 26.207934 7.223502 4.697751
0.597300 23.747273 6.121334 1.586978
-0.567900 23.369267 5.138942 0.951773
-0.516300 23.814699 7.341256 1.053304
0.293600 24.152352 8.087525 1.637242
0.038100 23.186258 7.716880 -0.213398
0.088000 22.214040 7.221260 -0.261506
-0.030300 22.954769 9.238444 -0.203671
-0.012200 22.601531 9.543859 0.782059
-0.012200 23.888213 9.766564 -0.406379
0.799400 21.889790 9.634458 -1.215261
-0.801400 20.778828 9.070079 -1.183941
-0.801400 22.072170 10.523788 -2.066833
0.536600 24.009285 7.271257 -1.432022
-0.581900 25.134980 7.736065 -1.618504
-0.415700 23.459622 6.385339 -2.268625
0.271900 22.507604 6.082903 -2.095596
-0.051800 24.160599 5.809439 -3.425793
0.092200 25.174339 5.550428 -3.120340
-0.110200 23.442727 4.526600 -3.882693
0.045700 22.376057 4.736602 -3.962416
0.045700 23.800400 4.254289 -4.876410
0.353100 23.648886 3.314694 -2.960302
-0.036100 23.423790 3.590051 -1.930082
-0.412100 22.699210 2.194263 -3.384197
0.100000 22.818831 1.341424 -2.719808
0.100000 21.666337 2.538416 -3.322767
0.100000 22.912538 1.888433 -4.408701
-0.412100 25.082820 2.787869 -3.041863
0.100000 25.187460 1.897863 -2.426850
0.100000 25.339240 2.535964 -4.071533
0.100000 25.791374 3.530429 -2.679310
0.597300 24.288404 6.805069 -4.588047
-0.567900 23.399849 7.631520 -4.807748
-0.415700 25.377792 6.703486 -5.356689
0.271900 26.053769 5.975367 -5.138058
0.033700 25.682609 7.597209 -6.478807
0.082300 25.385258 8.607290 -6.198561
-0.182500 27.202071 7.611696 -6.699439
0.060300 27.714981 7.918667 -5.791832
0.060300 27.549084 6.619533 -6.990877
0.060300 27.447191 8.322886 -7.487335
0.597300 24.895505 7.243626 -7.759584
-0.567900 25.468963 6.798913 -8.753899
-0.415700 23.574461 7.438360 -7.762950
0.271900 23.153351 7.828588 -6.926138
-0.051800 22.687068 7.001623 -8.854268
0.092200 22.938025 5.962866 -9.075125
-0.110200 21.221061 7.041298 -8.379221
0.045700 21.096628 7.783141 -7.587605
0.045700 20.595254 7.352373 -9.212133
0.353100 20.710147 5.669899 -7.906145
-0.036100 20.889697 4.930633 -8.687887
-0.412100 21.392991 5.208771 -6.622471
0.100000 21.023345 4.223590 -6.342085
0.100000 22.466353 5.143168 -6.768214
0.100000 21.180804 5.908999 -5.817670
-0.412100 19.208347 5.740810 -7.649519
0.100000 18.683595 5.991752 -8.569684
0.100000 18.851950 4.774161 -7.290722
0.100000 19.006298 6.496478 -6.890054
0.597300 22.882436 7.732240 -10.199113
-0.567900 22.372379 7.259521 -11.220332
-0.516300 23.690268 8.800072 -10.254124
0.293600 24.155893 9.103629 -9.410829
0.039700 24.160932 9.334255 -11.535127
0.110500 23.335831 9.492041 -12.229689
0.056000 24.737420 10.718863 -11.191140
-0.017300 24.858959 11.266811 -12.125528
-0.017300 23.877402 11.230381 -10.758917
0.013600 26.025595 10.722342 -10.348268
-0.042500 25.801467 10.106402 -9.477357
-0.042500 26.861179 10.269834 -10.882250
0.805400 26.350502 12.202172 -10.032291
-0.818800 26.825168 12.892785 -10.976076
-0.818800 26.085048 12.690626 -8.920674
0.536600 25.200364 8.406612 -12.213248
-0.581900 25.518873 8.655417 -13.421818
-0.347900 25.706183 7.345788 -11.602923
0.274700 25.510476 7.225045 -10.619452
-0.240000 26.777478 6.460318 -12.185209
0.142600 27.414946 7.044761 -12.848656
-0.009400 27.687839 6.099958 -10.999248
0.036200 27.121423 5.508092 -10.280244
0.036200 28.443863 5.431044 -11.410466
0.018700 28.423151 7.220878 -10.287016
0.010300 27.688323 7.890293 -9.839785
0.010300 29.067625 6.747448 -9.546337
-0.047900 29.207165 8.142922 -11.276971
0.062100 29.981932 7.624407 -11.841765
0.062100 28.504894 8.670121 -11.922706
-0.014300 29.848511 9.281706 -10.486843
0.113500 29.140968 9.759349 -9.809104
0.113500 30.574446 8.781572 -9.845763
-0.385400 30.488140 10.240121 -11.371697
0.340000 31.236489 9.740143 -11.830064
0.340000 29.940482 10.670331 -12.103199
0.340000 30.814243 11.005928 -10.799602
0.734100 26.239626 5.315343 -13.022610
-0.589400 25.350687 4.608668 -12.547619
-0.516300 26.690879 5.069620 -14.243079
0.293600 27.403617 5.687530 -14.604035
0.038100 26.222456 3.993012 -15.105881
0.088000 25.161661 4.174953 -15.278246
-0.030300 26.901476 4.137627 -16.498381
-0.012200 26.560064 5.070887 -16.946236
-0.012200 27.989418 4.072496 -16.513597
0.799400 26.381493 3.078861 -17.495301
-0.801400 25.242722 3.139889 -17.952797
-0.801400 27.233329 2.189474 -17.751407
0.536600 26.316318 2.612857 -14.485675
-0.581900 25.491292 1.740099 -14.731158
-0.415700 27.413085 2.460545 -13.746000
0.271900 28.075488 3.215538 -13.852311
-0.001400 27.691263 1.280382 -12.955415
0.087600 27.780083 0.375849 -13.557109
-0.015200 29.050973 1.538189 -12.307240
0.029500 29.793782 1.665924 -13.094656
0.029500 28.989333 2.516828 -11.831252
-0.001100 29.596836 0.455163 -11.342107
-0.190600 29.549983 0.747957 -9.965341
0.169900 29.205649 1.695408 -9.577820
-0.234100 29.978303 -0.277505 -9.103582
0.165600 29.967773 0.032068 -8.068956
0.322600 30.199420 -1.580410 -9.512645
-0.557900 30.580176 -2.598726 -8.713477
0.399200 30.428188 -2.319944 -7.807506
-0.234100 30.261400 -1.792938 -10.928785
0.165600 30.507484 -2.792362 -11.255890
-0.190600 30.009046 -0.787207 -11.845277
0.169900 29.855016 -1.001291 -12.892578
0.597300 26.729395 0.982631 -11.821961
-0.567900 26.228522 -0.134546 -11.693695
-0.415700 26.371062 2.000994 -11.029174
0.271900 26.798843 2.900583 -11.192283
-0.087500 25.382077 1.886467 -9.939894
0.096900 25.658949 1.053696 -9.292864
0.298500 25.365246 3.174769 -9.089503
-0.029700 25.185418 4.029842 -9.741634
-0.319200 24.283256 3.163476 -8.006873
0.079100 23.293956 3.179584 -8.460197
0.079100 24.383591 2.274261 -7.384320
0.079100 24.390033 4.046653 -7.378572
-0.319200 26.711515 3.369246 -8.381106
0.079100 26.900915 2.532866 -7.708601
0.079100 27.523856 3.434243 -9.102510
0.079100 26.697455 4.291864 -7.800265
0.597300 24.005408 1.562951 -10.523540
-0.567900 23.347554 0.614447 -10.092027
-0.347900 23.616582 2.260690 -11.601498
0.274700 24.215877 3.023071 -11.908615
-0.263700 22.420891 1.926903 -12.394720
0.156000 21.540295 2.015392 -11.757339
-0.000700 22.294614 2.896570 -13.580259
0.032700 23.199174 2.827554 -14.184238
0.032700 21.454477 2.585731 -14.203832
0.039000 22.080870 4.363884 -13.170282
0.028500 21.093005 4.492784 -12.729737
0.028500 22.826313 4.674194 -12.440358
0.048600 22.212178 5.233634 -14.421547
0.068700 23.199233 5.071356 -14.856765
0.068700 21.459233 4.924772 -15.148081
-0.529500 22.054605 6.664756 -14.128177
0.345600 21.917023 6.939666 -13.158421
0.807600 22.230066 7.636522 -15.003273
-0.862700 22.599134 7.424914 -16.235136
0.447800 22.814025 6.478359 -16.526050
0.447800 22.985575 8.195273 -16.760187
-0.862700 22.035194 8.864801 -14.649118
0.447800 21.631380 9.063159 -13.732435
0.447800 22.093206 9.620637 -15.307492
0.734100 22.463254 0.473264 -12.884688
-0.589400 21.468888 -0.226941 -12.780026
-0.415700 23.606947 0.020646 -13.392290
0.271900 24.221787 0.773324 -13.667147
-0.024900 23.838862 -1.362428 -13.909351
0.084300 23.060975 -1.607104 -14.632629
0.211700 25.175507 -1.364118 -14.673666
0.035200 25.880106 -1.081891 -13.891369
0.035200 25.334678 -2.406825 -14.948496
-0.654600 25.234569 -0.538391 -15.796328
0.427500 25.502744 0.357673 -15.580115
0.597300 23.750086 -2.488091 -12.981006
-0.567900 23.219556 -3.519406 -13.398942
-0.347900 24.130019 -2.285873 -11.708262
0.274700 24.611998 -1.412955 -11.504322
-0.240000 23.873609 -3.205646 -10.583332
0.142600 24.100011 -4.225948 -10.896852
-0.009400 24.768805 -2.828717 -9.383546
0.036200 24.609107 -1.777192 -9.136025
0.036200 24.453102 -3.415628 -8.519533
0.018700 26.278802 -3.055906 -9.573356
0.010300 26.643795 -2.462294 -10.411487
0.010300 26.783568 -2.710103 -8.669952
-0.047900 26.632216 -4.531721 -9.805470
0.062100 26.100616 -5.151028 -9.080295
0.062100 26.328690 -4.820634 -10.811715
-0.014300 28.136959 -4.758523 -9.633090
0.113500 28.690680 -4.078417 -10.286391
0.113500 28.400982 -4.515638 -8.599967
-0.385400 28.501396 -6.165120 -9.926772
0.340000 28.493119 -6.321048 -10.930080
0.340000 29.421332 -6.391707 -9.569609
0.340000 27.834991 -6.810772 -9.506121
0.734100 22.402919 -3.208760 -10.144778
-0.589400 21.829489 -4.281109 -9.944624
-0.415700 21.773475 -2.034253 -10.034367
0.271900 22.319970 -1.187698 -10.159000
-0.059700 20.350035 -1.904944 -9.661670
0.086900 20.174761 -2.486478 -8.755114
0.130300 20.009812 -0.425780 -9.352714
0.018700 20.324415 0.187772 -10.199020
-0.320400 18.492371 -0.246379 -9.158167
0.088200 17.961908 -0.437028 -10.090321
0.088200 18.137950 -0.944387 -8.400015
0.088200 18.259937 0.769712 -8.847247
-0.043000 20.753605 0.051334 -8.082832
0.023600 20.290154 -0.393612 -7.201505
0.023600 21.788861 -0.285252 -8.113523
-0.066000 20.782273 1.576822 -7.917796
0.018600 21.195439 2.038978 -8.814252
0.018600 19.783669 1.970314 -7.739497
0.018600 21.411438 1.830770 -7.064138
0.597300 19.437377 -2.492126 -10.753032
-0.567900 18.470714 -3.191490 -10.449793
-0.415700 19.767933 -2.261756 -12.024743
0.271900 20.544561 -1.639889 -12.211439
0.033700 19.065028 -2.829418 -13.166711
0.082300 18.005974 -2.578816 -13.081788
-0.182500 19.602206 -2.205553 -14.460653
0.060300 19.061634 -2.619229 -15.312978
0.060300 19.452256 -1.125724 -14.440453
0.060300 20.665152 -2.423629 -14.571083
0.597300 19.173526 -4.358705 -13.175681
-0.567900 18.150858 -5.012261 -13.318452
-0.516300 20.357309 -4.939929 -12.941509
0.293600 21.179176 -4.354205 -12.856144
0.039700 20.533988 -6.396737 -12.799774
0.110500 20.223920 -6.885258 -13.722927
0.056000 22.025624 -6.687040 -12.579679
-0.017300 22.592504 -6.272250 -13.414200
-0.017300 22.325494 -6.162923 -11.673992
0.013600 22.385204 -8.181127 -12.446173
-0.042500 21.742855 -8.644865 -11.697461
-0.042500 22.215406 -8.676730 -13.404360
0.805400 23.840665 -8.374643 -11.997100
-0.818800 24.372189 -7.479591 -11.298105
-0.818800 24.468327 -9.423174 -12.270801
0.536600 19.682992 -6.981157 -11.655105
-0.581900 19.041329 -8.013815 -11.839618
-0.415700 19.610019 -6.300344 -10.504461
0.271900 20.164275 -5.456590 -10.410575
-0.001400 18.757106 -6.699049 -9.375967
0.087600 19.022998 -7.716587 -9.088300
-0.015200 19.055215 -5.772045 -8.181758
0.029500 20.052386 -6.005281 -7.808554
0.029500 19.088790 -4.746525 -8.544008
-0.001100 18.082684 -5.817000 -7.011481
-0.190600 17.551790 -7.039855 -6.552125
0.169900 17.830262 -7.971095 -7.026433
-0.234100 16.629531 -7.052395 -5.489154
0.165600 16.198951 -7.979309 -5.146537
0.322600 16.252420 -5.849453 -4.862176
-0.557900 15.365736 -5.883121 -3.836040
0.399200 15.264787 -5.012024 -3.414843
-0.234100 16.808746 -4.626911 -5.292277
0.165600 16.535315 -3.706734 -4.797338
-0.190600 17.714787 -4.614419 -6.371474
0.169900 18.139881 -3.677042 -6.703863
0.597300 17.264884 -6.724844 -9.761920
-0.567900 16.585084 -7.724310 -9.520520
-0.415700 16.762433 -5.689045 -10.445139
0.271900 17.362787 -4.888558 -10.619018
-0.023700 15.406564 -5.706093 -11.018244
0.088000 14.691411 -5.932969 -10.227095
0.034200 15.063299 -4.333045 -11.614865
0.024100 15.838075 -4.035802 -12.321680
0.024100 14.119270 -4.412308 -12.155588
0.001800 14.911033 -3.239120 -10.558184
0.044000 14.156501 -3.548811 -9.834197
0.044000 15.859693 -3.111445 -10.036399
-0.273700 14.415269 -1.645575 -11.266225
-0.053600 14.430873 -0.649590 -9.757963
0.068400 14.156409 0.376654 -10.000806
0.068400 13.717853 -1.057414 -9.040732
0.068400 15.431033 -0.663936 -9.325806
0.597300 15.242844 -6.782559 -12.105202
-0.567900 14.174070 -7.383311 -12.228371
-0.415700 16.292148 -7.036562 -12.889726
0.271900 17.131630 -6.484755 -12.748948
0.014300 16.266739 -7.933960 -14.037960
0.104800 15.373271 -7.706032 -14.613987
-0.204100 17.466271 -7.631071 -14.944963
0.079700 17.577978 -6.557344 -15.059527
0.079700 18.377244 -8.039343 -14.510320
0.713000 17.282020 -8.169296 -16.343844
-0.593100 16.778483 -7.485316 -17.223682
-0.919100 17.662943 -9.397297 -16.580147
0.419600 17.751264 -9.713105 -17.542257
0.419600 18.036104 -9.989617 -15.841249
0.597300 16.171539 -9.408104 -13.622243
-0.567900 15.385201 -10.127468 -14.244391
-0.415700 16.867313 -9.831083 -12.546638
0.271900 17.542460 -9.184689 -12.163947
-0.058100 16.684067 -11.141937 -12.058208
0.136000 17.010501 -11.758339 -12.895820
-0.007400 17.554849 -11.555672 -10.825659
0.036700 17.263123 -10.941530 -9.973710
0.036700 17.346603 -12.585824 -10.536651
0.186800 19.071848 -11.655720 -11.106035
-0.543200 19.764058 -12.354481 -12.105994
0.163500 21.005255 -12.212666 -11.920466
0.143500 21.679749 -12.759887 -12.562353
-0.279500 21.249851 -11.426847 -10.884602
0.333900 22.123303 -11.425534 -10.377473
-0.220700 20.049762 -10.995909 -10.390970
0.186200 19.906600 -10.300267 -9.577338
0.597300 15.283013 -11.451090 -11.581560
-0.567900 14.711749 -12.493729 -11.818001
-0.415700 14.637565 -10.463351 -10.943495
0.271900 15.142645 -9.599701 -10.790923
-0.051800 13.277188 -10.580146 -10.398028
0.092200 13.216036 -11.502823 -9.822393
-0.110200 13.012066 -9.391166 -9.456133
0.045700 13.197399 -8.468165 -10.006150
0.045700 11.959117 -9.398594 -9.171429
0.353100 13.862118 -9.386453 -8.169536
-0.036100 14.915610 -9.516593 -8.411442
-0.412100 13.680833 -8.044726 -7.462987
0.100000 12.623767 -7.852622 -7.297122
0.100000 14.202228 -8.054375 -6.507568
0.100000 14.110530 -7.253416 -8.077658
-0.412100 13.440444 -10.486706 -7.193159
0.100000 13.587722 -11.467395 -7.642733
0.100000 14.056103 -10.433930 -6.294871
0.100000 12.394630 -10.362595 -6.916580
0.597300 12.184647 -10.681082 -11.479964
-0.567900 11.176107 -11.361530 -11.267859
-0.415700 12.360975 -10.048935 -12.646994
0.271900 13.187376 -9.474880 -12.768638
-0.059700 11.416541 -10.207570 -13.770734
0.086900 10.421372 -10.325505 -13.341460
0.130300 11.323242 -8.958515 -14.671081
0.018700 10.607131 -9.184454 -15.463023
-0.320400 10.765430 -7.765035 -13.872913
0.088200 11.470785 -7.467836 -13.095453
0.088200 10.587236 -6.918397 -14.533418
0.088200 9.818767 -8.042012 -13.409250
-0.043000 12.670094 -8.624322 -15.330556
0.023600 13.337701 -8.220898 -14.576096
0.023600 13.107453 -9.536563 -15.729183
-0.066000 12.558692 -7.627048 -16.484472
0.018600 12.198162 -6.663849 -16.126728
0.018600 13.541537 -7.489127 -16.935874
0.018600 11.873670 -8.014864 -17.238241
0.597300 11.645969 -11.495601 -14.579691
-0.567900 10.689228 -11.959664 -15.193968
-0.516300 12.829629 -12.115210 -14.501260
0.293600 13.555434 -11.630022 -13.993418
0.038100 13.012236 -13.535324 -14.897301
0.088000 12.730506 -13.681239 -15.940098
-0.030300 14.514011 -13.671381 -15.004071
-0.012200 14.907065 -12.784496 -15.501113
-0.012200 14.873573 -13.813036 -13.984884
0.799400 14.831911 -14.957691 -15.761724
-0.801400 14.498310 -14.979489 -16.961581
-0.801400 15.576202 -15.766290 -15.210494
0.536600 12.301849 -14.538573 -13.917454
-0.581900 11.626613 -15.510402 -14.320072
-0.415700 12.406884 -14.201974 -12.598246
0.271900 13.032316 -13.437024 -12.388991
-0.059700 11.677791 -14.961520 -11.583459
0.086900 11.900111 -16.019698 -11.721107
0.130300 12.171913 -14.639191 -10.211596
0.018700 12.033439 -13.561010 -10.131200
-0.320400 11.243561 -15.185679 -9.128826
0.088200 10.330967 -14.596312 -9.039855
0.088200 11.029018 -16.252613 -9.189864
0.088200 11.766933 -15.085891 -8.177923
-0.043000 13.664743 -15.071006 -10.042825
0.023600 13.680737 -16.148393 -9.878258
0.023600 14.054558 -14.828480 -11.031422
-0.066000 14.518346 -14.379818 -8.946967
0.018600 14.622640 -13.332247 -9.229499
0.018600 14.043150 -14.438896 -7.967780
0.018600 15.490610 -14.869077 -8.888395
0.597300 10.123076 -14.864697 -11.731599
-0.567900 9.469910 -15.870021 -11.506764
-0.415700 9.656562 -13.739695 -12.236618
0.271900 10.333357 -13.005386 -12.387729
-0.025200 8.265353 -13.554018 -12.672468
0.069800 8.386739 -13.324543 -13.731097
0.069800 7.691091 -14.476372 -12.585354
0.597300 7.378478 -12.511042 -11.977999
-0.567900 6.165576 -12.689349 -11.961342
-0.415700 7.978219 -11.465436 -11.400384
0.271900 8.992088 -11.427376 -11.408043
-0.087500 7.241192 -10.290042 -10.901019
0.096900 6.341439 -10.652580 -10.403684
0.298500 8.034182 -9.494841 -9.837525
-0.029700 7.335988 -8.832587 -9.327908
-0.319200 8.629477 -10.431158 -8.775502
0.079100 9.409845 -11.058446 -9.207032
0.079100 9.070549 -9.846345 -7.972834
0.079100 7.847880 -11.067171 -8.360477
-0.319200 9.146566 -8.609417 -10.412094
0.079100 9.706544 -8.142013 -9.601504
0.079100 9.823811 -9.200779 -11.022296
0.079100 8.719782 -7.815874 -11.024495
0.597300 6.781431 -9.409548 -12.071555
-0.567900 7.424672 -9.383224 -13.121370
-0.415700 5.675124 -8.684268 -11.898546
0.271900 5.217544 -8.736752 -10.993602
0.033700 5.041176 -7.842204 -12.920046
0.082300 5.293525 -8.231476 -13.908272
-0.182500 3.524395 -7.953804 -12.729902
0.060300 3.216615 -8.994931 -12.770731
0.060300 3.249923 -7.546268 -11.756923
0.060300 3.006097 -7.401072 -13.513982
0.597300 5.471509 -6.360687 -12.879788
-0.567900 5.092624 -5.584917 -13.767567
-0.415700 6.201180 -5.941296 -11.840234
0.271900 6.461694 -6.609183 -11.126605
-0.025200 6.557576 -4.541488 -11.617268
0.069800 7.311348 -4.236212 -12.342408
0.069800 5.661611 -3.946472 -11.778354
0.597300 7.083308 -4.224445 -10.213927
-0.567900 7.369459 -5.133171 -9.434230
-0.415700 7.184679 -2.930205 -9.888064
0.271900 6.914715 -2.242198 -10.582094
-0.002400 7.814547 -2.448122 -8.647547
0.097800 7.819904 -3.263292 -7.925933
-0.034300 9.282666 -2.066138 -8.922982
0.029500 9.311979 -1.217029 -9.604710
0.029500 9.732382 -1.733356 -7.986183
0.011800 10.145258 -3.183227 -9.485189
-0.125600 10.263385 -3.372565 -10.877124
0.133000 9.761442 -2.703634 -11.559506
-0.170400 11.026069 -4.441118 -11.383386
0.143000 11.111579 -4.591554 -12.449686
-0.107200 11.683906 -5.315439 -10.501200
0.129700 12.265693 -6.139774 -10.890055
-0.170400 11.592866 -5.110405 -9.113798
0.143000 12.110629 -5.771190 -8.434590
-0.125600 10.823399 -4.047705 -8.607544
0.133000 10.746105 -3.897472 -7.539986
0.597300 7.093728 -1.258131 -7.983035
-0.567900 6.547505 -0.383650 -8.665146
-0.347900 7.187733 -1.186521 -6.647475
0.274700 7.665001 -1.969006 -6.201928
-0.263700 7.243971 0.075037 -5.890008
0.156000 6.645328 0.843398 -6.382829
-0.000700 6.729449 -0.126600 -4.445905
0.032700 5.672398 -0.379029 -4.485352
0.032700 7.248403 -0.972250 -3.998085
0.039000 6.918926 1.102208 -3.526876
0.028500 7.974640 1.370102 -3.472779
0.028500 6.361298 1.945378 -3.936813
0.048600 6.429088 0.813822 -2.098989
0.068700 5.392528 0.480197 -2.150054
0.068700 7.008565 0.000018 -1.666876
-0.529500 6.490111 1.997474 -1.216970
0.345600 5.617888 2.482522 -1.046703
0.807600 7.495649 2.436636 -0.475946
-0.862700 8.686774 1.921167 -0.476740
0.447800 8.882539 1.041629 -0.961046
0.447800 9.444273 2.389224 0.017954
-0.862700 7.281488 3.444540 0.316402
0.447800 6.333525 3.787543 0.421283
0.447800 7.979877 3.716528 1.002363
0.734100 8.702956 0.518743 -5.878791
-0.589400 9.573232 -0.258669 -5.495534
-0.415700 8.969305 1.757329 -6.272659
0.271900 8.207701 2.334590 -6.608799
-0.051800 10.267752 2.387091 -6.054717
0.092200 11.028339 1.619599 -5.899696
-0.110200 10.690541 3.199158 -7.292583
0.045700 10.015090 4.045310 -7.408461
0.045700 11.690713 3.595163 -7.109080
0.353100 10.700863 2.398303 -8.611933
-0.036100 9.679492 2.123400 -8.877020
-0.412100 11.262865 3.263261 -9.737501
0.100000 12.293942 3.537712 -9.512063
0.100000 11.230731 2.714841 -10.678875
0.100000 10.666679 4.166351 -9.836302
-0.412100 11.545554 1.124518 -8.546294
0.100000 12.552585 1.362640 -8.204678
0.100000 11.090409 0.415098 -7.857253
0.100000 11.592484 0.655725 -9.528998
0.597300 10.190971 3.202555 -4.760772
-0.567900 9.407334 4.153104 -4.659520
-0.516300 10.974495 2.793269 -3.764887
0.293600 11.588625 2.000573 -3.918840
0.000000 11.090733 3.470476 -2.472410
0.088000 10.095092 3.602947 -2.049325
0.536600 11.740588 4.856570 -2.613860
0.000000 12.313386 5.165081 -3.660390
-0.415700 11.636973 5.695748 -1.575903
0.271900 11.110849 5.366726 -0.773608
0.033700 12.404717 6.934344 -1.374156
0.082300 11.861781 7.516248 -0.632028
-0.182500 13.754979 6.568400 -0.738815
0.060300 13.590039 5.999454 0.177530
0.060300 14.337573 5.965348 -1.434693
0.060300 14.309825 7.474130 -0.491843
0.597300 12.524178 7.857795 -2.610268
-0.567900 13.509072 8.576531 -2.783716
-0.415700 11.548105 7.837852 -3.522895
0.271900 10.739495 7.262530 -3.331401
-0.024900 11.760439 8.347070 -4.884850
0.084300 12.759463 8.049836 -5.197821
0.211700 10.783219 7.713613 -5.870295
0.035200 9.761243 7.848530 -5.522557
0.035200 10.888976 8.199781 -6.841355
-0.654600 11.059018 6.335348 -6.026563
0.427500 11.369367 5.960546 -5.179868
0.597300 11.742961 9.871084 -4.968634
-0.567900 12.418620 10.427374 -5.829654
-0.347900 11.091726 10.559246 -4.020666
0.274700 10.538137 10.015093 -3.366688
-0.240000 11.247340 12.012690 -3.794057
0.142600 10.908484 12.547638 -4.681733
-0.009400 10.377799 12.401435 -2.592229
0.036200 9.364443 12.063758 -2.778794
0.036200 10.740924 11.894182 -1.695983
0.018700 10.351400 13.914574 -2.340659
0.010300 11.311397 14.236894 -1.934008
0.010300 10.158239 14.442085 -3.276052
-0.047900 9.243704 14.244065 -1.342442
0.062100 8.279508 13.992613 -1.782383
0.062100 9.394860 13.651524 -0.442240
-0.014300 9.271234 15.729917 -0.993522
0.113500 10.204117 15.962499 -0.473496
0.113500 9.248290 16.320843 -1.913589
-0.385400 8.116662 16.105791 -0.153852
0.340000 7.240158 15.903759 -0.620216
0.340000 8.132848 15.652260 0.760514
0.340000 8.138221 17.112521 0.025732
0.734100 12.705377 12.434775 -3.548828
-0.589400 13.085994 13.560790 -3.874272
-0.415700 13.509062 11.513534 -3.022212
0.271900 13.097746 10.623493 -2.772399
-0.058100 14.923104 11.670133 -2.687235
0.136000 15.142128 12.735915 -2.642146
-0.007400 15.141271 11.097068 -1.272195
0.036700 14.802503 10.063824 -1.231755
0.036700 16.200107 11.084791 -1.043501
0.186800 14.429897 11.877349 -0.185062
-0.543200 13.045925 12.054688 -0.082530
0.163500 12.851226 12.795909 1.018294
0.143500 11.885158 13.092395 1.402660
-0.279500 14.020762 13.099175 1.598517
0.333900 14.112132 13.618924 2.462799
-0.220700 15.030360 12.524492 0.857832
0.186200 16.093275 12.572354 1.051029
0.597300 15.846998 11.094464 -3.783695
-0.567900 17.060588 10.961241 -3.594008
-0.415700 15.284192 10.810598 -4.964762
0.271900 14.281906 10.933327 -5.042399
-0.023700 15.972193 10.402415 -6.192973
0.088000 17.047432 10.508341 -6.058850
0.034200 15.667142 8.929740 -6.507417
0.024100 14.590990 8.762409 -6.473117
0.024100 16.009585 8.698795 -7.516489
0.001800 16.373493 7.971206 -5.548842
0.044000 17.434179 8.224419 -5.523488
0.044000 15.968760 8.099097 -4.543972
-0.273700 16.229528 6.231318 -6.037485
-0.053600 14.501519 5.920087 -5.612893
0.068400 14.286418 4.854017 -5.678476
0.068400 14.319204 6.258471 -4.593116
0.068400 13.847944 6.455343 -6.298564
0.597300 15.580627 11.278257 -7.392347
-0.567900 14.538781 11.936747 -7.407611
-0.415700 16.417585 11.255655 -8.427330
0.271900 17.256353 10.691797 -8.341857
-0.027500 16.196288 11.918451 -9.709937
0.112300 15.671175 12.852764 -9.523317
-0.005000 17.552094 12.268576 -10.327887
0.033900 18.123335 11.355101 -10.477067
0.033900 17.383082 12.708631 -11.308742
-0.141500 18.366487 13.233167 -9.529106
-0.163800 19.289891 12.917282 -8.593704
0.206200 19.579245 11.907823 -8.323365
-0.341800 19.811387 14.071768 -8.043193
0.341200 20.542782 14.069040 -7.334630
0.138000 19.209970 15.194496 -8.576199
-0.260100 19.334432 16.566272 -8.324757
0.157200 20.016798 16.918349 -7.565754
-0.113400 18.567213 17.471921 -9.077488
0.141700 18.658474 18.534916 -8.905520
-0.197200 17.682204 17.001016 -10.063978
0.144700 17.104282 17.713232 -10.642210
-0.238700 17.549324 15.620341 -10.299681
0.170000 16.868664 15.264869 -11.061178
0.124300 18.306134 14.687093 -9.557695
0.597300 15.385048 11.034241 -10.675682
-0.567900 15.746702 9.867858 -10.876064
-0.254800 14.352745 11.569911 -11.361666
0.019200 13.794210 12.905339 -11.188196
0.039100 14.444891 13.639796 -11.665745
0.039100 13.656731 13.148991 -10.133747
0.018900 12.435228 12.891638 -11.880179
0.021300 12.212201 13.857875 -12.329441
0.021300 11.659587 12.614842 -11.168723
-0.007000 12.577267 11.808027 -12.944798
0.025300 12.986752 12.259212 -13.850526
0.025300 11.620957 11.332541 -13.163756
-0.026600 13.577317 10.810712 -12.346474
0.064100 13.032984 10.021090 -11.826843
0.589600 14.434637 10.185726 -13.457380
-0.574800 14.147203 9.080404 -13.909366
-0.415700 15.495467 10.870405 -13.891572
0.271900 15.679860 11.772803 -13.464304
-0.025200 16.361645 10.461514 -15.000880
0.069800 15.740520 10.155092 -15.840746
0.069800 16.952911 11.317722 -15.318028
0.597300 17.344339 9.333055 -14.683422
-0.567900 17.776473 8.655341 -15.616246
-0.516300 17.660159 9.096287 -13.406455
0.293600 17.266476 9.686585 -12.685946
0.038100 18.451786 7.931400 -12.983888
0.088000 19.293556 7.790127 -13.663953
-0.030300 18.998883 8.129800 -11.559514
-0.012200 18.165905 8.313486 -10.878400
-0.012200 19.482313 7.201750 -11.252825
0.799400 20.017553 9.266163 -11.428183
-0.801400 20.701341 9.581538 -12.425499
-0.801400 20.119329 9.838988 -10.322048
0.536600 17.581160 6.671823 -13.046186
-0.581900 17.947728 5.679150 -13.674815
-0.415700 16.366550 6.766285 -12.489119
0.271900 16.148965 7.621091 -11.992061
-0.059700 15.312910 5.747146 -12.598410
0.086900 15.669231 4.820863 -12.147066
0.130300 14.056403 6.220762 -11.821861
0.018700 13.775849 7.204276 -12.195183
-0.320400 12.865732 5.274450 -12.059001
0.088200 11.994725 5.602823 -11.494660
0.088200 12.583278 5.276510 -13.110287
0.088200 13.132248 4.258899 -11.764373
-0.043000 14.356018 6.358318 -10.307789
0.023600 14.535210 5.370863 -9.879531
0.023600 15.260772 6.949809 -10.167218
-0.066000 13.245301 7.057154 -9.509508
0.018600 12.359487 6.426340 -9.447034
0.018600 13.599480 7.251681 -8.497528
0.018600 12.988356 8.007257 -9.979363
0.597300 15.008579 5.448938 -14.078297
-0.567900 14.816621 4.295528 -14.450852
-0.347900 15.024342 6.466606 -14.946694
0.274700 15.123041 7.396780 -14.556739
-0.240000 14.757139 6.339274 -16.386154
0.142600 13.784106 5.858064 -16.505912
-0.009400 14.683102 7.741502 -16.978142
0.036200 14.074781 8.375917 -16.335256
0.036200 15.685557 8.163113 -17.032056
0.018700 14.053713 7.741104 -18.366241
0.010300 14.546662 7.020042 -19.019618
0.010300 12.992835 7.498310 -18.284659
-0.047900 14.239827 9.142921 -18.931456
0.062100 13.946202 9.886214 -18.188967
0.062100 15.290662 9.289276 -19.186501
-0.014300 13.379885 9.308604 -20.169650
0.113500 13.611915 8.507452 -20.878904
0.113500 12.324899 9.228056 -19.886334
-0.385400 13.660820 10.621211 -20.769336
0.340000 13.490543 11.364951 -20.105269
0.340000 14.628713 10.652880 -21.075116
0.340000 13.057032 10.766841 -21.572731
0.734100 15.783341 5.475695 -17.129529
-0.589400 15.381410 4.514143 -17.773310
-0.415700 17.074457 5.809035 -17.034911
0.271900 17.288147 6.715858 -16.644895
0.033700 18.216780 5.014354 -17.393805
0.082300 18.198586 4.838224 -18.469329
-0.182500 19.487273 5.807815 -17.086847
0.060300 19.544428 6.027395 -16.020724
0.060300 20.334887 5.209241 -17.420535
0.060300 19.481783 6.744289 -17.644606
0.597300 18.102953 3.569022 -16.819815
-0.567900 18.294969 2.646670 -17.560872
-0.415700 17.777891 3.374610 -15.532986
0.271900 17.678756 4.186240 -14.928747
-0.059700 17.617098 2.028002 -14.933823
0.086900 18.534575 1.462148 -15.099809
0.130300 17.397483 2.138336 -13.402659
0.018700 16.630139 2.888706 -13.216618
-0.320400 16.924364 0.811892 -12.775545
0.088200 16.780846 0.927806 -11.702970
0.088200 15.964319 0.506170 -13.191927
0.088200 17.657327 0.024688 -12.955613
-0.043000 18.709187 2.587851 -12.721261
0.023600 19.406777 1.750407 -12.704269
0.023600 19.163693 3.383408 -13.307333
-0.066000 18.532242 3.121339 -11.292970
0.018600 17.838323 3.961991 -11.293368
0.018600 18.155114 2.342347 -10.634248
0.018600 19.495963 3.460727 -10.912171
0.597300 16.494787 1.240930 -15.632009
-0.567900 16.686639 0.083564 -16.002513
-0.415700 15.349791 1.878993 -15.884084
0.271900 15.239770 2.819656 -15.520320
-0.051800 14.241358 1.292160 -16.640507
0.092200 14.022314 0.309353 -16.222936
-0.110200 13.000101 2.190191 -16.491462
0.045700 13.285599 3.210587 -16.743051
0.045700 12.240751 1.872091 -17.206253
0.353100 12.380073 2.186443 -15.082680
-0.036100 13.153093 2.351397 -14.334922
-0.412100 11.356862 3.317954 -14.971674
0.100000 11.828394 4.263245 -15.239133
0.100000 10.512632 3.134808 -15.637514
0.100000 11.006274 3.386260 -13.943567
-0.412100 11.680844 0.864850 -14.762531
0.100000 11.254157 0.921837 -13.764777
0.100000 10.888331 0.666977 -15.484049
0.100000 12.397784 0.045306 -14.775057
0.597300 14.595170 1.056928 -18.119104
-0.567900 14.085967 0.093519 -18.685455
-0.516300 15.466785 1.888349 -18.709543
0.293600 15.616036 2.777168 -18.253665
0.038100 16.017882 1.819936 -20.070715
0.088000 15.113104 1.707806 -20.668124
-0.030300 16.594961 3.105281 -20.523533
-0.012200 15.729612 3.750570 -20.674744
-0.012200 17.289462 3.615848 -19.856381
0.799400 17.143837 3.112703 -21.857009
-0.801400 18.430454 3.309799 -22.000327
-0.801400 16.380956 2.974692 -22.820967
0.536600 16.963624 0.657725 -20.249095
-0.581900 17.108520 0.185014 -21.372625
-0.347900 17.595150 0.217575 -19.146074
0.274700 17.565917 0.886926 -18.390289
-0.240000 18.491056 -0.956432 -19.152454
0.142600 19.087961 -1.061482 -20.058417
-0.009400 19.475401 -0.812590 -17.964280
0.036200 18.923452 -0.615855 -17.045178
0.036200 19.884160 -1.817410 -17.857705
0.018700 20.613419 0.200952 -18.186874
0.010300 21.083677 -0.123474 -19.115162
0.010300 20.120568 1.169122 -18.275437
-0.047900 21.513297 0.107912 -17.007391
0.062100 20.909331 0.512544 -16.195237
0.062100 21.773881 -0.936561 -16.836280
-0.014300 22.763921 0.954277 -17.147617
0.113500 22.596865 2.012252 -17.349819
0.113500 23.228541 0.732788 -16.186799
-0.385400 23.761106 0.390191 -18.113344
0.340000 24.619852 0.920034 -18.069531
0.340000 23.965972 -0.597860 -18.069829
0.340000 23.442488 0.626116 -19.042280
0.734100 17.662284 -2.266861 -18.920455
-0.589400 18.087573 -3.366214 -19.334597
-0.415700 16.502937 -2.196291 -18.259079
0.271900 16.215826 -1.282877 -17.938087
-0.051800 15.695469 -3.360678 -17.845671
0.092200 16.372364 -4.070155 -17.367725
-0.110200 14.687218 -2.861505 -16.790384
0.045700 15.235477 -2.293411 -16.036548
0.045700 13.991983 -2.178793 -17.279531
0.353100 13.864985 -3.940354 -16.064255
-0.036100 13.242653 -4.471556 -16.782849
-0.412100 14.746071 -4.945586 -15.322608
0.100000 15.452236 -4.423257 -14.677085
0.100000 14.125305 -5.605855 -14.717709
0.100000 15.298866 -5.556153 -16.032928
-0.412100 12.951467 -3.269339 -15.036967
0.100000 13.548517 -2.731078 -14.299184
0.100000 12.286015 -2.568942 -15.541528
0.100000 12.354933 -4.024667 -14.528185
0.597300 15.013613 -4.093872 -19.028364
-0.567900 14.626543 -3.452872 -20.009186
-0.415700 14.853815 -5.426095 -18.939956
0.271900 15.323430 -5.864780 -18.160782
-0.058100 14.291930 -6.241780 -20.080027
0.136000 14.550002 -5.664018 -20.967550
-0.007400 15.059970 -7.552002 -20.091852
0.036700 16.122109 -7.315177 -20.154112
0.036700 15.113309 -8.053864 -19.125727
0.186800 14.769599 -8.596902 -21.165524
-0.543200 14.822797 -8.297597 -22.508914
0.163500 14.351118 -9.326471 -23.212237
0.143500 14.352452 -9.392750 -24.290202
-0.279500 13.859818 -10.242062 -22.372075
0.333900 13.504906 -11.147631 -22.644247
-0.220700 14.139821 -9.829826 -21.075127
0.186200 13.789187 -10.327560 -20.183096
0.597300 12.746675 -6.485726 -19.949295
-0.567900 12.114114 -5.953266 -19.032934
-0.415700 12.160705 -7.283341 -20.874552
0.271900 12.729711 -7.660041 -21.619147
0.014300 10.732142 -7.561421 -20.950135
0.104800 10.133071 -6.701772 -20.649774
-0.204100 10.385486 -8.104557 -22.336498
0.079700 10.870204 -9.074874 -22.444356
0.079700 9.309279 -8.263823 -22.403655
0.713000 10.909285 -7.402688 -23.539799
-0.593100 11.722795 -7.786463 -24.317020
-0.919100 10.275890 -6.284826 -23.808784
0.419600 10.638284 -5.718170 -24.562228
0.419600 9.697699 -5.880490 -23.086072
0.597300 10.384621 -8.568137 -19.933704
-0.567900 11.204338 -9.416560 -19.610747
-0.415700 9.147778 -8.579639 -19.440890
0.271900 8.445776 -8.136743 -20.016331
-0.051800 8.691709 -9.590790 -18.466589
0.092200 9.272006 -9.556080 -17.544555
-0.110200 7.163648 -9.295543 -18.065731
0.045700 6.587689 -9.406655 -18.984439
0.045700 6.700612 -10.010547 -17.385681
0.353100 6.827338 -7.924200 -17.457579
-0.036100 7.253343 -7.167873 -18.116812
-0.412100 5.306997 -7.732472 -17.341317
0.100000 4.927333 -7.922301 -18.345268
0.100000 4.975905 -8.458652 -16.598929
0.100000 4.997938 -6.758659 -16.961479
-0.412100 7.443730 -7.849914 -16.100667
0.100000 7.201838 -8.743043 -15.524551
0.100000 8.516432 -7.656511 -16.098069
0.100000 7.129651 -6.947782 -15.575687
0.597300 8.821636 -10.999284 -19.112287
-0.567900 8.884207 -11.167577 -20.338887
-0.415700 8.780027 -12.030413 -18.268860
0.271900 8.314629 -11.805674 -17.401107
0.014300 8.906830 -13.429804 -18.626679
0.104800 9.909123 -13.512940 -19.046908
-0.204100 9.046761 -14.369179 -17.349230
0.079700 9.643758 -13.900596 -16.566847
0.079700 8.049809 -14.531469 -16.939533
0.713000 9.601567 -15.707567 -17.622730
-0.593100 9.259575 -16.358932 -18.586927
-0.919100 10.504644 -16.233947 -16.785891
0.419600 10.702068 -17.200962 -17.000407
0.419600 10.679852 -15.705137 -15.943422
0.597300 7.841502 -13.957471 -19.607314
-0.567900 6.694832 -13.988513 -19.157136
-0.415700 8.260071 -14.367923 -20.800736
0.271900 9.166263 -14.101932 -21.158728
-0.024900 7.316137 -14.735305 -21.873887
0.084300 6.473851 -14.046248 -21.936038
0.211700 7.984613 -14.812299 -23.240848
0.035200 8.880338 -15.422722 -23.126105
0.035200 7.357171 -15.202846 -24.042027
-0.654600 8.488516 -13.513038 -23.597754
0.427500 9.163337 -13.715415 -24.249870
0.597300 6.635865 -16.112750 -21.568553
-0.567900 5.987750 -16.666790 -22.467037
-0.415700 6.677580 -16.710466 -20.350653
0.271900 7.464234 -16.423073 -19.786133
0.014300 5.976515 -17.935656 -19.853527
0.104800 5.613071 -18.528558 -20.692857
-0.204100 6.959714 -18.823594 -18.995406
0.079700 7.792337 -19.019201 -19.671107
0.079700 7.301720 -18.155717 -18.204790
0.713000 6.414114 -20.123160 -18.534248
-0.593100 6.230923 -21.048562 -19.327991
-0.919100 6.197191 -20.289171 -17.234013
0.419600 5.859584 -21.208053 -16.985452
0.419600 6.347698 -19.520109 -16.596837
0.597300 4.730346 -17.643056 -19.084287
-0.567900 3.833182 -18.463171 -19.073710
-0.415700 4.627920 -16.424033 -18.492996
0.271900 5.445460 -15.851860 -18.649043
-0.027500 3.594924 -15.971899 -17.573839
0.112300 2.791732 -16.666118 -17.326780
-0.005000 4.245439 -15.783711 -16.200677
0.033900 5.145461 -15.168853 -16.203833
0.033900 3.505227 -15.356344 -15.524256
-0.141500 4.482242 -17.101734 -15.542903
-0.163800 3.507176 -17.953076 -15.135406
0.206200 2.443421 -17.792414 -15.230293
-0.341800 4.030222 -19.185908 -14.739804
0.341200 3.544281 -20.060586 -14.602335
0.138000 5.432359 -19.134666 -14.648599
-0.260100 6.450883 -20.037989 -14.186400
0.157200 6.232040 -21.059539 -13.912629
-0.113400 7.759900 -19.545663 -14.250281
0.141700 8.560352 -20.069053 -13.748543
-0.197200 8.084137 -18.352373 -14.982532
0.144700 9.144164 -18.161313 -15.061534
-0.238700 7.085586 -17.515679 -15.518610
0.170000 7.297324 -16.567982 -15.991298
0.124300 5.737955 -17.791164 -15.260051
0.597300 2.898097 -14.713785 -18.114987
-0.567900 1.694509 -14.457681 -17.837833
-0.415700 3.561098 -13.979070 -18.975983
0.271900 4.445234 -14.243471 -19.386461
-0.002400 3.120097 -12.674127 -19.455544
0.097800 2.116303 -12.491063 -19.072149
-0.034300 3.979623 -11.571481 -18.801411
0.029500 4.975031 -11.729446 -19.216506
0.029500 3.647611 -10.627913 -19.234481
0.011800 3.929473 -11.452859 -17.302136
-0.125600 4.999047 -12.005173 -16.537333
0.133000 5.759600 -12.560623 -17.065951
-0.170400 4.865281 -11.878950 -15.151799
0.143000 5.688053 -12.249274 -14.558248
-0.107200 3.823855 -11.123450 -14.525796
0.129700 3.864395 -10.978049 -13.456395
-0.170400 2.849905 -10.555757 -15.367024
0.143000 2.180971 -9.797394 -14.987798
-0.125600 2.862747 -10.705629 -16.745974
0.133000 2.100054 -10.221386 -17.337755
0.597300 3.283508 -12.744986 -21.040584
-0.567900 4.111966 -13.531977 -21.560326
-0.254800 2.430758 -12.094836 -21.782803
0.019200 1.494614 -11.088190 -21.320782
0.039100 1.978420 -10.141512 -21.080292
0.039100 0.959284 -11.324110 -20.401074
0.018900 0.412834 -11.085374 -22.411242
0.021300 -0.098523 -10.124212 -22.358395
0.021300 -0.294870 -11.913804 -22.380371
-0.007000 1.247553 -11.376627 -23.707534
0.025300 1.678757 -10.467604 -24.126868
0.025300 0.713830 -12.027317 -24.400247
-0.026600 2.427187 -12.194790 -23.208231
0.064100 2.272048 -13.223398 -23.533841
0.589600 3.819574 -11.653359 -23.757373
-0.574800 4.318497 -10.666526 -23.284473
-0.415700 4.318357 -12.211152 -24.865553
0.271900 3.711823 -12.817178 -25.399370
0.033700 5.590290 -11.772655 -25.458159
0.082300 6.402053 -12.041741 -24.782334
-0.182500 5.805327 -12.581702 -26.755281
0.060300 4.914441 -12.502469 -27.378300
0.060300 6.623885 -12.289727 -27.413170
0.060300 5.926876 -13.629625 -26.481102
0.597300 5.565674 -10.270551 -25.844518
-0.567900 4.641104 -9.788203 -26.524765
-0.415700 6.537676 -9.542462 -25.454156
0.271900 7.171906 -10.011468 -24.823383
-0.025200 6.888064 -8.145852 -25.695214
0.069800 7.924581 -8.055261 -26.020050
0.069800 6.332711 -7.787638 -26.562026
0.597300 6.586526 -7.183390 -24.531975
-0.567900 6.864737 -6.008817 -24.601391
-0.415700 5.936680 -7.729681 -23.511316
0.271900 5.928703 -8.739445 -23.490924
-0.024900 5.453618 -6.967520 -22.352106
0.084300 4.772728 -6.211641 -22.743438
0.211700 4.679610 -7.871328 -21.379275
0.035200 5.369581 -8.674366 -21.120104
0.035200 4.332358 -7.284384 -20.528963
-0.654600 3.519872 -8.370164 -22.013513
0.427500 3.753917 -9.166114 -22.496504
0.597300 6.587590 -6.347554 -21.583695
-0.567900 7.492601 -7.064911 -21.164784
-0.347900 6.644452 -5.103466 -21.249423
0.274700 5.791412 -4.575589 -21.366854
-0.240000 7.532441 -4.466377 -20.180709
0.142600 8.318628 -5.175371 -19.921220
-0.009400 8.319957 -3.284109 -20.784512
0.036200 9.132287 -2.923692 -20.153389
0.036200 8.703900 -3.620489 -21.747597
0.018700 7.379299 -2.113078 -21.156345
0.010300 6.496838 -2.545108 -21.628273
0.010300 6.897610 -1.677157 -20.281098
-0.047900 7.974085 -1.011180 -22.044909
0.062100 8.311955 -1.344465 -23.026169
0.062100 7.182840 -0.284716 -22.230084
-0.014300 9.027285 -0.199753 -21.275731
0.113500 8.479256 0.094526 -20.380652
0.113500 9.917386 -0.778945 -21.030070
-0.385400 9.389891 1.026264 -21.945225
0.340000 10.267456 0.936365 -22.437061
0.340000 8.749663 1.250371 -22.693544
0.340000 9.432181 1.780040 -21.274302
0.734100 6.859365 -4.301035 -18.789542
-0.589400 5.641228 -4.079661 -18.832083
-0.254800 7.580396 -4.294394 -17.648252
0.019200 9.012719 -4.538914 -17.543464
0.039100 9.567487 -4.061093 -18.344729
0.039100 9.203425 -5.613435 -17.549019
0.018900 9.440027 -3.946845 -16.207000
0.021300 9.622962 -2.876739 -16.320187
0.021300 10.319335 -4.452640 -15.808952
-0.007000 8.209976 -4.174105 -15.333201
0.025300 8.165751 -3.442026 -14.525179
0.025300 8.249267 -5.176755 -14.910823
-0.026600 7.025216 -4.049970 -16.309621
0.064100 6.302688 -4.833925 -16.082653
0.589600 6.320133 -2.694499 -16.110754
-0.574800 6.563594 -1.704077 -16.807212
-0.415700 5.479745 -2.649861 -15.075598
0.271900 5.340989 -3.512371 -14.561729
-0.002400 4.900181 -1.436573 -14.486017
0.097800 4.877134 -0.635626 -15.225766
-0.034300 3.456790 -1.758685 -14.060471
0.029500 2.838733 -1.830571 -14.956304
0.029500 3.445921 -2.742653 -13.587414
0.011800 2.818740 -0.780237 -13.085595
-0.125600 2.085969 0.324027 -13.556163
0.133000 1.985746 0.495679 -14.615577
-0.170400 1.479215 1.210669 -12.650410
0.143000 0.927036 2.057668 -13.026580
-0.107200 1.609361 1.003795 -11.265960
0.129700 1.154226 1.689509 -10.566127
-0.170400 2.335946 -0.100815 -10.789858
0.143000 2.436732 -0.266056 -9.725813
-0.125600 2.934673 -0.992854 -11.697096
0.133000 3.495276 -1.838717 -11.323052
0.597300 5.729972 -0.952984 -13.284850
-0.567900 6.201564 -1.771371 -12.497284
-0.415700 5.830277 0.361444 -13.073074
0.271900 5.480471 1.001352 -13.772520
-0.059700 6.354166 0.932631 -11.820056
0.086900 6.346570 0.149896 -11.063255
0.130300 7.823233 1.403983 -11.952923
0.018700 8.146392 1.755209 -10.970991
-0.320400 8.732093 0.214041 -12.295500
0.088200 9.771500 0.487313 -12.118595
0.088200 8.489602 -0.634682 -11.659769
0.088200 8.606879 -0.074783 -13.340015
-0.043000 8.034496 2.549216 -12.972896
0.023600 8.994845 2.414996 -13.467488
0.023600 7.268582 2.514156 -13.745915
-0.066000 8.038790 3.946035 -12.340019
0.018600 8.187353 4.693460 -13.118392
0.018600 7.096058 4.149548 -11.835970
0.018600 8.857429 4.018029 -11.624714
0.597300 5.464136 2.043418 -11.265315
-0.567900 4.788682 2.758201 -12.015755
-0.415700 5.528062 2.238112 -9.947905
0.271900 6.063917 1.579814 -9.387015
-0.001400 5.149261 3.497756 -9.311313
0.087600 5.106783 4.250430 -10.095265
-0.015200 3.748318 3.421833 -8.693125
0.029500 3.355105 4.437783 -8.638090
0.029500 3.091051 2.867237 -9.363157
-0.001100 3.664654 2.808057 -7.309295
-0.190600 3.751771 1.411262 -7.141445
0.169900 3.950534 0.773020 -7.991556
-0.234100 3.570423 0.841801 -5.865313
0.165600 3.620256 -0.229388 -5.733016
0.322600 3.316238 1.674632 -4.754373
-0.557900 3.094047 1.150117 -3.523896
0.399200 3.300408 0.190973 -3.497013
-0.234100 3.278002 3.071237 -4.917184
0.165600 3.118105 3.689125 -4.048958
-0.190600 3.453994 3.639901 -6.191150
0.169900 3.412127 4.714465 -6.305653
0.597300 6.217779 3.965809 -8.316805
-0.567900 6.958482 3.161590 -7.755061
-0.415700 6.312491 5.281253 -8.139866
0.271900 5.676690 5.871890 -8.659227
-0.003100 7.374296 5.956152 -7.388284
0.085000 8.152567 5.246125 -7.104616
-0.003600 7.995537 7.020944 -8.318866
0.017100 7.194697 7.663745 -8.686006
0.017100 8.684630 7.647509 -7.754309
-0.064500 8.755030 6.395176 -9.511903
0.035200 9.789853 6.232618 -9.211153
0.035200 8.327684 5.426631 -9.761868
0.695100 8.733193 7.240507 -10.787376
-0.608600 9.755146 7.670565 -11.306458
-0.940700 7.576428 7.487156 -11.370325
0.425100 7.587675 8.132987 -12.150416
0.425100 6.708574 7.159420 -10.962490
0.597300 6.801889 6.564673 -6.098723
-0.567900 5.796284 7.280048 -6.163120
-0.415700 7.428720 6.308869 -4.941985
0.271900 8.218380 5.665051 -4.935865
0.014500 7.053936 6.947657 -3.674524
0.077900 5.967355 6.934976 -3.594138
0.000000 7.614649 6.165653 -2.468230
0.025600 7.358804 5.109397 -2.566948
0.000000 8.701720 6.242162 -2.491047
0.597300 7.520067 8.413417 -3.674906
-0.567900 8.695082 8.719197 -3.465290
-0.415700 6.586019 9.335359 -3.895135
0.271900 5.636967 9.013585 -4.059817
-0.087500 6.821458 10.780878 -3.841617
0.096900 7.690834 10.929239 -3.209365
0.298500 7.189936 11.358758 -5.226131
-0.029700 8.148787 10.926246 -5.515012
-0.319200 6.187637 11.010141 -6.330723
0.079100 6.501403 11.465548 -7.270102
0.079100 6.156284 9.930554 -6.470879
0.079100 5.193614 11.362579 -6.061684
-0.319200 7.375265 12.881270 -5.184260
0.079100 7.750433 13.228806 -6.146166
0.079100 6.430898 13.381875 -4.971241
0.079100 8.102218 13.149676 -4.420842
0.597300 5.662297 11.498102 -3.149508
-0.567900 4.496788 11.388906 -3.538930
-0.415700 6.006785 12.223195 -2.084971
0.271900 6.975656 12.224507 -1.808175
-0.059700 5.065339 12.911577 -1.205969
0.086900 4.099090 12.409421 -1.261781
0.130300 5.534490 12.850464 0.268571
0.018700 6.513798 13.325140 0.346466
-0.320400 4.536223 13.645640 1.124250
0.088200 4.762149 13.514816 2.179380
0.088200 4.604391 14.710635 0.904411
0.088200 3.521615 13.287739 0.948909
-0.043000 5.625720 11.439014 0.903299
0.023600 5.926753 11.553453 1.944363
0.023600 4.638627 10.983519 0.910996
-0.066000 6.617040 10.446905 0.285456
0.018600 6.255218 10.087808 -0.675388
0.018600 7.596153 10.912848 0.172124
0.018600 6.704932 9.585377 0.946132
0.597300 4.886414 14.349420 -1.708907
-0.567900 5.851737 15.112160 -1.800057
-0.516300 3.648696 14.713902 -2.036615
0.293600 2.931980 13.994772 -2.004510
0.038100 3.268503 15.983443 -2.663606
0.088000 4.137690 16.641097 -2.704634
-0.030300 2.828198 15.696042 -4.109113
-0.012200 3.641575 15.203629 -4.644215
-0.012200 1.964290 15.032730 -4.105631
0.799400 2.458746 16.977483 -4.841058
-0.801400 1.308659 17.102238 -5.331042
-0.801400 3.316076 17.879858 -4.917945
0.536600 2.195404 16.723002 -1.842920
-0.581900 1.074183 16.941225 -2.309122
-0.415700 2.510103 17.075337 -0.592013
0.271900 3.464782 16.948147 -0.272134
-0.051800 1.551777 17.735709 0.301505
0.092200 0.547746 17.400692 0.041489
-0.110200 1.806070 17.332042 1.764049
0.045700 2.824824 17.613375 2.035694
0.045700 1.127529 17.908043 2.391706
0.353100 1.602428 15.836574 2.079617
-0.036100 2.348118 15.258232 1.542058
-0.412100 1.797465 15.611623 3.576983
0.100000 2.785813 15.967084 3.868707
0.100000 1.035069 16.144472 4.143397
0.100000 1.734367 14.547760 3.802696
-0.412100 0.218691 15.300512 1.703775
0.100000 -0.559694 15.922646 2.144911
0.100000 0.112870 15.288101 0.621079
0.100000 0.107543 14.278353 2.065929
0.597300 1.536944 19.260174 0.117692
-0.567900 0.444526 19.835477 0.060348
-0.415700 2.704630 19.902237 -0.010290
0.271900 3.565531 19.373251 0.097062
-0.025200 2.830795 21.335433 -0.309017
0.069800 2.744955 21.473045 -1.384076
0.069800 2.012922 21.878154 0.163964
0.597300 4.142862 21.982233 0.159923
-0.567900 4.952209 21.352744 0.835314
-0.415700 4.331354 23.269014 -0.151248
0.271900 3.655543 23.708350 -0.765669
-0.025200 5.409909 24.105579 0.409277
0.069800 5.138523 25.151186 0.271526
0.069800 5.485006 23.919449 1.481004
0.597300 6.808368 23.907238 -0.197743
-0.567900 7.808565 24.290782 0.413729
-0.516300 6.898210 23.289663 -1.374786
0.293600 6.037884 22.994552 -1.811289
0.039700 8.164757 22.880342 -2.000433
0.110500 8.991977 23.375535 -1.493173
0.056000 8.330066 21.366342 -1.844491
-0.017300 7.469322 20.879530 -2.303993
-0.017300 9.226410 21.055307 -2.381942
0.013600 8.439647 20.907053 -0.385314
-0.042500 9.309601 21.368090 0.079232
-0.042500 7.557556 21.227692 0.168419
0.805400 8.538694 19.384762 -0.307833
-0.818800 9.249480 18.763367 -1.131703
-0.818800 7.836169 18.770350 0.526572
0.536600 8.220590 23.237283 -3.498546
-0.581900 7.177624 23.156869 -4.157673
-0.254800 9.409323 23.558998 -4.061597
0.019200 10.701065 23.522123 -3.381883
0.039100 10.874574 22.569491 -2.880369
0.039100 10.748434 24.339772 -2.665083
0.018900 11.758196 23.742224 -4.457653
0.021300 11.999484 22.794404 -4.940365
0.021300 12.655818 24.214571 -4.059349
-0.007000 11.023783 24.653681 -5.433787
0.025300 11.482871 24.621578 -6.422457
0.025300 11.035484 25.674780 -5.054477
-0.026600 9.587480 24.105172 -5.420349
0.064100 8.884785 24.922689 -5.579101
0.589600 9.405716 23.093694 -6.565680
-0.574800 9.454791 23.471354 -7.745063
-0.415700 9.256346 21.811013 -6.229710
0.271900 9.176064 21.606257 -5.243985
-0.059700 9.165708 20.654651 -7.130388
0.086900 8.885872 20.992531 -8.127569
0.130300 10.536312 19.933420 -7.227419
0.018700 10.884333 19.702665 -6.219358
-0.320400 10.450499 18.611004 -8.017836
0.088200 11.425895 18.126935 -8.045049
0.088200 9.773133 17.910768 -7.530545
0.088200 10.117284 18.797916 -9.039688
-0.043000 11.540469 20.899493 -7.896212
0.023600 11.148187 21.177319 -8.872909
0.023600 11.628031 21.801603 -7.294078
-0.066000 12.967465 20.385755 -8.071581
0.018600 13.367841 20.106952 -7.102089
0.018600 12.995987 19.537717 -8.754558
0.018600 13.588140 21.183386 -8.480365
0.597300 8.041264 19.746833 -6.625348
-0.567900 7.790417 19.683891 -5.419200
-0.347900 7.353826 19.077368 -7.558108
0.274700 7.678814 19.146161 -8.513267
-0.240000 6.161668 18.250183 -7.317918
0.142600 6.046688 18.084063 -6.245462
-0.009400 4.911549 18.992946 -7.817427
0.036200 5.017818 19.206782 -8.882820
0.036200 4.048651 18.342162 -7.682246
0.018700 4.665993 20.303738 -7.050037
0.010300 4.593592 20.095619 -5.982906
0.010300 5.507484 20.979568 -7.204767
-0.047900 3.397849 21.026078 -7.522036
0.062100 3.317826 21.974260 -6.986986
0.062100 3.508085 21.244172 -8.581854
-0.014300 2.099825 20.232517 -7.335646
0.113500 1.276324 20.817520 -7.749124
0.113500 2.155534 19.294352 -7.896178
-0.385400 1.836133 19.939341 -5.913089
0.340000 0.909561 19.547405 -5.769796
0.340000 2.486949 19.234284 -5.565354
0.340000 1.919634 20.756538 -5.315056
0.734100 6.283731 16.872405 -7.974543
-0.589400 7.138452 16.652061 -8.834849
-0.415700 5.378810 15.955635 -7.629663
0.271900 4.718436 16.201827 -6.905638
-0.024900 5.365021 14.575578 -8.145190
0.084300 6.325409 14.130150 -7.889148
0.211700 4.293155 13.750413 -7.419256
0.035200 4.266684 12.743616 -7.835522
0.035200 4.561832 13.678737 -6.365004
-0.654600 3.006540 14.329859 -7.511395
0.427500 2.410207 13.799328 -6.937678
0.597300 5.235862 14.440662 -9.676653
-0.567900 5.595634 13.396049 -10.219217
-0.415700 4.825803 15.484776 -10.406886
0.271900 4.579899 16.345311 -9.941219
-0.024900 4.768993 15.479977 -11.879139
0.084300 4.246163 14.577088 -12.184352
0.211700 3.941579 16.663744 -12.380947
0.035200 3.907756 16.640337 -13.471343
0.035200 2.922310 16.580207 -12.001348
-0.654600 4.492239 17.892331 -11.956468
0.427500 4.130933 18.558234 -12.573240
0.597300 6.135304 15.436199 -12.586214
-0.567900 6.198824 15.049932 -13.755826
-0.516300 7.241157 15.714826 -11.880933
0.293600 7.124761 16.057404 -10.932864
0.038100 8.621243 15.514520 -12.372363
0.088000 8.749091 16.089514 -13.290972
-0.030300 9.583986 16.083290 -11.303702
-0.012200 9.166446 17.018722 -10.926259
-0.012200 9.629465 15.386681 -10.464705
0.799400 11.010518 16.400800 -11.784406
-0.801400 11.175725 16.987878 -12.876346
-0.801400 11.965449 16.163234 -11.009257
0.536600 8.911742 14.024015 -12.698023
-0.581900 9.785634 13.710004 -13.508130
-0.415700 8.127210 13.100465 -12.121355
0.271900 7.408634 13.440690 -11.494045
-0.001400 8.298621 11.642363 -12.198596
0.087600 9.310225 11.427369 -12.543345
-0.015200 8.162965 11.063340 -10.780594
0.029500 7.163883 11.276042 -10.403903
0.029500 8.258272 9.983736 -10.835550
-0.001100 9.182355 11.566268 -9.776440
-0.190600 8.954767 12.773150 -9.086220
0.169900 8.057228 13.342290 -9.273306
-0.234100 9.905557 13.253447 -8.168680
0.165600 9.742683 14.184159 -7.647431
0.322600 11.086961 12.521241 -7.934253
-0.557900 12.005239 13.004888 -7.062002
0.399200 12.771191 12.406793 -6.995054
-0.234100 11.313350 11.306890 -8.616963
0.165600 12.220575 10.750321 -8.429130
-0.190600 10.357781 10.827305 -9.533612
0.169900 10.534266 9.896886 -10.057014
0.597300 7.336500 10.928669 -13.175752
-0.567900 7.456383 9.714583 -13.380548
-0.415700 6.386200 11.638503 -13.805010
0.271900 6.347081 12.639303 -13.644762
-0.002400 5.382005 11.030227 -14.701775
0.097800 4.834073 10.260220 -14.157322
-0.034300 4.390505 12.101183 -15.193297
0.029500 4.965567 12.911270 -15.646340
0.029500 3.790462 11.657048 -15.989115
0.011800 3.402168 12.714604 -14.210012
-0.125600 3.133643 12.156981 -12.940976
0.133000 3.660602 11.280077 -12.596444
-0.170400 2.180540 12.756508 -12.095377
0.143000 1.992606 12.344986 -11.115202
-0.107200 1.486264 13.905409 -12.511194
0.129700 0.770605 14.379107 -11.855220
-0.170400 1.743244 14.458900 -13.774640
0.143000 1.223719 15.355536 -14.085766
-0.125600 2.698279 13.864996 -14.617622
0.133000 2.901737 14.302096 -15.585364
0.597300 6.001935 10.334475 -15.929432
-0.567900 5.450902 9.355478 -16.424798
-0.415700 7.153964 10.815328 -16.404251
0.271900 7.431345 11.677775 -15.957764
-0.025200 7.881065 10.373673 -17.533860
0.069800 7.192691 10.414060 -18.378033
0.069800 8.743164 11.040285 -17.556342
0.597300 8.479638 9.010606 -17.489083
-0.567900 8.977090 8.493187 -18.479978
-0.415700 8.398271 8.356330 -16.316130
0.271900 8.028229 8.875438 -15.532421
0.014300 8.788579 6.957935 -16.056799
0.104800 9.385795 6.567580 -16.883300
-0.204100 9.632143 6.928673 -14.766123
0.079700 9.042029 7.335928 -13.946191
0.079700 9.864797 5.893135 -14.520068
0.713000 10.951551 7.671496 -14.824044
-0.593100 11.522884 7.930941 -15.872498
-0.919100 11.479149 8.039150 -13.683397
0.419600 12.411343 8.432603 -13.717879
0.419600 10.993405 7.853574 -12.808475
0.597300 7.591254 5.998784 -15.859716
-0.567900 7.710035 4.794522 -16.091905
-0.415700 6.461416 6.501047 -15.345454
0.271900 6.377568 7.500684 -15.231618
-0.025200 5.370026 5.663421 -14.841843
0.069800 4.817222 5.250455 -15.685595
0.069800 5.793832 4.830571 -14.278753
0.597300 4.390760 6.419898 -13.938482
-0.567900 4.023836 7.558612 -14.237459
-0.347900 3.940342 5.779348 -12.849554
0.274700 4.272884 4.831746 -12.700307
-0.263700 3.013368 6.342792 -11.847922
0.156000 2.512587 7.208624 -12.285478
-0.000700 1.927658 5.310686 -11.461653
0.032700 2.393491 4.356571 -11.211275
0.032700 1.393390 5.662442 -10.577873
0.039000 0.895784 5.098509 -12.577283
0.028500 0.656086 6.054559 -13.042536
0.028500 1.322935 4.440693 -13.328835
0.048600 -0.406569 4.482356 -12.056628
0.068700 -0.179603 3.588755 -11.473160
0.068700 -0.892826 5.209021 -11.408463
-0.529500 -1.293757 4.121977 -13.175413
0.345600 -0.851414 3.859861 -14.049120
0.807600 -2.612681 4.152429 -13.213143
-0.862700 -3.365136 4.534674 -12.223983
0.447800 -2.965488 4.875148 -11.358313
0.447800 -4.368328 4.580151 -12.364952
-0.862700 -3.225657 3.766436 -14.289492
0.447800 -2.677253 3.474017 -15.084972
0.447800 -4.232985 3.801434 -14.317685
0.734100 3.726820 6.888651 -10.607266
-0.589400 4.916315 6.649634 -10.383329
-0.415700 2.960816 7.592874 -9.780362
0.271900 1.998149 7.750471 -10.062532
-0.087500 3.353246 8.129410 -8.469333
0.096900 4.300117 7.685631 -8.164234
0.298500 3.553988 9.657017 -8.528924
-0.029700 3.801146 10.006394 -7.528012
-0.319200 4.726432 10.011326 -9.449500
0.079100 5.623739 9.485687 -9.124149
0.079100 4.505180 9.745640 -10.482514
0.079100 4.914897 11.080936 -9.395997
-0.319200 2.307765 10.421146 -8.997999
0.079100 1.464029 10.198337 -8.344941
0.079100 2.500589 11.492454 -8.947637
0.079100 2.051850 10.147675 -10.020981
0.597300 2.324600 7.774388 -7.392741
-0.567900 1.177700 7.444013 -7.698658
-0.415700 2.726016 7.861252 -6.128987
0.271900 3.703209 8.063051 -5.941351
-0.038900 1.819541 7.912220 -4.968308
0.100700 1.140998 7.060534 -4.997880
0.365400 2.642777 7.846844 -3.672048
0.004300 2.026859 8.128636 -2.817455
-0.243800 3.181710 6.439335 -3.450121
0.064200 3.714430 6.395786 -2.499508
0.064200 2.348833 5.743064 -3.422705
0.064200 3.860814 6.159476 -4.255007
-0.676100 3.779044 8.681699 -3.753482
0.410200 3.512780 9.613566 -3.715174
0.597300 0.966968 9.186946 -4.945350
-0.567900 1.313308 10.187155 -5.573140
-0.516300 -0.118878 9.205911 -4.169424
0.293600 -0.391746 8.357087 -3.677278
0.039700 -0.825094 10.439981 -3.811243
0.110500 -0.126312 11.259855 -3.953182
0.056000 -2.014768 10.692996 -4.758619
-0.017300 -1.651292 10.671346 -5.787303
-0.017300 -2.755724 9.900176 -4.644266
0.013600 -2.687894 12.054898 -4.515646
-0.042500 -3.412263 12.242360 -5.309986
-0.042500 -3.237170 12.022065 -3.572205
0.805400 -1.665920 13.195702 -4.464172
-0.818800 -1.312630 13.780962 -5.511490
-0.818800 -1.167518 13.507631 -3.356155
0.536600 -1.206641 10.459294 -2.322474
-0.581900 -2.265223 9.981915 -1.908803
-0.415700 -0.333307 11.042064 -1.499873
0.271900 0.491801 11.477047 -1.899686
-0.002400 -0.513220 11.137984 -0.050408
0.097800 -0.883813 10.181035 0.319923
-0.034300 0.847756 11.379489 0.611737
0.029500 1.366534 12.192868 0.101750
0.029500 0.684293 11.695493 1.643416
0.011800 1.728066 10.141990 0.636303
-0.125600 2.621198 9.868986 -0.419127
0.133000 2.682988 10.535669 -1.266096
-0.170400 3.462533 8.741681 -0.355310
0.143000 4.173464 8.545240 -1.144082
-0.107200 3.407422 7.879637 0.753617
0.129700 4.067617 7.022595 0.813388
-0.170400 2.501770 8.138460 1.795723
0.143000 2.469904 7.483648 2.655845
-0.125600 1.655597 9.258853 1.731299
0.133000 0.966204 9.449664 2.541810
0.597300 -1.558212 12.186365 0.359658
-0.567900 -2.135330 12.065086 1.442735
-0.347900 -1.905017 13.154587 -0.509231
0.274700 -1.430633 13.202105 -1.411274
-0.240000 -3.049021 14.055191 -0.256669
0.142600 -2.904641 14.541446 0.709610
-0.009400 -3.171860 15.141310 -1.336190
0.036200 -3.236393 14.677472 -2.320405
0.036200 -4.094927 15.695291 -1.163170
0.018700 -2.006369 16.135440 -1.279787
0.010300 -1.948249 16.538786 -0.270884
0.010300 -1.072862 15.612789 -1.484432
-0.047900 -2.171824 17.311026 -2.257524
0.062100 -3.097248 17.839857 -2.023879
0.062100 -1.345212 18.005490 -2.104474
-0.014300 -2.206206 16.888633 -3.732518
0.113500 -3.087233 16.264872 -3.903457
0.113500 -2.295308 17.778945 -4.362032
-0.385400 -0.993569 16.137495 -4.118710
0.340000 -1.048413 15.821577 -5.085118
0.340000 -0.131508 16.669148 -4.006041
0.340000 -0.910479 15.270762 -3.589787
0.734100 -4.365423 13.288157 -0.155127
-0.589400 -5.248122 13.721449 0.580441
-0.415700 -4.480373 12.140106 -0.829147
0.271900 -3.697006 11.829522 -1.387162
-0.001400 -5.652413 11.272788 -0.738230
0.087600 -6.532565 11.858144 -1.006158
-0.015200 -5.518611 10.120671 -1.747066
0.029500 -5.121935 10.516634 -2.683367
0.029500 -4.803728 9.383490 -1.380098
-0.001100 -6.829457 9.424902 -2.043396
-0.190600 -7.390863 8.533951 -1.107037
0.169900 -6.868667 8.303323 -0.187707
-0.234100 -8.642841 7.945324 -1.362439
0.165600 -9.086335 7.271716 -0.645474
0.322600 -9.308673 8.206935 -2.576520
-0.557900 -10.527958 7.666480 -2.816574
0.399200 -10.646290 7.459462 -3.761551
-0.234100 -8.729547 9.067092 -3.529079
0.165600 -9.257221 9.281870 -4.445862
-0.190600 -7.500249 9.691440 -3.252690
0.169900 -7.075068 10.379618 -3.969789
0.597300 -5.848283 10.771994 0.700686
-0.567900 -6.869749 11.062921 1.320620
-0.415700 -4.839981 10.098215 1.267167
0.271900 -4.011487 9.913176 0.718723
-0.025200 -4.885956 9.591008 2.641041
0.069800 -5.742382 8.925395 2.754136
0.069800 -3.977728 9.019711 2.836339
0.597300 -4.987301 10.701476 3.692900
-0.567900 -5.779169 10.582578 4.629710
-0.415700 -4.231684 11.793452 3.528139
0.271900 -3.579099 11.815839 2.750648
0.033700 -4.146822 12.871248 4.515476
0.082300 -4.042990 12.424162 5.505618
-0.182500 -2.873299 13.680560 4.238104
0.060300 -2.933913 14.157596 3.259193
0.060300 -2.754955 14.449620 5.003271
0.060300 -2.002749 13.023001 4.263280
0.597300 -5.395436 13.772885 4.566566
-0.567900 -5.850306 14.113400 5.660600
-0.347900 -5.971236 14.156809 3.414505
0.274700 -5.560649 13.848210 2.537670
-0.240000 -7.125929 15.077702 3.366617
0.142600 -7.050364 15.771383 4.207887
-0.009400 -7.124209 15.909059 2.075712
0.036200 -7.146097 15.253211 1.205626
0.036200 -8.034467 16.510405 2.061396
0.018700 -5.918626 16.857257 1.998765
0.010300 -5.920668 17.491963 2.883503
0.010300 -4.988829 16.286972 1.976960
-0.047900 -6.005080 17.727997 0.739123
0.062100 -5.830815 17.097515 -0.132580
0.062100 -7.001304 18.157800 0.657710
-0.014300 -4.985250 18.869065 0.739652
0.113500 -3.984745 18.461924 0.913238
0.113500 -4.988084 19.336640 -0.247339
-0.385400 -5.303338 19.891151 1.763663
0.340000 -6.269037 20.209212 1.746499
0.340000 -5.116122 19.546748 2.700390
0.340000 -4.722170 20.718778 1.650896
0.734100 -8.464086 14.368598 3.545392
-0.589400 -9.342589 14.909248 4.210257
-0.415700 -8.608746 13.153484 3.012528
0.271900 -7.820088 12.733961 2.541211
-0.051800 -9.765923 12.239949 3.312664
0.092200 -10.663264 12.782612 3.015329
-0.110200 -9.765344 10.943896 2.499559
0.045700 -9.461159 11.184387 1.480865
0.045700 -9.000266 10.330240 2.975144
0.353100 -11.054912 10.128499 2.453145
-0.036100 -11.607711 10.162641 3.391944
-0.412100 -12.015530 10.786659 1.523596
0.100000 -12.882618 10.134727 1.417578
0.100000 -12.334349 11.746813 1.929267
0.100000 -11.516600 11.044643 0.589456
-0.412100 -10.865023 8.735394 1.782858
0.100000 -11.837352 8.267467 1.628865
0.100000 -10.302800 8.780942 0.850152
0.100000 -10.276084 8.108804 2.452657
0.597300 -9.902568 11.891305 4.798553
-0.567900 -10.988709 11.867067 5.380245
-0.415700 -8.747422 11.711694 5.456872
0.271900 -7.889556 11.698729 4.921302
-0.025200 -8.624644 11.549164 6.908319
0.069800 -9.050944 10.591636 7.207535
0.069800 -7.568679 11.558779 7.177261
0.597300 -9.334259 12.665266 7.677785
-0.567900 -10.313346 12.396069 8.363224
-0.415700 -8.929076 13.926889 7.495443
0.271900 -8.015133 14.080328 7.093875
-0.038900 -9.503584 15.135818 8.159515
0.100700 -9.369352 15.035009 9.236510
0.365400 -8.894884 16.400004 7.550606
0.004300 -9.305053 16.541728 6.550715
-0.243800 -9.433430 17.679992 8.272934
0.064200 -8.850440 18.548454 7.966361
0.064200 -10.513289 17.721131 8.130402
0.064200 -9.293179 17.632649 9.352837
-0.676100 -7.497880 16.480743 7.655448
0.410200 -7.312694 17.174794 7.018583
0.597300 -11.040939 15.225290 7.935023
-0.567900 -11.723806 15.616838 8.862360
-0.415700 -11.586947 14.650750 6.808734
0.271900 -10.932727 14.263707 6.143678
-0.087500 -12.979859 14.845329 6.438032
0.096900 -13.308713 15.818451 6.802719
0.298500 -13.167296 14.732449 4.900566
-0.029700 -12.853087 13.790890 4.450192
-0.319200 -14.641454 14.804525 4.524248
0.079100 -15.146802 13.872042 4.775639
0.079100 -15.081394 15.649065 5.054621
0.079100 -14.648636 14.884650 3.437216
-0.319200 -12.412223 15.858201 4.185105
0.079100 -12.340979 15.608707 3.126437
0.079100 -12.942062 16.809385 4.133850
0.079100 -11.435668 16.101391 4.603792
0.597300 -13.804643 13.779090 7.050471
-0.567900 -14.826398 14.089691 7.639279
-0.415700 -13.426729 12.567519 6.998989
0.271900 -12.604310 12.339431 6.458894
-0.059700 -14.055966 11.461437 7.696390
0.086900 -15.099222 11.571322 7.400349
0.130300 -13.398587 10.213841 7.071252
0.018700 -12.337836 10.288703 7.310630
-0.320400 -13.909141 9.007242 7.891030
0.088200 -13.600461 8.021733 7.542331
0.088200 -13.724101 8.989180 8.965055
0.088200 -14.992971 8.973586 7.780241
-0.043000 -13.705665 9.895325 5.560726
0.023600 -13.222013 10.691902 4.995355
0.023600 -13.382376 8.897744 5.263370
-0.066000 -15.213781 9.919447 5.208030
0.018600 -15.669442 10.856719 5.527412
0.018600 -15.167924 9.736019 4.134562
0.018600 -15.689735 9.085081 5.723196
0.597300 -13.763131 11.528385 9.230303
-0.567900 -14.592611 11.071156 10.045339
-0.347900 -12.751313 12.284498 9.692719
0.274700 -12.042349 12.578483 9.026832
-0.263700 -12.618736 12.752399 11.097503
0.156000 -13.039125 11.990606 11.752702
-0.000700 -11.134701 12.885650 11.490397
0.032700 -10.634538 13.569558 10.803608
0.032700 -11.080184 13.315457 12.492113
0.039000 -10.394273 11.533136 11.516837
0.028500 -10.908722 10.854592 12.197921
0.028500 -10.388382 11.086058 10.524107
0.048600 -8.947924 11.728036 11.993609
0.068700 -8.488127 12.520055 11.400141
0.068700 -8.964102 12.053455 13.033301
-0.529500 -8.118891 10.513057 11.866144
0.345600 -7.430908 10.510964 11.124569
0.807600 -8.145390 9.439702 12.638735
-0.862700 -8.993619 9.263558 13.607230
0.447800 -9.542588 10.044704 13.952451
0.447800 -8.963616 8.401346 14.129740
-0.862700 -7.314637 8.464673 12.447995
0.447800 -6.565395 8.516134 11.767695
0.447800 -7.424308 7.616394 12.999365
0.734100 -13.420416 14.030395 11.442299
-0.589400 -13.638067 14.297101 12.623811
-0.347900 -13.921593 14.799412 10.462764
0.274700 -13.568717 14.733009 9.518754
-0.240000 -14.777152 16.013589 10.551041
0.142600 -14.978475 16.416677 9.558527
-0.009400 -16.158032 15.647078 11.129824
0.036200 -16.054528 15.424187 12.191755
0.036200 -16.772954 16.545303 11.073630
0.018700 -16.760757 14.439134 10.410044
0.010300 -16.866813 14.712537 9.360232
0.010300 -16.092860 13.584304 10.516193
-0.047900 -18.148567 13.986829 10.853653
0.062100 -18.788395 14.868307 10.895064
0.062100 -18.502431 13.257718 10.124767
-0.014300 -17.964723 13.279474 12.226454
0.113500 -17.464077 12.332630 12.024095
0.113500 -17.306477 13.916956 12.816736
-0.385400 -19.377409 13.121847 12.745630
0.340000 -19.299860 12.741582 13.678089
0.340000 -19.923063 13.971521 12.725246
0.340000 -19.830866 12.494690 12.096668
0.734100 -14.060954 17.190446 11.333885
-0.589400 -14.607532 18.045828 12.059274
-0.415700 -12.712435 17.129122 11.272175
0.271900 -12.289079 16.538565 10.570674
-0.027500 -11.777516 18.072352 11.941441
0.112300 -12.175801 18.367292 12.912263
-0.005000 -10.421086 17.449728 12.180811
0.033900 -10.006325 17.054349 11.253585
0.033900 -9.663252 18.221857 12.313511
-0.141500 -10.318905 16.382776 13.229360
-0.163800 -11.205366 16.197244 14.245912
0.206200 -12.067539 16.821077 14.429954
-0.341800 -10.719204 15.276469 15.106498
0.341200 -11.082230 15.265041 16.048932
0.138000 -9.524356 14.731308 14.670957
-0.260100 -8.595141 13.899365 15.262135
0.157200 -8.734886 13.449347 16.233916
-0.113400 -7.437855 13.504740 14.612857
0.141700 -6.856934 12.716236 15.068038
-0.197200 -7.116454 14.144120 13.424122
0.144700 -6.168128 13.930901 12.953347
-0.238700 -8.016862 15.078859 12.842643
0.170000 -7.886529 15.664800 11.944819
0.124300 -9.231276 15.444760 13.482351
0.597300 -11.710752 19.339919 11.087926
-0.567900 -12.364741 19.433999 10.012128
-0.415700 -11.059975 20.453635 11.552522
0.271900 -10.659428 20.472679 12.479505
0.014300 -10.868715 21.716218 10.816309
0.104800 -10.405906 22.415803 11.512361
-0.204100 -9.822501 21.462651 9.706490
0.079700 -9.151482 20.654344 9.997133
0.079700 -10.385006 21.091161 8.849939
0.713000 -9.016515 22.603880 9.136004
-0.593100 -8.720964 23.594392 9.790357
-0.919100 -8.478398 22.466359 7.923124
0.419600 -7.863906 23.236045 7.699316
0.419600 -8.676119 21.744406 7.245041
0.597300 -12.072111 22.473609 10.322277
-0.567900 -11.916147 23.580187 9.876160
-0.415700 -13.268834 21.955040 10.503366
0.271900 -13.347162 21.129084 11.079357
-0.025200 -14.523540 22.475668 9.900933
0.069800 -15.375039 22.354653 10.570565
0.069800 -14.366317 23.516144 9.616701
0.597300 -14.980201 21.636032 8.638664
-0.567900 -15.948235 22.039125 7.959241
-0.516300 -14.311302 20.516908 8.299162
0.293600 -13.598741 20.226708 8.953488
0.039700 -14.682428 19.663003 7.200273
0.110500 -14.916097 20.347022 6.384418
0.056000 -13.507746 18.744231 6.808365
-0.017300 -13.540837 17.927577 7.529536
-0.017300 -13.721528 18.280111 5.845560
0.013600 -12.188659 19.509192 6.593801
-0.042500 -11.720723 19.779610 7.540382
-0.042500 -11.629212 18.754944 6.040431
0.805400 -12.341101 20.877300 5.881234
-0.818800 -11.427399 21.680510 6.145962
-0.818800 -13.186295 21.089156 4.970199
0.536600 -16.016324 18.932641 7.398913
-0.581900 -16.428454 18.477445 8.468626
-0.347900 -16.650575 18.678960 6.262972
0.274700 -16.233004 19.011447 5.405540
-0.240000 -17.862869 17.862780 6.034718
0.142600 -18.051477 17.196552 6.876540
-0.009400 -19.079747 18.833209 5.843262
0.036200 -18.859821 19.428325 4.956939
0.036200 -19.974541 18.228913 5.694031
0.018700 -19.333625 19.829442 7.037485
0.010300 -19.378595 19.429181 8.050335
0.010300 -18.505323 20.536875 7.077058
-0.047900 -20.578544 20.735775 6.831282
0.062100 -21.465887 20.137573 6.624209
0.062100 -20.662928 21.457165 7.644037
-0.014300 -20.394650 21.639896 5.627159
0.113500 -19.662629 22.400008 5.900084
0.113500 -20.144746 21.094688 4.716998
-0.385400 -21.742218 22.288805 5.402551
0.340000 -22.460766 21.594709 5.254138
0.340000 -21.969373 22.815346 6.233967
0.340000 -21.799059 22.938819 4.631608
0.734100 -17.714463 16.964692 4.789589
-0.589400 -17.097297 17.378829 3.822520
-0.415700 -18.253472 15.714572 4.805910
0.271900 -18.695347 15.451095 5.675063
-0.023700 -18.253727 14.784250 3.657035
0.088000 -17.247251 14.568258 3.298634
0.034200 -18.629480 13.306627 4.168609
0.024100 -18.207442 13.152361 5.161673
0.024100 -19.711800 13.266991 4.291542
0.001800 -18.117991 12.178385 3.252831
0.044000 -18.360215 12.520984 2.246821
0.044000 -17.054006 11.953729 3.178192
-0.273700 -19.014599 10.706931 3.584781
-0.053600 -18.281956 9.589560 2.283593
0.068400 -17.202113 9.733569 2.319785
0.068400 -18.367978 8.550543 2.601628
0.068400 -18.656968 9.869366 1.299127
0.597300 -19.031215 15.344030 2.499569
-0.567900 -18.828101 14.931986 1.385857
-0.415700 -19.913009 16.325550 2.659673
0.271900 -20.379189 16.428239 3.549751
-0.024900 -20.555422 17.069255 1.599808
0.084300 -21.145047 16.262257 1.164842
0.211700 -21.357911 18.186148 2.101054
0.035200 -21.838184 18.789982 1.331106
0.035200 -22.036644 17.774118 2.847814
-0.654600 -20.657676 19.142326 2.837608
0.427500 -21.051281 19.981645 2.588172
0.597300 -19.467164 17.596298 0.602680
-0.567900 -19.746830 17.547185 -0.572275
-0.415700 -18.267583 17.931469 0.990137
0.271900 -18.187876 18.022706 1.992844
-0.001400 -17.235917 18.574760 0.222633
0.087600 -17.680572 19.333700 -0.421100
-0.015200 -16.332702 19.366106 1.078102
0.029500 -15.827286 18.650664 1.726790
0.029500 -15.699749 19.935041 0.397080
-0.001100 -17.002283 20.308512 2.070963
-0.190600 -16.416555 20.504399 3.353710
0.169900 -15.632816 19.824612 3.653770
-0.234100 -16.792534 21.540950 4.177421
0.165600 -16.212560 21.642373 5.082822
0.322600 -17.752600 22.411174 3.749292
-0.557900 -18.091238 23.490386 4.479125
0.399200 -18.554976 24.194067 4.019373
-0.234100 -18.360583 22.285802 2.472492
0.165600 -19.151010 22.902096 2.070226
-0.190600 -17.868121 21.282307 1.592849
0.169900 -18.197824 21.208893 0.567027
0.597300 -16.446467 17.633352 -0.754883
-0.567900 -15.614145 18.125512 -1.523610
-0.415700 -16.680289 16.298547 -0.722548
0.271900 -17.334135 15.856374 -0.092412
-0.051800 -15.993928 15.358459 -1.615249
0.092200 -14.962699 15.638282 -1.830572
-0.110200 -16.032266 14.050017 -0.851791
0.045700 -17.088429 13.822601 -0.707212
0.045700 -15.567506 13.280057 -1.467623
0.353100 -15.356825 13.892729 0.560053
-0.036100 -15.897297 14.484043 1.299197
-0.412100 -15.336572 12.383978 1.095412
0.100000 -14.621698 11.817550 0.498577
0.100000 -15.045449 12.378160 2.145799
0.100000 -16.358013 12.034949 0.943955
-0.412100 -13.897830 14.426481 0.479625
0.100000 -13.332089 14.039214 1.326999
0.100000 -13.326060 14.045224 -0.366435
0.100000 -13.832214 15.513175 0.425760
0.597300 -16.591276 15.096486 -3.013965
-0.567900 -16.067745 14.274560 -3.770355
-0.347900 -17.522656 15.966127 -3.484707
0.274700 -17.785182 16.767226 -2.928450
-0.240000 -18.225403 15.676864 -4.772608
0.142600 -18.592808 14.652004 -4.825325
-0.009400 -19.429718 16.632081 -4.811868
0.036200 -20.131979 16.406193 -4.009430
0.036200 -19.065851 17.633950 -4.583878
0.018700 -20.140340 16.579715 -6.173922
0.010300 -19.528257 17.061636 -6.936292
0.010300 -20.417795 15.533247 -6.300481
-0.047900 -21.434134 17.420936 -6.116280
0.062100 -21.903403 17.146684 -7.061090
0.062100 -21.970094 17.065769 -5.236104
-0.014300 -21.204983 18.855693 -5.918462
0.113500 -20.725691 19.068830 -4.962972
0.113500 -20.583722 19.300803 -6.695643
-0.385400 -22.465725 19.624676 -5.980209
0.340000 -22.848641 19.578791 -6.913681
0.340000 -23.190501 19.374372 -5.322831
0.340000 -22.254104 20.599589 -5.822546
0.734100 -17.336496 15.801672 -6.000533
-0.589400 -17.373221 15.024167 -6.975257
-0.415700 -16.315683 16.713272 -5.903019
0.271900 -16.417227 17.354307 -5.129161
0.014300 -15.289868 17.047809 -6.868738
0.104800 -15.615284 16.603373 -7.809313
-0.204100 -15.047621 18.604843 -7.159855
0.079700 -14.566551 18.651784 -8.136821
0.079700 -16.035347 19.041133 -7.308699
0.713000 -14.302296 19.422128 -6.182672
-0.593100 -14.219814 19.265342 -4.944731
-0.919100 -13.576371 20.366701 -6.716691
0.419600 -13.149251 21.006604 -6.062313
0.419600 -13.655702 20.638366 -7.686228
0.597300 -13.906732 16.279697 -6.749828
-0.567900 -12.940885 16.650246 -7.403334
-0.415700 -13.813121 15.167523 -5.978240
0.271900 -14.670914 14.728806 -5.675206
-0.027500 -12.640346 14.525339 -5.455480
0.112300 -11.993192 15.227865 -4.930357
-0.005000 -13.068165 13.448902 -4.439052
0.033900 -13.636008 13.983664 -3.677678
0.033900 -13.788381 12.760796 -4.881658
-0.141500 -12.043393 12.673851 -3.726703
-0.163800 -12.010647 11.318713 -3.725168
0.206200 -12.715308 10.749001 -4.312786
-0.341800 -11.196199 10.821285 -2.796976
0.341200 -10.991490 9.846269 -2.631057
0.138000 -10.508150 11.852870 -2.168045
-0.260100 -9.466812 11.885271 -1.212642
0.157200 -9.106115 10.918520 -0.893748
-0.113400 -9.166926 13.038275 -0.522049
0.141700 -8.499225 13.015609 0.326514
-0.197200 -9.828006 14.257102 -0.879889
0.144700 -9.648310 15.170017 -0.331524
-0.238700 -10.745150 14.197096 -1.898827
0.170000 -11.194307 15.151436 -2.130962
0.124300 -11.183734 13.032859 -2.579004
0.597300 -11.777971 13.940231 -6.560011
-0.567900 -12.219686 13.712364 -7.632676
-0.415700 -10.478135 13.917733 -6.305683
0.271900 -10.173210 13.955021 -5.343527
-0.025200 -9.451035 13.895014 -7.319752
0.069800 -8.559977 13.706208 -6.721033
0.069800 -9.519729 13.073218 -8.032517
0.597300 -9.161728 15.240256 -7.982780
-0.567900 -8.712876 16.220784 -7.427675
-0.516300 -9.241165 15.267858 -9.254378
0.293600 -9.683965 14.513455 -9.759258
0.039700 -8.608573 16.329897 -10.083571
0.110500 -7.558505 16.268287 -9.797810
0.056000 -8.643633 15.963952 -11.563789
-0.017300 -9.705484 15.973724 -11.809684
-0.017300 -8.082298 16.658983 -12.188240
0.013600 -7.959811 14.640116 -11.960713
-0.042500 -7.772937 14.772919 -13.026329
-0.042500 -6.931644 14.616611 -11.599559
0.805400 -8.771494 13.324742 -11.658117
-0.818800 -9.932196 13.394536 -11.251520
-0.818800 -8.221265 12.222321 -11.944158
0.536600 -9.135557 17.764159 -9.797902
-0.581900 -8.500879 18.724895 -10.143534
-0.415700 -10.397768 17.891305 -9.309277
0.271900 -10.853675 17.024304 -9.063188
-0.025200 -10.945922 19.154754 -8.878110
0.069800 -10.882040 19.852764 -9.712851
0.069800 -11.997535 19.017226 -8.626535
0.597300 -10.251194 19.764889 -7.634959
-0.567900 -10.274077 20.955182 -7.356166
-0.415700 -9.641017 18.878305 -6.821002
0.271900 -9.509197 17.919874 -7.111077
-0.027500 -8.828732 19.283316 -5.585364
0.112300 -9.346720 20.150013 -5.174711
-0.005000 -8.849586 18.194299 -4.498139
0.033900 -8.526973 17.239761 -4.913928
0.033900 -8.157370 18.602964 -3.761983
-0.141500 -10.151394 17.961598 -3.728240
-0.163800 -11.376600 17.639797 -4.221443
0.206200 -11.601164 17.454489 -5.261457
-0.341800 -12.263152 17.609785 -3.164633
0.341200 -13.251967 17.496300 -3.336287
0.138000 -11.654158 17.847180 -1.966060
-0.260100 -12.076960 17.706497 -0.689120
0.157200 -13.131010 17.583121 -0.488740
-0.113400 -11.184264 17.829495 0.416821
0.141700 -11.549866 17.718471 1.426969
-0.197200 -9.898051 18.183513 0.101539
0.144700 -9.277002 18.339833 0.971174
-0.238700 -9.396766 18.346426 -1.188852
0.170000 -8.336425 18.539792 -1.257366
0.124300 -10.235146 18.068620 -2.293362
0.597300 -7.433964 19.776029 -5.890764
-0.567900 -6.617712 20.066841 -5.017853
-0.415700 -7.062993 19.852261 -7.210758
0.271900 -7.746235 19.785165 -7.951557
-0.025200 -5.675614 20.093764 -7.631664
0.069800 -5.623426 20.470146 -8.653288
0.069800 -5.127364 20.845331 -7.063631
0.597300 -4.906026 18.788344 -7.420454
-0.567900 -3.693318 18.895571 -7.251756
-0.415700 -5.488588 17.580901 -7.376432
0.271900 -6.485201 17.496307 -7.505764
-0.002400 -4.671518 16.351770 -7.314347
0.097800 -3.849470 16.499458 -6.611590
-0.034300 -5.497155 15.147555 -6.819847
0.029500 -6.382171 15.051805 -7.445695
0.029500 -4.902016 14.250839 -6.993067
0.011800 -5.917163 15.086209 -5.355368
-0.125600 -5.811170 16.188455 -4.479766
0.133000 -5.425694 17.137326 -4.819278
-0.170400 -6.220946 16.069034 -3.139936
0.143000 -6.151850 16.920942 -2.480947
-0.107200 -6.733231 14.852820 -2.659149
0.129700 -7.054623 14.765771 -1.630172
-0.170400 -6.836019 13.750122 -3.521827
0.143000 -7.240981 12.817023 -3.154935
-0.125600 -6.423356 13.866340 -4.861221
0.133000 -6.496189 13.009618 -5.516845
0.597300 -4.027222 16.035215 -8.678969
-0.567900 -4.458838 16.540107 -9.724367
-0.415700 -3.037079 15.134753 -8.685621
0.271900 -2.665752 14.808194 -7.802027
-0.087500 -2.587450 14.465247 -9.917622
0.096900 -2.291126 15.250941 -10.606843
0.298500 -1.350157 13.570613 -9.687843
-0.029700 -1.035923 13.184094 -10.657796
-0.319200 -0.179214 14.370653 -9.110045
0.079100 0.011386 15.252791 -9.720820
0.079100 -0.401845 14.692756 -8.091728
0.079100 0.718367 13.752938 -9.093518
-0.319200 -1.614208 12.367589 -8.776554
0.079100 -2.363687 11.721641 -9.227294
0.079100 -0.697257 11.793634 -8.642420
0.079100 -1.969954 12.698140 -7.801154
0.597300 -3.739557 13.656583 -10.551845
-0.567900 -4.603714 13.163431 -9.819327
-0.254800 -3.785546 13.475648 -11.886275
0.019200 -2.944284 14.118236 -12.881233
0.039100 -2.027368 13.543944 -13.011789
0.039100 -2.711874 15.148675 -12.617306
0.018900 -3.763548 14.106789 -14.166889
0.021300 -3.119870 14.091804 -15.044451
0.021300 -4.423916 14.974930 -14.184654
-0.007000 -4.598544 12.833624 -14.050431
0.025300 -4.024186 11.985714 -14.423473
0.025300 -5.537781 12.922158 -14.597290
-0.026600 -4.838205 12.696248 -12.543043
0.064100 -5.796848 13.133840 -12.308842
0.589600 -4.872110 11.231311 -12.109668
-0.574800 -3.812919 10.623411 -11.945189
-0.415700 -6.066093 10.623731 -12.038822
0.271900 -6.908925 11.178325 -12.085229
-0.024900 -6.227706 9.153613 -11.797473
0.084300 -6.032350 9.006726 -10.735231
0.211700 -7.690872 8.857650 -12.168760
0.035200 -7.775580 9.032953 -13.241230
0.035200 -7.730065 7.768910 -12.133853
-0.654600 -8.614334 9.458188 -11.297569
0.427500 -8.593731 10.389421 -11.529910
0.597300 -5.247662 8.275125 -12.506880
-0.567900 -4.616284 7.366532 -12.007085
-0.516300 -5.112571 8.550289 -13.825417
0.293600 -5.634192 9.330500 -14.198628
0.038100 -4.271343 7.699098 -14.664272
0.088000 -4.605664 6.669316 -14.538279
-0.030300 -4.508676 8.084898 -16.154470
-0.012200 -5.583002 8.241973 -16.250634
-0.012200 -3.992498 9.033417 -16.302711
0.799400 -3.888220 7.100382 -17.131246
-0.801400 -3.053636 7.474772 -18.033132
-0.801400 -4.153084 5.855837 -16.971675
0.536600 -2.764154 7.715631 -14.279127
-0.581900 -2.003646 6.910522 -14.769040
-0.347900 -2.321899 8.684814 -13.465203
0.274700 -3.013173 9.330895 -13.091834
-0.263700 -0.935384 8.846304 -12.990562
0.156000 -0.255275 8.310059 -13.653250
-0.000700 -0.543098 10.340499 -12.993292
0.032700 -1.071688 10.838768 -12.178381
0.032700 0.524131 10.415610 -12.778646
0.039000 -0.831658 11.130035 -14.283249
0.028500 -1.903836 11.136617 -14.471087
0.028500 -0.512723 12.160790 -14.124124
0.048600 -0.113146 10.593352 -15.525154
0.068700 0.959581 10.594885 -15.324661
0.068700 -0.434633 9.568600 -15.711815
-0.529500 -0.379025 11.451903 -16.696703
0.345600 -0.229384 12.448501 -16.568671
0.807600 -0.815735 11.109710 -17.896455
-0.862700 -1.063420 9.888843 -18.268908
0.447800 -0.929696 9.114459 -17.637132
0.447800 -1.485786 9.733200 -19.172390
-0.862700 -1.015747 12.025208 -18.793616
0.447800 -0.826018 12.986624 -18.555467
0.447800 -1.368033 11.752875 -19.699770
0.734100 -0.720035 8.260782 -11.588352
-0.589400 0.424966 8.137314 -11.161167
-0.415700 -1.790504 7.905549 -10.874254
0.271900 -2.698459 7.982155 -11.313070
0.033700 -1.764960 7.661448 -9.432406
0.082300 -0.821794 8.036446 -9.033194
-0.182500 -2.876882 8.501235 -8.793721
0.060300 -3.855539 8.101741 -9.062738
0.060300 -2.763776 8.494592 -7.709947
0.060300 -2.811848 9.531532 -9.138602
0.597300 -1.881947 6.172885 -9.049265
-0.567900 -2.707078 5.438458 -9.605744
-0.415700 -1.090003 5.746267 -8.062502
0.271900 -0.398592 6.401951 -7.703946
-0.051800 -1.248005 4.497531 -7.309372
0.092200 -2.051354 3.911664 -7.755626
-0.110200 0.060953 3.687427 -7.399551
0.045700 0.382498 3.676336 -8.441692
0.045700 0.830806 4.214010 -6.835479
0.353100 0.020788 2.219646 -6.922177
-0.036100 1.006726 1.799769 -7.103718
-0.412100 -0.282062 2.049268 -5.433290
0.100000 0.347898 2.723407 -4.853336
0.100000 -1.330616 2.252746 -5.220965
0.100000 -0.052884 1.025808 -5.138550
-0.412100 -0.975121 1.375028 -7.718385
0.100000 -1.994110 1.682060 -7.493889
0.100000 -0.785719 1.483822 -8.785216
0.100000 -0.857232 0.326043 -7.446248
0.597300 -1.657129 4.876376 -5.876877
-0.567900 -0.883455 5.478365 -5.130950
-0.415700 -2.911092 4.594043 -5.532292
0.271900 -3.442292 3.986162 -6.146511
-0.087500 -3.669579 5.287924 -4.482824
0.096900 -3.065225 6.106960 -4.091894
0.298500 -4.953674 5.906674 -5.066822
-0.029700 -5.571809 5.118495 -5.499455
-0.319200 -5.783687 6.664251 -4.023520
0.079100 -6.656036 7.109579 -4.497380
0.079100 -6.151424 5.984682 -3.256178
0.079100 -5.186561 7.448399 -3.557233
-0.319200 -4.591024 6.907333 -6.167499
0.079100 -3.937858 7.682373 -5.764811
0.079100 -4.092282 6.400932 -6.991548
0.079100 -5.498334 7.364745 -6.550249
0.597300 -3.999106 4.361076 -3.323405
-0.567900 -4.342396 3.194773 -3.514974
-0.415700 -3.913320 4.910038 -2.117975
0.271900 -3.633226 5.877419 -2.046026
-0.002400 -4.233088 4.240139 -0.865756
0.097800 -5.046420 3.532799 -1.033316
-0.034300 -3.009030 3.441636 -0.380388
0.029500 -3.108274 3.232237 0.683745
0.029500 -3.023441 2.477248 -0.882478
0.011800 -1.649846 4.072239 -0.607762
-0.125600 -0.908198 3.766065 -1.765563
0.133000 -1.321889 3.108388 -2.516021
-0.170400 0.391918 4.277283 -1.922564
0.143000 0.977048 4.004059 -2.788035
-0.107200 0.943339 5.112220 -0.932603
0.129700 1.954074 5.486256 -1.026629
-0.170400 0.189478 5.447310 0.203244
0.143000 0.613539 6.090482 0.963167
-0.125600 -1.100824 4.918258 0.369455
0.133000 -1.662114 5.140000 1.264195
0.597300 -4.724341 5.248465 0.182037
-0.567900 -4.472133 6.454555 0.080923
-0.415700 -5.411671 4.735836 1.201382
0.271900 -5.569964 3.730167 1.185639
-0.087500 -5.700538 5.443910 2.457257
0.096900 -5.927534 6.488303 2.246207
0.298500 -6.925522 4.802808 3.150467
-0.029700 -6.723402 3.744389 3.320311
-0.319200 -7.266753 5.443255 4.499672
0.079100 -8.138163 4.953796 4.934255
0.079100 -6.435883 5.321838 5.196003
0.079100 -7.474810 6.505281 4.371353
-0.319200 -8.180215 4.923335 2.271671
0.079100 -8.374071 5.969194 2.033280
0.079100 -8.044536 4.363361 1.348175
0.079100 -9.039947 4.509470 2.795899
0.597300 -4.462082 5.406177 3.360658
-0.567900 -4.093033 6.423099 3.951664
-0.516300 -3.779955 4.258222 3.405559
0.293600 -4.109199 3.481603 2.842622
0.038100 -2.760153 3.905687 4.394479
0.088000 -2.550869 4.786084 5.005601
-0.030300 -3.335437 2.843188 5.349226
-0.012200 -2.553897 2.558351 6.056044
-0.012200 -4.129421 3.316866 5.928216
0.799400 -3.920661 1.559418 4.726292
-0.801400 -4.360825 0.709204 5.532261
-0.801400 -4.016398 1.382286 3.484395
0.536600 -1.410799 3.459639 3.799373
-0.581900 -1.341464 2.752490 2.791709
-0.415700 -0.326939 3.850490 4.469994
0.271900 -0.448136 4.472315 5.266777
0.014300 1.057634 3.455335 4.212820
0.104800 1.063179 2.600449 3.538933
-0.204100 1.785644 4.629002 3.510200
0.079700 1.916571 4.394562 2.457082
0.079700 1.176660 5.531002 3.568610
0.713000 3.131987 4.976629 4.116941
-0.593100 3.194524 5.657642 5.121769
-0.919100 4.226495 4.488308 3.588802
0.419600 5.114126 4.739016 4.016805
0.419600 4.196492 4.036678 2.679909
0.597300 1.700834 2.979308 5.534796
-0.567900 1.312665 3.407817 6.619779
-0.415700 2.677944 2.074837 5.470065
0.271900 2.977857 1.750205 4.556908
-0.058100 3.283766 1.445570 6.655877
0.136000 2.484112 1.004529 7.252109
-0.007400 4.200827 0.303824 6.189281
0.036700 4.624211 -0.194939 7.062126
0.036700 3.607969 -0.430126 5.641701
0.186800 5.324215 0.774314 5.301482
-0.543200 5.241754 0.975366 3.919347
0.163500 6.404095 1.555186 3.570429
0.143500 6.663455 1.885857 2.572205
-0.279500 7.206120 1.673639 4.635518
0.333900 8.121098 2.130622 4.632965
-0.220700 6.535520 1.209912 5.740947
0.186200 6.866442 1.253922 6.768432
0.597300 4.017967 2.424448 7.597394
-0.567900 4.166031 2.118328 8.782153
-0.516300 4.429061 3.603311 7.115277
0.293600 4.275539 3.793522 6.134001
0.000000 5.018929 4.670401 7.937457
0.088000 5.646030 4.219289 8.705464
0.536600 3.946365 5.525416 8.637141
0.000000 4.027495 5.831470 9.827174
-0.415700 2.913511 5.943939 7.906113
0.271900 2.877498 5.668850 6.927485
0.014300 1.905563 6.880767 8.401535
0.104800 2.397555 7.536343 9.121125
-0.204100 1.459104 7.792700 7.254729
0.079700 0.994000 8.676695 7.682062
0.079700 2.338960 8.121607 6.711849
0.713000 0.527623 7.199248 6.217589
-0.593100 0.038042 6.084881 6.291137
-0.919100 0.243895 7.977890 5.209189
0.419600 -0.330776 7.590590 4.469493
0.419600 0.571749 8.935660 5.211084
0.597300 0.781175 6.196656 9.194663
-0.567900 0.201394 6.817064 10.087374
-0.415700 0.598823 4.887109 9.003305
0.271900 1.025534 4.476011 8.175214
-0.003100 -0.115421 3.991622 9.917037
0.085000 -1.139371 4.341272 10.000098
-0.003600 -0.097252 2.587511 9.288440
0.017100 -0.453474 2.656947 8.260236
0.017100 0.935663 2.233053 9.270180
-0.064500 -0.971685 1.542815 9.990695
0.035200 -0.849972 1.587230 11.067286
0.035200 -2.017858 1.740859 9.761220
0.695100 -0.600371 0.141110 9.528079
-0.608600 0.315783 -0.491522 10.027974
-0.940700 -1.281568 -0.398546 8.552445
0.425100 -1.103655 -1.371485 8.343975
0.425100 -2.121010 0.060367 8.218980
0.597300 0.508643 3.978783 11.328823
-0.567900 -0.183269 3.711744 12.313680
-0.347900 1.806925 4.299251 11.438577
0.274700 2.314868 4.492533 10.582116
-0.263700 2.559490 4.432645 12.698536
0.156000 2.023935 3.906193 13.488266
-0.000700 3.935175 3.764145 12.540262
0.032700 4.458126 4.186415 11.683781
0.032700 4.534193 3.954179 13.431370
0.039000 3.805536 2.249244 12.362808
0.028500 3.348136 1.832941 13.258487
0.028500 3.177766 2.019643 11.501919
0.048600 5.181233 1.612642 12.170373
0.068700 5.600523 1.908579 11.206245
0.068700 5.830243 1.976790 12.962686
-0.529500 5.109701 0.149419 12.281313
0.345600 5.477790 -0.250938 13.134011
0.807600 4.559439 -0.678395 11.417555
-0.862700 4.135476 -0.296059 10.251100
0.447800 4.261674 0.660778 9.940053
0.447800 3.602876 -0.954938 9.696790
-0.862700 4.391942 -1.931574 11.713674
0.447800 4.721933 -2.280564 12.608298
0.447800 3.870512 -2.504080 11.069136
0.734100 2.688510 5.880423 13.191188
-0.589400 3.325924 6.107439 14.215410
-0.415700 2.077683 6.841850 12.493154
0.271900 1.523874 6.555723 11.698746
-0.025200 2.054468 8.267500 12.846422
0.069800 1.154387 8.714918 12.427212
0.069800 1.998637 8.363268 13.930796
0.597300 3.259683 9.092167 12.372374
-0.567900 3.209096 10.319963 12.430634
-0.415700 4.316271 8.460229 11.851965
0.271900 4.296033 7.449905 11.806685
-0.058100 5.590896 9.122911 11.519424
0.136000 5.603279 10.124347 11.953575
-0.007400 6.707706 8.349233 12.218255
0.036700 7.646004 8.886744 12.107033
0.036700 6.467500 8.321593 13.278421
0.186800 6.906616 6.937599 11.737260
-0.543200 7.209540 6.567953 10.427123
0.163500 7.416662 5.243220 10.452357
0.143500 7.712645 4.655198 9.590974
-0.279500 7.270779 4.776774 11.704740
0.333900 7.469445 3.830884 12.017326
-0.220700 6.947425 5.830376 12.528719
0.186200 6.809031 5.805058 13.604445
0.597300 5.833442 9.323077 10.013279
-0.567900 6.622145 10.184394 9.613321
-0.415700 5.098952 8.596035 9.170277
0.271900 4.602213 7.802783 9.555570
-0.025200 4.974976 8.870173 7.738692
0.069800 5.960965 9.073334 7.318538
0.069800 4.582996 7.991189 7.237524
0.597300 4.045845 10.045181 7.413564
-0.567900 3.450280 10.676980 8.297322
-0.415700 3.900149 10.323220 6.116377
0.271900 4.398309 9.750538 5.447913
0.033700 3.209844 11.509111 5.617807
0.082300 3.725249 12.371387 6.034084
-0.182500 3.374016 11.558175 4.095621
0.060300 4.432213 11.565737 3.837772
0.060300 2.909115 10.681904 3.647380
0.060300 2.905792 12.458241 3.699543
0.597300 1.726256 11.575980 6.044569
-0.567900 0.949251 10.662369 5.771232
-0.415700 1.324437 12.677239 6.689710
0.271900 2.022805 13.390961 6.848527
-0.025200 -0.045120 12.924705 7.183135
0.069800 -0.265284 13.987140 7.080209
0.069800 -0.753508 12.379274 6.559670
0.597300 -0.322246 12.531907 8.647405
-0.567900 -1.344955 12.941897 9.203475
-0.415700 0.582204 11.788385 9.295163
0.271900 1.390292 11.465329 8.776908
-0.025200 0.579287 11.541752 10.744832
0.069800 1.288006 10.743874 10.952840
0.069800 0.935414 12.437724 11.252933
0.597300 -0.769780 11.121000 11.349135
-0.567900 -1.456865 10.244658 10.826814
-0.415700 -1.174122 11.746330 12.459500
0.271900 -0.596443 12.481422 12.840342
0.033700 -2.375831 11.368956 13.218080
0.082300 -2.324742 10.296931 13.420363
-0.182500 -2.332716 12.096443 14.566672
0.060300 -3.174000 11.774470 15.183199
0.060300 -1.404119 11.855403 15.084558
0.060300 -2.400740 13.174165 14.414562
0.597300 -3.716415 11.612134 12.484715
-0.567900 -4.755183 11.122122 12.930464
-0.415700 -3.715399 12.327941 11.352328
0.271900 -2.832108 12.694034 11.018973
-0.024900 -4.909766 12.491578 10.506634
0.084300 -5.768048 12.707892 11.141557
0.211700 -4.731579 13.674134 9.546612
0.035200 -3.862184 13.506520 8.909904
0.035200 -5.615233 13.757797 8.911328
-0.654600 -4.572436 14.884789 10.267318
0.427500 -3.819708 14.790860 10.880255
0.597300 -5.252687 11.220274 9.717061
-0.567900 -6.422965 11.004655 9.398611
-0.415700 -4.261951 10.364372 9.438478
0.271900 -3.341829 10.568919 9.811882
-0.059700 -4.400377 9.117094 8.667585
0.086900 -4.851793 9.363979 7.710883
0.130300 -2.999204 8.505587 8.424187
0.018700 -2.518037 8.406499 9.397105
-0.320400 -3.007836 7.086549 7.826430
0.088200 -1.984055 6.741262 7.697252
0.088200 -3.496460 6.387442 8.503446
0.088200 -3.511246 7.058674 6.863500
-0.043000 -2.117517 9.446171 7.571743
0.023600 -2.018165 10.403001 8.079746
0.023600 -1.124335 9.018225 7.519899
-0.066000 -2.596944 9.715981 6.139249
0.018600 -1.882578 10.368678 5.637797
0.018600 -2.669633 8.785798 5.576556
0.018600 -3.564044 10.211932 6.158859
0.597300 -5.333470 8.121108 9.363088
-0.567900 -5.332147 8.020908 10.587683
-0.415700 -6.119839 7.374496 8.586670
0.271900 -6.013359 7.479886 7.581345
-0.051800 -7.006910 6.304144 9.044957
0.092200 -7.181650 6.419729 10.114019
-0.110200 -8.351277 6.414313 8.304742
0.045700 -8.147488 6.500161 7.236025
0.045700 -8.921165 5.499446 8.460330
0.353100 -9.206302 7.610281 8.759576
-0.036100 -8.601934 8.516654 8.796027
-0.412100 -10.355732 7.833511 7.781427
0.100000 -10.936313 8.693751 8.106855
0.100000 -9.957758 8.035360 6.786946
0.100000 -10.996851 6.953076 7.748649
-0.412100 -9.830572 7.358052 10.132262
0.100000 -9.053537 7.240647 10.880942
0.100000 -10.455279 8.204208 10.418286
0.100000 -10.427801 6.449186 10.104455
0.597300 -6.356948 4.928608 8.842757
-0.567900 -5.747023 4.660756 7.810512
-0.415700 -6.511120 4.051810 9.833109
0.271900 -6.992085 4.374397 10.665911
-0.038900 -5.749593 2.798201 9.973184
0.100700 -5.324199 2.504436 9.012747
0.365400 -4.606427 3.006824 10.979397
0.004300 -3.981541 2.113611 10.982131
-0.243800 -3.710705 4.204784 10.682527
0.064200 -4.266913 5.136865 10.760611
0.064200 -2.892899 4.227132 11.402937
0.064200 -3.314371 4.112945 9.671721
-0.676100 -5.138969 3.168520 12.273224
0.410200 -5.664973 3.995838 12.303030
0.597300 -6.610533 1.642495 10.492734
-0.567900 -7.759781 1.838206 10.891001
-0.415700 -6.042486 0.439779 10.619027
0.271900 -5.122708 0.287618 10.223369
-0.002400 -6.712867 -0.671736 11.306602
0.097800 -7.652172 -0.851779 10.783102
-0.034300 -5.871759 -1.942626 11.173924
0.029500 -6.500459 -2.777800 11.475649
0.029500 -5.634450 -2.083444 10.122589
0.011800 -4.581723 -2.008397 11.975842
-0.125600 -4.613193 -2.320398 13.350398
0.133000 -5.555402 -2.470445 13.856652
-0.170400 -3.416218 -2.450064 14.075199
0.143000 -3.446585 -2.671709 15.132735
-0.107200 -2.180555 -2.283035 13.427246
0.129700 -1.255357 -2.383436 13.977787
-0.170400 -2.144155 -1.980922 12.057317
0.143000 -1.190754 -1.865531 11.563532
-0.125600 -3.340417 -1.842798 11.331744
0.133000 -3.299655 -1.634268 10.272258
0.597300 -7.082645 -0.395665 12.781376
-0.567900 -8.002137 -1.035986 13.304161
-0.415700 -6.427661 0.566958 13.445980
0.271900 -5.670265 1.052848 12.980808
-0.027500 -6.807963 1.053796 14.780380
0.112300 -6.968298 0.197750 15.435332
-0.005000 -5.659237 1.895874 15.366130
0.033900 -5.602352 2.832759 14.813152
0.033900 -5.923646 2.163919 16.385609
-0.141500 -4.284038 1.279938 15.394725
-0.163800 -3.264369 1.617977 14.571414
0.206200 -3.322796 2.372820 13.795552
-0.341800 -2.143514 0.871691 14.875170
0.341200 -1.265223 0.941864 14.373303
0.138000 -2.373702 0.019215 15.928387
-0.260100 -1.565575 -0.918584 16.587955
0.157200 -0.551840 -1.077532 16.262427
-0.113400 -2.089994 -1.630778 17.676680
0.141700 -1.478112 -2.342958 18.210703
-0.197200 -3.411557 -1.392182 18.087130
0.144700 -3.806160 -1.924957 18.939276
-0.238700 -4.219399 -0.459570 17.405441
0.170000 -5.227483 -0.281032 17.738551
0.124300 -3.730075 0.267429 16.298694
0.597300 -8.114006 1.879078 14.743887
-0.567900 -8.846298 1.945083 15.732495
-0.516300 -8.444006 2.464914 13.587949
0.293600 -7.812947 2.316412 12.806272
0.038100 -9.596825 3.335565 13.321085
0.088000 -9.948083 3.748998 14.267503
-0.030300 -9.163595 4.505155 12.410754
-0.012200 -8.890199 4.117097 11.433389
-0.012200 -10.014973 5.171988 12.266977
0.799400 -8.013973 5.352885 12.931578
-0.801400 -6.880300 5.215860 12.414588
-0.801400 -8.297699 6.246581 13.761075
0.536600 -10.786407 2.596515 12.660876
-0.581900 -11.564673 3.237695 11.948240
-0.415700 -10.908047 1.264965 12.825294
0.271900 -10.265437 0.855805 13.488427
0.033700 -11.536981 0.366827 11.885037
0.082300 -10.850496 0.133886 11.071048
-0.182500 -11.719425 -0.935949 12.677204
0.060300 -10.738060 -1.202327 13.069714
0.060300 -12.417598 -0.819738 13.506143
0.060300 -12.004946 -1.657552 11.911785
0.597300 -12.892102 0.832684 11.263294
-0.567900 -13.128432 0.614019 10.068225
-0.347900 -13.687452 1.473226 12.082311
0.274700 -13.383365 1.528430 13.043863
-0.263700 -15.087192 1.921424 11.761890
0.156000 -15.575193 1.079236 11.271300
-0.000700 -15.975239 2.285303 12.958655
0.032700 -16.099202 1.348998 13.502777
0.032700 -15.521186 2.996859 13.648313
0.039000 -17.325434 2.844974 12.596224
0.028500 -17.198318 3.902009 12.362529
0.028500 -17.897451 2.291173 11.851781
0.048600 -18.184452 2.787221 13.874568
0.068700 -18.039132 1.790105 14.290182
0.068700 -17.705748 3.449319 14.596078
-0.529500 -19.583632 3.173428 13.668942
0.345600 -19.730807 4.172444 13.648681
0.807600 -20.688064 2.449959 13.541576
-0.862700 -20.654965 1.197485 13.772978
0.447800 -19.895970 0.677402 14.189560
0.447800 -21.566241 0.767616 13.703109
-0.862700 -21.875917 2.996432 13.296035
0.447800 -22.015197 3.939826 12.963282
0.447800 -22.663827 2.400712 13.506782
0.734100 -15.115582 3.134189 10.792404
-0.589400 -15.813625 3.207318 9.816237
-0.415700 -14.194247 4.099364 10.903489
0.271900 -13.504159 4.012868 11.635879
-0.051800 -14.022848 5.197410 9.941539
0.092200 -14.964611 5.466422 9.463191
-0.110200 -13.266053 6.321008 10.677064
0.045700 -12.420012 5.980438 11.273993
0.045700 -12.857824 7.054373 9.981632
0.353100 -14.034858 6.999095 11.779716
-0.036100 -14.272009 6.199402 12.481391
-0.412100 -13.111690 8.065874 12.366729
0.100000 -13.585419 8.450419 13.269947
0.100000 -12.110868 7.714330 12.617471
0.100000 -13.120512 8.875969 11.637499
-0.412100 -15.362801 7.638832 11.365773
0.100000 -15.948306 8.039165 12.193422
0.100000 -15.151993 8.410099 10.624961
0.100000 -15.949065 6.949064 10.758642
0.597300 -13.100303 4.688848 8.858553
-0.567900 -13.145636 5.078795 7.669414
-0.415700 -12.160813 3.774227 9.154184
0.271900 -12.062576 3.491829 10.123369
-0.001400 -11.155340 3.274999 8.189999
0.087600 -10.713881 4.126323 7.671313
-0.015200 -10.035140 2.574836 8.959716
0.029500 -9.432718 3.337566 9.446754
0.029500 -10.470746 1.953755 9.739178
-0.001100 -9.124883 1.706084 8.115608
-0.190600 -8.129214 2.302009 7.323437
0.169900 -8.023942 3.376310 7.290851
-0.234100 -7.237074 1.498964 6.595138
0.165600 -6.456130 1.964244 6.014109
0.322600 -7.362692 0.093797 6.625651
-0.557900 -6.483987 -0.686706 5.948686
0.399200 -5.670754 -0.169238 5.737568
-0.234100 -8.395689 -0.502808 7.377221
0.165600 -8.479570 -1.578363 7.393209
-0.190600 -9.264735 0.303209 8.135782
0.169900 -10.027565 -0.156926 8.743553
0.597300 -11.731081 2.352430 7.102445
-0.567900 -11.657377 2.658938 5.915342
-0.347900 -12.345253 1.238221 7.508309
0.274700 -12.209381 1.027373 8.486666
-0.240000 -13.131417 0.316089 6.646126
0.142600 -12.418697 -0.229279 6.027489
-0.009400 -13.906951 -0.768182 7.467678
0.036200 -14.417471 -0.328240 8.324365
0.036200 -14.702604 -1.154995 6.830959
0.018700 -12.982619 -1.840553 7.932249
0.010300 -12.317935 -2.185485 7.140210
0.010300 -12.250813 -1.271011 8.505132
-0.047900 -13.653041 -2.905202 8.775561
0.062100 -14.461687 -3.283896 8.150432
0.062100 -13.036857 -3.804326 8.775034
-0.014300 -14.180777 -2.467051 10.159268
0.113500 -13.379929 -2.309577 10.881722
0.113500 -14.668447 -1.520219 9.927347
-0.385400 -15.257353 -3.385313 10.673827
0.340000 -15.458072 -3.083545 11.616563
0.340000 -16.111090 -3.295476 10.141696
0.340000 -14.960146 -4.338196 10.828021
0.734100 -14.114196 1.082135 5.798233
-0.589400 -14.133684 0.799708 4.561529
-0.415700 -14.807748 2.077809 6.356967
0.271900 -14.687769 2.206993 7.351464
-0.023700 -15.583878 3.056332 5.582971
0.088000 -16.363761 2.471070 5.095769
0.034200 -16.243603 4.095316 6.548453
0.024100 -16.722137 3.645788 7.418531
0.024100 -15.419094 4.672479 6.966985
0.001800 -17.358413 5.006215 5.979734
0.044000 -16.930444 5.745202 5.302357
0.044000 -18.007209 4.420481 5.328520
-0.273700 -18.432129 5.990329 7.101785
-0.053600 -17.179959 6.413120 8.451669
0.068400 -16.321755 6.992499 8.111232
0.068400 -17.628697 7.001001 9.252380
0.068400 -16.793464 5.492964 8.889880
0.597300 -14.819125 3.814700 4.486484
-0.567900 -15.258666 3.793099 3.351374
-0.415700 -13.688435 4.522896 4.855903
0.271900 -13.360063 4.487250 5.810368
0.033700 -12.725971 5.284926 4.017477
0.082300 -13.315793 6.062637 3.532316
-0.182500 -11.614074 5.908264 4.919687
0.060300 -12.012720 6.659773 5.601169
0.060300 -11.221996 5.126483 5.570221
0.060300 -10.839852 6.428776 4.355995
0.597300 -12.104693 4.478213 2.839687
-0.567900 -12.212074 4.864661 1.699935
-0.415700 -11.625288 3.259960 3.113881
0.271900 -11.589963 2.976048 4.089687
-0.087500 -11.197861 2.294036 2.081659
0.096900 -10.461556 2.781712 1.443142
0.298500 -10.522486 1.062595 2.723999
-0.029700 -11.236258 0.572538 3.387599
-0.319200 -10.056469 0.047746 1.669040
0.079100 -10.911892 -0.387652 1.154880
0.079100 -9.407326 0.535078 0.942672
0.079100 -9.492826 -0.754851 2.145290
-0.319200 -9.286043 1.457050 3.543619
0.079100 -8.534977 1.914002 2.898601
0.079100 -9.550058 2.153993 4.337697
0.079100 -8.854611 0.570669 4.008901
0.597300 -12.373829 1.881350 1.180175
-0.567900 -12.215358 1.801436 -0.032267
-0.415700 -13.573350 1.691126 1.731932
0.271900 -13.691353 1.768098 2.732057
-0.025200 -14.837025 1.466253 1.047282
0.069800 -14.937587 0.447016 0.674264
0.069800 -15.614589 1.462288 1.811142
0.597300 -15.173726 2.661007 0.019294
-0.567900 -15.306684 2.408960 -1.163499
-0.415700 -15.148643 3.921516 0.475066
0.271900 -15.042069 4.025387 1.474041
-0.002400 -15.374411 5.063487 -0.357063
0.097800 -16.290059 4.892674 -0.923195
-0.034300 -15.330480 6.280786 0.609775
0.029500 -16.072766 6.214356 1.405188
0.029500 -14.388784 6.378849 1.149863
0.011800 -15.462517 7.636042 -0.140652
-0.125600 -16.688417 8.203074 -0.277026
0.133000 -17.555302 7.729538 0.159638
-0.170400 -16.895813 9.384910 -1.006307
0.143000 -17.821216 9.941698 -1.001668
-0.107200 -15.802061 9.967586 -1.638020
0.129700 -15.976327 10.841762 -2.247808
-0.170400 -14.538486 9.490573 -1.427823
0.143000 -13.694001 9.978592 -1.891603
-0.125600 -14.338621 8.330442 -0.575239
0.133000 -13.376901 7.908242 -0.323766
0.597300 -14.367775 5.137582 -1.496588
-0.567900 -14.699046 5.484183 -2.652829
-0.415700 -13.105429 4.760860 -1.223160
0.271900 -12.886727 4.534373 -0.258413
-0.023700 -12.004713 4.699285 -2.200091
0.088000 -11.986694 5.644478 -2.739812
0.034200 -10.665525 4.546328 -1.453380
0.024100 -10.530514 5.396916 -0.785126
0.024100 -10.693949 3.645140 -0.846917
0.001800 -9.459487 4.458547 -2.400421
0.044000 -9.623773 3.653570 -3.113363
0.044000 -9.388565 5.386387 -2.963246
-0.273700 -7.855568 4.168965 -1.607220
-0.053600 -8.042971 2.437302 -1.104254
0.068400 -8.295605 1.825279 -1.969524
0.068400 -7.107330 2.079644 -0.676211
0.068400 -8.829862 2.355343 -0.356363
0.597300 -12.190694 3.594221 -3.254271
-0.567900 -12.115627 3.876917 -4.447526
-0.415700 -12.458506 2.348486 -2.842418
0.271900 -12.406886 2.176548 -1.848503
-0.051800 -12.962104 1.256471 -3.729135
0.092200 -12.129963 1.383588 -4.421586
-0.110200 -13.081179 -0.056024 -2.932534
0.045700 -13.815947 0.094004 -2.141516
0.045700 -13.459507 -0.790143 -3.643899
0.353100 -11.785839 -0.608534 -2.249972
-0.036100 -11.394833 0.247235 -1.699633
-0.412100 -11.892082 -1.845732 -1.361145
0.100000 -12.343122 -2.652399 -1.939030
0.100000 -10.865594 -2.120992 -1.118991
0.100000 -12.498794 -1.729645 -0.463074
-0.412100 -10.687832 -1.116463 -3.235934
0.100000 -11.079889 -1.966833 -3.793840
0.100000 -10.474505 -0.392226 -4.022110
0.100000 -9.742266 -1.145266 -2.694474
0.597300 -14.214052 1.543582 -4.586465
-0.567900 -14.296510 1.124271 -5.758649
-0.415700 -15.150924 2.237427 -3.976478
0.271900 -14.972327 2.610565 -3.055085
0.033700 -16.335221 2.735459 -4.731876
0.082300 -16.721816 1.835528 -5.210188
-0.182500 -17.451456 3.165640 -3.681385
0.060300 -17.138479 4.034425 -3.102289
0.060300 -18.251448 3.572692 -4.299796
0.060300 -17.703736 2.341996 -3.013504
0.597300 -16.018064 3.704671 -5.836617
-0.567900 -16.391295 3.586993 -6.983932
-0.415700 -15.434763 4.842875 -5.418720
0.271900 -15.121668 4.919131 -4.461512
-0.058100 -15.101067 6.007168 -6.295607
0.136000 -15.963239 6.390305 -6.841464
-0.007400 -14.721406 7.152850 -5.354395
0.036700 -15.462945 7.285632 -4.566612
0.036700 -13.820899 6.925018 -4.784061
0.186800 -14.393945 8.452207 -6.052107
-0.543200 -13.315820 8.839048 -6.838596
0.163500 -13.623978 10.054744 -7.146643
0.143500 -12.949232 10.607913 -7.783143
-0.279500 -14.740059 10.570767 -6.648394
0.333900 -15.060249 11.525972 -6.720220
-0.220700 -15.274820 9.501690 -5.933612
0.186200 -16.219691 9.564113 -5.414257
0.597300 -14.080580 5.658117 -7.283338
-0.567900 -13.226509 4.838166 -6.978623
-0.254800 -14.208937 6.110862 -8.550716
0.019200 -15.317844 6.917056 -9.129389
0.039100 -15.311850 7.789858 -8.476485
0.039100 -16.259655 6.375706 -9.039773
0.018900 -14.959476 7.215377 -10.611154
0.021300 -15.280434 8.191426 -10.975049
0.021300 -15.554338 6.480168 -11.153105
-0.007000 -13.472143 6.901722 -10.689153
0.025300 -12.999215 7.874194 -10.552276
0.025300 -13.133820 6.523238 -11.653728
-0.026600 -13.191228 5.881649 -9.576147
0.064100 -13.339987 4.889840 -10.003098
0.589600 -11.705587 6.035560 -9.234872
-0.574800 -10.919111 5.123481 -9.480056
-0.415700 -11.326651 7.137135 -8.569759
0.271900 -12.058154 7.732848 -8.198735
-0.001400 -9.973466 7.717104 -8.599040
0.087600 -9.856640 8.143528 -9.592957
-0.015200 -9.885488 8.892256 -7.609699
0.029500 -10.670355 9.609546 -7.850779
0.029500 -10.083236 8.522308 -6.603860
-0.001100 -8.552173 9.628010 -7.612816
-0.190600 -7.538290 9.266105 -6.706951
0.169900 -7.708396 8.456388 -6.011727
-0.234100 -6.301995 9.942370 -6.716131
0.165600 -5.521499 9.679547 -6.018193
0.322600 -6.057300 10.955261 -7.663291
-0.557900 -4.846103 11.562415 -7.696052
0.399200 -4.776776 12.185702 -8.440998
-0.234100 -7.068560 11.319001 -8.575745
0.165600 -6.886970 12.091334 -9.308269
-0.190600 -8.312915 10.662845 -8.535723
0.169900 -9.081220 10.936973 -9.240717
0.597300 -8.801277 6.734878 -8.391812
-0.567900 -8.756250 5.964201 -7.427976
-0.415700 -7.814519 6.846708 -9.291064
0.271900 -7.945012 7.548785 -10.004275
-0.025200 -6.541447 6.115165 -9.269452
0.069800 -5.857754 6.558049 -9.989650
0.069800 -6.100808 6.230976 -8.284635
0.597300 -6.625124 4.609718 -9.548744
-0.567900 -7.687379 4.068304 -9.856848
-0.415700 -5.483095 3.924237 -9.418064
0.271900 -4.637488 4.439173 -9.205619
-0.002400 -5.443363 2.470663 -9.210951
0.097800 -6.396560 2.049702 -9.515978
-0.034300 -4.361212 1.815399 -10.084795
0.029500 -4.470268 2.186477 -11.104190
0.029500 -3.375107 2.115770 -9.727564
0.011800 -4.441969 0.295914 -10.117548
-0.125600 -4.973838 -0.361597 -11.245047
0.133000 -5.302374 0.211557 -12.099053
-0.170400 -5.102614 -1.763389 -11.258636
0.143000 -5.525058 -2.263537 -12.119208
-0.107200 -4.704720 -2.516154 -10.140653
0.129700 -4.822342 -3.591134 -10.141392
-0.170400 -4.173199 -1.864308 -9.014672
0.143000 -3.890081 -2.431182 -8.142463
-0.125600 -4.027546 -0.467157 -9.008188
0.133000 -3.619256 0.014514 -8.132007
0.597300 -5.242352 2.185626 -7.714990
-0.567900 -4.335219 2.756376 -7.112983
-0.415700 -6.063895 1.331284 -7.101972
0.271900 -6.796182 0.892310 -7.652186
-0.038900 -6.112843 1.165352 -5.631916
0.100700 -5.814668 2.109391 -5.176646
0.365400 -7.541452 0.875067 -5.153636
0.004300 -7.513184 0.514791 -4.124187
-0.243800 -8.397630 2.136287 -5.195722
0.064200 -9.418772 1.901475 -4.895923
0.064200 -7.983681 2.874275 -4.509443
0.064200 -8.395252 2.560071 -6.197796
-0.676100 -8.143132 -0.108102 -5.970588
0.410200 -7.461824 -0.760712 -6.173233
0.597300 -5.190655 0.083726 -5.060083
-0.567900 -5.167725 -1.044757 -5.560109
-0.347900 -4.532470 0.395119 -3.934697
0.274700 -4.584729 1.361934 -3.616764
-0.263700 -3.820047 -0.545176 -3.053351
0.156000 -3.761682 -1.510188 -3.552737
-0.000700 -2.382414 -0.043620 -2.826954
0.032700 -1.908232 0.102880 -3.797888
0.032700 -2.423282 0.920377 -2.324213
0.039000 -1.509822 -1.007988 -2.001830
0.028500 -1.999603 -1.263190 -1.063382
0.028500 -1.361755 -1.925265 -2.571047
0.048600 -0.140165 -0.397709 -1.681625
0.068700 0.542252 -1.200690 -1.396969
0.068700 0.257593 0.081058 -2.578750
-0.529500 -0.212646 0.570023 -0.568937
0.345600 -1.007071 0.525515 0.066496
0.807600 0.723595 1.437492 -0.235683
-0.862700 1.796565 1.613693 -0.945012
0.447800 1.968554 1.115785 -1.798896
0.447800 2.481727 2.293638 -0.627827
-0.862700 0.621947 2.169262 0.827848
0.447800 -0.213777 2.164431 1.409347
0.447800 1.364540 2.821737 1.026343
0.734100 -4.571644 -0.743226 -1.728293
-0.589400 -5.017859 0.219999 -1.108335
-0.415700 -4.667243 -1.994616 -1.286530
0.271900 -4.283162 -2.715856 -1.886909
-0.087500 -5.216710 -2.437964 0.008866
0.096900 -5.773725 -1.619165 0.468450
0.298500 -6.191771 -3.616928 -0.213471
-0.029700 -5.647537 -4.444348 -0.670564
-0.319200 -6.826504 -4.124060 1.085736
0.079100 -7.554497 -4.902609 0.861428
0.079100 -6.068107 -4.559349 1.734861
0.079100 -7.320829 -3.303452 1.607714
-0.319200 -7.343112 -3.221734 -1.153148
0.079100 -6.956078 -2.966075 -2.139198
0.079100 -8.031672 -4.058377 -1.272790
0.079100 -7.882538 -2.366897 -0.743546
0.597300 -4.065909 -2.813996 0.954896
-0.567900 -3.004201 -3.234924 0.497944
-0.415700 -4.239781 -2.652794 2.265805
0.271900 -5.119042 -2.264403 2.590634
-0.023700 -3.231752 -2.986749 3.286583
0.088000 -2.245922 -2.990345 2.820782
0.034200 -3.245747 -1.873218 4.339587
0.024100 -3.154469 -0.927991 3.815559
0.024100 -4.199689 -1.895628 4.867171
0.001800 -2.117363 -1.933155 5.369392
0.044000 -2.239297 -1.099622 6.060576
0.044000 -2.223475 -2.845577 5.950204
-0.273700 -0.446111 -1.870308 4.669210
-0.053600 -0.270252 -0.073856 4.497894
0.068400 -1.035075 0.313379 3.825961
0.068400 -0.373399 0.400954 5.474285
0.068400 0.713483 0.156614 4.093734
0.597300 -3.437695 -4.369884 3.927156
-0.567900 -4.541003 -4.915318 3.919033
-0.415700 -2.372895 -4.922669 4.512343
0.271900 -1.475439 -4.467815 4.406795
-0.024900 -2.419920 -6.076885 5.412042
0.084300 -3.383995 -6.087053 5.921622
0.211700 -2.289577 -7.352492 4.574165
0.035200 -2.788113 -7.204922 3.614605
0.035200 -1.237194 -7.571059 4.389933
-0.654600 -2.905008 -8.446465 5.220405
0.427500 -3.549588 -8.825218 4.596585
0.597300 -1.301622 -5.971344 6.464229
-0.567900 -0.124012 -5.875961 6.111318
-0.415700 -1.652994 -5.974903 7.753254
0.271900 -2.652190 -5.942730 7.947766
-0.024900 -0.785542 -5.557428 8.874806
0.084300 0.244327 -5.461673 8.531617
0.211700 -1.242461 -4.174836 9.374267
0.035200 -2.196069 -4.274177 9.896049
0.035200 -0.504758 -3.778340 10.073320
-0.654600 -1.398011 -3.256408 8.309386
0.427500 -2.380660 -3.173105 8.168175
0.597300 -0.787367 -6.535273 10.065480
-0.567900 -1.509249 -7.536044 10.075356
-0.415700 -0.012693 -6.209934 11.107783
0.271900 0.556891 -5.377838 11.034473
-0.001400 -0.019998 -6.845663 12.433555
0.087600 -0.917304 -7.451159 12.528053
-0.015200 1.190674 -7.782201 12.575836
0.029500 1.144884 -8.270152 13.550024
0.029500 1.112833 -8.567055 11.822827
-0.001100 2.539539 -7.099170 12.436357
-0.190600 3.113300 -6.432915 13.538433
0.169900 2.609397 -6.426577 14.493926
-0.234100 4.342109 -5.761427 13.400646
0.165600 4.777297 -5.244264 14.243004
0.322600 5.012362 -5.775532 12.160717
-0.557900 6.204175 -5.145696 12.016341
0.399200 6.518247 -4.741355 12.837819
-0.234100 4.453411 -6.465859 11.065652
0.165600 4.985485 -6.484123 10.127505
-0.190600 3.216643 -7.124409 11.201013
0.169900 2.788881 -7.650068 10.355773
0.597300 -0.065501 -5.790554 13.558287
-0.567900 0.250886 -4.622191 13.332242
-0.347900 -0.460532 -6.188390 14.776410
0.274700 -0.657226 -7.176293 14.919442
-0.263700 -0.540333 -5.298729 15.951220
0.156000 -0.875815 -4.312968 15.623238
-0.000700 -1.537790 -5.846276 16.988454
0.032700 -1.128999 -6.772053 17.396722
0.032700 -1.614044 -5.120367 17.798558
0.039000 -2.952195 -6.131037 16.457784
0.028500 -3.318875 -5.250806 15.928492
0.028500 -2.916622 -6.968625 15.761384
0.048600 -3.943584 -6.472137 17.582846
0.068700 -4.093621 -5.583310 18.199188
0.068700 -4.897665 -6.735806 17.123343
-0.529500 -3.472732 -7.580135 18.439259
0.345600 -2.474420 -7.702491 18.529788
0.807600 -4.209607 -8.426780 19.133853
-0.862700 -5.511966 -8.433017 19.157536
0.447800 -6.044044 -7.764773 18.605555
0.447800 -5.994129 -9.126882 19.703656
-0.862700 -3.628933 -9.323892 19.868438
0.447800 -2.607818 -9.327379 19.937975
0.447800 -4.208860 -9.952987 20.394514
0.734100 0.826594 -5.137314 16.622510
-0.589400 1.532461 -6.127366 16.802513
-0.415700 1.149840 -3.930460 17.086624
0.271900 0.520706 -3.166622 16.897860
-0.027500 2.302951 -3.636323 17.957170
0.112300 2.894037 -4.544226 18.079693
-0.005000 3.202178 -2.601657 17.264318
0.033900 4.081090 -2.415063 17.876405
0.033900 3.558914 -3.032896 16.327746
-0.141500 2.577844 -1.278151 16.958616
-0.163800 2.451499 -0.242693 17.819087
0.206200 2.794431 -0.239457 18.847471
-0.341800 1.861013 0.826582 17.176333
0.341200 1.718173 1.731625 17.626142
0.138000 1.596902 0.538219 15.854812
-0.260100 1.031361 1.273804 14.805189
0.157200 0.715856 2.292905 14.964524
-0.113400 0.897372 0.669228 13.544559
0.141700 0.495749 1.228970 12.715937
-0.197200 1.312799 -0.658773 13.351194
0.144700 1.210894 -1.117639 12.376572
-0.238700 1.874779 -1.391713 14.412032
0.170000 2.194160 -2.411519 14.246779
0.124300 2.038787 -0.809050 15.687404
0.597300 1.850733 -3.189141 19.367608
-0.567900 0.651857 -2.962644 19.571758
-0.254800 2.753321 -3.082491 20.365963
0.019200 4.142503 -3.522454 20.348578
0.039100 4.778948 -2.714420 19.985622
0.039100 4.283053 -4.419514 19.746481
0.018900 4.484365 -3.820292 21.804966
0.021300 5.553237 -3.745212 22.002475
0.021300 4.105492 -4.802853 22.083954
-0.007000 3.686444 -2.757549 22.544343
0.025300 4.236859 -1.818903 22.538218
0.025300 3.482819 -3.060434 23.564383
-0.026600 2.398648 -2.648388 21.720623
0.064100 1.674858 -3.350780 22.125201
0.589600 1.829665 -1.223846 21.768575
-0.574800 2.481256 -0.299902 21.297189
-0.347900 0.638859 -1.040758 22.349919
0.274700 0.176073 -1.882869 22.665483
-0.263700 -0.044974 0.246291 22.596553
0.156000 0.696717 1.048848 22.622834
-0.000700 -1.053230 0.566579 21.479847
0.032700 -1.835946 -0.194058 21.454646
0.032700 -1.519986 1.522665 21.724117
0.039000 -0.413004 0.667766 20.088798
0.028500 0.561013 1.148617 20.163885
0.028500 -0.271246 -0.335882 19.688180
0.048600 -1.286827 1.474815 19.124457
0.068700 -0.926735 1.288430 18.111467
0.068700 -2.324167 1.139532 19.191559
-0.529500 -1.197401 2.920114 19.402248
0.345600 -0.717832 3.213380 20.245756
0.807600 -1.491686 3.878331 18.546862
-0.862700 -2.088230 3.662376 17.413692
0.447800 -2.532794 2.774492 17.257128
0.447800 -2.227554 4.431444 16.773372
-0.862700 -1.176865 5.103712 18.819197
0.447800 -0.670239 5.309207 19.677709
0.447800 -1.406709 5.821972 18.140508
0.734100 -0.772638 0.292127 23.942599
-0.589400 -0.776754 1.339072 24.588342
-0.415700 -1.347880 -0.820193 24.418590
0.271900 -1.212833 -1.676545 23.900395
-0.003100 -1.688260 -0.916950 25.848189
0.085000 -2.355732 -0.102894 26.130836
-0.003600 -2.411755 -2.184652 26.178248
0.017100 -1.768516 -3.057718 26.068274
0.017100 -2.759054 -2.046459 27.202155
-0.064500 -3.635115 -2.320670 25.271458
0.035200 -4.072582 -1.327799 25.166918
0.035200 -3.532773 -2.725236 24.264505
0.695100 -4.593319 -3.250088 25.862137
-0.608600 -4.615609 -4.472646 25.859661
-0.940700 -5.570575 -2.794795 26.530763
0.425100 -6.118203 -3.474743 27.038581
0.425100 -5.730255 -1.802134 26.626838
0.597300 -0.359451 -0.836087 26.660503
-0.567900 0.726008 -1.174784 26.168663
-0.415700 -0.545677 -0.419853 27.929268
0.271900 -1.405401 0.070055 28.131688
-0.002400 0.469811 -0.452193 28.977365
0.097800 -0.125670 -0.232537 29.863512
-0.034300 1.107941 -1.860606 29.133136
0.029500 1.742305 -2.048561 28.266908
0.029500 1.632914 -1.786228 30.085486
0.011800 0.153221 -3.054707 29.218144
-0.125600 -0.224892 -3.721966 28.099541
0.133000 0.266873 -3.640517 27.141451
-0.170400 -1.334033 -4.673546 28.236442
0.143000 -1.605830 -5.230823 27.352149
-0.107200 -2.030007 -4.843802 29.446619
0.129700 -2.897047 -5.487706 29.452399
-0.170400 -1.513235 -4.160009 30.653260
0.143000 -2.000005 -4.326954 31.602777
-0.125600 -0.415169 -3.233630 30.514028
0.133000 -0.086419 -2.610669 31.332711
0.597300 1.625630 0.545115 28.629338
-0.567900 2.686448 0.526734 29.253231
-0.415700 1.512986 1.478965 27.698630
0.271900 0.601675 1.672624 27.308612
-0.003100 2.622409 2.356289 27.354916
0.085000 3.548535 1.783514 27.306741
-0.003600 2.484271 2.908210 25.938218
0.017100 1.475189 3.273628 25.747630
0.017100 3.161568 3.740049 25.744782
-0.064500 2.773829 1.871336 24.851915
0.035200 2.125730 0.995262 24.875695
0.035200 2.557351 2.356424 23.900114
0.695100 4.152792 1.236479 24.799850
-0.608600 4.265630 0.041987 24.928438
-0.940700 5.192299 1.939219 24.759551
0.425100 6.007198 1.465499 25.122371
0.425100 5.075272 2.935952 24.873266
0.597300 2.851363 3.438283 28.358587
-0.567900 3.931114 4.057343 28.441974
-0.415700 1.813167 3.622378 29.234591
0.271900 0.944349 3.159475 29.008819
0.014300 1.816220 4.493244 30.391033
0.104800 0.742987 4.606014 30.544508
-0.204100 2.426185 3.653592 31.602619
0.079700 2.075668 2.621544 31.592078
0.079700 3.497962 3.551014 31.432707
0.713000 2.107717 4.202261 33.022308
-0.593100 1.310512 5.075380 33.176866
-0.919100 2.688431 3.739536 34.117292
0.419600 2.510477 4.106893 35.041135
0.419600 3.187004 2.861750 34.085480
0.597300 2.353008 5.939739 30.138471
-0.567900 2.970241 6.615458 30.929592
-0.415700 1.992639 6.392819 28.930484
0.271900 1.520510 5.837802 28.231086
-0.025200 2.437735 7.779998 28.539328
0.069800 1.581954 8.213357 28.021691
0.069800 2.566931 8.524708 29.324711
0.597300 3.680649 7.873205 27.686961
-0.567900 4.178658 8.928303 27.400726
-0.415700 4.119402 6.737851 27.171914
0.271900 3.500093 5.959223 27.345969
0.014300 5.272091 6.542152 26.249723
0.104800 5.457279 7.562806 25.914954
-0.204100 6.485938 6.188267 27.087589
0.079700 6.629445 6.687625 28.045787
0.079700 6.331800 5.134581 27.320169
0.713000 7.809285 6.291306 26.316149
-0.593100 8.561945 5.322895 26.117993
-0.919100 8.117295 7.379269 25.702833
0.419600 8.829719 7.259051 24.997069
0.419600 7.609080 8.246531 25.604465
0.597300 4.932350 5.722537 25.009929
-0.567900 5.592055 4.740230 24.757047
-0.516300 3.892707 6.059992 24.225805
0.293600 3.476133 6.968662 24.397532
0.038100 3.311649 5.239261 23.119906
0.088000 3.385368 4.205173 23.437472
-0.030300 1.799621 5.534287 22.963164
-0.012200 1.319845 5.409504 23.935341
-0.012200 1.676833 6.576603 22.664004
0.799400 1.067637 4.627602 21.948678
-0.801400 1.394811 3.428433 21.828171
-0.801400 0.139792 5.102923 21.248238
0.536600 4.093749 5.268043 21.780684
-0.581900 3.568046 5.610502 20.715462
-0.415700 5.373216 4.891030 21.846524
0.271900 5.727677 4.643190 22.764911
-0.087500 6.338965 4.905809 20.727168
0.096900 5.790801 5.092297 19.804876
0.298500 7.345514 6.068367 20.875941
-0.029700 8.057672 6.026853 20.053093
-0.319200 6.637078 7.426825 20.786865
0.079100 5.958983 7.564087 21.628973
0.079100 7.378240 8.224548 20.787163
0.079100 6.067961 7.480593 19.858050
-0.319200 8.120965 6.016050 22.199914
0.079100 8.662252 5.072991 22.270058
0.079100 8.842054 6.831871 22.229904
0.079100 7.444656 6.106955 23.048763
0.597300 7.015381 3.542605 20.496348
-0.567900 8.181153 3.457988 20.114288
-0.415700 6.298967 2.440936 20.734423
0.271900 5.321604 2.551745 20.990474
0.014300 6.804146 1.071046 20.560031
0.104800 7.890238 1.125822 20.577904
-0.204100 6.390451 0.231550 21.779943
0.079700 6.354479 0.874715 22.656163
0.079700 5.397358 -0.177915 21.615195
0.713000 7.368910 -0.884021 22.105178
-0.593100 8.062091 -0.876956 23.109593
-0.919100 7.488986 -1.883320 21.275488
0.419600 8.159305 -2.596999 21.534444
0.419600 7.037120 -1.830705 20.370681
0.597300 6.434354 0.467181 19.180712
-0.567900 6.413721 -0.750293 18.987082
-0.516300 6.137035 1.321729 18.202449
0.293600 6.158163 2.315089 18.420742
0.038100 5.704879 0.969664 16.844481
0.088000 4.974135 0.165768 16.919058
-0.030300 4.985809 2.187957 16.244374
-0.012200 4.683517 1.963425 15.222163
-0.012200 4.082573 2.386079 16.822022
0.799400 5.857815 3.442200 16.270197
-0.801400 6.515070 3.724226 15.245891
-0.801400 5.901788 4.097863 17.336802
0.536600 6.827819 0.440026 15.925025
-0.581900 6.541791 -0.076835 14.844859
-0.415700 8.088799 0.481254 16.364448
0.271900 8.245487 0.918058 17.260723
-0.027500 9.285345 0.020498 15.636652
0.112300 9.285167 0.459653 14.638618
-0.005000 10.516330 0.545505 16.392421
0.033900 11.421366 0.207837 15.885510
0.033900 10.511039 1.636511 16.357070
-0.141500 10.577504 0.110730 17.827465
-0.163800 10.138788 0.836538 18.879520
0.206200 9.741725 1.845347 18.814596
-0.341800 10.240328 0.085779 20.032979
0.341200 9.911010 0.412770 20.938216
0.138000 10.808396 -1.143524 19.793619
-0.260100 11.125308 -2.227110 20.623667
0.157200 10.919530 -2.174066 21.680715
-0.113400 11.698493 -3.377028 20.055509
0.141700 11.933074 -4.232398 20.673209
-0.197200 11.958151 -3.417715 18.674365
0.144700 12.407689 -4.297262 18.239702
-0.238700 11.641382 -2.319194 17.853723
0.170000 11.843745 -2.363735 16.796400
0.124300 11.048854 -1.155197 18.388041
0.597300 9.400682 -1.508986 15.463600
-0.567900 10.179874 -1.975019 14.632358
-0.415700 8.651805 -2.310626 16.229810
0.271900 8.037938 -1.863425 16.895941
-0.087500 8.808610 -3.783108 16.311004
0.096900 9.834905 -3.991680 16.612439
0.298500 7.888311 -4.394414 17.387242
-0.029700 8.017487 -5.476812 17.381355
-0.319200 8.270398 -3.888077 18.778477
0.079100 9.268191 -4.242760 19.029529
0.079100 8.262809 -2.799729 18.807804
0.079100 7.566803 -4.271228 19.514838
-0.319200 6.401781 -4.095644 17.163584
0.079100 6.079692 -4.498282 16.204658
0.079100 5.812079 -4.578032 17.941462
0.079100 6.222795 -3.021404 17.187521
0.597300 8.585653 -4.509428 14.979208
-0.567900 7.770344 -4.079703 14.162455
-0.415700 9.263983 -5.639427 14.763133
0.271900 9.903176 -5.968390 15.475051
-0.025200 8.959255 -6.544273 13.644832
0.069800 8.895085 -5.974979 12.717671
0.069800 9.771315 -7.258041 13.534571
0.597300 7.637196 -7.317414 13.830695
-0.567900 6.900781 -7.057735 14.790773
-0.254800 7.306690 -8.266792 12.932304
0.019200 8.084221 -8.667951 11.769469
0.039100 9.150622 -8.720165 11.989155
0.039100 7.899100 -7.967433 10.954639
0.018900 7.564227 -10.054475 11.395201
0.021300 8.084041 -10.805684 11.985058
0.021300 7.684213 -10.265749 10.333606
-0.007000 6.093841 -9.999478 11.811930
0.025300 5.696159 -10.993841 12.020194
0.025300 5.511935 -9.518455 11.023908
-0.026600 6.106494 -9.101092 13.055848
0.064100 5.229685 -8.457204 13.034578
0.589600 6.095820 -9.898880 14.375723
-0.574800 7.162844 -10.184823 14.932848
-0.254800 4.917453 -10.265252 14.913978
0.019200 3.558760 -10.264162 14.304997
0.039100 3.513404 -11.168640 13.698398
0.039100 3.419336 -9.406154 13.647356
0.018900 2.592830 -10.195364 15.505947
0.021300 1.636589 -10.644602 15.237832
0.021300 2.381271 -9.192672 15.877376
-0.007000 3.301835 -11.124624 16.479192
0.025300 3.080098 -12.166837 16.249584
0.025300 3.044760 -10.959504 17.525495
-0.026600 4.810285 -10.927396 16.245438
0.064100 5.113166 -10.136742 16.931897
0.589600 5.620933 -12.282575 16.463474
-0.574800 5.693234 -13.051356 15.510180
-0.415700 6.182907 -12.539551 17.642691
0.271900 5.933788 -11.901187 18.384671
0.014300 6.988667 -13.713222 17.973358
0.104800 6.814764 -14.494464 17.233407
-0.204100 8.439375 -13.371281 17.806547
0.079700 9.049461 -14.252458 17.607993
0.079700 8.643310 -12.811014 16.894073
0.713000 8.938074 -12.526393 18.988790
-0.593100 9.213943 -13.096457 19.967690
-0.919100 9.017319 -11.226792 18.998260
0.419600 9.335263 -10.702929 19.801121
0.419600 8.848406 -10.702871 18.151459
0.597300 6.567505 -14.393022 19.360769
-0.567900 6.112931 -13.684776 20.284283
-0.415700 6.682775 -15.674751 19.493717
0.271900 7.074270 -16.276119 18.782951
0.014300 6.567977 -16.429617 20.776699
0.104800 7.085794 -15.836089 21.530152
-0.204100 5.012405 -16.515528 21.039241
0.079700 4.766892 -15.497686 21.342261
0.079700 4.286370 -16.766408 20.265922
0.713000 4.655593 -17.451225 22.134480
-0.593100 4.663215 -18.683035 21.935741
-0.919100 4.199555 -16.931591 23.287958
0.419600 3.775036 -17.631423 23.879665
0.419600 4.377047 -15.962999 23.512499
0.597300 7.305306 -17.770138 20.777291
-0.567900 7.302408 -18.488379 19.774999
-0.415700 7.984054 -18.071062 21.914533
0.271900 7.872846 -17.557380 22.777015
0.014300 8.792176 -19.330958 22.082479
0.104800 9.419787 -19.219548 22.966670
-0.204100 7.881351 -20.511978 22.426956
0.079700 7.215475 -20.246846 23.248179
0.079700 7.449774 -20.837323 21.480388
0.713000 8.671205 -21.678972 22.928934
-0.593100 9.786289 -21.601659 23.421499
-0.919100 8.124072 -22.860244 22.912240
0.419600 8.510725 -23.633743 23.434068
0.419600 7.184206 -22.958048 22.555616
0.597300 9.720779 -19.581296 20.846429
-0.567900 9.806006 -20.723991 20.372183
-0.415700 10.469121 -18.589178 20.422989
0.271900 10.265070 -17.680651 20.814210
-0.025200 11.598845 -18.666097 19.519368
0.069800 12.334734 -17.905188 19.779338
0.069800 12.068585 -19.634924 19.689106
0.597300 11.256688 -18.664862 18.022989
-0.567900 12.074976 -18.476098 17.151097
-0.415700 9.982260 -18.800559 17.670313
0.271900 9.331531 -19.083881 18.388914
-0.087500 9.410803 -18.636538 16.384841
0.096900 10.227337 -18.534767 15.669993
0.298500 8.491340 -19.842151 16.076507
-0.029700 8.033574 -19.477308 15.157032
-0.319200 9.312090 -21.063277 15.777789
0.079100 10.116719 -20.768816 15.104012
0.079100 9.748185 -21.480361 16.685514
0.079100 8.758816 -21.873669 15.303177
-0.319200 7.441186 -20.101938 17.150590
0.079100 7.755949 -20.556110 18.090134
0.079100 6.842669 -19.216795 17.365974
0.079100 6.749681 -20.869552 16.803183
0.597300 8.548356 -17.358171 16.224699
-0.567900 7.944058 -16.791794 17.162214
-0.415700 8.449609 -16.921956 14.950384
0.271900 8.828339 -17.556272 14.261688
-0.059700 7.491677 -15.799445 14.527663
0.086900 7.504215 -15.033117 15.302700
0.130300 7.909066 -15.090202 13.179165
0.018700 7.847258 -15.829254 12.380363
-0.320400 6.839038 -14.061838 12.722873
0.088200 7.229021 -13.818875 11.734452
0.088200 5.853484 -14.519501 12.637248
0.088200 6.845198 -13.161128 13.336699
-0.043000 9.294622 -14.422116 13.164958
0.023600 10.085694 -15.034144 13.598234
0.023600 9.455572 -14.267480 12.098059
-0.066000 9.454658 -13.010049 13.856910
0.018600 10.456533 -12.639856 13.639414
0.018600 8.717585 -12.316965 13.451378
0.018600 9.401146 -13.023285 14.945512
0.597300 6.107496 -16.395588 14.476263
-0.567900 5.990757 -17.590979 14.164248
-0.347900 5.071151 -15.605286 14.845492
0.274700 5.412391 -14.686812 15.090549
-0.240000 3.699319 -16.050335 15.188581
0.142600 3.884812 -16.864356 15.889337
-0.009400 2.914745 -15.002616 15.967265
0.036200 3.108535 -14.043840 15.486333
0.036200 1.842855 -15.111398 15.801975
0.018700 3.125788 -14.845066 17.466886
0.010300 3.190699 -15.831123 17.926859
0.010300 4.097029 -14.368569 17.600070
-0.047900 2.135848 -14.104570 18.294049
0.062100 2.020918 -13.063768 17.991369
0.062100 1.130875 -14.457813 18.063073
-0.014300 2.389435 -14.222398 19.837402
0.113500 2.497481 -15.292166 20.016325
0.113500 3.287740 -13.674171 20.121288
-0.385400 1.222183 -13.601063 20.615579
0.340000 0.580344 -14.262008 21.029452
0.340000 1.626092 -13.042203 21.353577
0.340000 0.729605 -12.897237 20.084443
0.734100 3.015871 -16.568145 13.866018
-0.589400 3.247407 -16.095055 12.735429
-0.516300 2.219942 -17.632916 14.075541
0.293600 2.277212 -18.011812 15.010026
0.039700 1.555569 -18.284631 12.948827
0.110500 2.218418 -18.392945 12.090342
0.056000 1.318855 -19.770767 13.293433
-0.017300 2.307596 -20.192708 13.473586
-0.017300 0.819408 -19.874684 14.256688
0.013600 0.554144 -20.551500 12.233563
-0.042500 0.249827 -21.530141 12.604719
-0.042500 -0.441926 -20.153396 12.040009
0.805400 1.321989 -20.827128 10.894719
-0.818800 1.281047 -19.985895 9.955903
-0.818800 1.787096 -21.956416 10.695307
0.536600 0.158229 -17.528679 12.633465
-0.581900 -0.714171 -17.326720 13.490842
-0.415700 0.096032 -16.981206 11.408730
0.271900 0.859304 -17.066099 10.752746
-0.087500 -1.052901 -16.207005 10.994855
0.096900 -1.326927 -15.572568 11.837765
0.298500 -0.811107 -15.233880 9.783099
-0.029700 -0.158324 -14.424597 10.110267
-0.319200 -0.085371 -16.014541 8.689326
0.079100 -0.260171 -15.521350 7.733138
0.079100 0.999641 -16.045610 8.788754
0.079100 -0.369450 -17.066400 8.657813
-0.319200 -2.144617 -14.565898 9.321779
0.079100 -2.657646 -14.156446 10.191975
0.079100 -1.947793 -13.789781 8.582180
0.079100 -2.847917 -15.262075 8.864815
0.597300 -2.295028 -17.129770 10.926866
-0.567900 -2.373065 -17.969165 10.004957
-0.415700 -3.274995 -17.040058 11.846000
0.271900 -3.264461 -16.309206 12.543026
-0.038900 -4.313023 -18.128373 12.002428
0.100700 -3.972797 -19.069093 11.569545
0.365400 -4.370515 -18.326263 13.522199
0.004300 -4.552047 -17.406800 14.078745
-0.243800 -5.466470 -19.274222 13.951237
0.064200 -6.381465 -18.708579 14.127085
0.064200 -5.505714 -20.140319 13.290610
0.064200 -5.247241 -19.591633 14.970696
-0.676100 -3.095579 -18.783808 13.925518
0.410200 -2.429265 -18.326396 13.407440
0.597300 -5.576195 -17.617057 11.442563
-0.567900 -6.133773 -16.666520 11.928328
-0.415700 -6.091953 -18.382834 10.500907
0.271900 -5.626330 -19.220764 10.182844
-0.059700 -7.374249 -18.038336 9.904784
0.086900 -7.622771 -16.997952 10.114380
0.130300 -7.431951 -18.234320 8.352307
0.018700 -7.717815 -19.275810 8.205027
-0.320400 -8.350625 -17.269379 7.651359
0.088200 -8.513234 -17.424593 6.584785
0.088200 -9.322682 -17.436315 8.115393
0.088200 -8.057494 -16.220165 7.687769
-0.043000 -6.004998 -18.036632 7.771668
0.023600 -5.551706 -17.054437 7.905532
0.023600 -5.299435 -18.687446 8.288122
-0.066000 -5.763400 -18.336059 6.288535
0.018600 -6.158439 -17.503667 5.706155
0.018600 -4.690012 -18.400402 6.110211
0.018600 -6.217385 -19.274352 5.969786
0.597300 -8.561980 -18.598329 10.604833
-0.567900 -8.583218 -19.828492 10.839612
-0.415700 -9.588724 -17.866764 10.846454
0.271900 -9.614846 -16.894248 10.575105
0.014300 -10.878298 -18.376907 11.205911
0.104800 -10.753701 -19.215857 11.890551
-0.204100 -11.531607 -17.258642 12.121242
0.079700 -10.866349 -17.090279 12.968111
0.079700 -11.820047 -16.395173 11.521813
0.713000 -12.830326 -17.743856 12.759008
-0.593100 -13.905788 -17.653017 12.133448
-0.919100 -12.845871 -18.064867 14.027365
0.419600 -13.676436 -18.568659 14.303872
0.419600 -11.943894 -18.195961 14.462510
0.597300 -11.754837 -18.790032 10.027540
-0.567900 -11.657289 -18.251641 8.905601
-0.254800 -12.639539 -19.807868 10.182324
0.019200 -12.504669 -20.928840 11.159130
0.039100 -12.882969 -20.688274 12.152668
0.039100 -11.469887 -21.271123 11.146022
0.018900 -13.231471 -22.096371 10.500190
0.021300 -13.685725 -22.864302 11.126318
0.021300 -12.581796 -22.621519 9.800020
-0.007000 -14.352393 -21.381135 9.661432
0.025300 -15.158704 -21.031037 10.305945
0.025300 -14.732590 -21.985525 8.837866
-0.026600 -13.590289 -20.163010 9.167550
0.064100 -12.965730 -20.547465 8.361184
0.589600 -14.502826 -19.127626 8.492053
-0.574800 -14.907799 -19.348682 7.360689
-0.516300 -14.754770 -18.006710 9.154036
0.293600 -14.386144 -17.883731 10.086287
0.038100 -15.314689 -16.735899 8.577375
0.088000 -15.960869 -17.016966 7.745781
-0.030300 -16.141716 -16.045546 9.679487
-0.012200 -16.641869 -16.715297 10.379045
-0.012200 -15.393949 -15.572397 10.315941
0.799400 -17.131797 -14.977129 9.169899
-0.801400 -17.052189 -13.822994 9.715064
-0.801400 -17.920909 -15.161132 8.248147
0.536600 -14.191528 -15.777094 7.953304
-0.581900 -14.319649 -14.582276 8.223031
-0.415700 -13.226222 -16.334541 7.182327
0.271900 -13.246860 -17.335094 7.046047
-0.038900 -12.266589 -15.588627 6.338740
0.100700 -11.757978 -16.293304 5.680828
0.365400 -12.924067 -14.655077 5.241157
0.004300 -13.302647 -13.758099 5.731253
-0.243800 -11.914287 -14.366072 4.136145
0.064200 -11.660142 -15.239286 3.535297
0.064200 -12.295359 -13.617289 3.441734
0.064200 -11.038061 -13.812139 4.473010
-0.676100 -13.899379 -15.292363 4.587296
0.410200 -14.705768 -15.131945 5.082886
0.597300 -11.134548 -14.878695 7.073441
-0.567900 -10.056491 -14.611589 6.535561
-0.415700 -11.397134 -14.412940 8.296369
0.271900 -12.326563 -14.591578 8.649000
-0.038900 -10.545804 -13.397016 8.993954
0.100700 -10.063896 -12.752448 8.258839
0.365400 -11.379333 -12.666558 10.050423
0.004300 -10.706176 -12.235182 10.791287
-0.243800 -12.130397 -11.599035 9.336383
0.064200 -12.801981 -11.070392 10.012863
0.064200 -11.317199 -10.941571 9.028901
0.064200 -12.625877 -11.945991 8.429616
-0.676100 -12.343600 -13.509120 10.665514
0.410200 -13.214094 -13.291762 10.324052
0.597300 -9.406304 -13.999623 9.805314
-0.567900 -9.416591 -15.173663 10.170917
-0.415700 -8.383253 -13.163415 10.084536
0.271900 -8.236914 -12.291367 9.596460
0.021300 -7.168023 -13.623927 10.800548
0.112400 -7.184565 -14.711330 10.727198
-0.123100 -5.877063 -13.165342 10.046101
0.111200 -5.921881 -12.077797 9.988346
0.111200 -4.967184 -13.469534 10.563488
-0.311900 -5.836668 -13.918674 8.436152
0.193300 -5.133320 -12.918603 7.897586
0.597300 -6.978691 -13.084758 12.274521
-0.567900 -7.801120 -12.228218 12.755763
-0.415700 -6.062997 -13.642611 13.016718
0.271900 -5.438495 -14.361825 12.680828
-0.025200 -5.727927 -13.276936 14.404528
0.069800 -5.792673 -12.202910 14.578800
0.069800 -6.430649 -13.715302 15.113142
0.597300 -4.277944 -13.669061 14.806080
-0.567900 -3.350484 -13.878469 13.979750
-0.415700 -4.087017 -13.894236 16.063279
0.271900 -4.914245 -13.801695 16.635323
0.014300 -2.830253 -14.296209 16.714568
0.104800 -2.914686 -14.441108 17.791591
-0.204100 -2.439009 -15.709622 16.148119
0.079700 -3.350071 -16.307849 16.161748
0.079700 -2.136318 -15.688212 15.101209
0.713000 -1.421754 -16.542891 17.006589
-0.593100 -1.474005 -16.690837 18.220143
-0.919100 -0.578199 -17.301853 16.361489
0.419600 -0.085196 -18.050850 16.826313
0.419600 -0.525453 -17.277686 15.353158
0.597300 -1.808553 -13.172504 16.600916
-0.567900 -0.704495 -13.466495 16.091645
-0.516300 -2.121278 -11.959312 17.147089
0.293600 -3.059052 -11.910261 17.518941
0.038100 -1.444770 -10.702658 16.881052
0.088000 -2.061257 -9.932876 17.345259
-0.030300 -0.143469 -10.589534 17.715086
-0.012200 0.526471 -11.400312 17.428863
-0.012200 0.280530 -9.623895 17.439653
0.799400 -0.454168 -10.485077 19.239024
-0.801400 -0.873866 -9.352266 19.650443
-0.801400 -0.253212 -11.458378 19.995601
0.536600 -1.342588 -10.147520 15.447511
-0.581900 -1.113207 -8.933167 15.342970
-0.415700 -1.625086 -10.898172 14.377615
0.271900 -1.935727 -11.851586 14.498482
-0.027500 -1.776189 -10.308242 13.063116
0.112300 -0.963119 -9.583383 13.023147
-0.005000 -1.601956 -11.386882 12.053019
0.033900 -2.359452 -12.131436 12.297848
0.033900 -1.742003 -10.971223 11.055165
-0.141500 -0.272500 -12.068348 12.063630
-0.163800 0.102676 -13.120479 12.858925
0.206200 -0.580593 -13.522123 13.592563
-0.341800 1.330302 -13.590494 12.424898
0.341200 1.769240 -14.415109 12.808871
0.138000 1.913419 -12.786960 11.390486
-0.260100 3.132063 -12.801660 10.749291
0.157200 3.912099 -13.473142 11.076490
-0.113400 3.270088 -11.935012 9.639631
0.141700 4.225075 -11.813085 9.150204
-0.197200 2.222614 -11.001949 9.333148
0.144700 2.338763 -10.415016 8.434023
-0.238700 1.064490 -10.933716 10.137413
0.170000 0.271780 -10.239708 9.900019
0.124300 0.862300 -11.827128 11.185211
0.597300 -3.151222 -9.599036 12.863196
-0.567900 -4.050992 -9.817114 13.635625
-0.415700 -3.329826 -8.771192 11.828436
0.271900 -2.545675 -8.602225 11.204626
-0.087500 -4.574107 -7.993144 11.599141
0.096900 -5.293589 -8.208484 12.388986
0.298500 -4.286180 -6.481121 11.659043
-0.029700 -3.558002 -6.215873 10.895545
-0.319200 -5.546666 -5.653124 11.426445
0.079100 -6.278446 -5.862801 12.203134
0.079100 -5.271978 -4.605097 11.450775
0.079100 -5.975989 -5.861535 10.447229
-0.319200 -3.739010 -6.069110 13.030688
0.079100 -3.471606 -5.013275 13.012001
0.079100 -4.491118 -6.241492 13.800299
0.079100 -2.849507 -6.639902 13.274516
0.597300 -5.263989 -8.360351 10.282863
-0.567900 -6.447442 -8.683419 10.278165
-0.415700 -4.509074 -8.387377 9.190375
0.271900 -3.537216 -8.251095 9.429166
0.021300 -5.015127 -8.843166 7.861309
0.112400 -4.237717 -8.490281 7.183662
-0.123100 -5.089105 -10.354189 7.824330
0.111200 -6.005717 -10.767762 8.244890
0.111200 -5.060293 -10.547660 6.752018
-0.311900 -3.509068 -11.126376 8.602056
0.193300 -2.591362 -10.225107 8.240911
0.597300 -6.269246 -8.093855 7.321467
-0.567900 -7.334693 -8.652389 7.116308
-0.516300 -6.161804 -6.763298 7.250108
0.293600 -5.297026 -6.325414 7.568689
0.039700 -7.273524 -5.866113 6.904637
0.110500 -8.037052 -5.926819 7.680989
0.056000 -6.810478 -4.399832 6.772568
-0.017300 -6.102412 -4.306544 5.949968
-0.017300 -7.690345 -3.811794 6.506603
0.013600 -6.203787 -3.764197 8.031087
-0.042500 -6.445427 -2.700483 8.017579
-0.042500 -6.673197 -4.190870 8.919007
0.805400 -4.677971 -3.918776 8.100022
-0.818800 -4.205572 -5.073671 8.204535
-0.818800 -3.953028 -2.894378 8.052664
0.536600 -7.914641 -6.279640 5.578807
-0.581900 -9.133605 -6.210597 5.420557
-0.415700 -7.115092 -6.823613 4.655055
0.271900 -6.188430 -7.121737 4.924366
-0.058100 -7.572618 -7.310581 3.376254
0.136000 -8.245593 -6.552059 2.976446
-0.007400 -6.385335 -7.600339 2.386215
0.036700 -6.849665 -7.479589 1.407484
0.036700 -5.567092 -6.917455 2.614801
0.186800 -5.721810 -8.957426 2.593347
-0.543200 -5.314198 -9.497117 3.783987
0.163500 -4.936721 -10.779003 3.654972
0.143500 -4.859757 -11.445517 4.501277
-0.279500 -5.108672 -11.061977 2.364242
0.333900 -5.070930 -12.029061 2.075417
-0.220700 -5.487712 -9.952812 1.675141
0.186200 -5.665015 -9.860956 0.613760
0.597300 -8.505174 -8.537056 3.379147
-0.567900 -9.068947 -8.899750 2.333846
-0.347900 -8.796185 -9.119287 4.573045
0.274700 -8.267451 -8.754481 5.352441
-0.263700 -9.735188 -10.138457 4.838084
0.156000 -10.228211 -10.462628 3.921600
-0.000700 -9.031539 -11.328807 5.354398
0.032700 -8.259500 -10.929290 6.012010
0.032700 -9.669682 -11.862912 6.058395
0.039000 -8.268236 -12.203351 4.320593
0.028500 -8.941362 -12.820498 3.725510
0.028500 -7.671385 -11.535054 3.699903
0.048600 -7.271895 -13.156136 5.021460
0.068700 -6.428113 -12.610626 5.444017
0.068700 -7.870321 -13.748760 5.713403
-0.529500 -6.719584 -14.135760 4.108695
0.345600 -5.800345 -14.037650 3.701907
0.807600 -7.254180 -15.349228 3.957506
-0.862700 -8.329276 -15.772527 4.547269
0.447800 -8.768610 -15.103663 5.163470
0.447800 -8.672456 -16.717970 4.455265
-0.862700 -6.685545 -16.282375 3.274255
0.447800 -5.837988 -15.913881 2.866869
0.447800 -7.120077 -17.168493 3.059590
0.734100 -10.966643 -9.770835 5.797413
-0.589400 -11.796760 -10.624055 6.082251
-0.415700 -11.106030 -8.541205 6.216188
0.271900 -10.479692 -7.822118 5.883444
-0.027500 -12.294908 -8.022385 6.808567
0.112300 -12.586820 -8.732521 7.582260
-0.005000 -11.918105 -6.728019 7.522172
0.033900 -11.544237 -5.996219 6.806085
0.033900 -12.920665 -6.390786 7.785354
-0.141500 -10.975272 -6.791260 8.714865
-0.163800 -10.609331 -7.902090 9.455225
0.206200 -10.924551 -8.898738 9.183681
-0.341800 -9.829120 -7.425054 10.509408
0.341200 -9.631314 -8.007740 11.310313
0.138000 -9.666816 -6.062452 10.548694
-0.260100 -9.089965 -5.237915 11.458350
0.157200 -8.482289 -5.540076 12.298488
-0.113400 -9.094890 -3.849859 11.219649
0.141700 -8.876738 -3.191163 12.047254
-0.197200 -9.625030 -3.349171 10.014280
0.144700 -9.551765 -2.294129 9.795378
-0.238700 -10.194266 -4.206196 9.049900
0.170000 -10.660970 -3.860902 8.139207
0.124300 -10.322568 -5.580734 9.310990
0.597300 -13.538652 -7.986036 5.881087
-0.567900 -13.412052 -7.863155 4.670264
-0.347900 -14.770415 -8.016483 6.397554
0.274700 -14.850153 -8.035647 7.404215
-0.263700 -15.998325 -8.210216 5.606717
0.156000 -16.028420 -9.221621 5.201432
-0.000700 -17.207226 -8.225932 6.546761
0.032700 -17.028169 -8.971620 7.321347
0.032700 -17.242859 -7.338963 7.179320
0.039000 -18.553131 -8.549081 5.871063
0.028500 -18.968751 -7.716117 5.304028
0.028500 -18.476466 -9.474206 5.299778
0.048600 -19.583254 -8.761349 6.985273
0.068700 -20.390231 -9.316066 6.506540
0.068700 -19.149732 -9.373438 7.776163
-0.529500 -20.104270 -7.488774 7.541219
0.345600 -19.990419 -6.670694 6.959938
0.807600 -20.835825 -7.249830 8.640290
-0.862700 -21.238406 -8.137084 9.563383
0.447800 -20.811253 -9.050589 9.619473
0.447800 -21.654213 -7.757410 10.401872
-0.862700 -21.223368 -6.036097 8.933428
0.447800 -20.912201 -5.257986 8.369671
0.447800 -21.767224 -5.966054 9.781612
0.734100 -16.225742 -7.247163 4.471398
-0.589400 -16.822745 -7.621250 3.456135
-0.415700 -15.822948 -5.987894 4.749844
0.271900 -15.463378 -5.783047 5.671175
-0.003100 -16.163089 -4.871739 3.908276
0.085000 -17.086278 -5.151881 3.400991
-0.003600 -16.466386 -3.711703 4.870011
0.017100 -15.597631 -3.539639 5.505424
0.017100 -16.612221 -2.776531 4.329376
-0.064500 -17.644637 -3.817240 5.796358
0.035200 -17.916147 -2.808879 6.108763
0.035200 -18.430982 -4.296651 5.213328
0.695100 -17.370752 -4.505120 7.196921
-0.608600 -16.270121 -4.862554 7.583345
-0.940700 -18.415122 -4.649623 7.990312
0.425100 -18.196666 -5.000866 8.911728
0.425100 -19.150282 -3.961696 8.070287
0.597300 -15.021070 -4.582651 2.946774
-0.567900 -15.217261 -4.422563 1.687473
-0.415700 -13.769969 -4.664804 3.469703
0.271900 -13.662465 -4.939680 4.435614
-0.059700 -12.573226 -4.667858 2.555414
0.086900 -12.541931 -3.701808 2.051560
0.130300 -11.251688 -4.801268 3.368955
0.018700 -11.201725 -5.830825 3.723369
-0.320400 -10.066057 -4.527072 2.377126
0.088200 -9.132418 -4.680297 2.918374
0.088200 -10.047771 -5.270165 1.579894
0.088200 -10.155409 -3.506542 2.004788
-0.043000 -11.028089 -3.931497 4.610786
0.023600 -11.614479 -4.303351 5.451010
0.023600 -9.964504 -3.961733 4.847385
-0.066000 -11.315231 -2.428836 4.487011
0.018600 -10.842339 -1.946992 3.631265
0.018600 -12.390342 -2.249424 4.494058
0.018600 -10.949327 -1.879081 5.354178
0.597300 -12.787856 -5.705168 1.442014
-0.567900 -12.667948 -5.490035 0.215414
-0.347900 -13.108345 -7.015110 1.790170
0.274700 -12.935227 -7.262823 2.753899
-0.263700 -13.222312 -8.121234 0.848791
0.156000 -12.364134 -8.119152 0.176757
-0.000700 -13.213723 -9.493862 1.538843
0.032700 -12.896930 -10.306341 0.884918
0.032700 -12.451138 -9.372890 2.308222
0.039000 -14.572179 -9.775310 2.206905
0.028500 -14.791974 -9.043463 2.984204
0.028500 -15.387949 -9.750750 1.484398
0.048600 -14.441483 -11.156476 2.933541
0.068700 -14.496888 -11.949064 2.187326
0.068700 -13.519900 -11.208110 3.513304
-0.529500 -15.519578 -11.307287 3.902687
0.345600 -15.327979 -11.286951 4.894137
0.807600 -16.748589 -11.666222 3.539031
-0.862700 -17.081014 -11.923626 2.284219
0.447800 -16.408170 -11.865007 1.533253
0.447800 -18.062443 -11.900950 2.046765
-0.862700 -17.677397 -11.890064 4.377002
0.447800 -17.575220 -11.904803 5.381713
0.447800 -18.524676 -12.290567 4.000418
0.734100 -14.410481 -7.949546 -0.113238
-0.589400 -14.224414 -8.348932 -1.245133
-0.415700 -15.527574 -7.371682 0.324633
0.271900 -15.506944 -7.002605 1.264558
0.014300 -16.735691 -7.280450 -0.519805
0.104800 -16.721957 -8.191160 -1.118559
-0.204100 -18.043081 -7.403380 0.268405
0.079700 -18.012233 -6.895062 1.232129
0.079700 -18.864523 -6.955165 -0.290541
0.713000 -18.418998 -8.813533 0.587484
-0.593100 -18.002171 -9.771430 -0.093046
-0.919100 -19.325084 -9.010593 1.518319
0.419600 -19.571581 -9.981671 1.646208
0.419600 -19.755750 -8.262581 2.042815
0.597300 -16.550788 -6.081542 -1.454985
-0.567900 -16.846897 -6.169313 -2.632268
-0.415700 -16.017457 -4.939295 -1.002134
0.271900 -15.649574 -4.875213 -0.063707
-0.023700 -15.836449 -3.785707 -1.899576
0.088000 -16.787276 -3.546503 -2.375814
0.034200 -15.592650 -2.563528 -1.022745
0.024100 -14.880039 -2.743445 -0.217813
0.024100 -15.062734 -1.783691 -1.569688
0.001800 -16.800234 -2.039150 -0.293442
0.044000 -17.333387 -2.783102 0.298487
0.044000 -16.526977 -1.417584 0.559247
-0.273700 -18.234657 -1.277519 -1.200689
-0.053600 -17.516681 -0.322345 -2.528746
0.068400 -16.857667 0.446307 -2.125049
0.068400 -16.928402 -0.875784 -3.260690
0.068400 -18.323784 0.248126 -2.988354
0.597300 -14.725165 -4.062499 -2.853149
-0.567900 -14.610742 -3.347399 -3.854847
-0.415700 -13.752683 -4.979192 -2.611603
0.271900 -13.539011 -5.340020 -1.692769
-0.087500 -12.790576 -5.452809 -3.600180
0.096900 -12.194132 -4.574844 -3.848240
0.298500 -11.762423 -6.451918 -2.879392
-0.029700 -12.195928 -7.126852 -2.141392
-0.319200 -11.194460 -7.407675 -3.982901
0.079100 -10.393106 -8.072399 -3.660288
0.079100 -11.939248 -8.119373 -4.339107
0.079100 -10.784647 -6.827072 -4.809373
-0.319200 -10.757940 -5.554277 -2.168861
0.079100 -11.170558 -4.617582 -1.794091
0.079100 -10.246251 -5.953153 -1.292979
0.079100 -9.970622 -5.324635 -2.886841
0.597300 -13.457990 -6.002133 -4.838561
-0.567900 -13.241067 -5.538792 -5.951520
-0.415700 -14.466612 -6.886846 -4.581124
0.271900 -14.647731 -7.236718 -3.651132
-0.059700 -15.427783 -7.437633 -5.625855
0.086900 -14.815024 -7.808907 -6.447303
0.130300 -16.358146 -8.542934 -5.052474
0.018700 -16.934945 -8.026795 -4.285010
-0.320400 -17.323457 -9.115150 -6.045582
0.088200 -18.046297 -8.372329 -6.382949
0.088200 -16.753642 -9.563568 -6.859416
0.088200 -17.861320 -9.873806 -5.477037
-0.043000 -15.634269 -9.689367 -4.378569
0.023600 -15.089041 -9.156503 -3.599531
0.023600 -16.247344 -10.511695 -4.009771
-0.066000 -14.419753 -10.319141 -5.052477
0.018600 -13.718500 -9.545118 -5.364291
0.018600 -14.061954 -11.163962 -4.463965
0.018600 -14.627147 -10.640936 -6.073035
0.597300 -16.305543 -6.311715 -6.255288
-0.567900 -16.477510 -6.312016 -7.509040
-0.415700 -16.789563 -5.367940 -5.414276
0.271900 -16.631961 -5.424774 -4.418265
-0.002400 -17.642265 -4.289245 -5.907471
0.097800 -18.548099 -4.762419 -6.286502
-0.034300 -17.974265 -3.252063 -4.780931
0.029500 -18.308752 -3.729970 -3.860159
0.029500 -16.994656 -2.830276 -4.556047
0.011800 -18.884356 -2.124963 -5.093944
-0.125600 -18.390524 -1.078610 -5.921329
0.133000 -17.421429 -1.127255 -6.395568
-0.170400 -19.189249 0.123650 -6.056526
0.143000 -18.858314 0.948198 -6.670536
-0.107200 -20.411990 0.215513 -5.396072
0.129700 -20.913477 1.170826 -5.443924
-0.170400 -20.872640 -0.826581 -4.611698
0.143000 -21.854135 -0.840580 -4.161288
-0.125600 -20.142896 -2.026308 -4.469798
0.133000 -20.518417 -2.809736 -3.828220
0.597300 -16.908676 -3.482949 -7.003184
-0.567900 -17.529147 -3.364167 -8.053363
-0.347900 -15.601901 -3.213138 -6.884166
0.274700 -15.238813 -3.604670 -6.026861
-0.263700 -14.713861 -2.526690 -7.817092
0.156000 -15.119407 -1.563370 -8.126354
-0.000700 -13.443005 -2.141030 -7.018184
0.032700 -13.750483 -1.785678 -6.034676
0.032700 -12.731899 -2.963615 -6.942149
0.039000 -12.781870 -0.926307 -7.686488
0.028500 -12.546651 -1.154331 -8.726089
0.028500 -13.465894 -0.081880 -7.771075
0.048600 -11.456079 -0.645018 -6.921746
0.068700 -11.751168 -0.484926 -5.884732
0.068700 -10.883836 -1.568609 -7.008999
-0.529500 -10.777184 0.542973 -7.425715
0.345600 -9.804531 0.422624 -7.669800
0.807600 -11.037000 1.804783 -7.547134
-0.862700 -12.218855 2.219910 -7.221386
0.447800 -12.841981 1.617597 -6.702696
0.447800 -12.455811 3.201396 -7.246486
-0.862700 -10.202297 2.629174 -8.144236
0.447800 -9.392338 2.335531 -8.671353
0.447800 -10.439082 3.607374 -8.228865
0.734100 -14.523087 -3.309402 -9.068468
-0.589400 -14.426214 -2.503248 -10.053598
-0.415700 -14.522781 -4.676594 -9.092382
0.271900 -14.622194 -5.236152 -8.257448
0.014300 -14.480597 -5.409051 -10.411694
0.104800 -13.769906 -4.826726 -10.998140
-0.204100 -13.949971 -6.808997 -10.104587
0.079700 -14.583401 -7.188203 -9.302666
0.079700 -14.176290 -7.482610 -10.931109
0.713000 -12.527426 -6.964495 -9.610325
-0.593100 -11.740067 -6.013235 -9.643624
-0.919100 -12.226835 -8.177204 -9.161848
0.419600 -11.243933 -8.395928 -9.083392
0.419600 -12.931703 -8.898320 -9.218917
0.597300 -15.812197 -5.333498 -11.085852
-0.567900 -15.854862 -5.104047 -12.316805
-0.415700 -16.973866 -5.359599 -10.364412
0.271900 -16.879973 -5.460563 -9.363867
-0.087500 -18.290877 -5.262420 -10.951166
0.096900 -18.378730 -6.056796 -11.692350
0.298500 -19.336089 -5.668129 -9.868853
-0.029700 -19.314786 -5.030558 -8.985022
-0.319200 -20.714440 -5.514934 -10.386923
0.079100 -20.803641 -5.787100 -11.438623
0.079100 -21.430455 -6.117392 -9.827938
0.079100 -21.012693 -4.473006 -10.270549
-0.319200 -19.090255 -7.122199 -9.449210
0.079100 -19.023563 -7.880103 -10.229745
0.079100 -18.149267 -7.063481 -8.902231
0.079100 -19.842389 -7.301198 -8.680862
0.597300 -18.519757 -3.988991 -11.642438
-0.567900 -19.215066 -3.939478 -12.638095
-0.415700 -17.954429 -2.836539 -11.123676
0.271900 -17.571056 -2.855277 -10.189451
-0.087500 -18.062253 -1.491506 -11.702311
0.096900 -18.991111 -1.535292 -12.271003
0.298500 -18.367570 -0.474718 -10.635933
-0.029700 -18.523829 0.515032 -11.064963
-0.319200 -19.690959 -0.711963 -10.000103
0.079100 -19.780774 0.014052 -9.192048
0.079100 -20.490352 -0.529976 -10.718393
0.079100 -19.777029 -1.705123 -9.559276
-0.319200 -17.184148 -0.410649 -9.615924
0.079100 -17.229490 -1.162236 -8.827788
0.079100 -16.230765 -0.373106 -10.142944
0.079100 -17.268873 0.513733 -9.044577
0.597300 -17.102321 -1.094925 -12.771308
-0.567900 -17.268250 0.038615 -13.283490
-0.516300 -16.100462 -1.933986 -13.082674
0.293600 -15.988703 -2.744118 -12.489965
0.038100 -15.051380 -1.676201 -14.075658
0.088000 -14.614190 -0.701750 -13.857955
-0.030300 -13.850561 -2.691380 -14.151574
-0.012200 -13.487566 -2.925857 -13.150893
-0.012200 -14.192161 -3.628578 -14.590975
0.799400 -12.729883 -2.103641 -15.051055
-0.801400 -12.639694 -2.564509 -16.238485
-0.801400 -12.115470 -1.074926 -14.671916
0.536600 -15.679804 -1.406462 -15.423862
-0.581900 -16.516230 -2.149186 -15.790422
-0.415700 -15.319964 -0.307545 -16.114890
0.271900 -14.502533 0.214224 -15.832643
-0.025200 -15.980335 0.188786 -17.426112
0.069800 -15.242203 0.645143 -18.085660
0.069800 -16.387819 -0.594126 -18.065734
0.597300 -17.135970 1.215457 -17.214669
-0.567900 -17.946227 1.392599 -18.155110
-0.415700 -17.338497 1.832765 -16.052175
0.271900 -16.755003 1.471917 -15.310945
-0.003100 -18.382663 2.738413 -15.654437
0.085000 -18.969615 2.974630 -16.542010
-0.003600 -19.446718 2.068989 -14.792894
0.017100 -18.958492 1.890187 -13.834891
0.017100 -20.181663 2.851037 -14.602202
-0.064500 -20.045175 0.717173 -15.227685
0.035200 -19.322222 -0.015895 -15.585549
0.035200 -20.539704 0.413164 -14.305128
0.695100 -21.136350 0.926358 -16.293088
-0.608600 -22.330755 1.229539 -16.113344
-0.940700 -20.800628 1.042441 -17.568620
0.425100 -21.481378 1.354282 -18.246430
0.425100 -19.906520 0.653251 -17.831694
0.597300 -17.797099 3.898720 -14.834309
-0.567900 -16.976835 3.671028 -13.953643
-0.254800 -18.301392 5.179559 -15.016635
0.019200 -19.157989 5.458564 -16.155540
0.039100 -20.023164 4.807161 -16.279006
0.039100 -18.617900 5.311956 -17.090911
0.018900 -19.459340 6.942111 -16.053176
0.021300 -20.253923 7.284893 -15.390418
0.021300 -19.749363 7.417564 -16.990158
-0.007000 -18.170029 7.450093 -15.486026
0.025300 -18.266331 8.337238 -14.860088
0.025300 -17.486212 7.622589 -16.317133
-0.026600 -17.747223 6.409820 -14.454843
0.064100 -16.658460 6.440790 -14.413202
0.589600 -18.293748 6.729172 -12.977932
-0.574800 -19.160852 6.031621 -12.490584
-0.415700 -17.841489 7.814712 -12.324248
0.271900 -17.171299 8.438715 -12.750356
-0.002400 -18.690185 8.526537 -11.282580
0.097800 -19.023848 7.736343 -10.609999
-0.034300 -17.832687 9.550548 -10.605972
0.029500 -17.042770 9.070739 -10.028118
0.029500 -17.348630 10.061475 -11.438289
0.011800 -18.479224 10.599694 -9.720462
-0.125600 -19.097190 11.782650 -10.265141
0.133000 -19.241885 11.754735 -11.335046
-0.170400 -19.634350 12.802382 -9.472986
0.143000 -20.072040 13.680067 -9.925201
-0.107200 -19.534077 12.616426 -8.069380
0.129700 -20.038467 13.245860 -7.351192
-0.170400 -18.929016 11.484679 -7.513451
0.143000 -18.880084 11.376268 -6.440025
-0.125600 -18.425509 10.487287 -8.318336
0.133000 -17.912719 9.655103 -7.859087
0.597300 -19.990795 9.094726 -11.915333
-0.567900 -19.894401 9.597461 -13.041016
-0.415700 -21.098492 9.041243 -11.266190
0.271900 -21.057892 8.422533 -10.468912
-0.038900 -22.561334 9.244154 -11.693466
0.100700 -22.713201 10.132374 -12.306742
0.365400 -23.173169 8.025684 -12.389256
0.004300 -24.195838 8.288583 -12.659692
-0.243800 -22.441755 7.681160 -13.666535
0.064200 -21.502773 7.148076 -13.517428
0.064200 -23.114191 7.119144 -14.314656
0.064200 -22.147238 8.593808 -14.184646
-0.676100 -23.197628 6.924449 -11.595204
0.410200 -22.450081 6.923157 -10.992903
0.597300 -23.373225 9.396089 -10.426442
-0.567900 -22.879820 9.116260 -9.369001
-0.415700 -24.667598 9.796410 -10.557459
0.271900 -24.897392 10.347158 -11.372298
0.014300 -25.746753 9.580188 -9.616176
0.104800 -26.556904 10.159507 -10.059059
-0.204100 -26.017576 8.088306 -9.578815
0.079700 -26.143079 7.645693 -10.566970
0.079700 -25.174107 7.575661 -9.116366
0.713000 -27.319966 7.854449 -8.821103
-0.593100 -28.167023 8.735386 -8.651934
-0.919100 -27.607417 6.669218 -8.475132
0.419600 -28.403773 6.585671 -7.859559
0.419600 -27.012291 5.872779 -8.652953
0.597300 -25.582240 10.191466 -8.204165
-0.567900 -25.695971 9.441826 -7.224288
-0.415700 -25.245098 11.487614 -7.973871
0.271900 -25.105516 12.095643 -8.768174
-0.027500 -24.916340 12.056876 -6.683524
0.112300 -24.578432 11.254033 -6.028269
-0.005000 -23.697853 13.043480 -6.908338
0.033900 -22.814426 12.591128 -7.358929
0.033900 -23.945208 13.800711 -7.652326
-0.141500 -23.299341 13.777261 -5.648404
-0.163800 -23.860231 14.898358 -5.172258
0.206200 -24.722718 15.377686 -5.611308
-0.341800 -23.159340 15.188649 -3.955618
0.341200 -23.583689 15.863771 -3.335750
0.138000 -22.072791 14.408459 -3.702913
-0.260100 -21.137836 14.254622 -2.743284
0.157200 -21.123722 14.940814 -1.909412
-0.113400 -20.029961 13.430363 -2.873876
0.141700 -19.309593 13.299960 -2.079853
-0.197200 -20.086785 12.406140 -3.885345
0.144700 -19.301344 11.664880 -3.884009
-0.238700 -21.100616 12.459766 -4.843881
0.170000 -21.043568 11.719568 -5.628258
0.124300 -22.125127 13.444785 -4.748125
0.597300 -26.078330 12.676616 -5.918571
-0.567900 -26.900288 13.395158 -6.375021
-0.415700 -25.960822 12.440079 -4.607510
0.271900 -25.306009 11.735922 -4.298498
-0.001400 -26.712243 13.060032 -3.525435
0.087600 -27.043860 14.040800 -3.866347
-0.015200 -27.897707 12.100122 -3.124687
0.029500 -28.626871 12.228500 -3.924649
0.029500 -27.643925 11.040370 -3.099603
-0.001100 -28.537145 12.597539 -1.818935
-0.190600 -29.418689 13.688088 -1.796425
0.169900 -29.755549 14.166028 -2.704444
-0.234100 -29.914679 14.113264 -0.576182
0.165600 -30.714472 14.837604 -0.621558
0.322600 -29.536750 13.557334 0.620648
-0.557900 -30.101795 13.929777 1.806367
0.399200 -30.577172 14.758136 1.709213
-0.234100 -28.579131 12.520089 0.656568
0.165600 -28.252438 12.144555 1.615032
-0.190600 -28.113511 11.993978 -0.590992
0.169900 -27.530249 11.086734 -0.646778
0.597300 -25.819608 13.291552 -2.275747
-0.567900 -24.992997 12.472591 -1.868985
-0.516300 -26.133524 14.373208 -1.599775
0.293600 -26.812022 14.981483 -2.035382
0.038100 -25.699401 14.714462 -0.177394
0.088000 -25.651106 13.807354 0.425046
-0.030300 -24.258812 15.266423 -0.166340
-0.012200 -23.817642 15.111329 0.818250
-0.012200 -23.635172 14.734524 -0.884850
0.799400 -24.101733 16.781697 -0.552646
-0.801400 -24.301383 17.704285 0.301974
-0.801400 -23.680081 17.070439 -1.668921
0.536600 -26.614644 15.688447 0.618394
-0.581900 -27.431337 16.326763 -0.070714
-0.415700 -26.590356 15.754205 1.980789
0.271900 -26.025454 15.079446 2.476449
0.014300 -27.507670 16.561591 2.787600
0.104800 -28.390818 16.857659 2.221473
-0.204100 -28.039093 15.697201 4.043966
0.079700 -28.831650 16.317959 4.461830
0.079700 -28.639647 14.830867 3.766645
0.713000 -26.854879 15.295100 4.929377
-0.593100 -25.664768 15.349548 4.656683
-0.919100 -27.124904 14.939186 6.161939
0.419600 -26.312341 14.577040 6.640167
0.419600 -28.094524 14.844278 6.428249
0.597300 -26.876216 17.955089 3.261988
-0.567900 -27.262281 18.526735 4.262704
-0.415700 -25.754297 18.397985 2.603655
0.271900 -25.468679 17.795610 1.844935
-0.025200 -24.846318 19.441297 3.030959
0.069800 -24.129958 19.644517 2.234950
0.069800 -25.423705 20.358659 3.145687
0.597300 -24.021148 19.189516 4.255767
-0.567900 -23.790688 20.251911 4.912534
-0.415700 -23.816758 18.011760 4.717120
0.271900 -24.070253 17.338558 4.008149
-0.024900 -23.287899 17.518298 6.050029
0.084300 -22.520019 18.196821 6.421615
0.211700 -24.294640 17.396017 7.217225
0.035200 -24.827327 18.344354 7.287972
0.035200 -25.104501 16.689887 7.033893
-0.654600 -23.578462 17.202433 8.407768
0.427500 -23.703103 16.374219 8.876944
0.597300 -22.490722 16.241809 5.698489
-0.567900 -21.587417 16.237995 4.850971
-0.415700 -22.730647 15.141514 6.346806
0.271900 -23.567846 15.214063 6.907102
0.014300 -21.985629 13.838793 6.238119
0.104800 -21.290663 13.950377 5.405848
-0.204100 -21.177345 13.556833 7.529592
0.079700 -21.882446 13.351634 8.335092
0.079700 -20.509214 12.702515 7.420722
0.713000 -20.353165 14.756639 7.900038
-0.593100 -19.178596 14.797456 7.582491
-0.919100 -20.877673 15.685914 8.615413
0.419600 -20.216378 16.289096 9.083356
0.419600 -21.802925 15.486505 8.967880
0.597300 -22.861043 12.619657 5.920016
-0.567900 -22.522639 11.489181 6.288688
-0.415700 -24.045326 12.893791 5.319376
0.271900 -24.396115 13.836482 5.227880
-0.003100 -24.752512 11.853844 4.507303
0.085000 -24.346275 10.894594 4.828098
-0.003600 -26.218731 11.799427 4.900263
0.017100 -26.703490 12.754273 4.696854
0.017100 -26.587882 10.932129 4.352878
-0.064500 -26.428572 11.447669 6.335529
0.035200 -25.909385 10.507831 6.523279
0.035200 -26.072016 12.268803 6.957381
0.695100 -27.862834 11.379759 6.853214
-0.608600 -28.826324 11.336046 6.083701
-0.940700 -28.032404 11.166702 8.144778
0.425100 -28.962927 11.009671 8.504739
0.425100 -27.242462 11.325976 8.753646
0.597300 -24.566131 12.025800 3.015000
-0.567900 -25.001892 13.033415 2.489210
-0.415700 -23.892530 11.065942 2.367708
0.271900 -23.654598 10.199507 2.828987
-0.087500 -23.552542 11.115583 0.932813
0.096900 -24.039411 11.910728 0.368183
0.298500 -21.992613 11.167553 0.816907
-0.029700 -21.583073 10.480617 1.557506
-0.319200 -21.391929 10.900658 -0.552218
0.079100 -21.820106 11.622110 -1.248105
0.079100 -20.318783 11.064897 -0.649595
0.079100 -21.508462 9.833121 -0.738995
-0.319200 -21.483370 12.527958 1.326630
0.079100 -20.397877 12.614958 1.279301
0.079100 -21.816045 13.333928 0.672544
0.079100 -21.791830 12.777204 2.341932
0.597300 -24.069735 9.813365 0.251954
-0.567900 -23.937805 8.709081 0.752775
-0.415700 -24.568514 9.973859 -0.958168
0.271900 -24.667003 10.900748 -1.347120
0.033700 -24.712192 8.840537 -1.913754
0.082300 -24.097570 8.034911 -1.512127
-0.182500 -26.187074 8.403335 -1.863527
0.060300 -26.766718 9.273715 -2.171026
0.060300 -26.385391 7.629632 -2.605243
0.060300 -26.482538 8.032303 -0.882125
0.597300 -24.277583 9.031907 -3.296889
-0.567900 -24.585925 10.043495 -3.914277
-0.415700 -23.643471 8.038035 -3.920363
0.271900 -23.549389 7.132088 -3.483888
-0.002400 -23.307574 8.118579 -5.340244
0.097800 -24.045435 8.705017 -5.887743
-0.034300 -21.940662 8.721447 -5.525213
0.029500 -21.929107 8.998802 -6.579276
0.029500 -21.763464 9.670365 -5.019006
0.011800 -20.692692 7.937673 -5.159307
-0.125600 -20.094519 7.093727 -6.071452
0.133000 -20.508886 6.888144 -7.047378
-0.170400 -18.893737 6.465596 -5.702742
0.143000 -18.369886 5.929161 -6.480055
-0.107200 -18.292984 6.742524 -4.467494
0.129700 -17.408013 6.170983 -4.229677
-0.170400 -18.857068 7.624895 -3.619920
0.143000 -18.316874 7.824272 -2.706224
-0.125600 -20.070506 8.252888 -3.912891
0.133000 -20.539167 8.920577 -3.205113
0.597300 -23.350955 6.704352 -5.957906
-0.567900 -23.462742 5.707782 -5.226897
-0.415700 -23.244895 6.618612 -7.275174
0.271900 -22.997797 7.499155 -7.703762
-0.025200 -23.050242 5.330191 -7.888048
0.069800 -22.637531 4.619633 -7.171886
0.069800 -24.026367 4.947904 -8.186625
0.597300 -22.153226 5.372998 -9.053868
-0.567900 -21.461663 6.327187 -9.430576
-0.347900 -22.061175 4.204714 -9.729955
0.274700 -22.751194 3.510339 -9.481328
-0.263700 -21.103512 3.773732 -10.818485
0.156000 -20.410344 4.592069 -11.013280
-0.000700 -20.098181 2.692464 -10.221325
0.032700 -20.809874 1.946506 -9.867585
0.032700 -19.557902 2.422887 -11.128814
0.039000 -19.122293 3.257259 -9.194771
0.028500 -19.713499 3.696554 -8.391284
0.028500 -18.538132 2.428578 -8.794577
0.048600 -18.108425 4.336026 -9.739064
0.068700 -18.659980 5.169349 -10.174328
0.068700 -17.504653 4.777422 -8.946148
-0.529500 -17.162058 3.834449 -10.809615
0.345600 -17.444141 3.809885 -11.779117
0.807600 -16.103556 3.051410 -10.565781
-0.862700 -15.604069 2.755755 -9.390637
0.447800 -16.092235 3.145655 -8.597048
0.447800 -15.066202 1.911267 -9.257816
-0.862700 -15.481181 2.456413 -11.583673
0.447800 -15.781476 2.602979 -12.536797
0.447800 -14.688292 1.848849 -11.434360
0.734100 -21.781000 3.277687 -12.106100
-0.589400 -22.030890 2.118189 -12.210864
-0.415700 -22.061268 4.189562 -13.017260
0.271900 -21.610115 5.093170 -13.024276
-0.025200 -22.880180 3.866555 -14.237888
0.069800 -23.119324 4.805385 -14.737392
0.069800 -22.318995 3.199187 -14.891947
0.597300 -24.252871 3.221875 -13.888881
-0.567900 -24.963502 3.597711 -12.949285
-0.415700 -24.362693 2.046707 -14.574246
0.271900 -23.627519 1.820364 -15.228757
0.014300 -25.465950 1.086630 -14.469802
0.104800 -26.225900 1.651967 -13.930380
-0.204100 -25.877449 0.692688 -15.934584
0.079700 -25.987599 1.639535 -16.463212
0.079700 -25.159372 -0.027089 -16.327521
0.713000 -27.204277 0.015816 -15.945585
-0.593100 -27.397272 -0.982698 -16.660159
-0.919100 -28.209898 0.486963 -15.211843
0.419600 -29.107498 0.060076 -15.391239
0.419600 -28.145890 1.350477 -14.691907
0.597300 -25.168482 -0.213472 -13.622927
-0.567900 -26.036098 -1.088464 -13.511843
-0.347900 -24.015429 -0.341540 -12.993839
0.274700 -23.354793 0.418049 -13.075611
-0.263700 -23.614472 -1.573724 -12.358597
0.156000 -24.333381 -2.356360 -12.600975
-0.000700 -22.151541 -1.905455 -12.930599
0.032700 -21.523358 -1.051587 -12.676830
0.032700 -21.796533 -2.813312 -12.442880
0.039000 -22.118122 -2.109107 -14.506986
0.028500 -22.490960 -1.162447 -14.898047
0.028500 -21.142787 -2.418988 -14.882226
0.048600 -22.986026 -3.306982 -14.949909
0.068700 -23.960125 -3.071395 -14.521266
0.068700 -23.067733 -3.320457 -16.036763
-0.529500 -22.388293 -4.603997 -14.502448
0.345600 -21.405005 -4.609647 -14.271760
0.807600 -22.994143 -5.808816 -14.619447
-0.862700 -24.197988 -6.000410 -15.100376
0.447800 -24.482991 -5.287509 -15.756620
0.447800 -24.685762 -6.882096 -15.031039
-0.862700 -22.472529 -6.869631 -14.030549
0.447800 -21.579182 -6.829494 -13.561056
0.447800 -22.917726 -7.765753 -14.167910
0.734100 -23.599901 -1.566264 -10.786550
-0.589400 -23.448575 -2.612051 -10.219385
-0.415700 -23.609316 -0.377480 -10.223228
0.271900 -23.785945 0.443547 -10.784314
-0.025200 -23.312872 -0.182878 -8.778433
0.069800 -23.752493 -0.983367 -8.183417
0.069800 -22.261253 -0.377045 -8.567481
0.597300 -23.759878 1.116898 -8.137463
-0.567900 -23.839664 2.192404 -8.758984
-0.415700 -24.142124 1.105170 -6.847071
0.271900 -24.069409 0.213820 -6.377712
-0.002400 -24.580966 2.231889 -6.075341
0.097800 -24.109689 3.153577 -6.416646
-0.034300 -26.079945 2.358858 -6.169308
0.029500 -26.362366 2.235978 -7.214889
0.029500 -26.516752 1.458713 -5.736829
0.011800 -26.703836 3.561469 -5.593335
-0.125600 -26.376449 4.880021 -5.985940
0.133000 -25.558361 5.042714 -6.671989
-0.170400 -26.970321 5.956760 -5.368744
0.143000 -26.671401 6.976395 -5.562127
-0.107200 -27.913805 5.726017 -4.376660
0.129700 -28.312551 6.513367 -3.754175
-0.170400 -28.223950 4.513492 -3.877689
0.143000 -28.985954 4.516852 -3.112361
-0.125600 -27.680894 3.388537 -4.550455
0.133000 -28.004352 2.407051 -4.236656
0.597300 -24.203609 2.104164 -4.621524
-0.567900 -24.344484 1.003827 -4.050367
-0.415700 -23.722808 3.175147 -4.008509
0.271900 -23.673509 4.088105 -4.437667
-0.059700 -23.254480 3.258833 -2.535806
0.086900 -23.661490 2.421626 -1.968759
0.130300 -21.692822 3.158050 -2.494648
0.018700 -21.458305 2.334683 -3.169320
-0.320400 -21.019672 4.370174 -3.097718
0.088200 -21.338637 5.303801 -2.634358
0.088200 -19.967507 4.099370 -3.009970
0.088200 -21.161982 4.419255 -4.177273
-0.043000 -21.216055 2.824053 -1.063688
0.023600 -21.331790 3.638838 -0.348961
0.023600 -21.862389 2.008378 -0.739607
-0.066000 -19.856130 2.232695 -0.915624
0.018600 -19.128240 2.876251 -1.409699
0.018600 -19.569117 2.106332 0.128293
0.018600 -19.861066 1.205522 -1.280296
0.597300 -23.831298 4.453567 -1.788767
-0.567900 -24.012180 5.503665 -2.366896
-0.415700 -24.038260 4.309404 -0.444213
0.271900 -23.826821 3.391289 -0.080258
-0.087500 -24.678287 5.254158 0.468635
0.096900 -24.732883 6.283995 0.115705
0.298500 -26.154651 4.801956 0.743846
-0.029700 -26.177857 3.841279 1.258303
-0.319200 -26.853570 5.905810 1.525458
0.079100 -26.289890 6.067169 2.444333
0.079100 -26.920717 6.830167 0.951738
0.079100 -27.772198 5.504684 1.953619
-0.319200 -27.022006 4.516474 -0.532801
0.079100 -27.000474 5.484840 -1.032708
0.079100 -26.515695 3.727005 -1.088235
0.079100 -28.017126 4.191475 -0.229131
0.597300 -23.908134 5.245515 1.744793
-0.567900 -23.609849 4.188999 2.334240
-0.415700 -23.369030 6.421087 2.188900
0.271900 -23.770923 7.289738 1.866378
-0.002400 -22.759091 6.558951 3.494993
0.097800 -22.615325 5.634635 4.054527
-0.034300 -21.444455 7.205171 3.199739
0.029500 -21.660940 8.103491 2.621596
0.029500 -20.997608 7.487788 4.152925
0.011800 -20.379807 6.291770 2.511353
-0.125600 -20.373362 6.224990 1.080094
0.133000 -21.092801 6.816703 0.533577
-0.170400 -19.409595 5.478125 0.415132
0.143000 -19.471191 5.502207 -0.662837
-0.107200 -18.571898 4.537245 1.157636
0.129700 -17.894068 3.809143 0.737149
-0.170400 -18.512912 4.653787 2.593804
0.143000 -17.768517 4.098412 3.145021
-0.125600 -19.441747 5.555237 3.234566
0.133000 -19.434781 5.706203 4.303941
0.597300 -23.551107 7.489605 4.458739
-0.567900 -24.047725 8.562529 4.102233
-0.415700 -23.566754 7.185336 5.809873
0.271900 -23.088697 6.345418 6.103317
0.014300 -23.843516 8.134978 6.891810
0.104800 -23.903825 9.142762 6.480916
-0.204100 -25.181430 7.695551 7.508721
0.079700 -25.959847 7.747067 6.747458
0.079700 -24.995067 6.702285 7.917132
0.713000 -25.604245 8.743377 8.608569
-0.593100 -25.022340 9.765655 8.862346
-0.919100 -26.555622 8.331216 9.421341
0.419600 -26.834615 9.086404 10.031225
0.419600 -26.984579 7.420091 9.344262
0.597300 -22.679780 8.146647 7.940220
-0.567900 -22.654567 7.297414 8.870386
-0.415700 -21.945784 9.238478 7.958372
0.271900 -22.204096 9.881606 7.223688
0.014300 -21.026739 9.627045 9.083416
0.104800 -21.018864 8.772728 9.760302
-0.204100 -19.631905 9.781075 8.537332
0.079700 -19.417555 8.951974 7.862982
0.079700 -19.627890 10.696533 7.945707
0.713000 -18.484698 9.767539 9.545098
-0.593100 -18.479291 9.118117 10.590703
-0.919100 -17.339650 10.403929 9.254147
0.419600 -16.586146 10.387973 9.926514
0.419600 -17.451564 11.173128 8.609239
0.597300 -21.551032 10.843782 9.966430
-0.567900 -20.720724 11.425362 10.695467
-0.516300 -22.796174 11.221256 9.850049
0.293600 -23.409459 10.750045 9.200477
0.038100 -23.385421 12.280481 10.677208
0.088000 -22.620049 13.051800 10.763075
-0.030300 -24.665032 12.874304 10.014216
-0.012200 -25.038418 12.065488 9.386124
-0.012200 -25.377180 13.079960 10.813373
0.799400 -24.449005 14.123910 9.188307
-0.801400 -23.638115 14.889011 9.649014
-0.801400 -25.054284 14.353213 8.078582
0.536600 -23.762110 11.713096 12.072022
-0.581900 -23.809053 10.504256 12.327655
-0.516300 -23.856127 12.572112 13.052900
0.293600 -23.645723 13.534468 12.829940
0.038100 -24.422692 12.281281 14.379439
0.088000 -23.740470 11.588469 14.872062
-0.030300 -24.392303 13.614849 15.203867
-0.012200 -23.395081 14.043169 15.304829
-0.012200 -25.070264 14.294215 14.687213
0.799400 -24.859295 13.412819 16.614141
-0.801400 -24.256096 12.546308 17.353978
-0.801400 -25.841440 14.130979 16.968545
0.536600 -25.821913 11.803180 14.351823
-0.581900 -26.386328 11.201177 15.304937
-0.415700 -26.559455 12.129164 13.271569
0.271900 -26.019873 12.514430 12.509649
-0.027500 -27.933190 11.849039 13.038586
0.112300 -28.248590 11.359906 13.960203
-0.005000 -28.671892 13.209423 12.893183
0.033900 -29.728112 12.941538 12.865947
0.033900 -28.582364 13.807160 13.800267
-0.141500 -28.191459 13.986849 11.771283
-0.163800 -28.375707 13.698538 10.413999
0.206200 -28.808413 12.772593 10.065013
-0.341800 -27.614628 14.575462 9.726735
0.341200 -27.429456 14.661442 8.737586
0.138000 -27.065438 15.615327 10.485973
-0.260100 -26.376875 16.814355 10.172646
0.157200 -26.155855 17.045112 9.140994
-0.113400 -26.099683 17.712584 11.219055
0.141700 -25.522299 18.617796 11.102361
-0.197200 -26.469238 17.406165 12.531293
0.144700 -26.161764 18.083228 13.314518
-0.238700 -27.044204 16.083138 12.856732
0.170000 -27.384603 15.778970 13.835511
0.124300 -27.517169 15.277188 11.818752
0.597300 -28.204547 10.785968 11.949287
-0.567900 -27.504783 10.561318 10.949072
-0.415700 -29.359514 10.142943 12.084409
0.271900 -30.020993 10.314972 12.828018
-0.024900 -29.809004 8.975377 11.288079
0.084300 -29.009768 8.240813 11.189347
0.211700 -30.961128 8.185578 11.987761
0.035200 -31.764490 8.853427 12.298706
0.035200 -31.349035 7.344493 11.413129
-0.654600 -30.380914 7.762180 13.220904
0.427500 -31.063833 7.313189 13.724516
0.597300 -30.168770 9.344991 9.793173
-0.567900 -30.634147 10.442500 9.557944
-0.415700 -30.064205 8.325869 8.919242
0.271900 -29.766408 7.420015 9.252180
-0.002400 -30.489993 8.379469 7.538038
0.097800 -30.785284 9.414174 7.363950
-0.034300 -29.302069 7.943038 6.639431
0.029500 -28.421409 8.544778 6.864038
0.029500 -29.077937 6.929938 6.973345
0.011800 -29.403884 7.951149 5.076113
-0.125600 -30.279568 7.123825 4.362354
0.133000 -30.743811 6.293960 4.874415
-0.170400 -30.362734 7.229320 2.954766
0.143000 -31.099047 6.634393 2.434851
-0.107200 -29.637543 8.213172 2.240837
0.129700 -29.901841 8.404000 1.211210
-0.170400 -28.702096 8.960003 2.967380
0.143000 -27.972623 9.610616 2.508069
-0.125600 -28.499073 8.766918 4.318376
0.133000 -27.738343 9.256891 4.907962
0.597300 -31.701661 7.458051 7.291829
-0.567900 -31.758238 6.261194 7.820525
-0.415700 -32.622376 7.964928 6.475482
0.271900 -32.535150 8.898582 6.100267
-0.024900 -33.747110 7.247642 6.041722
0.084300 -33.452803 6.273898 5.650184
0.211700 -34.913549 7.042624 7.063651
0.035200 -35.322465 7.974677 7.453725
0.035200 -35.777983 6.626317 6.546398
-0.654600 -34.677548 6.097560 8.095114
0.427500 -34.437288 5.243052 7.729479
0.597300 -34.337037 7.967441 4.863217
-0.567900 -35.033762 8.945092 4.996298
-0.415700 -34.063519 7.514192 3.618798
0.271900 -33.428781 6.730147 3.569021
-0.051800 -34.478433 8.193558 2.381745
0.092200 -35.467426 8.629389 2.523326
-0.110200 -33.368492 9.140177 2.029738
0.045700 -32.757958 9.318443 2.914932
0.045700 -32.834047 8.604338 1.245296
0.353100 -33.789204 10.490040 1.403971
-0.036100 -34.411192 10.179866 0.564318
-0.412100 -34.478995 11.498849 2.360696
0.100000 -35.318304 10.988770 2.833432
0.100000 -33.776253 11.803112 3.136376
0.100000 -34.807502 12.405170 1.852013
-0.412100 -32.591001 11.154914 0.801320
0.100000 -31.952311 10.476977 0.235120
0.100000 -32.936187 11.967341 0.161859
0.100000 -31.846480 11.461636 1.535976
0.597300 -34.731634 7.136114 1.280373
-0.567900 -34.166268 6.050293 1.207331
-0.415700 -35.698089 7.339465 0.415739
0.271900 -36.316521 8.129169 0.534094
-0.038900 -35.772202 6.706973 -0.933251
0.100700 -35.416253 5.677823 -0.885834
0.365400 -37.220019 6.714116 -1.491687
0.004300 -37.574738 7.699564 -1.793636
-0.243800 -37.457104 5.717430 -2.657779
0.064200 -38.516470 5.551983 -2.853908
0.064200 -36.948961 6.118082 -3.534911
0.064200 -36.882550 4.816466 -2.442723
-0.676100 -38.161146 6.324298 -0.517420
0.410200 -38.723677 7.087858 -0.368642
0.597300 -34.844613 7.462279 -1.961125
-0.567900 -35.028257 8.670806 -2.325168
-0.415700 -33.859071 6.717555 -2.460580
0.271900 -33.788067 5.783975 -2.081789
-0.051800 -32.793276 7.141706 -3.354974
0.092200 -32.714549 8.207092 -3.571419
-0.110200 -31.436226 6.697092 -2.780329
0.045700 -31.296062 5.620509 -2.683290
0.045700 -30.636462 6.823195 -3.510106
0.353100 -31.022078 7.296051 -1.439622
-0.036100 -31.834572 7.242257 -0.715009
-0.412100 -29.774365 6.589281 -0.921421
0.100000 -29.973750 5.518244 -0.956265
0.100000 -28.883774 6.711118 -1.537948
0.100000 -29.415828 6.776809 0.090703
-0.412100 -30.683741 8.788782 -1.714317
0.100000 -31.630460 9.320659 -1.808758
0.100000 -30.113696 9.341494 -0.967546
0.100000 -30.140384 8.843572 -2.657644
0.597300 -33.063016 6.583598 -4.788594
-0.567900 -33.675578 5.570458 -4.892338
-0.415700 -32.576707 7.207562 -5.825371
0.271900 -31.807817 7.780192 -5.507561
-0.003100 -32.524224 6.749684 -7.189240
0.085000 -33.347303 6.055140 -7.357339
-0.003600 -32.451496 7.946339 -8.121320
0.017100 -33.392510 8.492480 -8.055581
0.017100 -31.654352 8.634405 -7.839841
-0.064500 -32.248123 7.606871 -9.627325
0.035200 -32.396646 8.479513 -10.263360
0.035200 -31.294446 7.089226 -9.730464
0.695100 -33.316414 6.577923 -10.112768
-0.608600 -33.065985 5.389575 -10.260745
-0.940700 -34.467475 7.029849 -10.444721
0.425100 -35.026734 6.343595 -10.930924
0.425100 -34.617834 8.027648 -10.401098
0.597300 -31.217684 5.933316 -7.342457
-0.567900 -30.117564 6.353660 -6.953849
-0.415700 -31.303443 4.620827 -7.767255
0.271900 -32.145349 4.218429 -8.153754
-0.038900 -30.128618 3.763014 -7.666145
0.100700 -29.260511 4.287405 -7.266767
0.365400 -30.376741 2.582011 -6.796776
0.004300 -29.467541 2.125792 -6.405206
-0.243800 -31.257069 2.836229 -5.542047
0.064200 -30.921343 3.732348 -5.020167
0.064200 -32.265468 3.066995 -5.885526
0.064200 -31.374593 1.941404 -4.930839
-0.676100 -31.000785 1.474931 -7.520266
0.410200 -31.880220 1.781697 -7.752839
0.597300 -29.597665 3.419675 -9.109596
-0.567900 -28.451332 2.855034 -9.179293
-0.415700 -30.261998 3.864353 -10.213780
0.271900 -31.058005 4.459334 -10.033590
-0.025200 -29.816471 3.658617 -11.539081
0.069800 -30.646775 3.898290 -12.203354
0.069800 -29.025367 4.381383 -11.738720
0.597300 -29.486332 2.165279 -11.914961
-0.567900 -28.672328 1.929104 -12.778411
-0.415700 -30.120777 1.142224 -11.308188
0.271900 -30.876094 1.286983 -10.653478
-0.051800 -29.792467 -0.267733 -11.464734
0.092200 -28.965214 -0.426184 -12.156578
-0.110200 -29.405364 -0.754976 -10.069324
0.045700 -30.130359 -0.267006 -9.417893
0.045700 -29.690141 -1.802987 -9.976209
0.353100 -28.000877 -0.559725 -9.480566
-0.036100 -27.650299 0.422735 -9.796740
-0.412100 -28.082476 -0.570588 -7.936692
0.100000 -28.553541 -1.503603 -7.627395
0.100000 -27.087833 -0.612099 -7.492768
0.100000 -28.719545 0.287508 -7.722396
-0.412100 -26.955116 -1.552893 -9.989001
0.100000 -27.286756 -2.576384 -9.814119
0.100000 -26.751419 -1.505649 -11.058759
0.100000 -25.994125 -1.359907 -9.512185
0.597300 -31.033356 -0.993315 -11.922308
-0.567900 -32.137375 -0.487130 -11.747374
-0.254800 -31.021840 -2.283056 -12.388719
0.019200 -29.771116 -2.936018 -12.901530
0.039100 -29.031638 -2.947435 -12.100816
0.039100 -29.429640 -2.283153 -13.704813
0.018900 -30.232256 -4.311500 -13.435342
0.021300 -30.181756 -4.985371 -12.580096
0.021300 -29.603275 -4.657004 -14.255779
-0.007000 -31.692304 -4.151867 -13.833983
0.025300 -32.338618 -5.028914 -13.799642
0.025300 -31.769874 -3.747514 -14.843229
-0.026600 -32.182248 -3.055136 -12.845443
0.064100 -32.918631 -2.394547 -13.303117
0.589600 -33.045917 -3.665927 -11.715584
-0.574800 -32.657121 -3.988286 -10.633872
-0.415700 -34.316147 -3.890300 -12.098489
0.271900 -34.606133 -3.886010 -13.065952
0.033700 -35.337913 -4.146794 -11.136723
0.082300 -35.359955 -3.387722 -10.354787
-0.182500 -36.758958 -4.036494 -11.778411
0.060300 -37.037172 -4.897588 -12.386035
0.060300 -37.548629 -3.807450 -11.062830
0.060300 -36.630578 -3.127809 -12.366553
0.597300 -35.081994 -5.448853 -10.413110
-0.567900 -34.883678 -6.511586 -11.058010
-0.415700 -35.320033 -5.459800 -9.120899
0.271900 -35.569618 -4.594129 -8.664364
-0.025200 -35.052095 -6.642664 -8.318692
0.069800 -35.872110 -7.360088 -8.349952
0.069800 -34.126429 -7.039872 -8.735180
0.597300 -34.818169 -6.397639 -6.794764
-0.567900 -34.726038 -5.236285 -6.347502
-0.415700 -34.574604 -7.505161 -6.036379
0.271900 -34.458551 -8.408877 -6.472184
-0.038900 -33.876800 -7.458506 -4.780734
0.100700 -34.133564 -6.551643 -4.233216
0.365400 -34.235323 -8.713827 -3.816413
0.004300 -33.807634 -9.574275 -4.331020
-0.243800 -33.879753 -8.486314 -2.326097
0.064200 -34.456494 -9.156706 -1.688872
0.064200 -32.825094 -8.727849 -2.193947
0.064200 -34.106732 -7.447615 -2.085909
-0.676100 -35.640781 -8.817589 -3.879975
0.410200 -35.843477 -9.466179 -3.201857
0.597300 -32.344034 -7.395153 -4.863360
-0.567900 -31.818932 -8.158700 -5.664808
-0.415700 -31.670633 -6.690602 -3.936207
0.271900 -32.193821 -6.049397 -3.357219
-0.001400 -30.262755 -6.686251 -3.709656
0.087600 -29.815338 -7.479084 -4.309103
-0.015200 -29.516107 -5.390528 -4.181011
0.029500 -29.961941 -4.614631 -3.558667
0.029500 -28.450405 -5.469407 -3.966190
-0.001100 -29.646979 -5.155771 -5.583667
-0.190600 -30.899842 -4.730745 -6.026925
0.169900 -31.701430 -4.588137 -5.317329
-0.234100 -31.060580 -4.568349 -7.397514
0.165600 -32.067790 -4.563432 -7.787255
0.322600 -29.970919 -4.519569 -8.296123
-0.557900 -30.166383 -4.488875 -9.695504
0.399200 -30.991407 -4.150456 -10.051041
-0.234100 -28.667914 -4.870243 -7.805278
0.165600 -27.789722 -5.011377 -8.417861
-0.190600 -28.543072 -5.172840 -6.419560
0.169900 -27.558407 -5.435538 -6.062014
0.597300 -29.906962 -6.840534 -2.186292
-0.567900 -30.731402 -6.538803 -1.338722
-0.415700 -28.725222 -7.293569 -1.915037
0.271900 -28.072765 -7.402758 -2.678241
0.021300 -28.099937 -7.667737 -0.678661
0.112400 -28.753760 -7.649657 0.193290
-0.123100 -27.505545 -9.100568 -0.871730
0.111200 -26.762094 -9.003942 -1.662953
0.111200 -27.037234 -9.400009 0.065883
-0.311900 -28.804057 -10.235135 -1.420782
0.193300 -29.037847 -9.743340 -2.640771
0.597300 -26.991470 -6.690175 -0.398058
-0.567900 -26.165641 -6.443337 -1.265139
-0.516300 -26.853124 -6.144348 0.831837
0.293600 -27.469664 -6.491754 1.552450
0.038100 -25.919270 -5.112522 1.181921
0.088000 -25.792713 -4.392212 0.373690
-0.030300 -26.365464 -4.375199 2.466480
-0.012200 -27.234240 -3.779174 2.187056
-0.012200 -26.665582 -5.171370 3.147762
0.799400 -25.347057 -3.440013 3.094222
-0.801400 -24.552598 -2.879442 2.336951
-0.801400 -25.302811 -3.353500 4.333745
0.536600 -24.538361 -5.742968 1.467317
-0.581900 -24.403625 -6.558056 2.408493
-0.415700 -23.571099 -5.508383 0.595121
0.271900 -23.851410 -4.975967 -0.216091
-0.087500 -22.243069 -6.111371 0.634133
0.096900 -22.542637 -7.152655 0.752887
0.298500 -21.520733 -6.156933 -0.731807
-0.029700 -20.808401 -6.981788 -0.748956
-0.319200 -22.375833 -6.491625 -1.940053
0.079100 -22.442090 -7.576379 -2.023902
0.079100 -23.406932 -6.162822 -1.810344
0.079100 -21.836470 -6.172453 -2.831857
-0.319200 -20.768784 -4.801184 -1.009412
0.079100 -21.351774 -3.939045 -1.333342
0.079100 -20.160847 -4.561757 -0.136958
0.079100 -20.025544 -4.930394 -1.796176
0.597300 -21.470065 -5.737256 1.954633
-0.567900 -20.541329 -6.457412 2.285195
-0.415700 -21.947451 -4.660119 2.677059
0.271900 -22.665839 -4.105128 2.234345
-0.059700 -21.290986 -4.107281 3.927358
0.086900 -20.243848 -4.275899 3.676022
0.130300 -21.568453 -2.605346 4.035364
0.018700 -22.611090 -2.423391 4.295937
-0.320400 -20.747811 -2.009163 5.174722
0.088200 -20.882476 -0.927601 5.188004
0.088200 -21.057892 -2.362684 6.158070
0.088200 -19.748433 -2.404139 4.992122
-0.043000 -21.481687 -1.858364 2.665748
0.023600 -22.268606 -2.149595 1.970023
0.023600 -21.535425 -0.785014 2.847796
-0.066000 -20.077020 -2.005382 1.997180
0.018600 -20.042777 -1.432957 1.070221
0.018600 -19.255209 -1.644086 2.615403
0.018600 -19.891683 -3.029155 1.672166
0.597300 -21.607330 -4.901580 5.146329
-0.567900 -20.742235 -5.226528 5.966101
-0.415700 -22.948767 -5.123931 5.326790
0.271900 -23.586419 -4.545218 4.798964
-0.024900 -23.524507 -5.863238 6.437854
0.084300 -23.053992 -5.497093 7.350346
0.211700 -24.988586 -5.434674 6.709127
0.035200 -25.290041 -5.941288 7.625952
0.035200 -25.098943 -4.367190 6.899937
-0.654600 -25.901145 -5.659324 5.612599
0.427500 -25.640887 -5.052455 4.915766
0.597300 -23.498108 -7.411447 6.424050
-0.567900 -23.998806 -8.015078 7.384432
-0.415700 -23.201565 -8.056348 5.286674
0.271900 -23.093467 -7.545058 4.422384
-0.025200 -22.998498 -9.500606 5.200761
0.069800 -22.230047 -9.783767 5.920054
0.069800 -23.859525 -10.044642 5.589044
0.597300 -22.704765 -9.982424 3.763906
-0.567900 -22.287363 -9.200330 2.909221
-0.516300 -23.136812 -11.187370 3.394999
0.293600 -23.826683 -11.451833 4.083653
0.038100 -22.955044 -11.853725 2.155600
0.088000 -22.714558 -11.184727 1.329335
-0.030300 -21.901237 -12.980210 2.320517
-0.012200 -22.137714 -13.777088 3.025615
-0.012200 -21.754954 -13.412472 1.330645
0.799400 -20.575551 -12.392034 2.735160
-0.801400 -20.256288 -12.620474 3.928636
-0.801400 -19.927089 -11.803129 1.852353
0.536600 -24.297738 -12.375959 1.649407
-0.581900 -25.228900 -12.631201 2.406512
-0.347900 -24.561753 -12.604745 0.379650
0.274700 -23.795644 -12.373769 -0.236651
-0.240000 -25.709218 -13.364582 -0.189507
0.142600 -26.590705 -13.126963 0.406002
-0.009400 -26.065466 -13.021907 -1.663921
0.036200 -26.168547 -11.936948 -1.682372
0.036200 -25.230289 -13.122236 -2.357112
0.018700 -27.318445 -13.684186 -2.304855
0.010300 -27.159972 -14.716164 -2.617914
0.010300 -28.188087 -13.600016 -1.653127
-0.047900 -27.591325 -13.021279 -3.627070
0.062100 -28.650626 -13.170110 -3.836435
0.062100 -27.437527 -11.948011 -3.515110
-0.014300 -26.670529 -13.457924 -4.710742
0.113500 -26.659424 -12.599756 -5.382700
0.113500 -25.679838 -13.623811 -4.287528
-0.385400 -26.994667 -14.794114 -5.290855
0.340000 -27.770279 -14.668787 -5.925544
0.340000 -26.223535 -15.214453 -5.789628
0.340000 -27.363592 -15.408384 -4.579053
0.734100 -25.497859 -14.894448 -0.036285
-0.589400 -24.375075 -15.324239 -0.261449
-0.415700 -26.590683 -15.592246 0.225886
0.271900 -27.494854 -15.142175 0.228659
-0.059700 -26.461210 -17.098367 0.273958
0.086900 -25.651440 -17.408426 -0.386518
0.130300 -26.236583 -17.653269 1.710174
0.018700 -26.319144 -18.740122 1.716270
-0.320400 -24.891487 -17.218410 2.214499
0.088200 -24.558917 -17.670241 3.149034
0.088200 -24.218839 -17.533265 1.416684
0.088200 -24.883553 -16.131227 2.292372
-0.043000 -27.285399 -17.120241 2.737091
0.023600 -27.214234 -16.051641 2.939913
0.023600 -28.256321 -17.286674 2.270501
-0.066000 -27.287254 -17.777991 4.119412
0.018600 -28.036661 -17.433011 4.831785
0.018600 -27.252437 -18.857558 3.973031
0.018600 -26.397303 -17.488909 4.678466
0.597300 -27.641107 -17.775768 -0.447942
-0.567900 -28.258277 -17.133710 -1.288291
-0.415700 -28.024957 -19.032701 -0.057675
0.271900 -27.309580 -19.553021 0.429775
0.014300 -29.166053 -19.675251 -0.572416
0.104800 -29.021089 -19.570413 -1.647636
-0.204100 -29.120027 -21.188579 -0.073143
0.079700 -28.109290 -21.589903 -0.146937
0.079700 -29.405811 -21.367438 0.963405
0.713000 -30.164773 -21.985437 -0.841124
-0.593100 -31.097027 -21.368314 -1.326676
-0.919100 -30.002332 -23.273509 -1.047659
0.419600 -30.644859 -23.809064 -1.613743
0.419600 -29.156224 -23.733567 -0.743449
0.597300 -30.420298 -18.863602 -0.161216
-0.567900 -30.842785 -18.835002 1.007099
-0.415700 -31.144872 -18.347917 -1.121703
0.271900 -30.873858 -18.541496 -2.075212
-0.025200 -32.408434 -17.626377 -0.900111
0.069800 -32.811170 -17.231560 -1.832856
0.069800 -33.077343 -18.339005 -0.417588
0.597300 -32.550667 -16.552970 0.202899
-0.567900 -33.685669 -16.245807 0.510972
-0.415700 -31.462448 -16.004424 0.686375
0.271900 -30.557423 -16.290017 0.340753
0.014300 -31.428507 -14.923914 1.633180
0.104800 -32.271795 -14.250342 1.480670
-0.204100 -31.568606 -15.632679 3.056060
0.079700 -32.438192 -16.289041 3.089448
0.079700 -30.659352 -16.224354 3.162246
0.713000 -31.742386 -14.507586 4.226780
-0.593100 -31.995999 -13.318202 3.977375
-0.919100 -31.444934 -14.837587 5.489085
0.419600 -31.427433 -14.097903 6.176584
0.419600 -31.488399 -15.805127 5.775568
0.597300 -30.075127 -14.176833 1.460691
-0.567900 -29.058800 -14.687196 0.853930
-0.415700 -29.798765 -13.116544 2.228599
0.271900 -30.548696 -12.750126 2.797325
0.021300 -28.481506 -12.578110 2.567562
0.112400 -27.733399 -13.346752 2.373570
-0.123100 -28.140958 -11.340999 1.860417
0.111200 -27.112645 -11.053232 2.079187
0.111200 -28.136037 -11.573943 0.795607
-0.311900 -29.340768 -10.011193 2.226029
0.193300 -28.471517 -8.999360 2.300093
0.597300 -28.320229 -12.459351 4.048116
-0.567900 -29.294486 -12.260982 4.780386
-0.415700 -27.080091 -12.637835 4.509204
0.271900 -26.397468 -12.738643 3.771665
-0.038900 -26.738526 -12.571408 5.991757
0.100700 -27.557386 -13.085936 6.494577
0.365400 -25.435380 -13.289443 6.155331
0.004300 -25.252470 -13.259194 7.229447
-0.243800 -25.416823 -14.791465 5.773651
0.064200 -25.564985 -15.056440 4.726781
0.064200 -24.440052 -15.210964 6.014584
0.064200 -26.106937 -15.466842 6.279330
-0.676100 -24.388620 -12.538571 5.471750
0.410200 -23.570480 -13.035572 5.544107
0.597300 -26.569251 -11.174575 6.596820
-0.567900 -26.239996 -11.051697 7.769138
-0.415700 -26.740440 -10.176662 5.735325
0.271900 -26.982381 -10.397198 4.779856
-0.025200 -26.940880 -8.709742 6.016211
0.069800 -26.710758 -8.570387 7.072485
0.069800 -26.231635 -8.148042 5.408295
0.597300 -28.374569 -8.168811 5.611242
-0.567900 -29.295769 -8.967635 5.714977
-0.415700 -28.534678 -6.890787 5.317920
0.271900 -27.703494 -6.321314 5.247652
-0.059700 -29.814797 -6.249800 4.985246
0.086900 -30.527510 -6.843074 5.558109
0.130300 -29.916924 -4.805938 5.543926
0.018700 -30.983882 -4.590369 5.600768
-0.320400 -29.365246 -4.683319 7.033478
0.088200 -29.722621 -5.456776 7.713294
0.088200 -28.278198 -4.741430 7.088686
0.088200 -29.582312 -3.671728 7.376501
-0.043000 -29.365510 -3.714929 4.677279
0.023600 -28.343847 -4.005772 4.432938
0.023600 -29.835960 -3.802630 3.697947
-0.066000 -29.354516 -2.302392 5.212376
0.018600 -30.320506 -2.136879 5.689429
0.018600 -28.572689 -2.103654 5.945419
0.018600 -29.134416 -1.621026 4.390552
0.597300 -30.182749 -6.441482 3.504282
-0.567900 -29.309273 -6.369170 2.685896
-0.347900 -31.412749 -6.512301 3.120082
0.274700 -32.157496 -6.412656 3.795006
-0.240000 -31.872153 -6.365240 1.710248
0.142600 -30.967352 -6.348165 1.102667
-0.009400 -32.905734 -7.500258 1.331864
0.036200 -33.786214 -7.400046 1.966545
0.036200 -33.159033 -7.316582 0.287738
0.018700 -32.405988 -8.945103 1.501811
0.010300 -31.594786 -9.069295 0.784437
0.010300 -32.057695 -9.010225 2.532610
-0.047900 -33.382146 -10.128181 1.362731
0.062100 -33.993307 -9.965373 0.474992
0.062100 -32.746008 -10.999570 1.207473
-0.014300 -34.329202 -10.136488 2.547592
0.113500 -33.846546 -10.133814 3.524903
0.113500 -34.779145 -9.149442 2.440816
-0.385400 -35.436155 -11.061849 2.544273
0.340000 -36.013828 -11.020386 1.716823
0.340000 -35.131106 -12.004083 2.742391
0.340000 -35.976510 -10.802460 3.357191
0.734100 -32.479500 -4.954142 1.445119
-0.589400 -33.158287 -4.472364 2.342210
-0.415700 -32.324455 -4.524514 0.225679
0.271900 -31.776415 -5.057594 -0.434307
-0.059700 -33.053086 -3.326806 -0.330734
0.086900 -33.972035 -3.158531 0.230788
0.130300 -32.253584 -2.031189 -0.120951
0.018700 -32.861657 -1.335135 -0.698754
-0.320400 -32.365425 -1.588383 1.326166
0.088200 -31.951243 -2.283661 2.056331
0.088200 -31.906735 -0.605162 1.430924
0.088200 -33.396986 -1.491363 1.664667
-0.043000 -30.838860 -2.189339 -0.700982
0.023600 -30.796184 -3.011276 -1.415613
0.023600 -30.746152 -1.190008 -1.126236
-0.066000 -29.752186 -2.473188 0.318404
0.018600 -29.825837 -1.918769 1.253973
0.018600 -29.678580 -3.519569 0.614679
0.018600 -28.744925 -2.259033 -0.038915
0.597300 -33.471503 -3.692251 -1.730623
-0.567900 -32.958258 -4.530865 -2.436722
-0.415700 -34.518153 -2.993463 -2.131649
0.271900 -34.879491 -2.267448 -1.529622
-0.001400 -35.458422 -3.488180 -3.087807
0.087600 -35.136608 -4.335268 -3.693588
-0.015200 -36.776685 -3.902872 -2.439933
0.029500 -37.256465 -3.078672 -1.912090
0.029500 -37.336421 -4.153555 -3.341018
-0.001100 -36.660693 -5.080238 -1.471553
-0.190600 -36.646053 -4.911252 -0.093720
0.169900 -36.671628 -3.890918 0.259383
-0.234100 -36.639266 -6.028774 0.778687
0.165600 -36.687971 -5.859870 1.844285
0.322600 -36.558032 -7.365531 0.289448
-0.557900 -36.490019 -8.469199 1.103704
0.399200 -36.712851 -8.190909 1.995051
-0.234100 -36.904220 -7.492108 -1.086193
0.165600 -36.901111 -8.516146 -1.429308
-0.190600 -36.848634 -6.373765 -1.938166
0.169900 -36.886550 -6.464834 -3.013649
0.597300 -35.601648 -2.375396 -4.149234
-0.567900 -36.234379 -1.308738 -3.905625
-0.415700 -35.065080 -2.602778 -5.340973
0.271900 -34.779510 -3.562460 -5.473500
-0.087500 -35.051067 -1.697745 -6.475925
0.096900 -35.187946 -0.677206 -6.118349
0.298500 -33.723815 -1.954875 -7.211999
-0.029700 -33.714206 -2.971705 -7.604509
-0.319200 -33.624975 -1.043094 -8.481518
0.079100 -33.925330 -0.021166 -8.250111
0.079100 -32.590333 -0.957589 -8.813643
0.079100 -34.308267 -1.463001 -9.219680
-0.319200 -32.478074 -1.576081 -6.342882
0.079100 -31.535687 -1.785776 -6.848896
0.079100 -32.478900 -0.494185 -6.210229
0.079100 -32.469320 -2.096133 -5.384986
0.597300 -36.197098 -1.940365 -7.366941
-0.567900 -36.494106 -3.087923 -7.573998
-0.415700 -36.685306 -0.852993 -8.036779
0.271900 -36.485095 0.058837 -7.651315
-0.024900 -37.844128 -0.867740 -8.966350
0.084300 -38.365027 -1.794849 -8.727124
0.211700 -38.723582 0.329431 -8.643932
0.035200 -39.689508 0.198506 -9.131725
0.035200 -38.878285 0.439199 -7.570570
-0.654600 -38.157551 1.585654 -9.025046
0.427500 -38.801515 2.261997 -8.802614
0.597300 -37.455285 -0.842813 -10.453934
-0.567900 -36.287448 -0.900502 -10.856939
-0.516300 -38.441830 -0.568128 -11.358538
0.293600 -39.392175 -0.472434 -11.030222
0.038100 -38.210471 -0.339344 -12.756399
0.088000 -37.393176 -1.016266 -13.005239
-0.030300 -39.331705 -1.111277 -13.527535
-0.012200 -39.357565 -2.156676 -13.220023
-0.012200 -40.289794 -0.593508 -13.481728
0.799400 -38.871109 -1.136924 -14.937758
-0.801400 -37.792970 -1.719257 -15.280526
-0.801400 -39.633929 -0.640480 -15.862333
0.536600 -37.860516 1.073724 -13.180785
-0.581900 -37.214075 1.325385 -14.154710
-0.516300 -38.194169 2.004659 -12.237240
0.293600 -38.677629 1.664530 -11.418289
0.038100 -37.569072 3.327972 -12.197000
0.088000 -37.386995 3.482306 -13.260544
-0.030300 -38.648821 4.317035 -11.773354
-0.012200 -39.506231 4.118998 -12.416574
-0.012200 -38.948116 4.145126 -10.739445
0.799400 -38.260827 5.751941 -12.076704
-0.801400 -38.560545 6.521796 -11.125431
-0.801400 -37.760470 6.137772 -13.173209
0.536600 -36.307034 3.449972 -11.322879
-0.581900 -35.780406 4.515134 -11.045440
-0.415700 -35.774408 2.278882 -11.019892
0.271900 -36.248414 1.425785 -11.279982
-0.025200 -34.510308 2.169430 -10.250872
0.069800 -34.431890 1.092685 -10.100594
0.069800 -33.703313 2.546121 -10.879329
0.597300 -34.451390 2.732248 -8.877767
-0.567900 -33.327904 2.723145 -8.324454
-0.347900 -35.558021 3.262567 -8.309135
0.274700 -36.366329 3.301155 -8.913505
-0.240000 -35.534338 3.925389 -6.962590
0.142600 -34.614080 4.482770 -6.787802
-0.009400 -36.682070 5.000253 -6.909226
0.036200 -37.640894 4.495120 -7.025830
0.036200 -36.533701 5.470905 -5.937335
0.018700 -36.510448 6.047103 -8.020258
0.010300 -35.589369 6.602965 -7.844941
0.010300 -36.438652 5.613889 -9.017895
-0.047900 -37.643044 7.047118 -7.992325
0.062100 -38.613454 6.657338 -8.299690
0.062100 -37.682920 7.506433 -7.004623
-0.014300 -37.323035 8.214492 -8.945626
0.113500 -36.447520 8.695163 -8.509124
0.113500 -37.105407 7.860264 -9.953226
-0.385400 -38.415078 9.212594 -9.118659
0.340000 -39.171893 8.838432 -9.673049
0.340000 -38.879092 9.520578 -8.276083
0.340000 -38.125397 10.054333 -9.595796
0.734100 -35.670934 2.901007 -5.802829
-0.589400 -36.300148 1.822798 -5.958320
-0.415700 -35.059635 3.084231 -4.611854
0.271900 -34.512726 3.929669 -4.532953
0.033700 -35.120213 2.118025 -3.530585
0.082300 -36.033098 1.525533 -3.469699
-0.182500 -34.040335 1.117973 -3.747419
0.060300 -34.184761 0.674989 -4.732815
0.060300 -33.117495 1.697860 -3.733181
0.060300 -34.044662 0.351937 -2.971994
0.597300 -35.021722 2.782689 -2.200254
-0.567900 -34.538577 3.941139 -2.114147
-0.415700 -35.574384 2.273533 -1.054412
0.271900 -35.900739 1.320729 -1.130291
-0.058100 -35.486013 2.903960 0.348442
0.136000 -35.286505 3.963463 0.187942
-0.007400 -36.871973 2.753120 0.987029
0.036700 -37.701824 2.966491 0.313302
0.036700 -37.004882 1.695638 1.215451
0.186800 -36.954884 3.538403 2.313714
-0.543200 -36.859540 3.060734 3.665185
0.163500 -36.960228 4.116058 4.464346
0.143500 -36.951626 4.126961 5.544254
-0.279500 -37.125736 5.233410 3.745035
0.333900 -37.365722 6.109675 4.186240
-0.220700 -37.196898 4.878623 2.407011
0.186200 -37.420511 5.603947 1.638694
0.597300 -34.317933 2.324737 1.129811
-0.567900 -34.240920 1.114341 1.263240
-0.415700 -33.638635 3.136280 1.768073
0.271900 -33.793860 4.133367 1.725330
-0.002400 -32.480221 2.876026 2.644636
0.097800 -32.454584 1.811237 2.876329
-0.034300 -31.127506 3.292444 2.072231
0.029500 -30.992246 4.374005 2.077814
0.029500 -30.331136 3.049831 2.775808
0.011800 -30.766439 2.896120 0.607488
-0.125600 -29.920359 1.834144 0.351307
0.133000 -29.423685 1.346128 1.176873
-0.170400 -29.631045 1.439893 -0.949557
0.143000 -28.911956 0.657508 -1.142358
-0.107200 -30.244264 2.086851 -2.051828
0.129700 -30.120239 1.663338 -3.037557
-0.170400 -31.122094 3.140591 -1.734936
0.143000 -31.668912 3.521026 -2.585038
-0.125600 -31.373070 3.557963 -0.441304
0.133000 -32.136876 4.297740 -0.252315
0.597300 -32.592635 3.565408 3.970822
-0.567900 -33.079028 4.658983 4.037504
-0.415700 -32.087602 2.986718 5.056545
0.271900 -31.715491 2.049516 4.999173
-0.024900 -31.917496 3.666992 6.345873
0.084300 -31.903312 4.747020 6.199429
0.211700 -32.896910 3.231225 7.454229
0.035200 -32.899192 2.151366 7.602534
0.035200 -32.488970 3.626559 8.384495
-0.654600 -34.179662 3.708716 7.233820
0.427500 -34.775258 3.049258 7.597119
0.597300 -30.553634 3.255825 6.974137
-0.567900 -30.091401 2.142675 6.815150
-0.415700 -29.781170 4.227388 7.570535
0.271900 -30.116102 5.179667 7.603803
-0.059700 -28.573827 3.939072 8.378296
0.086900 -28.607824 2.866561 8.569805
0.130300 -27.221066 4.407806 7.714475
0.018700 -27.037994 5.477378 7.817411
-0.320400 -26.035967 3.652911 8.313752
0.088200 -25.873142 3.924573 9.356716
0.088200 -26.016545 2.577538 8.136837
0.088200 -25.081476 3.969080 7.892923
-0.043000 -27.206474 4.079639 6.159778
0.023600 -27.116826 2.994467 6.110141
0.023600 -28.149545 4.275243 5.649438
-0.066000 -26.075517 4.729751 5.292771
0.018600 -26.098275 5.815713 5.383694
0.018600 -25.113503 4.400735 5.685695
0.018600 -26.248400 4.401731 4.267780
0.597300 -28.633408 4.638739 9.719097
-0.567900 -28.461144 5.859056 9.810952
-0.415700 -28.948260 3.938669 10.811256
0.271900 -29.079405 2.943896 10.695776
-0.024900 -28.961041 4.555114 12.160450
0.084300 -29.751246 5.299509 12.258222
0.211700 -29.347119 3.596179 13.256532
0.035200 -30.353104 3.266249 12.997224
0.035200 -28.619639 2.785356 13.294496
-0.654600 -29.402420 4.368877 14.412529
0.427500 -30.293662 4.698220 14.549724
0.597300 -27.527255 5.189817 12.549162
-0.567900 -26.471214 4.696141 12.140630
-0.415700 -27.442098 6.256763 13.344194
0.271900 -28.267795 6.596478 13.816336
0.014300 -26.177171 6.836332 13.797301
0.104800 -25.602183 7.120936 12.916122
-0.204100 -26.416611 8.170450 14.468539
0.079700 -25.478690 8.538002 14.884843
0.079700 -26.843383 8.844757 13.726060
0.713000 -27.487421 8.107187 15.549628
-0.593100 -28.517889 7.485642 15.437537
-0.919100 -27.175479 8.701435 16.703366
0.419600 -27.832856 8.740590 17.469151
0.419600 -26.282586 9.159970 16.815576
0.597300 -25.426357 5.892841 14.725655
-0.567900 -24.305609 6.180483 15.196944
-0.415700 -26.014426 4.780738 15.119683
0.271900 -26.925940 4.614973 14.717468
-0.024900 -25.290024 3.776323 15.877212
0.084300 -24.215882 3.959025 15.907919
0.211700 -25.800100 3.714263 17.313136
0.035200 -26.874347 3.531551 17.339834
0.035200 -25.271299 2.981688 17.922896
-0.654600 -25.728653 4.894305 17.977173
0.427500 -24.809785 5.162943 18.048696
0.597300 -25.469944 2.399428 15.206856
-0.567900 -25.275631 1.354984 15.799136
-0.415700 -25.746927 2.337537 13.916220
0.271900 -25.677253 3.193102 13.384005
0.033700 -25.873022 1.028004 13.179669
0.082300 -26.674253 0.493646 13.690154
-0.182500 -26.383253 1.317646 11.748454
0.060300 -27.339473 1.801843 11.550224
0.060300 -25.635831 2.004132 11.350708
0.060300 -26.414392 0.407364 11.149690
0.597300 -24.513708 0.222355 13.207303
-0.567900 -23.436327 0.705195 13.662107
-0.516300 -24.559780 -0.997879 12.758201
0.293600 -25.451054 -1.329935 12.418401
0.039700 -23.399873 -1.997457 12.682896
0.110500 -22.872898 -2.142197 13.626000
0.056000 -23.924500 -3.385285 12.293304
-0.017300 -24.609050 -3.737145 13.065115
-0.017300 -24.334777 -3.192697 11.302001
0.013600 -22.814981 -4.387465 12.193116
-0.042500 -22.105684 -4.018772 11.452127
-0.042500 -22.365369 -4.513999 13.177971
0.805400 -23.322059 -5.672000 11.588749
-0.818800 -22.546254 -6.612853 11.336078
-0.818800 -24.573877 -5.899479 11.426117
0.536600 -22.327168 -1.503017 11.712200
-0.581900 -21.141641 -1.720588 11.977906
-0.516300 -22.701521 -0.868209 10.624194
0.293600 -23.689600 -0.773235 10.437719
0.038100 -21.766248 -0.164147 9.712779
0.088000 -20.818039 0.002284 10.223965
-0.030300 -21.340993 -1.001356 8.426027
-0.012200 -22.192911 -1.257021 7.795971
-0.012200 -20.694250 -0.371150 7.815566
0.799400 -20.493238 -2.188889 8.807714
-0.801400 -19.375167 -1.915857 9.348540
-0.801400 -20.848973 -3.327083 8.569230
0.536600 -22.399437 1.140814 9.299104
-0.581900 -23.569446 1.130191 8.906873
-0.254800 -21.616242 2.204892 9.189740
0.019200 -20.290363 2.304192 9.697438
0.039100 -19.734182 1.627493 9.048718
0.039100 -20.300682 2.092253 10.766584
0.018900 -19.726147 3.687874 9.461433
0.021300 -19.116821 3.680670 8.557678
0.021300 -19.104888 4.050428 10.280399
-0.007000 -21.009014 4.542424 9.267369
0.025300 -20.791150 5.463231 8.726313
0.025300 -21.377733 4.769438 10.267673
-0.026600 -22.078800 3.554745 8.775843
0.064100 -23.025003 3.751347 9.279979
0.589600 -22.258347 3.698911 7.226235
-0.574800 -22.430660 4.814029 6.721020
-0.415700 -22.367604 2.564561 6.455249
0.271900 -22.480480 1.669320 6.909008
-0.002400 -22.579825 2.654954 4.979982
0.097800 -23.315790 3.427374 4.756765
-0.034300 -21.267616 2.959315 4.319853
0.029500 -21.422485 3.346717 3.312855
0.029500 -20.909314 3.812416 4.895996
0.011800 -20.049455 1.992082 4.289920
-0.125600 -19.564186 1.505878 5.541282
0.133000 -19.981314 1.790702 6.495901
-0.170400 -18.406856 0.730029 5.528249
0.143000 -17.992284 0.459254 6.488046
-0.107200 -17.799198 0.275150 4.304341
0.129700 -17.047550 -0.495099 4.394501
-0.170400 -18.365149 0.711006 3.110643
0.143000 -18.004815 0.293989 2.181850
-0.125600 -19.516861 1.492567 3.076577
0.133000 -19.944851 1.826437 2.142894
0.597300 -23.361861 1.472694 4.379738
-0.567900 -23.427635 0.495961 5.076289
-0.415700 -23.998531 1.612643 3.236035
0.271900 -23.805244 2.457160 2.716869
-0.059700 -24.741664 0.552534 2.503972
0.086900 -24.553949 -0.384314 3.028542
0.130300 -26.264681 0.812379 2.565944
0.018700 -26.564005 1.676618 1.972992
-0.320400 -26.991991 -0.384461 1.905464
0.088200 -26.802729 -0.428775 0.832938
0.088200 -26.884035 -1.334288 2.429175
0.088200 -28.052924 -0.195475 2.069157
-0.043000 -26.792047 0.858129 4.029534
0.023600 -26.806481 -0.165830 4.402901
0.023600 -26.144068 1.456461 4.670019
-0.066000 -28.288041 1.359029 4.056836
0.018600 -28.603092 1.438375 5.097290
0.018600 -28.361235 2.281756 3.481237
0.018600 -29.022299 0.710093 3.579503
0.597300 -24.211192 0.477634 1.089057
-0.567900 -24.121621 1.539475 0.518227
-0.415700 -24.019917 -0.691299 0.486038
0.271900 -23.960589 -1.578526 0.965006
0.033700 -23.487004 -0.797869 -0.810451
0.082300 -23.624247 0.105098 -1.405357
-0.182500 -21.966314 -0.928782 -0.806253
0.060300 -21.561182 -0.105514 -0.217853
0.060300 -21.736837 -1.885956 -0.338014
0.060300 -21.534208 -1.004223 -1.804091
0.597300 -24.150202 -1.973346 -1.602651
-0.567900 -24.406714 -3.066315 -1.086191
-0.415700 -24.293357 -1.698416 -2.938073
0.271900 -24.039797 -0.795616 -3.313263
-0.059700 -25.024307 -2.654461 -3.792835
0.086900 -24.686331 -3.587042 -3.340996
0.130300 -26.554495 -2.502700 -3.838265
0.018700 -27.010297 -3.065746 -4.652714
-0.320400 -27.137298 -3.019326 -2.500750
0.088200 -26.826551 -4.051167 -2.336921
0.088200 -26.776045 -2.369645 -1.703577
0.088200 -28.224067 -2.961925 -2.439646
-0.043000 -26.994086 -0.969349 -3.967546
0.023600 -26.786582 -0.415802 -3.051777
0.023600 -26.342522 -0.501057 -4.705288
-0.066000 -28.473724 -0.680293 -4.268781
0.018600 -28.770127 -0.420416 -3.252551
0.018600 -28.672982 0.173167 -4.916856
0.018600 -28.967514 -1.553134 -4.695884
0.597300 -24.475731 -2.651136 -5.207062
-0.567900 -24.267309 -1.540037 -5.760966
-0.415700 -24.383319 -3.776689 -5.902424
0.271900 -24.632547 -4.636392 -5.434555
-0.058100 -23.926740 -3.902420 -7.276659
0.136000 -24.142820 -2.974923 -7.806920
-0.007400 -22.350550 -4.139816 -7.192646
0.036700 -21.853704 -4.021759 -8.155614
0.036700 -21.946439 -3.331753 -6.582860
0.186800 -21.845094 -5.419943 -6.684365
-0.543200 -22.175950 -6.692605 -7.043092
0.163500 -21.523219 -7.558042 -6.262164
0.143500 -21.480364 -8.618986 -6.459557
-0.279500 -20.929631 -6.788854 -5.294575
0.333900 -20.363931 -7.167179 -4.548283
-0.220700 -21.146282 -5.475754 -5.505983
0.186200 -20.919073 -4.589244 -4.932500
0.597300 -24.679403 -4.989367 -8.002762
-0.567900 -25.508229 -5.691773 -7.467959
-0.415700 -24.479489 -5.151424 -9.294690
0.271900 -23.684636 -4.610824 -9.604633
0.033700 -25.183771 -6.038406 -10.277980
0.082300 -26.233125 -5.747789 -10.327998
-0.182500 -24.479798 -5.866556 -11.617115
0.060300 -23.496258 -6.334835 -11.655371
0.060300 -25.070249 -6.328057 -12.408614
0.060300 -24.299912 -4.832970 -11.912830
0.597300 -25.293126 -7.539371 -9.999096
-0.567900 -26.224124 -8.155872 -10.518295
-0.516300 -24.441553 -8.049004 -9.079217
0.293600 -23.785611 -7.381196 -8.699915
0.039700 -24.265229 -9.400178 -8.752280
0.110500 -25.065003 -9.910206 -9.289261
0.056000 -22.859445 -9.815049 -9.274495
-0.017300 -22.164479 -9.017739 -9.011013
-0.017300 -22.556652 -10.759176 -8.821679
0.013600 -22.795385 -9.886510 -10.776998
-0.042500 -23.337892 -9.079363 -11.269244
-0.042500 -21.734186 -9.826721 -11.018620
0.805400 -23.344709 -11.231978 -11.499832
-0.818800 -24.437244 -11.177156 -12.216968
-0.818800 -22.727998 -12.291382 -11.282366
0.536600 -24.462429 -9.720360 -7.239410
-0.581900 -24.555133 -10.923006 -6.851735
-0.415700 -24.627285 -8.702904 -6.342565
0.271900 -24.450052 -7.744007 -6.605657
-0.024900 -25.412240 -8.845466 -5.016747
0.084300 -25.205230 -9.826156 -4.588385
0.211700 -24.895178 -7.876492 -4.002317
0.035200 -25.189838 -8.282916 -3.034797
0.035200 -23.807223 -7.873887 -4.068982
-0.654600 -25.396982 -6.537032 -4.125633
0.427500 -25.623557 -6.105870 -3.298374
0.597300 -26.944039 -8.812025 -5.171188
-0.567900 -27.671767 -9.004305 -4.135039
-0.347900 -27.482175 -8.552862 -6.387517
0.274700 -26.779313 -8.287554 -7.062569
-0.240000 -28.831183 -8.865196 -6.915356
0.142600 -29.608236 -8.377041 -6.327135
-0.009400 -28.840779 -8.526618 -8.374431
0.036200 -28.699226 -7.445936 -8.360104
0.036200 -28.037312 -8.992444 -8.944994
0.018700 -30.313432 -8.726759 -8.961990
0.010300 -30.600112 -9.765638 -8.798749
0.010300 -31.089281 -8.130571 -8.481670
-0.047900 -30.310111 -8.308642 -10.460315
0.062100 -31.274245 -8.472667 -10.941604
0.062100 -30.013490 -7.263341 -10.546667
-0.014300 -29.292135 -9.048363 -11.352865
0.113500 -29.169705 -8.481988 -12.276084
0.113500 -28.319880 -9.184778 -10.879364
-0.385400 -29.788983 -10.398351 -11.804929
0.340000 -30.640313 -10.335625 -12.344747
0.340000 -29.047098 -10.867431 -12.304609
0.340000 -29.898165 -11.014259 -11.011939
0.734100 -29.083708 -10.369279 -6.633369
-0.589400 -28.200586 -11.207864 -6.830996
-0.382100 -30.280654 -10.748570 -6.180676
0.268100 -31.036079 -10.088616 -6.062773
-0.284700 -30.686607 -12.190760 -5.881442
0.134600 -29.849387 -12.873699 -5.737356
-0.246900 -31.631285 -12.029818 -4.676031
0.097400 -30.992997 -11.737313 -3.842291
0.097400 -32.364351 -11.243869 -4.857723
0.370600 -32.452387 -13.190727 -4.192845
-0.037400 -33.023219 -13.557380 -5.045967
-0.416300 -31.564885 -14.337378 -3.749992
0.103800 -32.162147 -15.178898 -3.398954
0.103800 -30.878309 -14.678254 -4.524926
0.103800 -31.017073 -13.866160 -2.933934
-0.416300 -33.376063 -12.841136 -3.013501
0.103800 -32.805201 -12.512307 -2.145116
0.103800 -34.054899 -12.020295 -3.244813
0.103800 -34.025504 -13.690674 -2.802294
0.832600 -31.459558 -12.755613 -7.111095
-0.819900 -32.484546 -12.218123 -7.564638
-0.819900 -31.058946 -13.816364 -7.609770
2.000000 19.602708 10.218466 -3.162988
-1.000000 4.003251 3.495910 0.396370
0.445000 4.778586 14.820756 4.947337
-0.639000 5.383174 14.903824 4.185805
0.509000 6.670342 15.162916 4.732844
0.000000 6.654151 16.134996 5.225632
0.246000 7.733524 15.171976 3.609194
0.000000 8.682226 15.521832 4.017660
-0.713000 7.330015 16.080657 2.533877
0.437000 7.351524 16.998466 2.878336
0.286000 7.909299 13.740801 3.079982
0.000000 6.960724 13.388270 2.685500
-0.699000 8.865997 13.733544 1.992651
0.427000 9.233325 12.828084 1.912428
0.000000 8.360917 12.783937 4.202436
0.000000 9.266031 13.185344 4.662625
0.000000 7.243021 12.742402 5.259769
0.000000 6.340942 12.345921 4.794199
0.276000 7.576662 11.867680 6.481966
0.000000 7.805645 10.850658 6.168014
0.000000 8.439784 12.270132 7.012506
-0.682000 6.443220 11.821075 7.374092
0.418000 6.691288 11.311851 8.170466
-0.574000 6.956820 14.128655 5.730797
0.000000 11.939127 3.723110 7.073536
0.000000 11.241995 2.949543 6.766523
0.000000 11.373336 4.311721 8.392793
0.000000 10.940224 3.494077 8.968960
-0.713000 10.322832 5.292058 8.110081
0.437000 9.544191 4.868726 7.698475
0.286000 12.456105 4.987420 9.255427
0.000000 12.718193 5.951989 8.818015
-0.699000 11.922136 5.206620 10.584336
0.427000 11.183660 5.851479 10.487718
0.254000 13.725989 4.141455 9.392105
0.000000 13.469847 3.213568 9.902003
0.283000 14.266024 3.839212 7.993363
0.000000 14.419701 4.779797 7.462434
0.276000 15.594385 3.069766 7.966505
0.000000 15.847617 2.796628 6.942109
0.000000 16.386421 3.707737 8.354167
-0.682000 15.529798 1.873744 8.765197
0.418000 14.947488 1.232021 8.327631
-0.574000 13.238509 3.058572 7.273551
0.000000 14.724899 4.893082 10.185780
0.509000 15.400438 4.105601 11.231985
0.000000 14.998715 3.095170 11.243974
0.246000 15.128184 4.758385 12.604542
0.000000 15.489022 4.105106 13.399229
0.286000 15.867795 6.102332 12.671103
0.000000 15.452355 6.780839 11.924988
0.254000 17.372632 5.938792 12.415685
0.000000 17.816946 5.326970 13.197015
0.283000 17.600578 5.302572 11.034671
0.000000 17.191468 5.973481 10.281545
0.276000 19.082462 5.077752 10.673224
0.000000 19.161230 4.826592 9.615927
0.000000 19.646183 5.996473 10.835507
-0.682000 19.692072 4.011796 11.441682
0.418000 20.645555 4.201819 11.457301
-0.574000 16.844874 4.025329 10.947216
-0.710000 17.957658 7.262464 12.470696
0.436000 17.497317 7.691182 13.211360
-0.699000 15.691295 6.703173 13.977000
0.427000 14.821336 7.142093 13.964765
-0.713000 13.690697 4.972553 12.780300
0.437000 13.285163 5.158522 11.911915
1.000000 -18.601379 41.497516 -27.106047
-0.834000 20.636036 -0.782542 -2.572792
0.417000 19.886066 -0.475814 -2.063196
0.417000 21.390561 -0.630575 -2.003729
-0.834000 4.255362 0.421821 0.400395
0.417000 4.168026 1.364276 0.543140
0.417000 5.127398 0.209025 0.732816
-0.834000 -3.988281 0.244436 8.167894
0.417000 -4.088340 -0.707433 8.180517
0.417000 -4.185049 0.493996 7.264988
-0.834000 19.774852 8.804901 1.173820
0.417000 20.367325 8.258900 1.690630
0.417000 20.218936 8.910271 0.332438
-0.834000 18.572173 11.791578 -1.074704
0.417000 19.001249 12.183779 -0.314238
0.417000 17.753539 12.279204 -1.165767
-0.834000 14.515903 -7.662575 3.570538
0.417000 14.413006 -7.098348 2.804186
0.417000 15.463010 -7.749580 3.678478
-0.834000 6.534652 -0.543576 1.452064
0.417000 6.682441 -0.602584 2.395943
0.417000 7.325608 -0.915756 1.062059
-0.834000 28.316735 -5.535730 1.108522
0.417000 27.380423 -5.338772 1.080948
0.417000 28.456281 -5.914890 1.976278
-0.834000 -5.688875 7.999860 5.806776
0.417000 -4.932237 7.661419 5.328042
0.417000 -5.773686 8.906216 5.510878
-0.834000 -0.910637 6.856964 -2.695770
0.417000 -0.780483 6.160205 -3.339059
0.417000 -0.896579 6.408156 -1.850426
-0.834000 15.064994 -3.729919 -2.212985
0.417000 15.503881 -4.158444 -1.478153
0.417000 14.141228 -3.712093 -1.962847
-0.834000 1.161846 -3.272118 7.131003
0.417000 1.035301 -3.659726 6.264994
0.417000 0.275043 -3.109970 7.452746
-0.834000 4.006012 -12.111671 -10.633950
0.417000 3.385056 -12.830742 -10.750526
0.417000 4.823823 -12.438238 -11.009143
-0.834000 5.663074 -9.257798 1.384131
0.417000 5.939565 -10.078788 1.791284
0.417000 4.989776 -8.914103 1.971305
-0.834000 -18.502681 -3.796064 11.166620
0.417000 -19.117955 -3.389648 10.556300
0.417000 -18.265429 -3.092974 11.771280
-0.834000 5.694689 -2.494605 14.263744
0.417000 6.500547 -3.007331 14.326430
0.417000 5.918152 -1.648765 14.652140
-0.834000 -1.753025 15.980369 15.192144
0.417000 -1.075088 16.496421 15.628407
0.417000 -1.274287 15.274438 14.757739
-0.834000 14.494298 -13.120065 -0.393517
0.417000 14.935441 -12.409998 -0.859808
0.417000 15.174378 -13.781369 -0.265478
-0.834000 -2.365081 0.310704 1.382240
0.417000 -2.682950 0.750498 2.170766
0.417000 -2.662042 -0.594365 1.476582
-0.834000 -2.130264 7.873122 0.001749
0.417000 -3.035463 7.577813 -0.096436
0.417000 -1.976857 8.432420 -0.759750
-0.834000 9.128276 -4.167740 7.085655
0.417000 8.512828 -4.678600 7.611470
0.417000 9.924640 -4.132936 7.615583
-0.834000 8.428790 -4.174472 4.155819
0.417000 8.854356 -3.447499 3.701249
0.417000 8.686309 -4.067986 5.071556
-0.834000 0.998658 -8.026939 7.505918
0.417000 1.862596 -8.253234 7.161480
0.417000 0.835095 -7.141979 7.179847
-0.834000 14.827566 -9.186850 6.480019
0.417000 15.353613 -8.587692 5.950386
0.417000 14.771640 -8.763244 7.336560
-0.834000 -8.923210 -7.026621 -7.997606
0.417000 -9.609189 -6.598628 -7.485268
0.417000 -9.079876 -7.962648 -7.872918
-0.834000 20.707897 7.873470 -4.116433
0.417000 21.632060 7.848894 -4.364532
0.417000 20.601220 7.135210 -3.516583
-0.834000 -5.237629 1.859927 1.120066
0.417000 -5.090265 1.279933 0.372987
0.417000 -4.815814 1.415306 1.855330
-0.834000 -10.591075 6.237468 -5.190338
0.417000 -11.320610 5.618187 -5.168114
0.417000 -9.972830 5.856975 -5.814221
-0.834000 -1.283281 -9.275707 7.345004
0.417000 -0.644686 -8.605086 7.587276
0.417000 -1.802308 -8.872025 6.649379
-0.834000 -10.583124 -5.011610 -6.536086
0.417000 -10.708683 -4.446571 -7.298447
0.417000 -11.470318 -5.213102 -6.238578
-0.834000 2.702883 0.895484 2.670125
0.417000 3.633534 1.055531 2.826679
0.417000 2.670798 0.503006 1.797676
-0.834000 -4.449706 16.588852 6.273850
0.417000 -4.717115 16.910421 7.134848
0.417000 -4.929282 15.767592 6.165356
-0.834000 16.800338 -4.656778 2.254612
0.417000 17.252377 -5.445951 2.553106
0.417000 16.538159 -4.856361 1.355913
-0.834000 -26.293605 -6.756483 13.251606
0.417000 -25.699679 -6.514643 12.540974
0.417000 -26.671048 -5.925949 13.541410
-0.834000 -17.187289 12.816479 7.701649
0.417000 -16.326547 13.212929 7.566817
0.417000 -17.798184 13.552550 7.666430
-0.834000 6.394052 3.640624 -18.536139
0.417000 6.949506 3.730690 -17.761806
0.417000 6.145531 2.716307 -18.546430
-0.834000 -6.292728 -0.544490 3.086288
0.417000 -5.601609 0.091922 3.269495
0.417000 -6.596302 -0.823720 3.950062
-0.834000 -25.773981 -8.869723 2.782510
0.417000 -25.207870 -9.030732 2.027642
0.417000 -25.924336 -7.924464 2.771841
-0.834000 -19.352215 -1.140949 -19.437750
0.417000 -19.321171 -2.000090 -19.858640
0.417000 -18.606228 -0.667046 -19.805368
-0.834000 -1.769622 -19.270836 19.436801
0.417000 -0.912069 -19.682354 19.329621
0.417000 -2.070268 -19.107409 18.542857
-0.834000 -14.590271 -1.785332 3.144082
0.417000 -14.273515 -0.907833 3.358305
0.417000 -13.834978 -2.223512 2.751957
-0.834000 25.545131 7.484873 -16.143818
0.417000 26.236201 7.064954 -15.631651
0.417000 25.247191 8.210153 -15.594787
-0.834000 22.154342 14.611978 10.629608
0.417000 22.907454 14.920218 11.133635
0.417000 22.530124 14.029592 9.969422
-0.834000 -7.394482 6.027315 -15.030887
0.417000 -7.547318 6.817616 -15.548862
0.417000 -8.108597 6.016823 -14.393575
-0.834000 -9.528491 -21.941760 9.653775
0.417000 -10.022867 -21.488995 8.970530
0.417000 -8.966608 -21.264977 10.031245
-0.834000 -37.620390 -12.335456 0.766351
0.417000 -38.047065 -13.017729 1.284702
0.417000 -38.334787 -11.759436 0.494194
-0.834000 29.341873 -9.050323 12.626918
0.417000 30.124439 -9.099121 13.175951
0.417000 28.885836 -8.264886 12.929170
-0.834000 18.286788 -10.649237 -19.024000
0.417000 19.055301 -11.197123 -19.183501
0.417000 17.693943 -10.851691 -19.747722
-0.834000 -11.178923 22.649800 -5.397816
0.417000 -10.979494 22.338059 -4.515049
0.417000 -10.981930 21.904500 -5.965224
-0.834000 -32.857837 -2.030785 -16.407421
0.417000 -33.499918 -2.722762 -16.248895
0.417000 -33.384008 -1.259901 -16.619819
-0.834000 31.348397 -10.991937 2.242803
0.417000 31.310514 -11.714653 2.869283
0.417000 30.820305 -11.289282 1.501897
-0.834000 -4.748188 2.467263 -19.426979
0.417000 -5.430918 2.474666 -20.097851
0.417000 -4.969401 1.722126 -18.868349
-0.834000 7.971044 19.750119 -12.114896
0.417000 7.938980 18.795317 -12.174553
0.417000 8.901785 19.963196 -12.182379
-0.834000 -3.717843 -1.843661 29.769387
0.417000 -4.532841 -2.298670 29.981483
0.417000 -3.050424 -2.529695 29.781354
-0.834000 9.263567 -7.347195 19.282349
0.417000 10.001129 -6.950617 18.818712
0.417000 9.035932 -6.710192 19.959577
-0.834000 -9.828342 -0.308551 -13.775222
0.417000 -10.739664 -0.318875 -14.067819
0.417000 -9.374835 -0.892030 -14.383589
-0.834000 -29.123964 8.724300 19.076433
0.417000 -28.637528 7.945807 19.347647
0.417000 -29.993736 8.395949 18.848590
-0.834000 -23.104551 -14.969150 8.275012
0.417000 -22.740546 -14.513249 7.516144
0.417000 -22.350079 -15.392380 8.684752
-0.834000 -4.394562 22.518168 1.618176
0.417000 -4.260950 23.024825 0.817129
0.417000 -4.860173 23.114897 2.204140
-0.834000 8.091531 -11.211955 -15.206347
0.417000 9.041234 -11.290240 -15.296735
0.417000 7.969665 -10.586691 -14.491911
-0.834000 18.363935 14.099310 9.924382
0.417000 19.200946 13.654362 9.791467
0.417000 18.237058 14.092490 10.873112
-0.834000 -17.358474 -19.722409 6.255623
0.417000 -17.187390 -20.578283 5.862620
0.417000 -16.526276 -19.472607 6.657228
-0.834000 -2.968198 -13.517398 -20.672629
0.417000 -3.922658 -13.472473 -20.615978
0.417000 -2.746407 -12.964147 -21.421599
-0.834000 -17.640520 -6.523327 10.446563
0.417000 -17.908075 -7.198062 11.070567
0.417000 -17.891683 -5.698855 10.862971
-0.834000 26.588362 15.677037 -5.088044
0.417000 27.016526 15.902835 -4.262258
0.417000 25.663949 15.877275 -4.941123
-0.834000 38.341304 2.558927 2.387866
0.417000 37.701486 3.264185 2.485187
0.417000 39.158534 3.005721 2.167094
-0.834000 29.909204 18.854340 -2.298751
0.417000 29.403165 18.101189 -2.603581
0.417000 29.438498 19.613889 -2.641900
-0.834000 26.474114 13.560433 -13.562088
0.417000 26.651579 13.333103 -12.649368
0.417000 26.454705 12.719521 -14.018944
-0.834000 -8.889085 20.459060 5.751982
0.417000 -9.714577 20.943582 5.746386
0.417000 -8.998348 19.791913 5.074333
-0.834000 9.945581 6.986904 10.950456
0.417000 9.837783 7.406190 11.804158
0.417000 9.053847 6.892811 10.615515
-0.834000 23.686371 10.221927 -17.183652
0.417000 23.320003 10.645387 -16.407321
0.417000 23.167783 10.565552 -17.911126
-0.834000 7.247293 26.942356 0.738610
0.417000 7.899234 26.255736 0.598054
0.417000 7.571640 27.429116 1.496298
-0.834000 -38.082322 -0.049774 -2.276237
0.417000 -38.847721 -0.623830 -2.305433
0.417000 -37.369131 -0.583498 -2.626564
-0.834000 -21.284977 -9.487440 -0.632509
0.417000 -20.574884 -9.527516 -1.273131
0.417000 -20.841268 -9.447037 0.214672
-0.834000 -25.657127 16.736802 17.420421
0.417000 -26.604139 16.807120 17.300198
0.417000 -25.450212 15.836204 17.170735
-0.834000 10.777029 5.328264 24.088858
0.417000 10.138680 5.102967 24.765604
0.417000 11.626999 5.162285 24.496575
-0.834000 -31.245802 5.888939 16.877293
0.417000 -30.804554 6.627281 16.457311
0.417000 -31.266825 5.208337 16.204560
-0.834000 22.881304 4.725382 -17.694574
0.417000 22.725804 5.161689 -18.532242
0.417000 23.649419 4.175703 -17.849778
-0.834000 25.105492 4.356680 -20.215077
0.417000 25.209544 3.703547 -20.907047
0.417000 25.231366 3.866785 -19.402432
-0.834000 22.581445 -3.290460 21.212786
0.417000 21.886347 -3.831252 20.837800
0.417000 22.397997 -3.282129 22.152206
-0.834000 -20.185792 -16.119333 7.331750
0.417000 -19.371037 -15.824960 7.738883
0.417000 -20.194972 -17.066213 7.471638
-0.834000 35.565272 -0.216591 -0.530715
0.417000 36.341870 -0.227037 0.028767
0.417000 35.255034 -1.122113 -0.526757
-0.834000 -22.801059 17.157781 15.189874
0.417000 -22.672657 17.756802 14.454404
0.417000 -23.287327 16.422150 14.817544
-0.834000 -24.024415 20.393511 -0.280510
0.417000 -23.635092 20.614430 0.565572
0.417000 -23.865427 19.454813 -0.379537
-0.834000 5.614110 26.996572 -1.598171
0.417000 6.255851 26.955064 -0.889173
0.417000 5.722976 27.872365 -1.968798
-0.834000 20.047844 -15.176584 -8.608893
0.417000 20.551358 -14.365066 -8.673299
0.417000 19.667960 -15.153685 -7.730600
-0.834000 32.385261 -0.752555 -6.096322
0.417000 31.939364 0.093689 -6.060584
0.417000 31.684318 -1.386379 -6.248557
-0.834000 -23.666644 7.655954 11.715142
0.417000 -23.759281 8.598450 11.854261
0.417000 -23.460117 7.570388 10.784409
-0.834000 -3.751638 -8.980339 -19.173954
0.417000 -2.914922 -9.382675 -19.406877
0.417000 -3.511229 -8.196834 -18.679432
-0.834000 -5.115926 -25.018020 -8.096229
0.417000 -4.748568 -24.562796 -7.338572
0.417000 -5.371543 -24.317168 -8.695977
-0.834000 6.048296 0.554554 -18.409159
0.417000 5.508402 0.355783 -19.174172
0.417000 6.140910 -0.283999 -17.956964
-0.834000 -36.604664 -7.911227 3.830134
0.417000 -37.421837 -7.495590 4.105271
0.417000 -36.201842 -8.210430 4.645262
-0.834000 -35.730718 -7.130802 -13.674642
0.417000 -35.238175 -7.009156 -12.862955
0.417000 -36.581993 -7.463812 -13.390621
-0.834000 11.252999 -8.681623 14.950057
0.417000 11.881077 -9.395459 14.839660
0.417000 11.732670 -7.897235 14.683809
-0.834000 5.687683 3.502422 35.799441
0.417000 5.183922 3.579330 34.989173
0.417000 6.588093 3.357390 35.508817
-0.834000 0.296516 14.417948 13.855456
0.417000 0.839555 14.998994 13.322794
0.417000 0.912639 13.783898 14.222343
-0.834000 -11.327671 11.834762 -9.717881
0.417000 -10.790390 12.417846 -10.254140
0.417000 -11.669726 12.396432 -9.022354
-0.834000 -8.437087 23.168144 -8.552000
0.417000 -8.827483 22.685485 -7.823396
0.417000 -8.676624 24.080706 -8.390485
-0.834000 1.843902 14.146034 -18.165049
0.417000 1.190241 14.483993 -17.552885
0.417000 1.981100 14.860264 -18.787367
-0.834000 10.642970 11.512952 -19.633306
0.417000 10.769235 10.991963 -18.840302
0.417000 10.130263 12.267995 -19.344731
-0.834000 19.166830 0.602790 14.708707
0.417000 20.013155 0.624853 14.262076
0.417000 19.380164 0.382158 15.615371
-0.834000 -40.935596 1.649944 -11.237620
0.417000 -41.501333 0.997038 -10.825448
0.417000 -41.355192 2.487852 -11.042479
-0.834000 -40.627022 7.928997 -0.493047
0.417000 -41.150289 8.427848 -1.120405
0.417000 -41.121012 7.980310 0.325224
-0.834000 -1.538616 -4.332129 20.446439
0.417000 -0.870306 -3.693131 20.198916
0.417000 -1.226319 -5.159453 20.080060
-0.834000 0.714789 -24.241998 -1.252553
0.417000 0.392663 -24.125502 -2.146363
0.417000 1.218751 -23.447994 -1.074189
-0.834000 10.146860 -24.626232 16.437095
0.417000 10.202583 -23.758705 16.837750
0.417000 10.740060 -24.582255 15.687152
-0.834000 -15.471647 -12.508694 6.568072
0.417000 -16.024488 -12.035403 7.189845
0.417000 -14.887071 -13.031374 7.116982
-0.834000 3.790925 -23.078241 0.158278
0.417000 3.533478 -22.192397 0.413675
0.417000 4.732594 -23.017103 -0.002185
-0.834000 -5.885837 5.252112 -18.842584
0.417000 -5.955036 4.299603 -18.907174
0.417000 -5.360722 5.401333 -18.056312
-0.834000 -9.357653 21.570168 -10.954117
0.417000 -9.121524 22.271554 -10.347047
0.417000 -9.289902 20.769831 -10.433438
-0.834000 -33.704897 -5.751143 5.536516
0.417000 -33.510477 -6.688076 5.512280
0.417000 -34.651450 -5.699434 5.403896
-0.834000 -20.944565 11.982932 14.812729
0.417000 -21.056759 11.036820 14.905028
0.417000 -21.808717 12.346551 15.005747
-0.834000 27.189234 -3.876618 -16.175842
0.417000 26.277728 -4.161169 -16.109349
0.417000 27.155589 -3.090535 -16.720979
-0.834000 -2.954933 -11.606055 -22.727179
0.417000 -2.507926 -11.840609 -23.540447
0.417000 -2.969976 -10.648977 -22.729578
-0.834000 -4.692483 -21.987796 -13.237786
0.417000 -4.094573 -21.250243 -13.116320
0.417000 -4.215259 -22.742354 -12.892627
-0.834000 9.477325 1.119825 -18.084928
0.417000 9.867746 1.968175 -18.294933
0.417000 10.220874 0.518783 -18.038923
-0.834000 -8.266749 -18.662819 4.157082
0.417000 -7.887205 -19.461459 4.523629
0.417000 -9.202562 -18.851976 4.088485
-0.834000 12.714721 25.168264 5.427894
0.417000 12.548248 26.096739 5.265251
0.417000 12.870524 24.797145 4.559432
-0.834000 3.579834 20.953091 -11.372078
0.417000 4.451751 20.616284 -11.165795
0.417000 3.550322 21.813557 -10.953793
-0.834000 7.380816 18.799558 3.109076
0.417000 7.676053 18.989093 2.218490
0.417000 6.890744 19.579295 3.369982
-0.834000 -18.322065 2.568197 -20.667652
0.417000 -18.546573 3.319111 -20.118151
0.417000 -18.534831 1.805599 -20.129684
-0.834000 18.437464 3.061171 14.073245
0.417000 18.798485 3.144426 13.190655
0.417000 18.671491 2.173707 14.345020
-0.834000 -28.755645 2.153655 15.963572
0.417000 -29.080537 1.971543 16.845338
0.417000 -29.170849 2.981465 15.721557
-0.834000 -24.238857 -14.233949 -10.762807
0.417000 -23.534203 -13.586185 -10.772388
0.417000 -25.015956 -13.746574 -11.036328
-0.834000 -36.867392 9.586184 -4.511009
0.417000 -36.288233 9.830047 -5.233045
0.417000 -36.274491 9.336461 -3.802254
-0.834000 0.830239 -16.977252 19.809938
0.417000 0.254645 -16.965287 19.045231
0.417000 0.256248 -16.762231 20.545149
-0.834000 11.260621 -24.310995 -2.989570
0.417000 12.141248 -24.215598 -2.626772
0.417000 11.402287 -24.478882 -3.921222
-0.834000 29.108753 17.249362 2.325882
0.417000 28.364693 17.266634 2.927806
0.417000 28.726846 17.433220 1.467642
-0.834000 -33.587060 -9.084058 -10.338665
0.417000 -33.920360 -8.188361 -10.392195
0.417000 -33.874399 -9.395649 -9.480422
-0.834000 -0.027976 4.290798 -20.862333
0.417000 -0.308214 5.205802 -20.840731
0.417000 0.840577 4.315728 -21.263868
-0.834000 18.627600 24.624040 -4.357940
0.417000 17.895359 25.150378 -4.036973
0.417000 18.585441 23.816996 -3.844975
-0.834000 -8.887822 -7.921672 14.513285
0.417000 -9.256524 -8.781942 14.713845
0.417000 -8.736323 -7.940406 13.568338
-0.834000 12.905725 -11.394798 13.548171
0.417000 13.454053 -12.135478 13.289387
0.417000 12.546478 -11.648287 14.398417
-0.834000 11.770921 -0.250961 -22.528714
0.417000 12.500232 -0.281285 -21.909504
0.417000 12.160806 -0.489122 -23.369840
-0.834000 19.359067 5.878190 -21.452565
0.417000 20.300570 5.751381 -21.335419
0.417000 19.002144 4.991348 -21.501015
-0.834000 -13.126526 -19.034731 -7.683579
0.417000 -13.199807 -18.084480 -7.772371
0.417000 -13.901828 -19.377337 -8.128280
-0.834000 10.049903 -2.387047 -24.925814
0.417000 10.355104 -3.287433 -25.037128
0.417000 10.815908 -1.848295 -25.123853
-0.834000 -32.402450 10.981240 6.019168
0.417000 -31.866859 11.591303 5.512021
0.417000 -33.226431 11.447116 6.161448
-0.834000 -30.469080 -12.529732 -9.938116
0.417000 -30.520755 -12.899208 -9.056610
0.417000 -31.206100 -12.922354 -10.405964
-0.834000 13.141794 -22.444092 -6.310333
0.417000 12.829080 -21.692121 -5.807355
0.417000 13.798871 -22.852651 -5.746808
-0.834000 10.322470 4.310114 13.041073
0.417000 10.219002 5.240163 13.242414
0.417000 10.900477 4.293043 12.278278
-0.834000 -25.003943 22.629759 6.432584
0.417000 -25.216791 22.471496 7.352298
0.417000 -24.671316 21.789980 6.115778
-0.834000 -27.180573 -25.149983 -0.564179
0.417000 -26.996109 -26.070768 -0.378789
0.417000 -27.055947 -24.707039 0.275169
-0.834000 -13.256369 1.272185 -14.153935
0.417000 -12.730239 1.766886 -13.525685
0.417000 -12.734564 0.491935 -14.341445
-0.834000 18.237526 12.982899 6.974425
0.417000 18.907221 13.141837 7.639618
0.417000 18.732039 12.778966 6.180636
-0.834000 17.301695 0.305007 21.691425
0.417000 18.176209 0.322958 22.080182
0.417000 16.901266 -0.491797 22.039254
-0.834000 11.000991 -11.953924 -22.064322
0.417000 10.462361 -11.534297 -21.393491
0.417000 10.650594 -12.842128 -22.131819
-0.834000 4.800647 19.372945 -3.265579
0.417000 4.362539 18.715460 -3.805958
0.417000 5.392543 18.868543 -2.707484
-0.834000 -27.667988 -6.202039 -14.398829
0.417000 -27.402972 -5.358200 -14.032864
0.417000 -27.351582 -6.181409 -15.301986
-0.834000 3.023315 -23.277102 -9.307094
0.417000 2.073977 -23.370937 -9.228415
0.417000 3.213051 -23.514492 -10.214764
-0.834000 -12.054898 -11.549484 13.362306
0.417000 -11.380636 -12.172383 13.090996
0.417000 -12.810171 -12.094817 13.582321
-0.834000 -5.845777 -11.007147 20.895296
0.417000 -5.746909 -11.921336 20.629358
0.417000 -5.663328 -11.009977 21.834942
-0.834000 -13.311702 -10.800307 -1.784940
0.417000 -12.926796 -10.848648 -2.660010
0.417000 -13.269154 -9.871987 -1.555515
-0.834000 -35.080326 9.831356 -11.273124
0.417000 -34.388256 10.289439 -11.750016
0.417000 -35.556004 9.347006 -11.947941
-0.834000 15.789439 19.162433 -8.592626
0.417000 15.159114 18.619821 -8.118817
0.417000 16.266777 19.629327 -7.906774
-0.834000 28.735269 -15.414168 5.781499
0.417000 28.561413 -14.526627 5.468003
0.417000 27.900266 -15.871345 5.681558
-0.834000 -1.204902 -6.280774 25.026233
0.417000 -1.238350 -6.810993 24.230007
0.417000 -1.714789 -6.777357 25.666274
-0.834000 12.459551 21.527349 -11.111310
0.417000 12.256336 22.177665 -10.438982
0.417000 13.364885 21.273017 -10.932657
-0.834000 3.840610 19.452665 -14.224489
0.417000 4.710899 19.546791 -14.611749
0.417000 3.582177 20.345605 -13.996227
-0.834000 22.867959 24.961528 6.323439
0.417000 21.989324 24.600973 6.442730
0.417000 22.720175 25.854100 6.010857
-0.834000 11.193329 17.335804 -15.490495
0.417000 11.006342 18.274461 -15.477028
0.417000 11.346218 17.108852 -14.573243
-0.834000 24.257891 -0.349514 18.417087
0.417000 25.003553 -0.482839 19.002272
0.417000 24.585435 0.246857 17.743821
-0.834000 11.587765 -18.296820 -14.600763
0.417000 12.300147 -18.214843 -15.234816
0.417000 11.518508 -17.428167 -14.204690
-0.834000 -5.960658 -3.529958 19.256440
0.417000 -5.638820 -4.202017 19.857259
0.417000 -5.781263 -2.702971 19.703807
-0.834000 22.620076 2.049257 -20.021313
0.417000 21.785892 2.430670 -19.747651
0.417000 22.659518 2.210777 -20.963965
-0.834000 -28.674966 -14.955059 -7.422876
0.417000 -29.537867 -14.544849 -7.480832
0.417000 -28.692353 -15.644332 -8.086825
-0.834000 29.825472 11.731115 6.753692
0.417000 29.634089 12.145690 5.912422
0.417000 30.280610 12.407109 7.255796
-0.834000 14.102636 27.315695 0.380737
0.417000 14.637311 27.048250 -0.366808
0.417000 13.637334 28.094680 0.075928
-0.834000 10.962894 -17.160496 -20.584919
0.417000 10.487832 -17.791064 -21.126144
0.417000 10.463933 -17.121329 -19.768992
-0.834000 22.020641 18.019828 -6.468496
0.417000 22.190934 18.961121 -6.433943
0.417000 22.742584 17.664691 -6.987075
-0.834000 -38.843428 1.359208 -5.230368
0.417000 -38.624185 0.517638 -5.630273
0.417000 -38.044275 1.879438 -5.313748
-0.834000 -21.020769 -11.491609 8.093953
0.417000 -20.581670 -11.851361 8.864670
0.417000 -21.705333 -10.925624 8.450694
-0.834000 -12.227867 -8.564549 -12.885491
0.417000 -12.367479 -7.683525 -13.232670
0.417000 -11.657587 -8.987397 -13.527526
-0.834000 -28.448421 0.384218 8.142868
0.417000 -28.750872 1.093961 7.576280
0.417000 -27.553754 0.209391 7.850918
-0.834000 4.174021 -15.697032 10.114548
0.417000 3.784821 -16.475889 9.716881
0.417000 3.936873 -15.756681 11.039982
-0.834000 25.793165 22.713422 4.868114
0.417000 25.668661 23.646544 4.694864
0.417000 26.709730 22.639375 5.133939
-0.834000 -22.149405 -11.918015 -1.472361
0.417000 -21.266056 -12.286619 -1.479630
0.417000 -22.015110 -10.976303 -1.365725
-0.834000 24.825686 21.231279 7.242354
0.417000 24.655837 21.807644 6.497249
0.417000 24.035313 21.293909 7.778659
-0.834000 -38.979366 -3.629402 -6.773519
0.417000 -39.261834 -4.479241 -6.435554
0.417000 -38.056434 -3.754283 -6.994511
-0.834000 -15.717250 -11.823641 -0.174331
0.417000 -14.940529 -12.249866 -0.536646
0.417000 -15.822564 -11.030739 -0.700108
-0.834000 23.588580 -4.871566 13.518246
0.417000 23.259990 -4.359446 14.257165
0.417000 22.995498 -5.620892 13.463571
-0.834000 7.770219 0.763459 -15.925207
0.417000 8.421269 0.992430 -16.588485
0.417000 7.445933 -0.095921 -16.194537
-0.834000 8.262297 28.612243 2.428153
0.417000 7.824396 29.071860 3.144550
0.417000 8.899419 29.243039 2.092881
-0.834000 4.194226 -15.277716 7.164949
0.417000 4.343472 -15.278926 8.110443
0.417000 3.914460 -16.171124 6.965489
-0.834000 -19.930948 -8.104260 -13.234980
0.417000 -19.229507 -8.207965 -12.591968
0.417000 -19.573259 -7.498395 -13.883994
-0.834000 1.621457 8.212399 32.706595
0.417000 1.802890 7.448407 32.159212
0.417000 1.211590 8.840941 32.112310
-0.834000 10.406976 -13.758369 -25.648158
0.417000 9.969609 -13.866189 -26.492744
0.417000 11.144625 -14.367492 -25.680950
-0.834000 -0.559598 -15.701038 21.795277
0.417000 -1.208018 -15.014981 21.636835
0.417000 -0.409255 -15.674880 22.740233
-0.834000 2.034481 -10.329072 -27.127584
0.417000 2.194809 -10.952455 -27.836047
0.417000 2.907619 -10.091260 -26.815637
-0.834000 18.997761 -14.977349 -11.031640
0.417000 19.156823 -14.059393 -11.251376
0.417000 19.339878 -15.073631 -10.142864
-0.834000 -18.478692 -12.541729 -0.449839
0.417000 -19.088431 -12.220037 0.214216
0.417000 -17.741677 -11.932022 -0.413708
-0.834000 -21.958266 5.089754 15.926700
0.417000 -21.271561 5.424720 15.350098
0.417000 -22.761727 5.166780 15.412169
-0.834000 32.561571 12.324924 -10.584605
0.417000 32.118444 13.063534 -11.002122
0.417000 33.251706 12.080107 -11.201062
-0.834000 -37.165221 -9.865269 -8.148586
0.417000 -36.901970 -8.944982 -8.147983
0.417000 -38.058911 -9.858520 -8.491375
-0.834000 9.878860 -15.778849 20.308652
0.417000 10.546230 -15.717806 19.625186
0.417000 9.537641 -14.888273 20.390451
-0.834000 24.063356 -10.161336 -6.199668
0.417000 23.358913 -10.339307 -6.822822
0.417000 24.224819 -9.221514 -6.282696
-0.834000 1.634093 -20.869381 -15.372276
0.417000 0.768599 -20.514472 -15.575213
0.417000 2.113303 -20.819687 -16.199387
-0.834000 25.979836 -13.553831 9.076363
0.417000 25.284509 -13.526067 8.419108
0.417000 26.222348 -12.637175 9.207342
-0.834000 -26.290829 10.637555 -12.734675
0.417000 -25.718198 10.665222 -13.501196
0.417000 -26.897855 9.919751 -12.914965
-0.834000 26.073315 -6.608730 15.122042
0.417000 26.364087 -5.967022 14.474054
0.417000 25.121892 -6.636986 15.020942
-0.834000 -35.093546 11.256943 6.840218
0.417000 -35.662211 11.964163 6.535764
0.417000 -35.273758 10.530825 6.243137
-0.834000 19.387760 -18.702030 5.045867
0.417000 18.510728 -19.078877 5.116797
0.417000 19.235959 -17.774457 4.864773
-0.834000 -35.392898 -0.478843 -0.331535
0.417000 -34.733069 -0.077084 0.233662
0.417000 -35.924361 -1.010391 0.261117
-0.834000 -5.824844 -17.442011 -13.089359
0.417000 -5.672503 -16.981336 -12.264252
0.417000 -5.841210 -18.367938 -12.847221
-0.834000 -14.889381 7.445286 -17.287639
0.417000 -14.344445 8.004439 -17.841380
0.417000 -15.754213 7.472767 -17.696957
-0.834000 -34.747652 9.956625 -6.215826
0.417000 -34.825681 10.261865 -7.119693
0.417000 -33.819591 10.062303 -6.006615
-0.834000 18.368150 25.305882 1.645231
0.417000 18.991510 24.861431 2.219792
0.417000 18.341105 24.764184 0.856522
-0.834000 19.080587 -2.204796 23.170099
0.417000 19.541496 -1.575416 22.615419
0.417000 18.798708 -2.893364 22.567890
-0.834000 -18.339575 20.260171 -6.103638
0.417000 -18.456660 21.143652 -5.754372
0.417000 -17.944646 19.768375 -5.383640
-0.834000 18.909776 21.983139 10.533798
0.417000 18.813868 22.926669 10.663347
0.417000 19.361226 21.901390 9.693713
-0.834000 34.861148 6.771720 2.453183
0.417000 34.270941 7.089074 3.136680
0.417000 35.047752 7.544513 1.920078
-0.834000 16.267476 10.826452 -21.849638
0.417000 17.154757 10.818817 -21.490599
0.417000 16.206360 11.658179 -22.319454
-0.834000 4.118863 -24.086407 -5.557719
0.417000 4.958257 -23.638019 -5.660685
0.417000 3.914108 -24.000575 -4.626628
-0.834000 23.818496 13.639252 -8.348948
0.417000 23.979163 14.564749 -8.533000
0.417000 24.679846 13.227857 -8.420083
-0.834000 -2.659556 3.977925 -18.210343
0.417000 -3.148985 4.676303 -17.775653
0.417000 -3.320894 3.320357 -18.425913
-0.834000 3.288412 23.391901 -10.061282
0.417000 3.858311 23.363186 -9.292763
0.417000 3.637075 24.108607 -10.591373
-0.834000 -27.151801 -3.377391 -14.526915
0.417000 -26.831376 -2.495018 -14.339898
0.417000 -27.906677 -3.241706 -15.099613
-0.834000 7.529853 -23.671521 7.790134
0.417000 6.588245 -23.507372 7.841669
0.417000 7.670426 -24.436806 8.347632
-0.834000 -27.310018 -12.399395 -9.036442
0.417000 -27.572397 -11.563040 -8.651868
0.417000 -27.692937 -13.059388 -8.458503
-0.834000 8.446204 22.607501 -10.189284
0.417000 8.183771 23.510388 -10.368617
0.417000 8.893096 22.651377 -9.343948
-0.834000 25.357007 -13.254476 -7.360506
0.417000 26.086348 -12.893413 -7.864413
0.417000 25.468372 -14.203052 -7.424033
-0.834000 -23.829126 0.727257 -18.417007
0.417000 -23.515104 1.163940 -17.625216
0.417000 -23.187522 0.035795 -18.579661
-0.834000 5.204948 -22.065393 6.571746
0.417000 5.430593 -22.845124 6.064459
0.417000 4.249399 -22.082715 6.625265
-0.834000 -20.463397 8.451714 -19.368963
0.417000 -20.360440 9.113384 -18.684992
0.417000 -20.975853 8.888332 -20.049394
-0.834000 32.813931 9.909460 -4.222043
0.417000 32.158705 9.614743 -4.854534
0.417000 33.378090 10.501259 -4.719763
-0.834000 24.896675 9.366205 12.829321
0.417000 25.284558 10.145181 12.430605
0.417000 25.360149 9.266755 13.660905
-0.834000 18.394402 9.800712 11.172227
0.417000 18.624032 8.872871 11.121071
0.417000 17.738617 9.847150 11.867944
-0.834000 3.417559 2.069654 20.957682
0.417000 3.187988 1.165545 21.172432
0.417000 2.657618 2.581841 21.234062
-0.834000 -8.443322 -10.332723 8.993874
0.417000 -8.419317 -9.694108 9.706498
0.417000 -8.000674 -9.896184 8.266048
-0.834000 15.338727 -16.978403 -18.788573
0.417000 16.132193 -16.562717 -19.125984
0.417000 15.030496 -16.385367 -18.103342
-0.834000 -7.864047 1.017319 -12.166102
0.417000 -8.215707 0.245221 -12.609306
0.417000 -7.341133 1.459848 -12.834652
-0.834000 -21.435695 -8.505565 -16.536676
0.417000 -21.990182 -9.140318 -16.990406
0.417000 -21.343208 -8.857910 -15.651506
-0.834000 30.143158 4.323260 -9.550771
0.417000 30.467042 3.654679 -8.947169
0.417000 30.086572 5.117869 -9.020090
-0.834000 8.021594 11.618641 12.808800
0.417000 8.469756 11.072910 12.162611
0.417000 8.516442 11.487435 13.617593
-0.834000 -9.470353 18.486931 4.038321
0.417000 -9.413329 17.550436 4.227945
0.417000 -10.288248 18.583149 3.550446
-0.834000 -15.115353 -7.752724 9.204476
0.417000 -15.888289 -7.312518 9.558056
0.417000 -14.922082 -8.443368 9.838425
-0.834000 -2.476039 -28.145659 -7.242047
0.417000 -3.203121 -27.935368 -7.828012
0.417000 -2.788086 -27.893310 -6.373031
-0.834000 23.401722 -2.437817 -18.721452
0.417000 22.572985 -2.894785 -18.865005
0.417000 24.061091 -3.131686 -18.722203
-0.834000 -27.575401 6.534021 19.979190
0.417000 -27.352955 5.892616 19.304395
0.417000 -28.139178 6.056052 20.587405
-0.834000 -11.756465 13.259850 17.507328
0.417000 -11.749156 14.157711 17.839031
0.417000 -12.257226 13.309404 16.693069
-0.834000 31.133193 15.536120 1.139704
0.417000 31.224527 16.134446 0.398153
0.417000 30.475266 15.947769 1.699975
-0.834000 -32.936478 4.721471 -12.886865
0.417000 -33.268188 4.998087 -12.032651
0.417000 -33.051885 3.771272 -12.892370
-0.834000 -35.710548 -18.346830 1.513947
0.417000 -35.115077 -17.634330 1.746293
0.417000 -35.656183 -18.402941 0.559951
-0.834000 -13.887683 20.437365 12.992786
0.417000 -14.367326 19.678899 12.659758
0.417000 -14.126731 20.484362 13.918460
-0.834000 -7.886505 21.073628 2.332007
0.417000 -8.708727 21.104716 1.842912
0.417000 -8.084771 21.507905 3.161662
-0.834000 37.089903 -2.804955 -0.336419
0.417000 37.670387 -2.465398 0.344738
0.417000 36.240848 -2.896149 0.096035
-0.834000 -11.340702 -13.038540 -12.004944
0.417000 -11.216533 -13.913988 -12.371563
0.417000 -12.273803 -12.860035 -12.121886
-0.834000 -34.930335 11.506802 -1.862268
0.417000 -34.396893 12.033415 -2.457545
0.417000 -34.518996 10.642560 -1.873073
-0.834000 -26.599670 -12.828435 -11.856005
0.417000 -27.153788 -12.586367 -11.113988
0.417000 -26.040632 -12.064311 -11.996782
-0.834000 -2.506825 15.180310 12.106409
0.417000 -1.644655 15.473233 12.401520
0.417000 -3.122342 15.613615 12.697690
-0.834000 -29.978176 -16.103702 8.354007
0.417000 -30.142279 -16.559782 7.528599
0.417000 -30.849936 -15.930171 8.709195
-0.834000 23.773942 24.744613 -0.272571
0.417000 24.347326 25.452592 -0.566220
0.417000 22.891640 25.111219 -0.330768
-0.834000 -23.134634 18.590176 12.803237
0.417000 -22.394902 19.194146 12.738079
0.417000 -23.906546 19.156203 12.804998
-0.834000 -1.460402 7.761458 12.100053
0.417000 -1.687657 8.664244 11.877411
0.417000 -0.940678 7.455070 11.356919
-0.834000 8.806358 4.989333 16.016434
0.417000 8.370199 5.600286 16.610349
0.417000 8.090586 4.526819 15.580558
-0.834000 -11.577734 -19.083269 0.409233
0.417000 -10.704871 -19.437800 0.239981
0.417000 -12.175479 -19.784471 0.149906
-0.834000 5.366323 2.336361 -15.811808
0.417000 5.287894 1.709794 -16.531180
0.417000 6.306015 2.504861 -15.742327
-0.834000 12.504108 -14.049896 -18.915810
0.417000 13.091673 -14.467142 -18.285799
0.417000 12.444039 -13.140977 -18.621725
-0.834000 14.407422 18.276305 -5.722072
0.417000 13.759101 17.581137 -5.609572
0.417000 14.010687 19.043014 -5.308567
-0.834000 -24.255167 -13.369115 -7.875550
0.417000 -24.395650 -13.445024 -8.819335
0.417000 -24.413396 -12.444843 -7.683424
-0.834000 6.897621 -16.969788 -12.340946
0.417000 7.556818 -16.634118 -11.733474
0.417000 7.370568 -17.091777 -13.164151
-0.834000 -2.878087 -19.529154 16.579937
0.417000 -3.133077 -20.404712 16.289047
0.417000 -2.556782 -19.097818 15.788142
-0.834000 -38.582354 5.760243 -15.643637
0.417000 -38.878994 4.852191 -15.704240
0.417000 -38.198117 5.828868 -14.769633
-0.834000 8.367346 -10.711931 21.812786
0.417000 8.085068 -10.588150 20.906569
0.417000 8.682528 -9.850170 22.085303
-0.834000 -6.910268 -8.528479 16.360856
0.417000 -7.327691 -9.318107 16.016651
0.417000 -7.431135 -7.808084 16.005958
-0.834000 -37.743578 -8.115155 -5.273435
0.417000 -38.266068 -8.916908 -5.252723
0.417000 -36.949966 -8.333767 -4.784943
-0.834000 20.129567 -17.920666 -9.018912
0.417000 19.862800 -18.333937 -8.197771
0.417000 20.116905 -16.982378 -8.829997
-0.834000 -2.644737 -2.843825 -18.325199
0.417000 -2.518937 -2.044432 -18.836448
0.417000 -3.592351 -2.904129 -18.204234
-0.834000 -24.285721 -12.740358 -14.584033
0.417000 -23.956591 -12.468225 -13.727383
0.417000 -24.741157 -13.565057 -14.414691
-0.834000 -15.500171 25.379552 11.453476
0.417000 -15.589315 25.298215 10.503914
0.417000 -15.824026 26.258597 11.650020
-0.834000 -28.111751 15.684601 -7.417776
0.417000 -27.588631 14.885043 -7.360507
0.417000 -28.423424 15.702617 -8.322628
-0.834000 7.581358 18.330519 -3.040432
0.417000 8.267696 18.506926 -2.396963
0.417000 7.660650 19.041633 -3.676243
-0.834000 -15.542434 11.530404 12.704361
0.417000 -15.110041 11.093866 13.438323
0.417000 -15.085943 11.203992 11.928924
-0.834000 -26.474679 -1.525078 -19.331065
0.417000 -25.547179 -1.744908 -19.243571
0.417000 -26.779552 -1.410257 -18.431012
-0.834000 1.786525 -5.935326 -22.791027
0.417000 2.285153 -6.686033 -22.468464
0.417000 2.238555 -5.173687 -22.427965
-0.834000 1.608454 12.785720 -2.894890
0.417000 1.996581 12.280044 -3.608950
0.417000 0.983329 13.368324 -3.326193
-0.834000 -7.540647 6.242477 16.254020
0.417000 -8.147902 5.521817 16.421731
0.417000 -7.650561 6.436595 15.323179
-0.834000 9.473798 15.215282 7.066562
0.417000 9.734336 14.787473 7.882240
0.417000 8.642372 15.641517 7.274615
-0.834000 5.931617 -18.285399 25.525153
0.417000 5.423235 -18.826140 24.920690
0.417000 5.273690 -17.811065 26.033458
-0.834000 -12.564848 -5.854090 -13.602848
0.417000 -11.719875 -5.473652 -13.362994
0.417000 -12.716831 -5.554138 -14.499040
-0.834000 -20.791438 -12.370437 -7.572271
0.417000 -20.439145 -13.195177 -7.237727
0.417000 -20.899933 -12.519781 -8.511504
-0.834000 17.180686 -6.188167 -22.928355
0.417000 16.548360 -6.901549 -22.841889
0.417000 17.472982 -6.017363 -22.033024
-0.834000 11.287272 -0.837006 -18.457278
0.417000 11.508559 -1.718492 -18.757699
0.417000 12.116032 -0.358945 -18.486400
-0.834000 -1.728635 18.430746 1.531558
0.417000 -0.994763 18.811454 1.049144
0.417000 -1.480321 18.516257 2.452028
-0.834000 9.814354 1.562168 22.472781
0.417000 10.390696 1.195623 23.143382
0.417000 10.396290 2.072735 21.909834
-0.834000 -19.927928 -6.522380 12.543670
0.417000 -20.645249 -6.735514 11.946800
0.417000 -19.969482 -5.570736 12.637904
-0.834000 -17.708414 -13.627781 12.488485
0.417000 -16.918795 -13.927436 12.938976
0.417000 -17.479255 -13.655405 11.559531
-0.834000 -21.722659 -16.573437 0.594968
0.417000 -21.726104 -16.883207 -0.310722
0.417000 -22.608896 -16.241172 0.737832
-0.834000 22.839214 8.228637 11.742450
0.417000 23.350646 8.158991 10.936339
0.417000 23.390129 8.743713 12.331873
-0.834000 -10.929663 -20.678368 -7.902882
0.417000 -11.449735 -19.924924 -7.623440
0.417000 -11.446313 -21.080230 -8.601321
-0.834000 -0.483278 -6.763367 -21.941817
0.417000 -0.547941 -6.279452 -21.118479
0.417000 0.329764 -6.451856 -22.339499
-0.834000 2.574157 -20.272941 20.271237
0.417000 1.978547 -19.529693 20.176067
0.417000 3.425908 -19.875615 20.452579
-0.834000 -33.422434 -2.775519 4.550988
0.417000 -34.073133 -3.086897 5.180166
0.417000 -33.140346 -3.564349 4.087948
-0.834000 -4.838787 -16.066024 -15.452202
0.417000 -5.124348 -16.398813 -14.601359
0.417000 -4.262706 -16.749058 -15.795464
-0.834000 4.473673 -22.889105 -17.616462
0.417000 4.515361 -23.171538 -16.702830
0.417000 5.218968 -23.320224 -18.034680
-0.834000 4.547383 -22.140119 9.696117
0.417000 4.448131 -22.003808 8.753884
0.417000 3.650478 -22.193167 10.026235
-0.834000 -12.185548 24.016461 7.082136
0.417000 -12.105797 23.936185 8.032626
0.417000 -11.968598 23.145655 6.749185
-0.834000 19.846728 10.534293 -16.573797
0.417000 19.642903 10.717480 -17.490930
0.417000 19.246215 9.829503 -16.331137
-0.834000 -3.350138 0.424677 28.526808
0.417000 -3.460659 -0.453976 28.890106
0.417000 -3.995663 0.475321 27.821854
-0.834000 24.245355 -16.913164 6.334917
0.417000 24.606544 -16.750910 7.206377
0.417000 24.018978 -16.044040 6.003841
-0.834000 -32.924392 -8.282570 5.507307
0.417000 -33.324061 -9.111701 5.244553
0.417000 -32.661507 -8.421132 6.417205
-0.834000 22.018759 10.889248 -4.569366
0.417000 22.222315 10.759574 -3.643091
0.417000 22.281173 11.792251 -4.748123
-0.834000 -10.055783 -1.907419 -17.303598
0.417000 -9.562797 -2.114254 -16.509610
0.417000 -10.926417 -2.273084 -17.147023
-0.834000 -14.478485 3.721084 -15.493366
0.417000 -14.025742 4.388465 -14.977753
0.417000 -15.277156 3.537291 -14.998817
-0.834000 4.393704 -1.645666 -23.303031
0.417000 3.953344 -1.904692 -24.112478
0.417000 5.293255 -1.954777 -23.410258
-0.834000 -28.444778 -16.928429 -4.050592
0.417000 -29.252904 -17.409439 -4.228891
0.417000 -28.311695 -17.024933 -3.107613
-0.834000 -4.257869 8.908388 -20.446663
0.417000 -4.048650 8.228593 -19.806080
0.417000 -3.855630 8.603152 -21.259846
-0.834000 -15.367231 2.102234 -20.738064
0.417000 -15.165049 2.810124 -21.349817
0.417000 -15.078454 2.431454 -19.886912
-0.834000 -12.901932 -17.182018 1.490896
0.417000 -12.330856 -17.813382 1.053314
0.417000 -12.841424 -17.407540 2.419180
-0.834000 11.631323 -4.336489 -26.023084
0.417000 12.566898 -4.213875 -26.184007
0.417000 11.268130 -4.559763 -26.880093
-0.834000 -8.277267 -17.143375 -11.149993
0.417000 -7.876909 -16.678754 -10.415100
0.417000 -7.705581 -17.896905 -11.296989
-0.834000 -38.161753 -11.174676 3.600446
0.417000 -38.249150 -10.689129 4.420710
0.417000 -39.052002 -11.217329 3.251344
-0.834000 3.241604 -5.277243 -18.103805
0.417000 2.940556 -5.357469 -17.198733
0.417000 3.991566 -4.684440 -18.055115
-0.834000 11.895878 23.762314 -9.377547
0.417000 11.038210 23.624830 -8.975383
0.417000 11.786452 24.548750 -9.912129
-0.834000 -10.874743 -24.240436 10.936845
0.417000 -10.239815 -24.727660 11.461926
0.417000 -10.462995 -23.388387 10.792956
-0.834000 4.443070 22.057247 -3.174491
0.417000 5.250879 22.415945 -3.541930
0.417000 4.516173 21.112777 -3.311828
-0.834000 23.407447 -12.095024 10.977019
0.417000 23.053123 -11.797426 10.139092
0.417000 22.869508 -12.851933 11.209272
-0.834000 19.335851 -19.651681 -6.822530
0.417000 19.012950 -18.798798 -6.531733
0.417000 18.940429 -20.277199 -6.215404
-0.834000 -3.448368 -5.482292 23.576365
0.417000 -2.696548 -6.067734 23.667220
0.417000 -3.769772 -5.364702 24.470292
-0.834000 1.781111 3.195132 18.919759
0.417000 1.366093 3.909626 19.402970
0.417000 2.151602 2.630628 19.598215
-0.834000 -1.344384 6.950800 3.140917
0.417000 -2.183077 6.598293 3.438516
0.417000 -1.504223 7.217074 2.235500
-0.834000 -16.024294 9.593491 -14.014579
0.417000 -15.413743 9.936229 -13.361901
0.417000 -15.853998 10.114971 -14.798983
-0.834000 -27.506049 -20.882923 5.775061
0.417000 -26.687179 -20.392408 5.703805
0.417000 -27.262256 -21.691979 6.224753
-0.834000 31.204472 13.230253 3.072160
0.417000 31.179124 14.161065 2.850391
0.417000 30.671750 12.808769 2.397780
-0.834000 -22.677471 -14.544114 -2.183208
0.417000 -23.127817 -14.856603 -1.398497
0.417000 -22.668766 -13.591410 -2.090986
-0.834000 -30.643055 -18.630792 -4.550007
0.417000 -31.108051 -18.015861 -5.117340
0.417000 -31.260768 -19.350250 -4.419441
-0.834000 12.174299 -16.525982 12.218202
0.417000 11.905679 -16.106406 11.400870
0.417000 11.367160 -16.899255 12.572350
-0.834000 11.978938 8.254082 -23.092981
0.417000 11.183314 8.785081 -23.128536
0.417000 12.693246 8.890365 -23.126633
-0.834000 -0.928978 4.599502 14.797975
0.417000 -0.788048 4.243798 13.920566
0.417000 -0.103868 4.440325 15.256328
-0.834000 21.343313 -14.709636 -2.542944
0.417000 22.198410 -14.859750 -2.139827
0.417000 21.381619 -15.188091 -3.371097
-0.834000 11.690154 -22.759580 18.505428
0.417000 11.443430 -21.907261 18.864468
0.417000 11.203501 -23.392080 19.033959
-0.834000 -5.644921 19.452415 -2.506975
0.417000 -5.741937 20.251063 -1.988342
0.417000 -6.002819 19.679247 -3.365278
-0.834000 4.782191 -19.896763 15.340602
0.417000 4.955843 -19.174825 14.736544
0.417000 5.353159 -20.603578 15.039529
-0.834000 -1.322784 3.886712 25.080485
0.417000 -1.043244 2.971358 25.065912
0.417000 -1.419562 4.122307 24.157794
-0.834000 -12.331228 -5.164280 -16.381321
0.417000 -11.489612 -5.115242 -16.834646
0.417000 -12.609148 -4.252589 -16.292945
-0.834000 32.428833 -4.090606 14.522120
0.417000 32.470658 -3.192773 14.851323
0.417000 31.826289 -4.045676 13.779723
-0.834000 19.159962 0.823977 -23.503507
0.417000 18.631466 1.431221 -24.021370
0.417000 19.172879 1.206050 -22.625961
-0.834000 -1.879067 -10.903138 -19.440394
0.417000 -1.891868 -11.362630 -18.600791
0.417000 -2.271065 -11.520943 -20.057545
-0.834000 22.652209 13.491903 -5.909120
0.417000 23.225234 13.378259 -6.667375
0.417000 22.856284 14.368755 -5.583969
-0.834000 -12.266174 22.415027 13.635089
0.417000 -12.577385 23.295029 13.423007
0.417000 -12.769084 21.838106 13.060217
-0.834000 -0.532177 19.788130 -4.389525
0.417000 -1.278998 20.301224 -4.080939
0.417000 -0.072201 19.530353 -3.590646
-0.834000 32.557155 -13.385687 9.796724
0.417000 31.711926 -13.406431 9.347953
0.417000 32.450930 -12.720639 10.476912
-0.834000 10.596720 8.959638 25.722820
0.417000 10.494380 8.240723 26.346450
0.417000 9.809062 9.491077 25.838580
-0.834000 10.669237 -1.554802 24.673122
0.417000 11.111006 -0.707215 24.621435
0.417000 9.919584 -1.470493 24.083932
-0.834000 37.628347 3.219469 -1.124958
0.417000 36.812220 2.902516 -0.738031
0.417000 37.760585 2.664238 -1.893376
-0.834000 31.960195 -10.671202 11.413304
0.417000 31.706786 -11.059684 12.250621
0.417000 31.159036 -10.686943 10.889731
-0.834000 -34.387068 10.929059 11.831167
0.417000 -33.739961 10.238118 11.972881
0.417000 -34.678722 10.802533 10.928305
-0.834000 22.498564 4.958919 11.489008
0.417000 22.654560 4.779576 12.416227
0.417000 22.569720 5.910503 11.413837
-0.834000 9.990318 -23.721307 20.477539
0.417000 9.036160 -23.794403 20.455944
0.417000 10.155415 -22.834247 20.797066
-0.834000 -5.669208 9.477629 15.011814
0.417000 -5.695673 8.682736 14.479201
0.417000 -5.386176 10.162542 14.405995
-0.834000 -4.327683 -22.242404 4.665607
0.417000 -4.446969 -22.921671 4.001832
0.417000 -5.195277 -21.850722 4.766092
-0.834000 24.939312 -4.941882 -15.282425
0.417000 25.316605 -5.397071 -14.529644
0.417000 24.073946 -4.661998 -14.984010
-0.834000 25.552234 -12.042902 12.632725
0.417000 24.851152 -11.860750 12.007000
0.417000 25.153639 -12.630488 13.274666
-0.834000 -17.853906 -15.349158 0.172644
0.417000 -18.120691 -15.659008 1.038122
0.417000 -18.128531 -14.432447 0.151281
-0.834000 -16.615645 19.845139 10.976593
0.417000 -16.685820 19.113057 11.589264
0.417000 -16.552938 19.431702 10.115563
-0.834000 -10.217678 -19.922167 7.511751
0.417000 -10.797895 -19.332015 7.992694
0.417000 -10.428130 -19.767130 6.590935
-0.834000 36.594423 4.611427 2.619979
0.417000 35.914368 3.950926 2.752253
0.417000 36.113798 5.432821 2.517312
-0.834000 8.025522 11.587098 -21.041384
0.417000 8.545460 12.344174 -21.311072
0.417000 8.580736 11.127299 -20.411651
-0.834000 -8.167413 0.457996 -9.183886
0.417000 -7.942678 0.604875 -10.102666
0.417000 -8.084860 -0.488254 -9.065441
-0.834000 1.775955 16.799471 -7.907001
0.417000 1.615481 16.832847 -6.963940
0.417000 2.225908 15.965806 -8.044034
-0.834000 22.901969 20.931900 -6.062152
0.417000 23.846040 20.879642 -5.913053
0.417000 22.816233 21.399069 -6.893197
-0.834000 31.795589 9.345697 -13.557511
0.417000 31.621895 8.415464 -13.701482
0.417000 31.286769 9.791923 -14.234428
-0.834000 1.946317 -23.774126 12.765515
0.417000 1.001682 -23.884105 12.874091
0.417000 2.038365 -23.290663 11.944523
-0.834000 12.200129 -8.102014 -27.046654
0.417000 11.979579 -7.905778 -26.136115
0.417000 12.157024 -7.255467 -27.491324
-0.834000 2.929533 -7.498410 21.724310
0.417000 2.471024 -6.933238 22.346065
0.417000 3.488888 -8.050919 22.270292
-0.834000 10.188512 26.563937 -7.955990
0.417000 9.646777 25.778134 -7.883378
0.417000 10.176929 26.777462 -8.888997
-0.834000 29.177943 6.115939 13.998644
0.417000 29.129101 5.999627 14.947493
0.417000 28.739800 6.951458 13.836884
-0.834000 35.725852 3.786292 9.407879
0.417000 35.346179 3.045676 9.880707
0.417000 36.415993 3.398509 8.869770
-0.834000 5.410930 -6.773329 20.955379
0.417000 4.504477 -6.919930 21.225728
0.417000 5.520430 -7.320607 20.177730
-0.834000 7.516888 -18.719359 12.109593
0.417000 6.902665 -18.379094 12.760122
0.417000 6.965111 -18.977756 11.371349
-0.834000 4.728098 -18.502700 18.619846
0.417000 5.460317 -18.915892 19.077401
0.417000 4.938971 -18.602201 17.691479
-0.834000 -4.719650 -10.087849 16.140560
0.417000 -5.477976 -9.504889 16.104002
0.417000 -4.375598 -10.089583 15.247330
-0.834000 -8.399749 -21.749582 6.754811
0.417000 -8.914867 -22.555563 6.790583
0.417000 -9.029445 -21.054237 6.945096
-0.834000 -1.101085 17.259918 -6.792762
0.417000 -1.161001 18.168688 -7.087344
0.417000 -0.315705 17.236640 -6.246069
-0.834000 -35.710011 1.584901 8.106842
0.417000 -35.660977 1.743258 9.049579
0.417000 -35.372654 0.696076 7.995415
-0.834000 5.288634 17.877905 0.560905
0.417000 6.106689 18.374653 0.576760
0.417000 5.391629 17.224679 1.252946
-0.834000 -6.823570 -15.044782 -10.109984
0.417000 -6.518813 -14.144728 -10.225126
0.417000 -6.026498 -15.548174 -9.944151
-0.834000 29.039464 15.092473 9.290585
0.417000 28.207526 14.639986 9.429745
0.417000 29.123355 15.152227 8.338943
-0.834000 17.832912 -21.829232 -0.146907
0.417000 17.090043 -22.203729 0.326514
0.417000 18.046632 -22.482796 -0.812802
-0.834000 20.750409 11.126619 10.513948
0.417000 20.525847 11.501734 9.662422
0.417000 20.031811 10.524633 10.707495
-0.834000 -28.960246 -9.953164 9.240796
0.417000 -28.771672 -9.015081 9.266718
0.417000 -28.153913 -10.350557 8.911948
-0.834000 0.078930 5.341064 26.956622
0.417000 -0.202862 4.736613 26.269992
0.417000 -0.586971 6.028671 26.958491
-0.834000 -4.924584 17.724068 8.863982
0.417000 -5.433159 16.980932 9.188539
0.417000 -4.397731 17.999631 9.614128
-0.834000 -30.630405 -0.428652 -16.782781
0.417000 -31.334954 -1.074400 -16.836216
0.417000 -31.068633 0.414219 -16.900072
-0.834000 10.197641 6.295623 -19.430814
0.417000 11.093125 6.191202 -19.752436
0.417000 10.235594 7.064519 -18.861964
-0.834000 9.054422 -3.789616 22.813854
0.417000 8.587703 -4.252215 23.509852
0.417000 9.904704 -3.574810 23.197407
-0.834000 -31.506033 12.882765 8.953875
0.417000 -32.320280 12.625887 8.521146
0.417000 -31.078054 12.054337 9.170138
-0.834000 3.145373 8.844625 24.696213
0.417000 2.211707 8.689440 24.553335
0.417000 3.176109 9.615952 25.262207
-0.834000 -23.033765 -12.844616 -4.987858
0.417000 -22.713848 -13.711479 -5.237727
0.417000 -23.196647 -12.400410 -5.819952
-0.834000 -32.048695 4.643260 14.160133
0.417000 -32.853010 4.686263 14.677299
0.417000 -32.336216 4.355799 13.293569
-0.834000 -28.164556 -10.793995 -14.429069
0.417000 -27.421993 -10.296444 -14.086615
0.417000 -28.019414 -10.820442 -15.374832
-0.834000 -14.773907 6.753073 15.110386
0.417000 -14.332056 6.030265 14.664801
0.417000 -14.062364 7.297239 15.447758
-0.834000 -42.476000 -1.169100 -15.869377
0.417000 -41.560385 -0.912584 -15.759440
0.417000 -42.974652 -0.395054 -15.607781
-0.834000 11.685742 2.718852 -21.696985
0.417000 12.068099 2.891293 -20.836583
0.417000 12.383727 2.283452 -22.186355
-0.834000 -7.525806 19.768438 -12.611060
0.417000 -7.969039 20.597660 -12.790411
0.417000 -7.782622 19.548366 -11.715604
-0.834000 -32.411424 -9.996913 -12.718933
0.417000 -32.784260 -9.771411 -13.571212
0.417000 -33.053463 -9.677948 -12.084678
-0.834000 -13.637245 23.780667 4.758000
0.417000 -13.256055 24.128630 5.564133
0.417000 -13.687682 22.836187 4.905136
-0.834000 -3.637990 18.277398 -11.980705
0.417000 -4.001035 17.915215 -11.172467
0.417000 -4.346215 18.195103 -12.619356
-0.834000 -1.387150 16.561671 -14.701655
0.417000 -1.052004 17.433984 -14.908976
0.417000 -1.433036 16.543675 -13.745724
-0.834000 -14.292709 -2.546612 -18.493070
0.417000 -13.754626 -2.745520 -17.726827
0.417000 -14.020408 -1.667196 -18.755194
-0.834000 15.336657 0.025352 -23.669950
0.417000 15.776786 -0.346884 -24.434117
0.417000 16.035499 0.148888 -23.027610
-0.834000 6.756245 9.540305 28.978897
0.417000 6.127182 9.350356 28.282889
0.417000 7.355144 10.179312 28.592605
-0.834000 25.689805 -6.098078 -13.154297
0.417000 25.089217 -6.582076 -12.587491
0.417000 26.560813 -6.389266 -12.884501
-0.834000 13.559774 18.528824 -12.651943
0.417000 13.517672 18.901129 -11.771120
0.417000 12.886619 17.848329 -12.656770
-0.834000 -18.754042 19.835012 -9.216993
0.417000 -18.767245 19.989152 -8.272374
0.417000 -19.428901 20.418255 -9.564300
-0.834000 26.257013 -14.774517 -4.340168
0.417000 27.194317 -14.734295 -4.530097
0.417000 25.924072 -15.458607 -4.921031
-0.834000 -28.110073 17.567122 -2.389768
0.417000 -28.230302 16.895628 -1.718298
0.417000 -27.965511 18.375091 -1.897314
-0.834000 12.666692 6.315407 -21.249698
0.417000 13.331081 6.048259 -21.884879
0.417000 12.112387 6.932077 -21.727920
-0.834000 33.210481 -2.655783 -10.258298
0.417000 32.728445 -3.058700 -9.536130
0.417000 34.106755 -2.975899 -10.156117
-0.834000 13.818460 2.051849 -22.741176
0.417000 14.134508 1.214611 -23.080840
0.417000 14.574562 2.635689 -22.801782
-0.834000 7.574113 -10.814107 -22.944770
0.417000 7.944040 -10.738823 -22.065154
0.417000 7.920868 -11.640711 -23.280493
-0.834000 3.376503 3.264415 -14.284734
0.417000 3.689133 2.875005 -13.468128
0.417000 4.066719 3.074676 -14.920214
-0.834000 -1.403332 15.822537 8.780920
0.417000 -1.958690 15.213079 9.267098
0.417000 -1.016516 16.382899 9.453675
-0.834000 -41.154514 6.032665 -9.318128
0.417000 -41.737462 5.302452 -9.110313
0.417000 -40.574548 5.690083 -9.998207
-0.834000 -10.310442 11.245767 15.172559
0.417000 -11.096483 11.099525 15.698850
0.417000 -9.693794 11.663279 15.773948
-0.834000 -1.143808 -20.248901 8.931573
0.417000 -0.297990 -20.238089 9.379568
0.417000 -1.592205 -19.464438 9.247475
-0.834000 13.022639 -12.852008 -23.753426
0.417000 12.363587 -12.832096 -23.059533
0.417000 13.554328 -13.623264 -23.556699
-0.834000 -21.352831 -13.312017 -13.322436
0.417000 -21.681813 -13.176233 -12.433863
0.417000 -20.989847 -14.197648 -13.310723
-0.834000 36.611923 4.405161 -8.271864
0.417000 36.801682 4.932713 -7.496035
0.417000 37.148651 3.619882 -8.164669
-0.834000 1.886099 9.992142 16.174892
0.417000 1.562630 9.109793 16.356711
0.417000 2.821379 9.950170 16.374213
-0.834000 -18.900132 -2.451935 -16.826595
0.417000 -18.765724 -1.891235 -17.590654
0.417000 -18.172585 -2.238877 -16.242202
-0.834000 -5.580809 21.694064 -0.949171
0.417000 -6.482045 21.975761 -0.792147
0.417000 -5.080177 22.508506 -0.996920
-0.834000 16.603189 -16.374544 4.757647
0.417000 16.696587 -16.987452 4.028365
0.417000 15.659080 -16.320894 4.906011
-0.834000 -14.292598 7.744770 -14.630666
0.417000 -14.853026 8.510209 -14.503156
0.417000 -14.581943 7.372141 -15.463524
-0.834000 22.067314 26.129489 -2.915428
0.417000 22.436845 26.999220 -2.762933
0.417000 22.763311 25.648715 -3.363391
-0.834000 16.694869 13.429059 -13.766696
0.417000 16.387720 13.525600 -14.668125
0.417000 17.640994 13.308553 -13.847652
-0.834000 -13.386431 -21.560686 5.503261
0.417000 -13.597467 -21.746685 6.418196
0.417000 -14.176878 -21.149030 5.154041
-0.834000 -38.960226 2.899313 -15.747386
0.417000 -39.716834 2.585293 -15.252244
0.417000 -38.209525 2.473717 -15.333204
-0.834000 -28.143429 19.582180 12.096302
0.417000 -27.805522 18.886231 11.532649
0.417000 -28.818402 20.010370 11.569712
-0.834000 9.443436 27.049731 -3.382856
0.417000 10.355703 26.918140 -3.641087
0.417000 9.441118 26.915950 -2.435055
-0.834000 22.650508 -10.750367 18.641548
0.417000 22.577160 -10.229249 19.441105
0.417000 22.412089 -10.145708 17.938854
-0.834000 -3.770893 17.278128 -15.908785
0.417000 -3.060986 16.886602 -15.399891
0.417000 -4.566419 17.040229 -15.432570
-0.834000 -39.968754 4.281890 -0.654317
0.417000 -39.749514 3.713409 -1.392553
0.417000 -39.184082 4.813381 -0.520016
-0.834000 6.490646 21.434279 3.072694
0.417000 7.258574 21.998424 2.981838
0.417000 6.038177 21.508485 2.232456
-0.834000 29.181373 18.112946 -5.100668
0.417000 28.468932 18.620469 -5.489361
0.417000 28.781863 17.676775 -4.348088
-0.834000 10.875118 -15.540072 9.524075
0.417000 11.282612 -15.276407 8.699052
0.417000 10.169194 -14.907122 9.655570
-0.834000 29.244584 20.893533 0.045039
0.417000 29.939297 21.317391 -0.458896
0.417000 29.126602 20.043042 -0.378011
-0.834000 -14.005432 21.069235 -9.677959
0.417000 -14.514036 21.509163 -10.359146
0.417000 -13.695456 20.264196 -10.092752
-0.834000 -27.994783 3.658002 -16.775158
0.417000 -27.950105 2.995348 -17.464453
0.417000 -27.090273 3.755282 -16.477451
-0.834000 -1.150821 2.538319 28.702570
0.417000 -1.455793 3.434218 28.846057
0.417000 -1.952256 2.028694 28.583352
-0.834000 26.440303 18.508203 -3.915660
0.417000 26.389912 18.416511 -4.867127
0.417000 25.750751 17.933767 -3.582830
-0.834000 26.524788 -11.052923 -12.726084
0.417000 25.810829 -10.415446 -12.736937
0.417000 26.112805 -11.878317 -12.981466
-0.834000 0.815131 -25.765319 -11.927780
0.417000 -0.042798 -26.022662 -11.590188
0.417000 0.640368 -25.459362 -12.817769
-0.834000 32.128894 6.905920 -9.099769
0.417000 32.770177 6.195305 -9.094945
0.417000 31.711690 6.857884 -8.239613
-0.834000 -41.354307 0.064682 -18.129873
0.417000 -40.797964 -0.239536 -17.412822
0.417000 -40.785844 0.043370 -18.899699
-0.834000 8.034780 0.709275 -24.787860
0.417000 7.647003 1.482771 -24.378516
0.417000 7.327153 0.336365 -25.313620
-0.834000 -13.779535 23.326076 -5.856566
0.417000 -12.853045 23.151869 -5.690730
0.417000 -14.190784 23.276419 -4.993640
-0.834000 -5.866928 4.047777 -16.122522
0.417000 -6.591193 4.668459 -16.042344
0.417000 -5.115422 4.587128 -16.368629
-0.834000 20.005166 -12.459532 10.470020
0.417000 20.560182 -12.996408 9.904380
0.417000 19.556408 -13.089980 11.033392
-0.834000 -5.269795 -23.159088 2.345376
0.417000 -6.133211 -23.326132 1.967435
0.417000 -4.657723 -23.331625 1.629949
-0.834000 8.604549 -24.970936 24.764952
0.417000 8.314488 -25.295241 23.912358
0.417000 7.823899 -24.569699 25.146818
-0.834000 9.257607 29.198587 -0.943256
0.417000 8.921100 28.787597 -1.739550
0.417000 8.490076 29.604876 -0.540691
-0.834000 -13.725656 1.115984 14.826083
0.417000 -13.106141 0.445235 15.113360
0.417000 -14.232553 1.325578 15.610533
-0.834000 -15.982755 -15.703045 13.050157
0.417000 -16.667872 -16.333485 13.272402
0.417000 -15.266702 -16.238185 12.707939
-0.834000 -21.572853 -2.738339 15.736709
0.417000 -22.337029 -2.320290 16.133574
0.417000 -21.442276 -3.535525 16.250204
-0.834000 -24.604886 -5.718639 14.943314
0.417000 -25.013179 -4.898447 14.666163
0.417000 -25.178894 -6.401309 14.595880
-0.834000 10.212805 -11.141454 -24.613260
0.417000 10.529905 -11.987030 -24.930556
0.417000 10.661686 -11.015698 -23.777244
-0.834000 -13.295830 13.521339 15.245935
0.417000 -13.866853 14.243892 15.506862
0.417000 -13.205223 13.617985 14.297950
-0.834000 -10.397094 0.774094 17.742717
0.417000 -10.016053 1.369859 17.097652
0.417000 -9.736307 0.091188 17.857737
-0.834000 -7.749624 -4.288162 -17.501157
0.417000 -7.025023 -4.912677 -17.535199
0.417000 -7.741279 -3.864590 -18.359498
-0.834000 5.657808 -26.386237 -3.768705
0.417000 5.361288 -27.122250 -4.304053
0.417000 4.859312 -26.047524 -3.363852
-0.834000 -15.041152 -12.267291 10.754620
0.417000 -15.742720 -12.821882 10.413357
0.417000 -15.035002 -12.440903 11.695921
-0.834000 36.835062 -2.873906 6.339854
0.417000 37.653821 -3.329663 6.535165
0.417000 36.151296 -3.461197 6.662008
-0.834000 -27.113587 -2.131405 11.902844
0.417000 -26.742579 -2.145547 11.020583
0.417000 -28.054655 -2.243870 11.768766
-0.834000 -21.878062 -10.134627 -14.336446
0.417000 -22.562273 -10.570363 -13.828294
0.417000 -21.138898 -10.064606 -13.732313
-0.834000 -25.730794 0.000728 7.551632
0.417000 -25.414959 -0.726250 7.014995
0.417000 -24.939097 0.480852 7.794377
-0.834000 21.326625 1.224293 13.196365
0.417000 21.916212 1.976474 13.143012
0.417000 21.216217 0.941649 12.288535
-0.834000 -21.520369 -2.906846 -17.604799
0.417000 -20.805287 -2.463636 -17.148241
0.417000 -21.244286 -3.822213 -17.650764
-0.834000 0.279454 -20.905035 5.165699
0.417000 0.022451 -21.422463 5.928879
0.417000 0.848467 -20.221791 5.520143
-0.834000 -25.406004 -8.024049 9.678260
0.417000 -24.621472 -7.643674 10.073297
0.417000 -25.220915 -8.033231 8.739168
-0.834000 0.912438 -18.676829 -17.982202
0.417000 1.868252 -18.683577 -17.931132
0.417000 0.698931 -19.400711 -18.570958
-0.834000 -32.076021 16.063380 2.368617
0.417000 -32.732879 15.607492 1.842372
0.417000 -32.257281 15.789552 3.267724
-0.834000 5.722252 -10.890873 19.774614
0.417000 5.777158 -11.686719 20.303618
0.417000 4.825776 -10.580297 19.901526
-0.834000 -0.166014 -10.420639 22.506933
0.417000 0.768106 -10.629556 22.509166
0.417000 -0.439114 -10.554097 21.599278
-0.834000 20.089158 25.901632 7.821360
0.417000 20.323677 25.374557 7.057538
0.417000 20.562721 25.495364 8.547252
-0.834000 8.489468 -24.240517 -7.908353
0.417000 8.564862 -25.162743 -8.153393
0.417000 7.664940 -24.187752 -7.425038
-0.834000 -0.618927 18.716548 4.296497
0.417000 0.289970 18.754727 4.594289
0.417000 -1.061909 18.173290 4.948320
-0.834000 11.229349 -14.648727 -21.636672
0.417000 11.805556 -14.448668 -20.898976
0.417000 10.936312 -15.545573 -21.475345
-0.834000 13.186030 -17.367121 6.818200
0.417000 12.634025 -16.734515 6.358500
0.417000 12.581258 -18.054740 7.096885
-0.834000 -25.652275 1.702764 -10.982036
0.417000 -26.468976 1.634427 -11.476562
0.417000 -25.418497 2.629602 -11.032601
-0.834000 29.544557 -11.925437 0.401773
0.417000 29.216926 -12.741193 0.780497
0.417000 28.807301 -11.582902 -0.103563
-0.834000 6.357223 -13.887162 9.431879
0.417000 5.820795 -14.662611 9.596672
0.417000 5.727576 -13.168721 9.371760
-0.834000 -16.995831 -18.891702 -2.850819
0.417000 -16.894195 -19.299933 -3.710620
0.417000 -17.942144 -18.800863 -2.739163
-0.834000 -2.425378 4.934750 22.590837
0.417000 -1.583271 5.266537 22.279386
0.417000 -2.948845 4.826936 21.796741
-0.834000 -16.990122 -1.631562 8.133600
0.417000 -16.734659 -0.717087 8.254864
0.417000 -17.802415 -1.721429 8.631934
-0.834000 -26.655592 12.578013 -10.936594
0.417000 -26.540507 11.988845 -11.682155
0.417000 -25.773450 12.895790 -10.744044
-0.834000 13.034753 22.703826 7.756122
0.417000 12.865229 22.506258 6.835000
0.417000 13.910154 22.352679 7.919225
-0.834000 -14.752353 16.110886 14.734995
0.417000 -15.708127 16.065357 14.760683
0.417000 -14.527290 15.909223 13.826751
-0.834000 -24.154482 -15.500650 -5.990257
0.417000 -23.628455 -16.169409 -6.428769
0.417000 -24.293365 -14.829156 -6.658114
-0.834000 1.926860 24.094604 -1.923383
0.417000 1.013980 24.049239 -1.639082
0.417000 1.996617 24.937669 -2.371269
-0.834000 15.576114 12.778121 7.893730
0.417000 16.480635 12.965928 7.643123
0.417000 15.457454 11.851355 7.685752
-0.834000 -5.265486 -22.795940 -10.019300
0.417000 -4.664993 -23.343128 -10.525490
0.417000 -5.100401 -21.906473 -10.332063
-0.834000 -18.143064 -12.448344 7.444244
0.417000 -19.077440 -12.484795 7.239657
0.417000 -18.013908 -13.135968 8.097480
-0.834000 9.402391 10.131565 10.630434
0.417000 10.103906 9.975129 9.998267
0.417000 8.596379 9.997316 10.131886
-0.834000 -3.548790 -10.378560 -11.974045
0.417000 -3.278216 -9.996493 -11.139148
0.417000 -3.453182 -11.322545 -11.847640
-0.834000 -21.589657 18.839712 -2.038084
0.417000 -22.292572 18.190575 -2.065726
0.417000 -20.866458 18.391122 -1.599931
-0.834000 -0.124980 -7.992650 27.892578
0.417000 -0.473897 -8.666057 28.476542
0.417000 -0.900211 -7.588700 27.502605
-0.834000 -40.148713 3.274577 -6.986466
0.417000 -40.457731 3.949124 -6.381719
0.417000 -39.789980 2.591326 -6.420155
-0.834000 1.723407 -18.771543 17.166637
0.417000 2.319657 -18.410432 17.822625
0.417000 1.832232 -19.719688 17.240178
-0.834000 -22.423095 24.084520 3.294318
0.417000 -22.346069 24.716481 2.579524
0.417000 -22.682267 24.609701 4.051447
-0.834000 -18.096007 23.418156 7.338721
0.417000 -17.722526 23.524583 6.463841
0.417000 -17.400491 23.000743 7.846904
-0.834000 -10.894100 6.603807 14.756819
0.417000 -11.455161 5.837464 14.637826
0.417000 -10.010926 6.285346 14.570224
-0.834000 8.083102 2.660577 13.534767
0.417000 7.374048 2.995420 14.083730
0.417000 8.790249 3.296628 13.642558
-0.834000 -3.645976 -3.156472 21.311685
0.417000 -3.838298 -3.823545 21.970667
0.417000 -2.815011 -3.433598 20.925768
-0.834000 28.811348 -6.003945 -12.817301
0.417000 29.354505 -6.605996 -13.325974
0.417000 28.891061 -5.166058 -13.273177
-0.834000 -36.033264 -3.678709 3.040921
0.417000 -35.113217 -3.910246 2.913871
0.417000 -36.205841 -3.879110 3.960862
-0.834000 -9.534619 3.577790 -11.835549
0.417000 -9.109988 3.875574 -11.031027
0.417000 -8.828552 3.182511 -12.346875
-0.834000 23.737336 -14.153527 7.825295
0.417000 23.599560 -13.213065 7.712207
0.417000 22.857864 -14.511656 7.945737
-0.834000 0.739364 -6.518258 31.590040
0.417000 0.399378 -7.184944 32.186839
0.417000 0.167451 -5.762530 31.724302
-0.834000 6.068028 -18.825797 -23.954983
0.417000 5.343678 -19.408686 -23.727402
0.417000 5.886308 -18.018687 -23.473540
-0.834000 -26.665431 13.251966 19.519042
0.417000 -26.498362 13.365804 18.583433
0.417000 -27.330181 12.564570 19.561744
-0.834000 -8.650302 -2.659934 -14.843871
0.417000 -9.090418 -3.396995 -14.420469
0.417000 -8.110284 -3.062154 -15.524190
-0.834000 -24.270910 22.220375 -7.489076
0.417000 -23.476332 22.294495 -6.960503
0.417000 -24.830064 21.618473 -6.997860
-0.834000 28.448935 7.243202 -15.304128
0.417000 28.751276 8.122169 -15.075573
0.417000 29.250315 6.757432 -15.499166
-0.834000 -29.204496 8.418760 -11.100813
0.417000 -28.582016 7.709239 -11.259976
0.417000 -29.129240 8.597635 -10.163485
-0.834000 27.564101 -5.666147 10.590286
0.417000 27.637669 -5.747799 9.639418
0.417000 27.809111 -4.758942 10.772441
-0.834000 19.588818 10.391693 -5.830999
0.417000 19.292371 10.261572 -6.731790
0.417000 20.457942 10.782976 -5.919040
-0.834000 -12.147168 -0.799139 16.002144
0.417000 -11.705143 -1.647913 16.022852
0.417000 -11.782687 -0.321046 16.746999
-0.834000 14.189519 -15.370334 9.213187
0.417000 14.917880 -15.248711 8.604144
0.417000 13.435236 -15.549510 8.651776
-0.834000 -10.101735 -14.539758 13.078801
0.417000 -9.452758 -15.127578 13.465485
0.417000 -10.189420 -14.841354 12.174599
-0.834000 -39.832070 8.881193 -11.431729
0.417000 -39.813546 9.058187 -12.372241
0.417000 -39.410317 8.026777 -11.340455
-0.834000 14.272577 19.330824 8.615049
0.417000 14.842965 20.061075 8.375007
0.417000 13.841900 19.617942 9.420225
-0.834000 3.615524 -8.106759 -28.613092
0.417000 3.872557 -8.515820 -27.786756
0.417000 2.683027 -7.918400 -28.507238
-0.834000 4.349304 -13.931317 24.125459
0.417000 4.108825 -13.914725 25.051813
0.417000 5.052152 -13.286045 24.048872
-0.834000 18.511500 16.705038 9.506349
0.417000 18.473094 16.932800 8.577437
0.417000 18.388335 15.755989 9.525551
-0.834000 -2.145333 7.835260 20.317173
0.417000 -2.369965 6.957948 20.007181
0.417000 -1.819275 8.287934 19.539352
-0.834000 -0.671233 -3.434544 22.908105
0.417000 -1.274025 -3.843497 22.287112
0.417000 -0.161294 -4.163151 23.262122
-0.834000 -0.570662 5.389919 35.157257
0.417000 0.171848 4.952148 34.741003
0.417000 -1.150798 5.619794 34.431425
-0.834000 14.076929 -7.254184 22.042501
0.417000 13.688600 -7.900454 21.452777
0.417000 13.860514 -6.409367 21.647950
-0.834000 -11.190150 15.921291 17.873802
0.417000 -11.774395 16.622498 17.585355
0.417000 -10.748746 16.279005 18.644149
-0.834000 -23.125125 19.801765 9.193072
0.417000 -22.519644 19.837088 9.933596
0.417000 -23.258407 18.866817 9.037053
-0.834000 3.662065 14.807473 6.217382
0.417000 4.225615 14.579205 6.956668
0.417000 3.086704 15.492710 6.557442
-0.834000 17.086484 27.888033 1.857732
0.417000 17.549382 27.070406 2.040602
0.417000 16.246363 27.793180 2.306543
-0.834000 21.318415 -11.131547 -6.914006
0.417000 20.878160 -10.792192 -6.134749
0.417000 21.599938 -10.349977 -7.389529
-0.834000 -23.661178 24.795424 5.841128
0.417000 -23.164748 24.803229 6.659494
0.417000 -24.361788 24.160912 5.992028
-0.834000 3.453691 -0.253108 31.747781
0.417000 4.331032 -0.615178 31.623638
0.417000 3.206799 0.077923 30.884244
-0.834000 6.381527 16.464619 -4.432282
0.417000 6.012671 15.856376 -3.791803
0.417000 6.901323 17.075893 -3.910371
-0.834000 12.143734 -21.860116 21.947489
0.417000 11.319529 -22.002177 22.413036
0.417000 12.518715 -21.080344 22.356854
-0.834000 11.960383 3.954169 15.363266
0.417000 12.564926 4.128637 14.641935
0.417000 11.106214 4.231946 15.032408
-0.834000 -16.850081 -4.795321 -15.135006
0.417000 -16.372709 -4.815219 -14.305578
0.417000 -16.721272 -3.905790 -15.464210
-0.834000 -18.364516 -0.424406 15.845864
0.417000 -18.208697 0.147970 16.597089
0.417000 -17.667678 -1.078822 15.894758
-0.834000 17.932852 2.436570 19.815008
0.417000 18.549958 2.926372 20.358619
0.417000 17.833482 1.596517 20.262965
-0.834000 3.904106 12.358158 10.540253
0.417000 4.139157 11.882244 11.336801
0.417000 3.782261 11.675443 9.880491
-0.834000 -36.663440 -10.959998 -2.625275
0.417000 -37.524760 -11.243453 -2.318647
0.417000 -36.532559 -11.436014 -3.445344
-0.834000 1.759989 7.323791 16.405797
0.417000 2.396005 6.781670 16.872511
0.417000 1.142293 6.697334 16.028664
-0.834000 32.127149 -7.233907 13.473132
0.417000 32.658412 -7.332775 12.683058
0.417000 31.719660 -6.372634 13.381529
-0.834000 16.911939 -13.678845 14.127286
0.417000 17.336665 -14.526482 13.995575
0.417000 17.549494 -13.166122 14.624143
-0.834000 12.061850 29.350881 -0.914182
0.417000 11.112264 29.249787 -0.979739
0.417000 12.183629 30.202072 -0.493614
-0.834000 -11.307417 10.508818 -12.132125
0.417000 -10.583889 11.021991 -12.491838
0.417000 -11.091132 10.406798 -11.205278
-0.834000 17.233260 11.869710 -18.120683
0.417000 16.641096 12.530919 -17.762381
0.417000 18.100217 12.272366 -18.070778
-0.834000 37.549403 -4.395874 3.299165
0.417000 38.323390 -4.114000 2.811598
0.417000 36.902746 -3.708234 3.140376
-0.834000 1.215515 3.308012 36.871593
0.417000 1.774459 2.592080 37.173675
0.417000 0.368576 2.895481 36.702056
-0.834000 -1.047001 17.229426 -11.941355
0.417000 -0.594509 17.472736 -11.133712
0.417000 -1.942398 17.544727 -11.818552
-0.834000 -38.667946 -4.163561 -15.366559
0.417000 -38.701046 -3.233839 -15.141268
0.417000 -37.736593 -4.383071 -15.341482
-0.834000 -37.718292 7.651567 5.337053
0.417000 -37.128590 8.403993 5.288682
0.417000 -38.340959 7.879270 6.027466
-0.834000 -9.993047 22.447954 3.919777
0.417000 -10.537461 22.226418 4.675268
0.417000 -10.588169 22.394991 3.171940
-0.834000 -41.132966 8.857444 -8.335026
0.417000 -41.824518 9.194937 -8.904311
0.417000 -41.171633 7.907763 -8.448342
-0.834000 3.212231 -18.403937 26.073933
0.417000 2.682768 -17.759028 26.542964
0.417000 3.107403 -19.211439 26.577104
-0.834000 -0.828610 -21.740842 15.172053
0.417000 0.120891 -21.853797 15.128310
0.417000 -1.147920 -22.069872 14.331808
-0.834000 24.960181 -7.812840 -4.194128
0.417000 25.858610 -8.092796 -4.018994
0.417000 24.922574 -7.709435 -5.144983
-0.834000 38.631007 0.685548 8.014117
0.417000 38.606589 -0.262594 8.143170
0.417000 38.010787 1.030727 8.656308
-0.834000 -14.004928 20.260089 -2.282686
0.417000 -13.686534 19.780865 -3.047672
0.417000 -14.778022 19.772115 -1.999071
-0.834000 7.052882 10.138999 25.590359
0.417000 6.250060 10.512657 25.953800
0.417000 7.257632 10.695918 24.839259
-0.834000 -24.203394 13.389530 -10.342332
0.417000 -23.618899 13.291885 -11.094035
0.417000 -24.108176 14.305808 -10.082330
-0.834000 3.049145 -23.814601 -2.781734
0.417000 3.398892 -23.397705 -1.994264
0.417000 2.977610 -24.740764 -2.550778
-0.834000 8.907230 -11.490256 7.893235
0.417000 9.273679 -10.610198 7.979505
0.417000 8.005985 -11.347158 7.604241
-0.834000 -34.063309 7.368610 10.567075
0.417000 -34.115566 6.980046 9.693851
0.417000 -34.794417 7.985623 10.598815
-0.834000 29.137987 16.050050 -7.134504
0.417000 28.403730 16.354365 -7.667882
0.417000 29.111951 16.602805 -6.353470
-0.834000 -18.908360 9.972876 12.989993
0.417000 -19.793949 9.616440 13.060097
0.417000 -18.666755 9.835653 12.074006
-0.834000 10.411692 -23.566333 1.660865
0.417000 10.790721 -22.788493 2.070170
0.417000 11.123375 -23.931060 1.134831
-0.834000 -14.952043 -14.579930 1.571954
0.417000 -15.764256 -14.793382 2.031286
0.417000 -14.263847 -14.729575 2.220193
-0.834000 -2.111768 -23.589156 -7.934332
0.417000 -2.694555 -23.546858 -7.176173
0.417000 -2.548131 -24.189677 -8.538644
-0.834000 34.532380 8.774710 -8.336250
0.417000 33.637421 9.091608 -8.214373
0.417000 34.431026 7.847165 -8.549821
-0.834000 9.998222 -18.427771 -10.936934
0.417000 9.748340 -17.664644 -11.457915
0.417000 9.171144 -18.872624 -10.751789
-0.834000 33.351952 -7.689827 -4.546497
0.417000 32.708158 -7.722819 -3.838917
0.417000 33.145442 -8.447543 -5.093724
-0.834000 1.490607 -27.938959 -5.302388
0.417000 1.056594 -28.001735 -4.451554
0.417000 1.955239 -28.770553 -5.396183
-0.834000 -6.785818 -14.484038 -16.935282
0.417000 -7.579681 -14.953244 -17.191914
0.417000 -6.303736 -15.107931 -16.392526
-0.834000 -4.385173 19.464106 4.339843
0.417000 -3.470236 19.192542 4.413172
0.417000 -4.456750 20.223369 4.918313
-0.834000 7.279206 6.677710 -20.248862
0.417000 6.611306 6.800720 -19.574315
0.417000 8.054322 7.119246 -19.901775
-0.834000 13.296531 12.370929 -17.070559
0.417000 13.678659 12.504199 -17.937995
0.417000 12.563147 12.985024 -17.034987
-0.834000 -3.797176 4.926986 15.021143
0.417000 -2.863339 4.745110 14.915775
0.417000 -4.017715 5.486567 14.276521
-0.834000 29.475003 12.725132 -10.254307
0.417000 28.571924 13.026159 -10.354625
0.417000 29.995228 13.360129 -10.746624
-0.834000 -16.492088 -19.025257 11.824893
0.417000 -15.976348 -19.747644 12.183241
0.417000 -15.845450 -18.353346 11.608971
-0.834000 0.275975 -14.772206 -24.643918
0.417000 0.722771 -14.986037 -23.824851
0.417000 0.981074 -14.682522 -25.285035
-0.834000 5.004926 -0.394984 28.016954
0.417000 4.315237 -0.033948 28.573927
0.417000 4.662519 -0.311191 27.127025
-0.834000 23.079549 -13.956497 -10.097165
0.417000 22.773805 -13.983221 -9.190500
0.417000 23.669813 -13.203621 -10.128788
-0.834000 -26.584723 19.189616 -0.692423
0.417000 -26.197163 18.404867 -0.304870
0.417000 -25.836659 19.690998 -1.016829
-0.834000 4.798030 -2.551053 25.910164
0.417000 4.449287 -1.867044 25.338551
0.417000 5.747908 -2.444355 25.859385
-0.834000 33.275139 1.877872 -8.530389
0.417000 32.466365 2.353548 -8.341064
0.417000 33.198495 1.066053 -8.029078
-0.834000 31.125717 -8.054938 -9.629356
0.417000 31.182994 -8.655247 -10.372711
0.417000 31.597953 -7.273185 -9.915874
-0.834000 -32.806277 -0.150188 5.221091
0.417000 -32.017937 -0.374818 5.715358
0.417000 -33.147225 -0.991874 4.918522
-0.834000 -5.271205 5.199143 17.470478
0.417000 -4.911982 4.775648 16.690836
0.417000 -5.924040 5.811429 17.131151
-0.834000 6.532247 -21.142108 13.756330
0.417000 7.236224 -20.626676 14.150002
0.417000 6.633396 -21.005582 12.814333
-0.834000 9.948418 4.620000 18.479535
0.417000 9.551024 4.411954 17.633940
0.417000 9.385687 4.187194 19.121599
-0.834000 17.337636 23.436701 -9.871270
0.417000 16.792528 23.391270 -10.656777
0.417000 16.714631 23.405327 -9.145246
-0.834000 -7.297057 1.564983 18.552379
0.417000 -7.800966 1.238242 19.297733
0.417000 -7.242239 0.819159 17.954907
-0.834000 1.999363 22.006875 -3.960545
0.417000 2.911899 22.228280 -3.774858
0.417000 1.493354 22.550425 -3.356606
-0.834000 9.418934 -23.035280 -1.291467
0.417000 9.291594 -23.379052 -0.407252
0.417000 10.087792 -23.602550 -1.674963
-0.834000 13.471186 8.344902 13.437365
0.417000 13.081076 8.610739 12.604675
0.417000 12.748333 7.950593 13.925460
-0.834000 18.072392 -5.878335 -20.399608
0.417000 18.101967 -4.922065 -20.429706
0.417000 18.179456 -6.092221 -19.472774
-0.834000 11.354603 10.082576 -17.457263
0.417000 11.725476 10.821561 -16.974990
0.417000 11.593211 9.314190 -16.938731
-0.834000 10.282357 -20.519382 5.123875
0.417000 10.897300 -20.599352 4.394705
0.417000 9.694580 -19.809723 4.864761
-0.834000 16.771976 -16.473198 -12.753063
0.417000 16.378786 -16.204009 -13.583226
0.417000 17.388348 -15.772090 -12.541488
-0.834000 -3.898501 11.081113 18.114446
0.417000 -3.579655 10.377769 17.548869
0.417000 -3.127148 11.622910 18.280884
-0.834000 -32.400488 -20.706996 -3.618918
0.417000 -31.860484 -20.945442 -2.865416
0.417000 -33.140906 -21.312645 -3.584207
-0.834000 0.467327 -16.035635 -15.148605
0.417000 0.170293 -16.601044 -14.435646
0.417000 -0.025409 -16.334853 -15.912751
-0.834000 21.498005 24.236486 9.983714
0.417000 21.939871 23.536423 10.464234
0.417000 20.984458 23.781635 9.316172
-0.834000 26.612186 -12.375685 -0.463873
0.417000 26.262738 -11.608306 -0.010819
0.417000 26.860564 -12.976239 0.238887
-0.834000 -34.190028 -10.007209 -7.854131
0.417000 -34.743057 -10.680030 -8.251250
0.417000 -33.412238 -10.480313 -7.558414
-0.834000 8.128625 -6.049679 21.399775
0.417000 7.177515 -6.125897 21.323566
0.417000 8.275417 -5.143047 21.669399
-0.834000 -29.629077 1.031989 10.418279
0.417000 -29.339493 0.682334 9.575592
0.417000 -30.053012 0.291414 10.851937
-0.834000 1.193575 5.567593 -15.715687
0.417000 1.925566 5.477466 -15.105534
0.417000 1.200113 6.492353 -15.962685
-0.834000 -14.003860 22.027747 2.165928
0.417000 -14.717547 22.665390 2.183140
0.417000 -13.978747 21.672330 3.054343
-0.834000 -31.402496 -0.885954 7.505446
0.417000 -31.748343 -1.616080 8.018809
0.417000 -30.477672 -0.839551 7.747904
-0.834000 -26.757091 -0.354123 17.642377
0.417000 -27.583950 0.002969 17.966450
0.417000 -26.701158 -0.045801 16.737918
-0.834000 -18.386951 6.864996 12.072067
0.417000 -17.692958 6.815700 12.729465
0.417000 -18.236558 7.699034 11.627104
-0.834000 27.402826 15.455962 -11.192050
0.417000 27.124162 14.549411 -11.062636
0.417000 27.782261 15.466779 -12.070769
-0.834000 26.423465 0.517569 -19.468041
0.417000 26.905788 0.690299 -20.276597
0.417000 26.835772 1.085588 -18.817206
-0.834000 10.020965 -18.218096 9.532237
0.417000 10.648693 -18.624965 8.935036
0.417000 10.339285 -17.321847 9.640105
-0.834000 -19.678522 -12.957843 10.151707
0.417000 -18.805363 -13.327874 10.021679
0.417000 -20.213790 -13.700030 10.432552
-0.834000 16.039259 9.938283 12.953835
0.417000 16.277667 10.620923 13.581048
0.417000 15.230731 9.563663 13.303368
-0.834000 15.452429 19.826256 -0.847014
0.417000 15.134044 20.293756 -1.619221
0.417000 15.592817 20.511235 -0.193317
-0.834000 21.799337 13.229891 -10.297648
0.417000 22.378145 13.228947 -9.535277
0.417000 20.916468 13.215733 -9.928093
-0.834000 12.094034 27.856735 3.376003
0.417000 12.519225 28.028996 4.216102
0.417000 12.794623 27.946898 2.730034
-0.834000 -21.080675 -16.538129 4.789234
0.417000 -21.105281 -15.809081 4.169458
0.417000 -20.793430 -16.143087 5.612438
-0.834000 -18.715220 -1.210035 13.236148
0.417000 -18.851524 -1.238440 14.183168
0.417000 -19.592010 -1.308315 12.864919
-0.834000 -30.333776 -12.401053 7.377902
0.417000 -30.023608 -11.623468 7.841990
0.417000 -29.908804 -12.354273 6.521489
-0.834000 11.409997 -6.843180 17.532394
0.417000 12.212944 -6.394299 17.796994
0.417000 11.705281 -7.529243 16.933768
-0.834000 4.982281 14.006845 8.437557
0.417000 5.201800 13.211871 7.951697
0.417000 4.613712 13.689578 9.262014
-0.834000 16.344372 -8.103444 -25.557925
0.417000 15.834876 -7.626991 -24.902458
0.417000 16.582227 -7.439687 -26.205290
-0.834000 6.365458 16.913349 -16.179292
0.417000 5.948673 16.204506 -15.689331
0.417000 7.196988 16.543128 -16.475479
-0.834000 -31.886157 11.548451 14.075507
0.417000 -31.271733 11.708411 14.791839
0.417000 -32.717634 11.360096 14.510709
-0.834000 -6.840072 -4.496563 24.022900
0.417000 -6.251807 -4.647784 24.762707
0.417000 -7.060817 -3.566829 24.078577
-0.834000 -20.974433 21.080588 -3.373658
0.417000 -21.649182 21.564920 -2.897876
0.417000 -21.182366 20.160098 -3.213371
-0.834000 -7.933243 -16.151425 13.590671
0.417000 -7.273118 -16.209363 12.899944
0.417000 -7.444960 -16.295247 14.401302
-0.834000 8.706724 23.101886 2.728557
0.417000 8.745264 23.611346 3.538000
0.417000 8.752354 23.756151 2.031358
-0.834000 -5.707265 -12.636160 -11.184790
0.417000 -5.089087 -12.279780 -11.822820
0.417000 -6.504384 -12.799387 -11.688958
-0.834000 -12.025114 19.312756 3.188207
0.417000 -12.215214 20.085100 3.720726
0.417000 -11.893587 19.657309 2.304909
-0.834000 5.230650 -7.428464 16.899864
0.417000 5.888112 -7.841154 17.459917
0.417000 5.686880 -7.266774 16.074063
-0.834000 6.385656 -12.381592 22.824829
0.417000 6.292371 -13.044006 22.140188
0.417000 6.979350 -11.731248 22.449580
-0.834000 13.947662 13.563739 -19.655740
0.417000 14.757134 13.991639 -19.934810
0.417000 13.283825 13.886227 -20.265290
-0.834000 -28.344666 14.508497 16.705179
0.417000 -27.401922 14.349233 16.751076
0.417000 -28.740600 13.692372 17.010796
-0.834000 -31.362935 -3.954364 -17.546894
0.417000 -31.773344 -4.790200 -17.325149
0.417000 -31.692648 -3.343366 -16.887954
-0.834000 -21.779188 22.266271 -6.016994
0.417000 -21.090108 22.721232 -6.501154
0.417000 -21.667455 22.556504 -5.111722
-0.834000 -6.391100 1.739422 -14.353237
0.417000 -5.730543 1.240580 -14.833915
0.417000 -6.490515 2.549409 -14.853506
-0.834000 24.095983 -13.510933 14.345600
0.417000 23.561782 -14.298278 14.450262
0.417000 24.122432 -13.121517 15.219602
-0.834000 27.783642 -13.394552 11.355292
0.417000 27.399790 -13.571893 10.496552
0.417000 27.052481 -13.072768 11.882638
-0.834000 -39.933537 7.986922 -14.183510
0.417000 -40.564979 7.569741 -14.769577
0.417000 -39.255313 7.324485 -14.051522
-0.834000 -13.964548 -10.439655 -9.067103
0.417000 -14.812100 -10.279311 -9.482052
0.417000 -13.956616 -11.381154 -8.894611
-0.834000 -32.346308 -21.553645 1.687094
0.417000 -31.906611 -21.195105 0.916156
0.417000 -32.843724 -20.817424 2.043172
-0.834000 -0.835967 0.191383 -19.484369
0.417000 -0.237838 -0.529678 -19.680726
0.417000 -0.989776 0.612098 -20.330279
-0.834000 1.524963 -24.372033 9.778042
0.417000 1.716204 -23.439287 9.876276
0.417000 0.647963 -24.397708 9.395365
-0.834000 -38.424151 0.630772 -17.904498
0.417000 -38.732880 0.441207 -17.018506
0.417000 -38.119457 -0.213259 -18.237675
-0.834000 -0.565888 -4.744300 33.600914
0.417000 -1.174465 -4.801484 34.337528
0.417000 0.296216 -4.889583 33.990655
-0.834000 -24.288471 -1.875649 6.123262
0.417000 -23.854072 -1.282559 5.510253
0.417000 -24.831717 -2.436539 5.569626
-0.834000 35.347012 -4.780153 -3.209836
0.417000 35.718917 -5.323332 -2.514946
0.417000 34.906218 -4.067675 -2.746914
-0.834000 -10.407023 -18.583048 15.402205
0.417000 -9.891099 -19.110535 14.792439
0.417000 -9.798633 -17.912565 15.712934
-0.834000 -15.047622 11.859633 -9.929212
0.417000 -15.413310 11.891804 -9.045210
0.417000 -14.890638 12.775991 -10.156965
-0.834000 33.955337 -2.632652 -1.988392
0.417000 34.220760 -2.771494 -1.079272
0.417000 33.123418 -2.163343 -1.926007
-0.834000 19.124553 -15.931206 6.272018
0.417000 19.583008 -15.090954 6.277106
0.417000 18.360409 -15.783754 5.714727
-0.834000 30.603698 -12.934124 4.472743
0.417000 29.783619 -12.730103 4.922272
0.417000 31.171519 -13.285985 5.158312
-0.834000 -1.125326 10.210808 -21.301629
0.417000 -0.201904 10.405849 -21.461244
0.417000 -1.289524 9.407939 -21.796273
-0.834000 9.472336 -10.202577 16.412925
0.417000 9.817113 -9.454833 15.924822
0.417000 8.680890 -10.454745 15.937261
-0.834000 29.469265 15.326176 5.555071
0.417000 28.978662 15.942674 6.098638
0.417000 28.796784 14.838084 5.079925
-0.834000 15.755414 -13.144276 -18.473600
0.417000 15.689398 -12.256033 -18.123023
0.417000 15.278352 -13.685965 -17.844939
-0.834000 -16.674647 -15.686169 5.842426
0.417000 -17.231644 -15.193931 5.239355
0.417000 -17.057371 -15.527761 6.705363
-0.834000 11.774961 28.048009 -6.537632
0.417000 11.615764 28.902561 -6.938415
0.417000 11.152377 27.461939 -6.967917
-0.834000 14.109634 -0.980895 -21.102178
0.417000 14.048525 -0.852496 -20.155602
0.417000 14.225851 -1.925015 -21.208812
-0.834000 33.141232 8.541184 -11.040714
0.417000 33.232926 7.708091 -11.503074
0.417000 32.745166 8.306955 -10.201367
-0.834000 18.927358 -17.579952 -1.246034
0.417000 19.615854 -17.583112 -1.911010
0.417000 19.203538 -16.912007 -0.618495
-0.834000 1.270068 6.466854 -19.511926
0.417000 0.990156 7.163433 -18.918067
0.417000 2.202300 6.354094 -19.326318
-0.834000 -28.555151 11.667958 16.841168
0.417000 -27.676647 11.552292 16.479107
0.417000 -28.975759 10.815867 16.726030
-0.834000 -17.860849 17.982425 12.953036
0.417000 -18.352956 18.289732 13.714364
0.417000 -17.790343 17.036228 13.079406
-0.834000 7.327266 -16.061048 24.075243
0.417000 6.935828 -16.880744 24.377087
0.417000 7.501400 -15.569042 24.877638
-0.834000 22.581136 -3.097052 15.326147
0.417000 22.299956 -2.207859 15.110508
0.417000 23.088600 -2.999027 16.131818
-0.834000 -0.679993 14.356443 -16.747123
0.417000 -0.563707 15.093339 -16.147375
0.417000 -1.580055 14.442960 -17.061171
-0.834000 26.712684 11.067944 -14.839227
0.417000 26.350835 11.114518 -15.724171
0.417000 26.173820 10.413845 -14.394244
-0.834000 -10.892241 19.889798 14.522017
0.417000 -11.192286 19.771253 15.423214
0.417000 -11.406207 20.627476 14.193532
-0.834000 -11.685013 14.480703 -12.757226
0.417000 -10.920383 13.982756 -12.468043
0.417000 -12.202481 14.608264 -11.962126
-0.834000 16.472401 26.256076 -3.413589
0.417000 15.926257 27.027217 -3.260939
0.417000 17.346051 26.520469 -3.125378
-0.834000 10.548061 20.101218 -12.682450
0.417000 11.117546 19.333984 -12.739741
0.417000 10.919693 20.622758 -11.971031
-0.834000 3.793814 -21.839502 -20.427669
0.417000 3.687577 -22.645292 -19.922055
0.417000 4.727412 -21.638089 -20.363952
-0.834000 36.611191 -5.464734 9.750519
0.417000 37.565489 -5.534065 9.723167
0.417000 36.395445 -5.495255 10.682591
-0.834000 -22.781368 8.076275 16.326987
0.417000 -23.329090 7.363987 15.997021
0.417000 -23.403552 8.753006 16.593734
-0.834000 26.321552 -4.467537 13.219083
0.417000 26.685234 -4.036165 12.445851
0.417000 25.391804 -4.574894 13.018385
-0.834000 6.354982 -23.020449 -0.169110
0.417000 6.722391 -23.876339 0.051543
0.417000 7.104544 -22.509619 -0.474788
-0.834000 2.401134 -3.659005 25.726377
0.417000 1.863163 -2.870816 25.801088
0.417000 3.292023 -3.358894 25.906614
-0.834000 -19.172633 17.347617 10.287605
0.417000 -18.415650 17.815206 9.934662
0.417000 -19.139638 17.514866 11.229505
-0.834000 28.619299 12.823823 4.274286
0.417000 27.919299 12.171005 4.282125
0.417000 28.799421 12.970718 3.345733
-0.834000 10.102003 -18.116086 12.764648
0.417000 10.526883 -18.916151 12.455446
0.417000 9.217370 -18.159009 12.401584
-0.834000 23.106242 23.933627 3.512694
0.417000 23.217333 22.984102 3.464831
0.417000 23.412876 24.166784 4.388959
-0.834000 28.477735 -0.014471 -17.065156
0.417000 27.955435 0.769089 -17.236831
0.417000 27.901222 -0.742310 -17.297775
-0.834000 29.035832 -2.468975 17.750674
0.417000 28.445115 -1.778126 18.050700
0.417000 29.347939 -2.883317 18.555125
-0.834000 17.752059 -16.874169 -16.221317
0.417000 16.921971 -16.573038 -15.851837
0.417000 18.148219 -16.086417 -16.593796
-0.834000 20.914552 -3.651156 -19.232477
0.417000 19.960506 -3.650872 -19.154846
0.417000 21.078638 -3.764234 -20.168704
-0.834000 30.496418 -9.139367 -5.277365
0.417000 30.491027 -8.263080 -4.892230
0.417000 30.874843 -9.697311 -4.597862
-0.834000 29.975114 9.578943 -7.446307
0.417000 30.433415 8.802306 -7.125336
0.417000 30.673709 10.172748 -7.721259
-0.834000 -12.885730 -15.954069 15.886970
0.417000 -12.560031 -16.491372 15.164849
0.417000 -12.699722 -16.469458 16.671830
-0.834000 1.259365 12.912014 -5.895571
0.417000 0.953800 12.007590 -5.965442
0.417000 0.459608 13.437464 -5.918321
-0.834000 12.563742 -11.518012 -18.261794
0.417000 12.070044 -10.737471 -18.513294
0.417000 13.343506 -11.177297 -17.823484
-0.834000 -35.842482 -18.376926 -1.417201
0.417000 -35.193126 -18.149534 -2.082677
0.417000 -36.297405 -19.138479 -1.776816
-0.834000 -29.781814 19.100269 5.094874
0.417000 -28.912021 18.752226 4.898513
0.417000 -30.066983 18.610951 5.866544
-0.834000 29.614757 2.671536 -18.975692
0.417000 28.815366 2.561467 -18.460824
0.417000 29.605460 3.591851 -19.238672
-0.834000 3.000927 -20.885760 7.858301
0.417000 2.676090 -20.287430 7.185462
0.417000 2.356328 -20.825981 8.563391
-0.834000 -31.811344 -15.792008 -8.922541
0.417000 -31.090678 -16.419101 -8.862313
0.417000 -31.448316 -14.976117 -8.577916
-0.834000 -35.344091 0.598977 4.147427
0.417000 -35.297848 1.528485 3.923573
0.417000 -34.447668 0.365909 4.388972
-0.834000 -15.645618 -15.671779 -5.737412
0.417000 -14.753079 -16.008503 -5.816265
0.417000 -16.149203 -16.176120 -6.376379
-0.834000 -3.332124 -25.545959 -1.568001
0.417000 -3.217407 -25.176162 -2.443398
0.417000 -4.057814 -25.048444 -1.191048
-0.834000 17.176592 -12.820194 9.199025
0.417000 16.853251 -13.500817 9.789309
0.417000 17.702463 -13.292785 8.553775
-0.834000 14.504067 -4.602933 21.448038
0.417000 14.038573 -4.017344 22.045224
0.417000 15.384662 -4.670784 21.817067
-0.834000 23.661446 -2.776023 17.528522
0.417000 23.774691 -2.040761 18.130853
0.417000 24.489903 -3.253265 17.574708
-0.834000 6.572772 3.359015 29.257610
0.417000 5.732947 3.793568 29.108989
0.417000 6.880766 3.712133 30.092283
-0.834000 33.858976 7.934885 4.850978
0.417000 33.265389 8.653714 5.068144
0.417000 33.989460 7.473427 5.679388
-0.834000 -23.625522 -0.945313 16.913948
0.417000 -22.977724 -0.577365 17.514951
0.417000 -24.037291 -0.181978 16.508981
-0.834000 2.974662 -18.263709 9.157776
0.417000 2.304036 -18.895696 9.416793
0.417000 3.033401 -18.353129 8.206576
-0.834000 -0.368159 -25.252675 -14.522751
0.417000 -0.848565 -26.034032 -14.249023
0.417000 -1.034559 -24.685358 -14.910442
-0.834000 14.379244 -25.536274 -6.047858
0.417000 13.524232 -25.898534 -6.280135
0.417000 14.242307 -24.589018 -6.034123
-0.834000 -31.761074 4.963463 10.578543
0.417000 -31.666349 5.425060 9.745361
0.417000 -32.667451 5.125287 10.840312
-0.834000 1.612280 4.467400 16.129617
0.417000 1.957121 4.023340 16.904298
0.417000 2.390438 4.733722 15.639946
-0.834000 -35.877985 -9.776850 5.740423
0.417000 -36.690293 -9.945524 6.217855
0.417000 -35.376129 -10.587244 5.827781
-0.834000 -0.258424 -9.736174 -25.898979
0.417000 -0.895605 -10.399701 -25.634478
0.417000 0.469064 -10.236580 -26.268555
-0.834000 -6.616532 10.524258 -15.974687
0.417000 -7.171061 9.790720 -16.240473
0.417000 -7.156611 11.022945 -15.361612
-0.834000 -20.593848 -13.191838 -10.161961
0.417000 -21.373053 -12.642274 -10.245971
0.417000 -19.934470 -12.756726 -10.702457
-0.834000 -29.076004 16.969512 15.759611
0.417000 -29.369464 17.301544 16.608062
0.417000 -28.805973 16.068196 15.935519
-0.834000 -20.789641 15.807606 12.552711
0.417000 -21.683738 16.149065 12.567825
0.417000 -20.441346 16.009752 13.421078
-0.834000 -23.812212 4.724010 11.605260
0.417000 -24.762365 4.796081 11.514449
0.417000 -23.511692 5.627575 11.702655
-0.834000 23.528096 -6.352197 -8.993846
0.417000 22.731354 -5.824066 -9.043986
0.417000 23.713779 -6.592358 -9.901633
-0.834000 -5.562210 0.135514 26.955519
0.417000 -5.544312 0.684968 26.171932
0.417000 -5.857284 0.721658 27.652365
-0.834000 -1.321471 -28.308786 -3.848610
0.417000 -1.582405 -28.318788 -2.927716
0.417000 -2.146414 -28.355695 -4.331823
-0.834000 -24.555754 -4.701662 -17.530791
0.417000 -24.527798 -3.834604 -17.935346
0.417000 -23.741243 -5.121451 -17.807522
-0.834000 3.295628 -9.590111 20.121940
0.417000 3.086540 -9.308361 19.231365
0.417000 3.239984 -8.790633 20.645366
-0.834000 -37.827214 11.240949 -10.880160
0.417000 -37.559197 11.103980 -11.788805
0.417000 -37.630152 12.161784 -10.708528
-0.834000 -3.762187 -21.064329 10.131477
0.417000 -4.527267 -21.395711 9.661293
0.417000 -3.123705 -20.872170 9.444711
-0.834000 -7.932352 -5.095655 27.055870
0.417000 -7.510908 -5.493841 27.817488
0.417000 -8.534994 -5.767526 26.737062
-0.834000 -19.908990 -3.771634 13.857436
0.417000 -20.700026 -3.466338 14.301603
0.417000 -19.837597 -3.212282 13.083959
-0.834000 -6.039263 -21.916688 8.935447
0.417000 -6.548373 -22.580078 9.401228
0.417000 -6.647628 -21.557788 8.289445
-0.834000 -16.958003 19.174429 -3.869161
0.417000 -17.273221 20.074779 -3.790171
0.417000 -16.545173 18.990307 -3.025416
-0.834000 -8.591406 -22.260618 -3.244734
0.417000 -8.007435 -21.503698 -3.292486
0.417000 -9.204874 -22.135893 -3.968845
-0.834000 40.176382 9.151109 -3.147421
0.417000 40.784954 9.277582 -3.875345
0.417000 39.409334 9.672967 -3.383083
-0.834000 22.637236 22.150314 1.296517
0.417000 23.519510 21.828734 1.110993
0.417000 22.710825 23.102485 1.231787
-0.834000 32.257431 10.701850 -8.271785
0.417000 32.711374 11.160151 -7.564588
0.417000 32.211518 11.342389 -8.981599
-0.834000 -6.792202 -12.037258 -18.377173
0.417000 -6.022242 -11.997147 -18.944427
0.417000 -6.651607 -12.814982 -17.837165
-0.834000 9.126489 10.597841 19.575079
0.417000 8.951453 9.895275 20.201173
0.417000 8.844207 11.394654 20.024116
-0.834000 24.771673 16.593159 -7.864084
0.417000 25.664264 16.419799 -8.163178
0.417000 24.682890 16.076623 -7.063123
-0.834000 27.487308 12.274720 9.357805
0.417000 27.716074 12.663033 10.202263
0.417000 27.982297 11.455956 9.328728
-0.834000 29.653445 3.959825 -14.328231
0.417000 30.348381 3.307396 -14.240881
0.417000 29.815032 4.369552 -15.178079
-0.834000 19.126162 -11.093638 -14.819226
0.417000 19.965187 -10.764219 -15.141334
0.417000 19.347750 -11.573848 -14.021398
-0.834000 19.497929 -18.373468 -11.614323
0.417000 19.446747 -18.083856 -10.703424
0.417000 19.987816 -17.681419 -12.058515
-0.834000 3.958616 5.792466 17.816596
0.417000 4.700946 5.200207 17.696554
0.417000 3.746969 5.725562 18.747703
-0.834000 13.422115 -23.156777 3.386812
0.417000 12.867976 -22.403484 3.182595
0.417000 13.021866 -23.544569 4.165051
-0.834000 15.578959 4.868416 -24.446396
0.417000 15.039089 4.401744 -25.084352
0.417000 15.915925 4.182285 -23.870282
-0.834000 10.589110 -25.034957 -5.677573
0.417000 10.011482 -24.555910 -6.271788
0.417000 11.140407 -25.563980 -6.254146
-0.834000 -21.726681 -12.979858 6.055697
0.417000 -21.317897 -12.538187 6.800044
0.417000 -21.119271 -12.837619 5.329713
-0.834000 24.275168 -11.043424 -10.203633
0.417000 25.017140 -10.974947 -9.602789
0.417000 24.564080 -10.587194 -10.993960
-0.834000 -6.544524 21.486327 4.918759
0.417000 -7.377196 21.097214 5.186105
0.417000 -5.971483 21.369929 5.676593
-0.834000 36.827453 -1.191308 4.249322
0.417000 36.712499 -1.671328 5.069443
0.417000 36.527230 -1.798033 3.572577
-0.834000 14.355748 -20.506108 4.025196
0.417000 13.570099 -20.181582 3.585115
0.417000 14.130148 -21.397358 4.291672
-0.834000 9.060088 18.378569 5.165045
0.417000 9.837261 17.882351 4.908137
0.417000 8.589471 18.528052 4.345042
-0.834000 26.192785 -14.929901 -1.591901
0.417000 26.333868 -14.909526 -2.538429
0.417000 26.175312 -14.008693 -1.332460
-0.834000 -13.093036 -10.614449 -16.688879
0.417000 -13.288961 -10.161147 -17.508857
0.417000 -12.522101 -10.011686 -16.212488
-0.834000 -3.243665 -17.463902 20.695362
0.417000 -2.926098 -18.340989 20.480651
0.417000 -2.735501 -16.880544 20.131715
-0.834000 2.285925 -2.216168 9.446236
0.417000 2.065642 -2.635415 8.614405
0.417000 1.482303 -1.766996 9.708271
-0.834000 13.398320 -17.615007 -16.576341
0.417000 12.764233 -18.044938 -17.150201
0.417000 13.457147 -16.720509 -16.911975
-0.834000 21.141767 24.588133 0.318999
0.417000 20.845665 24.560796 1.228839
0.417000 20.334637 24.615228 -0.194845
-0.834000 11.705305 -3.230784 -19.375623
0.417000 11.844841 -4.145524 -19.130652
0.417000 11.724535 -3.233513 -20.332628
-0.834000 25.750773 -15.136822 2.619757
0.417000 25.548902 -15.933997 2.129863
0.417000 25.658122 -15.390167 3.538159
-0.834000 -26.598752 -9.776728 -12.474795
0.417000 -25.845299 -10.365527 -12.431700
0.417000 -26.428012 -9.119499 -11.800157
-0.834000 -27.399826 9.338652 -5.149876
0.417000 -26.559431 9.553860 -4.745325
0.417000 -27.203209 9.260355 -6.083383
-0.834000 31.890408 -5.508275 -10.734876
0.417000 32.767851 -5.243410 -10.458882
0.417000 31.986014 -5.723928 -11.662554
-0.834000 -37.443789 9.676641 0.822056
0.417000 -37.617927 10.413701 0.236692
0.417000 -38.088605 9.770143 1.523270
-0.834000 3.495654 -4.680556 -20.846755
0.417000 3.116432 -4.897802 -19.995156
0.417000 3.528660 -3.723981 -20.857250
-0.834000 -35.825150 -0.233571 -16.024226
0.417000 -36.665797 -0.691327 -16.025794
0.417000 -35.701519 0.037109 -15.114458
-0.834000 7.850446 13.877711 -16.228802
0.417000 8.013580 14.672764 -15.721347
0.417000 8.624165 13.785440 -16.784753
-0.834000 35.163241 2.390407 0.404165
0.417000 35.039600 2.792231 1.264094
0.417000 34.621336 1.601742 0.428171
-0.834000 -22.638364 3.830586 -18.255610
0.417000 -22.081422 4.575758 -18.480923
0.417000 -22.488676 3.198469 -18.958643
-0.834000 -5.552816 0.097880 -18.055291
0.417000 -5.431210 -0.797816 -18.370199
0.417000 -6.366552 0.066494 -17.552219
-0.834000 32.135449 -1.180415 15.783149
0.417000 32.162446 -1.552911 16.664486
0.417000 31.382368 -0.589711 15.795744
-0.834000 -38.730946 10.225974 -6.420194
0.417000 -38.130546 10.931396 -6.661291
0.417000 -38.288653 9.769039 -5.704782
-0.834000 -4.627766 10.908215 -18.259584
0.417000 -4.643276 10.082094 -18.742828
0.417000 -5.231379 10.770088 -17.529653
-0.834000 6.740945 2.265580 -23.255569
0.417000 6.947533 3.053409 -22.752704
0.417000 5.789842 2.181118 -23.188422
-0.834000 16.510868 23.542866 9.111284
0.417000 16.722608 22.932283 9.817391
0.417000 16.491067 23.000033 8.323142
-0.834000 -8.309066 -9.461220 12.088414
0.417000 -8.681860 -10.342794 12.079060
0.417000 -7.411373 -9.577473 11.777181
-0.834000 -15.523816 13.207782 -7.489652
0.417000 -14.976460 13.707741 -8.095189
0.417000 -16.363325 13.667621 -7.490228
-0.834000 -29.584430 14.025042 7.120161
0.417000 -30.197702 13.756781 7.804386
0.417000 -29.838077 13.508526 6.355241
-0.834000 10.172395 7.015878 28.286638
0.417000 9.933863 6.390944 27.601956
0.417000 11.059116 6.762897 28.543465
-0.834000 14.994087 5.401661 16.646218
0.417000 15.308428 5.803145 15.836137
0.417000 15.417572 4.543527 16.668258
-0.834000 -2.061734 -13.541257 21.008586
0.417000 -1.609459 -12.752666 20.708911
0.417000 -2.982363 -13.383492 20.799359
-0.834000 -27.701788 18.372074 7.159431
0.417000 -27.374680 18.037267 6.324484
0.417000 -28.511176 17.884509 7.312425
-0.834000 5.338432 24.019430 -5.859912
0.417000 5.871101 23.479151 -5.276309
0.417000 5.082637 24.770281 -5.324169
-0.834000 -26.796256 -4.918567 10.373913
0.417000 -26.121155 -5.491213 10.737979
0.417000 -26.338773 -4.099435 10.184284
-0.834000 -26.130389 4.180774 -9.675866
0.417000 -27.012478 3.822024 -9.578653
0.417000 -25.549972 3.454023 -9.449642
-0.834000 12.853858 20.061398 -4.278116
0.417000 12.278274 19.749221 -3.579918
0.417000 13.535905 20.555525 -3.823275
-0.834000 27.056904 -6.620123 17.649554
0.417000 27.708695 -7.303335 17.492667
0.417000 26.568594 -6.561834 16.828343
-0.834000 -21.563357 24.251376 7.514995
0.417000 -22.122194 24.026301 8.258824
0.417000 -20.692140 24.363588 7.895280
-0.834000 28.436874 -11.122477 -5.829813
0.417000 29.041434 -11.632709 -5.290921
0.417000 28.814923 -10.243261 -5.846905
-0.834000 11.727696 21.986567 5.365431
0.417000 11.358014 21.343113 5.970022
0.417000 11.017592 22.610916 5.216513
-0.834000 -15.747596 -1.618681 13.051559
0.417000 -15.594726 -1.808402 13.977231
0.417000 -16.533529 -1.072328 13.045659
-0.834000 16.880822 -24.876247 -3.419242
0.417000 17.406129 -25.151722 -4.170511
0.417000 16.159651 -24.376335 -3.801644
-0.834000 16.735802 -2.671914 -22.025196
0.417000 16.154484 -2.730647 -21.267006
0.417000 16.510681 -1.836928 -22.435497
-0.834000 -16.894589 1.002683 8.621165
0.417000 -16.670674 1.919732 8.779650
0.417000 -17.424083 0.751196 9.377881
-0.834000 26.391044 14.221836 10.880334
0.417000 25.602750 14.667567 11.190423
0.417000 26.164916 13.919495 10.000740
-0.834000 20.428873 24.377745 3.080655
0.417000 21.329723 24.077427 3.201091
0.417000 20.169302 24.707523 3.940946
-0.834000 11.562801 -22.704043 25.057696
0.417000 10.949492 -22.482910 24.356850
0.417000 12.127623 -21.934949 25.133207
-0.834000 -14.041445 14.558437 -9.286921
0.417000 -13.813867 15.386158 -9.710378
0.417000 -13.314026 14.387512 -8.688688
-0.834000 0.382454 -23.782884 -8.988190
0.417000 -0.021719 -23.990946 -9.830551
0.417000 -0.345996 -23.779964 -8.367227
-0.834000 15.633973 -25.045606 -0.733563
0.417000 15.002280 -24.642767 -1.329319
0.417000 16.259676 -25.485109 -1.309375
-0.834000 11.886980 16.807097 7.855962
0.417000 11.433862 17.550254 8.254251
0.417000 11.201420 16.332606 7.385751
-0.834000 24.122013 -5.717921 20.168759
0.417000 23.945939 -4.788220 20.024211
0.417000 24.717696 -5.961850 19.460314
-0.834000 1.580704 19.076698 -11.504611
0.417000 2.290767 19.667405 -11.253392
0.417000 1.142696 18.864561 -10.680367
-0.834000 -8.147557 -2.575706 15.649938
0.417000 -8.934442 -3.112023 15.746943
0.417000 -8.175224 -2.271742 14.742704
-0.834000 -14.060224 -5.920906 10.982497
0.417000 -13.571347 -6.247572 11.737827
0.417000 -14.023127 -6.634982 10.346140
-0.834000 24.403685 10.625716 -7.651850
0.417000 25.078568 10.973887 -8.234550
0.417000 24.575739 11.044880 -6.808679
-0.834000 22.667087 21.255542 8.718786
0.417000 21.829221 21.674914 8.522977
0.417000 22.564106 20.356906 8.405622
-0.834000 -30.857068 -17.760388 6.182703
0.417000 -30.928536 -18.061736 5.276986
0.417000 -31.130917 -18.512485 6.707675
-0.834000 -0.065560 -6.766970 19.980318
0.417000 -0.251723 -7.695748 19.842686
0.417000 0.889494 -6.717638 20.021329
-0.834000 19.931036 4.184567 -23.906057
0.417000 19.437012 4.985098 -24.083009
0.417000 19.524663 3.821323 -23.119201
-0.834000 14.056361 -6.118330 -24.180672
0.417000 13.271527 -6.558460 -24.507095
0.417000 14.341482 -6.654577 -23.440825
-0.834000 22.743138 11.655081 -15.332848
0.417000 22.299617 12.356120 -15.810406
0.417000 22.524870 11.815381 -14.414754
-0.834000 11.214800 -18.780283 -17.745586
0.417000 10.740187 -19.377238 -17.167127
0.417000 11.138525 -19.176634 -18.613525
-0.834000 31.571723 9.475331 2.392626
0.417000 31.961907 9.000285 1.658925
0.417000 30.656911 9.193753 2.400907
-0.834000 -2.389071 -16.141785 -19.863660
0.417000 -2.434179 -15.224098 -20.132072
0.417000 -2.535204 -16.634913 -20.670945
[truncated: 21,255 more chars]
