# Supplementary material for: Role of Enzyme and Active Site Conformational Dynamics in the Catalysis by α-Amylase Explored with QM/MM Molecular Dynamics
Source: J Chem Inf Model. 2022 Jul 26;62(15):3638–50. doi: 10.1021/acs.jcim.2c00691 (PMC9778734; doi:10.1021/acs.jcim.2c00691)
Supplement: Supplementary file 9 — ci2c00691_si_009.zip [file ci2c00691_si_009.zip › SI_orca-dft_inputs/pbe-svp_687_TS.xyz]

85        
* xyz -2 1
C 11.095962 3.464790 -2.466436
H 10.828898 2.903473 -3.361813
H 11.685575 4.337718 -2.746531
H 10.188310 3.788368 -1.956961
C 11.920578 2.568095 -1.524339
H 11.437723 1.567378 -1.521292
H 12.935975 2.453697 -1.945752
C 11.989949 3.100592 -0.080836
O 10.881135 3.364738 0.481622
O 13.147982 3.229896 0.419010
C 7.606379 6.173200 -2.448515
H 7.611215 6.985093 -3.175775
H 6.982808 5.358530 -2.816715
H 8.624311 5.812573 -2.300653
C 7.044668 6.685821 -1.109373
H 6.694606 7.732523 -1.233994
H 6.139297 6.105182 -0.839730
C 8.019456 6.734831 0.078935
O 9.265062 6.696869 -0.153134
O 7.505197 6.886482 1.236340
H 8.573623 6.903629 2.363737
C 5.027391 4.679272 7.929085
H 4.879050 5.135519 8.907825
H 5.519059 3.713803 8.048385
H 4.061210 4.536970 7.444993
C 5.905211 5.599453 7.060581
H 5.260526 6.146357 6.350810
H 6.410707 6.313846 7.744504
C 6.992344 4.892207 6.243254
O 7.957603 4.381619 6.894397
O 6.844413 4.893555 4.979627
C 8.338132 12.919606 4.262825
H 8.425923 13.681925 3.488703
H 9.081335 13.101913 5.039042
H 7.340237 12.959331 4.699548
O 8.555007 11.628295 3.688038
C 9.848777 11.045529 3.881483
H 10.584736 11.814009 4.211479
C 10.349961 10.464477 2.555333
H 11.443857 10.282354 2.688855
O 10.131461 11.373514 1.483214
H 10.403817 10.827547 0.710977
C 9.731989 9.119834 2.183713
H 8.633242 9.268581 2.047818
O 10.361952 8.777361 0.968251
H 9.952973 7.933085 0.585716
C 9.927277 8.130810 3.334101
H 11.015121 7.961422 3.485486
C 9.337467 8.757635 4.626723
H 8.231474 8.826186 4.489240
C 9.583701 7.881394 5.856874
H 9.269609 8.471364 6.753891
H 8.895327 7.012641 5.755198
O 10.940232 7.471953 5.951509
H 10.977496 6.612158 6.439444
O 9.896206 10.072143 4.892095
O 9.325209 6.859540 3.090325
C 10.532180 5.283067 2.408506
H 10.220303 5.551969 1.384419
C 9.830197 4.179101 3.142966
H 10.319736 3.278979 2.691592
O 8.455957 4.128169 2.859675
H 7.953185 4.426541 3.675124
C 10.154010 4.219903 4.638382
H 9.765401 5.186892 5.033924
O 9.517935 3.143015 5.279047
H 8.911495 3.584871 5.967886
C 11.676651 4.223502 4.854855
H 12.065415 3.206868 4.616259
C 12.431174 5.225517 3.958396
H 12.529132 6.176642 4.518860
C 13.801277 4.696169 3.516333
H 14.274021 5.491957 2.885974
H 14.412238 4.627721 4.446035
O 13.757245 3.450757 2.905414
H 13.402663 3.488339 1.940736
O 11.742993 5.624198 2.703094
O 12.027505 4.630594 6.188259
C 11.928059 3.609462 7.184402
H 12.350664 3.972582 8.121231
H 12.476029 2.726245 6.856142
H 10.880012 3.350803 7.335373
O 6.173401 7.530965 3.854885
H 6.451352 6.669237 4.249709
H 6.412761 7.403637 2.912375
