# Supplementary material for: Role of Enzyme and Active Site Conformational Dynamics in the Catalysis by α-Amylase Explored with QM/MM Molecular Dynamics
Source: J Chem Inf Model. 2022 Jul 26;62(15):3638–50. doi: 10.1021/acs.jcim.2c00691 (PMC9778734; doi:10.1021/acs.jcim.2c00691)
Supplement: Supplementary file 9 — ci2c00691_si_009.zip [file ci2c00691_si_009.zip › SI_orca-dft_inputs/pbe-svp_857_R.pc]

10712

0.194000 -2.590524 2.540523 -19.456088
0.187300 -3.136545 2.847996 -20.248193
0.187300 -1.629559 2.507845 -19.765249
0.187300 -2.646691 3.128416 -18.636745
0.057000 -3.023874 1.112752 -19.267308
0.098300 -4.056117 1.023424 -19.605835
0.065900 -2.273530 0.175893 -20.262294
0.010200 -1.931538 0.698337 -21.155712
0.010200 -1.357109 -0.125672 -19.755007
-0.020500 -2.979142 -1.022134 -20.759237
-0.200200 -4.171278 -0.846910 -21.570435
0.172000 -4.672429 0.096484 -21.729342
-0.223900 -4.889398 -2.015832 -22.021989
0.165000 -5.819782 -1.862840 -22.548656
0.313900 -4.382413 -3.278154 -21.672994
-0.557800 -5.124109 -4.377448 -22.117387
0.400100 -5.799367 -4.322705 -22.797561
-0.223900 -3.183391 -3.447591 -20.904547
0.165000 -2.774105 -4.417236 -20.662323
-0.200200 -2.458238 -2.290738 -20.483307
0.172000 -1.495725 -2.434628 -20.015052
0.612300 -2.859499 0.782904 -17.805838
-0.571300 -2.337037 1.576708 -17.036838
-0.415700 -3.476735 -0.336298 -17.355847
0.271900 -3.879306 -0.931844 -18.065330
-0.024900 -3.580532 -0.899210 -16.020452
0.084300 -3.107761 -0.138591 -15.399123
0.211700 -5.091761 -1.066877 -15.641616
0.035200 -5.415583 -1.536243 -16.570555
0.035200 -5.174577 -1.678487 -14.743183
-0.654600 -5.592518 0.196087 -15.305840
0.427500 -5.575377 0.747883 -16.091224
0.597300 -2.739707 -2.222000 -15.907827
-0.567900 -2.308220 -2.782046 -16.910920
-0.254800 -2.426646 -2.744505 -14.741132
0.019200 -2.645786 -2.140644 -13.441533
0.039100 -3.709027 -1.965811 -13.277058
0.039100 -1.993458 -1.277825 -13.306926
0.018900 -2.272329 -3.198048 -12.420660
0.021300 -3.061264 -3.931726 -12.255135
0.021300 -1.991972 -2.670224 -11.509126
-0.007000 -1.060070 -3.928904 -13.057076
0.025300 -0.861957 -4.963300 -12.776222
0.025300 -0.152940 -3.341369 -12.915571
-0.026600 -1.454799 -3.833639 -14.582178
0.064100 -0.549074 -3.688432 -15.170971
0.589600 -2.151568 -5.084463 -15.078372
-0.574800 -3.397361 -5.250027 -14.968215
-0.415700 -1.300540 -6.020858 -15.611838
0.271900 -0.324577 -5.804396 -15.755848
0.014300 -1.703252 -7.387896 -15.858459
0.104800 -2.567070 -7.299946 -16.517392
-0.204100 -0.551605 -8.056033 -16.690531
0.079700 -0.281779 -7.437943 -17.546837
0.079700 0.365806 -8.197634 -16.119219
0.713000 -1.040729 -9.472900 -17.107053
-0.593100 -0.753968 -10.482586 -16.419082
-0.919100 -1.801352 -9.564013 -18.197744
0.419600 -2.079449 -10.519313 -18.371432
0.419600 -2.099444 -8.795617 -18.781534
0.597300 -2.027650 -8.166225 -14.572402
-0.567900 -1.186425 -8.385665 -13.687223
-0.415700 -3.318906 -8.600248 -14.482139
0.271900 -4.007925 -8.258415 -15.136739
-0.038900 -3.926645 -9.467876 -13.414806
0.100700 -3.091637 -9.942553 -12.899492
0.365400 -4.624995 -8.657907 -12.253669
0.004300 -5.063071 -9.335272 -11.520618
-0.243800 -3.758372 -7.768199 -11.423342
0.064200 -4.228948 -7.561378 -10.462148
0.064200 -2.812943 -8.278324 -11.238869
0.064200 -3.652522 -6.876075 -12.040601
-0.676100 -5.633085 -7.717557 -12.799045
0.410200 -6.143309 -7.317592 -12.091018
0.597300 -4.860575 -10.518106 -14.055583
-0.567900 -5.323317 -10.231003 -15.133325
-0.415700 -5.175264 -11.683757 -13.412609
0.271900 -4.664223 -11.889427 -12.566067
-0.003100 -6.235048 -12.634607 -13.748508
0.085000 -6.050255 -13.042613 -14.742232
-0.003600 -5.948333 -13.929037 -12.894282
0.017100 -4.936447 -14.322765 -12.990027
0.017100 -5.950118 -13.578118 -11.862314
-0.064500 -6.984317 -15.023636 -13.032890
0.035200 -7.925247 -14.552024 -12.749460
0.035200 -6.979710 -15.449765 -14.036135
0.695100 -6.765726 -16.194272 -12.101894
-0.608600 -7.078204 -16.173971 -10.883473
-0.940700 -6.352737 -17.295721 -12.610359
0.425100 -6.120969 -18.124166 -12.081145
0.425100 -6.218855 -17.359227 -13.609426
0.597300 -7.633925 -12.054781 -13.714250
-0.567900 -7.992455 -11.250438 -12.931184
-0.415700 -8.413216 -12.393679 -14.733188
0.271900 -7.950256 -12.758286 -15.553450
-0.003100 -9.793398 -11.983288 -15.027579
0.085000 -9.831663 -12.219416 -16.091005
-0.003600 -10.822591 -12.845933 -14.302652
0.017100 -10.622514 -12.801288 -13.232101
0.017100 -11.818408 -12.499815 -14.579510
-0.064500 -10.889172 -14.301841 -14.738370
0.035200 -10.999689 -14.351119 -15.821629
0.035200 -10.079961 -14.901055 -14.320972
0.695100 -12.124532 -15.032354 -14.169220
-0.608600 -12.802204 -14.630941 -13.269036
-0.940700 -12.475854 -16.212536 -14.719222
0.425100 -13.343238 -16.532945 -14.312923
0.425100 -11.840116 -16.731555 -15.307917
0.597300 -10.001958 -10.501223 -14.891462
-0.567900 -11.069437 -10.177208 -14.435947
-0.415700 -9.015865 -9.630536 -15.158056
0.271900 -8.206839 -10.145677 -15.474624
-0.025200 -8.969242 -8.145792 -15.016119
0.069800 -7.979544 -7.841003 -15.356268
0.069800 -9.665550 -7.652150 -15.694038
0.597300 -9.051323 -7.521488 -13.583014
-0.567900 -9.380378 -6.335789 -13.522197
-0.347900 -8.973691 -8.418512 -12.584455
0.274700 -8.608882 -9.309239 -12.890432
-0.263700 -9.222589 -8.130692 -11.181228
0.156000 -10.254454 -7.796943 -11.071835
-0.000700 -9.000187 -9.417942 -10.403110
0.032700 -8.017603 -9.825514 -10.640846
0.032700 -8.974841 -9.227829 -9.330115
0.039000 -10.094114 -10.497971 -10.674663
0.028500 -10.996096 -10.135206 -10.181783
0.028500 -10.222607 -10.598780 -11.752356
0.048600 -9.624532 -11.849780 -10.090328
0.068700 -8.735362 -12.204606 -10.611458
0.068700 -9.463519 -11.776067 -9.014806
-0.529500 -10.620896 -12.839000 -10.361255
0.345600 -11.538433 -12.555534 -10.674102
0.807600 -10.486245 -14.123405 -10.163155
-0.862700 -9.593356 -14.705900 -9.471413
0.447800 -8.700388 -14.305334 -9.221901
0.447800 -9.554421 -15.713854 -9.420241
-0.862700 -11.235708 -14.865502 -10.775766
0.447800 -11.879001 -14.403419 -11.402466
0.447800 -11.366722 -15.846930 -10.576443
0.734100 -8.442234 -6.962414 -10.682581
-0.589400 -7.348299 -6.652869 -11.112415
-0.415700 -9.164256 -6.295796 -9.809016
0.271900 -9.926910 -6.780244 -9.357617
-0.038900 -8.924833 -4.823955 -9.627497
0.100700 -8.229813 -4.437378 -10.372887
0.365400 -10.242971 -4.044168 -9.836743
0.004300 -10.044610 -2.988896 -9.649242
-0.243800 -11.010571 -4.274779 -11.097218
0.064200 -10.768003 -5.231861 -11.559006
0.064200 -12.079256 -4.314454 -10.886415
0.064200 -10.823326 -3.427603 -11.757008
-0.676100 -11.151111 -4.428552 -8.860506
0.410200 -11.435850 -5.336818 -8.985314
0.597300 -8.135388 -4.340874 -8.420895
-0.567900 -7.834267 -3.128867 -8.418538
-0.415700 -7.814867 -5.122453 -7.408874
0.271900 -8.103128 -6.089703 -7.446692
-0.024900 -7.193136 -4.629725 -6.178851
0.084300 -6.711312 -3.683868 -6.426440
0.211700 -8.178537 -4.438813 -5.023827
0.035200 -8.462437 -5.416291 -4.633902
0.035200 -7.719469 -3.840007 -4.237195
-0.654600 -9.394844 -3.794020 -5.455604
0.427500 -9.220294 -3.002545 -5.970098
0.597300 -6.050037 -5.531169 -5.804676
-0.567900 -6.101884 -6.770632 -5.832582
-0.415700 -4.961681 -4.908535 -5.341102
0.271900 -4.976889 -3.894871 -5.296820
-0.059700 -3.756425 -5.578181 -4.808337
0.086900 -3.899800 -6.657461 -4.854647
0.130300 -2.513053 -5.250378 -5.670782
0.018700 -1.667956 -5.803801 -5.258086
-0.320400 -2.749551 -5.757399 -7.108466
0.088200 -3.588316 -5.236249 -7.567607
0.088200 -1.869993 -5.595924 -7.727468
0.088200 -2.967877 -6.823668 -7.090115
-0.043000 -2.150372 -3.747097 -5.638809
0.023600 -2.942823 -3.162617 -6.106031
0.023600 -2.069599 -3.428182 -4.602763
-0.066000 -0.813761 -3.408046 -6.312320
0.018600 -0.014065 -4.003817 -5.870777
0.018600 -0.860090 -3.598499 -7.383861
0.018600 -0.592231 -2.351695 -6.157343
0.597300 -3.565316 -5.236506 -3.322151
-0.567900 -4.029426 -4.186562 -2.884474
-0.415700 -2.904320 -6.090340 -2.535145
0.271900 -2.505899 -6.925850 -2.955470
-0.087500 -2.747118 -5.914048 -1.073075
0.096900 -3.194199 -4.964971 -0.802705
0.298500 -3.538400 -6.989096 -0.295686
-0.029700 -4.578071 -6.929262 -0.620240
-0.319200 -3.061802 -8.422487 -0.559400
0.079100 -3.706868 -9.125799 -0.033552
0.079100 -3.098764 -8.645185 -1.625039
0.079100 -2.041262 -8.546785 -0.200739
-0.319200 -3.518345 -6.743471 1.218463
0.079100 -2.507535 -6.844424 1.612123
0.079100 -3.888047 -5.744519 1.446255
0.079100 -4.152600 -7.474761 1.716436
0.597300 -1.277805 -5.841710 -0.646389
-0.567900 -0.464066 -6.606844 -1.147032
-0.415700 -0.916816 -4.954093 0.283861
0.271900 -1.629269 -4.338527 0.662331
-0.058100 0.415393 -4.942551 0.914278
0.136000 1.153857 -5.339680 0.219965
-0.007400 0.832861 -3.496070 1.227710
0.036700 0.810354 -2.930658 0.298229
0.036700 0.108195 -3.058921 1.912176
0.186800 2.220144 -3.307828 1.796492
-0.543200 3.274830 -4.219125 1.711405
0.163500 4.345358 -3.590725 2.228148
0.143500 5.338822 -4.017241 2.289518
-0.279500 4.018786 -2.349547 2.631347
0.333900 4.661231 -1.661635 3.020605
-0.220700 2.682391 -2.153566 2.360886
0.186200 2.113935 -1.245916 2.519499
0.597300 0.430650 -5.859572 2.141892
-0.567900 -0.286518 -5.613303 3.110514
-0.415700 1.232891 -6.926216 2.085584
0.271900 1.816620 -7.019911 1.259237
-0.051800 1.470809 -7.889178 3.166156
0.092200 0.702904 -7.756980 3.929293
-0.110200 1.359087 -9.337405 2.642849
0.045700 2.121176 -9.495256 1.878472
0.045700 1.584648 -10.005999 3.469739
0.353100 -0.013497 -9.747336 2.068696
-0.036100 -0.162802 -9.245934 1.114147
-0.412100 -0.053129 -11.259391 1.838825
0.100000 -0.986360 -11.534384 1.350749
0.100000 0.778719 -11.560277 1.207528
0.100000 0.017712 -11.782502 2.794120
-0.412100 -1.197697 -9.402806 2.971085
0.100000 -1.040452 -9.809690 3.970183
0.100000 -1.302626 -8.323077 3.025715
0.100000 -2.118901 -9.812889 2.558510
0.597300 2.800722 -7.568919 3.871897
-0.567900 3.727267 -8.383147 3.948297
-0.415700 2.879511 -6.339472 4.382501
0.271900 2.086547 -5.732356 4.225946
-0.002400 3.975130 -5.808039 5.194994
0.097800 4.825522 -5.582622 4.550891
-0.034300 3.457752 -4.503265 5.821510
0.029500 3.197334 -3.813054 5.018223
0.029500 2.533409 -4.715363 6.361416
0.011800 4.405645 -3.792814 6.765977
-0.125600 5.359569 -2.889888 6.260846
0.133000 5.451948 -2.728583 5.196569
-0.170400 6.184335 -2.169507 7.141534
0.143000 6.902334 -1.459799 6.751478
-0.107200 6.056337 -2.348427 8.527909
0.129700 6.670130 -1.775179 9.205298
-0.170400 5.122228 -3.264306 9.035054
0.143000 5.041878 -3.403752 10.102356
-0.125600 4.294387 -3.985520 8.157224
0.133000 3.567226 -4.678392 8.556028
0.597300 4.416152 -6.816173 6.271102
-0.567900 3.584852 -7.350344 6.998750
-0.516300 5.710027 -7.110307 6.376827
0.293600 6.348121 -6.631365 5.748789
0.039700 6.301253 -8.006659 7.385887
0.110500 7.328514 -8.188292 7.072924
0.056000 6.359022 -7.288176 8.746658
-0.017300 5.363331 -6.905124 8.950242
-0.017300 6.602682 -7.989655 9.541284
0.013600 7.370138 -6.132225 8.814809
-0.042500 7.296984 -5.517764 7.915840
-0.042500 7.102782 -5.503507 9.665942
0.805400 8.820385 -6.597425 9.006156
-0.818800 9.155683 -7.778834 8.757413
-0.818800 9.664087 -5.773810 9.415811
0.536600 5.681583 -9.420574 7.497359
-0.581900 5.983719 -10.145993 8.446969
-0.415700 4.880515 -9.878686 6.528692
0.271900 4.575334 -9.249218 5.798062
-0.027500 4.483953 -11.288489 6.468111
0.112300 4.047315 -11.563671 7.428350
-0.005000 3.432900 -11.539981 5.379071
0.033900 3.659477 -10.938057 4.499959
0.033900 3.509222 -12.583462 5.073442
-0.141500 2.009914 -11.318526 5.788914
-0.163800 1.497931 -10.173396 6.290642
0.206200 2.063694 -9.265285 6.455624
-0.341800 0.160979 -10.352924 6.583305
0.341200 -0.406073 -9.649040 7.050540
0.138000 -0.263154 -11.625281 6.275055
-0.260100 -1.496786 -12.279660 6.397412
0.157200 -2.357765 -11.748705 6.766840
-0.113400 -1.591458 -13.634702 6.042209
0.141700 -2.531785 -14.159745 6.140783
-0.197200 -0.454131 -14.310889 5.568025
0.144700 -0.524239 -15.359576 5.316771
-0.238700 0.775963 -13.638167 5.430530
0.170000 1.643816 -14.172744 5.075360
0.124300 0.904262 -12.275756 5.777136
0.597300 5.702621 -12.187668 6.245535
-0.567900 6.622836 -11.836836 5.490840
-0.347900 5.696277 -13.366920 6.878255
0.274700 4.978365 -13.522526 7.571433
-0.263700 6.681540 -14.414623 6.584697
0.156000 7.643098 -13.929584 6.416634
-0.000700 6.761128 -15.466797 7.711395
0.032700 5.805684 -15.991310 7.700857
0.032700 7.533819 -16.181221 7.427405
0.039000 7.142773 -14.755874 9.053106
0.028500 8.141923 -14.320215 9.052656
0.028500 6.463473 -14.023100 9.488648
0.048600 7.225300 -15.885065 10.097588
0.068700 8.048762 -16.586410 9.962956
0.068700 7.307703 -15.427237 11.083341
-0.529500 6.024585 -16.693943 10.142742
0.345600 5.354903 -16.480647 9.417389
0.807600 5.724191 -17.658905 11.013259
-0.862700 6.499547 -17.926686 12.035467
0.447800 7.265999 -17.303694 12.246498
0.447800 6.264449 -18.661966 12.686768
-0.862700 4.666396 -18.334024 10.761354
0.447800 4.050694 -18.109824 9.992747
0.447800 4.357235 -19.062219 11.389245
0.734100 6.242437 -15.065173 5.240633
-0.589400 5.060270 -15.193370 4.946772
-0.415700 7.199796 -15.655277 4.521194
0.271900 8.149707 -15.649709 4.875458
-0.027500 6.944150 -16.362164 3.257702
0.112300 6.357135 -15.704418 2.620444
-0.005000 8.276522 -16.630752 2.534399
0.033900 8.819530 -17.373782 3.112530
0.033900 8.055886 -17.084901 1.571974
-0.141500 9.214923 -15.477400 2.274951
-0.163800 10.563810 -15.595726 2.218626
0.206200 11.109832 -16.522121 2.354432
-0.341800 11.143940 -14.365190 1.983670
0.341200 12.149865 -14.205782 1.939244
0.138000 10.191910 -13.384378 1.841411
-0.260100 10.290112 -12.007021 1.604183
0.157200 11.261160 -11.553161 1.485209
-0.113400 9.119116 -11.234806 1.550060
0.141700 9.175714 -10.165341 1.385855
-0.197200 7.871137 -11.857574 1.728397
0.144700 6.970348 -11.258922 1.709289
-0.238700 7.782692 -13.246131 1.953179
0.170000 6.810916 -13.687158 2.099076
0.124300 8.941395 -14.056375 2.020509
0.597300 6.095364 -17.651630 3.390642
-0.567900 5.364463 -17.942720 2.448793
-0.415700 6.130868 -18.384839 4.517679
0.271900 6.863256 -18.097157 5.150879
-0.087500 5.281911 -19.647061 4.801590
0.096900 5.447090 -20.333059 3.970787
0.298500 5.853887 -20.378860 5.991846
-0.029700 5.073083 -21.048995 6.351512
-0.319200 7.117813 -21.135664 5.725229
0.079100 7.354920 -21.734724 6.604434
0.079100 7.031020 -21.753171 4.831221
0.079100 7.929078 -20.462120 5.449030
-0.319200 6.177406 -19.405171 7.145580
0.079100 5.372788 -18.673361 7.217279
0.079100 6.348900 -19.884755 8.109268
0.079100 7.101766 -18.831110 7.081455
0.597300 3.823436 -19.377271 4.897394
-0.567900 3.027375 -20.333221 4.804626
-0.516300 3.492057 -18.137441 4.983248
0.293600 4.276900 -17.593998 5.313095
0.038100 2.108860 -17.744987 5.321878
0.088000 1.542951 -18.631174 5.609142
-0.030300 2.164153 -16.851447 6.597599
-0.012200 2.771246 -15.951220 6.501993
-0.012200 1.131880 -16.639714 6.876309
0.799400 2.543415 -17.680821 7.850927
-0.801400 1.846725 -18.665831 8.186897
-0.801400 3.514720 -17.257854 8.566924
0.536600 1.483861 -17.094098 4.125761
-0.581900 0.318699 -17.343632 3.845370
-0.415700 2.255131 -16.391574 3.304721
0.271900 3.188113 -16.136703 3.595739
-0.059700 1.854385 -15.984781 1.939299
0.086900 0.827978 -15.620210 1.898300
0.130300 2.802710 -14.908542 1.333228
0.018700 3.819402 -15.300432 1.303712
-0.320400 2.275285 -14.434121 -0.101406
0.088200 3.023685 -13.821774 -0.604426
0.088200 2.272926 -15.354802 -0.684877
0.088200 1.331233 -13.901212 0.012076
-0.043000 3.064992 -13.689696 2.217530
0.023600 2.153923 -13.228739 2.599064
0.023600 3.699875 -13.946791 3.065433
-0.066000 3.870457 -12.530914 1.532112
0.018600 3.213138 -11.875172 0.961121
0.018600 4.434003 -11.996453 2.296882
0.018600 4.581034 -12.998603 0.850609
0.597300 1.749034 -17.220062 1.037611
-0.567900 0.777155 -17.318297 0.280713
-0.415700 2.740821 -18.126176 1.173654
0.271900 3.588822 -17.890739 1.669191
0.033700 2.724381 -19.334059 0.403737
0.082300 2.702450 -18.965348 -0.621776
-0.182500 4.065738 -20.019930 0.618872
0.060300 4.112799 -20.861049 -0.072801
0.060300 4.840334 -19.369983 0.211852
0.060300 4.143917 -20.257673 1.679758
0.597300 1.585668 -20.322626 0.729212
-0.567900 1.400516 -21.252462 -0.018404
-0.415700 0.807154 -20.068353 1.774428
0.271900 0.958223 -19.192812 2.254740
-0.051800 -0.522653 -20.693482 2.066037
0.092200 -0.649359 -21.487707 1.330339
-0.110200 -0.505636 -21.288100 3.482286
0.045700 0.198541 -22.117743 3.544958
0.045700 -0.336557 -20.461085 4.171891
0.353100 -1.847936 -21.960663 3.910394
-0.036100 -2.634514 -21.206620 3.881683
-0.412100 -2.264380 -23.063289 2.995188
0.100000 -3.269403 -23.384665 3.268579
0.100000 -2.273402 -22.755043 1.949724
0.100000 -1.633782 -23.934378 3.173077
-0.412100 -1.748329 -22.598904 5.314250
0.100000 -2.769411 -22.837791 5.611640
0.100000 -1.093891 -23.466423 5.229284
0.100000 -1.295723 -21.894458 6.012104
0.597300 -1.741988 -19.734624 1.843498
-0.567900 -2.706856 -20.228928 1.265922
-0.516300 -1.593702 -18.454352 2.131506
0.293600 -0.740525 -18.092512 2.533082
0.039700 -2.691370 -17.420489 2.064144
0.110500 -3.585008 -17.830701 2.534500
0.056000 -2.245298 -16.273141 2.968494
-0.017300 -2.006020 -16.582901 3.985792
-0.017300 -1.338920 -15.866834 2.519613
0.013600 -3.181510 -15.072571 2.988668
-0.042500 -2.759570 -14.133794 3.347513
-0.042500 -3.483020 -14.799141 1.977520
0.805400 -4.339997 -15.238167 3.931073
-0.818800 -4.597101 -16.368744 4.450638
-0.818800 -5.096473 -14.191290 4.179764
0.536600 -3.089464 -17.067479 0.615371
-0.581900 -4.200395 -16.738351 0.422268
-0.415700 -2.201054 -17.209940 -0.374126
0.271900 -1.257246 -17.486813 -0.144628
0.021300 -2.482046 -17.198956 -1.835731
0.112400 -2.883042 -16.212937 -2.070401
-0.123100 -1.283724 -17.333952 -2.667126
0.111200 -1.490676 -17.489983 -3.725862
0.111200 -0.674966 -16.433675 -2.583343
-0.311900 -0.212662 -18.707002 -2.218799
0.193300 0.290584 -18.189533 -1.094580
0.597300 -3.616065 -18.233880 -2.246260
-0.567900 -4.648732 -17.849454 -2.864048
-0.516300 -3.362707 -19.521167 -1.985878
0.293600 -2.508693 -19.792207 -1.519725
0.039700 -4.262365 -20.572886 -2.268688
0.110500 -4.646452 -20.437206 -3.279709
0.056000 -3.504821 -21.897574 -2.372557
-0.017300 -4.139780 -22.677616 -2.792636
-0.017300 -2.724532 -21.844872 -3.131818
0.013600 -2.769188 -22.325999 -1.074443
-0.042500 -2.098762 -21.542454 -0.721333
-0.042500 -3.523276 -22.480553 -0.302716
0.805400 -1.853364 -23.485111 -1.309607
-0.818800 -1.979445 -24.548282 -0.674044
-0.818800 -0.914149 -23.323696 -2.106324
0.536600 -5.432700 -20.680552 -1.386431
-0.581900 -6.379525 -21.288594 -1.888788
-0.347900 -5.352324 -20.201096 -0.119916
0.274700 -4.511388 -19.840836 0.308028
-0.263700 -6.490525 -20.303182 0.825197
0.156000 -7.079129 -21.168349 0.520026
-0.000700 -5.886862 -20.449872 2.212474
0.032700 -5.431731 -21.439493 2.252573
0.032700 -5.030184 -19.826805 2.469351
0.039000 -6.846517 -20.255556 3.402008
0.028500 -7.277369 -19.256159 3.341396
0.028500 -7.732210 -20.890013 3.368572
0.048600 -6.121122 -20.514381 4.749848
0.068700 -6.859023 -20.727406 5.523300
0.068700 -5.481706 -21.360919 4.499610
-0.529500 -5.227731 -19.362047 5.085744
0.345600 -5.107696 -18.603137 4.430193
0.807600 -4.435392 -19.285713 6.152596
-0.862700 -4.132074 -20.338343 6.858197
0.447800 -4.619078 -21.213232 6.725952
0.447800 -3.647422 -20.203918 7.734072
-0.862700 -3.737867 -18.187176 6.267413
0.447800 -3.980085 -17.424769 5.650839
0.447800 -2.978299 -18.121327 6.929848
0.734100 -7.430283 -19.140633 0.730892
-0.589400 -8.567215 -19.416387 1.021747
-0.415700 -7.108775 -17.984624 0.187505
0.271900 -6.115211 -17.927466 0.015263
-0.001400 -7.931885 -16.819847 0.374321
0.087600 -8.993673 -17.064747 0.401127
-0.015200 -7.421585 -16.188862 1.701665
0.029500 -7.501770 -16.921565 2.504667
0.029500 -6.379458 -15.907211 1.550835
-0.001100 -8.205735 -14.957859 2.035259
-0.190600 -7.547954 -13.689169 1.899074
0.169900 -6.478311 -13.649510 1.755210
-0.234100 -8.296828 -12.535625 2.151960
0.165600 -7.904847 -11.535486 2.040272
0.322600 -9.634406 -12.628063 2.521332
-0.557900 -10.393489 -11.507308 2.713470
0.399200 -9.812908 -10.752294 2.833799
-0.234100 -10.261884 -13.872549 2.809605
0.165600 -11.268172 -13.918084 3.199111
-0.190600 -9.553443 -15.050976 2.431755
0.169900 -9.955762 -16.046896 2.544371
0.597300 -7.768429 -15.839944 -0.845208
-0.567900 -8.833555 -15.500030 -1.387618
-0.415700 -6.574570 -15.507008 -1.318033
0.271900 -5.792731 -16.084240 -1.043005
-0.051800 -6.327541 -14.446408 -2.253976
0.092200 -6.970954 -13.651165 -1.877539
-0.110200 -4.875548 -13.958864 -2.267233
0.045700 -4.310360 -14.806339 -2.655110
0.045700 -4.839929 -13.099981 -2.937418
0.353100 -4.382812 -13.379652 -0.938631
-0.036100 -4.440371 -14.150293 -0.169936
-0.412100 -2.901795 -13.138709 -1.047585
0.100000 -2.762569 -12.400865 -1.837715
0.100000 -2.454492 -12.866067 -0.091720
0.100000 -2.389442 -14.023486 -1.425428
-0.412100 -5.029956 -12.034817 -0.537710
0.100000 -6.065773 -12.171645 -0.227149
0.100000 -4.413366 -11.560706 0.225919
0.100000 -4.998821 -11.404380 -1.426351
0.597300 -6.862386 -14.717312 -3.672409
-0.567900 -7.659223 -13.881992 -4.172018
-0.415700 -6.565006 -15.881187 -4.211821
0.271900 -5.942377 -16.592626 -3.856449
0.033700 -7.152620 -16.265128 -5.492480
0.082300 -6.972016 -15.379984 -6.102401
-0.182500 -6.252123 -17.362204 -6.022666
0.060300 -6.504780 -18.346902 -5.629435
0.060300 -6.385443 -17.215128 -7.094440
0.060300 -5.186746 -17.178391 -5.883757
0.597300 -8.611383 -16.697193 -5.473726
-0.567900 -9.288997 -16.092241 -6.307942
-0.254800 -9.092665 -17.649653 -4.662705
0.019200 -8.403146 -18.339660 -3.577851
0.039100 -7.636767 -17.789785 -3.031591
0.039100 -8.039789 -19.283629 -3.984040
0.018900 -9.423557 -18.785867 -2.571700
0.021300 -9.708650 -17.981325 -1.893811
0.021300 -9.172539 -19.744031 -2.116714
-0.007000 -10.651874 -19.017620 -3.420122
0.025300 -11.486253 -18.899739 -2.728732
0.025300 -10.735974 -20.014598 -3.852632
-0.026600 -10.548352 -18.005798 -4.604265
0.064100 -10.843212 -18.431459 -5.563416
0.589600 -11.500887 -16.829178 -4.300683
-0.574800 -12.666714 -16.890231 -4.654678
-0.347900 -11.011924 -15.758838 -3.640916
0.274700 -10.110056 -15.774345 -3.186497
-0.240000 -11.809205 -14.522245 -3.326001
0.142600 -12.792623 -14.790958 -3.711726
-0.009400 -11.939105 -14.342959 -1.797929
0.036200 -11.134239 -13.874789 -1.231256
0.036200 -12.794575 -13.667475 -1.800526
0.018700 -12.225258 -15.569727 -0.968740
0.010300 -13.073910 -16.150739 -1.329735
0.010300 -11.417512 -16.301235 -0.991965
-0.047900 -12.595020 -15.354046 0.522639
0.062100 -11.789791 -14.741080 0.927588
0.062100 -13.569978 -14.867116 0.501288
-0.014300 -12.795054 -16.688221 1.267789
0.113500 -12.023373 -17.414519 1.012644
0.113500 -12.787976 -16.509797 2.343066
-0.385400 -14.040792 -17.306176 1.006519
0.340000 -14.190794 -18.055699 1.666689
0.340000 -14.781157 -16.627815 1.115096
0.340000 -14.100301 -17.643965 0.056541
0.734100 -11.366650 -13.212668 -3.998313
-0.589400 -11.843459 -12.142204 -3.649544
-0.415700 -10.564632 -13.362409 -5.091168
0.271900 -9.997007 -14.197788 -5.098185
-0.025200 -10.422335 -12.464196 -6.265466
0.069800 -10.022861 -13.053304 -7.090974
0.069800 -11.415240 -12.071880 -6.485297
0.597300 -9.561726 -11.138349 -6.106464
-0.567900 -9.822322 -10.067821 -6.650715
-0.415700 -8.500343 -11.162036 -5.239191
0.271900 -8.340393 -12.024980 -4.739349
-0.002400 -7.405824 -10.181706 -5.133237
0.097800 -7.927569 -9.227485 -5.206331
-0.034300 -6.726789 -10.313172 -3.709234
0.029500 -6.692563 -11.397176 -3.600261
0.029500 -5.741689 -9.849387 -3.658515
0.011800 -7.570444 -9.821807 -2.552167
-0.125600 -8.409961 -10.679273 -1.852289
0.133000 -8.358764 -11.722886 -2.125512
-0.170400 -9.162004 -10.242609 -0.736488
0.143000 -9.699505 -10.928517 -0.098505
-0.107200 -9.215838 -8.911377 -0.382791
0.129700 -9.755455 -8.656677 0.517400
-0.170400 -8.493720 -7.993135 -1.151770
0.143000 -8.574096 -6.949742 -0.884800
-0.125600 -7.698139 -8.414145 -2.260898
0.133000 -7.124291 -7.680781 -2.807965
0.597300 -6.432232 -10.503537 -6.211937
-0.567900 -6.159778 -11.617603 -6.584172
-0.415700 -5.822374 -9.483202 -6.878763
0.271900 -6.002864 -8.548468 -6.541433
-0.025200 -5.060064 -9.510084 -8.096888
0.069800 -5.434983 -10.222958 -8.831286
0.069800 -5.172544 -8.542235 -8.585470
0.597300 -3.557946 -9.734935 -7.786156
-0.567900 -2.859933 -9.985142 -8.729002
-0.415700 -3.081882 -9.609369 -6.525418
0.271900 -3.709548 -9.523072 -5.738846
-0.025200 -1.611934 -9.512924 -6.336831
0.069800 -1.168106 -10.508264 -6.316411
0.069800 -1.086439 -8.939392 -7.100387
0.597300 -1.258444 -8.956518 -4.913026
-0.567900 -2.045248 -8.323674 -4.219398
-0.415700 -0.040033 -9.245777 -4.470810
0.271900 0.579778 -9.709554 -5.122628
-0.087500 0.545888 -8.964276 -3.161059
0.096900 -0.168715 -8.418682 -2.554803
0.298500 0.872208 -10.283889 -2.436123
-0.029700 1.357506 -10.958927 -3.137065
-0.319200 1.801030 -10.116914 -1.232975
0.079100 1.919202 -11.073396 -0.729550
0.079100 2.786143 -9.794280 -1.561955
0.079100 1.397728 -9.377151 -0.543731
-0.319200 -0.411928 -10.953845 -1.945205
0.079100 -0.176876 -11.935259 -1.532462
0.079100 -0.878148 -10.344818 -1.172529
0.079100 -1.107148 -11.074427 -2.773039
0.597300 1.804894 -8.118618 -3.336732
-0.567900 2.722914 -8.497455 -4.060086
-0.415700 1.867286 -6.994632 -2.635689
0.271900 1.074068 -6.785457 -2.039933
-0.003100 3.093396 -6.252827 -2.361138
0.085000 3.803749 -6.435980 -3.160348
-0.003600 2.749497 -4.755892 -2.357933
0.017100 2.373263 -4.497834 -3.349344
0.017100 1.948264 -4.574142 -1.643341
-0.064500 3.916017 -3.818050 -2.019432
0.035200 4.293730 -4.062008 -1.026693
0.035200 4.723714 -3.948255 -2.739768
0.695100 3.470421 -2.356732 -2.028489
-0.608600 2.624915 -1.936033 -2.811510
-0.940700 4.023587 -1.524088 -1.180083
0.425100 3.654672 -0.590773 -1.082550
0.425100 4.785695 -1.858670 -0.587915
0.597300 3.712712 -6.774594 -1.054561
-0.567900 2.981145 -7.131022 -0.131098
-0.415700 5.042429 -6.857589 -0.985627
0.271900 5.583302 -6.553809 -1.788757
-0.087500 5.784350 -7.386135 0.177376
0.096900 5.076752 -7.628370 0.971284
0.298500 6.533265 -8.694636 -0.164301
-0.029700 7.056991 -9.025755 0.730603
-0.319200 5.559743 -9.810253 -0.560894
0.079100 4.794355 -9.916200 0.208243
0.079100 5.086741 -9.574211 -1.513390
0.079100 6.098611 -10.752940 -0.655824
-0.319200 7.571687 -8.549775 -1.284510
0.079100 8.267343 -7.745396 -1.048248
0.079100 8.135812 -9.477757 -1.376766
0.079100 7.078733 -8.338488 -2.231236
0.597300 6.739224 -6.350091 0.774336
-0.567900 7.032788 -5.326538 0.154557
-0.415700 7.253640 -6.622678 1.973682
0.271900 6.960600 -7.475073 2.442007
-0.024900 8.411012 -5.911463 2.535682
0.084300 8.237479 -4.838991 2.447831
0.211700 8.548812 -6.265719 4.016435
0.035200 8.508502 -7.348550 4.145312
0.035200 9.498139 -5.898523 4.404168
-0.654600 7.501553 -5.652698 4.732945
0.427500 7.704503 -4.686856 4.752322
0.597300 9.714568 -6.260946 1.792203
-0.567900 9.769835 -7.303467 1.132271
-0.254800 10.786208 -5.446723 1.907741
0.019200 10.827435 -4.157651 2.590219
0.039100 10.885498 -4.312699 3.667508
0.039100 9.960008 -3.543835 2.346418
0.018900 12.097323 -3.459516 2.107804
0.021300 12.514876 -2.823797 2.886029
0.021300 11.888433 -2.862254 1.221574
-0.007000 13.023160 -4.620840 1.743362
0.025300 13.545185 -4.958479 2.636980
0.025300 13.741636 -4.330571 0.976934
-0.026600 12.064163 -5.707763 1.239409
0.064100 11.911362 -5.547515 0.173618
0.589600 12.590879 -7.138254 1.510569
-0.574800 12.682864 -7.542152 2.675167
-0.254800 12.907870 -7.947208 0.478982
0.019200 12.659387 -7.665266 -0.927386
0.039100 13.272591 -6.836702 -1.283547
0.039100 11.600528 -7.436510 -1.051895
0.018900 12.988680 -8.948654 -1.693009
0.021300 14.039756 -8.949017 -1.985889
0.021300 12.346991 -9.080646 -2.563830
-0.007000 12.741604 -10.027312 -0.641520
0.025300 13.257190 -10.958489 -0.879315
0.025300 11.668631 -10.203131 -0.547770
-0.026600 13.270899 -9.361629 0.633851
0.064100 12.761518 -9.790353 1.496288
0.589600 14.780228 -9.604771 0.810873
-0.574800 15.190312 -10.758232 0.947659
-0.415700 15.591662 -8.543674 0.778257
0.271900 15.169584 -7.629186 0.700502
0.014300 17.052525 -8.576057 0.705602
0.104800 17.355036 -9.535295 0.287565
-0.204100 17.488970 -7.474628 -0.270918
0.079700 18.544566 -7.605418 -0.475273
0.079700 16.951766 -7.571038 -1.211020
0.713000 17.269336 -6.081948 0.299265
-0.593100 16.148162 -5.591338 0.368677
-0.919100 18.314959 -5.443021 0.772333
0.419600 18.160419 -4.580675 1.276872
0.419600 19.236286 -5.874308 0.750125
0.597300 17.764968 -8.415730 2.063734
-0.567900 17.151287 -8.070293 3.071028
-0.516300 19.084598 -8.605724 2.072227
0.293600 19.518316 -8.967002 1.233791
0.039700 19.917612 -8.487529 3.265005
0.110500 19.463566 -9.115553 4.020470
0.056000 21.315793 -9.050317 2.987572
-0.017300 21.225478 -10.083386 2.647795
-0.017300 21.768463 -8.449297 2.206337
0.013600 22.209788 -9.003543 4.234882
-0.042500 22.374641 -7.966447 4.518704
-0.042500 21.681453 -9.489083 5.055865
0.805400 23.576573 -9.672936 4.054249
-0.818800 24.016087 -9.945550 2.916944
-0.818800 24.218740 -9.970314 5.084403
0.536600 19.990341 -7.048944 3.803341
-0.581900 20.553505 -6.151300 3.167610
-0.415700 19.487919 -6.859745 5.023654
0.271900 19.068572 -7.657374 5.490502
0.014300 19.466901 -5.582994 5.734721
0.104800 19.886964 -4.813474 5.086463
-0.204100 18.001982 -5.196767 5.996624
0.079700 17.989836 -4.183205 6.379755
0.079700 17.460378 -5.191752 5.051189
0.713000 17.255856 -6.099342 6.970977
-0.593100 16.509737 -6.987971 6.591856
-0.919100 17.396147 -5.907279 8.259631
0.419600 16.831472 -6.473265 8.885259
0.419600 18.020024 -5.204466 8.635775
0.597300 20.331893 -5.602225 7.008559
-0.567900 20.732272 -6.670047 7.478498
-0.415700 20.602657 -4.427199 7.591347
0.271900 20.281971 -3.583674 7.122950
-0.087500 21.265685 -4.294257 8.906925
0.096900 22.240620 -4.780059 8.859113
0.298500 21.480151 -2.814964 9.302721
-0.029700 20.515165 -2.306974 9.323904
-0.319200 22.141022 -2.657080 10.681918
0.079100 21.498187 -3.053702 11.464721
0.079100 23.100166 -3.175780 10.706116
0.079100 22.300377 -1.599620 10.895777
-0.319200 22.386546 -2.089477 8.306804
0.079100 23.353872 -2.586122 8.246137
0.079100 21.926210 -2.075816 7.322211
0.079100 22.532984 -1.061393 8.633931
0.597300 20.430252 -4.982631 9.988193
-0.567900 19.224224 -4.760114 10.076652
-0.415700 21.064063 -5.775674 10.851319
0.271900 22.070573 -5.865579 10.765929
0.033700 20.429819 -6.306757 12.053079
0.082300 19.375303 -6.499853 11.846404
-0.182500 21.079340 -7.647983 12.408510
0.060300 20.580222 -8.069458 13.280979
0.060300 20.978969 -8.342100 11.573221
0.060300 22.135530 -7.503260 12.633163
0.597300 20.518714 -5.253933 13.173279
-0.567900 21.593921 -5.001665 13.720208
-0.415700 19.394001 -4.596834 13.466138
0.271900 18.561301 -4.833243 12.947010
-0.059700 19.317244 -3.441622 14.375793
0.086900 20.296481 -2.961351 14.409370
0.130300 18.323052 -2.393257 13.821099
0.018700 17.350063 -2.867824 13.700851
-0.320400 18.162355 -1.207156 14.790426
0.088200 17.440348 -0.489378 14.402064
0.088200 17.784519 -1.541740 15.755132
0.088200 19.118736 -0.705697 14.926336
-0.043000 18.797247 -1.927916 12.423359
0.023600 19.829085 -1.583386 12.487116
0.023600 18.766278 -2.772633 11.737896
-0.066000 17.960195 -0.814726 11.793733
0.018600 16.898433 -1.039232 11.887483
0.018600 18.175868 0.123433 12.294366
0.018600 18.228098 -0.712382 10.742247
0.597300 18.990933 -3.899771 15.803742
-0.567900 18.106554 -4.736318 16.006917
-0.415700 19.706805 -3.358366 16.794517
0.271900 20.428411 -2.688397 16.554318
-0.001400 19.635902 -3.814560 18.190512
0.087600 18.857698 -4.565774 18.280525
-0.015200 20.959274 -4.486799 18.555194
0.029500 21.744027 -3.728252 18.551877
0.029500 20.867459 -4.860710 19.568628
-0.001100 21.374379 -5.644764 17.663052
-0.190600 22.695341 -5.704299 17.182782
0.169900 23.400230 -4.925717 17.441309
-0.234100 23.097561 -6.755292 16.341497
0.165600 24.107746 -6.774048 15.965535
0.322600 22.172019 -7.755458 15.979624
-0.557900 22.559689 -8.774840 15.173235
0.399200 23.483946 -8.661805 14.914038
-0.234100 20.851720 -7.711342 16.468979
0.165600 20.148081 -8.480497 16.188411
-0.190600 20.454891 -6.654523 17.307989
0.169900 19.433494 -6.610913 17.656432
0.597300 19.275902 -2.726844 19.213387
-0.567900 18.942841 -3.043201 20.358979
-0.415700 19.304006 -1.458366 18.809733
0.271900 19.635504 -1.266901 17.872751
0.014300 18.886544 -0.317208 19.614909
0.104800 18.440675 -0.652193 20.551599
-0.204100 20.183856 0.446653 19.951191
0.079700 20.903495 -0.243261 20.390917
0.079700 20.617940 0.843104 19.033149
0.713000 20.006645 1.592787 20.923513
-0.593100 18.946214 1.836211 21.469085
-0.919100 21.054673 2.330330 21.194793
0.419600 20.929113 3.142125 21.773526
0.419600 21.945710 2.095321 20.760723
0.597300 17.830944 0.513193 18.842101
-0.567900 18.224607 1.385219 18.062333
-0.254800 16.509099 0.263171 18.995379
0.019200 15.488772 1.043070 18.301435
0.039100 15.711572 1.126362 17.236895
0.039100 15.427017 2.034609 18.749802
0.018900 14.163947 0.313065 18.506152
0.021300 14.017631 -0.419682 17.711940
0.021300 13.324587 1.007321 18.554456
-0.007000 14.393532 -0.399964 19.835887
0.025300 13.724155 -1.246141 19.965994
0.025300 14.265713 0.307330 20.656047
-0.026600 15.860454 -0.829030 19.741948
0.064100 16.267777 -0.909847 20.749986
0.589600 16.001844 -2.194109 19.035447
-0.574800 16.598377 -2.283713 17.963817
-0.415700 15.487423 -3.286329 19.614703
0.271900 14.855563 -3.207055 20.398652
-0.002400 15.847712 -4.661096 19.138690
0.097800 16.807708 -4.650536 18.622554
-0.034300 15.839495 -5.604349 20.327321
0.029500 16.343326 -5.145741 21.178164
0.029500 14.792778 -5.737351 20.600803
0.011800 16.594070 -6.879642 20.027647
-0.125600 18.004297 -6.855257 20.124998
0.133000 18.508804 -5.925029 20.340742
-0.170400 18.691587 -8.073844 19.875570
0.143000 19.761727 -8.217793 19.853641
-0.107200 17.949271 -9.244786 19.564448
0.129700 18.488789 -10.174205 19.457191
-0.170400 16.592318 -9.185618 19.432890
0.143000 16.016580 -10.064641 19.183405
-0.125600 15.908767 -8.038688 19.721017
0.133000 14.841280 -8.095524 19.567251
0.597300 14.899956 -5.063261 18.046742
-0.567900 13.680408 -4.983838 18.200609
-0.347900 15.459493 -5.396826 16.869296
0.274700 16.467761 -5.277728 16.813435
-0.263700 14.806367 -5.808959 15.603540
0.156000 15.482555 -5.538405 14.791762
-0.000700 14.671887 -7.346270 15.561606
0.032700 14.003476 -7.664026 16.363318
0.032700 14.214758 -7.634390 14.614957
0.039000 16.003639 -8.113731 15.702239
0.028500 16.416809 -7.929767 16.694120
0.028500 15.792111 -9.181150 15.630890
0.048600 17.079664 -7.754974 14.661563
0.068700 17.323907 -6.697634 14.746400
0.068700 17.990364 -8.310356 14.888485
-0.529500 16.652595 -8.031651 13.277836
0.345600 16.177908 -7.273342 12.783718
0.807600 16.777015 -9.162018 12.609147
-0.862700 17.301383 -10.236429 13.125902
0.447800 17.580023 -10.233629 14.102826
0.447800 17.408217 -11.045301 12.550781
-0.862700 16.380893 -9.245392 11.377114
0.447800 16.035468 -8.399929 10.914282
0.447800 16.387142 -10.124263 10.877987
0.734100 13.508734 -5.050040 15.224220
-0.589400 12.471423 -5.695566 15.050980
-0.254800 13.533858 -3.704719 15.102626
0.019200 14.695467 -2.848436 15.290249
0.039100 15.600258 -3.296428 14.885882
0.039100 14.812573 -2.652575 16.353648
0.018900 14.381050 -1.539276 14.574129
0.021300 14.609065 -1.628639 13.510563
0.021300 14.912671 -0.697284 15.018033
-0.007000 12.873111 -1.435057 14.781511
0.025300 12.412422 -0.779535 14.042161
0.025300 12.668673 -1.066734 15.787099
-0.026600 12.395290 -2.889822 14.659232
0.064100 11.548275 -3.054719 15.324032
0.589600 11.958464 -3.198214 13.216421
-0.574800 12.694756 -3.829798 12.459982
-0.415700 10.782247 -2.722690 12.789532
0.271900 10.219427 -2.178862 13.436628
-0.027500 10.294890 -2.930118 11.411016
0.112300 10.346316 -3.992407 11.185600
-0.005000 8.818239 -2.527586 11.287680
0.033900 8.439952 -2.919026 10.343073
0.033900 8.257792 -3.011168 12.084734
-0.141500 8.545848 -1.054818 11.325219
-0.163800 8.239214 -0.349337 12.434662
0.206200 8.111679 -0.771291 13.420189
-0.341800 8.184896 0.993718 12.130201
0.341200 8.075653 1.737409 12.826308
0.138000 8.422031 1.221001 10.794312
-0.260100 8.524634 2.390688 10.034343
0.157200 8.430277 3.353035 10.506859
-0.113400 8.789939 2.296396 8.660530
0.141700 8.872926 3.194213 8.061181
-0.197200 8.965002 1.034131 8.069735
0.144700 9.173479 0.979836 7.009942
-0.238700 8.890426 -0.138471 8.849410
0.170000 9.054173 -1.099131 8.384698
0.124300 8.621441 -0.075356 10.236990
0.597300 11.151965 -2.206407 10.355979
-0.567900 11.408741 -2.758226 9.283051
-0.415700 11.634430 -0.996920 10.672310
0.271900 11.369007 -0.603204 11.563636
-0.027500 12.322622 -0.100431 9.731752
0.112300 11.756599 -0.106231 8.799562
-0.005000 12.287217 1.346717 10.248747
0.033900 12.990326 1.943835 9.671077
0.033900 11.299473 1.745361 10.021534
-0.141500 12.540069 1.590395 11.710907
-0.163800 11.567498 1.831764 12.616616
0.206200 10.511751 1.878216 12.388871
-0.341800 12.116828 2.123491 13.844172
0.341200 11.564088 2.466898 14.620426
0.138000 13.491222 2.074171 13.803490
-0.260100 14.477768 2.298675 14.774266
0.157200 14.197631 2.523256 15.791598
-0.113400 15.829274 2.254876 14.395993
0.141700 16.609011 2.450091 15.122350
-0.197200 16.166914 1.978349 13.059925
0.144700 17.206342 1.993763 12.765704
-0.238700 15.168596 1.701396 12.103190
0.170000 15.448786 1.487065 11.082817
0.124300 13.799165 1.751074 12.444509
0.597300 13.737474 -0.543111 9.338584
-0.567900 14.328670 0.039230 8.428571
-0.516300 14.259848 -1.617483 9.940070
0.293600 13.715891 -2.067862 10.662584
0.039700 15.541354 -2.221703 9.553505
0.110500 16.328567 -1.488346 9.717073
0.056000 15.825725 -3.453999 10.436432
-0.017300 16.851453 -3.769347 10.260277
-0.017300 15.732702 -3.176536 11.487405
0.013600 14.891809 -4.637536 10.141858
-0.042500 13.861760 -4.355746 10.345265
-0.042500 14.945452 -4.887572 9.084567
0.805400 15.261443 -5.902768 10.910527
-0.818800 15.595190 -6.908229 10.244702
-0.818800 15.143210 -5.966512 12.155795
0.536600 15.605639 -2.593447 8.063540
-0.581900 16.665277 -2.494509 7.451692
-0.347900 14.467146 -2.966752 7.459191
0.274700 13.626521 -2.968443 8.024967
-0.263700 14.374026 -3.463620 6.073001
0.156000 15.168104 -4.195635 5.912226
-0.000700 13.030157 -4.193377 5.872134
0.032700 12.205226 -3.488349 5.991883
0.032700 12.999290 -4.601644 4.863210
0.039000 12.874151 -5.349200 6.879044
0.028500 13.749234 -5.995651 6.819454
0.028500 12.825150 -4.933928 7.885254
0.048600 11.610828 -6.194976 6.695016
0.068700 11.451275 -6.734559 7.630090
0.068700 10.754790 -5.539848 6.531727
-0.529500 11.719127 -7.164565 5.587905
0.345600 12.360237 -6.949858 4.832234
0.807600 11.101638 -8.332308 5.529323
-0.862700 10.325375 -8.786617 6.467489
0.447800 10.122147 -8.241893 7.303267
0.447800 9.907036 -9.706797 6.381642
-0.862700 11.230289 -9.093679 4.489662
0.447800 11.789381 -8.761859 3.712782
0.447800 10.742046 -9.977647 4.470153
0.734100 14.633161 -2.367225 5.030698
-0.589400 14.860463 -2.662616 3.861035
-0.415700 14.691290 -1.110441 5.468987
0.271900 14.497672 -0.947383 6.447555
-0.001400 15.083484 0.049128 4.666677
0.087600 15.014537 -0.224629 3.614174
-0.015200 14.065271 1.173189 4.882809
0.029500 14.058063 1.464512 5.933091
0.029500 14.362679 2.034712 4.292899
-0.001100 12.678662 0.736340 4.452270
-0.190600 11.786127 0.204881 5.402206
0.169900 12.042668 0.227710 6.451258
-0.234100 10.580138 -0.382570 4.980056
0.165600 9.902185 -0.810411 5.700676
0.322600 10.261810 -0.425725 3.606637
-0.557900 9.131185 -1.061676 3.210955
0.399200 9.046361 -1.097195 2.229599
-0.234100 11.133574 0.147545 2.657834
0.165600 10.883859 0.121658 1.607183
-0.190600 12.340383 0.732628 3.084579
0.169900 13.019233 1.157994 2.357636
0.597300 16.551358 0.456107 4.878201
-0.567900 16.964140 1.530552 4.451405
-0.415700 17.367472 -0.419029 5.482716
0.271900 16.964067 -1.258553 5.884647
-0.003100 18.816873 -0.247633 5.620080
0.085000 19.108274 0.678708 5.126568
-0.003600 19.186713 -0.099129 7.109524
0.017100 18.980526 -1.026298 7.646040
0.017100 20.254080 0.092210 7.165183
-0.064500 18.420742 1.046789 7.791720
0.035200 18.298573 1.867300 7.088704
0.035200 17.428411 0.682947 8.058138
0.695100 19.091538 1.612496 9.041535
-0.608600 20.273924 1.424968 9.302899
-0.940700 18.364517 2.361681 9.836610
0.425100 18.798164 2.831008 10.620237
0.425100 17.400741 2.567084 9.584230
0.597300 19.592335 -1.390784 4.925859
-0.567900 20.020777 -2.331321 5.602973
-0.254800 19.790505 -1.338177 3.590278
0.019200 19.237755 -0.361812 2.658128
0.039100 19.889503 0.507923 2.604933
0.039100 18.234446 -0.053901 2.935628
0.018900 19.181611 -1.055565 1.299248
0.021300 19.293353 -0.347503 0.478143
0.021300 18.245059 -1.602822 1.202372
-0.007000 20.346194 -2.036461 1.360151
0.025300 21.251972 -1.524853 1.038774
0.025300 20.168004 -2.912652 0.735552
-0.026600 20.451873 -2.409401 2.843885
0.064100 19.894429 -3.332170 3.011592
0.589600 21.917484 -2.633040 3.233132
-0.574800 22.669856 -1.681267 3.459218
-0.415700 22.326330 -3.903958 3.222029
0.271900 21.610333 -4.612149 3.083637
-0.087500 23.723104 -4.366952 3.335914
0.096900 24.389092 -3.504046 3.346203
0.298500 23.932555 -5.137665 4.655166
-0.029700 23.169389 -5.908547 4.739649
-0.319200 25.309308 -5.810503 4.743571
0.079100 25.437829 -6.272838 5.720759
0.079100 25.399616 -6.596288 3.993663
0.079100 26.094838 -5.069832 4.595076
-0.319200 23.788110 -4.190246 5.849895
0.079100 24.545934 -3.407327 5.802527
0.079100 22.801486 -3.731020 5.842193
0.079100 23.904418 -4.741619 6.780979
0.597300 24.123704 -5.213518 2.122591
-0.567900 25.262343 -5.108667 1.666173
-0.415700 23.199017 -6.002272 1.562005
0.271900 22.278331 -6.059812 1.986484
-0.024900 23.352189 -6.641905 0.247315
0.084300 23.877967 -5.946620 -0.406873
0.211700 24.216315 -7.909739 0.349320
0.035200 24.761755 -8.017714 -0.584606
0.035200 24.936498 -7.789583 1.157005
-0.654600 23.481365 -9.098968 0.555152
0.427500 23.693959 -9.420039 1.469481
0.597300 21.996124 -6.932515 -0.408164
-0.567900 20.937368 -6.641643 0.157108
-0.415700 22.017039 -7.515380 -1.606394
0.271900 22.912761 -7.745573 -2.029301
-0.001400 20.825592 -7.913112 -2.351997
0.087600 19.974028 -7.374540 -1.953663
-0.015200 20.974050 -7.437275 -3.803523
0.029500 21.787016 -7.992811 -4.271084
0.029500 20.063797 -7.696568 -4.332178
-0.001100 21.221736 -5.936758 -3.978352
-0.190600 20.536405 -4.985722 -3.188887
0.169900 19.808252 -5.302909 -2.457019
-0.234100 20.797635 -3.609199 -3.336667
0.165600 20.284937 -2.892775 -2.712853
0.322600 21.730659 -3.164383 -4.296745
-0.557900 21.993392 -1.836324 -4.442605
0.399200 21.466405 -1.291657 -3.821179
-0.234100 22.391228 -4.107708 -5.111479
0.165600 23.087339 -3.765051 -5.860708
-0.190600 22.143493 -5.485981 -4.945646
0.169900 22.657054 -6.202271 -5.571563
0.597300 20.465835 -9.407272 -2.187346
-0.567900 19.518280 -9.883046 -2.816756
-0.347900 21.171766 -10.152404 -1.318838
0.274700 21.936194 -9.697017 -0.828503
-0.240000 20.916745 -11.579862 -1.021357
0.142600 20.836520 -12.113336 -1.967762
-0.009400 22.100668 -12.177224 -0.238150
0.036200 22.239514 -11.617007 0.687852
0.036200 21.866299 -13.212472 0.016496
0.018700 23.399016 -12.156737 -1.067609
0.010300 23.221269 -12.694526 -2.000043
0.010300 23.665758 -11.129680 -1.318874
-0.047900 24.594770 -12.811112 -0.361704
0.062100 24.341451 -13.839483 -0.098758
0.062100 25.428434 -12.830561 -1.064351
-0.014300 25.040338 -12.050456 0.891034
0.113500 25.236637 -11.007778 0.623322
0.113500 24.235241 -12.054051 1.629748
-0.385400 26.263348 -12.649452 1.471180
0.340000 26.135077 -13.634056 1.700829
0.340000 27.046610 -12.558588 0.829051
0.340000 26.526998 -12.164722 2.325341
0.734100 19.588353 -11.785593 -0.277407
-0.589400 19.263451 -11.018942 0.623771
-0.415700 18.814195 -12.813334 -0.631247
0.271900 19.197661 -13.469603 -1.304343
-0.051800 17.378756 -12.934742 -0.310028
0.092200 16.990492 -11.923373 -0.211550
-0.110200 16.629634 -13.587386 -1.493259
0.045700 17.014908 -14.597092 -1.634204
0.045700 15.573908 -13.668199 -1.229332
0.353100 16.728205 -12.832037 -2.834004
-0.036100 17.766372 -12.800228 -3.164019
-0.412100 15.909428 -13.555141 -3.903074
0.100000 16.307882 -14.558267 -4.042831
0.100000 14.863323 -13.618502 -3.603107
0.100000 15.984619 -13.026135 -4.852526
-0.412100 16.202257 -11.399594 -2.747542
0.100000 16.203545 -10.965719 -3.744613
0.100000 15.190002 -11.395594 -2.346266
0.100000 16.853996 -10.796954 -2.115654
0.597300 17.074624 -13.593716 1.054889
-0.567900 16.217463 -14.466079 1.173880
-0.415700 17.784967 -13.187918 2.104831
0.271900 18.461035 -12.445419 1.996500
0.021300 17.710477 -13.653426 3.474729
0.112400 17.122688 -14.566354 3.570468
-0.123100 19.181654 -13.992085 3.921854
0.111200 19.699653 -13.070688 4.187959
0.111200 19.112176 -14.638037 4.797078
-0.311900 20.052789 -14.832732 2.501792
0.193300 19.040668 -15.550907 2.007102
0.597300 17.107381 -12.600394 4.366492
-0.567900 17.725659 -11.518003 4.673268
-0.415700 15.931471 -12.813911 4.961927
0.271900 15.486569 -13.714554 4.809558
-0.038900 15.294632 -11.892555 5.944904
0.100700 16.052489 -11.268720 6.417584
0.365400 14.266687 -10.960130 5.278932
0.004300 13.835476 -10.316219 6.045793
-0.243800 14.864887 -10.038939 4.230256
0.064200 15.584505 -9.377943 4.713580
0.064200 15.377992 -10.611335 3.462991
0.064200 14.079712 -9.439962 3.777839
-0.676100 13.211390 -11.704545 4.711908
0.410200 13.524853 -12.064516 3.855826
0.597300 14.580136 -12.655756 7.062434
-0.567900 14.546248 -13.885363 7.037482
-0.347900 13.926437 -11.956471 8.009948
0.274700 14.029231 -10.947523 8.023492
-0.263700 12.935759 -12.580541 8.919385
0.156000 13.392405 -13.468985 9.355423
-0.000700 12.566577 -11.664039 10.093069
0.032700 11.850365 -12.194374 10.724593
0.032700 13.457913 -11.478027 10.688081
0.039000 11.969845 -10.313605 9.684271
0.028500 12.780218 -9.662184 9.362826
0.028500 11.267304 -10.432328 8.860508
0.048600 11.238910 -9.685429 10.874546
0.068700 10.226016 -10.090630 10.913582
0.068700 11.740788 -9.954805 11.804469
-0.529500 11.180393 -8.224203 10.740631
0.345600 10.486519 -7.849066 10.092795
0.807600 11.996184 -7.346734 11.293198
-0.862700 12.966393 -7.680117 12.096518
0.447800 13.163188 -8.646311 12.285219
0.447800 13.650828 -6.964372 12.343722
-0.862700 11.842421 -6.091028 11.027900
0.447800 11.088368 -5.820601 10.391224
0.447800 12.387514 -5.385053 11.514142
0.734100 11.670229 -13.103621 8.221514
-0.589400 10.929687 -13.876606 8.829004
-0.415700 11.439646 -12.728970 6.957562
0.271900 12.078855 -12.091912 6.505482
-0.024900 10.424200 -13.387949 6.134731
0.084300 9.565886 -13.573010 6.773558
0.211700 9.957107 -12.516246 4.966505
0.035200 10.798659 -12.311254 4.307810
0.035200 9.199913 -13.066232 4.410996
-0.654600 9.385325 -11.294359 5.393663
0.427500 8.430481 -11.460215 5.528320
0.597300 10.909700 -14.751582 5.628919
-0.567900 10.097679 -15.671679 5.584446
-0.415700 12.201980 -14.896007 5.291428
0.271900 12.672241 -14.046276 5.014089
-0.025200 12.821950 -16.133336 5.106569
0.069800 12.983140 -16.635873 6.060286
0.069800 12.135133 -16.773433 4.552810
0.597300 14.145820 -16.081520 4.329113
-0.567900 14.614278 -15.017589 3.906073
-0.415700 14.606652 -17.211277 3.896217
0.271900 14.066357 -18.018454 4.173066
0.014300 15.676060 -17.256918 2.868426
0.104800 16.248152 -16.329128 2.872317
-0.204100 16.600478 -18.383034 3.396168
0.079700 17.642629 -18.111876 3.227362
0.079700 16.434520 -18.448641 4.471463
0.713000 16.328330 -19.690352 2.725588
-0.593100 17.104725 -20.077144 1.859721
-0.919100 15.257243 -20.360114 3.071885
0.419600 15.138231 -21.337756 2.847935
0.419600 14.743277 -20.040599 3.880495
0.597300 15.195244 -17.577922 1.484505
-0.567900 13.974240 -17.773190 1.202725
-0.516300 16.069314 -17.643205 0.528529
0.293600 17.057924 -17.537551 0.706251
0.039700 15.675775 -17.804653 -0.918002
0.110500 14.981613 -16.993322 -1.137045
0.056000 16.925705 -17.726575 -1.791393
-0.017300 17.554014 -16.885168 -1.499203
-0.017300 17.431134 -18.692300 -1.796308
0.013600 16.483692 -17.534912 -3.303595
-0.042500 15.925086 -18.392742 -3.678010
-0.042500 15.787906 -16.696569 -3.337681
0.805400 17.695330 -17.293839 -4.262526
-0.818800 17.859300 -18.062834 -5.210318
-0.818800 18.381889 -16.301327 -4.075209
0.536600 14.809565 -19.011321 -1.263131
-0.581900 13.788100 -18.915526 -1.891689
-0.516300 15.137723 -20.126580 -0.614951
0.293600 15.964836 -20.040273 -0.041763
0.038100 14.259749 -21.294514 -0.707230
0.088000 14.207984 -21.649819 -1.736390
-0.030300 14.902091 -22.520750 0.107422
-0.012200 15.894325 -22.709557 -0.302364
-0.012200 15.036147 -22.314283 1.169261
0.799400 14.066931 -23.747887 -0.121844
-0.801400 14.504837 -24.662112 -0.876659
-0.801400 12.997978 -23.796193 0.527048
0.536600 12.781752 -21.000383 -0.345166
-0.581900 11.888877 -21.313113 -1.141680
-0.516300 12.570082 -20.385888 0.849956
0.293600 13.322979 -19.926502 1.342110
0.039700 11.264250 -20.075963 1.345702
0.110500 10.759909 -21.041313 1.302754
0.056000 11.306697 -19.443521 2.730525
-0.017300 12.095663 -18.692097 2.698998
-0.017300 10.339765 -18.982327 2.931634
0.013600 11.745938 -20.474349 3.759482
-0.042500 11.099170 -21.299532 4.057588
-0.042500 12.649167 -20.987500 3.429401
0.805400 12.262392 -19.763005 4.982709
-0.818800 11.466415 -19.458578 5.828725
-0.818800 13.510925 -19.573836 5.173081
0.536600 10.590644 -19.096752 0.376195
-0.581900 9.400525 -19.210948 0.149351
-0.415700 11.345849 -18.197138 -0.270297
0.271900 12.341976 -18.196785 -0.066910
-0.002400 10.858038 -17.266980 -1.293901
0.097800 9.941978 -16.812332 -0.917207
-0.034300 11.888629 -16.141203 -1.470800
0.029500 12.163640 -15.757717 -0.486990
0.029500 12.792510 -16.548469 -1.921179
0.011800 11.408140 -14.973756 -2.312656
-0.125600 10.577710 -13.990960 -1.744025
0.133000 10.270520 -14.079976 -0.714363
-0.170400 10.152568 -12.889955 -2.507834
0.143000 9.528096 -12.131229 -2.057018
-0.107200 10.545179 -12.777640 -3.852575
0.129700 10.221425 -11.930271 -4.437670
-0.170400 11.366178 -13.763310 -4.430199
0.143000 11.673018 -13.677326 -5.463053
-0.125600 11.802988 -14.855607 -3.658189
0.133000 12.449047 -15.603088 -4.095030
0.597300 10.505194 -17.940729 -2.639127
-0.567900 9.489155 -17.574823 -3.234068
-0.347900 11.253838 -18.954693 -3.113929
0.274700 12.083707 -19.206285 -2.596126
-0.263700 10.916950 -19.704755 -4.286896
0.156000 10.665487 -19.006002 -5.084777
-0.000700 12.190431 -20.581354 -4.700021
0.032700 12.623040 -20.980187 -3.782481
0.032700 11.802569 -21.262962 -5.457032
0.039000 13.301949 -19.683390 -5.252485
0.028500 12.860576 -19.310967 -6.176930
0.028500 13.577878 -18.885778 -4.562720
0.048600 14.577260 -20.618328 -5.453223
0.068700 14.837579 -20.942521 -4.445632
0.068700 14.385617 -21.560554 -5.966622
-0.529500 15.746422 -19.887290 -6.018633
0.345600 16.415536 -19.435660 -5.411662
0.807600 16.029249 -19.795988 -7.285197
-0.862700 15.167485 -20.268726 -8.131126
0.447800 14.417756 -20.858035 -7.798381
0.447800 15.483378 -20.383250 -9.083595
-0.862700 17.060903 -19.208140 -7.760053
0.447800 17.497908 -18.586393 -7.094795
0.447800 16.979269 -18.923310 -8.725613
0.734100 9.656355 -20.529216 -4.128803
-0.589400 8.769601 -20.539682 -4.954711
-0.415700 9.533989 -21.230620 -2.984724
0.271900 10.191542 -21.001873 -2.253019
0.014300 8.292823 -21.873099 -2.648256
0.104800 8.074259 -22.672722 -3.356026
-0.204100 8.575836 -22.403018 -1.227237
0.079700 9.205337 -23.290312 -1.294569
0.079700 9.054620 -21.687022 -0.559246
0.713000 7.262449 -23.038250 -0.710521
-0.593100 7.006167 -24.166983 -1.046683
-0.919100 6.517365 -22.325353 0.133523
0.419600 5.716030 -22.763872 0.564419
0.419600 6.898325 -21.443837 0.446419
0.597300 7.118040 -20.765817 -2.631123
-0.567900 6.142118 -20.898475 -3.393203
-0.415700 7.304589 -19.581165 -2.035212
0.271900 8.135144 -19.444195 -1.468282
-0.023700 6.290943 -18.505255 -2.087381
0.088000 5.367186 -18.935971 -1.711957
0.034200 6.700870 -17.387733 -1.116953
0.024100 6.907614 -17.859003 -0.157955
0.024100 7.615073 -16.907777 -1.460845
0.001800 5.616218 -16.329971 -0.873296
0.044000 4.655307 -16.835207 -0.770365
0.044000 5.831989 -15.843718 0.078362
-0.273700 5.454235 -15.026017 -2.127498
-0.053600 6.973065 -14.084507 -1.820719
0.068400 7.843258 -14.709183 -2.020411
0.068400 7.001197 -13.216954 -2.479233
0.068400 6.997813 -13.747749 -0.784228
0.597300 5.913947 -17.996718 -3.498870
-0.567900 4.721557 -17.963032 -3.818515
-0.415700 6.867113 -17.679579 -4.386656
0.271900 7.832914 -17.738967 -4.097171
-0.087500 6.581409 -17.246888 -5.746062
0.096900 5.742396 -16.552466 -5.702023
0.298500 7.840181 -16.404149 -6.217520
-0.029700 8.745786 -16.986084 -6.046254
-0.319200 7.735845 -15.989221 -7.658909
0.079100 8.642298 -15.436902 -7.906661
0.079100 7.736914 -16.833787 -8.347965
0.079100 6.989162 -15.203215 -7.771860
-0.319200 7.856541 -15.153871 -5.287757
0.079100 8.445177 -15.266074 -4.377255
0.079100 8.388790 -14.327641 -5.759092
0.079100 6.888751 -14.772936 -4.961609
0.597300 6.084563 -18.399489 -6.625260
-0.567900 5.479400 -18.115821 -7.612261
-0.415700 6.276635 -19.655723 -6.262744
0.271900 6.785566 -19.810085 -5.404104
-0.038900 5.915829 -20.881823 -7.072365
0.100700 6.069215 -20.639451 -8.123949
0.365400 6.822407 -22.046446 -6.718809
0.004300 6.849240 -22.189201 -5.638530
-0.243800 6.489927 -23.393794 -7.280362
0.064200 7.323325 -24.095766 -7.308227
0.064200 5.694810 -23.874009 -6.710024
0.064200 6.073751 -23.225979 -8.273708
-0.676100 8.167048 -21.728285 -7.139289
0.410200 8.464163 -21.009058 -6.577125
0.597300 4.434871 -21.181625 -6.817100
-0.567900 3.598244 -21.221321 -7.764122
-0.347900 4.017705 -21.170939 -5.527294
0.274700 4.757792 -20.974939 -4.868531
-0.263700 2.625374 -21.277764 -5.087825
0.156000 2.084501 -22.108257 -5.541513
-0.000700 2.632487 -21.572295 -3.553715
0.032700 3.264828 -20.804659 -3.107627
0.032700 1.601631 -21.603388 -3.200914
0.039000 3.397242 -22.889806 -3.374334
0.028500 3.086574 -23.576112 -4.162096
0.028500 4.472479 -22.729251 -3.453069
0.048600 3.156100 -23.613852 -2.028990
0.068700 3.909569 -24.374764 -1.825531
0.068700 3.213534 -22.904937 -1.203018
-0.529500 1.823404 -24.175146 -2.002505
0.345600 1.023249 -23.559556 -2.032567
0.807600 1.500460 -25.427213 -2.157015
-0.862700 2.385696 -26.350410 -2.448173
0.447800 3.351456 -26.057115 -2.410874
0.447800 2.116237 -27.315290 -2.576586
-0.862700 0.328437 -25.828649 -2.094052
0.447800 -0.407693 -25.179113 -1.856736
0.447800 0.283185 -26.825400 -2.250706
0.734100 1.783565 -20.066045 -5.453497
-0.589400 0.608146 -20.274268 -5.893406
-0.415700 2.352239 -18.849385 -5.374217
0.271900 3.224271 -18.740358 -4.876447
0.021300 1.588578 -17.607536 -5.738373
0.112400 0.562990 -17.638022 -5.370498
-0.123100 2.206444 -16.267207 -5.214197
0.111200 3.215107 -16.104297 -5.593888
0.111200 1.647492 -15.394964 -5.553117
-0.311900 2.136280 -16.109733 -3.421876
0.193300 3.306767 -16.745874 -3.320959
0.597300 1.344098 -17.486300 -7.274546
-0.567900 0.180112 -17.365506 -7.660284
-0.415700 2.370556 -17.674532 -8.109461
0.271900 3.257161 -18.011839 -7.762681
0.014300 2.093593 -17.841036 -9.517525
0.104800 1.488331 -16.975778 -9.787875
-0.204100 3.314525 -17.780522 -10.503337
0.079700 3.786088 -18.749872 -10.341812
0.079700 3.155457 -17.804532 -11.581398
0.713000 4.189468 -16.533982 -10.271627
-0.593100 3.614462 -15.420000 -10.341014
-0.919100 5.429508 -16.572321 -9.857978
0.419600 5.908038 -15.685183 -9.794031
0.419600 5.785877 -17.423194 -9.446733
0.597300 1.268956 -19.078302 -9.975493
-0.567900 0.731101 -19.024656 -11.057078
-0.415700 1.081771 -20.134582 -9.183398
0.271900 1.657510 -20.183470 -8.355002
0.014300 0.283687 -21.378758 -9.466269
0.104800 0.307111 -21.618738 -10.529273
-0.204100 0.818823 -22.655932 -8.752968
0.079700 1.891236 -22.701511 -8.942580
0.079700 0.666437 -22.457882 -7.692002
0.713000 0.143653 -23.955980 -9.192621
-0.593100 -0.637721 -24.604828 -8.448358
-0.919100 0.344499 -24.359534 -10.388926
0.419600 -0.072234 -25.211503 -10.736177
0.419600 0.944340 -23.849594 -11.021588
0.597300 -1.232686 -21.108390 -9.255518
-0.567900 -2.094026 -21.733354 -9.837066
-0.415700 -1.559283 -20.032109 -8.536259
0.271900 -0.728039 -19.539920 -8.241493
-0.087500 -2.847378 -19.363354 -8.450931
0.096900 -3.476804 -19.894580 -9.164878
0.298500 -3.482225 -19.505881 -7.123355
-0.029700 -4.490693 -19.128312 -7.292268
-0.319200 -3.657211 -21.066780 -6.796503
0.079100 -4.330651 -21.224098 -5.953985
0.079100 -4.127274 -21.593312 -7.627108
0.079100 -2.755437 -21.572789 -6.451748
-0.319200 -2.718130 -18.767459 -5.951812
0.079100 -2.638467 -17.696622 -6.139071
0.079100 -3.314787 -18.966986 -5.061700
0.079100 -1.703673 -19.131801 -5.789816
0.597300 -2.936012 -17.947343 -8.968079
-0.567900 -3.933710 -17.264997 -8.756975
-0.415700 -1.993601 -17.515382 -9.811675
0.271900 -1.219909 -18.138364 -9.994407
-0.025200 -2.118164 -16.138844 -10.504829
0.069800 -1.428982 -16.100921 -11.348451
0.069800 -3.176299 -15.987301 -10.718103
0.597300 -2.001797 -14.857719 -9.639044
-0.567900 -2.167072 -13.795727 -10.208847
-0.415700 -1.574291 -14.925871 -8.431206
0.271900 -1.133921 -15.792071 -8.155756
-0.087500 -1.250284 -13.789016 -7.499306
0.096900 -2.092718 -13.112410 -7.642862
0.298500 -1.108385 -14.200100 -5.994820
-0.029700 -0.323105 -14.950498 -5.903512
-0.319200 -0.780043 -12.997470 -5.033585
0.079100 -1.668757 -12.366427 -5.041809
0.079100 -0.473405 -13.158625 -4.000098
0.079100 -0.005066 -12.329233 -5.409041
-0.319200 -2.385585 -14.824978 -5.449028
0.079100 -2.929403 -15.344880 -6.237745
0.079100 -2.123894 -15.531786 -4.661600
0.079100 -3.048087 -14.080143 -5.008105
0.597300 0.039145 -13.138698 -7.945339
-0.567900 1.135230 -13.672681 -7.872741
-0.347900 -0.100612 -11.863417 -8.331949
0.274700 -1.032597 -11.475899 -8.368420
-0.263700 1.044344 -11.022405 -8.728422
0.156000 1.676184 -11.617929 -9.387385
-0.000700 0.587047 -9.815223 -9.466605
0.032700 -0.020178 -9.154265 -8.848139
0.032700 1.474779 -9.292234 -9.822297
0.039000 -0.146723 -10.069897 -10.785578
0.028500 -1.162293 -10.406624 -10.577417
0.028500 -0.129774 -9.206648 -11.450881
0.048600 0.307749 -11.314370 -11.567405
0.068700 1.393811 -11.222985 -11.582084
0.068700 -0.047975 -12.142447 -10.954327
-0.529500 -0.380971 -11.388564 -12.862754
0.345600 -0.479801 -10.497329 -13.327550
0.807600 -0.905184 -12.432085 -13.461861
-0.862700 -0.830877 -13.676367 -13.016514
0.447800 -0.256125 -13.844052 -12.203098
0.447800 -1.297107 -14.395142 -13.551403
-0.862700 -1.589391 -12.385175 -14.563070
0.447800 -1.472120 -11.600090 -15.187561
0.447800 -2.040112 -13.214933 -14.921482
0.734100 1.911503 -10.649096 -7.521145
-0.589400 1.292359 -10.173239 -6.591601
-0.415700 3.228061 -10.851673 -7.546704
0.271900 3.621022 -11.376501 -8.320039
-0.059700 4.129427 -10.457388 -6.452487
0.086900 3.531635 -10.225392 -5.574012
0.130300 5.065652 -11.625714 -6.065698
0.018700 5.635117 -11.913761 -6.950032
-0.320400 6.083823 -11.207304 -4.987067
0.088200 6.669261 -12.072514 -4.673962
0.088200 6.773932 -10.462640 -5.384330
0.088200 5.574674 -10.789130 -4.117727
-0.043000 4.276115 -12.872242 -5.599248
0.023600 3.720577 -13.282324 -6.443367
0.023600 4.979493 -13.639361 -5.281659
-0.066000 3.287989 -12.621729 -4.452749
0.018600 2.468141 -11.996614 -4.799530
0.018600 2.871591 -13.567292 -4.123455
0.018600 3.785212 -12.150595 -3.605477
0.597300 4.889270 -9.176913 -6.807627
-0.567900 5.541612 -9.113313 -7.851473
-0.415700 4.830187 -8.179951 -5.922914
0.271900 4.234623 -8.307111 -5.109853
-0.001400 5.472592 -6.875139 -6.079918
0.087600 6.013002 -6.873370 -7.019499
-0.015200 4.410326 -5.769501 -6.168604
0.029500 3.933732 -5.649880 -5.197549
0.029500 4.909011 -4.827791 -6.402389
-0.001100 3.337628 -6.018366 -7.212112
-0.190600 3.680572 -6.022795 -8.575777
0.169900 4.702028 -5.847658 -8.864308
-0.234100 2.701680 -6.267418 -9.555406
0.165600 2.967809 -6.291972 -10.600433
0.322600 1.363771 -6.482958 -9.168881
-0.557900 0.411726 -6.685835 -10.114691
0.399200 0.807196 -6.702848 -11.005398
-0.234100 1.024265 -6.510620 -7.799887
0.165600 0.010570 -6.723080 -7.510264
-0.190600 2.010308 -6.280699 -6.821987
0.169900 1.751697 -6.313134 -5.772328
0.597300 6.476827 -6.615017 -4.950441
-0.567900 6.099335 -6.526907 -3.782058
-0.415700 7.759581 -6.493278 -5.293195
0.271900 8.000420 -6.532793 -6.279731
-0.087500 8.852888 -6.326922 -4.320426
0.096900 8.553822 -6.787686 -3.379589
0.298500 10.116128 -7.068408 -4.806389
-0.029700 10.242591 -6.902677 -5.876015
-0.319200 11.398177 -6.611745 -4.102262
0.079100 12.225445 -7.280088 -4.327349
0.079100 11.675046 -5.612761 -4.440273
0.079100 11.243268 -6.588225 -3.027583
-0.319200 9.938478 -8.574378 -4.569911
0.079100 9.830711 -8.776679 -3.503743
0.079100 9.052500 -8.931047 -5.094649
0.079100 10.807735 -9.112406 -4.944924
0.597300 9.119546 -4.854108 -4.008521
-0.567900 9.183865 -4.023299 -4.911429
-0.516300 9.324920 -4.538313 -2.731189
0.293600 9.210292 -5.249205 -2.025934
0.038100 9.854401 -3.245692 -2.290824
0.088000 9.296764 -2.446659 -2.781509
-0.030300 9.650789 -3.125365 -0.778363
-0.012200 8.717366 -3.609146 -0.512600
-0.012200 10.440751 -3.663047 -0.262915
0.799400 9.595599 -1.677788 -0.295813
-0.801400 10.252799 -0.806342 -0.903987
-0.801400 8.830744 -1.419305 0.662782
0.536600 11.343294 -3.120357 -2.656989
-0.581900 12.167204 -3.933663 -2.224451
-0.415700 11.690433 -2.136107 -3.483973
0.271900 10.966154 -1.483401 -3.768340
0.033700 13.015561 -1.978303 -4.074427
0.082300 13.621878 -2.857372 -3.856995
-0.182500 12.854618 -1.917873 -5.595328
0.060300 13.836510 -1.842121 -6.058248
0.060300 12.356385 -2.819823 -5.951453
0.060300 12.262339 -1.045240 -5.862752
0.597300 13.741503 -0.754800 -3.494052
-0.567900 13.536504 0.375175 -3.942836
-0.415700 14.624680 -0.995101 -2.520247
0.271900 14.751254 -1.954872 -2.223301
-0.087500 15.376813 0.042555 -1.792828
0.096900 14.767777 0.943270 -1.746853
0.298500 15.628401 -0.389369 -0.330375
-0.029700 16.316968 -1.234411 -0.310752
-0.319200 16.224416 0.764112 0.484385
0.079100 15.550357 1.620879 0.467560
0.079100 16.371596 0.454059 1.518274
0.079100 17.189069 1.051380 0.069824
-0.319200 14.326430 -0.818269 0.366093
0.079100 13.586171 -0.019602 0.300021
0.079100 13.919809 -1.714830 -0.100079
0.079100 14.518030 -1.045792 1.414593
0.597300 16.660362 0.390369 -2.561740
-0.567900 17.721398 -0.189460 -2.329996
-0.415700 16.545764 1.290309 -3.547920
0.271900 15.613515 1.645771 -3.721556
-0.059700 17.564872 1.472109 -4.608889
0.086900 18.392147 0.791089 -4.408604
0.130300 17.002901 1.052858 -5.985743
0.018700 17.796199 1.197395 -6.718793
-0.320400 16.658298 -0.446426 -5.978493
0.088200 17.513417 -1.020630 -5.618609
0.088200 15.806452 -0.637297 -5.330987
0.088200 16.421374 -0.779789 -6.985920
-0.043000 15.801404 1.922978 -6.413299
0.023600 14.949784 1.731948 -5.760666
0.023600 16.079818 2.968595 -6.305660
-0.066000 15.364703 1.707518 -7.867544
0.018600 14.573499 2.415651 -8.115199
0.018600 16.209507 1.870924 -8.537393
0.018600 14.981510 0.697627 -8.001792
0.597300 18.241238 2.852657 -4.680085
-0.567900 19.214460 3.002846 -5.411504
-0.415700 17.790478 3.856955 -3.919905
0.271900 16.980485 3.701959 -3.339424
0.014300 18.468856 5.164756 -3.865603
0.104800 18.757485 5.456758 -4.878381
-0.204100 17.462622 6.209589 -3.336156
0.079700 16.619704 6.290174 -4.018772
0.079700 17.081481 5.877003 -2.371054
0.713000 18.080274 7.591189 -3.163975
-0.593100 18.303528 8.350158 -4.102469
-0.919100 18.424329 7.947604 -1.954308
0.419600 19.143026 8.656655 -1.867695
0.419600 18.235245 7.322781 -1.180542
0.597300 19.773104 5.125122 -3.031349
-0.567900 20.638100 5.988583 -3.187570
-0.415700 19.905809 4.153131 -2.121608
0.271900 19.198036 3.434617 -2.089055
-0.058100 20.875219 4.165910 -1.017511
0.136000 21.820174 4.563412 -1.382938
-0.007400 20.346042 5.108866 0.087139
0.036700 20.860756 4.921850 1.028316
0.036700 20.591602 6.126895 -0.206485
0.186800 18.857211 5.073957 0.336344
-0.543200 18.047036 6.210335 0.387175
0.163500 16.803439 5.755326 0.619081
0.143500 15.929483 6.373790 0.769459
-0.279500 16.788417 4.415572 0.667038
0.333900 15.948375 3.862261 0.826776
-0.220700 18.081936 3.964429 0.514773
0.186200 18.426079 2.940016 0.545139
0.597300 21.179678 2.770385 -0.441683
-0.567900 20.495667 1.797028 -0.762891
-0.415700 22.192669 2.703598 0.430681
0.271900 22.692933 3.571104 0.593669
-0.023700 22.441323 1.607363 1.389044
0.088000 21.808012 0.757178 1.136804
0.034200 23.908917 1.139940 1.294598
0.024100 24.561572 1.967366 1.571057
0.024100 24.082631 0.331992 2.004771
0.001800 24.302364 0.629073 -0.098948
0.044000 24.104962 1.414250 -0.827412
0.044000 25.374282 0.439228 -0.104937
-0.273700 23.472758 -0.883954 -0.656784
-0.053600 24.366811 -2.131220 0.308708
0.068400 23.970713 -3.119418 0.075258
0.068400 25.427038 -2.103855 0.057483
0.068400 24.244172 -1.937021 1.373289
0.597300 22.050961 2.051014 2.820466
-0.567900 21.303469 3.014268 2.981084
-0.415700 22.510385 1.350988 3.865578
0.271900 23.062794 0.522957 3.680217
0.021300 22.160595 1.617243 5.268889
0.112400 21.084933 1.486973 5.357686
-0.123100 22.842903 0.560596 6.154544
0.111200 22.389658 0.578598 7.144896
0.111200 22.697424 -0.433062 5.725680
-0.311900 24.619844 0.886104 6.350796
0.193300 24.524895 2.055553 7.009864
0.597300 22.456376 3.040659 5.791629
-0.567900 23.113406 3.856880 5.139826
-0.415700 22.002861 3.319613 7.022055
0.271900 21.495692 2.609312 7.533168
-0.025200 22.311808 4.562128 7.732037
0.069800 21.876562 5.397903 7.190046
0.069800 21.866931 4.534700 8.726855
0.597300 23.821292 4.781074 7.880819
-0.567900 24.563053 3.854162 8.213122
-0.415700 24.298048 6.005792 7.649286
0.271900 23.649856 6.727935 7.345747
0.014300 25.738923 6.291523 7.629385
0.104800 26.205080 5.567425 6.958660
-0.204100 25.982180 7.690310 7.039223
0.079700 27.038213 7.755459 6.782718
0.079700 25.407996 7.817668 6.122863
0.713000 25.654669 8.842974 7.974782
-0.593100 24.734280 8.790547 8.784224
-0.919100 26.398082 9.919918 7.877626
0.419600 26.148830 10.725940 8.418728
0.419600 27.171698 9.952739 7.211202
0.597300 26.441497 6.120920 8.992286
-0.567900 27.647566 5.884457 9.035416
-0.415700 25.705789 6.213610 10.102340
0.271900 24.725783 6.425462 9.996731
0.033700 26.232881 6.108925 11.464741
0.082300 27.247261 6.513241 11.481245
-0.182500 25.365919 6.998730 12.362014
0.060300 24.351823 6.601965 12.405739
0.060300 25.779806 7.023182 13.370419
0.060300 25.344174 8.016090 11.969356
0.597300 26.321664 4.656740 11.986169
-0.567900 26.733490 4.427716 13.124996
-0.415700 25.923962 3.663259 11.185952
0.271900 25.604873 3.889551 10.251769
-0.087500 25.898812 2.249357 11.591195
0.096900 25.368437 2.180697 12.538705
0.298500 25.098749 1.430148 10.556851
-0.029700 25.501483 1.609424 9.561474
-0.319200 25.122179 -0.072525 10.830090
0.079100 24.518833 -0.588798 10.085539
0.079100 26.140348 -0.458423 10.782435
0.079100 24.700268 -0.265633 11.812547
-0.319200 23.621145 1.848811 10.575718
0.079100 23.187983 1.641347 11.553423
0.079100 23.513204 2.911683 10.371361
0.079100 23.067758 1.298120 9.814921
0.597300 27.324109 1.716768 11.821068
-0.567900 28.203696 1.931830 10.984876
-0.415700 27.546584 1.047199 12.963321
0.271900 26.744609 1.013888 13.576368
-0.024900 28.805116 0.466293 13.287018
0.084300 29.558299 1.251402 13.353529
0.211700 28.803708 -0.209955 14.602511
0.035200 29.725430 -0.734342 14.854603
0.035200 28.620007 0.506806 15.402892
-0.654600 27.701331 -1.229840 14.736896
0.427500 27.973393 -2.145674 14.642939
0.597300 29.229292 -0.624006 12.331165
-0.567900 28.496924 -1.532849 11.888084
-0.415700 30.541897 -0.578785 12.061224
0.271900 31.167347 -0.055097 12.656757
0.033700 31.162844 -1.413281 11.034944
0.082300 30.555653 -1.367435 10.130889
-0.182500 32.555631 -0.847842 10.677356
0.060300 32.455390 0.199590 10.392849
0.060300 33.186461 -0.902860 11.564559
0.060300 32.913680 -1.457201 9.847548
0.597300 31.370267 -2.832660 11.568943
-0.567900 32.028912 -3.095936 12.551989
-0.415700 30.868844 -3.831684 10.832928
0.271900 30.435137 -3.617123 9.946385
-0.025200 30.806839 -5.242795 11.331492
0.069800 31.805149 -5.665079 11.446170
0.069800 30.252346 -5.274712 12.269372
0.597300 30.091964 -6.241840 10.390989
-0.567900 29.941131 -5.971130 9.241513
-0.415700 29.575819 -7.283040 10.988100
0.271900 29.512299 -7.354004 11.993598
-0.038900 28.856975 -8.425285 10.301650
0.100700 28.780871 -8.225416 9.232836
0.365400 29.571434 -9.788814 10.426971
0.004300 28.918644 -10.626817 10.182589
-0.243800 30.870290 -9.892177 9.622049
0.064200 31.391350 -8.937115 9.688682
0.064200 31.496131 -10.755865 9.846699
0.064200 30.536914 -9.964265 8.586788
-0.676100 29.944992 -9.985381 11.715948
0.410200 30.567085 -10.711707 11.631985
0.597300 27.381001 -8.565497 10.773353
-0.567900 26.702997 -9.569807 10.541671
-0.415700 26.856660 -7.589917 11.512980
0.271900 27.479021 -6.819510 11.711062
-0.024900 25.451439 -7.426749 11.893958
0.084300 25.125191 -8.405713 12.245091
0.211700 25.290654 -6.481531 13.078225
0.035200 25.445863 -5.441256 12.792150
0.035200 24.254467 -6.588658 13.399061
-0.654600 26.121198 -6.931207 14.188864
0.427500 25.828885 -7.818752 14.408904
0.597300 24.456324 -7.096827 10.736901
-0.567900 23.937715 -6.017246 10.629995
-0.415700 24.127433 -8.130322 9.954091
0.271900 24.686070 -8.973640 10.037777
-0.024900 23.097072 -8.139271 8.898208
0.084300 22.386103 -7.343294 9.099556
0.211700 23.762760 -7.843041 7.553689
0.035200 23.020839 -7.844578 6.756231
0.035200 24.232035 -6.861408 7.597252
-0.654600 24.746110 -8.820091 7.304787
0.427500 24.614041 -9.197237 6.400352
0.597300 22.297468 -9.459579 8.818392
-0.567900 22.609168 -10.444338 9.494939
-0.415700 21.239642 -9.518105 7.997302
0.271900 20.964798 -8.668691 7.507564
-0.038900 20.316448 -10.678818 7.916560
0.100700 20.209831 -11.069260 8.926851
0.365400 18.902703 -10.266341 7.482551
0.004300 18.270935 -11.151808 7.413987
-0.243800 18.267291 -9.303034 8.479949
0.064200 18.811561 -8.359205 8.497269
0.064200 17.234977 -9.111560 8.188632
0.064200 18.281819 -9.745960 9.473243
-0.676100 18.943563 -9.635697 6.233043
0.410200 18.425352 -10.196400 5.621560
0.597300 20.803331 -11.878967 7.085241
-0.567900 20.155365 -12.922860 7.108609
-0.415700 21.962308 -11.782499 6.428125
0.271900 22.322630 -10.841126 6.364135
0.021300 22.746280 -12.896183 5.933303
0.112400 22.316604 -13.851387 6.235069
-0.123100 22.757964 -12.906940 4.421786
0.111200 21.854823 -12.452229 4.014745
0.111200 23.551669 -12.243763 4.077798
-0.311900 22.994597 -14.564472 3.767218
0.193300 23.169718 -14.132895 2.515034
0.597300 24.182608 -12.871085 6.575718
-0.567900 25.016485 -13.653254 6.177074
-0.415700 24.569484 -11.930792 7.466708
0.271900 23.805567 -11.390297 7.846688
-0.025200 25.850299 -11.944455 8.226855
0.069800 25.717979 -11.193248 9.005495
0.069800 25.941394 -12.915205 8.714145
0.597300 27.145360 -11.566554 7.383559
-0.567900 28.259148 -11.823261 7.796421
-0.415700 26.897964 -10.933722 6.206416
0.271900 25.922923 -10.785788 5.988451
-0.024900 28.039026 -10.270901 5.456877
0.084300 28.747013 -11.062444 5.211284
0.211700 27.480839 -9.657230 4.108185
0.035200 26.886055 -8.772833 4.336603
0.035200 28.357203 -9.432839 3.500127
-0.654600 26.693919 -10.601749 3.461893
0.427500 25.771013 -10.395192 3.626763
0.597300 28.760998 -9.195044 6.254829
-0.567900 28.143094 -8.874695 7.264993
-0.415700 30.009909 -8.713995 5.911212
0.271900 30.409714 -9.080782 5.059319
-0.001400 30.736066 -7.586614 6.553465
0.087600 30.311187 -7.394517 7.538693
-0.015200 32.277321 -7.781406 6.674552
0.029500 32.416444 -8.700284 7.244121
0.029500 32.668224 -8.034557 5.689053
-0.001100 33.100223 -6.621074 7.261776
-0.190600 33.887150 -5.818786 6.399083
0.169900 33.871194 -5.971222 5.330012
-0.234100 34.483818 -4.651695 6.867986
0.165600 35.008720 -4.027243 6.160218
0.322600 34.399978 -4.405588 8.258368
-0.557900 34.803446 -3.208961 8.701260
0.399200 35.480245 -2.879975 8.105182
-0.234100 33.638839 -5.257266 9.141859
0.165600 33.573703 -4.930206 10.169081
-0.190600 32.969100 -6.353403 8.634356
0.169900 32.527127 -7.094671 9.283647
0.597300 30.395316 -6.321543 5.834159
-0.567900 29.963713 -6.347562 4.679505
-0.415700 30.531187 -5.155896 6.482618
0.271900 30.775233 -5.192434 7.467335
-0.002400 30.366914 -3.818440 5.883459
0.097800 30.907901 -3.796121 4.936964
-0.034300 28.876391 -3.546193 5.582610
0.029500 28.795720 -2.536841 5.176381
0.029500 28.552275 -4.212156 4.785997
0.011800 27.890197 -3.697356 6.735777
-0.125600 27.507616 -4.967726 7.216998
0.133000 27.927644 -5.864835 6.788495
-0.170400 26.556775 -5.088036 8.246036
0.143000 26.266560 -6.070695 8.592378
-0.107200 25.966844 -3.935812 8.792702
0.129700 25.220716 -4.021585 9.570807
-0.170400 26.333830 -2.669078 8.308373
0.143000 25.870075 -1.780669 8.705874
-0.125600 27.285638 -2.553457 7.282240
0.133000 27.536812 -1.582622 6.892443
0.597300 30.957188 -2.700790 6.772358
-0.567900 30.875092 -2.777950 8.000401
-0.415700 31.509076 -1.629278 6.175902
0.271900 31.566104 -1.635959 5.167535
0.014300 32.019141 -0.455969 6.975731
0.104800 31.883173 -0.466294 8.057167
-0.204100 33.548921 -0.469809 6.838749
0.079700 33.889905 -1.480982 7.060909
0.079700 33.834018 -0.334317 5.795454
0.713000 34.184725 0.504770 7.729526
-0.593100 33.648349 1.598259 7.953225
-0.919100 35.302141 0.253541 8.276445
0.419600 35.704903 0.900773 8.938990
0.419600 35.850723 -0.569820 8.073371
0.597300 31.467734 0.823088 6.376790
-0.567900 31.997726 1.405723 5.413161
-0.254800 30.279243 1.240843 6.871461
0.019200 29.461356 0.569273 7.875044
0.039100 29.817876 0.828670 8.873482
0.039100 29.455792 -0.512295 7.747970
0.018900 28.053442 1.117193 7.671195
0.021300 27.457083 1.043862 8.577447
0.021300 27.568714 0.601964 6.843321
-0.007000 28.322126 2.559694 7.264754
0.025300 28.538338 3.151424 8.156114
0.025300 27.478060 2.983686 6.722104
-0.026600 29.573168 2.427728 6.383436
0.064100 29.277939 2.268399 5.345832
0.589600 30.450651 3.671522 6.478805
-0.574800 30.374299 4.570423 5.637858
-0.415700 31.342342 3.703946 7.470718
0.271900 31.292748 3.040157 8.230343
-0.025200 32.254810 4.833811 7.677923
0.069800 31.645852 5.737827 7.672964
0.069800 32.792608 4.694586 8.615736
0.597300 33.366272 4.920223 6.597603
-0.567900 33.702205 5.998943 6.169583
-0.415700 33.978859 3.868636 6.058680
0.271900 33.805013 2.968167 6.481801
-0.024900 34.811295 3.811663 4.831422
0.084300 35.391807 4.732824 4.780774
0.211700 35.846133 2.705120 4.879272
0.035200 35.401753 1.726218 4.699347
0.035200 36.524280 2.926112 4.055028
-0.654600 36.645443 2.781457 5.988903
0.427500 37.091529 3.627848 6.067819
0.597300 34.056923 3.745690 3.531583
-0.567900 34.592481 3.521677 2.410912
-0.347900 32.713187 3.651102 3.675567
0.274700 32.313309 3.890022 4.571734
-0.263700 31.700916 3.329247 2.623611
0.156000 30.720918 3.127394 3.056001
-0.000700 31.394099 4.580302 1.748235
0.032700 32.351622 4.892685 1.331498
0.032700 30.664797 4.177162 1.045604
0.039000 30.805175 5.829743 2.397745
0.028500 29.836203 5.650421 2.863621
0.028500 31.534113 6.152190 3.141235
0.048600 30.617241 7.045470 1.492596
0.068700 31.533357 7.148447 0.911022
0.068700 29.827948 6.820100 0.775429
-0.529500 30.373860 8.299427 2.239678
0.345600 29.419773 8.591966 2.395365
0.807600 31.226065 9.238444 2.720045
-0.862700 32.469509 9.058367 2.659614
0.447800 32.871483 8.243226 2.219083
0.447800 33.066311 9.808374 2.978073
-0.862700 30.790518 10.357372 3.261467
0.447800 29.787170 10.461590 3.211164
0.447800 31.325849 11.158173 3.565173
0.734100 32.028864 2.054063 1.860705
-0.589400 32.166837 2.070533 0.637836
-0.516300 32.258268 0.991567 2.572883
0.293600 32.081280 0.932855 3.565519
0.038100 32.717142 -0.237210 1.902170
0.088000 32.859575 -0.044196 0.838891
-0.030300 34.095308 -0.761568 2.471946
-0.012200 34.845929 0.006040 2.660247
-0.012200 33.903158 -1.417412 3.321091
0.799400 34.845155 -1.638544 1.540933
-0.801400 35.191107 -2.742081 2.031425
-0.801400 35.058068 -1.289888 0.341195
0.536600 31.698116 -1.322272 2.092649
-0.581900 31.328214 -1.486128 3.281629
-0.415700 31.173544 -1.962543 1.054060
0.271900 31.488720 -1.726484 0.119117
-0.002400 30.114932 -2.966770 1.183472
0.097800 30.036074 -3.309596 2.214589
-0.034300 28.748131 -2.368711 0.803357
0.029500 28.832678 -1.863450 -0.156242
0.029500 28.041723 -3.190074 0.670609
0.011800 28.160484 -1.403680 1.817609
-0.125600 28.623333 -0.075735 1.885277
0.133000 29.407008 0.256971 1.220875
-0.170400 28.068869 0.821977 2.813498
0.143000 28.425374 1.840380 2.859090
-0.107200 27.043917 0.394985 3.674056
0.129700 26.616545 1.085525 4.384748
-0.170400 26.572401 -0.928055 3.608453
0.143000 25.778607 -1.252812 4.268591
-0.125600 27.132243 -1.827139 2.682688
0.133000 26.768098 -2.843853 2.633738
0.597300 30.485821 -4.161239 0.301420
-0.567900 30.096281 -4.191092 -0.871848
-0.254800 31.278366 -5.127584 0.805039
0.019200 31.858269 -5.190411 2.121501
0.039100 31.222677 -4.898880 2.957645
0.039100 32.718312 -4.525492 2.200889
0.018900 32.276060 -6.601176 2.314385
0.021300 31.460554 -7.290208 2.534120
0.021300 33.057094 -6.732946 3.063201
-0.007000 32.769456 -6.980094 0.917888
0.025300 32.669750 -8.059909 0.807618
0.025300 33.785409 -6.606093 0.791151
-0.026600 31.847505 -6.201824 -0.030929
0.064100 32.460517 -5.716477 -0.790372
0.589600 30.740382 -7.108860 -0.623192
-0.574800 31.024863 -7.859435 -1.586257
-0.415700 29.521060 -7.008861 -0.077829
0.271900 29.347078 -6.378324 0.691753
0.033700 28.436661 -7.940051 -0.429961
0.082300 28.890298 -8.916625 -0.599135
-0.182500 27.600510 -8.245798 0.941327
0.060300 26.813567 -8.971769 0.736941
0.060300 28.288623 -8.601664 1.708114
0.060300 27.223197 -7.293571 1.314162
0.597300 27.580842 -7.580472 -1.635038
-0.567900 26.740263 -8.417246 -1.981715
-0.415700 27.824567 -6.457336 -2.317822
0.271900 28.516980 -5.825664 -1.937979
-0.087500 27.209646 -6.145083 -3.625166
0.096900 26.364403 -6.821280 -3.746773
0.298500 26.580793 -4.737658 -3.633636
-0.029700 27.339001 -3.990501 -3.407729
-0.319200 25.966045 -4.430591 -5.001792
0.079100 26.755463 -4.285224 -5.738198
0.079100 25.305900 -5.240994 -5.311744
0.079100 25.386105 -3.514264 -4.947517
-0.319200 25.467139 -4.633836 -2.579744
0.079100 25.016107 -3.642253 -2.613594
0.079100 24.694080 -5.378200 -2.775893
0.079100 25.874159 -4.787277 -1.580301
0.597300 28.105904 -6.440261 -4.855956
-0.567900 27.585842 -7.075394 -5.778821
-0.254800 29.403162 -6.061813 -4.934815
0.019200 30.269897 -6.467070 -6.037246
0.039100 29.930358 -5.911586 -6.911460
0.039100 30.396417 -7.548932 -6.078101
0.018900 31.627644 -5.859937 -5.696430
0.021300 31.858049 -4.957721 -6.263011
0.021300 32.448164 -6.565062 -5.829287
-0.007000 31.602861 -5.637532 -4.206081
0.025300 32.392714 -5.003801 -3.802825
0.025300 31.749183 -6.578892 -3.676429
-0.026600 30.111026 -5.183831 -4.060776
0.064100 29.843922 -5.331796 -3.014419
0.589600 29.840625 -3.662866 -4.350151
-0.574800 29.547693 -3.312366 -5.512344
-0.415700 30.048018 -2.782934 -3.371262
0.271900 30.254373 -3.152052 -2.448367
-0.001400 30.273316 -1.340152 -3.567524
0.087600 30.459110 -1.130324 -4.621873
-0.015200 29.064191 -0.506414 -3.097851
0.029500 28.884500 -0.717161 -2.045895
0.029500 29.333100 0.548376 -3.163089
-0.001100 27.766227 -0.671959 -3.865328
-0.190600 27.749954 -0.482826 -5.259189
0.169900 28.667210 -0.246659 -5.777842
-0.234100 26.543808 -0.594228 -5.974375
0.165600 26.531169 -0.478140 -7.043694
0.322600 25.338602 -0.856066 -5.292350
-0.557900 24.181727 -0.980796 -5.992208
0.399200 23.429461 -1.190106 -5.416706
-0.234100 25.347857 -1.017623 -3.890711
0.165600 24.424124 -1.215368 -3.368587
-0.190600 26.561831 -0.934203 -3.180555
0.169900 26.562379 -1.058112 -2.107128
0.597300 31.512743 -0.900702 -2.777346
-0.567900 31.829470 -1.511400 -1.748559
-0.415700 32.176737 0.188326 -3.182980
0.271900 31.866413 0.671672 -4.013747
-0.024900 33.058325 0.900011 -2.262749
0.084300 32.679284 0.822366 -1.243731
0.211700 34.438900 0.308619 -2.243757
0.035200 34.508440 -0.770149 -2.104044
0.035200 34.880437 0.595562 -3.198121
-0.654600 35.239296 0.805236 -1.211672
0.427500 35.289109 -0.015379 -0.715977
0.597300 33.127975 2.438714 -2.571689
-0.567900 32.710836 2.931712 -3.641497
-0.415700 33.545399 3.246076 -1.615429
0.271900 33.910509 2.779767 -0.797285
-0.025200 33.911528 4.634982 -1.761368
0.069800 33.789614 5.173095 -0.821331
0.069800 34.987735 4.748789 -1.891484
0.597300 33.156873 5.482311 -2.795328
-0.567900 32.105298 6.017213 -2.480616
-0.415700 33.597686 5.597549 -4.037473
0.271900 34.319014 4.962536 -4.348183
-0.027500 32.957538 6.499755 -5.089210
0.112300 32.628222 7.402514 -4.574742
-0.005000 33.975026 6.803664 -6.178162
0.033900 34.419297 5.901948 -6.599634
0.033900 33.400378 7.206090 -7.012387
-0.141500 35.011951 7.807456 -5.835881
-0.163800 35.149273 8.508333 -4.661574
0.206200 34.615249 8.446948 -3.724851
-0.341800 36.195778 9.346763 -4.854436
0.341200 36.480110 10.013084 -4.150682
0.138000 36.748614 9.390673 -6.082494
-0.260100 37.744942 10.186638 -6.757802
0.157200 38.232519 10.908799 -6.119715
-0.113400 38.058691 9.957431 -8.128442
0.141700 38.744716 10.599080 -8.661411
-0.197200 37.331607 8.995783 -8.805410
0.144700 37.582553 8.728707 -9.821330
-0.238700 36.363008 8.169530 -8.198396
0.170000 35.778554 7.413479 -8.701585
0.124300 36.015027 8.369833 -6.780360
0.597300 31.601760 5.981415 -5.659323
-0.567900 30.853041 6.752233 -6.297671
-0.516300 31.219582 4.737423 -5.377896
0.293600 31.847198 4.135916 -4.849950
0.038100 29.880622 4.221541 -5.711502
0.088000 29.656785 4.476495 -6.748258
-0.030300 29.855501 2.696018 -5.596139
-0.012200 30.119692 2.415071 -4.575014
-0.012200 28.844886 2.337969 -5.789436
0.799400 30.806543 2.014336 -6.578332
-0.801400 31.154505 2.627604 -7.622948
-0.801400 31.231545 0.886794 -6.230917
0.536600 28.772934 4.858944 -4.857980
-0.581900 27.588696 4.663710 -5.121567
-0.415700 29.148232 5.680933 -3.875404
0.271900 30.138605 5.753039 -3.685682
-0.002400 28.251201 6.536580 -3.112255
0.097800 27.227965 6.192889 -3.252240
-0.034300 28.567635 6.394757 -1.625152
0.029500 29.618204 6.631430 -1.455800
0.029500 27.963907 7.108324 -1.063755
0.011800 28.267597 5.001981 -1.119761
-0.125600 26.964355 4.689715 -0.697689
0.133000 26.191817 5.446430 -0.703826
-0.170400 26.651083 3.381018 -0.302231
0.143000 25.641901 3.149944 -0.001650
-0.107200 27.636769 2.378974 -0.334920
0.129700 27.389015 1.367906 -0.050211
-0.170400 28.941009 2.687745 -0.758570
0.143000 29.700476 1.918618 -0.793149
-0.125600 29.254500 3.998101 -1.157919
0.133000 30.252341 4.225905 -1.507649
0.597300 28.321681 7.992061 -3.577359
-0.567900 29.400607 8.581502 -3.699935
-0.415700 27.151553 8.600963 -3.754852
0.271900 26.312714 8.068612 -3.549336
0.014300 26.994724 10.044415 -3.890984
0.104800 27.688378 10.408951 -4.650374
-0.204100 25.554697 10.315519 -4.354527
0.079700 25.325999 9.732608 -5.245548
0.079700 24.855763 10.032870 -3.569768
0.713000 25.366755 11.774776 -4.704979
-0.593100 26.157244 12.345023 -5.443549
-0.919100 24.335613 12.420145 -4.220333
0.419600 24.264431 13.404407 -4.448527
0.419600 23.603251 11.906158 -3.731636
0.597300 27.314284 10.772803 -2.567807
-0.567900 27.717000 11.932629 -2.573024
-0.516300 27.195987 10.076417 -1.432543
0.293600 26.786134 9.152407 -1.498129
0.038100 27.409769 10.627845 -0.090375
0.088000 26.661752 11.405201 0.077371
-0.030300 27.145203 9.513776 0.929543
-0.012200 26.162361 9.077657 0.739522
-0.012200 27.892198 8.727740 0.806984
0.799400 27.177098 10.038462 2.364263
-0.801400 26.232767 10.748609 2.758223
-0.801400 28.143029 9.700805 3.084311
0.536600 28.791940 11.287551 0.126831
-0.581900 28.863330 12.286573 0.840773
-0.415700 29.883958 10.848837 -0.523105
0.271900 29.898727 10.069482 -1.165355
-0.025200 31.192386 11.587995 -0.503048
0.069800 31.613048 11.829829 0.472993
0.069800 31.924568 10.896749 -0.920408
0.597300 31.263148 12.888286 -1.296991
-0.567900 32.274352 13.624545 -1.270820
-0.347900 30.224849 13.267914 -1.991312
0.274700 29.419152 12.659055 -2.007040
-0.240000 30.010936 14.547054 -2.803097
0.142600 30.743849 15.245995 -2.400086
-0.009400 30.407593 14.186989 -4.225102
0.036200 30.534914 15.127962 -4.760323
0.036200 31.366502 13.672964 -4.158951
0.018700 29.391560 13.383000 -5.042237
0.010300 29.321306 12.379482 -4.622573
0.010300 28.380948 13.791345 -5.038006
-0.047900 29.913785 13.308127 -6.503301
0.062100 30.014708 14.339002 -6.842726
0.062100 30.871064 12.788820 -6.458157
-0.014300 28.981804 12.575529 -7.572197
0.113500 29.358842 12.664879 -8.591001
0.113500 28.994430 11.551943 -7.197745
-0.385400 27.672414 13.156280 -7.605459
0.340000 27.593542 14.135865 -7.838488
0.340000 27.197863 12.670348 -8.352971
0.340000 27.182330 12.887881 -6.764105
0.734100 28.628426 15.232909 -2.637630
-0.589400 28.254450 15.948316 -3.493435
-0.415700 27.927316 14.990937 -1.528937
0.271900 28.362660 14.419543 -0.823045
0.021300 26.581726 15.510370 -1.242113
0.112400 25.982412 15.352309 -2.139549
-0.123100 25.951156 14.673677 -0.120245
0.111200 24.962289 15.072601 0.105456
0.111200 25.840788 13.638924 -0.448448
-0.311900 26.962505 14.735884 1.384614
0.193300 27.840277 13.780838 1.045635
0.597300 26.515299 17.027818 -0.936662
-0.567900 27.508547 17.665648 -0.581481
-0.347900 25.341639 17.649212 -1.107235
0.274700 24.544182 17.075915 -1.375772
-0.240000 25.213628 19.122319 -1.187204
0.142600 26.028524 19.478177 -1.818636
-0.009400 23.901931 19.458721 -1.918129
0.036200 23.772993 18.759676 -2.745983
0.036200 23.056435 19.348832 -1.238102
0.018700 23.917963 20.881723 -2.493593
0.010300 23.943520 21.605862 -1.679271
0.010300 24.810369 21.010528 -3.108093
-0.047900 22.680995 21.139395 -3.359290
0.062100 22.671234 20.430009 -4.185724
0.062100 21.778802 20.993771 -2.764876
-0.014300 22.722877 22.570917 -3.903891
0.113500 22.789336 23.267536 -3.063795
0.113500 23.621647 22.684086 -4.517589
-0.385400 21.518730 22.866927 -4.708921
0.340000 21.596361 23.734153 -5.218353
0.340000 21.368546 22.138540 -5.400912
0.340000 20.679222 22.887122 -4.126805
0.734100 25.366058 19.886063 0.145662
-0.589400 25.805668 21.039917 0.134121
-0.415700 25.032577 19.275415 1.283549
0.271900 24.700540 18.322982 1.229507
-0.038900 25.072346 19.887174 2.632611
0.100700 25.159674 20.968051 2.535956
0.365400 23.778599 19.611101 3.414342
0.004300 23.895118 19.944967 4.444698
-0.243800 22.581166 20.329415 2.804018
0.064200 22.419524 19.998614 1.779717
0.064200 21.691303 20.124909 3.400275
0.064200 22.758957 21.405204 2.815112
-0.676100 23.511184 18.230962 3.397799
0.410200 22.663573 18.085801 3.868646
0.597300 26.270887 19.408604 3.454999
-0.567900 26.709505 18.269346 3.319098
-0.415700 26.797598 20.264198 4.340593
0.271900 26.377670 21.182305 4.369653
-0.025200 28.003750 20.046706 5.061154
0.069800 28.839398 19.803080 4.405076
0.069800 28.222445 20.974707 5.589443
0.597300 27.981310 18.834257 5.973021
-0.567900 28.994017 18.152956 6.222415
-0.415700 26.792605 18.449752 6.510570
0.271900 26.023644 19.065058 6.286512
-0.024900 26.543635 17.229722 7.303315
0.084300 27.452853 16.842241 7.762966
0.211700 25.589150 17.664953 8.406174
0.035200 24.600710 17.731526 7.951590
0.035200 25.415772 16.915838 9.178752
-0.654600 26.015933 18.888746 9.024206
0.427500 25.582625 19.644911 8.621643
0.597300 25.914666 16.076927 6.489060
-0.567900 25.609267 15.014671 6.972175
-0.415700 25.677226 16.316959 5.192594
0.271900 25.983419 17.206130 4.819792
-0.025200 25.120947 15.382919 4.201633
0.069800 25.261448 15.831837 3.220250
0.069800 25.680901 14.450683 4.231112
0.597300 23.625557 15.061678 4.316263
-0.567900 23.092918 14.325925 3.486012
-0.516300 22.937558 15.619018 5.312319
0.293600 23.439260 16.228857 5.935607
0.038100 21.496632 15.469397 5.538951
0.088000 21.181433 14.500958 5.145005
-0.030300 21.253358 15.463714 7.058536
-0.012200 21.936723 14.749317 7.521997
-0.012200 21.476176 16.453875 7.459834
0.799400 19.828496 15.065232 7.444409
-0.801400 19.360180 15.484426 8.524934
-0.801400 19.199117 14.293492 6.687455
0.536600 20.673609 16.555329 4.812474
-0.581900 21.188252 17.627165 4.476827
-0.415700 19.389100 16.298098 4.568795
0.271900 19.004369 15.440891 4.951657
-0.059700 18.451164 17.268756 3.981595
0.086900 18.994859 17.892013 3.271884
0.130300 17.330762 16.540471 3.198018
0.018700 16.842223 15.836942 3.874381
-0.320400 16.265030 17.519802 2.667123
0.088200 16.712813 18.243854 1.988233
0.088200 15.484383 16.976681 2.139508
0.088200 15.786287 18.042475 3.494755
-0.043000 17.935959 15.761896 2.005528
0.023600 18.238341 16.466783 1.231082
0.023600 18.825579 15.224151 2.327642
-0.066000 16.995766 14.723571 1.387492
0.018600 16.671145 14.016216 2.151007
0.018600 16.125553 15.202988 0.942507
0.018600 17.538108 14.185056 0.610618
0.597300 17.909917 18.188596 5.086208
-0.567900 17.601196 17.735293 6.185117
-0.516300 17.792420 19.484804 4.798756
0.293600 18.133103 19.781888 3.892156
0.039700 17.195382 20.498167 5.688883
0.110500 16.518073 19.990419 6.378399
0.056000 18.300277 21.158768 6.535023
-0.017300 17.844647 21.656402 7.392018
-0.017300 18.957864 20.378180 6.916064
0.013600 19.135034 22.189083 5.760938
-0.042500 19.274573 21.846502 4.732011
-0.042500 18.599987 23.140904 5.723372
0.805400 20.507448 22.381993 6.408035
-0.818800 21.487086 21.828713 5.865021
-0.818800 20.642459 23.088241 7.432146
0.536600 16.358125 21.561423 4.946395
-0.581900 15.690678 22.377077 5.583998
-0.415700 16.386313 21.577196 3.607262
0.271900 16.971481 20.895818 3.135009
0.014300 15.707463 22.559848 2.764250
0.104800 14.926088 23.053754 3.346181
-0.204100 16.722661 23.638855 2.341793
0.079700 17.156421 24.098464 3.229118
0.079700 17.522346 23.174981 1.765694
0.713000 16.094140 24.736943 1.498379
-0.593100 14.885514 24.845315 1.353524
-0.919100 16.897496 25.582269 0.899667
0.419600 16.485340 26.276378 0.303680
0.419600 17.899197 25.457655 0.976298
0.597300 15.027072 21.888483 1.555485
-0.567900 15.597183 21.770948 0.470258
-0.415700 13.757027 21.516641 1.722285
0.271900 13.356163 21.607764 2.642487
-0.001400 12.901112 20.973843 0.654154
0.087600 13.465726 20.205759 0.122828
-0.015200 11.675794 20.300572 1.282582
0.029500 11.128947 21.024222 1.889441
0.029500 11.012388 19.969088 0.487201
-0.001100 12.051325 19.103811 2.127915
-0.190600 12.409220 19.287610 3.476077
0.169900 12.334934 20.262059 3.938877
-0.234100 12.897808 18.205799 4.225150
0.165600 13.200921 18.361094 5.247961
0.322600 13.012943 16.927531 3.638278
-0.557900 13.562806 15.897275 4.328657
0.399200 13.915676 16.181976 5.192813
-0.234100 12.591576 16.732648 2.304658
0.165600 12.674470 15.749272 1.870053
-0.190600 12.120872 17.822896 1.546124
0.169900 11.843403 17.686496 0.509248
0.597300 12.490373 22.016075 -0.400743
-0.567900 11.815907 21.691493 -1.375889
-0.415700 12.916112 23.267190 -0.243556
0.271900 13.472871 23.493741 0.571198
0.014300 12.745968 24.324532 -1.228437
0.104800 12.015092 24.003032 -1.971048
-0.204100 12.141585 25.523361 -0.484827
0.079700 11.257694 25.209216 0.071529
0.079700 12.870546 25.914877 0.221601
0.713000 11.717188 26.620583 -1.426588
-0.593100 11.141429 26.397431 -2.480200
-0.919100 11.998787 27.847468 -1.083705
0.419600 11.843820 28.596155 -1.731179
0.419600 12.371267 28.041876 -0.166621
0.597300 14.049172 24.607729 -2.018481
-0.567900 14.114940 25.563917 -2.787471
-0.516300 15.093212 23.786434 -1.855157
0.293600 15.012789 23.033700 -1.182001
0.038100 16.324718 23.834622 -2.653419
0.088000 16.593972 24.878764 -2.825259
-0.030300 17.456456 23.175663 -1.856014
-0.012200 17.516022 23.631323 -0.869181
-0.012200 17.214852 22.122665 -1.723309
0.799400 18.821059 23.289154 -2.534770
-0.801400 19.701153 24.013759 -2.015841
-0.801400 19.061971 22.607260 -3.555312
0.536600 16.155690 23.140055 -4.018397
-0.581900 15.578208 22.053059 -4.117050
-0.415700 16.720967 23.731958 -5.073249
0.271900 17.107567 24.661379 -4.945563
0.033700 16.635945 23.220578 -6.439800
0.082300 15.580920 23.207002 -6.715052
-0.182500 17.357221 24.224894 -7.347948
0.060300 18.409840 24.288596 -7.069028
0.060300 17.283982 23.905989 -8.388239
0.060300 16.898816 25.210375 -7.248139
0.597300 17.177874 21.788216 -6.675175
-0.567900 16.711117 21.144049 -7.618922
-0.415700 18.139290 21.283111 -5.884155
0.271900 18.460485 21.856443 -5.108118
-0.038900 18.740282 19.935037 -6.068546
0.100700 18.019782 19.324778 -6.599642
0.365400 19.995926 19.944384 -6.959232
0.004300 20.319618 18.913061 -7.104198
-0.243800 19.794955 20.557814 -8.343358
0.064200 20.704800 20.432028 -8.930251
0.064200 18.976711 20.049692 -8.853468
0.064200 19.569254 21.620400 -8.259622
-0.676100 21.042360 20.648794 -6.342034
0.410200 21.832812 20.069056 -6.420992
0.597300 19.072887 19.149713 -4.785427
-0.567900 19.470344 17.988342 -4.882340
-0.415700 18.927336 19.725756 -3.584004
0.271900 18.661451 20.704924 -3.548323
-0.003100 19.332756 19.069765 -2.325034
0.085000 20.408463 18.890998 -2.361774
-0.003600 19.032874 20.003522 -1.142758
0.017100 19.445399 20.983858 -1.361828
0.017100 17.952439 20.092533 -1.020719
-0.064500 19.642135 19.524700 0.181514
0.035200 19.280396 18.526555 0.424169
0.035200 20.726182 19.487010 0.081766
0.695100 19.279253 20.453302 1.332773
-0.608600 18.409451 20.176220 2.139091
-0.940700 19.915398 21.591453 1.458703
0.425100 19.720301 22.151021 2.269760
0.425100 20.634198 21.838619 0.788379
0.597300 18.651543 17.712694 -2.092011
-0.567900 19.299641 16.773048 -1.640160
-0.415700 17.364435 17.582082 -2.426782
0.271900 16.892084 18.373527 -2.841844
-0.087500 16.588605 16.354838 -2.175425
0.096900 16.671956 16.107651 -1.118064
0.298500 15.098535 16.603055 -2.490122
-0.029700 14.997786 16.902617 -3.532037
-0.319200 14.222559 15.370879 -2.265972
0.079100 14.297469 15.060369 -1.226927
0.079100 13.186312 15.611687 -2.492065
0.079100 14.533265 14.553241 -2.914729
-0.319200 14.531006 17.711928 -1.586774
0.079100 15.051349 18.653924 -1.755500
0.079100 13.475342 17.867791 -1.808504
0.079100 14.637133 17.434600 -0.536997
0.597300 17.166697 15.163032 -2.952762
-0.567900 17.249293 14.051787 -2.427976
-0.347900 17.659958 15.379759 -4.177134
0.274700 17.551954 16.309120 -4.580709
-0.263700 18.310999 14.336824 -4.988918
0.156000 17.864865 13.378467 -4.733398
-0.000700 18.010815 14.596999 -6.472360
0.032700 18.276780 15.624198 -6.729158
0.032700 18.602991 13.922384 -7.091115
0.039000 16.520466 14.344658 -6.753094
0.028500 16.294326 13.297714 -6.561347
0.028500 15.900307 14.959108 -6.099854
0.048600 16.160842 14.661885 -8.198761
0.068700 16.398214 15.708915 -8.395482
0.068700 16.762845 14.031242 -8.852324
-0.529500 14.736550 14.384014 -8.446483
0.345600 14.349225 13.560199 -8.000580
0.807600 13.917372 15.073826 -9.213924
-0.862700 14.263162 16.178568 -9.805904
0.447800 15.170886 16.573204 -9.622385
0.447800 13.678190 16.590893 -10.522525
-0.862700 12.712540 14.642602 -9.414773
0.447800 12.417764 13.770441 -8.994047
0.447800 12.055364 15.209856 -9.940310
0.734100 19.806489 14.160656 -4.703900
-0.589400 20.334064 13.086688 -5.007584
-0.516300 20.453365 15.137296 -4.065826
0.293600 19.925248 15.975827 -3.857810
0.038100 21.913312 15.207711 -3.881784
0.088000 22.339828 14.324697 -4.355961
-0.030300 22.434912 16.433769 -4.653024
-0.012200 21.870105 16.534760 -5.581985
-0.012200 22.260050 17.332239 -4.058311
0.799400 23.913153 16.336233 -5.039928
-0.801400 24.349892 15.245980 -5.479861
-0.801400 24.602133 17.384632 -5.029753
0.536600 22.403331 15.163550 -2.411299
-0.581900 23.572625 15.439165 -2.144649
-0.415700 21.534152 14.801249 -1.461229
0.271900 20.569908 14.690205 -1.738820
0.021300 21.843680 14.527302 -0.045482
0.112400 22.917347 14.395180 0.075948
-0.123100 21.405051 15.719705 0.820190
0.111200 20.388812 16.013940 0.559836
0.111200 21.427445 15.441128 1.875178
-0.311900 22.532198 17.114843 0.575837
0.193300 22.462930 17.597257 1.828668
0.597300 21.187643 13.217454 0.437996
-0.567900 20.391611 12.612791 -0.285567
-0.347900 21.510210 12.761307 1.656797
0.274700 22.137503 13.316779 2.234985
-0.263700 20.908765 11.556896 2.256796
0.156000 20.952809 10.746439 1.530036
-0.000700 21.670535 11.122720 3.520855
0.032700 21.648597 11.932646 4.252647
0.032700 21.145446 10.268420 3.950256
0.039000 23.128827 10.717911 3.259085
0.028500 23.173448 10.069407 2.384441
0.028500 23.721813 11.608989 3.052329
0.048600 23.721950 9.956915 4.458093
0.068700 23.112418 9.074933 4.643806
0.068700 24.719984 9.600600 4.207501
-0.529500 23.783537 10.776707 5.683115
0.345600 23.118458 10.581762 6.412082
0.807600 24.656768 11.731888 5.943863
-0.862700 25.655810 12.017470 5.163566
0.447800 25.799488 11.505860 4.287843
0.447800 26.398851 12.629547 5.489523
-0.862700 24.530203 12.422356 7.037752
0.447800 23.767066 12.226781 7.672029
0.447800 25.088633 13.267425 7.136064
0.734100 19.437561 11.772100 2.616448
-0.589400 19.103756 12.763974 3.252709
-0.415700 18.580638 10.804720 2.309255
0.271900 18.954711 10.022666 1.783387
-0.051800 17.220145 10.641597 2.832289
0.092200 16.761297 11.617927 2.996058
-0.110200 16.410767 9.887390 1.758161
0.045700 16.280408 10.552444 0.909756
0.045700 17.008384 9.041830 1.412850
0.353100 15.039137 9.317024 2.164497
-0.036100 15.202302 8.462106 2.815964
-0.412100 14.115210 10.308210 2.871923
0.100000 13.893423 11.152948 2.228082
0.100000 13.187176 9.801297 3.126135
0.100000 14.553984 10.666834 3.797640
-0.412100 14.323435 8.824096 0.908324
0.100000 15.019409 8.261210 0.295545
0.100000 13.501906 8.166125 1.188959
0.100000 13.943558 9.662080 0.326356
0.597300 17.275826 9.885990 4.169050
-0.567900 17.823034 8.787806 4.219320
-0.415700 16.743452 10.471750 5.249572
0.271900 16.411649 11.427924 5.155603
-0.038900 16.666653 9.876112 6.602968
0.100700 16.529799 10.719006 7.280555
0.365400 15.391784 9.021393 6.793780
0.004300 14.537036 9.637020 6.510725
-0.243800 15.301322 7.716431 6.008173
0.064200 14.316873 7.279112 6.171608
0.064200 15.415860 7.904663 4.946026
0.064200 16.066056 7.015371 6.336064
-0.676100 15.233583 8.665637 8.145385
0.410200 16.014756 8.145483 8.377596
0.597300 17.982784 9.221570 7.066753
-0.567900 17.992623 8.164420 7.691953
-0.415700 19.122507 9.836647 6.723564
0.271900 19.028055 10.714793 6.233749
-0.025200 20.473039 9.376145 7.075601
0.069800 21.155466 10.213152 6.945995
0.069800 20.482895 9.092710 8.128093
0.597300 21.041086 8.193887 6.271089
-0.567900 22.156666 7.760128 6.566892
-0.415700 20.331315 7.687988 5.257976
0.271900 19.426131 8.102496 5.053749
-0.051800 20.723985 6.532409 4.436855
0.092200 21.175122 5.779923 5.081738
-0.110200 19.458052 5.922159 3.801473
0.045700 19.016854 6.660317 3.130829
0.045700 19.744687 5.062374 3.198779
0.353100 18.382199 5.472409 4.810761
-0.036100 18.090042 6.314437 5.434294
-0.412100 17.136424 4.973317 4.084322
0.100000 16.733720 5.771351 3.461182
0.100000 17.384683 4.112945 3.463302
0.100000 16.373338 4.682355 4.804788
-0.412100 18.886440 4.353884 5.721676
0.100000 19.243926 3.519398 5.117834
0.100000 19.678332 4.730520 6.362565
0.100000 18.070296 4.018181 6.354905
0.597300 21.775932 6.900509 3.373611
-0.567900 21.654864 7.921451 2.694010
-0.415700 22.818472 6.079498 3.211986
0.271900 22.841360 5.228091 3.767859
-0.051800 23.969892 6.366054 2.340778
0.092200 24.367341 7.345777 2.602414
-0.110200 25.059693 5.301888 2.583938
0.045700 24.584226 4.320534 2.631734
0.045700 25.735710 5.294021 1.730371
0.353100 25.911267 5.515776 3.845491
-0.036100 25.266286 5.649808 4.712520
-0.412100 26.799722 4.293669 4.071081
0.100000 27.453672 4.465907 4.924441
0.100000 26.168610 3.428819 4.276013
0.100000 27.406105 4.102977 3.185601
-0.412100 26.832532 6.730459 3.704406
0.100000 26.246854 7.647103 3.680008
0.100000 27.510434 6.787278 4.555474
0.100000 27.422062 6.653747 2.791539
0.597300 23.584646 6.422190 0.850592
-0.567900 23.448614 5.383247 0.205799
-0.516300 23.438602 7.634366 0.302402
0.293600 23.527480 8.431648 0.912681
0.038100 23.007683 7.886462 -1.082326
0.088000 22.037309 7.410232 -1.220660
-0.030300 22.817654 9.406096 -1.295184
-0.012200 22.317050 9.823817 -0.419922
-0.012200 23.791452 9.890735 -1.382556
0.799400 21.953393 9.735249 -2.519745
-0.801400 20.894287 9.108708 -2.722479
-0.801400 22.237230 10.653627 -3.323238
0.536600 23.984616 7.276242 -2.106688
-0.581900 25.179077 7.587913 -2.099120
-0.415700 23.482946 6.411713 -2.993948
0.271900 22.483975 6.230903 -2.967244
-0.051800 24.261271 5.718591 -4.028877
0.092200 25.249807 5.498827 -3.630989
-0.110200 23.583484 4.380723 -4.387325
0.045700 22.509909 4.547246 -4.475966
0.045700 23.939935 4.055184 -5.362968
0.353100 23.835861 3.230864 -3.394893
-0.036100 23.631968 3.568487 -2.379367
-0.412100 22.901754 2.065617 -3.722510
0.100000 23.103348 1.692276 -4.727271
0.100000 23.050434 1.255806 -3.008743
0.100000 21.862769 2.390618 -3.668224
-0.412100 25.273451 2.710953 -3.472430
0.100000 25.979797 3.486025 -3.182650
0.100000 25.400562 1.866406 -2.796819
0.100000 25.505584 2.382907 -4.486245
0.597300 24.461054 6.596006 -5.275353
-0.567900 23.588615 7.383108 -5.646251
-0.415700 25.602774 6.439563 -5.946025
0.271900 26.246305 5.722419 -5.624676
0.033700 26.000064 7.196115 -7.133117
0.082300 25.699988 8.234991 -6.992352
-0.182500 27.530151 7.171546 -7.254512
0.060300 27.982035 7.526935 -6.331119
0.060300 27.875209 6.156742 -7.455291
0.060300 27.840852 7.821736 -8.072240
0.597300 25.284877 6.686987 -8.397231
-0.567900 25.897373 6.122176 -9.303817
-0.415700 23.971174 6.904735 -8.471831
0.271900 23.545652 7.387328 -7.688316
-0.051800 23.099881 6.457691 -9.567312
0.092200 23.294147 5.396201 -9.730118
-0.110200 21.622421 6.616761 -9.145565
0.045700 21.523392 7.433861 -8.428819
0.045700 21.033686 6.887698 -10.020908
0.353100 21.008251 5.329500 -8.566515
-0.036100 21.084958 4.534737 -9.309480
-0.412100 21.691888 4.867660 -7.281829
0.100000 21.193076 3.976771 -6.901158
0.100000 22.732434 4.619151 -7.476745
0.100000 21.633575 5.645948 -6.525075
-0.412100 19.531116 5.563023 -8.260032
0.100000 19.000484 5.844972 -9.168308
0.100000 19.092549 4.641588 -7.872989
0.100000 19.425082 6.343789 -7.506820
0.597300 23.396278 7.121857 -10.926740
-0.567900 22.751974 6.778337 -11.918125
-0.516300 24.409762 7.992712 -11.016929
0.293600 24.969793 8.174440 -10.196296
0.039700 24.914931 8.521593 -12.302314
0.110500 24.071496 8.633497 -12.983628
0.056000 25.500481 9.869441 -11.883572
-0.017300 25.739969 10.403704 -12.802978
-0.017300 24.648270 10.449849 -11.530063
0.013600 26.725398 9.924486 -10.970614
-0.042500 26.701456 9.064924 -10.300778
-0.042500 27.641431 9.698846 -11.516574
0.805400 26.884569 11.181246 -10.212960
-0.818800 26.085677 11.650073 -9.398770
-0.818800 27.781771 11.998582 -10.521871
0.536600 25.868854 7.541319 -12.921790
-0.581900 26.378636 7.764936 -14.021063
-0.347900 26.218361 6.438284 -12.241457
0.274700 25.835522 6.406671 -11.307362
-0.240000 27.244832 5.467469 -12.605919
0.142600 27.792958 5.831840 -13.474769
-0.009400 28.363870 5.359033 -11.533175
0.036200 27.942152 4.785737 -10.707593
0.036200 29.176521 4.788353 -11.982639
0.018700 28.893770 6.748515 -11.233459
0.010300 28.944298 7.382302 -12.118818
0.010300 28.186141 7.122974 -10.493768
-0.047900 30.245278 6.479029 -10.525019
0.062100 30.035481 5.817260 -9.684691
0.062100 31.004098 6.058548 -11.184930
-0.014300 30.753683 7.766423 -9.927325
0.113500 31.198527 8.342094 -10.739005
0.113500 29.953138 8.266910 -9.382588
-0.385400 31.873166 7.470886 -8.996191
0.340000 32.694728 7.210583 -9.522862
0.340000 32.022781 8.346638 -8.515788
0.340000 31.597570 6.780391 -8.312550
0.734100 26.805621 4.209638 -13.151476
-0.589400 26.083329 3.539822 -12.492105
-0.516300 27.265575 3.869272 -14.395383
0.293600 27.880595 4.503163 -14.885314
0.038100 26.664253 2.623089 -15.072729
0.088000 25.581234 2.696395 -14.973702
-0.030300 27.091719 2.638034 -16.545997
-0.012200 27.047172 3.642107 -16.967840
-0.012200 28.151545 2.398995 -16.633888
0.799400 26.354269 1.712168 -17.497130
-0.801400 27.022872 0.672127 -17.874726
-0.801400 25.181043 1.894061 -17.830685
0.536600 26.972080 1.272570 -14.330814
-0.581900 26.093165 0.404878 -14.242337
-0.415700 28.039675 1.260950 -13.549817
0.271900 28.628316 2.080555 -13.506808
-0.001400 28.367654 0.218107 -12.593058
0.087600 28.466856 -0.722441 -13.134932
-0.015200 29.646081 0.442749 -11.874921
0.029500 30.423198 0.384843 -12.637049
0.029500 29.674342 1.379742 -11.318733
-0.001100 30.038570 -0.587585 -10.858736
-0.190600 29.848348 -0.264041 -9.518517
0.169900 29.392420 0.699685 -9.346002
-0.234100 29.800101 -1.317502 -8.599624
0.165600 29.648675 -1.072262 -7.558794
0.322600 30.342876 -2.610132 -8.912505
-0.557900 30.439870 -3.554116 -7.984201
0.399200 30.122752 -3.213210 -7.144662
-0.234100 30.674594 -2.860772 -10.232729
0.165600 30.998564 -3.863281 -10.470267
-0.190600 30.420466 -1.894210 -11.219793
0.169900 30.701031 -2.073953 -12.247106
0.597300 27.255031 0.052574 -11.534964
-0.567900 26.803504 -1.064754 -11.369081
-0.415700 26.868121 1.132930 -10.847139
0.271900 27.253537 2.025823 -11.119358
-0.087500 25.910941 1.107403 -9.729916
0.096900 26.202346 0.324078 -9.033076
0.298500 25.912126 2.460823 -8.987060
-0.029700 25.659460 3.253489 -9.691820
-0.319200 24.901575 2.504982 -7.836246
0.079100 24.978214 3.464783 -7.327844
0.079100 23.885517 2.395205 -8.213461
0.079100 25.104617 1.705853 -7.122642
-0.319200 27.296597 2.758107 -8.395447
0.079100 27.270183 3.699716 -7.846547
0.079100 27.586133 1.957937 -7.714510
0.079100 28.044294 2.845504 -9.181765
0.597300 24.521568 0.759283 -10.249791
-0.567900 23.824700 -0.078333 -9.675901
-0.347900 24.157400 1.318323 -11.410268
0.274700 24.800553 1.978711 -11.837903
-0.263700 22.938308 0.936755 -12.127666
0.156000 22.077850 1.109935 -11.478788
-0.000700 22.784254 1.784283 -13.395197
0.032700 23.671527 1.648283 -14.015034
0.032700 21.921484 1.417721 -13.955194
0.039000 22.578314 3.284753 -13.117844
0.028500 21.624164 3.444959 -12.613938
0.028500 23.387103 3.678869 -12.502251
0.048600 22.583317 3.992608 -14.471554
0.068700 23.541086 3.784588 -14.950896
0.068700 21.784558 3.575167 -15.085746
-0.529500 22.415150 5.450380 -14.387823
0.345600 22.269850 5.874475 -13.476530
0.807600 22.641306 6.286800 -15.383676
-0.862700 23.009287 5.885085 -16.568388
0.447800 23.062791 4.890975 -16.779455
0.447800 23.060455 6.555850 -17.326348
-0.862700 22.497039 7.563389 -15.210221
0.447800 22.029619 7.938900 -14.384863
0.447800 22.913264 8.205051 -15.874475
0.734100 22.922852 -0.558660 -12.459485
-0.589400 21.857222 -1.161946 -12.344483
-0.415700 24.049940 -1.187078 -12.830230
0.271900 24.865056 -0.673302 -13.133086
-0.024900 23.987209 -2.630273 -13.283666
0.084300 23.266143 -2.776622 -14.087875
0.211700 25.277205 -3.003415 -14.067736
0.035200 26.203682 -2.786043 -13.536230
0.035200 25.356102 -4.053603 -14.348764
-0.654600 25.139810 -2.267168 -15.259933
0.427500 26.036736 -1.943078 -15.369867
0.597300 23.889017 -3.422343 -11.975368
-0.567900 23.147304 -4.396773 -11.933285
-0.347900 24.548709 -3.041696 -10.867803
0.274700 25.175637 -2.241719 -10.913593
-0.240000 24.397616 -3.784021 -9.598240
0.142600 24.619084 -4.831154 -9.796645
-0.009400 25.370246 -3.260241 -8.528035
0.036200 25.185514 -2.198089 -8.360993
0.036200 25.148164 -3.777496 -7.595356
0.018700 26.867554 -3.459306 -8.841831
0.010300 27.183256 -2.698288 -9.549553
0.010300 27.430712 -3.292047 -7.922833
-0.047900 27.260525 -4.830388 -9.419813
0.062100 26.825028 -4.942849 -10.413944
0.062100 28.345986 -4.865566 -9.521594
-0.014300 26.801060 -5.976096 -8.514002
0.113500 27.299090 -5.861589 -7.550223
0.113500 25.722969 -5.894865 -8.347085
-0.385400 27.105689 -7.304318 -9.094470
0.340000 26.725139 -7.382968 -10.036935
0.340000 28.106625 -7.458967 -9.190060
0.340000 26.711551 -8.038857 -8.522355
0.734100 22.950677 -3.805460 -9.084501
-0.589400 22.493055 -4.855939 -8.633707
-0.415700 22.214494 -2.702271 -9.238310
0.271900 22.690399 -1.864341 -9.554044
-0.059700 20.775437 -2.623212 -8.929260
0.086900 20.610826 -3.046730 -7.936636
0.130300 20.330000 -1.140871 -8.896690
0.018700 20.623159 -0.669787 -9.836882
-0.320400 18.799954 -1.040066 -8.760160
0.088200 18.308373 -1.419185 -9.655918
0.088200 18.472406 -1.625999 -7.901496
0.088200 18.493210 -0.006172 -8.627298
-0.043000 21.013508 -0.389264 -7.728866
0.023600 20.556105 -0.686919 -6.784054
0.023600 22.066423 -0.660704 -7.681909
-0.066000 20.958794 1.138417 -7.856532
0.018600 21.411233 1.449176 -8.798703
0.018600 19.932577 1.498158 -7.811081
0.018600 21.519162 1.581031 -7.032778
0.597300 19.933157 -3.458266 -9.914543
-0.567900 19.041261 -4.198372 -9.495270
-0.415700 20.214581 -3.378840 -11.219149
0.271900 20.943514 -2.744764 -11.525544
0.033700 19.489960 -4.145828 -12.236228
0.082300 18.424676 -3.935368 -12.135604
-0.182500 19.949415 -3.671504 -13.618366
0.060300 19.413947 -4.229443 -14.386854
0.060300 19.739060 -2.607825 -13.732362
0.060300 21.019350 -3.845546 -13.737308
0.597300 19.672435 -5.667540 -12.072527
-0.567900 18.709193 -6.420409 -12.180790
-0.516300 20.884189 -6.111963 -11.738933
0.293600 21.635006 -5.428964 -11.703012
0.039700 21.259721 -7.510920 -11.496996
0.110500 21.048309 -8.095717 -12.392175
0.056000 22.782762 -7.509105 -11.265494
-0.017300 23.270180 -7.129595 -12.164885
-0.017300 23.011358 -6.817085 -10.455080
0.013600 23.417382 -8.855704 -10.912362
-0.042500 24.493024 -8.708953 -10.794235
-0.042500 23.027502 -9.180801 -9.946736
0.805400 23.175705 -9.949473 -11.954803
-0.818800 23.013573 -9.653404 -13.164225
-0.818800 23.145889 -11.122882 -11.539067
0.536600 20.478434 -8.153359 -10.329903
-0.581900 20.167180 -9.344464 -10.369696
-0.415700 20.088072 -7.358671 -9.328259
0.271900 20.365657 -6.386796 -9.362673
-0.001400 19.197729 -7.777074 -8.238142
0.087600 19.518144 -8.751291 -7.866060
-0.015200 19.338885 -6.750049 -7.101562
0.029500 20.303780 -6.911433 -6.623918
0.029500 19.370318 -5.753312 -7.537578
-0.001100 18.261994 -6.741339 -6.028092
-0.190600 17.698752 -7.942671 -5.553046
0.169900 18.008644 -8.893315 -5.964920
-0.234100 16.729332 -7.911043 -4.536620
0.165600 16.298348 -8.822795 -4.164430
0.322600 16.305332 -6.682759 -3.998064
-0.557900 15.345966 -6.671319 -3.039833
0.399200 15.191079 -5.764197 -2.716068
-0.234100 16.879394 -5.478286 -4.454744
0.165600 16.573909 -4.537123 -4.022580
-0.190600 17.858539 -5.512199 -5.466670
0.169900 18.315843 -4.591609 -5.804057
0.597300 17.742283 -7.932614 -8.710949
-0.567900 17.107110 -8.965985 -8.482614
-0.415700 17.214203 -6.935173 -9.425846
0.271900 17.786450 -6.117277 -9.603523
-0.023700 15.860487 -6.996887 -9.991946
0.088000 15.149294 -7.186799 -9.187395
0.034200 15.524334 -5.650081 -10.640359
0.024100 16.357096 -5.339569 -11.268810
0.024100 14.634900 -5.764178 -11.261305
0.001800 15.250624 -4.556110 -9.607686
0.044000 14.446606 -4.890205 -8.952224
0.044000 16.144786 -4.396786 -9.003296
-0.273700 14.764553 -2.979877 -10.358009
-0.053600 14.186679 -2.123658 -8.878423
0.068400 14.981538 -2.113659 -8.134251
0.068400 13.915750 -1.101663 -9.137787
0.068400 13.315346 -2.640950 -8.475725
0.597300 15.701865 -8.139914 -11.010360
-0.567900 14.644839 -8.771852 -11.057471
-0.415700 16.755216 -8.436053 -11.778086
0.271900 17.564406 -7.826535 -11.711821
0.014300 16.818093 -9.522722 -12.756346
0.104800 16.014619 -9.393290 -13.480190
-0.204100 18.167650 -9.432439 -13.499310
0.079700 18.967310 -9.202785 -12.797771
0.079700 18.394576 -10.398076 -13.942521
0.713000 18.163527 -8.406995 -14.623232
-0.593100 17.123072 -8.000132 -15.120356
-0.919100 19.309762 -7.967246 -15.090970
0.419600 19.299545 -7.306277 -15.847760
0.419600 20.205533 -8.300671 -14.758271
0.597300 16.602017 -10.907389 -12.124369
-0.567900 15.815299 -11.689396 -12.660674
-0.415700 17.236534 -11.179412 -10.976515
0.271900 17.909996 -10.486643 -10.682206
-0.058100 17.137344 -12.426195 -10.305705
0.136000 17.451541 -13.195561 -11.011018
-0.007400 18.090333 -12.417076 -9.074422
0.036700 19.049124 -12.214601 -9.551732
0.036700 17.847033 -11.598663 -8.396845
0.186800 18.152757 -13.646051 -8.251978
-0.543200 18.479513 -14.841224 -8.844650
0.163500 18.547887 -15.774589 -7.835322
0.143500 18.781829 -16.814726 -8.007907
-0.279500 18.331238 -15.151854 -6.682028
0.333900 18.274126 -15.537893 -5.750462
-0.220700 18.134294 -13.800232 -6.929641
0.186200 18.179264 -12.953703 -6.260485
0.597300 15.686572 -12.657422 -9.760093
-0.567900 15.037705 -13.670743 -9.970933
-0.415700 15.080692 -11.606241 -9.194810
0.271900 15.622706 -10.757400 -9.079728
-0.051800 13.684020 -11.633955 -8.740268
0.092200 13.576117 -12.452841 -8.030972
-0.110200 13.368997 -10.311709 -8.024094
0.045700 13.656632 -9.484022 -8.673526
0.045700 12.293949 -10.252486 -7.867501
0.353100 14.057496 -10.145654 -6.656126
-0.036100 15.131877 -10.304407 -6.744274
-0.412100 13.805575 -8.724582 -6.164120
0.100000 12.742041 -8.503594 -6.205145
0.100000 14.154408 -8.614218 -5.139053
0.100000 14.358528 -8.024184 -6.790945
-0.412100 13.486317 -11.107381 -5.610487
0.100000 13.916071 -10.889579 -4.633683
0.100000 12.404266 -11.005814 -5.553156
0.100000 13.745492 -12.132428 -5.866080
0.597300 12.674127 -11.924864 -9.872493
-0.567900 11.762893 -12.740740 -9.683912
-0.415700 12.827503 -11.324854 -11.061050
0.271900 13.585397 -10.658598 -11.178373
-0.059700 11.987890 -11.674460 -12.230030
0.086900 10.979289 -11.859034 -11.859592
0.130300 11.846844 -10.522714 -13.250328
0.018700 11.157733 -10.865164 -14.022668
-0.320400 11.200170 -9.297548 -12.576948
0.088200 10.284790 -9.598147 -12.068351
0.088200 11.888460 -8.859109 -11.853512
0.088200 10.939849 -8.549021 -13.322866
-0.043000 13.177229 -10.180733 -13.946944
0.023600 13.882798 -9.825375 -13.204076
0.023600 13.587301 -11.083305 -14.401168
-0.066000 13.059031 -9.120625 -15.046704
0.018600 14.031839 -9.001891 -15.517564
0.018600 12.333544 -9.436909 -15.796426
0.018600 12.764489 -8.159441 -14.626792
0.597300 12.402161 -12.996136 -12.899950
-0.567900 11.672136 -13.498476 -13.754946
-0.516300 13.526907 -13.591003 -12.497595
0.293600 14.126516 -13.094886 -11.853834
0.038100 13.878642 -14.967405 -12.817330
0.088000 13.608024 -15.215775 -13.843577
-0.030300 15.435514 -15.062688 -12.920427
-0.012200 15.728711 -14.382356 -13.719976
-0.012200 15.943214 -14.649150 -12.049021
0.799400 15.944277 -16.442609 -13.257175
-0.801400 15.594964 -16.992525 -14.337630
-0.801400 16.726946 -16.985671 -12.434490
0.536600 13.312433 -16.012077 -11.815657
-0.581900 13.244840 -17.178890 -12.233919
-0.415700 13.022395 -15.612729 -10.564744
0.271900 13.237897 -14.678928 -10.245877
-0.059700 12.355773 -16.483835 -9.665377
0.086900 12.750247 -17.494689 -9.768646
0.130300 12.706459 -15.978060 -8.310345
0.018700 12.538437 -14.902483 -8.255562
-0.320400 11.770734 -16.717711 -7.277354
0.088200 10.723500 -16.487024 -7.472753
0.088200 12.065490 -17.766505 -7.312633
0.088200 11.977652 -16.388160 -6.259176
-0.043000 14.186563 -16.154008 -7.937257
0.023600 14.436812 -17.167667 -7.624251
0.023600 14.921740 -15.839540 -8.678019
-0.066000 14.474648 -15.319917 -6.718776
0.018600 14.202908 -15.832476 -5.795988
0.018600 15.541087 -15.251163 -6.504115
0.018600 13.969873 -14.354039 -6.738334
0.597300 10.829086 -16.437585 -9.998925
-0.567900 10.179470 -17.434662 -9.804608
-0.415700 10.302084 -15.354214 -10.543255
0.271900 10.816338 -14.485050 -10.557571
-0.025200 8.921501 -15.112399 -11.026349
0.069800 8.914204 -14.689208 -12.030816
0.069800 8.354655 -16.041731 -11.082248
0.597300 8.123191 -14.019966 -10.220607
-0.567900 6.877605 -14.078741 -10.129741
-0.415700 8.765210 -12.952628 -9.715012
0.271900 9.776412 -12.892730 -9.783305
-0.087500 8.006740 -11.742506 -9.297757
0.096900 7.166774 -12.090894 -8.698002
0.298500 8.780032 -10.768910 -8.380262
-0.029700 8.040518 -10.123144 -7.907931
-0.319200 9.501443 -11.503299 -7.245761
0.079100 10.293514 -12.139735 -7.637106
0.079100 9.943668 -10.776690 -6.567003
0.079100 8.788600 -12.114112 -6.692956
-0.319200 9.751907 -9.840641 -9.114837
0.079100 9.209316 -9.177753 -9.787956
0.079100 10.280609 -9.213005 -8.397349
0.079100 10.464323 -10.422099 -9.691047
0.597300 7.399797 -11.004011 -10.503819
-0.567900 7.933362 -11.049749 -11.613875
-0.415700 6.284747 -10.304273 -10.290277
0.271900 5.929092 -10.241834 -9.342984
0.033700 5.544497 -9.576161 -11.324210
0.082300 5.775186 -10.010056 -12.297459
-0.182500 4.049660 -9.779433 -11.054495
0.060300 3.465462 -9.312172 -11.849269
0.060300 3.818828 -10.844622 -11.022054
0.060300 3.787126 -9.319277 -10.101380
0.597300 5.898654 -8.078253 -11.415209
-0.567900 5.563175 -7.428081 -12.409566
-0.415700 6.563412 -7.508208 -10.404625
0.271900 6.774737 -8.052123 -9.576563
-0.025200 6.926048 -6.092851 -10.419675
0.069800 7.646979 -5.914228 -11.212582
0.069800 6.022750 -5.531161 -10.644203
0.597300 7.517391 -5.539756 -9.125543
-0.567900 7.920817 -6.299288 -8.244492
-0.415700 7.549069 -4.206849 -9.015085
0.271900 7.176751 -3.656637 -9.782646
-0.002400 8.216291 -3.495611 -7.918175
0.097800 8.297497 -4.182636 -7.079975
-0.034300 9.644854 -3.104959 -8.337966
0.029500 9.592814 -2.340112 -9.112020
0.029500 10.140415 -2.656972 -7.475719
0.011800 10.509194 -4.250907 -8.833324
-0.125600 10.619243 -4.527172 -10.211541
0.133000 10.105053 -3.908916 -10.930851
-0.170400 11.393127 -5.614876 -10.656360
0.143000 11.479232 -5.827086 -11.712366
-0.107200 12.063804 -6.425893 -9.725026
0.129700 12.659767 -7.262461 -10.063797
-0.170400 11.970056 -6.139511 -8.352479
0.143000 12.497995 -6.749360 -7.637925
-0.125600 11.193688 -5.056297 -7.906537
0.133000 11.117343 -4.845279 -6.849174
0.597300 7.467429 -2.245084 -7.418796
-0.567900 6.912812 -1.474048 -8.207205
-0.347900 7.540878 -2.002301 -6.104967
0.274700 8.055265 -2.687030 -5.552901
-0.263700 7.327609 -0.694658 -5.462436
0.156000 6.705509 -0.057057 -6.093911
-0.000700 6.608571 -0.907181 -4.111041
0.032700 5.599201 -1.257196 -4.331532
0.032700 7.104249 -1.704862 -3.554020
0.039000 6.487491 0.338548 -3.205589
0.028500 6.511309 1.248620 -3.806668
0.028500 5.520925 0.294980 -2.704705
0.048600 7.570444 0.396980 -2.114542
0.068700 7.593559 -0.564212 -1.601979
0.068700 8.545072 0.570198 -2.573312
-0.529500 7.293100 1.444832 -1.113553
0.345600 6.330698 1.740095 -0.984618
0.807600 8.165110 2.049241 -0.324424
-0.862700 9.430423 1.757521 -0.302566
0.447800 9.738934 0.860992 -0.684503
0.447800 10.113192 2.364868 0.148664
-0.862700 7.736881 2.983500 0.467962
0.447800 6.742899 3.191147 0.474320
0.447800 8.359108 3.428913 1.134318
0.734100 8.701395 -0.042466 -5.325741
-0.589400 9.556250 -0.576586 -4.625621
-0.415700 8.942217 1.060164 -6.032458
0.271900 8.197816 1.462400 -6.590100
-0.051800 10.244794 1.730370 -6.029245
0.092200 11.024159 0.991913 -5.835044
-0.110200 10.546510 2.353676 -7.407441
0.045700 9.851784 3.171449 -7.580999
0.045700 11.549823 2.781137 -7.367367
0.353100 10.465577 1.388603 -8.608227
-0.036100 9.439282 1.042776 -8.732046
-0.412100 10.881229 2.110557 -9.890084
0.100000 11.910403 2.459574 -9.800316
0.100000 10.802074 1.434337 -10.740891
0.100000 10.226633 2.961470 -10.054624
-0.412100 11.372612 0.170323 -8.450317
0.100000 11.371780 -0.421808 -9.365140
0.100000 12.388910 0.491311 -8.222656
0.100000 10.999207 -0.452320 -7.641146
0.597300 10.305447 2.748474 -4.884345
-0.567900 9.590034 3.754551 -4.900066
-0.516300 11.162791 2.472367 -3.901673
0.293600 11.724225 1.631573 -3.974293
0.000000 11.436792 3.337415 -2.750028
0.088000 10.509884 3.511779 -2.201417
0.536600 12.023003 4.694476 -3.177476
0.000000 12.533077 4.831530 -4.292898
-0.415700 11.973530 5.692250 -2.286344
0.271900 11.479773 5.503621 -1.418619
0.033700 12.784338 6.919603 -2.331005
0.082300 12.353249 7.611142 -1.606291
-0.182500 14.189506 6.562919 -1.828557
0.060300 14.123353 6.177449 -0.811449
0.060300 14.626588 5.798216 -2.470353
0.060300 14.828179 7.445506 -1.835452
0.597300 12.801663 7.683189 -3.677932
-0.567900 13.745147 8.414959 -3.983217
-0.415700 11.784345 7.517973 -4.528508
0.271900 11.017804 6.932355 -4.228135
-0.024900 11.889343 7.888055 -5.946797
0.084300 12.851779 7.537642 -6.310125
0.211700 10.815697 7.188045 -6.777930
0.035200 9.829292 7.414298 -6.380043
0.035200 10.864155 7.552593 -7.804964
-0.654600 11.018891 5.786856 -6.788191
0.427500 11.364244 5.491362 -5.925942
0.597300 11.894528 9.397796 -6.184682
-0.567900 12.521950 9.846249 -7.142132
-0.347900 11.301963 10.196259 -5.286172
0.274700 10.779480 9.736358 -4.547004
-0.240000 11.470829 11.664818 -5.234845
0.142600 11.045361 12.115158 -6.132283
-0.009400 10.713753 12.181843 -4.000262
0.036200 9.665388 11.908895 -4.093950
0.036200 11.107417 11.692620 -3.107532
0.018700 10.799563 13.702988 -3.812326
0.010300 11.836785 13.997205 -3.654860
0.010300 10.411419 14.204199 -4.700301
-0.047900 9.972924 14.109288 -2.589250
0.062100 8.934304 13.823579 -2.755047
0.062100 10.351637 13.579249 -1.714926
-0.014300 10.048086 15.615852 -2.333979
0.113500 11.062446 15.881904 -2.027627
0.113500 9.818432 16.147447 -3.262246
-0.385400 9.082083 16.021900 -1.291503
0.340000 9.209151 15.516738 -0.415375
0.340000 9.148287 17.024952 -1.106944
0.340000 8.132072 15.841583 -1.603814
0.734100 12.952425 12.076815 -5.184688
-0.589400 13.377484 12.977039 -5.908073
-0.415700 13.738820 11.363101 -4.381132
0.271900 13.300004 10.637577 -3.829528
-0.058100 15.167672 11.577566 -4.128537
0.136000 15.366010 12.649594 -4.149021
-0.007400 15.490303 11.076730 -2.709950
0.036700 15.295937 10.006659 -2.646137
0.036700 16.551836 11.223339 -2.517872
0.186800 14.713352 11.770342 -1.611355
-0.543200 13.321162 11.799225 -1.469215
0.163500 13.079160 12.475907 -0.335433
0.143500 12.093933 12.665632 0.070283
-0.279500 14.231079 12.868459 0.233381
0.333900 14.316152 13.359740 1.114968
-0.220700 15.268495 12.440762 -0.563879
0.186200 16.327475 12.574978 -0.393738
0.597300 16.074106 10.946807 -5.203017
-0.567900 17.303305 11.005099 -5.091489
-0.415700 15.480704 10.401077 -6.270502
0.271900 14.469220 10.395332 -6.282082
-0.023700 16.139767 9.936833 -7.494313
0.088000 17.215884 10.062910 -7.394444
0.034200 15.847148 8.445469 -7.723841
0.024100 14.769399 8.284416 -7.737242
0.024100 16.249387 8.147812 -8.693213
0.001800 16.482941 7.554396 -6.657150
0.044000 17.544922 7.793284 -6.598579
0.044000 16.031186 7.775794 -5.689630
-0.273700 16.332602 5.777813 -6.988427
-0.053600 14.582401 5.516586 -6.612024
0.068400 14.353230 4.452026 -6.608761
0.068400 14.362199 5.927341 -5.626926
0.068400 13.966393 6.004439 -7.364659
0.597300 15.690422 10.743926 -8.720869
-0.567900 14.615584 11.347096 -8.735744
-0.415700 16.491485 10.715325 -9.785970
0.271900 17.387600 10.249291 -9.702088
-0.027500 16.107196 11.234700 -11.099846
0.112300 15.531664 12.145119 -10.943255
-0.005000 17.359028 11.623205 -11.893194
0.033900 18.008655 10.753195 -11.995310
0.033900 17.055591 11.927747 -12.894121
-0.141500 18.130511 12.749091 -11.285078
-0.163800 19.260926 12.628280 -10.557293
0.206200 19.774153 11.694671 -10.357424
-0.341800 19.639939 13.867391 -10.081638
0.341200 20.429944 13.996678 -9.450813
0.138000 18.798734 14.862073 -10.520737
-0.260100 18.764697 16.248380 -10.316583
0.157200 19.511150 16.729197 -9.699058
-0.113400 17.744933 16.997396 -10.926741
0.141700 17.711162 18.072047 -10.802564
-0.197200 16.765162 16.348144 -11.699786
0.144700 15.972983 16.925140 -12.153151
-0.238700 16.796838 14.953379 -11.880204
0.170000 16.032494 14.469671 -12.468870
0.124300 17.821773 14.175314 -11.303029
0.597300 15.262507 10.215495 -11.887511
-0.567900 15.659665 9.048002 -11.977823
-0.254800 14.166514 10.632319 -12.557772
0.019200 13.542257 11.944998 -12.467823
0.039100 14.134624 12.670751 -13.026140
0.039100 13.431284 12.264858 -11.430341
0.018900 12.163816 11.801165 -13.105676
0.021300 11.862048 12.719436 -13.605913
0.021300 11.436121 11.524582 -12.348300
-0.007000 12.329582 10.651040 -14.093957
0.025300 12.670718 11.051092 -15.050108
0.025300 11.397739 10.101802 -14.229411
-0.026600 13.410815 9.763664 -13.467686
0.064100 12.936452 8.973952 -12.884575
0.589600 14.279776 9.129446 -14.564137
-0.574800 14.025018 7.993582 -14.969644
-0.415700 15.327227 9.838138 -15.006451
0.271900 15.437100 10.782356 -14.659637
-0.025200 16.304815 9.360749 -15.983945
0.069800 15.777868 9.022558 -16.875942
0.069800 16.953157 10.191832 -16.256248
0.597300 17.208836 8.222979 -15.498852
-0.567900 17.585025 7.393918 -16.325572
-0.516300 17.504110 8.127927 -14.197121
0.293600 17.132902 8.818730 -13.559351
0.038100 18.268294 7.003343 -13.628460
0.088000 19.058627 6.714279 -14.323471
-0.030300 18.929892 7.387184 -12.295554
-0.012200 18.155202 7.695347 -11.590586
-0.012200 19.418161 6.501127 -11.887042
0.799400 19.978297 8.494485 -12.401974
-0.801400 20.564630 8.711344 -13.485568
-0.801400 20.176824 9.201693 -11.390608
0.536600 17.360730 5.786022 -13.416504
-0.581900 17.747652 4.660009 -13.721916
-0.415700 16.113573 6.016908 -12.984025
0.271900 15.872085 6.964987 -12.718863
-0.059700 15.077480 4.974395 -12.916580
0.086900 15.440828 4.166494 -12.279176
0.130300 13.777404 5.539758 -12.290386
0.018700 13.459076 6.400002 -12.879316
-0.320400 12.648753 4.491065 -12.327804
0.088200 12.950722 3.600002 -11.775880
0.088200 11.734466 4.891285 -11.892487
0.088200 12.421078 4.211048 -13.354754
-0.043000 14.025488 6.013387 -10.835960
0.023600 14.271179 5.155127 -10.208381
0.023600 14.877012 6.692677 -10.814056
-0.066000 12.840830 6.764605 -10.212800
0.018600 13.152796 7.212084 -9.269564
0.018600 12.509875 7.555131 -10.885877
0.018600 12.015237 6.082734 -10.011638
0.597300 14.855528 4.376805 -14.317605
-0.567900 14.826537 3.157585 -14.468119
-0.347900 14.796187 5.213515 -15.364595
0.274700 14.800288 6.209613 -15.171334
-0.240000 14.768044 4.770332 -16.768915
0.142600 13.913277 4.109862 -16.912598
-0.009400 14.602871 5.993354 -17.682365
0.036200 13.745837 6.582725 -17.357296
0.036200 15.493022 6.613712 -17.591961
0.018700 14.403291 5.595537 -19.154074
0.010300 15.061999 4.768011 -19.413761
0.010300 13.372117 5.279355 -19.312686
-0.047900 14.740112 6.760844 -20.084181
0.062100 14.007261 7.559753 -19.963357
0.062100 15.731724 7.134818 -19.827197
-0.014300 14.752353 6.255504 -21.527878
0.113500 15.338339 5.331388 -21.571308
0.113500 13.729399 6.022120 -21.831589
-0.385400 15.341959 7.253897 -22.441188
0.340000 14.805313 8.116238 -22.406436
0.340000 16.294950 7.443884 -22.150934
0.340000 15.367850 6.907989 -23.395890
0.734100 16.021445 3.967143 -17.150622
-0.589400 15.890972 2.912236 -17.765385
-0.415700 17.211648 4.434283 -16.769123
0.271900 17.255905 5.320110 -16.285094
0.033700 18.474826 3.762247 -17.079302
0.082300 18.533962 3.616917 -18.158987
-0.182500 19.628187 4.677936 -16.659915
0.060300 19.633413 4.811451 -15.579053
0.060300 20.570430 4.225401 -16.966515
0.060300 19.535632 5.647371 -17.148756
0.597300 18.591744 2.368553 -16.433314
-0.567900 19.223173 1.484487 -17.006552
-0.415700 17.945942 2.144576 -15.283630
0.271900 17.538416 2.944427 -14.809245
-0.059700 17.789719 0.815895 -14.669151
0.086900 18.721983 0.261349 -14.786966
0.130300 17.526167 0.974225 -13.151184
0.018700 16.683048 1.655196 -13.021122
-0.320400 17.162953 -0.371699 -12.492595
0.088200 17.971908 -1.090336 -12.631264
0.088200 16.985044 -0.239414 -11.426554
0.088200 16.248621 -0.779002 -12.924190
-0.043000 18.769978 1.578556 -12.449252
0.023600 19.535097 0.808504 -12.337955
0.023600 19.195889 2.374928 -13.058599
-0.066000 18.466493 2.189899 -11.075378
0.018600 18.080476 1.434934 -10.394733
0.018600 19.382832 2.605401 -10.654817
0.018600 17.732189 2.989313 -11.180950
0.597300 16.700368 0.004013 -15.396804
-0.567900 16.911267 -1.170830 -15.692314
-0.415700 15.564390 0.618684 -15.754034
0.271900 15.440104 1.586164 -15.476263
-0.051800 14.464963 -0.041123 -16.478595
0.092200 14.192243 -0.937280 -15.925744
-0.110200 13.237235 0.890836 -16.534808
0.045700 13.566899 1.874132 -16.865820
0.045700 12.542060 0.515173 -17.287219
0.353100 12.468621 1.029308 -15.205564
-0.036100 13.158109 1.254786 -14.395173
-0.412100 11.446908 2.165255 -15.312545
0.100000 10.739173 1.952862 -16.113757
0.100000 10.915345 2.271548 -14.367484
0.100000 11.969056 3.096383 -15.530245
-0.412100 11.706040 -0.247280 -14.842564
0.100000 11.166001 -0.095103 -13.910017
0.100000 11.004568 -0.507270 -15.635307
0.100000 12.404990 -1.067338 -14.693998
0.597300 14.847831 -0.530231 -17.889691
-0.567900 14.256266 -1.504131 -18.352896
-0.516300 15.821388 0.091571 -18.562444
0.293600 16.173806 0.966348 -18.200963
0.038100 16.560116 -0.421262 -19.780348
0.088000 15.896420 -0.663340 -20.610407
-0.030300 17.403366 0.789788 -20.246432
-0.012200 16.777180 1.607439 -20.603417
-0.012200 17.929920 1.109400 -19.347161
0.799400 18.500776 0.424347 -21.256332
-0.801400 19.613916 0.051296 -20.827678
-0.801400 18.316518 0.487631 -22.460454
0.536600 17.302745 -1.740633 -19.597531
-0.581900 17.274188 -2.595144 -20.502461
-0.347900 17.971279 -1.880196 -18.458895
0.274700 17.955623 -1.074961 -17.849434
-0.240000 18.721904 -3.122501 -18.076101
0.142600 19.248749 -3.433725 -18.978136
-0.009400 19.717700 -2.715086 -16.980385
0.036200 19.169746 -2.234743 -16.169757
0.036200 20.319491 -3.575021 -16.686347
0.018700 20.733891 -1.678144 -17.436388
0.010300 21.201393 -2.126814 -18.312883
0.010300 20.125070 -0.800384 -17.653129
-0.047900 21.775182 -1.388256 -16.267760
0.062100 21.345178 -1.180221 -15.288008
0.062100 22.441094 -2.236453 -16.108939
-0.014300 22.741179 -0.188901 -16.572547
0.113500 22.167178 0.713183 -16.784397
0.113500 23.316990 -0.020590 -15.662484
-0.385400 23.676587 -0.424335 -17.664292
0.340000 24.224102 -1.234658 -17.411890
0.340000 23.249266 -0.665996 -18.546963
0.340000 24.315987 0.356685 -17.699974
0.734100 17.911465 -4.366387 -17.724839
-0.589400 18.313519 -5.447084 -18.036684
-0.415700 16.734586 -4.188116 -17.114758
0.271900 16.469490 -3.239272 -16.892579
-0.051800 15.916237 -5.302626 -16.602330
0.092200 16.534698 -5.847965 -15.893096
-0.110200 14.667250 -4.807560 -15.850860
0.045700 13.982599 -4.358622 -16.568742
0.045700 14.174326 -5.687112 -15.432961
0.353100 14.894331 -3.799575 -14.714466
-0.036100 15.089892 -2.824988 -15.149497
-0.412100 13.620672 -3.695567 -13.873919
0.100000 13.447060 -4.631862 -13.343278
0.100000 13.731340 -2.890858 -13.147466
0.100000 12.769546 -3.478840 -14.517817
-0.412100 16.063079 -4.176036 -13.809415
0.100000 16.085438 -3.521133 -12.939866
0.100000 15.970532 -5.215766 -13.497300
0.100000 17.000048 -4.050452 -14.348021
0.597300 15.487915 -6.298696 -17.693696
-0.567900 15.196434 -5.900860 -18.827206
-0.415700 15.413972 -7.593033 -17.362466
0.271900 15.765826 -7.910397 -16.470516
-0.058100 15.109711 -8.663862 -18.356924
0.136000 15.556056 -8.336138 -19.295789
-0.007400 15.707876 -10.030024 -17.857554
0.036700 16.646472 -9.823414 -17.343303
0.036700 15.157320 -10.530128 -17.060759
0.186800 15.968308 -11.015422 -18.961265
-0.543200 15.792704 -10.757238 -20.346536
0.163500 16.018437 -11.963259 -20.891801
0.143500 15.864984 -12.105162 -21.951383
-0.279500 16.323265 -12.870931 -20.047140
0.333900 16.617468 -13.811280 -20.269159
-0.220700 16.303339 -12.271032 -18.806940
0.186200 16.379524 -12.830541 -17.886319
0.597300 13.551898 -8.687404 -18.684429
-0.567900 12.780448 -7.785744 -18.420909
-0.415700 13.141839 -9.800035 -19.205588
0.271900 13.790836 -10.339405 -19.760544
0.014300 11.794532 -10.328046 -19.319405
0.104800 11.151065 -9.449358 -19.363646
-0.204100 11.783992 -11.092292 -20.613188
0.079700 12.387517 -11.992904 -20.500253
0.079700 10.792237 -11.377301 -20.964310
0.713000 12.263111 -10.278896 -21.782516
-0.593100 11.870269 -9.143030 -22.004010
-0.919100 13.223899 -10.843013 -22.535456
0.419600 13.495255 -10.425198 -23.414034
0.419600 13.697706 -11.590834 -22.049282
0.597300 11.297044 -11.221282 -18.164200
-0.567900 12.101513 -11.932599 -17.547749
-0.415700 10.046174 -11.439766 -17.956232
0.271900 9.341639 -11.040266 -18.559659
-0.051800 9.448749 -12.292496 -16.913569
0.092200 9.963178 -12.198472 -15.957204
-0.110200 8.009715 -11.936229 -16.751314
0.045700 7.561139 -12.144737 -17.722605
0.045700 7.692025 -12.548846 -15.907588
0.353100 7.874012 -10.453024 -16.398131
-0.036100 8.122788 -9.802784 -17.236825
-0.412100 6.442928 -10.215872 -16.086378
0.100000 5.730116 -10.733600 -16.728200
0.100000 6.229738 -10.440606 -15.041318
0.100000 6.215568 -9.177117 -16.325967
-0.412100 8.686214 -9.833267 -15.281047
0.100000 8.195180 -8.872009 -15.129488
0.100000 8.741696 -10.389798 -14.345477
0.100000 9.701289 -9.703396 -15.656357
0.597300 9.574357 -13.784938 -17.187269
-0.567900 9.639637 -14.175770 -18.337552
-0.415700 9.665973 -14.608865 -16.161499
0.271900 9.783967 -14.255729 -15.222628
0.014300 9.964168 -16.019601 -16.300363
0.104800 10.868231 -16.182303 -16.887132
-0.204100 10.272363 -16.661193 -14.909805
0.079700 11.127701 -16.104650 -14.526722
0.079700 9.442629 -16.492179 -14.223451
0.713000 10.690590 -18.118462 -14.884692
-0.593100 10.367799 -18.926286 -15.707337
-0.919100 11.257215 -18.528757 -13.783721
0.419600 11.671164 -19.448690 -13.833406
0.419600 11.372378 -17.909405 -12.994264
0.597300 8.855487 -16.772771 -16.989756
-0.567900 7.790387 -16.980134 -16.434887
-0.415700 9.047517 -17.161802 -18.233833
0.271900 9.972193 -17.017711 -18.613710
-0.024900 7.971084 -17.828298 -19.070788
0.084300 7.118034 -17.149780 -19.075480
0.211700 8.405702 -17.914941 -20.581838
0.035200 7.535607 -18.299037 -21.114290
0.035200 8.487204 -16.966410 -21.112637
-0.654600 9.541689 -18.746822 -20.601842
0.427500 9.271697 -19.403027 -21.248445
0.597300 7.524456 -19.214935 -18.590829
-0.567900 6.391865 -19.688707 -18.890790
-0.415700 8.211937 -19.771058 -17.599187
0.271900 9.015242 -19.272973 -17.243230
0.014300 7.793373 -21.026485 -16.934889
0.104800 7.653575 -21.764749 -17.724527
-0.204100 8.776321 -21.622058 -16.033160
0.079700 9.666454 -21.804235 -16.635302
0.079700 9.007374 -20.928395 -15.224738
0.713000 8.381723 -22.968554 -15.313322
-0.593100 8.024552 -23.859644 -15.985597
-0.919100 8.295003 -23.073274 -13.961525
0.419600 8.168273 -23.963723 -13.502023
0.419600 8.637137 -22.343391 -13.352989
0.597300 6.410715 -20.761069 -16.202255
-0.567900 5.579907 -21.602721 -16.026951
-0.415700 6.103469 -19.488878 -15.875158
0.271900 6.836193 -18.814139 -16.042337
-0.027500 4.815378 -19.145476 -15.333917
0.112300 4.049413 -19.910646 -15.460063
-0.005000 5.014943 -18.730553 -13.900519
0.033900 5.822110 -17.998276 -13.881738
0.033900 4.169280 -18.109003 -13.606172
-0.141500 5.338946 -19.742225 -12.889108
-0.163800 4.471476 -20.599875 -12.390272
0.206200 3.427949 -20.596332 -12.668546
-0.341800 5.042217 -21.574574 -11.569765
0.341200 4.576250 -22.401609 -11.224821
0.138000 6.390077 -21.343742 -11.483970
-0.260100 7.410710 -22.000487 -10.777735
0.157200 7.116417 -22.813097 -10.130079
-0.113400 8.649773 -21.416963 -10.746175
0.141700 9.361272 -21.826219 -10.044259
-0.197200 8.957469 -20.273341 -11.509868
0.144700 9.962332 -19.885100 -11.586854
-0.238700 7.957550 -19.714164 -12.347673
0.170000 8.170744 -18.816205 -12.908578
0.124300 6.630882 -20.136543 -12.251470
0.597300 4.117579 -17.932494 -16.018562
-0.567900 2.896355 -17.854111 -15.871445
-0.415700 4.873850 -16.920740 -16.531807
0.271900 5.882861 -16.960490 -16.552188
-0.002400 4.336226 -15.716188 -17.198485
0.097800 3.357178 -15.567719 -16.742940
-0.034300 5.350988 -14.526140 -16.933868
0.029500 6.363869 -14.854234 -17.167382
0.029500 5.183955 -13.645757 -17.554452
0.011800 5.279619 -14.068933 -15.470522
-0.125600 5.852247 -14.991755 -14.546872
0.133000 6.390871 -15.863130 -14.888899
-0.170400 5.890129 -14.672761 -13.170153
0.143000 6.297183 -15.435401 -12.522785
-0.107200 5.300973 -13.515480 -12.764047
0.129700 5.410276 -13.289464 -11.713635
-0.170400 4.793264 -12.527116 -13.682974
0.143000 4.492694 -11.516050 -13.451034
-0.125600 4.765469 -12.818448 -15.043654
0.133000 4.363922 -12.053576 -15.691833
0.597300 4.120100 -15.785922 -18.762501
-0.567900 4.316391 -16.851330 -19.356676
-0.254800 3.586194 -14.687292 -19.411451
0.019200 3.017100 -13.449883 -18.917350
0.039100 3.728102 -12.636274 -18.773766
0.039100 2.503114 -13.757285 -18.006626
0.018900 1.954817 -12.958733 -20.018858
0.021300 1.970332 -11.870553 -19.957859
0.021300 0.935423 -13.316111 -19.873169
-0.007000 2.633547 -13.487332 -21.269908
0.025300 3.212706 -12.628497 -21.609139
0.025300 1.889953 -13.826093 -21.991302
-0.026600 3.534554 -14.657846 -20.874987
0.064100 3.213198 -15.614789 -21.286203
0.589600 4.881841 -14.338166 -21.395275
-0.574800 5.675214 -13.468896 -20.862020
-0.415700 5.206929 -14.940690 -22.531239
0.271900 4.487793 -15.459693 -23.014536
0.033700 6.452599 -14.670302 -23.298542
0.082300 7.326148 -14.968467 -22.718778
-0.182500 6.632353 -15.650703 -24.508230
0.060300 7.472041 -15.336773 -25.128290
0.060300 6.570050 -16.673254 -24.135920
0.060300 5.805773 -15.395274 -25.171271
0.597300 6.651390 -13.181976 -23.698540
-0.567900 5.686864 -12.557979 -24.183529
-0.415700 7.871495 -12.681478 -23.628732
0.271900 8.580162 -13.311390 -23.280734
-0.025200 8.227802 -11.247470 -23.848457
0.069800 9.309431 -11.142716 -23.933339
0.069800 7.876431 -10.928624 -24.829766
0.597300 7.705792 -10.251953 -22.854537
-0.567900 7.961371 -9.030394 -22.910530
-0.415700 6.825694 -10.608597 -21.877144
0.271900 6.491397 -11.560627 -21.832511
-0.024900 6.151104 -9.637600 -21.022519
0.084300 5.809554 -8.810166 -21.644451
0.211700 4.944189 -10.230447 -20.299846
0.035200 4.458613 -9.337285 -19.906682
0.035200 4.334086 -10.668862 -21.089572
-0.654600 5.364507 -11.110047 -19.303762
0.427500 5.649944 -11.966767 -19.629574
0.597300 7.109221 -9.050843 -20.008315
-0.567900 8.189512 -9.605245 -19.786187
-0.347900 6.773633 -7.886183 -19.504651
0.274700 5.823149 -7.570350 -19.634760
-0.240000 7.587540 -6.987003 -18.628243
0.142600 8.541775 -7.507621 -18.547635
-0.009400 7.799502 -5.683790 -19.410031
0.036200 6.833265 -5.450418 -19.857272
0.036200 8.035455 -4.917287 -18.671861
0.018700 8.886441 -5.755039 -20.500031
0.010300 8.559106 -6.341781 -21.358335
0.010300 8.906480 -4.724908 -20.855747
-0.047900 10.265784 -6.082147 -20.048173
0.062100 10.489445 -5.563494 -19.115935
0.062100 10.359066 -7.135961 -19.785735
-0.014300 11.391319 -5.832669 -21.129289
0.113500 11.282665 -6.547503 -21.944956
0.113500 11.195794 -4.858771 -21.578061
-0.385400 12.742850 -5.837388 -20.509946
0.340000 12.860747 -5.262639 -19.687835
0.340000 12.822259 -6.747684 -20.079642
0.340000 13.540668 -5.757615 -21.124129
0.734100 6.938277 -6.635059 -17.313938
-0.589400 5.700294 -6.791748 -17.219418
-0.254800 7.727654 -6.301043 -16.275177
0.019200 9.185184 -6.209519 -16.288440
0.039100 9.540915 -5.555942 -17.082940
0.039100 9.616289 -7.205594 -16.400479
0.018900 9.588576 -5.625808 -14.937130
0.021300 9.598988 -4.536304 -14.998892
0.021300 10.558727 -6.000255 -14.607708
-0.007000 8.460688 -6.075142 -14.011526
0.025300 8.347612 -5.381181 -13.179345
0.025300 8.665495 -7.080471 -13.641285
-0.026600 7.224110 -6.095433 -14.920477
0.064100 6.587617 -6.934440 -14.638891
0.589600 6.416936 -4.801628 -14.791920
-0.574800 6.679863 -3.821451 -15.491491
-0.415700 5.469364 -4.782041 -13.857214
0.271900 5.330711 -5.625355 -13.308183
-0.002400 4.812676 -3.553840 -13.400388
0.097800 4.619946 -2.905265 -14.256051
-0.034300 3.465299 -3.921115 -12.762781
0.029500 2.805111 -4.314384 -13.537523
0.029500 3.635531 -4.721563 -12.044237
0.011800 2.757221 -2.780090 -12.053634
-0.125600 2.117133 -1.771058 -12.797297
0.133000 2.124400 -1.811657 -13.877958
-0.170400 1.453936 -0.720219 -12.136236
0.143000 0.958423 0.048622 -12.709895
-0.107200 1.432796 -0.671654 -10.731403
0.129700 0.923866 0.133486 -10.222018
-0.170400 2.069944 -1.678442 -9.986732
0.143000 2.042005 -1.654563 -8.906179
-0.125600 2.735399 -2.726697 -10.646059
0.133000 3.224189 -3.495821 -10.064965
0.597300 5.720511 -2.798273 -12.416028
-0.567900 6.375459 -3.418534 -11.580529
-0.415700 5.743497 -1.464304 -12.467916
0.271900 5.172419 -0.994756 -13.153462
-0.059700 6.382732 -0.635384 -11.431394
0.086900 6.483753 -1.247559 -10.538625
0.130300 7.816928 -0.170086 -11.810481
0.018700 8.225136 0.364000 -10.950556
-0.320400 8.732460 -1.385611 -12.029615
0.088200 9.773034 -1.064771 -12.086432
0.088200 8.631706 -2.072879 -11.191844
0.088200 8.467279 -1.905479 -12.950958
-0.043000 7.925008 0.759795 -13.042949
0.023600 8.917991 0.654925 -13.480287
0.023600 7.206876 0.450494 -13.798848
-0.066000 7.746007 2.254055 -12.738732
0.018600 7.928929 2.828408 -13.646629
0.018600 6.738866 2.470099 -12.392204
0.018600 8.465487 2.562924 -11.980793
0.597300 5.488366 0.532079 -11.022694
-0.567900 4.684992 1.021933 -11.821918
-0.415700 5.671568 1.026140 -9.800464
0.271900 6.288431 0.532953 -9.161337
-0.001400 5.264357 2.380573 -9.429458
0.087600 5.260334 2.974059 -10.342478
-0.015200 3.836055 2.406878 -8.873743
0.029500 3.475543 3.435251 -8.913293
0.029500 3.188107 1.822280 -9.527946
-0.001100 3.676111 1.903065 -7.456426
-0.190600 3.587777 0.519573 -7.203959
0.169900 3.703950 -0.185832 -8.014767
-0.234100 3.335100 0.055881 -5.898533
0.165600 3.246684 -1.001910 -5.697581
0.322600 3.185900 0.984420 -4.847445
-0.557900 2.888056 0.570235 -3.594253
0.399200 2.815114 -0.400899 -3.505457
-0.234100 3.324042 2.364679 -5.092191
0.165600 3.232108 3.056501 -4.268168
-0.190600 3.565826 2.826208 -6.397703
0.169900 3.649398 3.888413 -6.581855
0.597300 6.285688 3.034203 -8.491933
-0.567900 7.082766 2.352189 -7.849143
-0.415700 6.296691 4.366627 -8.479703
0.271900 5.598445 4.843044 -9.034429
-0.003100 7.390240 5.184003 -7.941486
0.085000 8.218108 4.549213 -7.628935
-0.003600 7.887713 6.100778 -9.082125
0.017100 7.041026 6.685727 -9.441558
0.017100 8.630331 6.797725 -8.693739
-0.064500 8.513600 5.318469 -10.261312
0.035200 9.572103 5.169525 -10.049706
0.035200 8.052712 4.337554 -10.355156
0.695100 8.371724 6.009593 -11.618316
-0.608600 9.340843 6.419140 -12.244685
-0.940700 7.168612 6.145036 -12.143278
0.425100 7.095763 6.689535 -12.993639
0.425100 6.342971 5.828041 -11.647413
0.597300 6.926253 5.978061 -6.708382
-0.567900 5.937506 6.710961 -6.806348
-0.415700 7.635039 5.860052 -5.574181
0.271900 8.402015 5.191109 -5.540553
0.014500 7.364226 6.629241 -4.349014
0.077900 6.286845 6.628004 -4.182131
0.000000 8.014524 5.948418 -3.124338
0.025600 7.716552 4.898851 -3.098275
0.000000 9.099422 5.990192 -3.230430
0.597300 7.821695 8.089978 -4.523301
-0.567900 8.979973 8.441621 -4.287257
-0.415700 6.901531 8.949001 -4.953989
0.271900 5.966465 8.580163 -5.101537
-0.087500 7.102055 10.391005 -5.150574
0.096900 8.078427 10.654279 -4.754834
0.298500 7.087400 10.774244 -6.644403
-0.029700 6.078548 10.655273 -7.041803
-0.319200 7.524201 12.232642 -6.820873
0.079100 8.485441 12.404107 -6.336002
0.079100 7.631145 12.469740 -7.876182
0.079100 6.780174 12.901148 -6.388527
-0.319200 8.039736 9.909703 -7.483761
0.079100 7.725272 8.867946 -7.455461
0.079100 8.018852 10.237892 -8.522073
0.079100 9.056836 9.993891 -7.102938
0.597300 6.049012 11.156961 -4.347259
-0.567900 4.872000 10.791680 -4.362494
-0.415700 6.476335 12.186191 -3.608128
0.271900 7.438532 12.474339 -3.690873
-0.059700 5.661071 12.840662 -2.573655
0.086900 4.621551 12.534627 -2.701923
0.130300 6.087238 12.396857 -1.147096
0.018700 7.052766 12.845119 -0.906869
-0.320400 5.049389 12.922167 -0.134916
0.088200 5.389860 12.728566 0.880927
0.088200 4.924413 14.000831 -0.229034
0.088200 4.089611 12.429848 -0.288347
-0.043000 6.258276 10.858931 -1.061539
0.023600 5.426845 10.379723 -1.572230
0.023600 7.172147 10.583083 -1.589519
-0.066000 6.353903 10.266516 0.349101
0.018600 7.123501 10.784815 0.916515
0.018600 5.397528 10.354072 0.864630
0.018600 6.610495 9.209121 0.279050
0.597300 5.705053 14.362493 -2.743174
-0.567900 6.626416 15.029304 -2.270412
-0.516300 4.675982 14.907082 -3.391776
0.293600 3.966462 14.280735 -3.754967
0.038100 4.420190 16.347698 -3.475604
0.088000 5.167858 16.887886 -2.891527
-0.030300 4.522480 16.830018 -4.927688
-0.012200 5.535729 16.686501 -5.297333
-0.012200 3.841788 16.251194 -5.555482
0.799400 4.161282 18.309622 -5.012947
-0.801400 4.970687 19.162931 -4.590445
-0.801400 3.035479 18.635548 -5.448411
0.536600 3.037221 16.676041 -2.902788
-0.581900 2.036240 16.089836 -3.325428
-0.415700 2.965614 17.638027 -1.982683
0.271900 3.837755 18.054303 -1.670832
-0.051800 1.739989 17.992071 -1.257699
0.092200 0.878994 17.530702 -1.738708
-0.110200 1.862185 17.432987 0.172954
0.045700 2.798480 17.789622 0.605229
0.045700 1.045623 17.828734 0.779160
0.353100 1.827309 15.894311 0.259904
-0.036100 2.583061 15.458651 -0.392905
-0.412100 2.128020 15.449727 1.683895
0.100000 2.067977 14.365423 1.754091
0.100000 3.138698 15.755779 1.953565
0.100000 1.410143 15.890070 2.377074
-0.412100 0.456821 15.336943 -0.121243
0.100000 -0.328601 15.848189 0.435815
0.100000 0.298559 15.456426 -1.189202
0.100000 0.419958 14.277181 0.116376
0.597300 1.435269 19.498600 -1.227650
-0.567900 0.274673 19.862534 -1.051874
-0.415700 2.436473 20.366183 -1.395670
0.271900 3.355489 19.990364 -1.596543
-0.025200 2.338101 21.821037 -1.225975
0.069800 1.329351 22.163383 -1.459856
0.069800 2.539674 22.066063 -0.182494
0.597300 3.314954 22.602791 -2.111089
-0.567900 3.374060 22.382859 -3.328783
-0.415700 4.054343 23.542497 -1.514879
0.271900 3.964305 23.661665 -0.509671
-0.025200 5.021235 24.404328 -2.203316
0.069800 4.663041 24.643449 -3.203687
0.069800 5.111349 25.339005 -1.649264
0.597300 6.419985 23.792126 -2.311662
-0.567900 7.267940 24.058406 -1.468427
-0.516300 6.679867 23.009444 -3.360978
0.293600 5.935474 22.809335 -4.006432
0.039700 8.013578 22.461348 -3.661932
0.110500 8.750595 22.993342 -3.058222
0.056000 8.082786 20.971035 -3.294094
-0.017300 7.188770 20.467647 -3.660878
-0.017300 8.940200 20.516494 -3.791541
0.013600 8.242017 20.737750 -1.788861
-0.042500 9.122924 21.273246 -1.432292
-0.042500 7.369091 21.121639 -1.259827
0.805400 8.396720 19.243740 -1.510357
-0.818800 9.502122 18.774105 -1.176260
-0.818800 7.415211 18.482019 -1.668195
0.536600 8.413513 22.639596 -5.140466
-0.581900 7.533650 22.734205 -6.011772
-0.254800 9.730778 22.645199 -5.442237
0.019200 10.831516 22.698612 -4.483682
0.039100 10.761355 21.906496 -3.741833
0.039100 10.830195 23.671854 -3.989616
0.018900 12.115938 22.544580 -5.292428
0.021300 12.345845 21.486481 -5.425526
0.021300 12.952169 23.066382 -4.825361
-0.007000 11.727947 23.170172 -6.630393
0.025300 12.349140 22.796157 -7.445685
0.025300 11.815627 24.255888 -6.558529
-0.026600 10.250368 22.789553 -6.798988
0.064100 9.738067 23.617080 -7.289791
0.589600 10.089652 21.542227 -7.685043
-0.574800 9.910459 21.720993 -8.885469
-0.415700 10.136775 20.316599 -7.141442
0.271900 10.246102 20.243813 -6.141779
-0.059700 10.125896 19.053746 -7.919462
0.086900 10.265418 19.307387 -8.972549
0.130300 11.312542 18.136318 -7.538693
0.018700 11.255601 17.249493 -8.172224
-0.320400 12.639105 18.845981 -7.864108
0.088200 13.468847 18.143556 -7.796731
0.088200 12.610555 19.239711 -8.880683
0.088200 12.818173 19.665817 -7.168484
-0.043000 11.258451 17.670241 -6.065493
0.023600 11.361643 18.532759 -5.408010
0.023600 10.289342 17.211015 -5.870370
-0.066000 12.336977 16.642385 -5.696338
0.018600 12.180325 16.314998 -4.669359
0.018600 12.273198 15.778593 -6.358977
0.018600 13.330131 17.085130 -5.766701
0.597300 8.778734 18.313883 -7.850368
-0.567900 8.031207 18.463013 -6.880612
-0.347900 8.439810 17.532662 -8.890660
0.274700 9.102667 17.479657 -9.660144
-0.240000 7.079214 16.984800 -9.110880
0.142600 6.553180 16.953979 -8.158569
-0.009400 6.321182 17.930035 -10.065545
0.036200 6.862589 17.968072 -11.012612
0.036200 5.329560 17.526321 -10.266650
0.018700 6.161591 19.372825 -9.555205
0.010300 7.144381 19.815643 -9.392631
0.010300 5.674685 19.954101 -10.332702
-0.047900 5.314707 19.496850 -8.282529
0.062100 4.267243 19.318565 -8.529488
0.062100 5.619832 18.768685 -7.535336
-0.014300 5.491250 20.895884 -7.692785
0.113500 6.537727 21.028745 -7.398254
0.113500 5.250861 21.636977 -8.458653
-0.385400 4.611225 21.074176 -6.521871
0.340000 3.649569 20.850453 -6.766226
0.340000 4.874993 20.447774 -5.760245
0.340000 4.603661 22.031642 -6.193034
0.734100 7.047132 15.546940 -9.649714
-0.589400 8.007446 15.072638 -10.255702
-0.415700 5.915627 14.854644 -9.467575
0.271900 5.135559 15.302641 -8.998519
-0.024900 5.709763 13.465335 -9.930339
0.084300 6.626477 12.908431 -9.754623
0.211700 4.616192 12.793199 -9.095987
0.035200 4.529236 11.744434 -9.379956
0.035200 4.884060 12.846487 -8.039888
-0.654600 3.378170 13.440550 -9.292049
0.427500 2.786937 13.156370 -8.555275
0.597300 5.402638 13.336787 -11.431401
-0.567900 5.549643 12.259881 -12.008396
-0.415700 5.063016 14.446925 -12.088871
0.271900 5.058068 15.306833 -11.562670
-0.024900 4.827499 14.582187 -13.535949
0.084300 3.926844 14.037061 -13.807535
0.211700 4.615766 16.072175 -13.847361
0.035200 4.716657 16.254439 -14.918508
0.035200 3.612020 16.359331 -13.532666
-0.654600 5.556600 16.848332 -13.125432
0.427500 5.365020 17.803599 -13.234291
0.597300 5.968190 14.040422 -14.404585
-0.567900 5.721753 13.423871 -15.445342
-0.516300 7.215155 14.215880 -13.970670
0.293600 7.340840 14.799941 -13.153765
0.038100 8.412248 13.792009 -14.710741
0.088000 8.289284 14.070505 -15.758677
-0.030300 9.630725 14.544736 -14.162708
-0.012200 9.797393 14.231850 -13.129669
-0.012200 10.509723 14.269072 -14.744650
0.799400 9.485570 16.067410 -14.213580
-0.801400 9.992122 16.705897 -13.261124
-0.801400 8.882049 16.597287 -15.180716
0.536600 8.651218 12.268877 -14.675416
-0.581900 9.511421 11.751601 -15.389636
-0.415700 7.879832 11.534527 -13.867770
0.271900 7.191969 12.025262 -13.307015
-0.001400 7.975809 10.083081 -13.677981
0.087600 8.948597 9.736166 -14.027068
-0.015200 7.894505 9.776827 -12.172659
0.029500 6.929407 10.110218 -11.798565
0.029500 7.919558 8.700220 -12.042189
-0.001100 8.980998 10.380183 -11.293475
-0.190600 8.914803 11.736045 -10.914398
0.169900 8.126601 12.366919 -11.291530
-0.234100 9.870711 12.278351 -10.036869
0.165600 9.812866 13.310278 -9.729864
0.322600 10.907573 11.469635 -9.535630
-0.557900 11.817477 12.010835 -8.687164
0.399200 12.433030 11.335990 -8.346578
-0.234100 10.991603 10.116254 -9.926044
0.165600 11.794927 9.501595 -9.549400
-0.190600 10.027398 9.573554 -10.799412
0.169900 10.089365 8.532337 -11.081148
0.597300 6.905336 9.304781 -14.476659
-0.567900 6.928317 8.070237 -14.501153
-0.415700 5.970033 9.999745 -15.145136
0.271900 6.002989 11.010116 -15.092275
-0.002400 4.821319 9.379586 -15.823702
0.097800 4.303893 8.737385 -15.108388
-0.034300 3.832147 10.451347 -16.314240
0.029500 4.365703 11.146390 -16.958331
0.029500 3.094638 9.953860 -16.943620
0.011800 3.052445 11.272049 -15.296743
-0.125600 3.154993 11.073390 -13.903277
0.133000 3.820190 10.329585 -13.490287
-0.170400 2.400920 11.868741 -13.021647
0.143000 2.503968 11.735278 -11.953866
-0.107200 1.536994 12.856936 -13.521398
0.129700 0.969401 13.472115 -12.839743
-0.170400 1.421804 13.052466 -14.906392
0.143000 0.753327 13.808841 -15.292094
-0.125600 2.179443 12.262832 -15.787718
0.133000 2.090710 12.416995 -16.853583
0.597300 5.227028 8.474795 -16.999456
-0.567900 4.686639 7.372455 -17.113814
-0.415700 6.176327 8.882012 -17.862139
0.271900 6.471765 9.847225 -17.896472
-0.025200 6.738148 7.998793 -18.894523
0.069800 6.042379 7.827313 -19.715866
0.069800 7.517421 8.538729 -19.432387
0.597300 7.285476 6.656728 -18.428838
-0.567900 7.118206 5.670591 -19.158279
-0.415700 7.867920 6.570542 -17.226939
0.271900 7.977657 7.416677 -16.681205
0.014300 8.340668 5.306036 -16.644998
0.104800 8.911854 4.755938 -17.394867
-0.204100 9.268729 5.598438 -15.449872
0.079700 8.777407 6.296096 -14.775770
0.079700 9.439621 4.675375 -14.895722
0.713000 10.637674 6.151471 -15.808093
-0.593100 11.112248 6.056949 -16.933756
-0.919100 11.313569 6.718187 -14.837005
0.419600 12.230817 7.098783 -15.040952
0.419600 10.907203 6.754328 -13.910130
0.597300 7.179370 4.391548 -16.207904
-0.567900 7.218488 3.187146 -16.464407
-0.415700 6.134904 4.938301 -15.579849
0.271900 6.119874 5.940466 -15.423366
-0.025200 5.030248 4.147801 -15.030997
0.069800 4.455598 3.701546 -15.841776
0.069800 5.444230 3.341297 -14.424833
0.597300 4.079503 4.955756 -14.151862
-0.567900 3.947829 6.171086 -14.310509
-0.347900 3.412489 4.271240 -13.217286
0.274700 3.549157 3.267127 -13.172897
-0.263700 2.569340 4.909336 -12.195100
0.156000 2.049150 5.743962 -12.667159
-0.000700 1.497764 3.922782 -11.682936
0.032700 1.973411 3.007597 -11.327003
0.032700 0.964223 4.378898 -10.847579
0.039000 0.477141 3.581014 -12.783863
0.028500 0.140796 4.500650 -13.259927
0.028500 0.958479 2.960233 -13.539930
0.048600 -0.754846 2.847991 -12.237066
0.068700 -0.433103 1.921761 -11.757951
0.068700 -1.232041 3.473605 -11.482852
-0.529500 -1.696728 2.523921 -13.327431
0.345600 -1.315651 1.965704 -14.084203
0.807600 -2.952695 2.927093 -13.469526
-0.862700 -3.585670 3.674181 -12.604909
0.447800 -3.123736 4.005292 -11.767313
0.447800 -4.495101 4.048619 -12.835819
-0.862700 -3.630523 2.581615 -14.523268
0.447800 -3.163668 2.149350 -15.308612
0.447800 -4.619575 2.801846 -14.562331
0.734100 3.394349 5.549160 -11.067387
-0.589400 4.584993 5.266303 -10.891998
-0.415700 2.745650 6.418324 -10.298434
0.271900 1.767518 6.591189 -10.511463
-0.087500 3.309534 7.145949 -9.147763
0.096900 4.259524 6.696213 -8.860522
0.298500 3.580592 8.630824 -9.481339
-0.029700 3.997768 9.106500 -8.593165
-0.319200 4.614211 8.775791 -10.605254
0.079100 5.537491 8.272565 -10.322632
0.079100 4.238284 8.348932 -11.534890
0.079100 4.828050 9.831844 -10.765951
-0.319200 2.320060 9.409476 -9.886604
0.079100 2.573629 10.457623 -10.035845
0.079100 1.893924 9.004836 -10.804182
0.079100 1.576395 9.362684 -9.090808
0.597300 2.381853 7.048529 -7.936923
-0.567900 1.171100 6.869796 -8.093068
-0.415700 2.934361 7.204277 -6.734866
0.271900 3.942104 7.306487 -6.654689
-0.038900 2.139760 7.533436 -5.542723
0.100700 1.315178 6.824332 -5.457903
0.365400 2.978722 7.451587 -4.258695
0.004300 2.428198 7.900575 -3.434301
-0.243800 3.311611 6.005860 -3.898819
0.064200 2.390048 5.436349 -3.785813
0.064200 3.929414 5.556562 -4.675899
0.064200 3.854946 5.983298 -2.953553
-0.676100 4.206928 8.121455 -4.417238
0.410200 4.051870 9.083540 -4.415289
0.597300 1.541195 8.936663 -5.652464
-0.567900 2.151444 9.851881 -6.208422
-0.516300 0.355286 9.126576 -5.078424
0.293600 -0.089394 8.337385 -4.632690
0.039700 -0.286700 10.437389 -4.954838
0.110500 0.464784 11.204056 -5.130376
0.056000 -1.390636 10.594762 -6.022478
-0.017300 -0.936370 10.496208 -7.009232
-0.017300 -2.105679 9.778205 -5.906753
0.013600 -2.172325 11.923835 -5.975306
-0.042500 -2.984522 11.853708 -6.701043
-0.042500 -2.636621 12.053705 -4.997119
0.805400 -1.320472 13.160399 -6.291388
-0.818800 -1.699372 13.937146 -7.195625
-0.818800 -0.281514 13.378804 -5.620815
0.536600 -0.788962 10.629647 -3.522502
-0.581900 -1.951460 10.362501 -3.210812
-0.415700 0.089671 11.094995 -2.631780
0.271900 1.034602 11.295696 -2.932711
-0.002400 -0.244351 11.274019 -1.213807
0.097800 -0.712409 10.354282 -0.854814
-0.034300 1.039939 11.479590 -0.397170
0.029500 1.680970 12.207777 -0.896738
0.029500 0.773266 11.895145 0.575924
0.011800 1.811368 10.194358 -0.151486
-0.125600 2.788557 9.753523 -1.065208
0.133000 3.008553 10.334177 -1.949641
-0.170400 3.487053 8.553799 -0.828032
0.143000 4.244712 8.219988 -1.523534
-0.107200 3.219762 7.795196 0.324614
0.129700 3.774049 6.884769 0.519201
-0.170400 2.242018 8.230370 1.234612
0.143000 2.045899 7.656563 2.131265
-0.125600 1.534297 9.421378 0.993536
0.133000 0.783192 9.744823 1.701178
0.597300 -1.277102 12.391319 -0.982119
-0.567900 -1.930184 12.403558 0.061492
-0.347900 -1.511243 13.274350 -1.971633
0.274700 -0.935600 13.211812 -2.800901
-0.240000 -2.623070 14.245758 -1.951450
0.142600 -2.499030 14.910737 -1.095086
-0.009400 -2.650162 15.084510 -3.242044
0.036200 -2.774869 14.425242 -4.102462
0.036200 -3.524137 15.732616 -3.186866
0.018700 -1.422907 15.980808 -3.465242
0.010300 -1.270272 16.604639 -2.583882
0.010300 -0.542735 15.359515 -3.627533
-0.047900 -1.653186 16.888551 -4.685112
0.062100 -1.796204 16.276564 -5.578423
0.062100 -2.566447 17.460579 -4.521009
-0.014300 -0.512771 17.887308 -4.922060
0.113500 -0.851653 18.633052 -5.645529
0.113500 -0.277385 18.406505 -3.989085
-0.385400 0.697381 17.228716 -5.454596
0.340000 0.500699 16.734527 -6.320721
0.340000 1.435852 17.901033 -5.659581
0.340000 1.080517 16.570979 -4.786063
0.734100 -3.984684 13.559103 -1.773374
-0.589400 -4.848458 14.100714 -1.088444
-0.415700 -4.148825 12.357663 -2.336489
0.271900 -3.371612 11.965901 -2.851256
-0.001400 -5.340589 11.523881 -2.169987
0.087600 -6.219641 12.087187 -2.487033
-0.015200 -5.195287 10.286773 -3.073274
0.029500 -4.978137 10.623526 -4.088496
0.029500 -4.338859 9.706907 -2.738577
-0.001100 -6.383152 9.345948 -3.119404
-0.190600 -6.600621 8.420048 -2.077282
0.169900 -5.928677 8.372272 -1.231456
-0.234100 -7.692666 7.535234 -2.134303
0.165600 -7.873416 6.828919 -1.336760
0.322600 -8.540754 7.541887 -3.257619
-0.557900 -9.598416 6.699884 -3.316274
0.399200 -9.979905 6.647810 -4.214444
-0.234100 -8.296642 8.432294 -4.322082
0.165600 -8.943899 8.413957 -5.183962
-0.190600 -7.233663 9.351073 -4.241871
0.169900 -7.060446 10.051962 -5.046542
0.597300 -5.533214 11.141603 -0.695475
-0.567900 -6.552495 11.481206 -0.099056
-0.415700 -4.532218 10.494739 -0.084058
0.271900 -3.695594 10.285620 -0.610875
-0.025200 -4.602985 10.025787 1.302119
0.069800 -5.443673 9.339909 1.412757
0.069800 -3.686352 9.496629 1.555570
0.597300 -4.756080 11.159757 2.308877
-0.567900 -5.648096 11.094447 3.151610
-0.415700 -3.941017 12.212115 2.189849
0.271900 -3.236083 12.199547 1.459539
0.033700 -3.926508 13.334464 3.127523
0.082300 -3.800059 12.946818 4.140346
-0.182500 -2.714275 14.215398 2.800341
0.060300 -2.804656 14.622932 1.792479
0.060300 -2.659608 15.037727 3.514920
0.060300 -1.798158 13.626935 2.870070
0.597300 -5.236054 14.141852 3.116340
-0.567900 -5.717669 14.541653 4.174492
-0.347900 -5.857488 14.358339 1.946685
0.274700 -5.425143 14.028784 1.090213
-0.240000 -7.135336 15.090350 1.870263
0.142600 -7.153508 15.839051 2.665680
-0.009400 -7.262262 15.851942 0.547345
0.036200 -7.227171 15.158676 -0.294533
0.036200 -8.225196 16.358133 0.544075
0.018700 -6.144706 16.897759 0.418684
0.010300 -6.046024 17.452489 1.352803
0.010300 -5.200273 16.386705 0.231111
-0.047900 -6.390153 17.891807 -0.717396
0.062100 -5.437676 18.356832 -0.951242
0.062100 -6.739663 17.365438 -1.606707
-0.014300 -7.386383 18.987868 -0.319181
0.113500 -8.392565 18.570377 -0.289842
0.113500 -7.145445 19.347841 0.687110
-0.385400 -7.322681 20.111141 -1.279031
0.340000 -6.497066 20.667901 -1.087697
0.340000 -7.283465 19.760318 -2.232637
0.340000 -8.125984 20.729990 -1.195255
0.734100 -8.352429 14.215858 2.157291
-0.589400 -9.330708 14.742897 2.681997
-0.415700 -8.278455 12.905126 1.888570
0.271900 -7.457369 12.557957 1.406987
-0.051800 -9.277498 11.921730 2.327406
0.092200 -10.257636 12.248803 1.987592
-0.110200 -8.978122 10.556624 1.675243
0.045700 -9.004130 10.678538 0.592909
0.045700 -7.969493 10.250185 1.953685
0.353100 -9.948277 9.420211 2.057927
-0.036100 -9.921243 9.261598 3.135863
-0.412100 -11.390474 9.715254 1.637073
0.100000 -11.433783 9.921898 0.567229
0.100000 -12.022580 8.857312 1.864547
0.100000 -11.771099 10.574843 2.187542
-0.412100 -9.508084 8.124068 1.374103
0.100000 -10.178238 7.310696 1.652747
0.100000 -9.525574 8.246615 0.290772
0.100000 -8.497485 7.868437 1.692878
0.597300 -9.300625 11.826095 3.860504
-0.567900 -10.363252 11.888153 4.473801
-0.415700 -8.122754 11.739802 4.480348
0.271900 -7.282632 11.670191 3.916855
-0.025200 -7.972631 11.612799 5.925824
0.069800 -8.444152 10.690419 6.262752
0.069800 -6.908345 11.560964 6.148875
0.597300 -8.570185 12.785268 6.706236
-0.567900 -9.276908 12.565355 7.693321
-0.415700 -8.399193 14.025715 6.224473
0.271900 -8.016298 14.140380 5.296930
-0.038900 -8.987136 15.158886 6.904288
0.100700 -8.786557 15.090987 7.973519
0.365400 -8.324185 16.550736 6.476496
0.004300 -8.885445 17.315903 7.012794
-0.243800 -6.876664 16.512699 6.908764
0.064200 -6.647705 16.172498 7.918689
0.064200 -6.441928 15.790155 6.218081
0.064200 -6.364343 17.472446 6.841568
-0.676100 -8.552886 16.645474 5.116948
0.410200 -9.048331 17.456578 4.981880
0.597300 -10.521727 15.202047 6.756706
-0.567900 -11.139300 15.255015 7.812809
-0.415700 -11.131909 14.930590 5.599530
0.271900 -10.600707 14.751913 4.759293
-0.087500 -12.528771 15.145443 5.377813
0.096900 -12.749626 16.129297 5.791761
0.298500 -12.701710 15.302470 3.861164
-0.029700 -11.929704 16.002314 3.541295
-0.319200 -12.505671 14.097230 2.896086
0.079100 -13.290557 13.365283 3.086615
0.079100 -12.707508 14.378709 1.862586
0.079100 -11.493099 13.693990 2.881942
-0.319200 -14.025978 15.987829 3.567088
0.079100 -14.876223 15.326311 3.733098
0.079100 -14.099920 16.966002 4.042295
0.079100 -13.877413 16.123907 2.495866
0.597300 -13.548473 14.112324 6.019975
-0.567900 -14.809714 14.226398 6.099472
-0.415700 -12.945329 12.982491 6.433253
0.271900 -11.944836 12.927665 6.306344
-0.059700 -13.652227 11.810175 7.079348
0.086900 -14.708042 12.057891 6.969862
0.130300 -13.171076 10.441663 6.532575
0.018700 -12.108897 10.354873 6.761358
-0.320400 -13.894800 9.367684 7.229673
0.088200 -13.992914 8.486736 6.595313
0.088200 -13.450917 9.067876 8.178977
0.088200 -14.933327 9.657524 7.389531
-0.043000 -13.324110 10.309653 5.016624
0.023600 -12.649324 11.038777 4.568136
0.023600 -13.083413 9.292633 4.707044
-0.066000 -14.739292 10.583226 4.476131
0.018600 -14.815930 9.977604 3.573114
0.018600 -15.434358 10.138622 5.188389
0.018600 -14.942317 11.620607 4.210203
0.597300 -13.502418 11.891112 8.608858
-0.567900 -14.489527 11.588888 9.244709
-0.347900 -12.367666 12.403351 9.122543
0.274700 -11.594892 12.563189 8.482349
-0.263700 -12.213088 12.939711 10.491101
0.156000 -12.658394 12.243739 11.203783
-0.000700 -10.719218 13.113424 10.829884
0.032700 -10.269261 13.807899 10.117319
0.032700 -10.652731 13.560349 11.820415
0.039000 -9.889296 11.822974 10.862346
0.028500 -10.333361 11.121797 11.569544
0.028500 -9.873529 11.364312 9.874560
0.048600 -8.452690 12.157297 11.298970
0.068700 -8.066914 12.959464 10.666253
0.068700 -8.458555 12.512301 12.329551
-0.529500 -7.551918 11.002131 11.178176
0.345600 -6.943215 10.992933 10.368615
0.807600 -7.496074 9.946186 11.966001
-0.862700 -8.206270 9.817278 13.047217
0.447800 -8.656506 10.617106 13.471000
0.447800 -8.174744 8.907733 13.496572
-0.862700 -6.740463 8.938242 11.666064
0.447800 -6.070701 8.989616 10.909215
0.447800 -6.790481 8.091282 12.223071
0.734100 -12.919439 14.292572 10.690298
-0.589400 -13.024303 14.768096 11.818116
-0.347900 -13.404437 14.913056 9.610167
0.274700 -13.221259 14.414657 8.751015
-0.240000 -14.138205 16.203901 9.596809
0.142600 -14.259589 16.422267 8.535830
-0.009400 -15.533091 16.022342 10.125884
0.036200 -15.477299 15.854586 11.201454
0.036200 -16.146440 16.915443 10.006392
0.018700 -16.372186 14.900899 9.539149
0.010300 -16.181815 14.805894 8.470114
0.010300 -16.020257 13.956808 9.955019
-0.047900 -17.871956 14.915730 9.870821
0.062100 -18.195274 15.936313 9.665951
0.062100 -18.472392 14.291112 9.209430
-0.014300 -18.197518 14.518755 11.329809
0.113500 -17.554197 15.046563 12.033830
0.113500 -19.214786 14.890778 11.451709
-0.385400 -18.350792 13.015043 11.572532
0.340000 -17.497836 12.476356 11.523708
0.340000 -18.619132 12.822082 12.526922
0.340000 -19.133039 12.880874 10.947877
0.734100 -13.347459 17.439200 10.088362
-0.589400 -13.959881 18.501388 10.353073
-0.415700 -12.026555 17.293233 10.201771
0.271900 -11.646966 16.426089 9.851440
-0.027500 -11.061580 18.270818 10.714984
0.112300 -11.317706 18.543641 11.738264
-0.005000 -9.677420 17.609471 10.705033
0.033900 -9.523099 17.121813 9.740714
0.033900 -8.934774 18.399037 10.767620
-0.141500 -9.349150 16.624686 11.788556
-0.163800 -10.179295 16.150683 12.748141
0.206200 -11.226308 16.410059 12.849495
-0.341800 -9.481790 15.297697 13.583599
0.341200 -9.880236 14.848945 14.395586
0.138000 -8.167314 15.167724 13.196206
-0.260100 -7.089744 14.430360 13.705052
0.157200 -7.210550 13.804526 14.578235
-0.113400 -5.841322 14.523911 13.068356
0.141700 -4.998048 13.964526 13.450789
-0.197200 -5.685161 15.355595 11.944585
0.144700 -4.713426 15.442968 11.474470
-0.238700 -6.778227 16.086692 11.439875
0.170000 -6.639530 16.739923 10.590627
0.124300 -8.049690 16.007610 12.049665
0.597300 -11.001961 19.557577 9.881857
-0.567900 -11.240143 19.521346 8.675111
-0.415700 -10.674166 20.702897 10.504631
0.271900 -10.744142 20.769198 11.510019
0.014300 -10.620011 22.008041 9.817830
0.104800 -10.622417 22.721520 10.641873
-0.204100 -9.313646 22.007775 9.034914
0.079700 -8.529896 21.566557 9.650676
0.079700 -9.388633 21.507489 8.069413
0.713000 -8.865030 23.525294 8.733001
-0.593100 -9.232608 24.548845 9.344987
-0.919100 -7.869457 23.615426 7.904846
0.419600 -7.502121 24.526832 7.671390
0.419600 -7.549491 22.774604 7.445791
0.597300 -11.879809 22.435090 8.991149
-0.567900 -11.796676 23.285360 8.050254
-0.415700 -13.047582 21.914100 9.347454
0.271900 -13.005312 21.172853 10.032192
-0.025200 -14.329100 22.180523 8.722674
0.069800 -15.157509 22.045240 9.418048
0.069800 -14.325967 23.233264 8.440144
0.597300 -14.692902 21.424014 7.454806
-0.567900 -15.845031 21.659647 6.944919
-0.516300 -13.862788 20.539615 6.938398
0.293600 -13.016969 20.357557 7.459501
0.039700 -13.969670 19.924728 5.642582
0.110500 -14.320692 20.701157 4.962844
0.056000 -12.607655 19.428868 5.207699
-0.017300 -12.326575 18.566432 5.812099
-0.017300 -12.592285 18.957427 4.225043
0.013600 -11.469684 20.473359 5.280389
-0.042500 -11.832793 21.461971 4.999505
-0.042500 -11.120541 20.565309 6.308855
0.805400 -10.262343 20.175029 4.383298
-0.818800 -10.235790 20.910540 3.407515
-0.818800 -9.471615 19.164135 4.529937
0.536600 -15.078926 18.809879 5.503221
-0.581900 -15.113255 17.959187 6.403444
-0.347900 -15.994642 18.889680 4.493088
0.274700 -15.800541 19.582159 3.783937
-0.240000 -17.282509 18.042967 4.443253
0.142600 -17.330306 17.324419 5.261496
-0.009400 -18.555913 18.917170 4.312497
0.036200 -18.464894 19.364817 3.322836
0.036200 -19.392637 18.235372 4.464611
0.018700 -18.711697 20.000780 5.399424
0.010300 -18.735595 19.393917 6.304549
0.010300 -17.852980 20.646988 5.217447
-0.047900 -20.117227 20.780562 5.355951
0.062100 -20.903685 20.050787 5.548349
0.062100 -20.042558 21.600434 6.070326
-0.014300 -20.353520 21.383320 3.932751
0.113500 -19.478506 21.993983 3.710164
0.113500 -20.288880 20.575251 3.204083
-0.385400 -21.562942 22.232378 3.828640
0.340000 -21.452323 22.935621 3.112180
0.340000 -22.389282 21.728927 3.539145
0.340000 -21.711647 22.728383 4.695793
0.734100 -17.306395 17.036645 3.285404
-0.589400 -16.640923 17.273785 2.278016
-0.415700 -18.031991 15.938530 3.388240
0.271900 -18.750810 15.885749 4.095779
-0.023700 -18.024881 14.776799 2.467577
0.088000 -17.037665 14.387893 2.218058
0.034200 -18.752022 13.653036 3.170280
0.024100 -18.588581 13.781560 4.240269
0.024100 -19.831457 13.764075 3.067385
0.001800 -18.163405 12.303172 2.714684
0.044000 -18.247988 12.342627 1.628688
0.044000 -17.091553 12.250179 2.905555
-0.273700 -19.009692 10.867717 3.391941
-0.053600 -18.307427 9.700532 2.210305
0.068400 -17.222420 9.794939 2.166132
0.068400 -18.499800 8.718780 2.643046
0.068400 -18.697216 9.883347 1.208934
0.597300 -18.690167 15.132043 1.164793
-0.567900 -18.387582 14.586613 0.110271
-0.415700 -19.612297 16.112668 1.182160
0.271900 -19.793894 16.535323 2.081319
-0.024900 -20.299880 16.735746 -0.013225
0.084300 -20.930628 15.953977 -0.436430
0.211700 -21.120918 17.976451 0.422659
0.035200 -21.408099 18.542605 -0.463394
0.035200 -22.081105 17.622054 0.797537
-0.654600 -20.472885 18.703639 1.451829
0.427500 -20.875081 19.561861 1.299208
0.597300 -19.366153 17.032233 -1.197445
-0.567900 -19.812991 17.031656 -2.324209
-0.415700 -18.153355 17.427591 -0.997285
0.271900 -17.728716 17.296843 -0.090266
-0.001400 -17.257414 17.946339 -2.044178
0.087600 -17.930541 18.443223 -2.742821
-0.015200 -16.323667 19.025026 -1.540829
0.029500 -15.836090 18.559877 -0.684089
0.029500 -15.459858 19.192751 -2.184104
-0.001100 -17.065503 20.248259 -1.093411
-0.190600 -17.863044 21.104749 -1.974065
0.169900 -18.152500 20.834683 -2.978892
-0.234100 -18.454169 22.273997 -1.446807
0.165600 -19.116625 22.892340 -2.034348
0.322600 -18.253516 22.565947 -0.121439
-0.557900 -18.859313 23.691359 0.467878
0.399200 -18.442274 23.887863 1.309940
-0.234100 -17.555363 21.739634 0.735357
0.165600 -17.479714 22.027879 1.773423
-0.190600 -16.877881 20.649675 0.251164
0.169900 -16.216637 20.074751 0.882529
0.597300 -16.561707 16.844150 -2.785575
-0.567900 -15.751066 16.993938 -3.726523
-0.415700 -16.843139 15.600915 -2.413565
0.271900 -17.584054 15.456335 -1.742562
-0.051800 -16.123688 14.421977 -2.949231
0.092200 -15.104049 14.723013 -3.189668
-0.110200 -16.124410 13.222582 -1.967009
0.045700 -17.156814 13.010152 -1.689299
0.045700 -15.696474 12.428431 -2.578802
0.353100 -15.301137 13.322907 -0.646494
-0.036100 -15.414951 14.255921 -0.094552
-0.412100 -15.463326 12.110293 0.264682
0.100000 -16.523618 11.859888 0.299111
0.100000 -15.035468 11.246293 -0.243794
0.100000 -15.106661 12.246524 1.285622
-0.412100 -13.798411 13.271850 -0.983735
0.100000 -13.583882 14.157775 -1.581411
0.100000 -13.199841 13.221482 -0.074181
0.100000 -13.438376 12.363765 -1.467312
0.597300 -16.817135 14.043750 -4.323432
-0.567900 -16.506935 13.059356 -4.993350
-0.347900 -17.788298 14.798295 -4.759410
0.274700 -18.086384 15.572144 -4.182852
-0.240000 -18.469932 14.649963 -6.039567
0.142600 -19.158180 13.808687 -5.957909
-0.009400 -19.428061 15.855959 -6.238047
0.036200 -20.042782 15.940984 -5.341944
0.036200 -18.841228 16.766528 -6.358906
0.018700 -20.390052 15.812477 -7.487122
0.010300 -19.797981 15.741151 -8.399515
0.010300 -21.025094 14.930726 -7.401380
-0.047900 -21.233266 17.089308 -7.654688
0.062100 -20.549276 17.936391 -7.602571
0.062100 -21.867696 17.064712 -8.540682
-0.014300 -22.161110 17.321757 -6.494212
0.113500 -22.711950 16.400855 -6.302846
0.113500 -21.524777 17.475070 -5.622616
-0.385400 -23.068520 18.460046 -6.854579
0.340000 -23.894540 18.408004 -6.275720
0.340000 -22.564979 19.335581 -6.854405
0.340000 -23.535656 18.360090 -7.744460
0.734100 -17.615509 14.519276 -7.320632
-0.589400 -17.981668 13.888071 -8.302771
-0.415700 -16.543503 15.300657 -7.362042
0.271900 -16.416836 15.972615 -6.618714
0.014300 -15.580837 15.481336 -8.479084
0.104800 -15.945138 14.903214 -9.328301
-0.204100 -15.565709 17.031273 -8.774621
0.079700 -15.019197 17.166551 -9.707960
0.079700 -16.586119 17.391582 -8.905202
0.713000 -14.832620 17.890255 -7.724604
-0.593100 -15.082174 17.767074 -6.518307
-0.919100 -13.860295 18.669389 -8.162308
0.419600 -13.348043 19.350091 -7.619767
0.419600 -13.651215 18.672840 -9.150422
0.597300 -14.192768 14.909514 -8.180309
-0.567900 -13.187402 15.380067 -8.663285
-0.415700 -14.072639 13.946540 -7.246706
0.271900 -14.859974 13.788577 -6.634123
-0.027500 -12.777088 13.424473 -6.756980
0.112300 -12.219336 14.283181 -6.383301
-0.005000 -13.187039 12.544408 -5.566831
0.033900 -13.729635 12.987553 -4.731782
0.033900 -13.845384 11.741963 -5.899650
-0.141500 -12.072723 11.896256 -4.837346
-0.163800 -11.737503 10.564289 -4.858009
0.206200 -12.103565 9.865331 -5.595468
-0.341800 -10.657375 10.352876 -4.047988
0.341200 -10.183746 9.461852 -4.090981
0.138000 -10.343843 11.441051 -3.222545
-0.260100 -9.471362 11.608535 -2.181683
0.157200 -8.849165 10.792445 -1.845125
-0.113400 -9.458900 12.905626 -1.564365
0.141700 -8.780865 13.067929 -0.739551
-0.197200 -10.229726 13.981887 -2.043321
0.144700 -10.098508 14.950520 -1.584038
-0.238700 -11.027354 13.795983 -3.212433
0.170000 -11.579460 14.551921 -3.751078
0.124300 -11.180597 12.469622 -3.764789
0.597300 -11.973436 12.735344 -7.853539
-0.567900 -12.401098 12.415554 -8.982687
-0.415700 -10.681330 12.560243 -7.604277
0.271900 -10.303348 12.955048 -6.754951
-0.025200 -9.577656 12.184872 -8.439904
0.069800 -8.782448 11.801133 -7.800763
0.069800 -9.857105 11.314070 -9.032948
0.597300 -8.981423 13.337557 -9.290805
-0.567900 -8.639044 14.365152 -8.685296
-0.516300 -8.868175 13.227916 -10.668956
0.293600 -9.176643 12.373468 -11.110384
0.039700 -8.232562 14.279008 -11.497711
0.110500 -7.196367 14.305835 -11.160545
0.056000 -8.288193 13.901666 -12.884868
-0.017300 -9.313409 14.146662 -13.162361
-0.017300 -7.593661 14.575448 -13.386611
0.013600 -7.976924 12.548744 -13.529107
-0.042500 -7.069715 12.095225 -13.129867
-0.042500 -8.720759 11.827906 -13.189681
0.805400 -7.961770 12.514210 -15.114893
-0.818800 -8.927218 12.985263 -15.759826
-0.818800 -7.016004 12.038077 -15.728898
0.536600 -8.821472 15.687658 -11.165754
-0.581900 -8.111929 16.705753 -11.173753
-0.415700 -10.127103 15.690521 -10.812425
0.271900 -10.577786 14.788364 -10.756741
-0.025200 -11.025905 16.840058 -10.493066
0.069800 -10.837724 17.611397 -11.239877
0.069800 -12.043383 16.452458 -10.441887
0.597300 -10.748276 17.566252 -9.157716
-0.567900 -11.104848 18.723243 -8.931788
-0.415700 -9.936877 17.020215 -8.290850
0.271900 -9.614621 16.088993 -8.512384
-0.027500 -9.239817 17.671343 -7.157436
0.112300 -9.726543 18.610786 -6.895447
-0.005000 -9.369505 16.776523 -5.931161
0.033900 -9.517045 15.725850 -6.180996
0.033900 -8.517677 16.835532 -5.253663
-0.141500 -10.666845 17.000974 -5.200439
-0.163800 -11.861883 17.263256 -5.718220
0.206200 -12.029950 17.328182 -6.783087
-0.341800 -12.856437 17.316041 -4.730748
0.341200 -13.840392 17.363360 -4.953671
0.138000 -12.285483 17.386978 -3.506769
-0.260100 -12.855220 17.386496 -2.207922
0.157200 -13.932829 17.444469 -2.165478
-0.113400 -11.985372 17.418084 -1.060964
0.141700 -12.375352 17.356378 -0.055723
-0.197200 -10.610310 17.383516 -1.255279
0.144700 -9.894110 17.395258 -0.447000
-0.238700 -10.101625 17.284975 -2.590591
0.170000 -9.045570 17.160253 -2.779255
0.124300 -10.873944 17.149473 -3.718462
0.597300 -7.801137 18.083225 -7.461773
-0.567900 -6.959390 18.069553 -6.516784
-0.415700 -7.466005 18.426274 -8.685170
0.271900 -8.217423 18.489302 -9.357109
-0.025200 -6.149763 18.929891 -9.004924
0.069800 -6.228002 19.349288 -10.007961
0.069800 -5.732507 19.705192 -8.362352
0.597300 -5.039830 17.895077 -9.005238
-0.567900 -3.888172 18.186576 -9.331596
-0.415700 -5.343957 16.623940 -8.688839
0.271900 -6.304841 16.418542 -8.463645
-0.002400 -4.397636 15.490173 -8.601221
0.097800 -3.550014 15.777033 -7.976900
-0.034300 -5.101434 14.285912 -7.936109
0.029500 -5.876958 13.938285 -8.620487
0.029500 -4.374613 13.480085 -7.846033
0.011800 -5.731638 14.442411 -6.556497
-0.125600 -5.379415 15.485369 -5.676575
0.133000 -4.647608 16.222173 -5.969612
-0.170400 -5.988431 15.581563 -4.410847
0.143000 -5.732607 16.396145 -3.749405
-0.107200 -6.927763 14.619738 -4.001664
0.129700 -7.387754 14.687132 -3.024772
-0.170400 -7.264746 13.563032 -4.862844
0.143000 -7.983334 12.820403 -4.543609
-0.125600 -6.665616 13.476010 -6.132765
0.133000 -6.916816 12.657017 -6.789410
0.597300 -3.826380 15.049578 -9.971539
-0.567900 -4.261586 15.531222 -11.020973
-0.415700 -2.871243 14.107333 -9.972044
0.271900 -2.518499 13.805226 -9.064734
-0.087500 -2.324782 13.453936 -11.189664
0.096900 -1.950583 14.249931 -11.831584
0.298500 -1.130683 12.531182 -10.845701
-0.029700 -0.736248 12.119410 -11.770720
-0.319200 0.020544 13.294824 -10.190656
0.079100 0.235519 14.208832 -10.742655
0.079100 -0.232715 13.546000 -9.166056
0.079100 0.910260 12.666432 -10.174275
-0.319200 -1.506863 11.341283 -9.959557
0.079100 -0.618695 10.751219 -9.732921
0.079100 -1.950382 11.687296 -9.026525
0.079100 -2.218987 10.708694 -10.484451
0.597300 -3.386235 12.667403 -12.003784
-0.567900 -4.450400 12.355289 -11.464124
-0.254800 -3.129306 12.289805 -13.277891
0.019200 -1.987706 12.693351 -14.088769
0.039100 -1.162116 12.001907 -13.921662
0.039100 -1.677345 13.717560 -13.881388
0.018900 -2.443629 12.580035 -15.538924
0.021300 -1.608497 12.383598 -16.212141
0.021300 -2.971337 13.486833 -15.832998
-0.007000 -3.419034 11.409628 -15.489468
0.025300 -2.862176 10.473139 -15.551234
0.025300 -4.145938 11.475155 -16.297165
-0.026600 -4.083309 11.543341 -14.113113
0.064100 -4.976653 12.158072 -14.217251
0.589600 -4.489675 10.162048 -13.562855
-0.574800 -3.676586 9.461552 -12.952996
-0.415700 -5.716938 9.713594 -13.856569
0.271900 -6.293328 10.249723 -14.489372
-0.024900 -6.298918 8.453787 -13.350812
0.084300 -6.352372 8.455371 -12.262123
0.211700 -7.743168 8.305310 -13.784780
0.035200 -8.161549 9.285239 -14.014541
0.035200 -7.813951 7.706931 -14.693096
-0.654600 -8.431023 7.598606 -12.759806
0.427500 -9.376276 7.557850 -12.922393
0.597300 -5.494641 7.169587 -13.691122
-0.567900 -5.334513 6.253703 -12.859051
-0.516300 -4.954468 7.159158 -14.954131
0.293600 -5.053975 7.907802 -15.624751
0.038100 -4.060900 6.125410 -15.487756
0.088000 -4.397313 5.109154 -15.282462
-0.030300 -4.073556 6.403201 -16.953117
-0.012200 -5.100464 6.630576 -17.239236
-0.012200 -3.555971 7.348380 -17.116957
0.799400 -3.441446 5.181563 -17.676235
-0.801400 -2.281714 5.248967 -17.962004
-0.801400 -4.204271 4.242978 -18.023451
0.536600 -2.666591 6.164173 -14.938210
-0.581900 -1.982395 5.209740 -15.110856
-0.347900 -2.235325 7.246553 -14.272201
0.274700 -2.899310 8.000823 -14.122345
-0.263700 -0.899074 7.377821 -13.655305
0.156000 -0.250271 6.585729 -14.023253
-0.000700 -0.263957 8.727817 -14.037905
0.032700 -0.913378 9.531533 -13.686465
0.032700 0.689608 8.828467 -13.515821
0.039000 -0.006453 8.932889 -15.543060
0.028500 -0.946261 8.870124 -16.091271
0.028500 0.374495 9.946043 -15.670736
0.048600 1.019063 7.966084 -16.162683
0.068700 1.396055 8.417596 -17.081851
0.068700 1.856329 7.834359 -15.473377
-0.529500 0.429189 6.661572 -16.510364
0.345600 -0.574899 6.566100 -16.442334
0.807600 1.063756 5.583769 -16.924273
-0.862700 2.359220 5.510333 -17.064788
0.447800 2.949109 6.312839 -16.869460
0.447800 2.769922 4.671394 -17.433665
-0.862700 0.372818 4.527772 -17.224797
0.447800 -0.645956 4.600844 -17.206003
0.447800 0.852311 3.668914 -17.456192
0.734100 -0.910862 7.189055 -12.136161
-0.589400 0.126714 6.848391 -11.573681
-0.415700 -2.054458 7.358238 -11.476650
0.271900 -2.857198 7.703465 -11.985177
0.033700 -2.174390 7.202313 -10.030255
0.082300 -1.329812 7.713022 -9.561113
-0.182500 -3.452744 7.911799 -9.571500
0.060300 -3.500294 7.920243 -8.482707
0.060300 -3.455479 8.939636 -9.926317
0.060300 -4.331093 7.406516 -9.970768
0.597300 -2.151899 5.728273 -9.574504
-0.567900 -2.888992 4.882417 -10.098773
-0.415700 -1.350168 5.443420 -8.547387
0.271900 -0.701043 6.163659 -8.238454
-0.051800 -1.501860 4.305067 -7.638621
0.092200 -2.231993 3.604483 -8.044654
-0.110200 -0.133497 3.597823 -7.517952
0.045700 0.263451 3.460241 -8.524309
0.045700 0.557590 4.262665 -6.996753
0.353100 -0.086622 2.219290 -6.827939
-0.036100 0.941262 1.873132 -6.889989
-0.412100 -0.465447 2.249513 -5.349153
0.100000 -0.151419 1.317353 -4.879761
0.100000 0.050397 3.074477 -4.858125
0.100000 -1.541241 2.361124 -5.221985
-0.412100 -0.948364 1.176781 -7.539138
0.100000 -2.002596 1.412125 -7.415272
0.100000 -0.699499 1.150896 -8.598450
0.100000 -0.754750 0.195814 -7.104650
0.597300 -2.039775 4.870850 -6.312589
-0.567900 -1.413661 5.754709 -5.721056
-0.415700 -3.222270 4.419344 -5.883275
0.271900 -3.658061 3.640717 -6.368479
-0.087500 -3.946359 4.994428 -4.734334
0.096900 -3.348518 5.809309 -4.328740
0.298500 -5.298408 5.626564 -5.123024
-0.029700 -5.754514 6.029186 -4.218233
-0.319200 -5.086064 6.795944 -6.088682
0.079100 -4.405773 7.522514 -5.643279
0.079100 -4.672459 6.439155 -7.030139
0.079100 -6.041426 7.280121 -6.276506
-0.319200 -6.292629 4.643699 -5.752677
0.079100 -5.896292 4.240468 -6.681783
0.079100 -6.494066 3.829621 -5.058249
0.079100 -7.233115 5.155797 -5.958192
0.597300 -4.117189 4.000778 -3.591918
-0.567900 -4.318045 2.804327 -3.811399
-0.415700 -4.040600 4.531357 -2.374022
0.271900 -3.865265 5.525124 -2.292495
-0.002400 -4.283164 3.835817 -1.114550
0.097800 -5.094250 3.119615 -1.251133
-0.034300 -3.034816 3.042999 -0.696485
0.029500 -3.150088 2.734806 0.339510
0.029500 -3.014596 2.129573 -1.287638
0.011800 -1.681557 3.718320 -0.835113
-0.125600 -0.798670 3.312946 -1.854785
0.133000 -1.115093 2.580139 -2.580043
-0.170400 0.512176 3.818531 -1.902933
0.143000 1.200675 3.471739 -2.659873
-0.107200 0.944471 4.739155 -0.934743
0.129700 1.965193 5.101412 -0.947476
-0.170400 0.051500 5.179280 0.057209
0.143000 0.377695 5.894023 0.798714
-0.125600 -1.256558 4.667685 0.111082
0.133000 -1.919858 4.978300 0.905142
0.597300 -4.729406 4.834120 -0.033022
-0.567900 -4.568841 6.050573 -0.182725
-0.415700 -5.290408 4.327930 1.067842
0.271900 -5.336677 3.319745 1.163166
-0.087500 -5.706024 5.163464 2.211732
0.096900 -6.134286 6.092731 1.835622
0.298500 -6.796550 4.447957 3.039747
-0.029700 -6.407254 3.497143 3.404864
-0.319200 -7.271441 5.272740 4.240239
0.079100 -6.437130 5.476372 4.911722
0.079100 -7.706764 6.213485 3.904391
0.079100 -8.019696 4.711812 4.800296
-0.319200 -8.036295 4.170488 2.174569
0.079100 -8.390331 5.094952 1.717188
0.079100 -7.795836 3.453480 1.391404
0.079100 -8.832913 3.757694 2.790989
0.597300 -4.489882 5.545162 3.064377
-0.567900 -4.342815 6.707992 3.440802
-0.516300 -3.597881 4.579652 3.289674
0.293600 -3.823073 3.661765 2.932871
0.038100 -2.466230 4.598802 4.222613
0.088000 -2.161027 5.630657 4.400117
-0.030300 -2.905061 4.005111 5.574122
-0.012200 -2.073743 4.092487 6.276101
-0.012200 -3.713980 4.619252 5.955834
0.799400 -3.380395 2.541077 5.537926
-0.801400 -3.056612 1.784881 6.477400
-0.801400 -4.136670 2.147205 4.614519
0.536600 -1.246476 3.833929 3.677855
-0.581900 -1.373632 2.933442 2.846781
-0.415700 -0.058382 4.184248 4.158199
0.271900 -0.035402 4.928100 4.852829
0.014300 1.235765 3.557139 3.887680
0.104800 1.072859 2.605054 3.384737
-0.204100 2.050665 4.478162 2.943061
0.079700 2.263972 3.940442 2.021024
0.079700 1.460286 5.353017 2.681864
0.713000 3.353178 4.999270 3.526900
-0.593100 3.351358 5.775333 4.465336
-0.919100 4.490333 4.580689 3.025570
0.419600 5.349957 4.947956 3.424902
0.419600 4.499566 3.969518 2.214803
0.597300 1.922138 3.225160 5.227260
-0.567900 1.583795 3.794123 6.258603
-0.415700 2.891713 2.313121 5.247038
0.271900 3.169758 1.896447 4.366644
-0.058100 3.504488 1.825390 6.494216
0.136000 2.697898 1.489170 7.146974
-0.007400 4.370401 0.592888 6.191208
0.036700 4.828381 0.253828 7.119953
0.036700 3.723419 -0.207885 5.832139
0.186800 5.459056 0.812395 5.171703
-0.543200 5.465283 0.315582 3.860614
0.163500 6.615053 0.768139 3.319359
0.143500 6.949830 0.559427 2.310095
-0.279500 7.307424 1.501105 4.209777
0.333900 8.210873 1.950807 4.053761
-0.220700 6.595438 1.531403 5.384229
0.186200 6.874753 2.038965 6.299403
0.597300 4.254348 2.899121 7.313312
-0.567900 4.472942 2.692107 8.508804
-0.516300 4.578418 4.052766 6.716850
0.293600 4.331680 4.164729 5.743879
0.000000 5.161294 5.215155 7.403206
0.088000 5.819543 4.866416 8.201164
0.536600 4.074467 6.103313 8.032509
0.000000 4.131943 6.440939 9.213083
-0.415700 3.048588 6.479826 7.261943
0.271900 3.025645 6.152739 6.299009
0.014300 1.980651 7.372550 7.725754
0.104800 2.413466 8.027212 8.483973
-0.204100 1.535599 8.298395 6.588663
0.079700 0.944867 9.104621 7.019337
0.079700 2.416113 8.739585 6.131241
0.713000 0.716008 7.657295 5.486198
-0.593100 0.208138 6.555585 5.578331
-0.919100 0.528014 8.372421 4.408003
0.419600 -0.031806 7.972140 3.663792
0.419600 0.848598 9.332434 4.410859
0.597300 0.829379 6.654235 8.448853
-0.567900 0.026101 7.302264 9.112610
-0.415700 0.800489 5.322661 8.431072
0.271900 1.374144 4.850692 7.738452
-0.003100 0.040300 4.502986 9.373473
0.085000 -0.991145 4.845104 9.369851
-0.003600 0.086788 3.046153 8.878458
0.017100 -0.224094 3.023997 7.833650
0.017100 1.113559 2.680477 8.942525
-0.064500 -0.836392 2.087280 9.634635
0.035200 -0.633228 2.129928 10.699958
0.035200 -1.873291 2.379799 9.467571
0.695100 -0.638373 0.651461 9.164238
-0.608600 0.127236 -0.122546 9.730432
-0.940700 -1.291268 0.235708 8.109550
0.425100 -1.346054 -0.766347 7.982008
0.425100 -1.952864 0.850161 7.623103
0.597300 0.601477 4.663996 10.800601
-0.567900 -0.158697 4.693182 11.768570
-0.347900 1.926436 4.843022 10.923550
0.274700 2.469526 4.863678 10.068100
-0.263700 2.670350 5.105267 12.172541
0.156000 2.108614 4.708494 13.020580
-0.000700 4.030816 4.388753 12.119458
0.032700 4.550177 4.658936 11.198779
0.032700 4.650128 4.688389 12.966814
0.039000 3.849068 2.875709 12.189659
0.028500 3.419247 2.613005 13.156697
0.028500 3.171716 2.550080 11.400647
0.048600 5.193885 2.167529 12.029800
0.068700 5.636915 2.427324 11.065713
0.068700 5.865044 2.505571 12.822624
-0.529500 5.014269 0.712123 12.134010
0.345600 5.284907 0.292570 13.009287
0.807600 4.405244 -0.057722 11.253432
-0.862700 4.089583 0.360608 10.063360
0.447800 4.377007 1.284244 9.754294
0.447800 3.578659 -0.230540 9.418127
-0.862700 4.070974 -1.270899 11.579189
0.447800 4.338814 -1.619078 12.493658
0.447800 3.468916 -1.803448 10.966881
0.734100 2.843320 6.596430 12.473930
-0.589400 3.691882 6.964220 13.280477
-0.415700 2.057025 7.460005 11.834736
0.271900 1.354408 7.087247 11.216389
-0.025200 2.054060 8.903140 12.064288
0.069800 1.114957 9.316608 11.698403
0.069800 2.099318 9.088841 13.137356
0.597300 3.205662 9.670445 11.407717
-0.567900 2.944227 10.704077 10.803344
-0.415700 4.457676 9.206666 11.459672
0.271900 4.633097 8.327967 11.937696
-0.058100 5.626386 10.007262 11.036793
0.136000 5.497153 11.022152 11.417748
-0.007400 6.892988 9.453949 11.703711
0.036700 7.720682 10.136766 11.512154
0.036700 6.742576 9.413509 12.782024
0.186800 7.281848 8.086640 11.214607
-0.543200 6.697475 6.886746 11.622616
0.163500 7.296781 5.935618 10.887878
0.143500 7.054160 4.885714 10.948062
-0.279500 8.226402 6.469054 10.073466
0.333900 8.843373 5.964027 9.433604
-0.220700 8.225771 7.829489 10.265918
0.186200 8.844033 8.558642 9.761525
0.597300 5.803972 10.164221 9.512579
-0.567900 6.592026 11.000020 9.073035
-0.415700 5.081681 9.397562 8.690460
0.271900 4.535515 8.654793 9.106416
-0.025200 5.076744 9.560759 7.229889
0.069800 6.106689 9.643210 6.879686
0.069800 4.656001 8.666111 6.777304
0.597300 4.296851 10.783551 6.706217
-0.567900 3.820066 11.640752 7.452785
-0.415700 4.137885 10.857516 5.380860
0.271900 4.545871 10.128485 4.812700
0.033700 3.440953 11.955033 4.697378
0.082300 3.890175 12.893688 5.028743
-0.182500 3.702945 11.810479 3.194644
0.060300 3.270438 12.654671 2.661878
0.060300 4.777041 11.788173 3.010033
0.060300 3.259143 10.884797 2.825995
0.597300 1.926278 12.022763 5.018707
-0.567900 1.252334 10.998955 5.116441
-0.415700 1.367084 13.226968 5.164433
0.271900 1.966294 14.036461 5.037371
-0.025200 0.017800 13.508575 5.681231
0.069800 -0.284343 14.508192 5.369112
0.069800 -0.689266 12.786184 5.273769
0.597300 -0.048702 13.439662 7.212210
-0.567900 -0.467173 14.393656 7.874521
-0.415700 0.450143 12.340483 7.774975
0.271900 0.802173 11.619622 7.159145
-0.025200 0.607015 12.133919 9.211345
0.069800 1.244286 11.266197 9.341927
0.069800 1.097329 12.998808 9.659537
0.597300 -0.704065 11.842876 9.939197
-0.567900 -1.461871 10.966853 9.521286
-0.415700 -0.983819 12.553917 11.035132
0.271900 -0.334517 13.272049 11.325330
0.033700 -2.125198 12.271390 11.918851
0.082300 -2.032645 11.245154 12.282325
-0.182500 -2.023763 13.206456 13.129150
0.060300 -1.054521 13.082164 13.614182
0.060300 -2.145775 14.244475 12.816098
0.060300 -2.802269 12.951727 13.849724
0.597300 -3.508289 12.382271 11.234107
-0.567900 -4.491925 11.815799 11.714989
-0.415700 -3.601915 13.065569 10.087648
0.271900 -2.782010 13.529309 9.721939
-0.024900 -4.822131 13.095908 9.276951
0.084300 -5.654423 13.371146 9.924930
0.211700 -4.709795 14.174753 8.195037
0.035200 -5.600991 14.133205 7.569665
0.035200 -4.662852 15.149758 8.682629
-0.654600 -3.566695 14.029267 7.374202
0.427500 -3.437009 14.882926 6.916512
0.597300 -5.172052 11.736356 8.659559
-0.567900 -6.353731 11.412701 8.547973
-0.415700 -4.183384 10.906539 8.316139
0.271900 -3.235861 11.190361 8.540121
-0.059700 -4.362480 9.619889 7.623987
0.086900 -4.920407 9.802066 6.705943
0.130300 -2.981636 9.032425 7.249546
0.018700 -2.412062 8.899805 8.170381
-0.320400 -3.110278 7.641877 6.606659
0.088200 -3.436218 6.911137 7.347306
0.088200 -3.824394 7.660104 5.786052
0.088200 -2.141891 7.315455 6.233990
-0.043000 -2.163082 9.979347 6.339019
0.023600 -2.026897 10.938673 6.837065
0.023600 -1.172088 9.555744 6.210186
-0.066000 -2.753019 10.242929 4.948609
0.018600 -2.089301 10.910960 4.399558
0.018600 -2.847968 9.312153 4.389712
0.018600 -3.728422 10.716493 5.044618
0.597300 -5.177178 8.629475 8.467711
-0.567900 -4.910218 8.449596 9.658021
-0.415700 -6.165777 7.971802 7.850277
0.271900 -6.311014 8.151417 6.866331
-0.051800 -6.945362 6.892309 8.469761
0.092200 -7.112493 7.134496 9.519066
-0.110200 -8.306081 6.745109 7.771061
0.045700 -8.123772 6.603458 6.704937
0.045700 -8.792281 5.844479 8.147536
0.353100 -9.279820 7.917278 7.957654
-0.036100 -8.804565 8.853119 7.666876
-0.412100 -10.483703 7.666716 7.053826
0.100000 -10.928018 6.695473 7.272726
0.100000 -11.224504 8.438221 7.218439
0.100000 -10.164966 7.702193 6.011991
-0.412100 -9.798875 8.035603 9.391914
0.100000 -8.971553 8.220633 10.073714
0.100000 -10.491953 8.873071 9.462551
0.100000 -10.309832 7.118331 9.681424
0.597300 -6.194799 5.554278 8.426173
-0.567900 -5.578045 5.211357 7.424924
-0.415700 -6.317596 4.772993 9.493847
0.271900 -6.845416 5.148826 10.274807
-0.038900 -5.552661 3.548411 9.778934
0.100700 -5.104516 3.162325 8.862164
0.365400 -4.425712 3.870133 10.781733
0.004300 -3.800340 2.984265 10.897300
-0.243800 -3.533574 5.027682 10.340770
0.064200 -4.076561 5.970641 10.386611
0.064200 -2.672408 5.091670 11.004188
0.064200 -3.199001 4.859192 9.317356
-0.676100 -4.950023 4.215933 12.049156
0.410200 -5.627247 4.919483 11.916381
0.597300 -6.449713 2.455128 10.374451
-0.567900 -7.617278 2.697296 10.683926
-0.415700 -5.914457 1.260277 10.634971
0.271900 -5.020210 1.034276 10.206793
-0.002400 -6.630857 0.189015 11.336720
0.097800 -7.532158 -0.021712 10.763466
-0.034300 -5.774377 -1.085655 11.358126
0.029500 -6.380827 -1.902911 11.750679
0.029500 -5.518430 -1.347247 10.332741
0.011800 -4.498119 -1.000251 12.179033
-0.125600 -4.542227 -1.152366 13.580350
0.133000 -5.484031 -1.316271 14.081861
-0.170400 -3.361064 -1.093903 14.338054
0.143000 -3.405055 -1.181561 15.413929
-0.107200 -2.128642 -0.881746 13.699315
0.129700 -1.220807 -0.799626 14.278538
-0.170400 -2.078188 -0.747382 12.303693
0.143000 -1.129526 -0.588264 11.817612
-0.125600 -3.257713 -0.807201 11.542365
0.133000 -3.204916 -0.708174 10.466540
0.597300 -7.074637 0.576198 12.760162
-0.567900 -8.019354 -0.016741 13.289407
-0.415700 -6.435250 1.578636 13.375519
0.271900 -5.646599 2.005809 12.906529
-0.027500 -6.863651 2.176708 14.643297
0.112300 -7.084320 1.382551 15.355899
-0.005000 -5.727699 3.027723 15.215271
0.033900 -5.555646 3.861466 14.541240
0.033900 -6.066274 3.449489 16.158312
-0.141500 -4.416931 2.361938 15.500700
-0.163800 -3.276442 2.535465 14.794978
0.206200 -3.182373 3.150818 13.907814
-0.341800 -2.233950 1.892467 15.431651
0.341200 -1.273460 1.943348 15.108990
0.138000 -2.649112 1.271791 16.587983
-0.260100 -1.980324 0.534422 17.575194
0.157200 -0.912187 0.387226 17.514438
-0.113400 -2.713323 0.029233 18.661581
0.141700 -2.206968 -0.513592 19.444327
-0.197200 -4.097672 0.261295 18.747896
0.144700 -4.649646 -0.113765 19.597017
-0.238700 -4.756319 1.012541 17.754118
0.170000 -5.809653 1.229474 17.841916
0.124300 -4.050642 1.533744 16.647203
0.597300 -8.130832 3.040535 14.495814
-0.567900 -8.816405 3.290827 15.484861
-0.516300 -8.495285 3.440257 13.274194
0.293600 -7.888579 3.181594 12.501581
0.038100 -9.683127 4.230744 12.911911
0.088000 -10.059370 4.716719 13.811538
-0.030300 -9.287523 5.328258 11.907313
-0.012200 -9.064034 4.879120 10.939013
-0.012200 -10.136210 6.000648 11.775507
0.799400 -8.086300 6.147322 12.368989
-0.801400 -6.958811 5.938031 11.880931
-0.801400 -8.251879 7.034039 13.230718
0.536600 -10.828796 3.348350 12.369298
-0.581900 -11.627644 3.768965 11.529127
-0.415700 -10.878666 2.089280 12.811327
0.271900 -10.225730 1.776942 13.515756
0.033700 -11.429139 0.938615 12.124700
0.082300 -10.662085 0.662276 11.401257
-0.182500 -11.634527 -0.193043 13.118094
0.060300 -12.658384 -0.216479 13.491279
0.060300 -11.549201 -1.137048 12.579878
0.060300 -10.972092 0.016664 13.957920
0.597300 -12.822930 1.091294 11.376107
-0.567900 -12.898298 0.808762 10.175834
-0.347900 -13.863519 1.598193 12.078149
0.274700 -13.776041 1.750140 13.072812
-0.263700 -15.195298 1.786848 11.500485
0.156000 -15.458720 0.937866 10.869659
-0.000700 -16.279356 1.910995 12.602230
0.032700 -16.494894 0.905569 12.963840
0.032700 -15.932963 2.521280 13.436292
0.039000 -17.548465 2.587686 12.159277
0.028500 -17.220230 3.597815 11.914331
0.028500 -17.950691 2.123452 11.258826
0.048600 -18.505895 2.748639 13.387996
0.068700 -18.535602 1.740433 13.801196
0.068700 -18.142023 3.419689 14.166065
-0.529500 -19.827370 3.168680 13.059211
0.345600 -20.639818 2.594233 13.232527
0.807600 -20.147085 4.339990 12.586941
-0.862700 -19.184116 5.194375 12.373215
0.447800 -18.210553 5.094072 12.622648
0.447800 -19.440881 6.098054 12.002352
-0.862700 -21.349902 4.771110 12.383967
0.447800 -22.125668 4.171645 12.626699
0.447800 -21.493875 5.605961 11.834064
0.734100 -15.290241 2.837688 10.375642
-0.589400 -16.023969 2.688166 9.384329
-0.415700 -14.573026 3.953560 10.517671
0.271900 -14.174668 4.175020 11.418985
-0.051800 -14.400632 4.891436 9.335061
0.092200 -15.336539 4.933858 8.777939
-0.110200 -14.137082 6.239699 9.891635
0.045700 -13.100696 6.122304 10.208209
0.045700 -13.972192 6.924076 9.059446
0.353100 -14.913440 6.936371 11.009633
-0.036100 -14.719330 6.529597 12.002080
-0.412100 -14.496339 8.386086 11.081990
0.100000 -13.420711 8.493775 11.221744
0.100000 -14.681370 8.776800 10.081389
0.100000 -15.101000 8.868685 11.849830
-0.412100 -16.406117 6.801209 10.630606
0.100000 -17.007395 7.536375 11.165500
0.100000 -16.567674 7.037933 9.578958
0.100000 -16.801019 5.792025 10.747613
0.597300 -13.356582 4.432801 8.324323
-0.567900 -13.538912 4.791807 7.189341
-0.415700 -12.353942 3.634040 8.702952
0.271900 -12.233595 3.443976 9.694252
-0.001400 -11.380267 3.078894 7.758379
0.087600 -10.938582 3.906884 7.202421
-0.015200 -10.241131 2.378636 8.510004
0.029500 -9.811214 3.086121 9.219709
0.029500 -10.641399 1.545587 9.085095
-0.001100 -9.130155 1.863727 7.610422
-0.190600 -8.066465 2.708286 7.241673
0.169900 -8.042189 3.724685 7.596977
-0.234100 -7.020169 2.232435 6.426931
0.165600 -6.201662 2.886404 6.159063
0.322600 -7.038761 0.898985 5.967559
-0.557900 -6.057176 0.425773 5.153696
0.399200 -5.329479 1.081438 5.046321
-0.234100 -8.108888 0.055456 6.332428
0.165600 -8.126878 -0.963271 5.988125
-0.190600 -9.151968 0.537331 7.142375
0.169900 -9.965746 -0.118767 7.400606
0.597300 -12.060603 2.160213 6.732975
-0.567900 -11.921388 2.394885 5.537326
-0.347900 -12.905091 1.201835 7.149828
0.274700 -13.022756 0.973254 8.126561
-0.240000 -13.754915 0.307241 6.289953
0.142600 -13.101583 -0.374479 5.745424
-0.009400 -14.790387 -0.442913 7.186106
0.036200 -15.251433 0.351858 7.772505
0.036200 -15.598433 -0.761658 6.527655
0.018700 -14.148711 -1.481890 7.937871
0.010300 -14.038644 -2.403466 7.366312
0.010300 -13.226253 -1.113626 8.386811
-0.047900 -15.053637 -1.811631 9.102601
0.062100 -15.144230 -0.906803 9.703583
0.062100 -15.985853 -2.149361 8.649815
-0.014300 -14.405263 -2.939739 9.952442
0.113500 -14.040278 -3.741263 9.310221
0.113500 -13.533160 -2.502794 10.438865
-0.385400 -15.296128 -3.475161 10.982886
0.340000 -14.810434 -3.685526 11.843090
0.340000 -16.117538 -2.926794 11.194268
0.340000 -15.699940 -4.365666 10.729829
0.734100 -14.549889 1.177085 5.305806
-0.589400 -14.642601 0.797516 4.160597
-0.415700 -15.021849 2.369649 5.704464
0.271900 -14.904060 2.498214 6.699295
-0.023700 -15.821688 3.230790 4.947015
0.088000 -16.419237 2.529370 4.364742
0.034200 -16.606081 4.122975 5.825941
0.024100 -17.242849 3.538235 6.489798
0.024100 -15.944536 4.698721 6.473232
0.001800 -17.491552 5.158617 5.119530
0.044000 -16.950471 5.706266 4.347902
0.044000 -18.360500 4.662585 4.687122
-0.273700 -18.079502 6.500157 6.205874
-0.053600 -16.549329 7.582923 6.425872
0.068400 -16.776191 8.385476 7.127684
0.068400 -15.677250 7.020302 6.759092
0.068400 -16.313999 7.988419 5.441843
0.597300 -14.987282 4.064989 3.971198
-0.567900 -15.451016 4.343386 2.865505
-0.415700 -13.778921 4.441574 4.305121
0.271900 -13.512093 4.275650 5.265005
0.033700 -12.843714 5.208044 3.448763
0.082300 -13.465221 5.952398 2.951005
-0.182500 -11.792287 5.804707 4.440285
0.060300 -10.954546 6.335918 3.988504
0.060300 -12.371062 6.420856 5.128388
0.060300 -11.384554 5.007022 5.061214
0.597300 -12.110599 4.323078 2.377275
-0.567900 -12.025458 4.769940 1.260010
-0.415700 -11.745276 3.092219 2.764993
0.271900 -11.646862 2.836592 3.737143
-0.087500 -11.456824 2.030681 1.822866
0.096900 -10.673247 2.293816 1.112318
0.298500 -10.982174 0.733533 2.581061
-0.029700 -11.827072 0.372247 3.167343
-0.319200 -10.536017 -0.346211 1.540952
0.079100 -11.431419 -0.656956 1.002635
0.079100 -9.906243 0.136150 0.793411
0.079100 -10.108052 -1.254508 1.965148
-0.319200 -9.807578 1.014969 3.492878
0.079100 -8.976658 1.419064 2.914635
0.079100 -10.072950 1.847023 4.145080
0.079100 -9.443631 0.104640 3.969263
0.597300 -12.663304 1.864163 0.901116
-0.567900 -12.547306 1.590450 -0.296077
-0.415700 -13.866968 1.914232 1.508987
0.271900 -13.887270 2.206530 2.475555
-0.025200 -15.174515 1.685271 0.902502
0.069800 -15.324554 0.628424 0.681899
0.069800 -15.857482 1.874704 1.730617
0.597300 -15.398062 2.782176 -0.145756
-0.567900 -15.803105 2.412695 -1.252710
-0.415700 -15.110527 4.058698 0.100828
0.271900 -14.883953 4.353485 1.039907
-0.002400 -15.275605 5.112454 -0.940681
0.097800 -16.252186 5.092338 -1.424408
-0.034300 -15.086826 6.532467 -0.306779
0.029500 -15.627175 6.574087 0.638946
0.029500 -14.020978 6.602058 -0.089473
0.011800 -15.513930 7.637464 -1.205189
-0.125600 -16.790174 8.266515 -1.105436
0.133000 -17.457699 7.988070 -0.303393
-0.170400 -17.177660 9.303486 -2.046639
0.143000 -18.098151 9.868216 -2.033141
-0.107200 -16.316022 9.647437 -3.137720
0.129700 -16.583883 10.437029 -3.824155
-0.170400 -15.114931 8.945496 -3.284979
0.143000 -14.366789 9.269986 -3.993066
-0.125600 -14.646826 8.097701 -2.258851
0.133000 -13.712474 7.564288 -2.352993
0.597300 -14.215958 4.908619 -2.078745
-0.567900 -14.566755 4.993948 -3.264379
-0.415700 -12.973107 4.541361 -1.729430
0.271900 -12.752969 4.488463 -0.740303
-0.023700 -11.898759 4.229865 -2.686325
0.088000 -11.739312 5.102317 -3.320339
0.034200 -10.591763 3.955402 -1.913291
0.024100 -10.291012 4.866319 -1.394173
0.024100 -10.759568 3.183953 -1.165280
0.001800 -9.446247 3.498605 -2.829297
0.044000 -9.694252 2.522588 -3.245168
0.044000 -9.363370 4.199202 -3.659335
-0.273700 -7.815946 3.375392 -2.043135
-0.053600 -8.007742 1.833563 -1.107577
0.068400 -8.246294 1.016858 -1.788712
0.068400 -7.075915 1.603045 -0.589159
0.068400 -8.807409 1.943212 -0.376403
0.597300 -12.248483 3.057278 -3.617848
-0.567900 -12.126686 3.182206 -4.835719
-0.415700 -12.722302 1.934213 -3.069482
0.271900 -12.912346 1.947123 -2.077608
-0.051800 -13.058240 0.704895 -3.834024
0.092200 -12.269409 0.529357 -4.565486
-0.110200 -13.202473 -0.556901 -2.887138
0.045700 -13.877750 -0.377632 -2.050500
0.045700 -13.666901 -1.331223 -3.497736
0.353100 -11.876133 -1.042086 -2.287477
-0.036100 -11.456740 -0.199634 -1.737498
-0.412100 -12.166481 -2.185661 -1.337132
0.100000 -12.762109 -1.959009 -0.452846
0.100000 -12.455407 -3.087721 -1.876492
0.100000 -11.164357 -2.405695 -0.969127
-0.412100 -10.821185 -1.438115 -3.320613
0.100000 -9.949955 -1.722885 -2.730729
0.100000 -11.067614 -2.237652 -4.019261
0.100000 -10.645862 -0.519128 -3.879933
0.597300 -14.306818 0.909173 -4.729141
-0.567900 -14.376569 0.240087 -5.769464
-0.415700 -15.154881 1.833007 -4.382703
0.271900 -14.888165 2.412774 -3.599870
0.033700 -16.323891 2.228995 -5.212591
0.082300 -16.705350 1.354004 -5.738887
-0.182500 -17.348732 2.584335 -4.128790
0.060300 -16.841803 3.410091 -3.629549
0.060300 -18.319933 2.849985 -4.546296
0.060300 -17.450886 1.802968 -3.375712
0.597300 -16.094774 3.372735 -6.311815
-0.567900 -16.898519 3.549861 -7.202724
-0.415700 -14.949786 4.074498 -6.287402
0.271900 -14.227447 3.899192 -5.603587
-0.058100 -14.694803 5.257650 -7.079320
0.136000 -15.637355 5.622267 -7.487670
-0.007400 -14.252398 6.355567 -6.055055
0.036700 -15.023854 6.511233 -5.300918
0.036700 -13.398766 5.989206 -5.484794
0.186800 -14.061425 7.754600 -6.684968
-0.543200 -13.026376 8.158183 -7.455522
0.163500 -13.312731 9.347560 -7.932026
0.143500 -12.655306 9.929368 -8.561064
-0.279500 -14.557632 9.676531 -7.639192
0.333900 -15.030164 10.503763 -7.974603
-0.220700 -15.031296 8.687498 -6.766288
0.186200 -16.026709 8.625890 -6.351852
0.597300 -13.673004 5.037759 -8.182209
-0.567900 -12.620849 4.433023 -7.980877
-0.254800 -13.882659 5.541508 -9.416639
0.019200 -14.964327 6.391561 -9.952311
0.039100 -15.295906 7.167576 -9.262410
0.039100 -15.900423 5.870531 -10.153190
0.018900 -14.428495 7.013851 -11.229274
0.021300 -13.746391 7.829926 -10.990853
0.021300 -15.236269 7.265474 -11.916511
-0.007000 -13.820214 5.766015 -11.781636
0.025300 -13.117286 5.963677 -12.590907
0.025300 -14.622233 5.086244 -12.069342
-0.026600 -13.071737 5.191110 -10.606626
0.064100 -12.886110 4.117632 -10.642573
0.589600 -11.595704 5.665752 -10.557457
-0.574800 -10.832249 5.162047 -11.347228
-0.415700 -11.221254 6.598997 -9.679506
0.271900 -11.896512 6.964966 -9.020301
-0.001400 -9.880162 7.169289 -9.710480
0.087600 -9.678758 7.419910 -10.745582
-0.015200 -9.828665 8.481747 -8.938204
0.029500 -10.577890 9.157540 -9.351306
0.029500 -10.080778 8.298030 -7.893006
-0.001100 -8.470795 9.149460 -9.023516
-0.190600 -7.586066 9.077525 -7.933130
0.169900 -7.856934 8.501988 -7.063129
-0.234100 -6.347883 9.742133 -7.979785
0.165600 -5.661929 9.702073 -7.146552
0.322600 -5.988035 10.470004 -9.129200
-0.557900 -4.808191 11.132679 -9.151026
0.399200 -4.682184 11.602699 -9.995548
-0.234100 -6.855010 10.506234 -10.242504
0.165600 -6.567173 11.051537 -11.126914
-0.190600 -8.093471 9.839188 -10.192509
0.169900 -8.764729 9.873170 -11.042166
0.597300 -8.787343 6.196926 -9.245396
-0.567900 -8.893938 5.595456 -8.171966
-0.415700 -7.711418 6.123971 -10.037800
0.271900 -7.726561 6.668151 -10.891313
-0.025200 -6.496991 5.360486 -9.748737
0.069800 -5.715356 5.670641 -10.439045
0.069800 -6.162801 5.600827 -8.739966
0.597300 -6.637965 3.838161 -9.852200
-0.567900 -7.723135 3.289039 -10.052394
-0.415700 -5.509477 3.142727 -9.694274
0.271900 -4.649092 3.657504 -9.555387
-0.002400 -5.485996 1.703509 -9.413350
0.097800 -6.445204 1.266592 -9.693879
-0.034300 -4.407596 1.013488 -10.257409
0.029500 -4.556804 1.281264 -11.304149
0.029500 -3.423467 1.376400 -9.956036
0.011800 -4.450437 -0.497936 -10.145788
-0.125600 -3.599221 -1.173308 -9.251233
0.133000 -2.891104 -0.621577 -8.650775
-0.170400 -3.677464 -2.571107 -9.124429
0.143000 -3.017243 -3.085534 -8.444116
-0.107200 -4.613455 -3.298526 -9.879540
0.129700 -4.679324 -4.372916 -9.776613
-0.170400 -5.462103 -2.626591 -10.774863
0.143000 -6.183833 -3.185524 -11.351734
-0.125600 -5.378998 -1.229444 -10.909979
0.133000 -6.041862 -0.715587 -11.591135
0.597300 -5.290815 1.480329 -7.906913
-0.567900 -4.428799 2.120562 -7.301834
-0.415700 -6.097854 0.611017 -7.294440
0.271900 -6.792065 0.123032 -7.850455
-0.038900 -6.199950 0.499304 -5.826187
0.100700 -5.967936 1.470605 -5.386645
0.365400 -7.628869 0.141479 -5.389687
0.004300 -7.636665 -0.058966 -4.317219
-0.243800 -8.593767 1.286543 -5.677451
0.064200 -8.575576 1.530608 -6.736740
0.064200 -9.603571 1.004626 -5.382971
0.064200 -8.292664 2.166473 -5.111820
-0.676100 -8.073842 -1.010093 -6.078520
0.410200 -7.294405 -1.574988 -6.178307
0.597300 -5.242203 -0.518830 -5.210763
-0.567900 -5.329551 -1.715562 -5.513523
-0.347900 -4.424137 -0.062155 -4.256134
0.274700 -4.424378 0.941761 -4.073567
-0.263700 -3.733977 -0.902777 -3.269089
0.156000 -3.767065 -1.933922 -3.612263
-0.000700 -2.249847 -0.478887 -3.187857
0.032700 -1.862243 -0.455342 -4.207754
0.032700 -2.175906 0.531328 -2.787534
0.039000 -1.335668 -1.423623 -2.382592
0.028500 -1.638552 -2.452225 -2.575637
0.028500 -0.309270 -1.313188 -2.736701
0.048600 -1.353441 -1.197759 -0.865640
0.068700 -2.369024 -0.991638 -0.542406
0.068700 -1.042323 -2.121406 -0.382983
-0.529500 -0.460386 -0.113535 -0.420237
0.345600 0.432410 0.015549 -0.884271
0.807600 -0.657151 0.670721 0.622476
-0.862700 -1.720334 0.625891 1.363592
0.447800 -2.509303 0.064307 1.122168
0.447800 -1.814858 1.326386 2.093372
-0.862700 0.221619 1.558015 0.948500
0.447800 1.077207 1.629625 0.413410
0.447800 -0.011688 2.216264 1.679271
0.734100 -4.489376 -0.828153 -1.935760
-0.589400 -4.846269 0.257708 -1.492188
-0.415700 -4.708343 -1.971039 -1.287724
0.271900 -4.394005 -2.825804 -1.732572
-0.087500 -5.265654 -2.083870 0.075349
0.096900 -5.506801 -1.080411 0.423720
0.298500 -6.584230 -2.887849 0.108327
-0.029700 -6.925767 -2.938488 1.142019
-0.319200 -7.681168 -2.188981 -0.704745
0.079100 -7.810493 -1.170579 -0.337466
0.079100 -7.415562 -2.158370 -1.761252
0.079100 -8.623671 -2.723131 -0.585085
-0.319200 -6.446494 -4.326812 -0.400842
0.079100 -6.188100 -4.334409 -1.458427
0.079100 -5.678110 -4.846588 0.166864
0.079100 -7.392081 -4.850224 -0.263489
0.597300 -4.221890 -2.625265 1.060886
-0.567900 -3.186552 -3.144570 0.645874
-0.415700 -4.447899 -2.475739 2.364910
0.271900 -5.330592 -2.086137 2.663038
-0.023700 -3.449247 -2.758691 3.406485
0.088000 -2.480773 -2.904192 2.928166
0.034200 -3.332241 -1.524669 4.320661
0.024100 -3.332821 -0.622704 3.708512
0.024100 -4.194415 -1.487857 4.986435
0.001800 -2.059453 -1.498906 5.168577
0.044000 -2.074485 -0.582127 5.755352
0.044000 -2.072983 -2.338905 5.861996
-0.273700 -0.513058 -1.536671 4.221212
-0.053600 0.669540 -1.558640 5.590976
0.068400 0.470361 -2.417993 6.232634
0.068400 1.683972 -1.627703 5.198349
0.068400 0.571122 -0.640341 6.170527
0.597300 -3.751792 -4.037783 4.203867
-0.567900 -4.915712 -4.411794 4.379012
-0.415700 -2.699122 -4.678321 4.716719
0.271900 -1.768375 -4.370478 4.455879
-0.024900 -2.763172 -5.654876 5.805367
0.084300 -3.736486 -5.588334 6.292758
0.211700 -2.585509 -7.075952 5.277290
0.035200 -3.305256 -7.259042 4.478585
0.035200 -1.574635 -7.192717 4.887396
-0.654600 -2.802424 -8.008359 6.317741
0.427500 -2.043195 -7.990183 6.933254
0.597300 -1.675706 -5.356691 6.836011
-0.567900 -0.496835 -5.233831 6.494833
-0.415700 -2.075723 -5.281318 8.101730
0.271900 -3.080710 -5.258808 8.262915
-0.024900 -1.250507 -4.774753 9.195679
0.084300 -0.230481 -4.622273 8.843760
0.211700 -1.788441 -3.401558 9.628647
0.035200 -2.765846 -3.518561 10.096561
0.035200 -1.108638 -2.953925 10.353583
-0.654600 -1.910946 -2.537296 8.515315
0.427500 -2.875510 -2.480638 8.291497
0.597300 -1.190874 -5.730411 10.393927
-0.567900 -2.001066 -6.653063 10.561969
-0.415700 -0.230699 -5.468691 11.275869
0.271900 0.426248 -4.736516 11.039133
-0.001400 -0.225274 -5.911400 12.671414
0.087600 -1.136487 -6.468821 12.883902
-0.015200 0.965932 -6.837196 12.938367
0.029500 0.870827 -7.233008 13.948895
0.029500 0.913693 -7.685080 12.256457
-0.001100 2.326248 -6.175965 12.809645
-0.190600 2.892528 -5.502091 13.911017
0.169900 2.361244 -5.452480 14.850731
-0.234100 4.166647 -4.912543 13.807550
0.165600 4.599956 -4.400505 14.651501
0.322600 4.890367 -5.014581 12.605751
-0.557900 6.142762 -4.504028 12.500835
0.399200 6.451369 -4.093169 13.324093
-0.234100 4.317000 -5.675843 11.504542
0.165600 4.877522 -5.727468 10.591883
-0.190600 3.038903 -6.255712 11.599134
0.169900 2.613396 -6.770688 10.747370
0.597300 -0.207045 -4.687734 13.592558
-0.567900 0.290502 -3.627609 13.196046
-0.347900 -0.728364 -4.827618 14.818150
0.274700 -1.038756 -5.752099 15.106304
-0.263700 -0.725499 -3.731682 15.800045
0.156000 -0.727714 -2.798990 15.235048
-0.000700 -2.006689 -3.696083 16.655589
0.032700 -1.988346 -2.786874 17.259868
0.032700 -2.867643 -3.629306 15.994167
0.039000 -2.174038 -4.898489 17.594850
0.028500 -2.196587 -5.819799 17.014420
0.028500 -1.317420 -4.933787 18.267505
0.048600 -3.456516 -4.809658 18.436658
0.068700 -3.533658 -3.806963 18.863196
0.068700 -4.322726 -4.994950 17.799774
-0.529500 -3.398030 -5.800118 19.522987
0.345600 -2.619415 -6.454394 19.487550
0.807600 -3.993168 -5.769725 20.698071
-0.862700 -5.036816 -5.041017 20.978161
0.447800 -5.552758 -4.566165 20.250479
0.447800 -5.409818 -5.030833 21.919825
-0.862700 -3.522740 -6.515453 21.648682
0.447800 -2.665902 -7.042172 21.501956
0.447800 -3.950618 -6.455710 22.563479
0.734100 0.555689 -3.708439 16.631468
-0.589400 1.078302 -4.747484 17.035597
-0.415700 1.019443 -2.500179 16.917117
0.271900 0.530304 -1.711063 16.523668
-0.027500 2.007674 -2.187547 17.949149
0.112300 2.609837 -3.069948 18.165528
-0.005000 2.924386 -1.108266 17.373465
0.033900 3.714707 -0.879628 18.080176
0.033900 3.409115 -1.502661 16.479065
-0.141500 2.237032 0.165409 17.011683
-0.163800 1.990452 1.189489 17.855670
0.206200 2.260666 1.214583 18.901553
-0.341800 1.395209 2.226122 17.171298
0.341200 1.186466 3.130626 17.611385
0.138000 1.223550 1.915576 15.841069
-0.260100 0.682508 2.612395 14.756270
0.157200 0.315603 3.621822 14.889898
-0.113400 0.626972 1.978942 13.504852
0.141700 0.202889 2.496893 12.664494
-0.197200 1.138091 0.680831 13.337388
0.144700 1.112747 0.219133 12.359118
-0.238700 1.693659 -0.007228 14.431242
0.170000 2.097061 -1.000103 14.293904
0.124300 1.742688 0.592260 15.709292
0.597300 1.288773 -1.762939 19.251127
-0.567900 0.053570 -1.756499 19.283515
-0.254800 1.985241 -1.460654 20.362918
0.019200 3.360674 -1.612666 20.595221
0.039100 3.714529 -0.586229 20.498715
0.039100 3.930871 -2.271197 19.939998
0.018900 3.486602 -2.131629 22.044395
0.021300 4.532797 -1.927245 22.271997
0.021300 3.164298 -3.172113 22.004205
-0.007000 2.354022 -1.291804 22.731683
0.025300 2.769440 -0.316348 22.984715
0.025300 2.005076 -1.782081 23.640508
-0.026600 1.294559 -1.201649 21.655566
0.064100 0.647214 -2.064778 21.810690
0.589600 0.642111 0.204202 21.693153
-0.574800 1.233255 1.199980 21.215049
-0.347900 -0.481568 0.374684 22.418877
0.274700 -0.956326 -0.448812 22.767722
-0.263700 -1.026813 1.713125 22.791265
0.156000 -0.208879 2.431812 22.730350
-0.000700 -2.076519 2.199682 21.762194
0.032700 -2.675515 1.362296 21.402562
0.032700 -2.749026 2.910352 22.245655
0.039000 -1.413082 2.927725 20.575853
0.028500 -0.698940 3.658244 20.960879
0.028500 -0.873725 2.208541 19.959128
0.048600 -2.423678 3.677098 19.698125
0.068700 -3.093853 2.958704 19.224261
0.068700 -3.012085 4.354309 20.320857
-0.529500 -1.727113 4.466367 18.671277
0.345600 -0.726905 4.620632 18.796481
0.807600 -2.247338 5.010336 17.587259
-0.862700 -3.500520 4.936912 17.257940
0.447800 -4.164856 4.612405 17.950177
0.447800 -3.804382 5.375860 16.399797
-0.862700 -1.477417 5.655932 16.783144
0.447800 -0.604625 5.996299 17.179576
0.447800 -1.848701 6.123218 15.973840
0.734100 -1.509445 1.921144 24.245293
-0.589400 -1.726331 3.068643 24.630794
-0.415700 -1.652768 0.897459 25.096621
0.271900 -1.497216 -0.066618 24.838827
-0.003100 -1.966020 1.090118 26.503590
0.085000 -2.863420 1.694794 26.634517
-0.003600 -2.477391 -0.197783 27.196639
0.017100 -1.814595 -0.936232 26.745535
0.017100 -2.241327 -0.152010 28.259783
-0.064500 -3.946776 -0.716155 27.040012
0.035200 -4.523389 0.080103 27.510749
0.035200 -4.212059 -0.885894 25.996504
0.695100 -4.293987 -1.994663 27.792775
-0.608600 -4.942818 -1.907117 28.814789
-0.940700 -3.786624 -3.152415 27.452665
0.425100 -3.888374 -3.809442 28.212969
0.425100 -3.029101 -3.269557 26.794987
0.597300 -0.764721 1.739938 27.353117
-0.567900 0.398110 1.684839 26.994645
-0.415700 -1.107124 2.307197 28.501725
0.271900 -2.111982 2.363341 28.586619
-0.002400 -0.238860 3.034336 29.427373
0.097800 -0.945333 3.509032 30.108298
-0.034300 0.670006 2.078087 30.210219
0.029500 1.328647 1.599258 29.485641
0.029500 1.280518 2.629127 30.925567
0.011800 -0.133759 0.977565 30.913066
-0.125600 0.255873 -0.357078 30.763675
0.133000 1.171651 -0.601070 30.245774
-0.170400 -0.526074 -1.444957 31.365227
0.143000 -0.124774 -2.447607 31.372038
-0.107200 -1.697444 -1.121873 32.161566
0.129700 -2.354527 -1.863949 32.590482
-0.170400 -2.055705 0.240532 32.297685
0.143000 -2.945070 0.573837 32.811829
-0.125600 -1.286194 1.189199 31.633430
0.133000 -1.597919 2.211587 31.788186
0.597300 0.446548 4.276494 29.022757
-0.567900 1.381218 4.884534 29.562172
-0.415700 0.033239 4.812373 27.807485
0.271900 -0.608518 4.274139 27.243083
-0.003100 0.800428 5.846053 27.125996
0.085000 1.771658 6.094520 27.553872
-0.003600 0.902259 5.469719 25.625804
0.017100 -0.060501 5.120975 25.252208
0.017100 1.121911 6.336295 25.002185
-0.064500 1.986322 4.493250 25.304287
0.035200 2.884097 5.110498 25.337645
0.035200 2.031461 3.800058 26.144259
0.695100 1.912364 3.748839 23.955094
-0.608600 1.644272 4.316826 22.896973
-0.940700 2.089545 2.451901 23.953693
0.425100 1.939232 1.963978 23.082236
0.425100 2.516683 2.024280 24.762888
0.597300 -0.091504 7.114631 27.296207
-0.567900 -1.301527 7.029901 27.289373
-0.415700 0.576861 8.271715 27.562582
0.271900 1.565106 8.225003 27.359374
0.014300 0.101998 9.652429 27.516204
0.104800 -0.908178 9.698531 27.109357
-0.204100 0.232045 10.249832 28.923791
0.079700 0.071952 9.463860 29.661842
0.079700 1.216403 10.680190 29.108005
0.713000 -0.786209 11.276258 29.177220
-0.593100 -1.978946 11.134616 29.454519
-0.919100 -0.389439 12.530344 28.969640
0.419600 -1.082176 13.264226 29.010104
0.419600 0.500543 12.695465 28.521569
0.597300 1.025105 10.373783 26.539491
-0.567900 2.282675 10.409423 26.732786
-0.415700 0.434706 11.065836 25.576046
0.271900 -0.570964 11.156971 25.596531
-0.025200 1.135017 11.779651 24.432422
0.069800 0.476987 12.594536 24.130663
0.069800 2.071229 12.207519 24.790947
0.597300 1.318056 10.882701 23.236587
-0.567900 0.377279 10.134425 22.943038
-0.415700 2.391674 11.046730 22.466831
0.271900 3.111050 11.687997 22.764419
0.014300 2.558951 10.371115 21.173111
0.104800 1.625431 10.451387 20.609689
-0.204100 3.646270 11.149336 20.402070
0.079700 3.360172 12.198879 20.366872
0.079700 4.581146 11.082689 20.949411
0.713000 3.886511 10.715498 18.961919
-0.593100 3.060728 10.101604 18.306435
-0.919100 5.025899 11.064890 18.410261
0.419600 5.208365 10.733271 17.472348
0.419600 5.720693 11.544600 18.956491
0.597300 2.848491 8.861925 21.357680
-0.567900 3.159189 8.412012 22.467149
-0.516300 2.773063 8.080856 20.278328
0.293600 2.556177 8.521200 19.388975
0.038100 3.243543 6.693333 20.248352
0.088000 2.680608 6.112063 20.981172
-0.030300 3.017378 6.075457 18.861169
-0.012200 3.334582 6.789944 18.105324
-0.012200 3.650529 5.194438 18.754972
0.799400 1.569601 5.661787 18.595161
-0.801400 0.803371 6.470252 18.034047
-0.801400 1.197733 4.487367 18.828560
0.536600 4.737990 6.608213 20.610803
-0.581900 5.547609 7.473304 20.258584
-0.415700 5.103317 5.538620 21.318307
0.271900 4.366851 4.892880 21.576085
-0.087500 6.473455 5.283974 21.817965
0.096900 7.171344 5.882909 21.232802
0.298500 6.629341 5.711429 23.296072
-0.029700 7.535501 5.266961 23.707223
-0.319200 6.789485 7.228305 23.412781
0.079100 7.652320 7.551735 22.831345
0.079100 5.895965 7.727169 23.039091
0.079100 6.943133 7.510428 24.454140
-0.319200 5.449769 5.291491 24.182494
0.079100 5.247219 4.230128 24.057724
0.079100 5.690098 5.487888 25.226696
0.079100 4.560883 5.862173 23.910577
0.597300 6.934995 3.837743 21.606106
-0.567900 8.037350 3.460737 22.009595
-0.415700 6.100411 3.000798 20.981340
0.271900 5.196597 3.358894 20.692759
0.014300 6.402643 1.593067 20.711428
0.104800 7.481708 1.462143 20.727435
-0.204100 5.826346 0.727687 21.847656
0.079700 4.759040 0.919371 21.948164
0.079700 5.987520 -0.319763 21.605201
0.713000 6.500784 1.012386 23.180311
-0.593100 6.062499 1.840442 23.960676
-0.919100 7.592831 0.353911 23.483587
0.419600 8.102256 0.652812 24.307386
0.419600 7.926304 -0.393870 22.893493
0.597300 5.982687 1.153540 19.294169
-0.567900 5.909926 -0.041720 19.011928
-0.516300 5.733184 2.101708 18.386357
0.293600 5.841427 3.075035 18.658617
0.038100 5.351340 1.862339 16.986026
0.088000 4.529727 1.157683 16.971771
-0.030300 4.845839 3.180279 16.385330
-0.012200 4.475504 2.992393 15.376393
-0.012200 4.013208 3.554407 16.982247
0.799400 5.950216 4.234123 16.338837
-0.801400 6.258041 4.830535 17.396327
-0.801400 6.545120 4.416678 15.252501
0.536600 6.468775 1.241969 16.125388
-0.581900 6.191341 0.596904 15.108944
-0.415700 7.719791 1.356260 16.578545
0.271900 7.855032 1.926314 17.402344
-0.027500 8.927270 0.829270 15.936760
0.112300 8.944075 1.166395 14.901745
-0.005000 10.149450 1.431313 16.646849
0.033900 11.056125 0.972779 16.251342
0.033900 10.191183 2.493670 16.398115
-0.141500 10.165636 1.302161 18.143616
-0.163800 9.830740 2.290312 19.002245
0.206200 9.524377 3.288941 18.709258
-0.341800 9.932588 1.843406 20.302948
0.341200 9.676822 2.423471 21.103656
0.138000 10.348316 0.530022 20.352502
-0.260100 10.602837 -0.353919 21.411292
0.157200 10.487164 -0.017099 22.433038
-0.113400 11.043924 -1.657282 21.123767
0.141700 11.274306 -2.340858 21.928315
-0.197200 11.220346 -2.059656 19.787310
0.144700 11.588724 -3.053647 19.573070
-0.238700 10.961847 -1.163351 18.730923
0.170000 11.125416 -1.475291 17.710606
0.124300 10.513092 0.153610 18.982987
0.597300 9.029187 -0.702548 15.898328
-0.567900 9.846975 -1.226468 15.143390
-0.415700 8.228502 -1.446618 16.669403
0.271900 7.559863 -0.964740 17.257129
-0.087500 8.381768 -2.909585 16.816631
0.096900 9.387494 -3.084910 17.197406
0.298500 7.404026 -3.505905 17.849927
-0.029700 7.530712 -4.589162 17.850398
-0.319200 7.731522 -3.021460 19.265586
0.079100 7.662607 -1.935195 19.325575
0.079100 7.036801 -3.461415 19.979026
0.079100 8.744854 -3.321000 19.528025
-0.319200 5.928546 -3.213508 17.546884
0.079100 5.294918 -3.671768 18.304406
0.079100 5.753809 -2.139188 17.539536
0.079100 5.663016 -3.612528 16.570117
0.597300 8.278702 -3.689950 15.497931
-0.567900 7.451816 -3.387380 14.632809
-0.415700 9.092417 -4.740610 15.368386
0.271900 9.783778 -4.898830 16.092610
-0.025200 8.916542 -5.789125 14.355564
0.069800 8.747532 -5.323983 13.383553
0.069800 9.829792 -6.378409 14.284015
0.597300 7.731860 -6.733055 14.661103
-0.567900 7.122421 -6.634824 15.735092
-0.254800 7.384022 -7.643294 13.728192
0.019200 8.157158 -7.971642 12.541385
0.039100 9.219318 -8.066192 12.768644
0.039100 7.996697 -7.208822 11.777717
0.018900 7.603023 -9.311130 12.065542
0.021300 8.057605 -10.118272 12.641452
0.021300 7.762298 -9.464185 10.998344
-0.007000 6.119568 -9.202912 12.415727
0.025300 5.673398 -10.189224 12.551809
0.025300 5.594535 -8.660543 11.628212
-0.026600 6.105217 -8.367855 13.705227
0.064100 5.330805 -7.610432 13.616150
0.589600 5.813572 -9.230854 14.957814
-0.574800 6.770318 -9.620703 15.634982
-0.254800 4.525869 -9.530987 15.271624
0.019200 3.406723 -9.191743 14.391836
0.039100 3.344391 -9.797263 13.487648
0.039100 3.463903 -8.169949 14.016644
0.018900 2.154432 -9.513330 15.236945
0.021300 1.281698 -9.793606 14.647132
0.021300 1.993013 -8.557603 15.735581
-0.007000 2.621643 -10.453169 16.410727
0.025300 2.503684 -11.497830 16.122854
0.025300 2.073383 -10.268303 17.334491
-0.026600 4.113593 -10.117408 16.559732
0.064100 4.262754 -9.438814 17.399589
0.589600 4.884408 -11.356784 16.957193
-0.574800 4.841285 -12.345509 16.270032
-0.415700 5.527404 -11.388954 18.134596
0.271900 5.409845 -10.609884 18.766523
0.014300 6.481826 -12.387325 18.644034
0.104800 6.533170 -13.100774 17.821566
-0.204100 7.825816 -11.707769 18.836332
0.079700 7.929288 -10.818013 18.215262
0.079700 7.946952 -11.421025 19.880940
0.713000 9.027620 -12.620241 18.590021
-0.593100 9.289686 -13.566116 19.308283
-0.919100 9.552025 -12.479549 17.404895
0.419600 9.984138 -13.288674 16.982169
0.419600 9.358255 -11.623616 16.904962
0.597300 6.057654 -13.126414 19.947295
-0.567900 5.391864 -12.481419 20.777618
-0.415700 6.506006 -14.350883 20.234007
0.271900 6.936985 -14.894640 19.500057
0.014300 6.507950 -15.007709 21.504446
0.104800 6.588596 -14.210594 22.243501
-0.204100 5.077616 -15.612200 21.707457
0.079700 4.322141 -14.836031 21.829658
0.079700 4.827851 -16.286247 20.888081
0.713000 5.043938 -16.453137 23.006880
-0.593100 5.262826 -17.645871 22.964105
-0.919100 4.726540 -15.899887 24.179976
0.419600 4.666813 -16.463275 25.016117
0.419600 4.596906 -14.900524 24.247584
0.597300 7.599744 -16.065811 21.632784
-0.567900 7.753748 -16.941267 20.756872
-0.415700 8.423870 -16.026434 22.664383
0.271900 8.230907 -15.309323 23.348936
0.014300 9.555896 -16.968623 22.891141
0.104800 10.162950 -16.501066 23.666364
-0.204100 8.950386 -18.270649 23.415424
0.079700 8.348961 -18.227390 24.323457
0.079700 8.388637 -18.829465 22.666919
0.713000 10.028272 -19.217564 23.870551
-0.593100 11.116480 -18.796486 24.260834
-0.919100 9.869866 -20.480158 23.635559
0.419600 10.559382 -21.127643 23.989721
0.419600 8.941283 -20.790917 23.388043
0.597300 10.501038 -17.103261 21.654690
-0.567900 10.803647 -18.190561 21.169785
-0.415700 11.016373 -15.951075 21.172166
0.271900 10.754097 -15.048910 21.542857
-0.025200 11.983009 -15.897770 20.063187
0.069800 12.490886 -14.940564 20.181143
0.069800 12.699496 -16.683296 20.303406
0.597300 11.352545 -16.144687 18.663881
-0.567900 12.056080 -16.405747 17.732823
-0.415700 10.076364 -16.261045 18.512886
0.271900 9.465113 -16.150252 19.309248
-0.087500 9.409474 -16.762449 17.320725
0.096900 10.080965 -16.615354 16.474817
0.298500 9.011400 -18.212035 17.391751
-0.029700 8.068805 -18.314618 17.929421
-0.319200 8.812642 -18.868851 16.016625
0.079100 9.722778 -18.931928 15.420154
0.079100 8.601500 -19.937837 16.044793
0.079100 8.068885 -18.340882 15.419820
-0.319200 9.915009 -19.167995 18.120744
0.079100 9.417979 -20.114114 18.335041
0.079100 10.872639 -19.276639 17.611576
0.079100 10.137685 -18.692712 19.076058
0.597300 8.104641 -16.004184 16.998673
-0.567900 7.269799 -15.755987 17.862350
-0.415700 7.912453 -15.626594 15.743013
0.271900 8.520236 -15.933955 14.997208
-0.059700 6.713526 -14.928830 15.326525
0.086900 6.685479 -14.053009 15.974801
0.130300 6.962478 -14.536691 13.883942
0.018700 7.475483 -15.359256 13.385630
-0.320400 5.637763 -14.411623 13.081948
0.088200 5.005571 -13.690415 13.599933
0.088200 5.812950 -14.181096 12.031110
0.088200 5.153921 -15.387079 13.032216
-0.043000 7.944003 -13.364093 13.817135
0.023600 7.423652 -12.419836 13.977488
0.023600 8.749879 -13.538340 14.530095
-0.066000 8.734805 -13.167125 12.564898
0.018600 7.969151 -12.722892 11.928862
0.018600 9.486212 -12.378425 12.602826
0.018600 9.150965 -14.007801 12.009755
0.597300 5.416896 -15.723320 15.672480
-0.567900 5.418680 -16.929879 15.407846
-0.347900 4.374713 -15.054010 16.241114
0.274700 4.539014 -14.080063 16.452142
-0.240000 3.048391 -15.610588 16.598846
0.142600 3.173357 -16.499962 17.216505
-0.009400 2.279204 -14.635514 17.503721
0.036200 2.192695 -13.686499 16.974578
0.036200 1.318006 -15.126010 17.657434
0.018700 2.906993 -14.415545 18.916859
0.010300 3.064256 -15.433581 19.273180
0.010300 3.804385 -13.820882 18.746065
-0.047900 2.037512 -13.634516 19.930313
0.062100 1.106124 -14.196380 20.000503
0.062100 2.545507 -13.702808 20.892274
-0.014300 1.770503 -12.211108 19.477511
0.113500 2.676726 -11.605451 19.484602
0.113500 1.214596 -12.283578 18.542730
-0.385400 0.778096 -11.701778 20.484102
0.340000 0.115547 -12.412054 20.760954
0.340000 1.222633 -11.409306 21.342554
0.340000 0.363163 -10.837304 20.166894
0.734100 2.270522 -15.956704 15.393660
-0.589400 2.232513 -15.275476 14.386592
-0.516300 1.674103 -17.099206 15.461519
0.293600 1.622754 -17.527578 16.374735
0.039700 1.106998 -17.709778 14.208548
0.110500 1.877587 -17.508003 13.464516
0.056000 1.026916 -19.246039 14.331922
-0.017300 0.404093 -19.338744 15.221640
-0.017300 0.510690 -19.588338 13.435017
0.013600 2.313488 -20.038896 14.464069
-0.042500 2.860747 -19.716351 15.349830
-0.042500 2.077724 -21.099727 14.548624
0.805400 3.184582 -19.912495 13.156890
-0.818800 2.622643 -19.960206 12.001461
-0.818800 4.448823 -20.039597 13.263672
0.536600 -0.278915 -17.163819 13.845281
-0.581900 -0.984315 -16.797259 14.773687
-0.415700 -0.670853 -16.982881 12.559244
0.271900 -0.017119 -17.346353 11.880553
-0.087500 -1.819073 -16.123597 12.200530
0.096900 -1.787397 -15.176251 12.738706
0.298500 -1.701443 -15.704634 10.715842
-0.029700 -1.922471 -16.609732 10.150119
-0.319200 -2.690218 -14.551269 10.411675
0.079100 -2.560614 -13.662708 11.029542
0.079100 -2.562470 -14.245419 9.373288
0.079100 -3.730003 -14.836075 10.572404
-0.319200 -0.342335 -15.138564 10.521972
0.079100 -0.210849 -14.687263 9.538545
0.079100 -0.086345 -14.446658 11.324369
0.079100 0.311460 -16.006824 10.604318
0.597300 -3.195083 -16.817701 12.518559
-0.567900 -3.575177 -17.715573 11.739315
-0.415700 -3.770377 -16.551233 13.690946
0.271900 -3.136520 -16.135100 14.358153
-0.038900 -4.996299 -17.234949 14.143838
0.100700 -4.946846 -18.277935 13.831043
0.365400 -5.178804 -17.145515 15.695884
0.004300 -5.652629 -16.200946 15.963052
-0.243800 -6.097758 -18.225532 16.103482
0.064200 -6.270528 -18.128404 17.175314
0.064200 -7.046367 -18.170515 15.569423
0.064200 -5.747333 -19.215069 15.810037
-0.676100 -3.893500 -17.369209 16.245349
0.410200 -4.036141 -17.487685 17.187268
0.597300 -6.301422 -16.727035 13.448760
-0.567900 -6.734438 -15.563468 13.667270
-0.415700 -6.911745 -17.546878 12.553369
0.271900 -6.540821 -18.475239 12.409637
-0.059700 -8.069310 -17.296654 11.687352
0.086900 -7.990286 -16.302729 11.246935
0.130300 -8.046318 -18.300090 10.436265
0.018700 -8.240765 -19.320488 10.766544
-0.320400 -9.243993 -17.929881 9.634271
0.088200 -9.162896 -18.557494 8.746789
0.088200 -10.151611 -18.206812 10.170588
0.088200 -9.011137 -16.910986 9.324854
-0.043000 -6.762504 -18.323217 9.624267
0.023600 -6.004607 -19.018039 9.986088
0.023600 -6.996241 -18.610559 8.599129
-0.066000 -6.079243 -16.900984 9.472180
0.018600 -5.622533 -16.575642 10.406882
0.018600 -5.333531 -17.023495 8.686681
0.018600 -6.859765 -16.221398 9.130060
0.597300 -9.229722 -17.397333 12.666564
-0.567900 -9.410068 -18.476487 13.259130
-0.415700 -9.983372 -16.294708 12.855781
0.271900 -9.653873 -15.435631 12.439237
0.014300 -11.268743 -16.228580 13.560143
0.104800 -11.081874 -16.745966 14.501148
-0.204100 -11.545446 -14.679428 13.816027
0.079700 -10.674225 -14.182547 14.242857
0.079700 -11.786863 -14.220890 12.857087
0.713000 -12.765202 -14.486332 14.735485
-0.593100 -13.952363 -14.370987 14.389945
-0.919100 -12.524210 -14.623566 16.007705
0.419600 -13.254906 -14.407882 16.670776
0.419600 -11.577666 -14.697009 16.352326
0.597300 -12.402545 -16.799943 12.643223
-0.567900 -12.388162 -16.654794 11.428148
-0.254800 -13.526761 -17.266263 13.302743
0.019200 -13.660519 -17.855830 14.679063
0.039100 -13.876726 -17.067530 15.400138
0.039100 -12.729151 -18.336477 14.978441
0.018900 -14.795619 -18.901159 14.556353
0.021300 -15.323527 -19.070789 15.494779
0.021300 -14.303293 -19.806339 14.200875
-0.007000 -15.712955 -18.316172 13.405905
0.025300 -16.318482 -17.521474 13.841674
0.025300 -16.184274 -19.158025 12.898708
-0.026600 -14.635188 -17.724648 12.516273
0.064100 -14.358692 -18.635665 11.985515
0.589600 -15.213462 -16.698509 11.556793
-0.574800 -15.891687 -17.094822 10.547607
-0.516300 -15.062863 -15.390157 11.760036
0.293600 -14.730318 -15.083058 12.662924
0.038100 -15.578721 -14.294827 10.904340
0.088000 -16.590557 -14.650451 10.709848
-0.030300 -15.735233 -13.062012 11.746217
-0.012200 -16.399910 -13.342264 12.563386
-0.012200 -14.739511 -12.717234 12.025104
0.799400 -16.515337 -11.972562 10.973574
-0.801400 -16.104255 -10.801711 10.971090
-0.801400 -17.598585 -12.267877 10.407254
0.536600 -14.657479 -14.114300 9.689955
-0.581900 -14.878836 -13.182383 8.905295
-0.415700 -13.720564 -14.989470 9.477724
0.271900 -13.528338 -15.692682 10.176751
-0.038900 -12.707137 -14.917801 8.364342
0.100700 -12.072524 -15.803958 8.353985
0.365400 -13.428714 -15.153520 7.016177
0.004300 -14.268839 -14.463912 6.934127
-0.243800 -12.558470 -14.848203 5.789753
0.064200 -11.622317 -15.401870 5.717841
0.064200 -13.108624 -14.961191 4.855587
0.064200 -12.207050 -13.816876 5.758643
-0.676100 -13.932989 -16.511692 7.027335
0.410200 -14.734154 -16.425160 6.505561
0.597300 -11.633007 -13.800255 8.466801
-0.567900 -10.633836 -13.913909 7.826438
-0.415700 -11.787944 -12.910154 9.451601
0.271900 -12.659132 -12.822430 9.955025
-0.038900 -10.702360 -12.150103 10.073425
0.100700 -10.008677 -11.771170 9.322878
0.365400 -11.310678 -11.076384 10.955438
0.004300 -10.533223 -10.604450 11.556222
-0.243800 -12.079699 -9.976018 10.199583
0.064200 -12.361862 -9.113920 10.803968
0.064200 -11.460883 -9.674949 9.354298
0.064200 -12.988370 -10.434161 9.809054
-0.676100 -12.178069 -11.608691 11.948828
0.410200 -12.581708 -10.812254 12.301476
0.597300 -9.679950 -12.984263 10.917587
-0.567900 -9.733739 -14.224864 10.854701
-0.415700 -8.717041 -12.384889 11.583446
0.271900 -8.724670 -11.375842 11.540308
0.021300 -7.442617 -12.886742 12.245367
0.112400 -7.595315 -13.965997 12.245018
-0.123100 -6.243009 -12.448538 11.419568
0.111200 -6.394820 -11.428690 11.066060
0.111200 -5.283646 -12.531697 11.930266
-0.311900 -6.220577 -13.434808 9.959593
0.193300 -4.984588 -13.100983 9.577778
0.597300 -7.273287 -12.406022 13.734612
-0.567900 -8.215136 -11.923177 14.368751
-0.415700 -6.061029 -12.713527 14.273439
0.271900 -5.412936 -13.213819 13.682010
-0.025200 -5.735766 -12.390341 15.648889
0.069800 -5.950718 -11.343737 15.864571
0.069800 -6.335841 -13.037651 16.288416
0.597300 -4.274258 -12.598854 16.115894
-0.567900 -3.312880 -12.763061 15.367764
-0.415700 -4.145234 -12.573975 17.454480
0.271900 -4.925157 -12.315086 18.041677
0.014300 -2.846608 -12.587797 18.170841
0.104800 -3.044120 -12.309927 19.206160
-0.204100 -2.363452 -14.017665 18.246314
0.079700 -3.240829 -14.664389 18.253746
0.079700 -1.687477 -14.283271 17.433527
0.713000 -1.606052 -14.388743 19.487506
-0.593100 -1.404248 -13.601197 20.430476
-0.919100 -1.164534 -15.614967 19.597710
0.419600 -0.791044 -15.900756 20.491538
0.419600 -1.278612 -16.272018 18.839173
0.597300 -1.783400 -11.542278 17.848299
-0.567900 -0.600194 -11.777334 17.588080
-0.516300 -2.371840 -10.409062 17.775567
0.293600 -3.369994 -10.374681 17.925938
0.038100 -1.724383 -9.113950 17.282414
0.088000 -2.399264 -8.347841 17.664138
-0.030300 -0.421795 -8.653070 18.015280
-0.012200 0.279433 -9.458451 17.796771
-0.012200 -0.250335 -7.674732 17.566329
0.799400 -0.620755 -8.533567 19.540964
-0.801400 -0.004000 -9.169172 20.433550
-0.801400 -1.322406 -7.574012 19.933867
0.536600 -1.734907 -8.872185 15.785687
-0.581900 -1.451758 -7.722689 15.303469
-0.415700 -2.092424 -9.816613 14.918571
0.271900 -2.471262 -10.675368 15.291564
-0.027500 -2.298658 -9.571286 13.484632
0.112300 -1.685467 -8.750184 13.113299
-0.005000 -2.120838 -10.780088 12.580155
0.033900 -2.899906 -11.453227 12.937966
0.033900 -2.258662 -10.490033 11.538538
-0.141500 -0.745830 -11.451899 12.626360
-0.163800 -0.498200 -12.557063 13.403204
0.206200 -1.158458 -13.014627 14.125071
-0.341800 0.729429 -12.957668 13.259808
0.341200 1.128145 -13.752269 13.739117
0.138000 1.451314 -12.205495 12.378123
-0.260100 2.763084 -12.390181 11.953705
0.157200 3.406892 -13.209263 12.238343
-0.113400 3.218132 -11.459137 10.992189
0.141700 4.234578 -11.593337 10.652745
-0.197200 2.387227 -10.370814 10.590515
0.144700 2.758888 -9.621236 9.907575
-0.238700 1.030387 -10.252935 11.053812
0.170000 0.423979 -9.460039 10.641515
0.124300 0.553145 -11.193825 11.921341
0.597300 -3.741879 -8.926415 13.389651
-0.567900 -4.709592 -9.463045 13.890777
-0.415700 -3.865386 -7.796829 12.690371
0.271900 -3.052912 -7.329063 12.314636
-0.087500 -5.207484 -7.075602 12.575634
0.096900 -5.930103 -7.583135 13.214646
0.298500 -5.055072 -5.613032 13.096111
-0.029700 -6.079570 -5.240901 13.101122
-0.319200 -4.533737 -5.430366 14.499949
0.079100 -5.039394 -6.210223 15.069370
0.079100 -3.449432 -5.541385 14.491985
0.079100 -4.717679 -4.490560 15.020552
-0.319200 -4.263332 -4.625808 12.242911
0.079100 -3.213789 -4.907767 12.158952
0.079100 -4.728456 -4.612842 11.257220
0.079100 -4.439995 -3.618647 12.620419
0.597300 -5.813084 -7.136444 11.137367
-0.567900 -7.033377 -7.005298 11.046443
-0.415700 -5.072946 -7.524882 10.068731
0.271900 -4.091296 -7.659216 10.264716
0.021300 -5.507267 -8.004771 8.728481
0.112400 -4.750859 -7.704996 8.003158
-0.123100 -5.473171 -9.541533 8.656426
0.111200 -5.994216 -10.017988 9.486849
0.111200 -5.931132 -9.837774 7.712698
-0.311900 -3.776877 -10.125124 8.534542
0.193300 -3.187292 -9.396064 7.582834
0.597300 -6.799039 -7.329706 8.246051
-0.567900 -7.886364 -7.836826 8.245626
-0.516300 -6.671519 -6.069528 7.844863
0.293600 -5.779457 -5.600105 7.994541
0.039700 -7.777848 -5.285382 7.286357
0.110500 -8.590273 -5.262747 8.005666
0.056000 -7.331772 -3.838012 7.022554
-0.017300 -6.629793 -3.834167 6.193955
-0.017300 -8.215607 -3.276575 6.719648
0.013600 -6.685087 -3.105096 8.211943
-0.042500 -6.947731 -2.047247 8.144390
-0.042500 -7.096033 -3.485710 9.148275
0.805400 -5.154201 -3.237620 8.218622
-0.818800 -4.652677 -4.356051 8.472309
-0.818800 -4.453674 -2.231031 7.965520
0.536600 -8.320851 -5.948475 6.006631
-0.581900 -9.512184 -5.877533 5.701192
-0.415700 -7.462466 -6.693070 5.299435
0.271900 -6.478779 -6.658902 5.525953
-0.058100 -7.763498 -7.427132 4.028399
0.136000 -8.219814 -6.746823 3.309333
-0.007400 -6.429376 -7.891393 3.440703
0.036700 -6.570885 -7.977589 2.363368
0.036700 -5.708539 -7.109943 3.681178
0.186800 -5.882226 -9.199880 4.001258
-0.543200 -5.579284 -9.534206 5.361661
0.163500 -5.200043 -10.796259 5.222474
0.143500 -5.160024 -11.414496 6.107112
-0.279500 -5.350018 -11.319580 4.003199
0.333900 -5.206318 -12.305645 3.838521
-0.220700 -5.851386 -10.343462 3.209841
0.186200 -6.139972 -10.433401 2.173010
0.597300 -8.784261 -8.606189 4.228022
-0.567900 -9.301792 -9.162722 3.284669
-0.347900 -9.022224 -8.959577 5.505460
0.274700 -8.612636 -8.562266 6.338822
-0.263700 -10.069069 -9.931012 5.873536
0.156000 -10.381336 -10.489037 4.990814
-0.000700 -9.394796 -10.980485 6.721529
0.032700 -8.787405 -10.428027 7.438441
0.032700 -10.201763 -11.448263 7.285522
0.039000 -8.639135 -12.065490 5.878471
0.028500 -9.325574 -12.698792 5.316486
0.028500 -8.043007 -11.494243 5.166844
0.048600 -7.729216 -12.952178 6.751868
0.068700 -6.909811 -12.316479 7.087389
0.068700 -8.279269 -13.256985 7.642168
-0.529500 -7.132064 -14.031596 6.010572
0.345600 -6.446673 -13.905555 5.279512
0.807600 -7.711534 -15.208587 5.889984
-0.862700 -8.801270 -15.426669 6.513892
0.447800 -9.253756 -14.619122 6.917907
0.447800 -9.324106 -16.286356 6.426253
-0.862700 -7.239071 -16.144685 5.236811
0.447800 -6.297041 -16.047014 4.885893
0.447800 -7.815286 -16.973014 5.280849
0.734100 -11.374289 -9.347299 6.448715
-0.589400 -12.287296 -10.095603 6.788715
-0.415700 -11.456164 -8.030492 6.735973
0.271900 -10.811570 -7.423702 6.249751
-0.027500 -12.652716 -7.497430 7.272558
0.112300 -12.992801 -8.027608 8.162136
-0.005000 -12.426378 -6.092708 7.709512
0.033900 -12.150338 -5.521002 6.823478
0.033900 -13.349240 -5.702924 8.139053
-0.141500 -11.346371 -5.725174 8.724832
-0.163800 -10.647626 -6.608080 9.519743
0.206200 -10.871247 -7.664498 9.539192
-0.341800 -9.713697 -5.886513 10.307670
0.341200 -9.025663 -6.305551 10.916864
0.138000 -9.912964 -4.545753 10.237302
-0.260100 -9.295173 -3.508263 10.894390
0.157200 -8.519134 -3.703381 11.619712
-0.113400 -9.625179 -2.186591 10.473432
0.141700 -9.199399 -1.400871 11.079859
-0.197200 -10.569049 -1.987991 9.390302
0.144700 -10.863312 -0.968031 9.191577
-0.238700 -11.174386 -3.066974 8.697180
0.170000 -11.909039 -2.910398 7.921175
0.124300 -10.885306 -4.396394 9.147555
0.597300 -13.750200 -7.553498 6.219993
-0.567900 -13.429796 -7.050005 5.100285
-0.347900 -14.880081 -8.214294 6.437728
0.274700 -14.976740 -8.594520 7.368419
-0.263700 -15.984059 -8.274024 5.498632
0.156000 -15.915476 -9.251396 5.021008
-0.000700 -17.242779 -8.421350 6.416175
0.032700 -16.978389 -9.352680 6.916999
0.032700 -17.244869 -7.668080 7.204001
0.039000 -18.623869 -8.829125 5.779365
0.028500 -18.971592 -8.255167 4.920431
0.028500 -18.505161 -9.833144 5.371977
0.048600 -19.853541 -9.032014 6.661384
0.068700 -20.613846 -9.531855 6.061232
0.068700 -19.497190 -9.720246 7.427841
-0.529500 -20.252836 -7.786390 7.340941
0.345600 -20.484179 -7.030722 6.712011
0.807600 -20.496810 -7.559845 8.609303
-0.862700 -20.364803 -8.499862 9.541285
0.447800 -19.942168 -9.402371 9.377088
0.447800 -20.756905 -8.278416 10.445339
-0.862700 -20.827242 -6.407173 9.005168
0.447800 -21.019046 -5.651458 8.363138
0.447800 -20.913052 -6.331206 10.008645
0.734100 -16.117835 -7.080673 4.623366
-0.589400 -16.151154 -7.245925 3.418336
-0.415700 -16.168332 -5.875868 5.208504
0.271900 -15.826781 -5.936487 6.157065
-0.003100 -16.503979 -4.602175 4.649325
0.085000 -17.486703 -4.694711 4.186949
-0.003600 -16.583250 -3.488394 5.744772
0.017100 -15.632912 -3.335899 6.256338
0.017100 -16.894797 -2.565421 5.255737
-0.064500 -17.604677 -3.866226 6.811369
0.035200 -18.024712 -2.982793 7.292220
0.035200 -18.406472 -4.528298 6.484439
0.695100 -16.965879 -4.656285 8.005854
-0.608600 -15.828664 -5.179862 7.951244
-0.940700 -17.682753 -4.628194 9.104888
0.425100 -17.292785 -5.087947 9.915225
0.425100 -18.486291 -4.029435 9.231038
0.597300 -15.502221 -4.154505 3.545325
-0.567900 -15.848512 -3.398476 2.621541
-0.415700 -14.208135 -4.602217 3.634476
0.271900 -13.952568 -5.127370 4.458492
-0.059700 -13.162482 -4.405406 2.585640
0.086900 -13.450866 -3.549212 1.975830
0.130300 -11.813460 -4.278036 3.344973
0.018700 -11.667225 -4.974501 4.170598
-0.320400 -10.565772 -4.444269 2.441835
0.088200 -10.717812 -3.785586 1.586780
0.088200 -9.673223 -4.155656 2.996946
0.088200 -10.404931 -5.445536 2.042217
-0.043000 -11.726744 -2.894194 4.066437
0.023600 -11.818002 -2.016128 3.427084
0.023600 -12.523443 -2.936497 4.809122
-0.066000 -10.565152 -2.520923 4.905974
0.018600 -9.632276 -2.689930 4.368129
0.018600 -10.620090 -1.592965 5.475166
0.018600 -10.680037 -3.242094 5.715184
0.597300 -13.130103 -5.532124 1.595864
-0.567900 -13.104827 -5.301893 0.339230
-0.347900 -13.087430 -6.834411 2.041041
0.274700 -13.063105 -7.078607 3.020775
-0.263700 -12.968560 -7.947044 1.102019
0.156000 -12.094400 -7.755092 0.479845
-0.000700 -12.739713 -9.231241 1.747833
0.032700 -12.346837 -9.941596 1.020407
0.032700 -11.960246 -9.062528 2.490849
0.039000 -13.863799 -9.738216 2.556687
0.028500 -14.056939 -9.106553 3.423749
0.028500 -14.761021 -9.868975 1.951715
0.048600 -13.513774 -11.052619 3.140916
0.068700 -13.242358 -11.788020 2.383535
0.068700 -12.590429 -10.746095 3.632419
-0.529500 -14.517600 -11.562663 4.076377
0.345600 -14.260562 -11.565670 5.053123
0.807600 -15.745699 -11.876679 3.778578
-0.862700 -16.198673 -11.954599 2.534986
0.447800 -15.590403 -11.784025 1.746942
0.447800 -17.156596 -12.201135 2.330773
-0.862700 -16.663070 -12.102788 4.693133
0.447800 -16.400872 -12.131877 5.668071
0.447800 -17.614521 -12.323807 4.436236
0.734100 -14.162730 -7.983200 0.064575
-0.589400 -13.865985 -8.154577 -1.120228
-0.415700 -15.370664 -7.759672 0.532648
0.271900 -15.398556 -7.757172 1.542259
0.014300 -16.545615 -7.659575 -0.296068
0.104800 -16.675881 -8.441703 -1.043998
-0.204100 -17.786062 -7.693703 0.580752
0.079700 -17.778564 -7.014440 1.433181
0.079700 -18.594752 -7.288339 -0.027361
0.713000 -18.137871 -9.155285 0.967196
-0.593100 -17.746511 -10.084506 0.288683
-0.919100 -18.802171 -9.369784 2.054559
0.419600 -19.137520 -10.314575 2.177132
0.419600 -19.078436 -8.641818 2.697860
0.597300 -16.528865 -6.406928 -1.154551
-0.567900 -17.246920 -6.410440 -2.197323
-0.415700 -15.878281 -5.311497 -0.744848
0.271900 -15.393607 -5.342187 0.140728
-0.023700 -15.667405 -4.163328 -1.580449
0.088000 -16.618122 -4.112827 -2.111192
0.034200 -15.505299 -2.845396 -0.700080
0.024100 -14.856777 -3.119185 0.132120
0.024100 -15.019439 -2.085176 -1.311721
0.001800 -16.812476 -2.233795 -0.153942
0.044000 -17.288623 -2.953452 0.511999
0.044000 -16.497467 -1.358407 0.414005
-0.273700 -18.173453 -1.688761 -1.291689
-0.053600 -17.332287 -0.472000 -2.199091
0.068400 -17.486736 -0.482682 -3.278043
0.068400 -17.579962 0.471474 -1.712665
0.068400 -16.253660 -0.535158 -2.055331
0.597300 -14.626377 -4.396590 -2.691621
-0.567900 -14.682337 -3.627348 -3.659751
-0.415700 -13.804988 -5.444769 -2.641160
0.271900 -13.684174 -5.916275 -1.756182
-0.087500 -12.928652 -5.913619 -3.798037
0.096900 -12.654896 -4.981258 -4.291855
0.298500 -11.695862 -6.651972 -3.436123
-0.029700 -11.871961 -7.624731 -2.976956
-0.319200 -10.845613 -6.862232 -4.662662
0.079100 -10.852491 -5.938585 -5.241392
0.079100 -9.814827 -7.044632 -4.358821
0.079100 -11.145368 -7.720850 -5.263510
-0.319200 -10.867497 -5.757815 -2.420551
0.079100 -9.817382 -6.027669 -2.532521
0.079100 -10.868840 -4.715935 -2.740847
0.079100 -11.200614 -6.038161 -1.421278
0.597300 -13.665459 -6.645891 -4.949597
-0.567900 -13.451170 -6.402558 -6.129357
-0.415700 -14.694436 -7.452247 -4.519548
0.271900 -14.607779 -7.894790 -3.615806
-0.059700 -15.786570 -7.867511 -5.336103
0.086900 -15.209492 -8.436130 -6.065320
0.130300 -16.663759 -8.941347 -4.706248
0.018700 -17.243743 -8.616760 -3.842326
-0.320400 -17.599178 -9.436818 -5.798075
0.088200 -18.286696 -8.659673 -6.131943
0.088200 -17.068876 -9.874219 -6.643982
0.088200 -18.108000 -10.286507 -5.342851
-0.043000 -15.951969 -10.087749 -4.166223
0.023600 -15.301855 -9.804941 -3.338291
0.023600 -16.717714 -10.711077 -3.704481
-0.066000 -15.061510 -11.015437 -5.106160
0.018600 -15.649011 -11.533240 -5.864341
0.018600 -14.279062 -10.394739 -5.542753
0.018600 -14.557075 -11.776096 -4.510303
0.597300 -16.493534 -6.724005 -6.052340
-0.567900 -16.564599 -6.698516 -7.292534
-0.415700 -16.982563 -5.761384 -5.288591
0.271900 -17.051933 -5.878785 -4.287838
-0.002400 -17.743788 -4.621874 -5.798710
0.097800 -18.653788 -4.932075 -6.312298
-0.034300 -18.062647 -3.704566 -4.597343
0.029500 -18.447291 -4.195073 -3.703164
0.029500 -17.145045 -3.296278 -4.173793
0.011800 -18.981338 -2.512963 -4.912527
-0.125600 -18.509198 -1.353843 -5.681435
0.133000 -17.460507 -1.212554 -5.897508
-0.170400 -19.452853 -0.384931 -6.155771
0.143000 -19.052757 0.495028 -6.637434
-0.107200 -20.879351 -0.514141 -5.898333
0.129700 -21.638826 0.092134 -6.369530
-0.170400 -21.272588 -1.599102 -5.072345
0.143000 -22.323118 -1.642058 -4.825492
-0.125600 -20.382359 -2.578153 -4.573841
0.133000 -20.758127 -3.493162 -4.140299
0.597300 -16.951271 -3.797554 -6.807766
-0.567900 -17.401111 -3.359856 -7.881360
-0.347900 -15.599590 -3.703828 -6.641612
0.274700 -15.176804 -3.958503 -5.760425
-0.263700 -14.696185 -3.087570 -7.614641
0.156000 -15.183811 -2.152536 -7.890381
-0.000700 -13.344329 -2.694776 -6.873425
0.032700 -13.580290 -2.129002 -5.972134
0.032700 -12.750325 -3.576610 -6.633365
0.039000 -12.558598 -1.800650 -7.804478
0.028500 -12.402439 -2.323174 -8.748243
0.028500 -13.212597 -0.980496 -8.100671
0.048600 -11.295474 -1.245359 -7.274207
0.068700 -11.594275 -0.726768 -6.363225
0.068700 -10.508108 -1.996364 -7.209772
-0.529500 -10.823409 -0.048816 -7.980007
0.345600 -9.897030 -0.067491 -8.381968
0.807600 -11.234376 1.215017 -7.953404
-0.862700 -12.344622 1.627425 -7.421572
0.447800 -13.032812 0.935622 -7.160992
0.447800 -12.613611 2.600291 -7.457230
-0.862700 -10.547495 2.186165 -8.426914
0.447800 -9.708634 1.986642 -8.952848
0.447800 -10.754666 3.157272 -8.242160
0.734100 -14.486384 -3.923752 -8.873783
-0.589400 -14.475961 -3.326875 -9.929754
-0.415700 -14.363604 -5.219196 -8.802314
0.271900 -14.317056 -5.656411 -7.893042
0.014300 -14.311797 -6.170652 -9.901161
0.104800 -13.501515 -5.729520 -10.481631
-0.204100 -14.087471 -7.551628 -9.434458
0.079700 -14.933633 -7.840414 -8.810980
0.079700 -14.174238 -8.313286 -10.209341
0.713000 -12.745510 -7.861387 -8.797256
-0.593100 -11.821640 -7.076597 -8.788513
-0.919100 -12.572888 -8.941681 -8.044465
0.419600 -11.689319 -9.066274 -7.571303
0.419600 -13.315959 -9.615247 -8.163920
0.597300 -15.663648 -6.132795 -10.660849
-0.567900 -15.696197 -6.462096 -11.836682
-0.415700 -16.788626 -5.723655 -10.028103
0.271900 -16.856768 -5.619914 -9.025756
-0.087500 -18.074714 -5.899693 -10.725878
0.096900 -17.993951 -6.701060 -11.460313
0.298500 -19.081062 -6.524792 -9.707842
-0.029700 -18.997484 -5.934964 -8.795034
-0.319200 -20.561325 -6.360471 -10.194152
0.079100 -20.767113 -6.851523 -11.145260
0.079100 -21.152255 -6.940715 -9.485477
0.079100 -20.912967 -5.335387 -10.077271
-0.319200 -18.803851 -8.027233 -9.446164
0.079100 -19.042112 -8.583383 -10.352834
0.079100 -17.753317 -8.086069 -9.161522
0.079100 -19.511243 -8.361993 -8.687464
0.597300 -18.609510 -4.748354 -11.495261
-0.567900 -19.444744 -4.843901 -12.414319
-0.415700 -18.023512 -3.588368 -11.190466
0.271900 -17.605421 -3.518050 -10.273756
-0.087500 -18.333374 -2.287005 -11.808185
0.096900 -19.260611 -2.399420 -12.370059
0.298500 -18.607054 -1.186895 -10.674342
-0.029700 -18.972252 -0.315575 -11.217975
-0.319200 -19.687953 -1.594920 -9.761791
0.079100 -20.548584 -1.980052 -10.308686
0.079100 -19.338648 -2.429057 -9.153271
0.079100 -19.969327 -0.769521 -9.107843
-0.319200 -17.372250 -0.696952 -9.925565
0.079100 -17.650971 -0.185802 -9.004075
0.079100 -16.802506 -1.573432 -9.616893
0.079100 -16.739461 -0.079429 -10.563019
0.597300 -17.290178 -1.744273 -12.819309
-0.567900 -17.360967 -0.621019 -13.298417
-0.516300 -16.213926 -2.520207 -13.102444
0.293600 -16.196184 -3.456599 -12.724347
0.038100 -15.135205 -2.132738 -13.982418
0.088000 -14.888355 -1.155991 -13.566334
-0.030300 -14.001209 -3.136521 -13.925754
-0.012200 -13.673312 -3.350654 -12.908533
-0.012200 -14.337683 -4.113266 -14.273388
0.799400 -12.786167 -2.609849 -14.702930
-0.801400 -12.876113 -2.611610 -15.929110
-0.801400 -11.772866 -2.084849 -14.211209
0.536600 -15.457959 -1.788981 -15.514447
-0.581900 -16.268599 -2.454077 -16.170874
-0.415700 -15.034590 -0.624453 -15.967630
0.271900 -14.235171 -0.307736 -15.437802
-0.025200 -15.469422 0.101477 -17.173387
0.069800 -14.700990 0.870416 -17.253052
0.069800 -15.544639 -0.551244 -18.043095
0.597300 -16.841830 0.805188 -17.028511
-0.567900 -17.134389 1.443948 -18.036234
-0.415700 -17.582415 0.725572 -15.872098
0.271900 -17.189431 0.113218 -15.171606
-0.003100 -18.875728 1.429476 -15.772020
0.085000 -19.255868 1.556291 -16.785676
-0.003600 -19.852774 0.715143 -14.896101
0.017100 -19.492216 0.608921 -13.872967
0.017100 -20.733535 1.352879 -14.820951
-0.064500 -20.302877 -0.630812 -15.555123
0.035200 -19.454146 -1.227227 -15.889844
0.035200 -20.778447 -1.144170 -14.719422
0.695100 -21.381888 -0.402670 -16.647864
-0.608600 -22.471326 0.049910 -16.335863
-0.940700 -21.059170 -0.644747 -17.888846
0.425100 -21.807055 -0.411174 -18.526198
0.425100 -20.217575 -1.093305 -18.221441
0.597300 -18.681259 2.922862 -15.315952
-0.567900 -17.796841 3.157947 -14.450409
-0.254800 -19.490853 3.946618 -15.675130
0.019200 -20.739526 3.772884 -16.495771
0.039100 -21.498302 3.171058 -15.995607
0.039100 -20.519882 3.527094 -17.534737
0.018900 -21.344579 5.148294 -16.597460
0.021300 -22.095760 5.278670 -15.818467
0.021300 -21.642029 5.260976 -17.640019
-0.007000 -20.201043 6.100341 -16.328644
0.025300 -20.560686 7.051972 -15.937294
0.025300 -19.593153 6.217405 -17.225787
-0.026600 -19.368023 5.313280 -15.355223
0.064100 -18.318807 5.567724 -15.505240
0.589600 -19.787301 5.781249 -13.975174
-0.574800 -20.610085 5.171620 -13.312171
-0.415700 -19.241227 6.797867 -13.303542
0.271900 -18.505440 7.309895 -13.768888
-0.002400 -19.742255 7.367663 -12.059553
0.097800 -19.914134 6.559262 -11.348883
-0.034300 -18.634085 8.167879 -11.470963
0.029500 -17.784507 7.542834 -11.195943
0.029500 -18.324680 8.905899 -12.211024
0.011800 -18.866611 9.067621 -10.237125
-0.125600 -19.485106 10.314655 -10.516301
0.133000 -19.810549 10.450954 -11.537041
-0.170400 -19.776718 11.199984 -9.463657
0.143000 -20.143391 12.200097 -9.641778
-0.107200 -19.192266 10.999872 -8.229073
0.129700 -19.436366 11.710625 -7.453413
-0.170400 -18.620069 9.767928 -8.024787
0.143000 -18.212330 9.554877 -7.047670
-0.125600 -18.363055 8.816899 -8.985566
0.133000 -17.773039 7.935659 -8.781370
0.597300 -21.027670 8.165578 -12.260037
-0.567900 -20.997161 9.097629 -13.022457
-0.415700 -22.196983 7.727065 -11.716167
0.271900 -22.138552 6.913351 -11.120721
-0.038900 -23.535472 8.200591 -12.081735
0.100700 -23.437042 9.118730 -12.660901
0.365400 -24.240783 7.087041 -12.939819
0.004300 -25.327707 7.153753 -12.987288
-0.243800 -23.703458 7.170067 -14.342829
0.064200 -22.631434 6.999509 -14.441650
0.064200 -24.279468 6.462876 -14.939646
0.064200 -23.867652 8.127110 -14.838013
-0.676100 -23.983921 5.797388 -12.393164
0.410200 -24.798600 5.512350 -11.972865
0.597300 -24.397913 8.505832 -10.841838
-0.567900 -24.148278 7.912363 -9.780654
-0.415700 -25.451854 9.248471 -10.969184
0.271900 -25.514877 9.759072 -11.838333
0.014300 -26.542396 9.457268 -9.998428
0.104800 -27.155743 10.286303 -10.351446
-0.204100 -27.473625 8.185655 -9.906466
0.079700 -26.814174 7.333092 -9.744104
0.079700 -28.119455 8.142399 -9.029467
0.713000 -28.232470 8.082243 -11.204895
-0.593100 -29.111208 8.850211 -11.399169
-0.919100 -27.995627 7.104410 -12.094616
0.419600 -28.419283 7.119507 -13.011341
0.419600 -27.202219 6.489902 -11.980656
0.597300 -26.009808 9.820971 -8.618757
-0.567900 -26.468377 9.306754 -7.602210
-0.415700 -25.015199 10.718986 -8.493226
0.271900 -24.573984 11.070515 -9.330993
-0.027500 -24.576689 11.265432 -7.186990
0.112300 -24.235225 10.568137 -6.421951
-0.005000 -23.439768 12.241714 -7.411196
0.033900 -22.550902 11.826768 -7.886422
0.033900 -23.841659 12.984865 -8.099900
-0.141500 -22.925130 12.963735 -6.187253
-0.163800 -23.289295 14.165835 -5.722033
0.206200 -24.143246 14.719669 -6.083189
-0.341800 -22.607940 14.525809 -4.598476
0.341200 -22.861262 15.324245 -4.034179
0.138000 -21.673171 13.582801 -4.235821
-0.260100 -20.704367 13.510221 -3.180197
0.157200 -20.649626 14.243379 -2.389058
-0.113400 -19.826490 12.464086 -3.159081
0.141700 -19.012540 12.461323 -2.449228
-0.197200 -19.866254 11.517778 -4.200697
0.144700 -19.023730 10.842097 -4.203243
-0.238700 -20.884855 11.482902 -5.197374
0.170000 -20.947323 10.797253 -6.029470
0.124300 -21.849830 12.580703 -5.228790
0.597300 -25.670075 12.055051 -6.415872
-0.567900 -26.552355 12.684084 -7.002069
-0.415700 -25.615132 11.962472 -5.096970
0.271900 -24.954352 11.345598 -4.646484
-0.001400 -26.308320 12.733290 -4.122928
0.087600 -26.698021 13.653228 -4.558754
-0.015200 -27.593035 11.986100 -3.686776
0.029500 -28.440616 12.075390 -4.366284
0.029500 -27.481468 10.903721 -3.622659
-0.001100 -28.056850 12.501169 -2.343530
-0.190600 -29.107666 13.452093 -2.275106
0.169900 -29.533017 13.915323 -3.153109
-0.234100 -29.669591 13.809037 -1.017538
0.165600 -30.502756 14.486522 -0.902429
0.322600 -29.086142 13.345177 0.164506
-0.557900 -29.420764 13.754352 1.430120
0.399200 -30.175242 14.331435 1.291038
-0.234100 -28.044337 12.389976 0.068039
0.165600 -27.636177 11.916956 0.948980
-0.190600 -27.578693 11.928827 -1.183521
0.169900 -26.759418 11.225175 -1.175562
0.597300 -25.367553 13.199672 -2.990504
-0.567900 -24.535331 12.388323 -2.583926
-0.516300 -25.710217 14.356460 -2.415226
0.293600 -26.461026 14.874559 -2.848761
0.038100 -25.244686 14.664436 -1.040223
0.088000 -25.262022 13.764860 -0.424939
-0.030300 -23.875882 15.292558 -1.049875
-0.012200 -23.684831 15.542135 -0.006175
-0.012200 -23.028060 14.646592 -1.277971
0.799400 -23.873611 16.586944 -1.819044
-0.801400 -24.021497 17.628561 -1.174934
-0.801400 -23.676216 16.615172 -3.069454
0.536600 -26.230015 15.569115 -0.210032
-0.581900 -26.818328 16.481784 -0.809470
-0.415700 -26.272506 15.463037 1.127707
0.271900 -25.676108 14.796928 1.597499
0.014300 -27.156144 16.347221 1.952426
0.104800 -28.070547 16.524021 1.386100
-0.204100 -27.498082 15.677199 3.278951
0.079700 -28.297334 16.313426 3.659102
0.079700 -27.773722 14.644749 3.064092
0.713000 -26.281881 15.543216 4.227821
-0.593100 -25.151760 15.811408 3.858704
-0.919100 -26.440623 15.452156 5.511068
0.419600 -25.752848 15.562275 6.242460
0.419600 -27.343862 15.189428 5.878823
0.597300 -26.598268 17.775334 2.164786
-0.567900 -27.194688 18.567824 2.872226
-0.415700 -25.430126 18.120102 1.580076
0.271900 -25.089701 17.381220 0.981530
-0.025200 -24.688078 19.328919 1.815879
0.069800 -24.053695 19.654294 0.991386
0.069800 -25.346369 20.185008 1.963762
0.597300 -23.736807 19.319801 3.012354
-0.567900 -23.386167 20.353244 3.645452
-0.415700 -23.534496 18.059129 3.489869
0.271900 -24.078245 17.298495 3.107941
-0.024900 -22.483715 17.724708 4.426451
0.084300 -21.591591 18.338655 4.302812
0.211700 -22.901476 18.049881 5.879891
0.035200 -22.037198 17.834152 6.508051
0.035200 -23.123610 19.114414 5.954209
-0.654600 -24.125798 17.390863 6.188950
0.427500 -24.918531 17.796224 5.829992
0.597300 -21.883163 16.337549 4.409202
-0.567900 -20.858711 16.073459 3.761053
-0.415700 -22.453116 15.371615 5.179063
0.271900 -23.349811 15.661080 5.542719
0.014300 -21.857303 14.105433 5.487903
0.104800 -20.954763 13.950575 4.896684
-0.204100 -21.271415 14.348083 6.924373
0.079700 -22.086778 14.579543 7.609729
0.079700 -20.795933 13.482735 7.386092
0.713000 -20.218341 15.365107 6.906329
-0.593100 -19.171444 15.286148 6.226538
-0.919100 -20.269240 16.413871 7.684082
0.419600 -19.446144 16.996995 7.633296
0.419600 -20.999548 16.454503 8.380577
0.597300 -22.743327 12.854706 5.198020
-0.567900 -22.467880 11.735141 5.717406
-0.415700 -23.831210 12.975622 4.450286
0.271900 -23.826488 13.857871 3.958644
-0.003100 -24.663834 11.811028 4.056630
0.085000 -24.134691 10.923562 4.403789
-0.003600 -26.058585 11.918850 4.640294
0.017100 -26.708350 12.623340 4.121066
0.017100 -26.459402 10.914488 4.503520
-0.064500 -26.008102 12.211890 6.139376
0.035200 -25.381329 11.474132 6.640341
0.035200 -25.467410 13.136767 6.340248
0.695100 -27.362226 12.415269 6.810820
-0.608600 -28.305095 12.969330 6.316729
-0.940700 -27.475768 12.105583 8.036053
0.425100 -28.364394 12.169964 8.511761
0.425100 -26.710961 11.780686 8.610171
0.597300 -24.668147 11.818293 2.510385
-0.567900 -24.950140 12.892552 1.978041
-0.415700 -24.243429 10.762478 1.815745
0.271900 -23.826904 10.023960 2.364558
-0.087500 -23.856878 10.690707 0.424334
0.096900 -24.339718 11.507828 -0.111662
0.298500 -22.394737 10.879274 0.252182
-0.029700 -21.785210 10.204967 0.853757
-0.319200 -21.932437 10.707883 -1.237132
0.079100 -22.028420 9.686117 -1.604380
0.079100 -22.531692 11.405348 -1.822396
0.079100 -20.868958 10.904492 -1.373000
-0.319200 -21.916265 12.248973 0.670117
0.079100 -22.528051 13.049725 0.254645
0.079100 -21.954682 12.377433 1.751837
0.079100 -20.905988 12.434444 0.305368
0.597300 -24.313872 9.402943 -0.243788
-0.567900 -24.449628 8.441266 0.489696
-0.415700 -24.667397 9.349749 -1.567678
0.271900 -24.484769 10.156932 -2.146645
0.033700 -24.879780 8.133442 -2.343103
0.082300 -24.383814 7.332442 -1.794908
-0.182500 -26.361114 7.787414 -2.344426
0.060300 -26.764171 8.585254 -2.968211
0.060300 -26.475901 6.800682 -2.793075
0.060300 -26.784624 7.819319 -1.340572
0.597300 -24.221169 8.371774 -3.718944
-0.567900 -24.331936 9.475171 -4.296534
-0.415700 -23.583719 7.402964 -4.286528
0.271900 -23.499452 6.522046 -3.799718
-0.002400 -23.519156 7.405806 -5.786915
0.097800 -24.363882 7.928172 -6.235988
-0.034300 -22.256606 8.200449 -6.254836
0.029500 -22.398965 8.429434 -7.310960
0.029500 -22.134233 9.200341 -5.838484
0.011800 -20.916489 7.526830 -5.840671
-0.125600 -20.213052 6.716138 -6.686159
0.133000 -20.633647 6.582228 -7.671838
-0.170400 -19.001360 6.142526 -6.281940
0.143000 -18.490327 5.459060 -6.943856
-0.107200 -18.376899 6.565547 -5.088147
0.129700 -17.417943 6.117491 -4.873541
-0.170400 -19.058217 7.359567 -4.189823
0.143000 -18.592092 7.596052 -3.244731
-0.125600 -20.337431 7.776990 -4.583512
0.133000 -20.959827 8.385219 -3.943906
0.597300 -23.602273 5.980611 -6.348297
-0.567900 -23.685590 4.955213 -5.608960
-0.415700 -23.721766 5.989306 -7.691657
0.271900 -23.622424 6.863572 -8.187525
-0.025200 -23.780287 4.766371 -8.605351
0.069800 -23.814936 3.872034 -7.983209
0.069800 -24.666962 4.631801 -9.224864
0.597300 -22.609311 4.547061 -9.477246
-0.567900 -21.728215 5.395917 -9.573737
-0.347900 -22.476256 3.367157 -10.112457
0.274700 -23.108792 2.613967 -9.882883
-0.263700 -21.503273 3.083286 -11.208865
0.156000 -21.014232 3.997877 -11.544215
-0.000700 -20.389483 2.157437 -10.621475
0.032700 -20.892514 1.280383 -10.214241
0.032700 -19.793420 1.865660 -11.486157
0.039000 -19.395567 2.665912 -9.564746
0.028500 -20.047070 3.048198 -8.778931
0.028500 -18.692786 1.966035 -9.112676
0.048600 -18.512545 3.772817 -10.225546
0.068700 -19.256901 4.443736 -10.654382
0.068700 -17.885110 4.309309 -9.513783
-0.529500 -17.716663 3.418575 -11.424309
0.345600 -18.181534 3.428626 -12.320914
0.807600 -16.483550 2.992418 -11.306749
-0.862700 -15.961027 2.812337 -10.149665
0.447800 -16.548437 2.787024 -9.328435
0.447800 -15.030130 2.423218 -10.103695
-0.862700 -15.868046 2.708635 -12.432171
0.447800 -16.523238 2.667132 -13.199697
0.447800 -14.962298 2.284963 -12.574400
0.734100 -22.244348 2.484112 -12.386688
-0.589400 -22.179821 1.266742 -12.662240
-0.415700 -22.915424 3.381599 -13.140582
0.271900 -22.741446 4.373056 -13.057867
-0.025200 -23.761294 3.159490 -14.315522
0.069800 -24.333115 4.046291 -14.588852
0.069800 -23.257439 2.799678 -15.212608
0.597300 -24.964257 2.112354 -13.894540
-0.567900 -25.826196 2.469739 -13.087134
-0.415700 -24.779895 0.875831 -14.322393
0.271900 -23.930911 0.780120 -14.861064
0.014300 -25.792116 -0.187598 -14.282983
0.104800 -26.681506 0.197666 -13.784333
-0.204100 -26.078995 -0.525605 -15.723062
0.079700 -26.123951 0.440446 -16.225877
0.079700 -25.323509 -1.189256 -16.143677
0.713000 -27.410646 -1.204754 -15.968607
-0.593100 -27.527488 -2.350728 -16.395939
-0.919100 -28.452991 -0.416293 -15.815702
0.419600 -29.273445 -0.798616 -16.263795
0.419600 -28.309414 0.559419 -15.597821
0.597300 -25.398802 -1.457851 -13.445709
-0.567900 -26.003450 -2.479879 -13.476941
-0.347900 -24.258738 -1.362740 -12.761667
0.274700 -23.856710 -0.444834 -12.887851
-0.263700 -23.631233 -2.587095 -12.108830
0.156000 -24.295943 -3.445339 -12.207236
-0.000700 -22.321180 -2.934704 -12.795381
0.032700 -21.679120 -2.053919 -12.786784
0.032700 -21.862958 -3.732558 -12.210947
0.039000 -22.318727 -3.410601 -14.207173
0.028500 -22.816923 -2.663650 -14.825210
0.028500 -21.345485 -3.623893 -14.649217
0.048600 -23.108914 -4.711840 -14.371191
0.068700 -22.632303 -5.561966 -13.883107
0.068700 -24.111333 -4.599044 -13.958232
-0.529500 -23.176021 -4.989265 -15.818783
0.345600 -23.901503 -4.482647 -16.305726
0.807600 -22.403201 -5.737376 -16.633704
-0.862700 -21.328385 -6.321176 -16.331668
0.447800 -20.823883 -6.102707 -15.484407
0.447800 -20.819025 -6.877766 -17.003132
-0.862700 -22.677973 -5.780630 -17.887532
0.447800 -23.585373 -5.553233 -18.268349
0.447800 -22.084993 -6.291049 -18.526239
0.734100 -23.429973 -2.571504 -10.584185
-0.589400 -23.108946 -3.653373 -10.042758
-0.415700 -23.561386 -1.388829 -9.890037
0.271900 -23.649800 -0.617582 -10.536149
-0.025200 -23.790067 -1.320610 -8.454479
0.069800 -24.626460 -1.951216 -8.153027
0.069800 -22.912375 -1.743370 -7.965575
0.597300 -23.844102 0.158591 -7.930989
-0.567900 -23.598386 1.051668 -8.681756
-0.415700 -24.245087 0.383126 -6.658024
0.271900 -24.163993 -0.419546 -6.050372
-0.002400 -24.517660 1.676682 -6.004928
0.097800 -23.952095 2.530011 -6.379186
-0.034300 -26.028961 1.996631 -6.073255
0.029500 -26.127352 1.888153 -7.153373
0.029500 -26.538652 1.239109 -5.477864
0.011800 -26.552191 3.380015 -5.622862
-0.125600 -26.446720 4.494865 -6.468145
0.133000 -25.911514 4.367500 -7.397521
-0.170400 -27.069253 5.663642 -6.131683
0.143000 -27.128080 6.570541 -6.715190
-0.107200 -27.756371 5.728045 -4.884820
0.129700 -28.102400 6.688922 -4.533566
-0.170400 -27.926918 4.616741 -4.065508
0.143000 -28.418727 4.707895 -3.108317
-0.125600 -27.261151 3.460162 -4.465148
0.133000 -27.293998 2.598462 -3.814916
0.597300 -24.072300 1.521017 -4.533612
-0.567900 -24.138564 0.432503 -3.949772
-0.415700 -23.892626 2.695170 -3.840592
0.271900 -23.863301 3.550257 -4.377306
-0.059700 -23.358609 2.760733 -2.502972
0.086900 -23.732033 1.883163 -1.975220
0.130300 -21.819834 2.688027 -2.498317
0.018700 -21.542201 1.764551 -3.006460
-0.320400 -21.217907 3.976788 -3.322580
0.088200 -21.408739 4.837896 -2.682127
0.088200 -20.129202 3.925875 -3.337715
0.088200 -21.652296 4.275994 -4.276462
-0.043000 -21.151398 2.657467 -1.079828
0.023600 -21.187226 3.590484 -0.517425
0.023600 -21.647871 1.950001 -0.415664
-0.066000 -19.666472 2.285322 -1.129045
0.018600 -19.070009 3.041731 -1.639111
0.018600 -19.276970 2.132233 -0.122594
0.018600 -19.531805 1.342042 -1.658383
0.597300 -23.888711 3.991569 -1.808012
-0.567900 -24.153991 5.005005 -2.519952
-0.415700 -24.039214 3.949365 -0.490095
0.271900 -23.637421 3.107508 -0.102869
-0.087500 -24.654170 4.963036 0.401213
0.096900 -24.756675 5.885249 -0.170731
0.298500 -26.107173 4.599826 0.705142
-0.029700 -26.150406 3.719315 1.346181
-0.319200 -27.036504 5.652635 1.334789
0.079100 -27.031819 6.553643 0.721396
0.079100 -28.026205 5.235865 1.521623
0.079100 -26.643577 6.045344 2.272600
-0.319200 -26.865797 4.108994 -0.532746
0.079100 -26.642119 4.818746 -1.329184
0.079100 -26.547266 3.091420 -0.758970
0.079100 -27.934714 4.118444 -0.319587
0.597300 -23.872091 5.193186 1.701505
-0.567900 -23.407648 4.209576 2.191247
-0.415700 -23.854296 6.376641 2.277414
0.271900 -24.283534 7.194004 1.867814
-0.002400 -23.017241 6.674953 3.429922
0.097800 -22.854895 5.786099 4.039578
-0.034300 -21.693319 7.328622 2.959446
0.029500 -22.014901 8.238309 2.452343
0.029500 -21.030934 7.633001 3.769813
0.011800 -20.892169 6.583001 1.857802
-0.125600 -21.267833 6.613179 0.492994
0.133000 -22.169868 7.140606 0.219951
-0.170400 -20.323091 6.108893 -0.507253
0.143000 -20.432728 6.292653 -1.565843
-0.107200 -19.115990 5.615250 -0.089655
0.129700 -18.421190 5.279541 -0.845271
-0.170400 -18.752819 5.528932 1.292890
0.143000 -17.756877 5.246574 1.600723
-0.125600 -19.675302 5.960757 2.236670
0.133000 -19.416404 6.038359 3.282307
0.597300 -23.556264 7.717429 4.384061
-0.567900 -24.073193 8.696537 3.955160
-0.415700 -23.591093 7.410862 5.654107
0.271900 -23.041145 6.593866 5.878103
0.014300 -23.919894 8.422331 6.701228
0.104800 -24.118303 9.390339 6.241119
-0.204100 -25.280816 8.047513 7.313499
0.079700 -26.083406 7.969264 6.580128
0.079700 -25.168702 7.086544 7.815577
0.713000 -25.750983 9.027992 8.424832
-0.593100 -25.210617 10.098684 8.664113
-0.919100 -26.599969 8.565486 9.320618
0.419600 -26.789176 9.282734 10.006080
0.419600 -27.245381 7.814078 9.123318
0.597300 -22.803919 8.645739 7.779296
-0.567900 -22.754016 7.889040 8.709529
-0.415700 -21.790735 9.516217 7.568414
0.271900 -21.858769 10.078537 6.732194
0.014300 -20.830543 10.014475 8.501314
0.104800 -20.684402 9.319375 9.328107
-0.204100 -19.474196 10.069174 7.680614
0.079700 -19.459359 9.256257 6.954637
0.079700 -19.455761 10.916884 6.995666
0.713000 -18.235861 10.189419 8.505824
-0.593100 -18.126586 9.849510 9.730647
-0.919100 -17.206158 10.674021 7.943635
0.419600 -16.385257 10.731767 8.529212
0.419600 -17.326586 11.172547 7.073541
0.597300 -21.194844 11.321848 9.315809
-0.567900 -20.450727 12.141528 9.850271
-0.516300 -22.510637 11.636075 9.357006
0.293600 -23.174238 10.911528 9.123010
0.038100 -23.128689 12.776084 9.966699
0.088000 -22.279880 13.456578 10.034248
-0.030300 -24.193170 13.382014 8.973498
-0.012200 -23.916172 13.058573 7.970123
-0.012200 -25.179841 12.934400 9.092783
0.799400 -24.460663 14.880213 9.072101
-0.801400 -25.367745 15.388441 8.337839
-0.801400 -23.879460 15.469066 10.004007
0.536600 -23.588533 12.502019 11.412756
-0.581900 -23.480398 11.395397 11.936155
-0.516300 -24.066979 13.553864 12.095245
0.293600 -24.218242 14.432259 11.620224
0.038100 -24.404877 13.541812 13.510285
0.088000 -23.587532 13.012473 14.000023
-0.030300 -24.502643 14.961168 14.093408
-0.012200 -23.923714 15.660039 13.489649
-0.012200 -25.549954 15.240875 13.979364
0.799400 -23.942598 15.007765 15.499368
-0.801400 -24.682780 15.268400 16.494404
-0.801400 -22.753198 14.568800 15.650313
0.536600 -25.584737 12.747467 13.821662
-0.581900 -25.834642 12.372127 14.984905
-0.415700 -26.493982 12.576903 12.867353
0.271900 -26.318151 13.084765 12.012214
-0.027500 -27.857712 12.010851 13.044115
0.112300 -27.840055 11.326352 13.892203
-0.005000 -28.896503 13.119489 13.354693
0.033900 -28.299869 13.944769 13.743331
0.033900 -29.345220 13.407108 12.403888
-0.141500 -30.034977 12.612235 14.238453
-0.163800 -29.900737 12.540562 15.596125
0.206200 -28.986157 12.735323 16.136503
-0.341800 -31.103871 11.938564 16.040917
0.341200 -31.217172 11.754508 17.027521
0.138000 -32.013716 11.673337 15.027827
-0.260100 -33.297939 11.123195 15.048619
0.157200 -33.784944 10.712840 15.920878
-0.113400 -33.984175 10.968378 13.799916
0.141700 -34.993935 10.590731 13.735303
-0.197200 -33.358079 11.498416 12.657823
0.144700 -33.867598 11.445606 11.707025
-0.238700 -32.106036 12.105361 12.729169
0.170000 -31.706720 12.579780 11.844934
0.124300 -31.352527 12.179437 13.914901
0.597300 -28.186875 11.056266 11.909120
-0.567900 -27.434769 10.814687 10.984492
-0.415700 -29.313287 10.356176 12.084537
0.271900 -29.940341 10.625507 12.829093
-0.024900 -29.654608 9.167795 11.306550
0.084300 -28.811738 8.537854 11.022227
0.211700 -30.506879 8.318981 12.347973
0.035200 -31.297561 8.993134 12.677275
0.035200 -30.891841 7.392063 11.922848
-0.654600 -29.565340 8.007657 13.415538
0.427500 -30.083601 7.489402 14.035549
0.597300 -30.446285 9.573178 10.008392
-0.567900 -31.032412 10.622000 9.922873
-0.415700 -30.329965 8.773026 8.955010
0.271900 -30.004222 7.818360 9.006081
-0.002400 -30.795569 9.021585 7.567625
0.097800 -31.336835 9.961521 7.459695
-0.034300 -29.596015 9.176403 6.652924
0.029500 -29.251035 10.170815 6.936182
0.029500 -28.870908 8.437514 6.994062
0.011800 -29.774057 9.090057 5.177971
-0.125600 -30.116329 7.861085 4.577897
0.133000 -30.307604 6.990560 5.187820
-0.170400 -30.218252 7.754901 3.172953
0.143000 -30.562647 6.859650 2.676644
-0.107200 -29.998019 8.906704 2.403451
0.129700 -30.239565 8.771875 1.359477
-0.170400 -29.729143 10.155325 3.005799
0.143000 -29.570558 11.008680 2.363121
-0.125600 -29.522874 10.219274 4.363194
0.133000 -29.157602 11.179771 4.695507
0.597300 -31.778323 7.900786 7.160847
-0.567900 -31.609325 6.722186 7.495785
-0.415700 -32.823681 8.214671 6.360095
0.271900 -32.882937 9.209448 6.195773
-0.024900 -33.945919 7.375874 5.816792
0.084300 -33.554336 6.391827 5.559087
0.211700 -34.888886 7.329170 6.947858
0.035200 -34.311874 6.826231 7.723879
0.035200 -35.222236 8.324350 7.242133
-0.654600 -36.048624 6.630829 6.603208
0.427500 -36.613373 6.704961 7.375973
0.597300 -34.456970 8.049135 4.530193
-0.567900 -35.011604 9.162585 4.578663
-0.415700 -34.302496 7.398917 3.377160
0.271900 -33.870265 6.489250 3.301109
-0.051800 -34.660205 8.098119 2.105907
0.092200 -35.607554 8.631793 2.182240
-0.110200 -33.599189 9.111509 1.857192
0.045700 -33.440998 9.711871 2.753103
0.045700 -32.697515 8.581938 1.549542
0.353100 -33.939557 10.277025 0.901867
-0.036100 -34.124243 9.745955 -0.031919
-0.412100 -35.193865 11.174476 1.190975
0.100000 -35.966350 10.442593 1.427010
0.100000 -35.161817 11.847052 2.048133
0.100000 -35.521843 11.727411 0.310749
-0.412100 -32.714339 11.159652 0.805955
0.100000 -32.470776 11.755216 1.685776
0.100000 -31.984275 10.371386 0.622273
0.100000 -32.908736 11.813890 -0.043917
0.597300 -34.863740 7.223342 0.824222
-0.567900 -33.915505 6.422868 0.593553
-0.415700 -35.853030 7.479914 -0.017306
0.271900 -36.622287 8.075377 0.254296
-0.038900 -35.872010 6.970416 -1.338660
0.100700 -35.548111 5.929901 -1.315964
0.365400 -37.328789 6.830965 -1.882152
0.004300 -37.724325 7.843887 -1.807020
-0.243800 -37.564232 6.314188 -3.296556
0.064200 -38.450549 6.778235 -3.729227
0.064200 -36.734127 6.605569 -3.940083
0.064200 -37.610736 5.225310 -3.279580
-0.676100 -38.022917 5.915223 -1.060458
0.410200 -38.656045 6.418225 -0.543025
0.597300 -34.995028 7.774723 -2.301983
-0.567900 -35.139610 8.937314 -2.532735
-0.415700 -33.959630 6.990345 -2.785396
0.271900 -33.911834 6.010557 -2.544915
-0.051800 -32.836677 7.466332 -3.611526
0.092200 -32.812217 8.539341 -3.801673
-0.110200 -31.561237 7.037834 -2.850006
0.045700 -31.665825 6.131923 -2.252941
0.045700 -30.774514 6.709423 -3.529205
0.353100 -30.942408 8.105505 -1.927786
-0.036100 -31.672149 8.540277 -1.244733
-0.412100 -29.880078 7.413941 -1.082254
0.100000 -30.432825 6.861970 -0.322058
0.100000 -29.421191 6.646720 -1.705875
0.100000 -29.072447 7.951392 -0.585284
-0.412100 -30.241756 9.115244 -2.744028
0.100000 -29.623454 9.814910 -2.181651
0.100000 -29.654153 8.683811 -3.554391
0.100000 -30.886517 9.876564 -3.183092
0.597300 -32.920117 6.745541 -5.038679
-0.567900 -32.703281 5.491670 -5.173949
-0.415700 -32.789028 7.531396 -6.102634
0.271900 -32.656132 8.509140 -5.887090
-0.003100 -32.446863 7.169604 -7.428343
0.085000 -33.047903 6.310591 -7.726574
-0.003600 -32.574108 8.336299 -8.476490
0.017100 -33.608288 8.670174 -8.392267
0.017100 -31.913926 9.118009 -8.100745
-0.064500 -32.225928 7.964966 -9.899085
0.035200 -32.292656 8.841542 -10.543495
0.035200 -31.220112 7.548450 -9.953511
0.695100 -33.088286 6.799114 -10.332888
-0.608600 -32.656461 5.725112 -10.717493
-0.940700 -34.391806 7.032191 -10.352705
0.425100 -35.029948 6.307978 -10.650022
0.425100 -34.733109 7.974168 -10.225073
0.597300 -31.010055 6.551234 -7.547847
-0.567900 -30.037035 7.231778 -7.162867
-0.415700 -30.980392 5.277075 -7.966891
0.271900 -31.831731 4.783999 -8.195364
-0.038900 -29.799383 4.422328 -8.030741
0.100700 -29.064949 4.956005 -7.427504
0.365400 -29.983911 3.048877 -7.321493
0.004300 -28.988841 2.623902 -7.189839
-0.243800 -30.690832 3.082871 -5.979671
0.064200 -30.475356 2.095304 -5.571764
0.064200 -30.240070 3.902538 -5.420147
0.064200 -31.777829 3.163619 -5.983664
-0.676100 -30.717758 2.243115 -8.214405
0.410200 -31.658657 2.433005 -8.230335
0.597300 -29.245990 4.150281 -9.460525
-0.567900 -28.171664 3.683667 -9.639372
-0.415700 -30.050417 4.494657 -10.457973
0.271900 -30.869426 5.069124 -10.319032
-0.025200 -29.875602 4.046674 -11.900736
0.069800 -30.655554 4.430988 -12.558060
0.069800 -28.906367 4.350612 -12.296099
0.597300 -29.946024 2.460981 -12.188155
-0.567900 -29.979300 2.033485 -13.347997
-0.415700 -29.943272 1.649144 -11.100181
0.271900 -30.092350 2.111781 -10.214830
-0.051800 -29.656884 0.190098 -11.358083
0.092200 -28.890731 0.155588 -12.132631
-0.110200 -29.167002 -0.433500 -9.991655
0.045700 -29.970213 -0.322773 -9.263175
0.045700 -28.994989 -1.501268 -10.127268
0.353100 -27.851126 0.201741 -9.437812
-0.036100 -27.996870 1.245809 -9.160726
-0.412100 -27.506988 -0.603924 -8.189901
0.100000 -28.288544 -0.439830 -7.448060
0.100000 -27.563595 -1.669145 -8.413976
0.100000 -26.577162 -0.335455 -7.688467
-0.412100 -26.740264 -0.026261 -10.480836
0.100000 -25.796570 0.314616 -10.054983
0.100000 -26.599625 -1.101243 -10.593677
0.100000 -26.858366 0.454924 -11.451713
0.597300 -30.850022 -0.573052 -11.938272
-0.567900 -31.966402 -0.005094 -12.082740
-0.254800 -30.618193 -1.805981 -12.425711
0.019200 -29.318448 -2.366827 -12.745969
0.039100 -28.818850 -2.840219 -11.900746
0.039100 -28.753886 -1.533061 -13.163354
0.018900 -29.652019 -3.460959 -13.749853
0.021300 -28.954204 -4.298147 -13.733339
0.021300 -29.563212 -3.016331 -14.741074
-0.007000 -31.060594 -3.911318 -13.489624
0.025300 -31.122562 -4.670190 -12.709640
0.025300 -31.550953 -4.185092 -14.423810
-0.026600 -31.713623 -2.705073 -12.918605
0.064100 -32.271532 -2.107000 -13.639122
0.589600 -32.702619 -3.092962 -11.780957
-0.574800 -32.223331 -3.256763 -10.656774
-0.415700 -33.968925 -3.220640 -12.043858
0.271900 -34.217776 -2.995737 -12.996534
0.033700 -35.007170 -3.586178 -11.131651
0.082300 -34.948093 -2.846200 -10.333502
-0.182500 -36.368045 -3.469976 -11.767845
0.060300 -37.052984 -4.139461 -11.247515
0.060300 -36.737856 -2.445026 -11.796446
0.060300 -36.314696 -3.726727 -12.825826
0.597300 -34.766785 -4.955081 -10.533814
-0.567900 -34.455034 -5.934506 -11.264069
-0.415700 -34.885813 -4.981639 -9.218129
0.271900 -35.423122 -4.220780 -8.827616
-0.025200 -34.690889 -6.198417 -8.454466
0.069800 -35.486601 -6.926284 -8.613052
0.069800 -33.854451 -6.771388 -8.854688
0.597300 -34.499970 -6.026087 -6.942375
-0.567900 -34.277993 -4.966783 -6.334424
-0.415700 -34.604422 -7.151856 -6.221591
0.271900 -35.060372 -7.953793 -6.632824
-0.038900 -34.102047 -7.295250 -4.901490
0.100700 -34.120664 -6.327545 -4.400187
0.365400 -34.806853 -8.430340 -4.097845
0.004300 -34.407160 -9.396593 -4.405586
-0.243800 -34.592317 -8.294995 -2.611675
0.064200 -35.057008 -9.169739 -2.156702
0.064200 -33.520341 -8.367737 -2.428150
0.064200 -35.032307 -7.320426 -2.400206
-0.676100 -36.210787 -8.481779 -4.411001
0.410200 -36.340441 -8.637890 -5.349309
0.597300 -32.547205 -7.546851 -4.937730
-0.567900 -32.040315 -8.337544 -5.760773
-0.415700 -31.815443 -6.835751 -4.098710
0.271900 -32.284033 -6.209569 -3.459633
-0.001400 -30.353477 -6.973483 -3.886036
0.087600 -29.986401 -7.834750 -4.444225
-0.015200 -29.657061 -5.669302 -4.344899
0.029500 -30.073707 -4.792880 -3.848511
0.029500 -28.597108 -5.739280 -4.100556
-0.001100 -29.816747 -5.360744 -5.832080
-0.190600 -31.035183 -4.992203 -6.432573
0.169900 -31.984596 -5.009977 -5.918082
-0.234100 -31.050951 -4.657684 -7.781221
0.165600 -31.977452 -4.354315 -8.245939
0.322600 -29.879324 -4.668324 -8.556072
-0.557900 -29.970003 -4.254664 -9.844395
0.399200 -30.842021 -3.941439 -10.095544
-0.234100 -28.659583 -4.982860 -7.963437
0.165600 -27.725473 -4.739740 -8.447932
-0.190600 -28.644957 -5.278434 -6.553299
0.169900 -27.684346 -5.509910 -6.117367
0.597300 -30.093304 -7.164900 -2.348039
-0.567900 -30.991841 -6.985357 -1.535440
-0.415700 -28.878210 -7.483382 -1.903405
0.271900 -28.170881 -7.582162 -2.617576
0.021300 -28.457096 -7.604978 -0.519740
0.112400 -29.186702 -7.095963 0.110091
-0.123100 -28.537780 -9.118424 -0.041938
0.111200 -29.336421 -9.661680 -0.547058
0.111200 -27.604101 -9.630211 -0.275228
-0.311900 -28.978044 -9.214874 1.737774
0.193300 -30.114749 -8.513811 1.773930
0.597300 -27.108836 -6.864316 -0.403357
-0.567900 -26.343510 -6.854461 -1.379740
-0.516300 -26.987381 -6.146703 0.809005
0.293600 -27.789007 -6.169019 1.423007
0.038100 -25.877685 -5.277068 1.229768
0.088000 -25.660382 -4.639322 0.372932
-0.030300 -26.356971 -4.493812 2.445789
-0.012200 -27.160516 -3.824771 2.137883
-0.012200 -26.745673 -5.161603 3.214591
0.799400 -25.272103 -3.588106 3.073095
-0.801400 -24.372789 -3.129519 2.328824
-0.801400 -25.301044 -3.393406 4.339925
0.536600 -24.565167 -6.125150 1.538337
-0.581900 -24.695022 -7.027095 2.345446
-0.415700 -23.416426 -5.811942 0.970781
0.271900 -23.398937 -5.067044 0.288933
-0.087500 -22.194225 -6.558991 1.188862
0.096900 -22.460354 -7.547020 1.564454
0.298500 -21.501232 -6.704828 -0.193559
-0.029700 -20.699358 -7.438878 -0.114366
-0.319200 -22.309427 -7.207900 -1.390681
0.079100 -22.962139 -6.452528 -1.828273
0.079100 -21.633181 -7.549324 -2.174400
0.079100 -22.952192 -8.005968 -1.019144
-0.319200 -20.790755 -5.442629 -0.776650
0.079100 -20.065583 -5.080496 -0.047893
0.079100 -20.257612 -5.590682 -1.715764
0.079100 -21.538893 -4.677436 -0.983700
0.597300 -21.344929 -6.045960 2.418289
-0.567900 -20.257378 -6.599507 2.670614
-0.415700 -21.799664 -4.955033 3.059845
0.271900 -22.662496 -4.583381 2.689046
-0.059700 -21.125442 -4.330837 4.197633
0.086900 -20.055313 -4.533138 4.242361
0.130300 -21.412296 -2.762009 4.035170
0.018700 -22.443176 -2.505661 4.279441
-0.320400 -20.358666 -1.981097 4.884360
0.088200 -19.368520 -2.373004 4.651715
0.088200 -20.460124 -0.914295 4.685004
0.088200 -20.594443 -2.257360 5.912067
-0.043000 -21.226871 -2.122690 2.559880
0.023600 -21.936695 -2.596923 1.882118
0.023600 -21.470241 -1.061877 2.500342
-0.066000 -19.823547 -2.381985 1.950906
0.018600 -19.551560 -3.412832 1.724021
0.018600 -19.915010 -1.929997 0.963263
0.018600 -19.093749 -1.905104 2.605179
0.597300 -21.729214 -4.943856 5.475074
-0.567900 -20.887531 -5.346252 6.283081
-0.415700 -23.027507 -5.106478 5.629154
0.271900 -23.555029 -4.790864 4.827772
-0.024900 -23.638970 -5.937095 6.708673
0.084300 -23.074551 -5.808117 7.632205
0.211700 -25.085468 -5.454762 7.049400
0.035200 -25.531390 -6.030823 7.860210
0.035200 -25.104671 -4.398177 7.316528
-0.654600 -25.934975 -5.568776 5.946286
0.427500 -25.919963 -4.703331 5.531098
0.597300 -23.676448 -7.478333 6.501444
-0.567900 -23.695506 -8.181898 7.559182
-0.415700 -23.710148 -8.009015 5.292094
0.271900 -23.799223 -7.459285 4.449500
-0.025200 -23.824428 -9.436648 5.017154
0.069800 -23.957505 -9.950378 5.969240
0.069800 -24.774682 -9.575090 4.501441
0.597300 -22.809894 -10.026354 4.040492
-0.567900 -21.940139 -9.409590 3.448529
-0.516300 -22.956627 -11.352535 3.883349
0.293600 -23.761670 -11.816949 4.278720
0.038100 -22.077891 -12.171941 3.013473
0.088000 -21.553151 -11.490156 2.344207
-0.030300 -21.104814 -12.851917 3.911235
-0.012200 -20.848949 -12.204605 4.750050
-0.012200 -21.515542 -13.731943 4.406170
0.799400 -19.812937 -13.208622 3.224469
-0.801400 -18.930227 -12.334215 3.021203
-0.801400 -19.606829 -14.412838 2.840771
0.536600 -22.927791 -13.106146 2.111598
-0.581900 -24.187072 -13.138366 2.150665
-0.347900 -22.234806 -13.823507 1.201738
0.274700 -21.237142 -13.748577 1.340111
-0.240000 -22.818890 -14.794012 0.174708
0.142600 -23.900787 -14.667468 0.214489
-0.009400 -22.427002 -14.489293 -1.286225
0.036200 -22.600104 -13.450659 -1.567964
0.036200 -21.360558 -14.670667 -1.420047
0.018700 -23.256060 -15.285277 -2.289536
0.010300 -22.863490 -16.296836 -2.393159
0.010300 -24.340149 -15.221719 -2.195644
-0.047900 -23.157361 -14.551399 -3.615421
0.062100 -23.451750 -13.504641 -3.539727
0.062100 -22.099018 -14.639530 -3.860874
-0.014300 -23.941619 -15.228512 -4.701204
0.113500 -23.391620 -16.111259 -5.027343
0.113500 -24.909047 -15.585126 -4.347634
-0.385400 -24.183819 -14.231838 -5.763496
0.340000 -24.628037 -14.665425 -6.560226
0.340000 -24.825849 -13.553292 -5.379466
0.340000 -23.392132 -13.751166 -6.166344
0.734100 -22.486342 -16.211484 0.659008
-0.589400 -21.334821 -16.597329 0.689709
-0.415700 -23.519659 -16.930375 1.061994
0.271900 -24.479784 -16.665038 0.895081
-0.059700 -23.363509 -18.134235 1.952067
0.086900 -22.436368 -18.680681 1.779133
0.130300 -23.199749 -17.732002 3.441250
0.018700 -23.359941 -18.596131 4.086016
-0.320400 -21.757100 -17.196928 3.581064
0.088200 -21.542977 -16.923318 4.614206
0.088200 -21.041403 -17.982239 3.337820
0.088200 -21.509299 -16.286024 3.036133
-0.043000 -24.160159 -16.623700 3.946596
0.023600 -23.756575 -16.267532 4.894410
0.023600 -24.074381 -15.715614 3.349834
-0.066000 -25.633413 -17.045078 4.020132
0.018600 -26.150474 -16.192162 4.459779
0.018600 -26.039952 -17.307693 3.043475
0.018600 -25.769349 -17.904623 4.676491
0.597300 -24.608114 -19.100783 1.837568
-0.567900 -25.512766 -18.733522 1.068369
-0.415700 -24.676221 -20.229809 2.571559
0.271900 -23.868597 -20.430656 3.143846
0.014300 -25.755048 -21.232698 2.409455
0.104800 -25.886744 -21.516866 1.365428
-0.204100 -25.320745 -22.514884 3.136894
0.079700 -24.314931 -22.783055 2.813592
0.079700 -25.287215 -22.337220 4.211797
0.713000 -26.303939 -23.597154 2.915806
-0.593100 -27.246046 -23.773926 3.598107
-0.919100 -26.059361 -24.450852 1.963505
0.419600 -26.769473 -25.143318 1.772890
0.419600 -25.295735 -24.213594 1.346498
0.597300 -27.121889 -20.732022 2.853133
-0.567900 -27.226838 -20.095706 3.877383
-0.415700 -28.161242 -21.081792 2.121780
0.271900 -28.049928 -21.543084 1.230201
-0.025200 -29.544441 -20.725839 2.357339
0.069800 -30.172064 -21.130478 1.563326
0.069800 -29.929946 -21.024215 3.332253
0.597300 -29.811966 -19.185500 2.304778
-0.567900 -29.520749 -18.551987 1.267901
-0.415700 -30.306463 -18.542585 3.355715
0.271900 -30.442651 -19.041414 4.223311
0.014300 -30.568735 -17.104961 3.208664
0.104800 -30.821602 -16.935016 2.162104
-0.204100 -31.867198 -16.899450 4.099831
0.079700 -32.687688 -17.597778 3.934822
0.079700 -31.653660 -16.972175 5.166236
0.713000 -32.561892 -15.543386 3.935736
-0.593100 -32.282616 -14.753305 3.061572
-0.919100 -33.413987 -15.150188 4.834504
0.419600 -34.036192 -14.374213 4.658934
0.419600 -33.545543 -15.687925 5.679277
0.597300 -29.463783 -16.184495 3.648180
-0.567900 -28.666640 -16.575099 4.471556
-0.415700 -29.568861 -14.949680 3.165617
0.271900 -30.355101 -14.952705 2.531651
0.021300 -28.772658 -13.791506 3.386735
0.112400 -27.723404 -13.914717 3.118446
-0.123100 -29.490709 -12.700336 2.565946
0.111200 -30.544668 -12.559311 2.805506
0.111200 -28.988053 -11.765423 2.813681
-0.311900 -29.342116 -12.915730 0.749447
0.193300 -28.053067 -13.245837 0.630012
0.597300 -28.660805 -13.258015 4.806258
-0.567900 -29.649971 -13.324694 5.520632
-0.415700 -27.491042 -12.693324 5.098506
0.271900 -26.729231 -12.676407 4.435596
-0.038900 -27.171678 -12.169269 6.416089
0.100700 -27.879053 -12.490918 7.180461
0.365400 -25.760472 -12.592724 6.828139
0.004300 -25.293087 -11.872838 7.500015
-0.243800 -25.855021 -14.028552 7.411900
0.064200 -26.332710 -13.844047 8.374120
0.064200 -26.506377 -14.651194 6.798586
0.064200 -24.841318 -14.317318 7.689611
-0.676100 -24.965590 -12.849072 5.702950
0.410200 -24.085611 -12.973054 6.066066
0.597300 -27.343662 -10.628978 6.389574
-0.567900 -27.531803 -10.040571 7.484308
-0.415700 -27.298616 -9.991038 5.219008
0.271900 -27.096882 -10.545282 4.399123
-0.025200 -27.383231 -8.490696 5.060259
0.069800 -26.705335 -8.055661 5.794624
0.069800 -27.060449 -8.387345 4.024292
0.597300 -28.848742 -7.965730 5.167492
-0.567900 -29.773416 -8.786534 5.130398
-0.415700 -29.015896 -6.623235 5.221879
0.271900 -28.249885 -5.974358 5.110977
-0.059700 -30.325871 -6.060517 4.827254
0.086900 -31.107229 -6.731182 5.184734
0.130300 -30.515220 -4.651212 5.425220
0.018700 -30.306188 -4.743280 6.491024
-0.320400 -29.431948 -3.634138 5.007446
0.088200 -29.617441 -2.652078 5.442469
0.088200 -28.517549 -3.870888 5.551440
0.088200 -29.208113 -3.576542 3.942232
-0.043000 -31.940958 -4.154290 5.160647
0.023600 -32.055149 -3.168149 5.610746
0.023600 -32.117069 -4.062190 4.088913
-0.066000 -32.993298 -5.088772 5.753563
0.018600 -32.666998 -5.256858 6.779904
0.018600 -33.974788 -4.615030 5.772115
0.018600 -33.170116 -5.998532 5.179830
0.597300 -30.561728 -6.137753 3.253592
-0.567900 -29.641195 -5.863617 2.480996
-0.347900 -31.789731 -6.515768 2.873840
0.274700 -32.398368 -6.834150 3.614310
-0.240000 -32.258741 -6.496812 1.475763
0.142600 -31.394467 -6.619193 0.822953
-0.009400 -33.224722 -7.613853 1.302918
0.036200 -34.120857 -7.478862 1.908574
0.036200 -33.511599 -7.616751 0.251348
0.018700 -32.741251 -9.045599 1.458315
0.010300 -31.917814 -9.114318 0.747451
0.010300 -32.353970 -9.094065 2.476042
-0.047900 -33.670791 -10.265788 1.362696
0.062100 -34.529916 -10.107184 2.014501
0.062100 -34.046063 -10.347548 0.342609
-0.014300 -32.900712 -11.513410 1.746174
0.113500 -32.027484 -11.592161 1.098591
0.113500 -32.531601 -11.449699 2.769803
-0.385400 -33.764707 -12.697288 1.653024
0.340000 -34.584520 -12.718019 2.242591
0.340000 -34.035861 -12.840071 0.690638
0.340000 -33.230412 -13.515339 1.908790
0.734100 -32.740319 -5.173193 1.083103
-0.589400 -33.450032 -4.443441 1.805315
-0.415700 -32.451952 -4.787397 -0.148461
0.271900 -31.922754 -5.422563 -0.728645
-0.059700 -32.769831 -3.444603 -0.749490
0.086900 -33.491473 -2.954482 -0.095949
0.130300 -31.485629 -2.643798 -0.877409
0.018700 -30.737656 -3.257568 -1.379330
-0.320400 -31.673783 -1.395952 -1.698127
0.088200 -30.781181 -0.775471 -1.618267
0.088200 -31.673266 -1.657063 -2.756390
0.088200 -32.548484 -0.874337 -1.309657
-0.043000 -30.809165 -2.290666 0.425733
0.023600 -30.442818 -3.197120 0.907641
0.023600 -29.887201 -1.744424 0.226492
-0.066000 -31.676493 -1.444333 1.414232
0.018600 -32.586156 -1.998087 1.646549
0.018600 -31.150066 -1.031711 2.274881
0.018600 -32.098322 -0.546174 0.963159
0.597300 -33.520723 -3.695550 -2.088562
-0.567900 -33.199036 -4.657624 -2.764241
-0.415700 -34.550482 -2.902555 -2.432838
0.271900 -34.682092 -2.103703 -1.828999
-0.001400 -35.440955 -3.282968 -3.508573
0.087600 -35.023247 -4.150268 -4.019850
-0.015200 -36.856008 -3.601642 -2.949813
0.029500 -37.190091 -2.777735 -2.319209
0.029500 -37.601289 -3.679706 -3.741374
-0.001100 -36.899914 -4.816813 -2.089753
-0.190600 -37.355111 -6.055900 -2.570256
0.169900 -37.498861 -6.076251 -3.640454
-0.234100 -37.572067 -7.162418 -1.717668
0.165600 -37.967767 -8.070701 -2.147604
0.322600 -37.269507 -7.097074 -0.332089
-0.557900 -37.514042 -8.142204 0.453371
0.399200 -37.835607 -8.885720 -0.061775
-0.234100 -36.698986 -5.907080 0.109184
0.165600 -36.443776 -5.871511 1.158002
-0.190600 -36.591648 -4.724506 -0.675475
0.169900 -36.419452 -3.731292 -0.287812
0.597300 -35.468413 -2.146246 -4.545051
-0.567900 -36.096595 -1.112257 -4.209744
-0.415700 -34.847224 -2.250555 -5.715406
0.271900 -34.260782 -3.065752 -5.823296
-0.087500 -34.905320 -1.336039 -6.852770
0.096900 -34.845647 -0.300350 -6.518264
0.298500 -33.642421 -1.554940 -7.749031
-0.029700 -33.736815 -2.576984 -8.115960
-0.319200 -33.561045 -0.500348 -8.880128
0.079100 -32.678324 -0.613054 -9.509580
0.079100 -34.468755 -0.563035 -9.480321
0.079100 -33.496354 0.522187 -8.508189
-0.319200 -32.323698 -1.410886 -6.975293
0.079100 -32.305884 -2.284875 -6.324194
0.079100 -31.473687 -1.532727 -7.646663
0.079100 -32.308539 -0.412305 -6.538601
0.597300 -36.191221 -1.463547 -7.615399
-0.567900 -36.555674 -2.534891 -8.138827
-0.415700 -36.874482 -0.321660 -7.797382
0.271900 -36.345223 0.519938 -7.619327
-0.024900 -38.000985 -0.253360 -8.660748
0.084300 -38.619177 -1.144348 -8.550821
0.211700 -38.930819 0.918440 -8.312425
0.035200 -39.803693 0.982713 -8.962086
0.035200 -39.232320 0.756152 -7.277601
-0.654600 -38.303001 2.208941 -8.472129
0.427500 -38.863066 2.890206 -8.092910
0.597300 -37.580641 -0.222101 -10.152067
-0.567900 -36.434468 0.046947 -10.519857
-0.516300 -38.535257 -0.378977 -11.096187
0.293600 -39.463228 -0.623277 -10.781080
0.038100 -38.327169 -0.050767 -12.589209
0.088000 -37.344133 -0.461365 -12.819745
-0.030300 -39.387572 -0.759394 -13.429277
-0.012200 -39.596826 -1.702201 -12.923871
-0.012200 -40.311825 -0.184964 -13.491590
0.799400 -38.984655 -0.981067 -14.897895
-0.801400 -39.879804 -0.927830 -15.761023
-0.801400 -37.833755 -1.409519 -15.203315
0.536600 -38.222092 1.526466 -12.878472
-0.581900 -37.861721 1.923186 -13.986577
-0.516300 -38.408499 2.395260 -11.872019
0.293600 -38.660927 1.973092 -10.989891
0.038100 -37.980408 3.787737 -11.757586
0.088000 -37.895083 4.094319 -12.800093
-0.030300 -39.061122 4.592271 -11.044441
-0.012200 -40.011282 4.134056 -11.318916
-0.012200 -39.050737 4.399166 -9.971734
0.799400 -39.009253 6.062393 -11.337101
-0.801400 -38.715153 6.868772 -10.438836
-0.801400 -39.127169 6.466022 -12.538468
0.536600 -36.542122 3.993304 -11.233905
-0.581900 -36.153573 5.159952 -11.007628
-0.415700 -35.850295 2.921953 -10.922493
0.271900 -36.427479 2.106203 -10.775816
-0.025200 -34.482737 2.949749 -10.456261
0.069800 -34.207037 1.896326 -10.505165
0.069800 -33.778224 3.354453 -11.182881
0.597300 -34.301147 3.573796 -9.031829
-0.567900 -33.178543 3.511446 -8.497777
-0.347900 -35.354750 3.988319 -8.308728
0.274700 -36.097449 4.180367 -8.965702
-0.240000 -35.539138 4.345104 -6.938536
0.142600 -34.826134 5.146688 -6.745680
-0.009400 -36.852906 5.036082 -6.675207
0.036200 -37.726509 4.411963 -6.863342
0.036200 -36.737039 5.366523 -5.642985
0.018700 -37.069505 6.282778 -7.518700
0.010300 -36.132074 6.530543 -8.016629
0.010300 -37.830320 6.104347 -8.278583
-0.047900 -37.463282 7.530487 -6.685491
0.062100 -38.315339 7.273931 -6.055980
0.062100 -36.656663 7.880503 -6.041330
-0.014300 -37.826775 8.746717 -7.571905
0.113500 -37.905625 9.547418 -6.836536
0.113500 -36.988040 9.016867 -8.213509
-0.385400 -39.014153 8.560778 -8.350259
0.340000 -39.791033 8.356205 -7.738132
0.340000 -39.245029 9.444817 -8.780699
0.340000 -38.951672 7.946087 -9.149228
0.734100 -35.308065 3.131870 -5.987336
-0.589400 -35.766506 2.017091 -6.260423
-0.415700 -34.649656 3.238715 -4.841327
0.271900 -34.200680 4.115407 -4.617872
0.033700 -34.647509 2.280760 -3.752927
0.082300 -35.528611 1.641060 -3.803366
-0.182500 -33.455780 1.288561 -3.898640
0.060300 -32.633914 1.533855 -3.225977
0.060300 -33.806249 0.315974 -3.553170
0.060300 -33.147962 1.227024 -4.942455
0.597300 -34.674595 3.053920 -2.404345
-0.567900 -34.087692 4.172304 -2.375385
-0.415700 -35.205591 2.467961 -1.275700
0.271900 -35.624409 1.550246 -1.325573
-0.058100 -35.214871 3.112365 0.030575
0.136000 -35.086408 4.174998 -0.175359
-0.007400 -36.595245 3.048618 0.707356
0.036700 -37.348019 3.517714 0.073812
0.036700 -36.883968 2.019368 0.920432
0.186800 -36.637692 3.803402 2.037902
-0.543200 -35.875910 3.399853 3.182719
0.163500 -35.931973 4.484203 3.972969
0.143500 -35.405747 4.502902 4.915910
-0.279500 -36.818401 5.418424 3.496663
0.333900 -37.132212 6.246101 3.983051
-0.220700 -37.211488 5.003887 2.240759
0.186200 -37.789755 5.567774 1.523792
0.597300 -34.134352 2.551399 0.866379
-0.567900 -34.188156 1.392110 1.036058
-0.415700 -33.275951 3.477908 1.365709
0.271900 -33.458030 4.434124 1.096272
-0.002400 -32.056799 3.163457 2.167778
0.097800 -32.090438 2.089063 2.348462
-0.034300 -30.736487 3.618186 1.525028
0.029500 -30.839819 4.677657 1.290638
0.029500 -29.924929 3.490723 2.241431
0.011800 -30.412047 2.993868 0.169493
-0.125600 -29.484772 1.937756 0.028615
0.133000 -28.995750 1.423600 0.842800
-0.170400 -29.193536 1.487118 -1.247527
0.143000 -28.567629 0.607249 -1.225629
-0.107200 -29.789962 2.091799 -2.417653
0.129700 -29.607822 1.680775 -3.399632
-0.170400 -30.696186 3.154733 -2.263367
0.143000 -31.150610 3.707862 -3.072041
-0.125600 -30.981812 3.571602 -0.941329
0.133000 -31.553926 4.459017 -0.714203
0.597300 -32.276331 3.804483 3.530664
-0.567900 -32.741347 4.973825 3.617867
-0.415700 -31.823652 3.149590 4.604230
0.271900 -31.501369 2.204669 4.451407
-0.024900 -31.713725 3.669139 5.914537
0.084300 -31.841732 4.751005 5.950340
0.211700 -32.919015 3.158825 6.718596
0.035200 -33.847682 3.535003 6.289448
0.035200 -32.887180 2.069318 6.727119
-0.654600 -32.822158 3.676763 8.047289
0.427500 -33.756035 3.758514 8.254158
0.597300 -30.431916 3.433292 6.654024
-0.567900 -29.939679 2.304428 6.686376
-0.415700 -29.814830 4.504774 7.267556
0.271900 -30.314512 5.379147 7.190770
-0.059700 -28.511479 4.470776 7.972853
0.086900 -28.469617 3.498912 8.464621
0.130300 -27.242731 4.682536 6.991102
0.018700 -27.246244 5.755914 6.801506
-0.320400 -25.977240 4.209778 7.702968
0.088200 -25.032195 4.636256 7.366638
0.088200 -26.020769 4.546411 8.738771
0.088200 -25.990590 3.119910 7.692425
-0.043000 -27.289256 3.918576 5.616082
0.023600 -27.124943 2.864150 5.838084
0.023600 -28.258149 3.991894 5.122142
-0.066000 -26.114834 4.309025 4.713644
0.018600 -26.269029 3.851991 3.736173
0.018600 -26.157688 5.390134 4.581496
0.018600 -25.207957 3.905308 5.163838
0.597300 -28.417459 5.395126 9.148251
-0.567900 -28.490682 6.581024 8.964527
-0.415700 -28.233075 4.820282 10.331900
0.271900 -28.063154 3.825461 10.292393
-0.024900 -28.210485 5.552965 11.629144
0.084300 -29.007245 6.293857 11.695165
0.211700 -28.582399 4.455569 12.724636
0.035200 -29.651124 4.248494 12.669396
0.035200 -27.958786 3.600692 12.463112
-0.654600 -28.163547 4.777782 14.072631
0.427500 -28.716339 4.202502 14.606553
0.597300 -26.861073 6.135625 11.901638
-0.567900 -25.899298 5.417617 11.500718
-0.415700 -26.686630 7.209399 12.695546
0.271900 -27.460828 7.694688 13.125917
0.014300 -25.386550 7.589874 13.188241
0.104800 -24.713233 7.654282 12.333491
-0.204100 -25.596686 8.947816 13.888839
0.079700 -25.555039 9.716623 13.117281
0.079700 -26.510412 9.041297 14.475755
0.713000 -24.333295 9.347690 14.733643
-0.593100 -24.351142 9.052202 15.957178
-0.919100 -23.234201 9.953042 14.231637
0.419600 -22.405577 9.943365 14.809044
0.419600 -23.257820 10.173777 13.246339
0.597300 -24.759623 6.600082 14.198281
-0.567900 -23.521336 6.633020 14.481281
-0.415700 -25.558381 5.760398 14.844742
0.271900 -26.524946 5.830659 14.560285
-0.024900 -25.199372 4.684682 15.779833
0.084300 -24.272139 4.908688 16.307258
0.211700 -26.171570 4.502381 16.962622
0.035200 -27.093215 4.165685 16.487956
0.035200 -25.885563 3.650649 17.579759
-0.654600 -26.277642 5.736207 17.760270
0.427500 -26.620489 6.456732 17.226507
0.597300 -25.062687 3.265766 15.026124
-0.567900 -24.661714 2.367370 15.712383
-0.415700 -25.299787 3.080336 13.732076
0.271900 -25.738796 3.854764 13.254968
0.033700 -25.003387 1.909042 12.899084
0.082300 -25.653128 1.114415 13.265848
-0.182500 -25.326442 2.227778 11.444543
0.060300 -24.756283 3.100933 11.127346
0.060300 -24.966531 1.417693 10.810252
0.060300 -26.406880 2.249222 11.302041
0.597300 -23.480339 1.548522 13.064042
-0.567900 -22.545016 2.354897 12.890847
-0.516300 -23.185003 0.303434 13.362183
0.293600 -23.830134 -0.473561 13.375678
0.039700 -21.767735 -0.152338 13.553271
0.110500 -21.333027 0.532142 14.281706
0.056000 -21.744872 -1.612898 14.104722
-0.017300 -20.768992 -1.831661 14.538201
-0.017300 -22.396057 -1.684614 14.975881
0.013600 -22.137303 -2.760738 13.060356
-0.042500 -22.877055 -2.377517 12.357499
-0.042500 -21.283636 -3.032669 12.439543
0.805400 -22.776374 -4.031328 13.716808
-0.818800 -22.471002 -5.186410 13.348158
-0.818800 -23.641034 -3.838071 14.566950
0.536600 -20.931314 -0.159439 12.222334
-0.581900 -19.733346 -0.073658 12.293397
-0.516300 -21.561428 -0.070058 11.008788
0.293600 -22.567473 -0.157433 10.990202
0.038100 -20.856410 0.342744 9.806289
0.088000 -19.879004 0.735082 10.087090
-0.030300 -20.663040 -0.853977 8.898806
-0.012200 -21.633534 -1.331206 8.762809
-0.012200 -20.360478 -0.407881 7.951410
0.799400 -19.703660 -1.936344 9.423357
-0.801400 -18.475060 -1.573407 9.525470
-0.801400 -20.141972 -3.126031 9.585115
0.536600 -21.660109 1.501677 9.131577
-0.581900 -22.755848 1.269875 8.688950
-0.254800 -21.078790 2.693809 8.785188
0.019200 -19.651277 2.965587 8.985017
0.039100 -19.022192 2.273238 8.425553
0.039100 -19.402655 3.057181 10.042331
0.018900 -19.523511 4.336193 8.380905
0.021300 -19.311916 4.181416 7.322907
0.021300 -18.717373 4.939505 8.798339
-0.007000 -20.878026 5.017924 8.671255
0.025300 -20.972729 5.938505 8.095353
0.025300 -20.991171 5.166908 9.745086
-0.026600 -21.860914 3.898258 8.401414
0.064100 -22.768484 4.003890 8.995769
0.589600 -22.279807 3.939980 6.874917
-0.574800 -22.523965 5.029450 6.388539
-0.415700 -22.352012 2.847287 6.109593
0.271900 -22.256491 1.968355 6.597911
-0.002400 -22.470428 2.751840 4.642425
0.097800 -23.168758 3.529935 4.334205
-0.034300 -21.139213 3.034057 3.940247
0.029500 -21.406788 3.296256 2.916645
0.029500 -20.805724 3.992370 4.338398
0.011800 -19.934063 2.098909 4.062644
-0.125600 -19.514138 1.590611 5.267404
0.133000 -19.993864 1.870831 6.193552
-0.170400 -18.501766 0.641409 5.437437
0.143000 -18.257321 0.238161 6.409056
-0.107200 -17.860019 0.165734 4.320873
0.129700 -17.028027 -0.518726 4.396408
-0.170400 -18.193114 0.691716 3.054643
0.143000 -17.735164 0.271907 2.171219
-0.125600 -19.162479 1.737596 2.936834
0.133000 -19.501895 2.077190 1.969432
0.597300 -23.076911 1.405763 4.292578
-0.567900 -23.049122 0.402832 5.030904
-0.415700 -23.681045 1.408943 3.101173
0.271900 -23.548760 2.166455 2.446368
-0.059700 -24.417194 0.315579 2.459787
0.086900 -24.052822 -0.576833 2.968648
0.130300 -25.923824 0.540301 2.771822
0.018700 -26.031220 1.592177 2.507016
-0.320400 -26.816154 -0.342761 1.854998
0.088200 -26.641810 -1.406378 2.017591
0.088200 -27.861940 -0.115961 2.062336
0.088200 -26.664157 -0.053920 0.815008
-0.043000 -26.206764 0.485741 4.319511
0.023600 -25.871473 -0.486335 4.681102
0.023600 -25.758479 1.314007 4.868255
-0.066000 -27.751968 0.597336 4.512975
0.018600 -28.297067 -0.309819 4.252119
0.018600 -28.039078 0.848344 5.534079
0.018600 -28.080662 1.407485 3.862031
0.597300 -23.952619 0.177743 0.966977
-0.567900 -23.813226 1.218612 0.296297
-0.415700 -23.873759 -1.043463 0.380775
0.271900 -23.953069 -1.891610 0.923413
0.033700 -23.646416 -1.152533 -1.035230
0.082300 -24.113273 -0.289899 -1.510631
-0.182500 -22.103177 -1.070606 -1.225348
0.060300 -21.679010 -1.959046 -0.757537
0.060300 -21.856023 -1.151808 -2.283847
0.060300 -21.627368 -0.172339 -0.831872
0.597300 -24.114356 -2.517247 -1.730933
-0.567900 -24.056580 -3.591425 -1.190992
-0.415700 -24.791531 -2.257833 -2.866002
0.271900 -24.892081 -1.324353 -3.238307
-0.059700 -25.484322 -3.308468 -3.678525
0.086900 -25.444752 -4.302291 -3.232609
0.130300 -26.913200 -3.040247 -3.719713
0.018700 -27.363449 -3.786528 -4.374265
-0.320400 -27.459505 -3.063633 -2.302245
0.088200 -27.174080 -3.987285 -1.798759
0.088200 -27.149892 -2.175474 -1.751422
0.088200 -28.529246 -2.861183 -2.249535
-0.043000 -27.327600 -1.749521 -4.513410
0.023600 -26.914518 -0.873598 -4.013180
0.023600 -26.944712 -1.708836 -5.533136
-0.066000 -28.870738 -1.605323 -4.545238
0.018600 -29.119270 -0.867728 -5.308316
0.018600 -29.359995 -2.560697 -4.734956
0.018600 -29.240421 -1.207247 -3.600264
0.597300 -24.693493 -3.410187 -4.999415
-0.567900 -24.343548 -2.412678 -5.619701
-0.415700 -24.474036 -4.597316 -5.541050
0.271900 -24.779196 -5.377085 -4.976303
-0.058100 -23.894969 -4.870609 -6.857642
0.136000 -24.109553 -4.045195 -7.536423
-0.007400 -22.343737 -4.951832 -6.688775
0.036700 -21.828902 -4.841989 -7.643230
0.036700 -21.953127 -4.216010 -5.985860
0.186800 -22.003264 -6.303673 -6.059329
-0.543200 -22.124094 -7.508987 -6.694392
0.163500 -21.591405 -8.337149 -5.864591
0.143500 -21.485804 -9.402764 -6.005006
-0.279500 -21.101239 -7.708036 -4.783149
0.333900 -20.629900 -8.130585 -3.996136
-0.220700 -21.372843 -6.382723 -4.867591
0.186200 -21.076147 -5.574435 -4.215637
0.597300 -24.456931 -6.053645 -7.623523
-0.567900 -25.088245 -6.906412 -6.972827
-0.415700 -24.185660 -6.188693 -8.876903
0.271900 -23.497549 -5.554074 -9.256192
0.033700 -24.868334 -7.105564 -9.840156
0.082300 -25.912731 -6.798971 -9.897916
-0.182500 -24.091311 -6.963559 -11.136745
0.060300 -24.586115 -7.633761 -11.839666
0.060300 -24.088969 -5.949890 -11.537456
0.060300 -23.077647 -7.332702 -10.980791
0.597300 -24.820908 -8.599231 -9.385860
-0.567900 -25.683581 -9.338052 -9.740985
-0.516300 -23.801655 -9.002963 -8.674490
0.293600 -23.221717 -8.291507 -8.253061
0.039700 -23.590839 -10.353011 -8.163120
0.110500 -24.128560 -11.113642 -8.729152
0.056000 -22.100860 -10.821764 -8.125555
-0.017300 -21.496296 -9.963784 -7.831473
-0.017300 -22.041752 -11.608000 -7.372936
0.013600 -21.648651 -11.270525 -9.490520
-0.042500 -22.438676 -11.889862 -9.915230
-0.042500 -21.401649 -10.375883 -10.062115
0.805400 -20.310668 -11.974984 -9.455218
-0.818800 -19.452694 -11.814156 -10.419777
-0.818800 -20.156151 -12.866718 -8.595961
0.536600 -24.068105 -10.463510 -6.616184
-0.581900 -24.129155 -11.536514 -6.049672
-0.415700 -24.485119 -9.380541 -5.979875
0.271900 -24.312175 -8.501143 -6.445549
-0.024900 -25.331327 -9.378393 -4.833600
0.084300 -25.310438 -10.363069 -4.366606
0.211700 -24.865321 -8.487544 -3.702893
0.035200 -25.142070 -8.975211 -2.768178
0.035200 -23.776891 -8.520738 -3.751014
-0.654600 -25.299514 -7.106642 -3.825427
0.427500 -25.707377 -6.837850 -2.998990
0.597300 -26.853304 -9.223055 -5.095121
-0.567900 -27.719012 -9.344109 -4.209380
-0.347900 -27.244836 -9.023141 -6.408089
0.274700 -26.494340 -8.927132 -7.077151
-0.240000 -28.627687 -9.205936 -6.968841
0.142600 -29.322464 -8.668028 -6.323828
-0.009400 -28.564062 -8.700909 -8.392716
0.036200 -27.980154 -7.781138 -8.426909
0.036200 -28.045334 -9.372727 -9.076587
0.018700 -29.994874 -8.433149 -8.955089
0.010300 -30.634353 -9.275715 -8.691943
0.010300 -30.447450 -7.548518 -8.507091
-0.047900 -29.879961 -8.246355 -10.502776
0.062100 -29.246816 -7.372202 -10.654705
0.062100 -29.339375 -9.124913 -10.854920
-0.014300 -31.168156 -8.178661 -11.330609
0.113500 -31.829437 -8.934999 -10.907805
0.113500 -31.727012 -7.245690 -11.257492
-0.385400 -30.964028 -8.406144 -12.766268
0.340000 -31.797783 -8.172330 -13.286150
0.340000 -30.176192 -7.932167 -13.184313
0.340000 -30.783329 -9.387772 -12.920722
0.734100 -29.120711 -10.629759 -6.786591
-0.589400 -28.384066 -11.500511 -7.244963
-0.382100 -30.378726 -10.759543 -6.346573
0.268100 -30.977096 -9.954679 -6.227203
-0.284700 -30.945277 -12.038564 -5.979079
0.134600 -30.078840 -12.662820 -5.760709
-0.246900 -31.731896 -11.831498 -4.701119
0.097400 -32.543070 -11.119593 -4.853741
0.097400 -32.197843 -12.735047 -4.307919
0.370600 -30.868345 -11.233960 -3.542640
-0.037400 -30.567428 -10.209869 -3.763539
-0.416300 -31.842879 -11.231005 -2.375067
0.103800 -31.454271 -10.684823 -1.515554
0.103800 -32.814298 -10.790411 -2.599392
0.103800 -31.837962 -12.301131 -2.167924
-0.416300 -29.614443 -12.054372 -3.190653
0.103800 -29.684913 -13.141602 -3.158059
0.103800 -28.801394 -11.834465 -3.882528
0.103800 -29.176491 -11.702932 -2.256418
0.832600 -31.832422 -12.732412 -6.940002
-0.819900 -31.612170 -13.941360 -7.071204
-0.819900 -32.733811 -12.093575 -7.585617
2.000000 19.870683 10.460861 -4.650171
-1.000000 4.478108 2.840089 0.002982
0.445000 5.778709 15.197129 4.305931
-0.639000 6.136411 15.316282 3.403899
0.509000 7.528342 15.428205 3.674636
0.000000 7.704242 16.373785 4.185118
0.246000 8.399483 15.359424 2.385305
0.000000 9.418174 15.645476 2.649088
-0.713000 7.929874 16.276439 1.348861
0.437000 8.035253 17.196304 1.662624
0.286000 8.434481 13.933393 1.820557
0.000000 7.438464 13.656211 1.476040
-0.699000 9.345589 13.857588 0.684703
0.427000 9.437626 12.908313 0.467996
0.000000 8.892647 12.942428 2.901402
0.000000 9.843601 13.289795 3.314380
0.000000 7.861422 12.960003 4.032240
0.000000 6.875085 12.742883 3.621074
0.276000 8.120764 11.964483 5.173086
0.000000 7.395361 12.112511 5.973549
0.000000 8.009414 10.946044 4.803721
-0.682000 9.448817 12.134130 5.699595
0.418000 9.834369 11.240537 5.802981
-0.574000 7.854633 14.334025 4.583417
0.000000 11.935853 4.167379 7.196309
0.000000 11.225298 3.367844 6.981589
0.000000 11.485202 4.839649 8.518633
0.000000 11.161491 4.060331 9.208731
-0.713000 10.346390 5.687045 8.206543
0.437000 10.423512 5.880674 7.260616
0.286000 12.588782 5.679016 9.205516
0.000000 12.762701 6.593352 8.636248
-0.699000 12.126074 6.029483 10.531798
0.427000 12.724631 6.685019 10.936965
0.254000 13.905912 4.896134 9.333572
0.000000 13.727215 4.023395 9.961052
0.283000 14.332335 4.452916 7.924154
0.000000 14.425223 5.337298 7.296939
0.276000 15.664827 3.696932 7.847809
0.000000 15.841353 3.371367 6.822743
0.000000 16.485767 4.350034 8.138723
-0.682000 15.647307 2.537901 8.704634
0.418000 14.974346 1.919259 8.369840
-0.574000 13.281139 3.580821 7.340561
0.000000 14.953819 5.746953 9.963780
0.509000 15.855702 5.037054 10.896188
0.000000 15.595290 3.981025 10.909482
0.246000 15.757973 5.581805 12.338642
0.000000 16.397708 4.969176 12.974810
0.286000 16.255867 7.035866 12.386155
0.000000 15.624318 7.668368 11.764586
0.254000 17.708025 7.113534 11.884076
0.000000 18.354334 6.545367 12.554108
0.283000 17.801029 6.536027 10.463309
0.000000 17.168922 7.143392 9.816775
0.276000 19.224914 6.551013 9.870475
0.000000 19.234690 6.033985 8.910465
0.000000 19.524849 7.583654 9.695460
-0.682000 20.211281 5.945145 10.740174
0.418000 21.053937 6.390500 10.531615
-0.574000 17.257650 5.153097 10.445338
-0.710000 18.151841 8.493483 11.867792
0.436000 18.282572 8.777904 12.791426
-0.699000 16.214470 7.515176 13.756421
0.427000 15.498691 7.052643 14.224862
-0.713000 14.401236 5.489178 12.850058
0.437000 14.421095 5.436864 13.821400
1.000000 38.186644 30.583139 0.218689
-0.834000 20.481577 -0.253062 -2.825581
0.417000 20.596530 0.470890 -2.210022
0.417000 19.536142 -0.401060 -2.847408
-0.834000 6.443978 -2.581551 -0.071418
0.417000 6.701000 -3.494838 0.055409
0.417000 7.106526 -2.078340 0.401911
-0.834000 -4.367597 0.486539 8.449355
0.417000 -4.275234 0.924657 7.603332
0.417000 -4.474085 -0.438950 8.229447
-0.834000 19.745049 8.667539 0.851730
0.417000 20.557657 8.337905 1.235450
0.417000 19.256236 7.879981 0.612878
-0.834000 19.128799 11.987665 -2.521550
0.417000 18.593605 12.781210 -2.530727
0.417000 19.595150 12.022943 -1.686383
-0.834000 15.010230 -6.649887 4.106119
0.417000 15.936128 -6.838259 4.259302
0.417000 14.713055 -7.358104 3.534851
-0.834000 -6.575636 8.607853 4.346765
0.417000 -5.919373 7.914205 4.280426
0.417000 -6.299660 9.260975 3.703727
-0.834000 0.483348 7.657471 -1.754322
0.417000 0.038061 6.831107 -1.567042
0.417000 0.955650 7.863232 -0.947585
-0.834000 14.777794 -4.296647 -1.946052
0.417000 13.843929 -4.151024 -2.097464
0.417000 14.834257 -4.551340 -1.025089
-0.834000 2.365625 -0.998502 8.311751
0.417000 2.392771 -1.954858 8.282089
0.417000 1.454695 -0.791100 8.520133
-0.834000 4.351618 -13.119124 -9.293369
0.417000 3.803823 -13.706825 -9.813714
0.417000 5.223871 -13.511850 -9.327474
-0.834000 6.368150 -9.113028 3.503047
0.417000 6.552463 -9.847043 4.089123
0.417000 5.474585 -8.849532 3.722901
-0.834000 5.290605 -1.714283 14.146247
0.417000 5.390298 -0.874588 14.594800
0.417000 6.186275 -2.030734 14.028467
-0.834000 13.877409 -12.850295 2.337788
0.417000 14.386033 -12.256491 1.785580
0.417000 14.488912 -13.551774 2.561880
-0.834000 -7.057177 -2.373317 4.147173
0.417000 -6.867387 -3.262614 4.446107
0.417000 -6.573555 -1.809404 4.750787
-0.834000 -2.508897 7.748853 -2.620403
0.417000 -1.869308 7.278204 -3.154862
0.417000 -2.489144 8.644787 -2.956773
-0.834000 9.324366 -3.597222 7.490280
0.417000 10.077747 -3.639293 8.079253
0.417000 8.685301 -4.196646 7.875663
-0.834000 8.358415 -3.172819 4.894670
0.417000 8.642077 -3.285905 5.801852
0.417000 8.734275 -2.333529 4.629049
-0.834000 1.398800 -6.768728 8.204786
0.417000 1.502818 -5.938904 7.739166
0.417000 2.141104 -7.299842 7.916440
-0.834000 14.501924 -8.226437 8.059457
0.417000 15.054166 -7.845722 7.376583
0.417000 14.593345 -7.629356 8.802000
-0.834000 -8.907478 -7.713205 -7.222341
0.417000 -9.223610 -8.565406 -6.922267
0.417000 -9.609257 -7.103530 -6.994232
-0.834000 20.948354 8.020838 -5.415479
0.417000 21.006865 7.807924 -4.484098
0.417000 21.736053 7.635461 -5.799210
-0.834000 -4.442461 1.397203 2.156687
0.417000 -4.167919 1.724215 3.013379
0.417000 -5.168119 0.803151 2.348387
-0.834000 24.031694 22.524552 -7.256659
0.417000 24.698028 23.148796 -6.969342
0.417000 24.467629 21.673343 -7.216199
-0.834000 -10.513907 6.385995 -5.805332
0.417000 -11.411223 6.340268 -6.135426
0.417000 -9.994808 5.914057 -6.456517
-0.834000 -0.944805 -8.301299 8.280890
0.417000 -1.209253 -8.150268 9.188351
0.417000 -0.159946 -7.765172 8.167741
-0.834000 3.174519 1.386278 2.510187
0.417000 3.871002 0.897410 2.948536
0.417000 3.513864 1.549641 1.630192
-0.834000 17.262952 -3.522546 2.752945
0.417000 16.689865 -2.757233 2.798686
0.417000 16.678931 -4.245812 2.524822
-0.834000 -17.104458 12.942999 6.025506
0.417000 -16.257759 13.388900 6.003086
0.417000 -17.744407 13.648698 6.118673
-0.834000 -6.959833 -0.386789 2.301767
0.417000 -7.328790 0.281527 2.879224
0.417000 -6.991975 -1.192813 2.817060
-0.834000 -31.202732 -0.283428 7.657486
0.417000 -31.011627 0.653302 7.704888
0.417000 -30.480709 -0.699312 8.128612
-0.834000 -22.901027 22.522611 6.314424
0.417000 -23.011756 21.603298 6.556986
0.417000 -22.696842 22.964814 7.138431
-0.834000 -9.338681 -19.489746 15.931747
0.417000 -9.190408 -19.217880 15.026023
0.417000 -9.154332 -18.706485 16.450151
-0.834000 4.946841 -9.666846 22.159822
0.417000 4.941127 -10.546663 21.782822
0.417000 4.120505 -9.278028 21.873067
-0.834000 3.687422 -19.780888 -18.505391
0.417000 4.625206 -19.622516 -18.613594
0.417000 3.281151 -18.927968 -18.659368
-0.834000 18.163314 12.410401 8.461770
0.417000 19.093064 12.381298 8.687477
0.417000 18.093730 13.121055 7.824303
-0.834000 -30.945175 -15.561455 -5.002186
0.417000 -31.487206 -15.143505 -4.333046
0.417000 -31.030315 -14.993911 -5.768264
-0.834000 5.250698 15.432801 6.012459
0.417000 5.471945 15.027545 6.850937
0.417000 5.283746 16.373727 6.185079
-0.834000 30.079835 17.820464 -4.754779
0.417000 29.197515 17.451389 -4.793794
0.417000 30.529384 17.447060 -5.512870
-0.834000 -14.625696 -0.949181 2.282854
0.417000 -15.128384 -1.740336 2.476790
0.417000 -14.836591 -0.349899 2.998823
-0.834000 12.241300 -21.156869 -16.286507
0.417000 11.504315 -20.546319 -16.268997
0.417000 12.438202 -21.268010 -17.216619
-0.834000 -18.746376 -16.109771 13.607199
0.417000 -18.544799 -16.996459 13.308243
0.417000 -19.672146 -15.990227 13.395307
-0.834000 19.338336 -4.844290 22.472338
0.417000 20.089882 -5.082799 21.929635
0.417000 19.160515 -3.931099 22.247198
-0.834000 13.381004 4.101332 -23.168603
0.417000 13.780048 3.462894 -22.577511
0.417000 12.624015 4.433842 -22.686278
-0.834000 -3.307622 -19.498669 9.510086
0.417000 -3.912294 -18.805007 9.773591
0.417000 -2.880174 -19.765699 10.323848
-0.834000 35.468551 -5.356369 -1.217953
0.417000 34.759491 -4.721750 -1.321503
0.417000 36.080183 -4.935651 -0.613693
-0.834000 0.972409 -20.008350 -13.715797
0.417000 0.754189 -19.396436 -13.012822
0.417000 1.404378 -20.738407 -13.272344
-0.834000 34.262688 14.493354 -3.604515
0.417000 33.932680 15.316706 -3.964257
0.417000 34.036370 14.530243 -2.675182
-0.834000 32.409248 8.427763 6.254274
0.417000 32.522505 8.662084 7.175414
0.417000 33.026052 7.709705 6.112210
-0.834000 -23.078147 20.163181 -1.573525
0.417000 -22.332563 19.952200 -2.135511
0.417000 -23.612403 19.368956 -1.576201
-0.834000 13.875791 -18.183732 18.373094
0.417000 13.181411 -17.524891 18.370769
0.417000 13.647077 -18.775278 17.656162
-0.834000 -25.807708 18.108119 15.138078
0.417000 -24.984358 18.532308 14.896424
0.417000 -25.805121 17.284642 14.650110
-0.834000 -19.109391 19.726681 -8.799578
0.417000 -18.341185 19.546632 -9.341492
0.417000 -18.807532 19.586646 -7.902078
-0.834000 -4.524768 -2.518795 34.037392
0.417000 -4.651038 -2.225802 33.134925
0.417000 -4.070060 -1.792322 34.463669
-0.834000 -41.482161 1.671961 -15.677249
0.417000 -42.121590 0.980819 -15.849533
0.417000 -40.646725 1.301808 -15.962313
-0.834000 10.303998 -1.918135 -20.121452
0.417000 10.740894 -1.274951 -20.679724
0.417000 9.724082 -2.395598 -20.714714
-0.834000 9.820100 18.824742 -11.659177
0.417000 9.793423 18.092262 -12.274804
0.417000 9.074366 19.371941 -11.905528
-0.834000 -0.560190 8.551830 15.679069
0.417000 0.347719 8.851021 15.728224
0.417000 -0.520089 7.749348 15.158830
-0.834000 21.211269 -10.373952 20.431272
0.417000 21.742574 -11.044211 20.001509
0.417000 21.652052 -9.549856 20.224383
-0.834000 34.250537 -9.821346 -0.181730
0.417000 35.036004 -10.109702 0.283162
0.417000 34.545811 -9.084642 -0.716809
-0.834000 -28.758574 -6.977342 -13.833713
0.417000 -28.945518 -6.943936 -14.771885
0.417000 -27.809320 -6.869366 -13.774649
-0.834000 -24.510418 -15.391971 -8.607116
0.417000 -24.623006 -16.258636 -8.997560
0.417000 -23.639515 -15.113141 -8.889980
-0.834000 35.007446 6.913467 2.598476
0.417000 35.612431 6.211739 2.358043
0.417000 35.241138 7.132599 3.500479
-0.834000 8.394528 -12.967993 -13.518394
0.417000 8.502607 -12.128039 -13.072253
0.417000 7.451840 -13.132315 -13.494531
-0.834000 -7.717760 21.386952 -11.506433
0.417000 -8.526372 20.875888 -11.472058
0.417000 -7.035123 20.773802 -11.233874
-0.834000 9.636774 18.075731 4.029436
0.417000 10.546173 18.126767 3.735113
0.417000 9.120974 18.287281 3.251347
-0.834000 -0.249638 -22.877706 -4.425473
0.417000 -0.531162 -22.980685 -3.516423
0.417000 -0.341695 -21.941079 -4.600079
-0.834000 -8.402994 -9.380497 10.555142
0.417000 -8.203653 -8.909841 9.745835
0.417000 -8.075936 -8.810036 11.250732
-0.834000 -18.444195 -14.507422 -10.370572
0.417000 -17.942118 -14.945239 -9.683209
0.417000 -18.804928 -13.729534 -9.945133
-0.834000 15.161386 -15.084593 -22.798133
0.417000 15.787923 -14.402681 -23.040362
0.417000 15.463583 -15.864052 -23.264339
-0.834000 -11.717202 2.965337 -12.577143
0.417000 -11.182778 3.731184 -12.367131
0.417000 -11.184395 2.218950 -12.302817
-0.834000 -16.356698 -6.444617 11.049558
0.417000 -16.153764 -6.844403 11.895267
0.417000 -16.087140 -7.098574 10.404648
-0.834000 22.448602 11.387121 8.921102
0.417000 22.913833 11.242308 9.745007
0.417000 21.608482 11.763475 9.183376
-0.834000 -21.507480 22.774365 -2.159050
0.417000 -21.225470 23.319637 -2.893477
0.417000 -22.459195 22.874499 -2.137992
-0.834000 -10.632735 -1.993778 15.492452
0.417000 -11.138626 -2.766084 15.239761
0.417000 -10.945803 -1.779385 16.371229
-0.834000 -29.408133 19.417783 4.329475
0.417000 -30.031190 18.752189 4.037894
0.417000 -28.707529 19.391891 3.677776
-0.834000 0.565927 -0.321524 -17.920417
0.417000 1.140184 -1.076084 -18.051178
0.417000 0.731848 0.239829 -18.677771
-0.834000 9.634347 9.562765 -16.984586
0.417000 9.556378 10.199357 -17.695154
0.417000 9.585747 10.088135 -16.185933
-0.834000 19.715201 26.495191 -3.201699
0.417000 20.382581 26.465854 -3.887248
0.417000 19.802118 25.657475 -2.746822
-0.834000 10.852735 -17.653797 26.812289
0.417000 10.044139 -17.210227 26.556047
0.417000 10.988192 -18.315528 26.134058
-0.834000 12.431010 -3.652102 -18.606464
0.417000 13.060578 -3.029983 -18.241984
0.417000 11.870254 -3.121567 -19.172423
-0.834000 -25.276477 19.112546 -8.276783
0.417000 -25.984290 18.522179 -8.535051
0.417000 -25.207522 19.734919 -9.000749
-0.834000 27.857258 -14.998145 8.634529
0.417000 27.815569 -14.749704 7.711069
0.417000 26.957173 -15.232926 8.860263
-0.834000 -33.482364 7.901276 13.755063
0.417000 -34.053760 8.659058 13.630542
0.417000 -34.000398 7.295151 14.284673
-0.834000 -13.390495 -12.816178 -10.929583
0.417000 -13.792702 -12.400285 -10.167024
0.417000 -13.968081 -12.589567 -11.658468
-0.834000 -10.862274 21.307480 -8.139338
0.417000 -10.783780 20.363103 -8.274344
0.417000 -9.981256 21.646212 -8.298375
-0.834000 -20.733530 -6.448470 11.874301
0.417000 -21.546342 -6.063855 12.202383
0.417000 -20.204464 -6.595286 12.658376
-0.834000 -4.437387 -17.842735 19.018383
0.417000 -5.172048 -18.026786 19.603731
0.417000 -3.825742 -18.563724 19.167685
-0.834000 8.696919 -26.022467 -7.374015
0.417000 9.320305 -25.330358 -7.594474
0.417000 8.582165 -25.948571 -6.426596
-0.834000 30.269551 2.932465 -14.197154
0.417000 30.442872 2.287963 -14.883313
0.417000 30.557259 3.764818 -14.572177
-0.834000 -31.450975 15.507552 1.559287
0.417000 -31.776151 15.064801 2.343164
0.417000 -32.001150 15.174356 0.850391
-0.834000 13.990136 -10.713688 13.186021
0.417000 14.244784 -11.597218 12.920015
0.417000 13.160228 -10.832473 13.647948
-0.834000 -3.685152 2.368414 29.527895
0.417000 -4.440075 2.949350 29.433904
0.417000 -3.617417 2.214253 30.470169
-0.834000 31.475000 -12.296899 11.727769
0.417000 30.821886 -12.957648 11.497359
0.417000 32.307745 -12.768726 11.715366
-0.834000 -9.454368 1.706831 -11.467966
0.417000 -9.101701 1.389449 -12.299305
0.417000 -8.784153 2.304144 -11.135917
-0.834000 33.245607 9.060458 -12.407237
0.417000 33.344779 8.455540 -11.672070
0.417000 32.972340 9.884521 -12.004160
-0.834000 -11.195002 11.358847 -12.180380
0.417000 -11.424574 12.268524 -11.990628
0.417000 -10.865656 11.377372 -13.078952
-0.834000 -35.658939 4.419424 -14.093742
0.417000 -36.380622 5.048119 -14.106111
0.417000 -34.901262 4.930115 -13.808522
-0.834000 2.337133 2.442354 -17.870995
0.417000 2.499063 1.573228 -17.504077
0.417000 3.169809 2.692152 -18.271597
-0.834000 25.156838 -8.345454 -5.677673
0.417000 25.920527 -7.780870 -5.797070
0.417000 24.494140 -7.978930 -6.263087
-0.834000 16.253213 -15.560894 -16.653821
0.417000 16.315003 -16.266102 -16.009545
0.417000 17.152014 -15.434943 -16.957997
-0.834000 21.500627 22.565116 -0.707635
0.417000 22.063342 23.264079 -0.374418
0.417000 20.815884 23.021482 -1.196597
-0.834000 29.505942 4.479116 10.602699
0.417000 28.899976 3.738617 10.629001
0.417000 28.969207 5.217727 10.315284
-0.834000 18.684419 -20.563384 -0.097721
0.417000 18.190854 -20.545761 0.722231
0.417000 18.728591 -21.490720 -0.330796
-0.834000 11.874569 27.444036 -4.813187
0.417000 11.791937 26.924259 -4.013665
0.417000 11.334000 28.217559 -4.652930
-0.834000 -4.780300 -21.768413 16.254118
0.417000 -5.720196 -21.638329 16.128023
0.417000 -4.632929 -21.569719 17.178802
-0.834000 -14.147936 -19.323667 -1.196261
0.417000 -14.630672 -20.144400 -1.098337
0.417000 -14.378812 -19.012991 -2.071707
-0.834000 28.028425 13.414962 5.892049
0.417000 28.459459 14.192148 6.247610
0.417000 28.505214 13.225211 5.084027
-0.834000 21.720029 24.346221 -7.293793
0.417000 21.269216 24.983539 -7.847711
0.417000 22.345892 23.920175 -7.879467
-0.834000 -32.328036 -12.696087 6.392988
0.417000 -32.084205 -11.882227 5.952067
0.417000 -31.854558 -13.377878 5.916322
-0.834000 31.642691 -9.724358 3.616178
0.417000 31.555368 -9.950708 2.690235
0.417000 32.062891 -10.488447 4.010930
-0.834000 10.268978 -23.647357 22.750626
0.417000 10.941106 -23.318351 23.347473
0.417000 9.641237 -24.093287 23.319234
-0.834000 38.094173 6.452497 -5.973444
0.417000 38.568733 7.049376 -5.394863
0.417000 37.866976 6.986754 -6.734487
-0.834000 21.703299 -0.163839 14.126163
0.417000 21.407027 0.384133 13.399400
0.417000 22.323053 -0.775116 13.728069
-0.834000 33.018404 -8.733734 -3.273627
0.417000 32.209370 -8.453927 -2.845360
0.417000 33.702591 -8.206837 -2.860711
-0.834000 -3.384139 -6.669639 -22.092222
0.417000 -3.732711 -5.790734 -21.943045
0.417000 -3.431664 -6.788326 -23.040846
-0.834000 -5.611739 -17.579642 -15.240644
0.417000 -5.058281 -17.286211 -15.964398
0.417000 -5.097410 -18.260238 -14.806493
-0.834000 27.459233 -12.454649 11.565785
0.417000 27.419123 -12.209590 12.490216
0.417000 27.221030 -11.655613 11.095637
-0.834000 -9.286462 16.514866 18.099610
0.417000 -9.758609 16.904490 17.363740
0.417000 -9.470395 15.577866 18.033058
-0.834000 -35.556617 -13.256650 -6.496763
0.417000 -34.867316 -12.719439 -6.887275
0.417000 -36.365799 -12.932758 -6.892429
-0.834000 -8.842770 13.802728 -18.293277
0.417000 -8.864436 13.386362 -17.431649
0.417000 -7.942853 13.680630 -18.595726
-0.834000 16.118727 11.578782 10.073692
0.417000 16.512148 11.461628 10.938404
0.417000 16.864745 11.631198 9.476246
-0.834000 2.108865 -9.338215 -14.742422
0.417000 2.487993 -8.862314 -15.481345
0.417000 2.000088 -10.233084 -15.064312
-0.834000 -7.192968 25.827274 6.148907
0.417000 -6.566197 25.430837 5.543742
0.417000 -8.030473 25.420444 5.926850
-0.834000 19.721280 8.640420 -17.836013
0.417000 18.909067 8.137604 -17.775040
0.417000 19.520707 9.345758 -18.451234
-0.834000 -5.732796 7.439431 -19.977755
0.417000 -6.584900 7.719358 -20.312103
0.417000 -5.906582 6.599921 -19.552018
-0.834000 24.842671 -2.656313 17.071090
0.417000 25.151865 -3.540096 16.872168
0.417000 24.113830 -2.515856 16.466696
-0.834000 4.600721 9.587640 24.608050
0.417000 3.891183 9.384055 23.998675
0.417000 4.591968 8.865127 25.235849
-0.834000 1.805412 -23.808852 1.172326
0.417000 1.832040 -24.648494 0.713491
0.417000 1.365548 -23.216515 0.562499
-0.834000 -3.844574 -25.727642 -2.336250
0.417000 -3.344011 -25.435589 -1.574426
0.417000 -3.375597 -25.361074 -3.085861
-0.834000 -37.538564 6.360459 -14.746090
0.417000 -38.135136 6.690438 -14.074193
0.417000 -38.076799 5.773177 -15.276776
-0.834000 30.844546 1.074816 -16.049513
0.417000 31.703550 0.796546 -16.367175
0.417000 30.296706 1.102986 -16.833933
-0.834000 -33.078868 -6.514044 -13.428346
0.417000 -33.622947 -6.240007 -12.690032
0.417000 -33.305681 -5.905787 -14.131774
-0.834000 19.261455 -22.011030 2.580598
0.417000 18.550190 -21.395903 2.401848
0.417000 20.028796 -21.456019 2.719804
-0.834000 19.476676 11.337403 -7.253528
0.417000 19.444350 10.828291 -8.063463
0.417000 20.048680 12.077089 -7.458247
-0.834000 -29.727658 3.006932 15.239200
0.417000 -29.362837 2.157047 14.992557
0.417000 -30.661329 2.838894 15.366720
-0.834000 38.148189 -0.545056 -0.152235
0.417000 37.298682 -0.517166 0.287989
0.417000 38.770949 -0.759528 0.542318
-0.834000 31.979982 0.939973 14.445715
0.417000 31.935475 1.883914 14.293324
0.417000 31.784835 0.838289 15.377281
-0.834000 24.875899 23.420147 1.349920
0.417000 25.406842 23.346184 2.142924
0.417000 25.166233 22.693481 0.798654
-0.834000 -1.086932 -8.285175 22.604975
0.417000 -0.188713 -8.363559 22.926362
0.417000 -1.019852 -8.448756 21.664243
-0.834000 -39.657305 -4.823450 -0.913697
0.417000 -38.706596 -4.816139 -0.802634
0.417000 -39.805429 -5.387333 -1.672859
-0.834000 -14.636466 -14.377633 18.100631
0.417000 -14.871460 -15.163875 18.593416
0.417000 -14.151676 -13.838989 18.725998
-0.834000 -21.049834 7.693643 14.584369
0.417000 -21.883417 7.224105 14.554374
0.417000 -20.961776 8.081217 13.713590
-0.834000 32.906109 9.997715 -8.223234
0.417000 32.198050 10.605840 -8.010939
0.417000 33.706893 10.491339 -8.046303
-0.834000 -20.937522 15.843774 17.281001
0.417000 -21.679539 15.425640 16.844187
0.417000 -20.545240 15.146691 17.806754
-0.834000 15.698515 27.733833 -2.818439
0.417000 15.153013 26.947552 -2.797862
0.417000 15.103043 28.431359 -3.092491
-0.834000 8.495625 3.354125 13.745842
0.417000 8.960998 4.031812 13.255537
0.417000 7.808861 3.827312 14.215612
-0.834000 -36.822884 11.120972 3.986267
0.417000 -37.717818 10.785057 4.036095
0.417000 -36.274874 10.383181 4.253820
-0.834000 2.779724 15.618172 4.741257
0.417000 2.957679 16.251766 4.046186
0.417000 3.575804 15.615801 5.272751
-0.834000 -11.052322 -3.388752 -18.016797
0.417000 -11.421922 -3.166895 -17.162160
0.417000 -10.452347 -4.112747 -17.837642
-0.834000 26.661077 -13.843623 4.075242
0.417000 27.261948 -13.336303 4.620962
0.417000 25.830531 -13.823216 4.550645
-0.834000 27.533719 -4.406082 11.442785
0.417000 27.689269 -3.461602 11.444027
0.417000 27.374551 -4.621395 10.523795
-0.834000 2.893206 3.236486 20.375777
0.417000 2.264385 3.664697 19.794874
0.417000 2.505769 2.380577 20.558914
-0.834000 -18.808908 -14.703256 11.208478
0.417000 -18.419971 -13.847759 11.026599
0.417000 -18.694799 -14.822675 12.151316
-0.834000 -33.462912 -15.223844 -8.381901
0.417000 -32.767618 -14.665790 -8.033513
0.417000 -34.137328 -14.611221 -8.675307
-0.834000 -38.391566 9.309175 -11.444906
0.417000 -38.805683 9.326407 -12.307715
0.417000 -38.435468 8.391441 -11.176451
-0.834000 36.183218 3.040719 8.887214
0.417000 36.105217 2.904671 7.942947
0.417000 36.698109 3.843187 8.971854
-0.834000 -10.330214 7.065040 14.786393
0.417000 -9.614934 6.745030 14.236667
0.417000 -9.958360 7.814935 15.250738
-0.834000 -1.936192 -2.771197 20.788042
0.417000 -1.272174 -2.330901 20.257521
0.417000 -1.628296 -3.675018 20.855443
-0.834000 -1.010702 -17.392332 17.259363
0.417000 -1.069525 -18.342959 17.164039
0.417000 -1.009864 -17.061164 16.361277
-0.834000 1.359535 -17.892607 19.194442
0.417000 1.218022 -18.475737 19.940202
0.417000 0.478390 -17.665882 18.897097
-0.834000 -11.489484 -5.638183 -15.230684
0.417000 -10.923277 -5.897018 -14.503603
0.417000 -11.444862 -4.682073 -15.240378
-0.834000 -3.908459 5.873032 14.408440
0.417000 -4.151188 5.328701 13.659429
0.417000 -3.397409 6.588072 14.029268
-0.834000 -40.833383 6.454626 -0.859405
0.417000 -41.145598 6.590157 0.035235
0.417000 -40.449280 5.577938 -0.848809
-0.834000 -18.293019 13.440857 -10.999751
0.417000 -18.211952 13.482394 -10.046891
0.417000 -17.951325 14.280894 -11.306042
-0.834000 9.424411 -15.217174 -27.013579
0.417000 9.447432 -15.605195 -27.888300
0.417000 8.652674 -15.604119 -26.600146
-0.834000 2.829847 -13.013499 -24.369022
0.417000 2.974928 -13.953193 -24.479334
0.417000 3.652366 -12.685173 -24.005847
-0.834000 -6.441134 6.407067 15.034739
0.417000 -5.576918 6.324943 14.631475
0.417000 -7.024951 6.624083 14.307902
-0.834000 -15.910352 -8.822470 -13.368428
0.417000 -15.508002 -8.647237 -14.219098
0.417000 -15.565644 -8.138028 -12.794890
-0.834000 15.041476 -27.027147 0.392147
0.417000 14.728665 -26.197736 0.030953
0.417000 15.683702 -26.772783 1.054778
-0.834000 1.541390 -21.434958 8.225198
0.417000 1.511403 -20.489951 8.075897
0.417000 2.458473 -21.615912 8.431218
-0.834000 -15.394642 19.982556 12.016807
0.417000 -16.269354 20.071545 11.638392
0.417000 -14.915012 19.444076 11.387344
-0.834000 -30.353417 18.427460 1.214996
0.417000 -30.297699 17.483019 1.360442
0.417000 -30.240780 18.531346 0.270140
-0.834000 27.629846 -14.905541 -0.745067
0.417000 28.416789 -15.269299 -1.150808
0.417000 26.926154 -15.111167 -1.360506
-0.834000 -13.737359 25.452248 7.445733
0.417000 -13.084757 24.792511 7.680457
0.417000 -14.353481 24.988531 6.878649
-0.834000 7.453249 -20.172013 1.603540
0.417000 6.987984 -19.597986 2.212016
0.417000 8.052704 -19.590188 1.136242
-0.834000 4.577035 -13.002663 -26.955054
0.417000 4.726998 -12.134987 -27.330390
0.417000 4.770952 -12.897485 -26.023621
-0.834000 -10.721894 -10.741876 14.406215
0.417000 -11.094274 -11.522158 13.995461
0.417000 -9.775276 -10.854069 14.319293
-0.834000 22.035153 7.509707 -18.762340
0.417000 21.264003 7.809732 -18.281142
0.417000 21.927780 7.876864 -19.639775
-0.834000 24.556149 16.100574 -8.558224
0.417000 24.910580 15.586395 -9.283641
0.417000 24.403313 15.460470 -7.863147
-0.834000 -9.395666 -18.071913 5.284924
0.417000 -9.998119 -17.807987 4.589489
0.417000 -9.944898 -18.542858 5.911654
-0.834000 11.382722 -14.348556 15.430631
0.417000 11.559213 -15.049275 14.802875
0.417000 11.966033 -14.533800 16.166607
-0.834000 0.179066 6.472543 22.530253
0.417000 0.865469 7.021548 22.909294
0.417000 0.538532 5.585862 22.558720
-0.834000 0.113862 15.974014 11.659902
0.417000 0.388681 16.167168 12.556224
0.417000 0.622395 16.577457 11.118162
-0.834000 13.701504 -1.499938 -20.995501
0.417000 13.770808 -1.217736 -20.083471
0.417000 12.971395 -0.991580 -21.348689
-0.834000 -14.488941 -10.952405 -8.985772
0.417000 -14.537674 -11.656973 -8.339676
0.417000 -15.390853 -10.839938 -9.285996
-0.834000 8.952165 -20.667928 -22.585943
0.417000 9.104371 -21.608580 -22.676642
0.417000 9.192388 -20.303203 -23.437707
-0.834000 37.070318 -2.314167 4.587587
0.417000 36.507545 -2.334215 3.813557
0.417000 37.692650 -1.608155 4.413008
-0.834000 16.143513 18.615383 -8.542509
0.417000 15.857052 18.796603 -9.437681
0.417000 16.414680 19.467357 -8.200700
-0.834000 -37.907332 11.883309 -6.638946
0.417000 -37.959952 12.762162 -7.014553
0.417000 -38.777521 11.510208 -6.779657
-0.834000 22.335545 10.074895 -10.043929
0.417000 22.265362 11.010436 -10.233851
0.417000 21.607450 9.678135 -10.522141
-0.834000 -26.492283 10.447961 16.978972
0.417000 -25.755055 9.910136 16.690060
0.417000 -26.437808 11.237853 16.441070
-0.834000 16.507162 15.859414 7.894809
0.417000 17.236738 15.422093 8.333787
0.417000 16.920722 16.538071 7.361310
-0.834000 33.968495 6.158167 10.233174
0.417000 33.061055 6.093994 10.530941
0.417000 34.450493 5.558794 10.802969
-0.834000 -0.831935 -26.951930 -11.423826
0.417000 -0.256307 -26.868689 -12.184063
0.417000 -1.687756 -26.660612 -11.738362
-0.834000 13.595502 -15.802955 8.594993
0.417000 13.836778 -15.136727 7.951446
0.417000 13.752036 -16.635048 8.148508
-0.834000 -27.699177 2.320890 -15.244601
0.417000 -28.538286 2.665276 -14.938780
0.417000 -27.147771 2.304062 -14.462360
-0.834000 -10.491087 24.879095 6.086407
0.417000 -10.849233 24.099381 6.510679
0.417000 -10.864834 25.611468 6.576484
-0.834000 10.840053 -12.892226 22.442041
0.417000 11.662241 -12.637720 22.023154
0.417000 11.099579 -13.517196 23.119019
-0.834000 21.370372 1.386550 -18.835817
0.417000 21.110672 0.988288 -19.666582
0.417000 20.544090 1.628458 -18.417525
-0.834000 -4.034409 -23.452424 -9.512025
0.417000 -3.302476 -22.932014 -9.180849
0.417000 -3.636420 -24.279112 -9.784823
-0.834000 -28.364559 20.616435 1.102209
0.417000 -28.573563 19.938320 1.744634
0.417000 -27.724149 20.206385 0.520857
-0.834000 16.099386 -12.007195 10.581955
0.417000 16.298503 -12.857935 10.191021
0.417000 15.529812 -12.211795 11.323544
-0.834000 21.745349 -6.106952 21.511844
0.417000 22.519301 -6.104685 22.075072
0.417000 21.857629 -6.876364 20.953607
-0.834000 -13.801915 -0.939645 -10.634142
0.417000 -14.228705 -1.784215 -10.489958
0.417000 -13.127555 -1.120748 -11.288872
-0.834000 19.847470 10.376215 -15.453723
0.417000 20.012385 9.783607 -16.187105
0.417000 20.170456 9.903574 -14.686568
-0.834000 11.368463 -20.684645 20.897361
0.417000 12.242233 -20.713921 21.287102
0.417000 11.139821 -19.755168 20.891532
-0.834000 8.389770 5.394698 18.968651
0.417000 7.517039 5.312030 18.584286
0.417000 8.847669 6.007754 18.393566
-0.834000 1.874671 -22.495456 -12.730944
0.417000 2.748545 -22.785275 -12.992844
0.417000 1.281961 -23.135531 -13.124936
-0.834000 26.825751 -7.586371 -11.891206
0.417000 27.199068 -7.246408 -12.704405
0.417000 26.489872 -8.451620 -12.125195
-0.834000 -3.717018 2.738869 -22.269482
0.417000 -2.989869 2.348218 -22.754123
0.417000 -3.629263 3.679587 -22.423040
-0.834000 29.921348 7.308933 6.295787
0.417000 30.744892 7.726621 6.043709
0.417000 30.038614 6.388035 6.062482
-0.834000 -0.382147 -3.023247 -22.537767
0.417000 -0.127698 -3.944330 -22.482161
0.417000 -1.015369 -2.906513 -21.829503
-0.834000 -34.491684 11.625247 -3.591511
0.417000 -34.558523 11.009626 -2.861599
0.417000 -33.923311 12.322873 -3.265167
-0.834000 11.116798 22.566156 -11.607924
0.417000 10.779664 22.551554 -10.712179
0.417000 11.606442 23.386580 -11.666199
-0.834000 -14.510664 14.308516 13.984388
0.417000 -14.227681 14.775872 13.198436
0.417000 -14.656719 13.409793 13.689089
-0.834000 -11.072731 -20.471249 11.223551
0.417000 -10.754615 -21.177043 10.660615
0.417000 -10.278847 -20.075180 11.582857
-0.834000 -22.018268 -14.713434 -9.446719
0.417000 -21.542293 -15.473992 -9.780229
0.417000 -21.335830 -14.072989 -9.245861
-0.834000 -9.057544 23.476199 12.932875
0.417000 -8.469440 23.582927 12.185230
0.417000 -9.847983 23.956454 12.686316
-0.834000 0.129682 16.140212 -12.984172
0.417000 -0.338914 16.693607 -13.608995
0.417000 0.956998 15.934839 -13.419606
-0.834000 -10.181487 19.997164 -12.640229
0.417000 -10.457825 19.085161 -12.730340
0.417000 -9.489473 20.103359 -13.292967
-0.834000 -30.026818 -3.135350 -17.633499
0.417000 -29.311215 -2.883296 -17.049876
0.417000 -30.439876 -2.307074 -17.877569
-0.834000 -26.862156 -4.080309 -11.013841
0.417000 -26.984544 -3.649617 -11.859865
0.417000 -27.599123 -4.687274 -10.945232
-0.834000 -33.193970 10.614088 -5.779457
0.417000 -33.729038 11.063513 -5.125278
0.417000 -33.770215 10.522399 -6.538248
-0.834000 11.618317 -11.617885 14.700267
0.417000 11.507231 -12.551207 14.881377
0.417000 10.973869 -11.186641 15.261474
-0.834000 3.114017 -15.819222 -24.343412
0.417000 3.637515 -16.562538 -24.642840
0.417000 2.216036 -16.045753 -24.585375
-0.834000 20.536390 5.232187 22.422657
0.417000 21.418798 5.372145 22.766177
0.417000 20.007653 5.031953 23.195038
-0.834000 23.245643 19.137800 -6.488252
0.417000 23.649114 18.514769 -5.883871
0.417000 23.976478 19.479097 -7.003643
-0.834000 7.811387 18.670098 6.291366
0.417000 7.561061 19.537676 5.973751
0.417000 8.381964 18.320000 5.607184
-0.834000 36.367935 2.943626 0.353163
0.417000 36.167232 2.135165 -0.118366
0.417000 35.730765 2.969023 1.067030
-0.834000 -12.045889 -17.724259 -11.796884
0.417000 -12.797960 -17.210614 -12.091479
0.417000 -12.195594 -18.597538 -12.159106
-0.834000 8.530845 19.041033 1.497989
0.417000 9.126143 19.095872 0.750427
0.417000 7.838321 19.671283 1.299430
-0.834000 -3.907537 -14.353235 -15.277733
0.417000 -3.531843 -15.069086 -14.765252
0.417000 -4.459860 -14.787992 -15.927470
-0.834000 -7.629177 18.872490 -3.988770
0.417000 -8.365429 19.411409 -4.278139
0.417000 -7.260684 18.516396 -4.797251
-0.834000 -25.363194 -1.839836 13.955256
0.417000 -25.324396 -1.208477 14.673668
0.417000 -24.826947 -2.574700 14.252986
-0.834000 -17.649642 -12.667800 -7.256414
0.417000 -18.470131 -12.974368 -7.642485
0.417000 -17.195916 -12.228487 -7.975695
-0.834000 34.328561 9.862408 -1.685601
0.417000 34.570999 9.070236 -1.206116
0.417000 33.402282 9.741816 -1.894630
-0.834000 -14.841921 -11.293247 6.985240
0.417000 -14.497121 -11.920498 7.620770
0.417000 -14.141454 -10.649445 6.879883
-0.834000 -24.656765 -14.162286 10.639883
0.417000 -25.186520 -13.874197 11.383257
0.417000 -24.674126 -13.422698 10.032482
-0.834000 26.353215 10.128991 -15.244388
0.417000 26.106066 10.758193 -14.566701
0.417000 26.502080 9.311441 -14.769332
-0.834000 30.835426 -12.849954 8.439609
0.417000 30.547572 -13.091232 9.320036
0.417000 30.109112 -12.339504 8.081632
-0.834000 11.890458 8.585339 -18.109564
0.417000 11.926527 7.669493 -17.833593
0.417000 10.983955 8.848052 -17.949976
-0.834000 27.202948 -0.454578 17.230253
0.417000 26.664393 -1.195552 17.508002
0.417000 27.487359 -0.683558 16.345432
-0.834000 2.589929 -4.943824 23.807119
0.417000 2.684845 -5.152699 22.877820
0.417000 3.466017 -4.674060 24.082668
-0.834000 -31.822125 0.207875 4.936465
0.417000 -31.658415 0.121181 5.875568
0.417000 -32.385852 -0.535390 4.721994
-0.834000 -7.283847 20.207289 6.501600
0.417000 -7.245280 20.180765 7.457656
0.417000 -7.773014 19.420881 6.259718
-0.834000 -38.297221 12.540070 1.789912
0.417000 -38.551182 13.187013 2.448089
0.417000 -37.481934 12.165937 2.123922
-0.834000 -5.961171 16.709109 -12.799115
0.417000 -6.777189 16.823448 -12.312010
0.417000 -5.329751 16.414454 -12.142823
-0.834000 6.104315 -18.909201 19.628141
0.417000 6.267483 -19.790672 19.963722
0.417000 6.844515 -18.391508 19.944879
-0.834000 16.325348 -20.653698 -10.586902
0.417000 15.899170 -20.170589 -11.294868
0.417000 16.725587 -21.408278 -11.018924
-0.834000 34.477914 -8.249429 -5.532823
0.417000 33.593840 -8.582756 -5.379416
0.417000 34.538733 -7.469244 -4.981605
-0.834000 -3.445444 8.186200 12.322470
0.417000 -2.525787 8.112880 12.067351
0.417000 -3.931198 8.051590 11.508740
-0.834000 -15.889445 -5.208274 -16.863774
0.417000 -15.963681 -4.283970 -16.626327
0.417000 -14.947021 -5.373498 -16.891496
-0.834000 -7.745150 -3.971616 -20.437630
0.417000 -6.929197 -4.229160 -20.866724
0.417000 -8.219602 -4.793453 -20.312281
-0.834000 -13.184792 -21.125549 -3.504108
0.417000 -13.248988 -20.973910 -4.447038
0.417000 -12.249663 -21.254254 -3.345333
-0.834000 28.395082 6.307693 14.383636
0.417000 27.741038 6.656873 14.989056
0.417000 27.967458 5.553498 13.977979
-0.834000 5.999051 -20.568697 15.385790
0.417000 5.361213 -20.486984 14.676762
0.417000 5.699108 -19.948601 16.050429
-0.834000 4.102560 -12.993614 24.207472
0.417000 4.996308 -12.698224 24.381231
0.417000 3.758434 -12.358875 23.579046
-0.834000 1.365690 -6.999607 -12.664630
0.417000 1.939149 -7.131622 -13.419582
0.417000 0.504137 -7.289240 -12.964742
-0.834000 27.507085 23.235666 -0.861165
0.417000 27.223490 22.327875 -0.752919
0.417000 27.918219 23.459337 -0.026197
-0.834000 -41.448337 6.121084 -13.583583
0.417000 -40.610050 6.246376 -13.138822
0.417000 -42.055292 6.695582 -13.116902
-0.834000 -26.194928 -13.685755 0.168542
0.417000 -25.728969 -13.549643 0.993518
0.417000 -26.311012 -14.634247 0.112700
-0.834000 11.961597 7.092540 14.553829
0.417000 12.425450 6.847856 13.753079
0.417000 11.494088 7.895548 14.323950
-0.834000 9.471876 -9.986374 15.973509
0.417000 9.648884 -9.106483 16.306226
0.417000 8.605160 -9.920957 15.572564
-0.834000 -1.774562 16.110331 9.754689
0.417000 -1.482047 15.599964 8.999581
0.417000 -1.132791 15.916517 10.437911
-0.834000 -18.746254 -4.259863 11.874806
0.417000 -19.205674 -3.663607 11.283501
0.417000 -19.263862 -5.064745 11.853067
-0.834000 -35.432025 3.356695 8.903164
0.417000 -35.818019 2.584758 9.317116
0.417000 -36.183377 3.886704 8.637089
-0.834000 -9.458325 -5.359472 14.238579
0.417000 -9.007968 -4.732183 13.672965
0.417000 -10.220994 -4.882439 14.565704
-0.834000 6.530302 12.136175 -17.915782
0.417000 5.878860 12.413258 -18.560057
0.417000 6.312258 12.631671 -17.126369
-0.834000 18.889576 18.169440 8.533678
0.417000 18.547822 18.191223 7.639833
0.417000 19.245093 17.286248 8.632717
-0.834000 -28.948707 -16.167337 7.023030
0.417000 -29.500804 -15.498157 7.427522
0.417000 -28.991721 -15.978774 6.085571
-0.834000 32.708001 -4.497602 -13.059878
0.417000 32.025885 -4.844470 -12.484869
0.417000 33.487902 -5.007613 -12.841077
-0.834000 17.303306 26.831128 -4.900522
0.417000 18.242994 26.859809 -4.720542
0.417000 16.915005 27.402625 -4.238072
-0.834000 -41.230541 1.526998 -10.982609
0.417000 -41.873948 0.977222 -11.429832
0.417000 -41.161425 2.308824 -11.530516
-0.834000 -0.822843 -26.538924 1.332897
0.417000 -1.223143 -25.872369 0.774597
0.417000 0.062336 -26.643546 0.983961
-0.834000 8.183907 -20.358867 13.325591
0.417000 7.569362 -20.269213 14.053963
0.417000 7.973123 -21.208108 12.937516
-0.834000 11.427947 13.035880 -17.146052
0.417000 11.106003 13.927088 -17.010661
0.417000 10.940499 12.506640 -16.514761
-0.834000 34.966866 -6.073299 -3.955767
0.417000 35.548157 -6.232448 -3.212124
0.417000 34.801351 -5.130797 -3.932971
-0.834000 -14.966266 14.949942 -11.912011
0.417000 -14.809625 15.881184 -12.068487
0.417000 -15.919259 14.871278 -11.869024
-0.834000 3.924957 7.950103 26.979042
0.417000 4.094697 8.579613 27.679856
0.417000 4.161374 7.102585 27.355938
-0.834000 4.695330 19.423314 -12.846506
0.417000 3.839096 19.356590 -12.423849
0.417000 4.942030 20.342487 -12.744051
-0.834000 -13.149049 11.570379 13.670636
0.417000 -13.076166 10.901823 14.351776
0.417000 -12.873764 12.380506 14.099753
-0.834000 -28.967264 9.792109 -6.785613
0.417000 -29.386815 8.941309 -6.657745
0.417000 -28.034567 9.590378 -6.860529
-0.834000 34.394451 2.188653 11.192255
0.417000 33.916250 1.508399 10.718112
0.417000 35.160763 2.366960 10.647090
-0.834000 -10.002206 -21.640307 -0.171667
0.417000 -9.265640 -21.029439 -0.148267
0.417000 -9.951267 -22.108939 0.661416
-0.834000 13.640084 -5.520077 -23.267377
0.417000 12.914938 -4.925818 -23.460386
0.417000 13.750469 -6.031510 -24.068930
-0.834000 -10.305696 -17.513172 -9.752212
0.417000 -9.641682 -18.199465 -9.686540
0.417000 -10.824369 -17.754377 -10.519698
-0.834000 24.670358 20.374947 6.962839
0.417000 23.761881 20.131873 6.784465
0.417000 24.609806 21.225985 7.396776
-0.834000 -21.723248 -5.600753 -21.012860
0.417000 -22.167035 -6.448272 -20.981306
0.417000 -21.578707 -5.440651 -21.945441
-0.834000 -7.903243 -2.436148 14.663636
0.417000 -7.908825 -1.655782 14.109350
0.417000 -8.646699 -2.315648 15.254383
-0.834000 -14.438763 -20.864127 10.809635
0.417000 -13.902804 -20.104407 10.582017
0.417000 -13.867392 -21.405928 11.353888
-0.834000 0.207761 -23.332275 14.732616
0.417000 -0.621576 -23.801899 14.821379
0.417000 -0.011231 -22.420782 14.926124
-0.834000 29.146784 17.082973 3.000152
0.417000 28.230611 17.030516 2.727936
0.417000 29.110981 17.405284 3.900747
-0.834000 -3.974155 15.944334 -15.261525
0.417000 -4.505990 16.078812 -14.477115
0.417000 -4.528668 15.420780 -15.840003
-0.834000 37.506664 5.315291 6.347399
0.417000 38.444112 5.508723 6.349099
0.417000 37.186075 5.676486 7.173832
-0.834000 21.520920 -11.339306 -8.775871
0.417000 20.936778 -10.831713 -9.339216
0.417000 22.142751 -11.745479 -9.379676
-0.834000 -25.403713 17.499575 10.637091
0.417000 -26.083628 17.346587 9.980942
0.417000 -24.891243 16.691142 10.643965
-0.834000 -26.034205 19.300010 5.455053
0.417000 -26.416987 19.000414 4.630460
0.417000 -26.672182 19.923112 5.802850
-0.834000 20.969870 -15.541587 7.477310
0.417000 21.207162 -16.401608 7.130482
0.417000 20.695083 -15.041025 6.709094
-0.834000 -14.128157 -6.762523 -14.156864
0.417000 -14.020715 -5.835873 -13.942362
0.417000 -14.225974 -6.778208 -15.108923
-0.834000 -1.765489 9.349025 -18.654197
0.417000 -0.980504 8.894953 -18.960537
0.417000 -1.965661 9.976482 -19.348792
-0.834000 -38.805007 0.514393 1.895625
0.417000 -39.750982 0.372497 1.860516
0.417000 -38.556478 0.697422 0.989557
-0.834000 -29.383242 -2.037681 8.529890
0.417000 -28.721753 -1.600437 9.066065
0.417000 -28.879353 -2.525555 7.878501
-0.834000 19.640754 22.717062 9.925032
0.417000 19.871744 23.151765 9.104115
0.417000 18.785694 22.322048 9.754535
-0.834000 4.153699 -22.760139 2.075216
0.417000 3.351994 -23.079684 1.661211
0.417000 3.996292 -22.863655 3.013696
-0.834000 30.052603 -2.087093 -14.971295
0.417000 30.583490 -1.389425 -15.355539
0.417000 29.160281 -1.895738 -15.260050
-0.834000 11.693276 -16.709787 -19.511012
0.417000 12.163326 -17.465914 -19.159505
0.417000 12.079467 -15.957778 -19.062041
-0.834000 -37.765386 1.027889 -4.696044
0.417000 -37.545834 1.419924 -5.541228
0.417000 -37.078303 0.378171 -4.547673
-0.834000 -35.285726 -1.941139 -14.791177
0.417000 -34.962422 -1.177542 -14.313027
0.417000 -36.216844 -1.763695 -14.924452
-0.834000 -4.224304 21.319688 -7.625714
0.417000 -3.948245 22.125314 -8.062741
0.417000 -4.957964 21.586881 -7.072012
-0.834000 -36.005713 9.634217 -10.319546
0.417000 -36.842696 9.313399 -10.655355
0.417000 -35.617358 10.106506 -11.055992
-0.834000 18.537329 -17.716388 -14.855980
0.417000 18.899708 -16.924200 -15.252661
0.417000 17.881718 -17.395745 -14.236625
-0.834000 18.575703 14.309604 10.805872
0.417000 17.661982 14.101144 10.611213
0.417000 18.868844 14.825720 10.054921
-0.834000 16.132414 19.295677 -13.221349
0.417000 15.552859 19.084969 -12.489262
0.417000 15.781904 18.793007 -13.956667
-0.834000 11.447020 8.042551 -21.464428
0.417000 11.607441 8.553505 -22.257790
0.417000 11.915805 8.514928 -20.776433
-0.834000 15.223742 -19.691643 -15.365354
0.417000 15.064169 -19.823842 -16.299854
0.417000 15.110768 -18.750268 -15.233902
-0.834000 28.817692 -4.454325 -13.352884
0.417000 29.295832 -5.130974 -12.873559
0.417000 29.453547 -3.748283 -13.468775
-0.834000 16.323726 9.784851 -20.823242
0.417000 15.669529 10.069566 -20.185120
0.417000 16.505926 10.566682 -21.344561
-0.834000 -22.237916 23.889291 1.760036
0.417000 -21.934492 24.796005 1.714821
0.417000 -23.021586 23.871294 1.210699
-0.834000 8.346608 -22.526895 2.635786
0.417000 8.810150 -23.001657 1.945883
0.417000 8.375714 -21.611450 2.357687
-0.834000 -4.361435 -25.236723 5.541387
0.417000 -4.560580 -25.086522 4.617257
0.417000 -3.488341 -25.629058 5.537551
-0.834000 -17.396839 20.587389 9.436961
0.417000 -17.074365 21.235354 8.810549
0.417000 -17.531647 21.082071 10.245256
-0.834000 -18.778371 -3.696897 -15.116871
0.417000 -18.011813 -3.138662 -15.247241
0.417000 -18.528789 -4.283568 -14.402896
-0.834000 -25.502919 -11.713967 -1.809233
0.417000 -25.377871 -10.948034 -1.248928
0.417000 -25.447352 -12.459575 -1.211561
-0.834000 21.623274 13.073368 -8.183921
0.417000 22.320171 12.860037 -7.563387
0.417000 22.043560 13.023644 -9.042477
-0.834000 -34.617010 -12.368674 -9.520038
0.417000 -33.772315 -12.409749 -9.071669
0.417000 -34.511240 -12.937343 -10.282709
-0.834000 -8.471192 15.561042 -15.856466
0.417000 -8.724742 14.642673 -15.764040
0.417000 -7.683952 15.538580 -16.400503
-0.834000 2.233317 1.095766 -1.032043
0.417000 2.463038 1.048043 -1.960045
0.417000 2.790790 1.791075 -0.682752
-0.834000 19.529370 4.743989 19.900538
0.417000 19.190599 3.850280 19.848070
0.417000 19.837401 4.830797 20.802653
-0.834000 36.034709 -7.312134 8.903785
0.417000 35.277536 -6.733289 8.815092
0.417000 36.478371 -7.257542 8.057371
-0.834000 22.482251 7.589381 10.191000
0.417000 22.290125 8.380578 10.694312
0.417000 23.260476 7.813257 9.680630
-0.834000 10.362874 -7.913922 -23.574123
0.417000 11.107654 -8.317529 -23.128436
0.417000 9.594732 -8.272171 -23.129325
-0.834000 -1.171091 7.371722 2.333830
0.417000 -1.534782 7.705753 1.513841
0.417000 -1.919039 6.981730 2.786286
-0.834000 -6.945289 19.521541 11.748197
0.417000 -7.472675 20.141084 12.252444
0.417000 -6.409035 19.074822 12.403262
-0.834000 32.938539 -6.206951 13.875596
0.417000 32.729585 -6.436794 14.780988
0.417000 32.790793 -7.014439 13.383288
-0.834000 29.702108 0.742265 -18.430192
0.417000 29.843399 1.247815 -19.230624
0.417000 28.772506 0.858988 -18.234145
-0.834000 -38.100430 -10.698909 -0.655715
0.417000 -38.000705 -10.970662 -1.568094
0.417000 -37.847541 -11.469477 -0.147281
-0.834000 -0.841480 -4.576643 -18.805320
0.417000 -1.081307 -5.431441 -19.163142
0.417000 -1.508640 -4.398766 -18.142380
-0.834000 -12.991671 -10.988625 -1.511452
0.417000 -12.730198 -10.068953 -1.465916
0.417000 -12.532618 -11.330428 -2.278706
-0.834000 2.696328 14.741380 24.956811
0.417000 2.313127 15.605608 25.106817
0.417000 2.498780 14.250098 25.754211
-0.834000 20.227604 -7.408537 -17.869254
0.417000 19.319885 -7.173426 -18.061609
0.417000 20.194907 -8.343252 -17.665588
-0.834000 34.663679 -3.258223 -4.036517
0.417000 34.658431 -2.661984 -4.785317
0.417000 34.162691 -2.799869 -3.361865
-0.834000 32.887794 -2.330405 -6.458171
0.417000 33.296170 -1.627220 -6.963135
0.417000 32.005312 -2.009993 -6.271644
-0.834000 17.565468 -21.036575 -3.288007
0.417000 17.441942 -21.979914 -3.182710
0.417000 17.474178 -20.682833 -2.403270
-0.834000 21.949169 -9.404547 -6.856313
0.417000 21.918684 -10.130404 -7.479551
0.417000 21.175886 -9.528732 -6.305999
-0.834000 -29.030670 13.823637 -7.592101
0.417000 -28.185351 13.380949 -7.516624
0.417000 -29.595061 13.370625 -6.965627
-0.834000 -13.526510 8.162904 -14.560752
0.417000 -14.238764 8.101493 -13.924234
0.417000 -13.840611 7.671577 -15.319810
-0.834000 -5.332482 -14.992031 -9.257788
0.417000 -5.958296 -15.362373 -9.880233
0.417000 -4.817410 -15.742250 -8.960967
-0.834000 -4.195693 10.061624 13.920615
0.417000 -3.965290 9.481181 13.195198
0.417000 -4.732096 10.745294 13.519248
-0.834000 2.870244 -3.015102 -16.371646
0.417000 3.008355 -2.276397 -16.964496
0.417000 3.300297 -3.752880 -16.804044
-0.834000 -27.437662 -26.656293 4.090095
0.417000 -27.387101 -25.702189 4.032158
0.417000 -28.301819 -26.872078 3.739524
-0.834000 14.822903 19.448629 -4.438886
0.417000 15.151189 20.344239 -4.359215
0.417000 13.999989 19.450795 -3.949969
-0.834000 29.671080 -8.304376 -10.083802
0.417000 29.603760 -9.185433 -10.451814
0.417000 30.610373 -8.120378 -10.073161
-0.834000 0.184184 15.707536 -7.728759
0.417000 -0.212203 15.887511 -8.581231
0.417000 -0.330416 14.982804 -7.373543
-0.834000 10.834332 -20.700253 27.197687
0.417000 11.779083 -20.851439 27.226323
0.417000 10.555347 -21.084598 26.366612
-0.834000 14.348747 -13.383598 18.845214
0.417000 14.119990 -12.764025 18.152366
0.417000 13.889765 -13.057453 19.619294
-0.834000 3.153835 14.574520 18.731997
0.417000 3.689090 14.440675 17.949806
0.417000 3.745263 14.389379 19.461495
-0.834000 -7.874166 26.758604 11.387191
0.417000 -8.494008 26.574546 12.092985
0.417000 -8.120708 26.153183 10.687963
-0.834000 -17.629709 23.748406 5.889929
0.417000 -18.275147 24.062153 6.523341
0.417000 -17.219000 22.997466 6.318454
-0.834000 -11.600831 -12.441726 -18.030460
0.417000 -11.351195 -13.362586 -18.107447
0.417000 -10.993474 -11.979800 -18.608366
-0.834000 -17.453244 -11.918770 7.948280
0.417000 -16.510485 -11.904389 7.783267
0.417000 -17.528795 -11.987474 8.900014
-0.834000 -29.092460 15.404635 7.022785
0.417000 -28.873286 14.537997 6.680547
0.417000 -29.950313 15.290686 7.431852
-0.834000 2.500031 -10.898630 23.018290
0.417000 2.393828 -9.947410 23.030081
0.417000 1.698995 -11.234070 23.420853
-0.834000 36.779678 11.978800 -3.603494
0.417000 37.007376 12.551072 -4.336214
0.417000 37.445734 12.161667 -2.940800
-0.834000 16.734951 -9.383050 -23.159714
0.417000 16.427395 -9.582276 -22.275435
0.417000 16.402511 -8.502979 -23.336321
-0.834000 11.032437 -5.155808 17.775368
0.417000 10.713553 -5.304185 18.665608
0.417000 11.977692 -5.042920 17.875247
-0.834000 -16.959830 -5.462773 -14.081578
0.417000 -16.583594 -5.818892 -13.276682
0.417000 -16.946447 -6.195794 -14.696988
-0.834000 33.968940 6.551448 -11.075074
0.417000 34.726847 6.058087 -10.761388
0.417000 33.657145 6.055742 -11.832234
-0.834000 -21.137030 12.664851 16.027280
0.417000 -21.820977 13.306018 15.834019
0.417000 -21.544365 12.059524 16.646866
-0.834000 -8.038544 22.542008 3.141248
0.417000 -8.447758 23.378218 2.918697
0.417000 -8.761401 21.914547 3.142942
-0.834000 3.397111 9.268224 30.231167
0.417000 3.094589 8.421315 30.558970
0.417000 2.853834 9.910019 30.688533
-0.834000 -15.813978 -14.283117 -6.157100
0.417000 -15.842240 -14.641665 -5.270039
0.417000 -16.562527 -13.687998 -6.198852
-0.834000 18.270727 -10.796953 15.821106
0.417000 19.105808 -11.042774 15.423050
0.417000 18.221884 -11.322892 16.619376
-0.834000 8.055483 -24.214843 4.722252
0.417000 8.078222 -23.583339 4.003280
0.417000 7.234974 -24.691480 4.596524
-0.834000 -4.705404 20.273948 -3.420174
0.417000 -4.751652 19.790832 -4.245213
0.417000 -4.150207 21.028830 -3.615455
-0.834000 17.057453 11.626530 12.513503
0.417000 17.792233 11.013297 12.497085
0.417000 17.388636 12.384312 12.995494
-0.834000 -5.909991 -20.124971 -11.291948
0.417000 -6.680361 -20.687913 -11.368468
0.417000 -5.173265 -20.696490 -11.508346
-0.834000 15.865845 25.334806 5.821151
0.417000 16.777959 25.583104 5.670744
0.417000 15.883659 24.379355 5.876148
-0.834000 25.302809 3.998981 -19.775964
0.417000 25.784917 3.456158 -20.399779
0.417000 24.807724 3.373562 -19.246850
-0.834000 0.877743 -24.489261 -6.192508
0.417000 0.167341 -24.441181 -6.832236
0.417000 0.633763 -23.857833 -5.515747
-0.834000 -37.051199 -9.179535 -6.826607
0.417000 -36.602657 -9.444362 -7.629672
0.417000 -37.981020 -9.203195 -7.052666
-0.834000 -3.392186 16.572079 5.954832
0.417000 -4.116057 16.941128 5.448817
0.417000 -2.606321 16.836648 5.476656
-0.834000 -33.927323 -4.661694 -15.433345
0.417000 -33.455511 -4.989054 -16.199152
0.417000 -33.785017 -3.715294 -15.450860
-0.834000 17.415714 -6.677840 23.211604
0.417000 18.163755 -6.346811 22.714525
0.417000 17.714606 -6.680346 24.120938
-0.834000 25.040112 12.431735 -13.924853
0.417000 25.561679 13.155731 -14.271311
0.417000 24.334421 12.856722 -13.437404
-0.834000 3.654334 -15.120363 10.262608
0.417000 3.485176 -15.970244 9.856009
0.417000 2.960084 -14.552480 9.928306
-0.834000 -6.862027 5.148184 -18.831604
0.417000 -7.562150 4.845850 -18.253109
0.417000 -6.183079 4.477625 -18.756658
-0.834000 -16.662939 5.711922 13.842508
0.417000 -15.805498 5.405516 13.547308
0.417000 -16.539258 6.646505 14.008312
-0.834000 -22.893740 -24.863925 1.900042
0.417000 -23.492985 -25.302332 2.504140
0.417000 -22.293416 -25.553173 1.615836
-0.834000 9.008777 5.535556 15.695302
0.417000 9.013625 6.133531 14.947884
0.417000 8.161351 5.093565 15.642922
-0.834000 -31.829128 11.038757 19.088836
0.417000 -31.649080 11.397041 19.958000
0.417000 -32.438879 11.662300 18.694341
-0.834000 33.615901 -2.235688 14.725358
0.417000 34.559583 -2.178274 14.575705
0.417000 33.246687 -2.414501 13.860525
-0.834000 13.829473 4.186035 17.837424
0.417000 13.121956 4.419409 17.236438
0.417000 13.472436 4.362642 18.707806
-0.834000 -9.518512 -2.019733 -15.245692
0.417000 -8.990943 -2.614803 -14.712965
0.417000 -10.387627 -2.046756 -14.845525
-0.834000 -22.483001 6.474077 16.990586
0.417000 -21.610149 6.554043 16.605934
0.417000 -23.081397 6.584561 16.251699
-0.834000 12.658492 -23.793867 3.199761
0.417000 13.012117 -23.882455 2.314699
0.417000 13.429895 -23.788358 3.766461
-0.834000 -29.433206 13.010329 9.777579
0.417000 -29.924766 12.487442 10.410972
0.417000 -30.056642 13.672015 9.478035
-0.834000 -5.091427 -1.618912 31.502988
0.417000 -4.900917 -1.812931 30.585226
0.417000 -5.850341 -1.036389 31.472110
-0.834000 -35.719151 10.789346 -7.471304
0.417000 -36.230824 11.437166 -6.986797
0.417000 -35.900794 10.980219 -8.391524
-0.834000 -31.849159 -10.402843 4.822885
0.417000 -30.985907 -10.000800 4.726000
0.417000 -32.455874 -9.663101 4.853015
-0.834000 -26.485176 15.267860 -7.730268
0.417000 -26.391744 14.370989 -7.409134
0.417000 -26.718662 15.777071 -6.954109
-0.834000 4.497257 -6.315100 16.605368
0.417000 4.746201 -5.516153 17.070063
0.417000 5.295668 -6.842928 16.591788
-0.834000 13.319600 9.793029 9.875061
0.417000 13.774531 9.296295 9.194967
0.417000 13.970823 10.419940 10.189892
-0.834000 -38.051617 -3.706306 -16.316473
0.417000 -38.081129 -2.989233 -15.683097
0.417000 -37.927337 -3.274415 -17.161610
-0.834000 24.414244 10.132507 -8.256241
0.417000 25.022453 10.698563 -8.731525
0.417000 23.699392 9.977239 -8.873576
-0.834000 32.269865 15.768959 0.157150
0.417000 31.686454 16.453374 -0.170631
0.417000 32.241655 15.088032 -0.514991
-0.834000 24.566968 -12.645589 -9.287800
0.417000 24.771453 -12.373121 -10.182331
0.417000 25.383321 -12.515459 -8.805251
-0.834000 -3.562744 -20.980267 -12.180212
0.417000 -3.642323 -21.820661 -12.631477
0.417000 -3.060731 -21.179374 -11.389911
-0.834000 30.106716 10.571069 -10.444969
0.417000 29.336384 11.124634 -10.572972
0.417000 30.844078 11.122534 -10.706535
-0.834000 1.822619 -11.939205 -15.659754
0.417000 1.936169 -12.884752 -15.756133
0.417000 1.145919 -11.712971 -16.297811
-0.834000 19.849338 27.109717 2.579296
0.417000 19.880974 27.675725 1.808024
0.417000 19.717700 26.230059 2.225598
-0.834000 21.776402 16.499458 -11.617208
0.417000 22.198019 16.828405 -10.823314
0.417000 20.849135 16.437594 -11.387903
-0.834000 -27.004753 14.300512 10.773199
0.417000 -26.771370 14.648772 9.912686
0.417000 -27.689211 13.656041 10.593159
-0.834000 34.833010 7.397608 -0.424911
0.417000 34.675618 7.247610 0.507272
0.417000 35.780319 7.304612 -0.525868
-0.834000 26.900565 11.835944 10.952638
0.417000 27.655358 12.146994 10.452870
0.417000 26.858273 10.898466 10.764022
-0.834000 -30.513154 0.049326 -17.623902
0.417000 -30.950299 0.281318 -16.804562
0.417000 -31.154634 0.254533 -18.304069
-0.834000 -2.314961 5.720777 23.984356
0.417000 -2.211450 4.892880 24.453504
0.417000 -1.665540 5.681045 23.282285
-0.834000 15.158394 5.491820 15.564413
0.417000 14.816323 4.709503 15.997082
0.417000 16.097935 5.328437 15.481936
-0.834000 3.123437 16.496273 -9.038533
0.417000 3.124082 16.656161 -9.982285
0.417000 2.266941 16.107005 -8.862139
-0.834000 19.734525 24.851972 0.608634
0.417000 20.684506 24.760769 0.534830
0.417000 19.398056 24.541127 -0.231839
-0.834000 18.075867 -14.983274 -20.899654
0.417000 18.599104 -15.062512 -20.102045
0.417000 17.270751 -15.463662 -20.706653
-0.834000 -23.124734 -8.736233 10.967195
0.417000 -23.079095 -9.159977 10.110109
0.417000 -23.566358 -7.903708 10.799563
-0.834000 -19.261656 12.480013 14.207069
0.417000 -20.066156 12.608833 14.709483
0.417000 -18.654825 12.074548 14.826409
-0.834000 21.590115 16.379758 11.085756
0.417000 20.711680 16.420946 10.707750
0.417000 22.108655 16.982621 10.552933
-0.834000 -12.830160 -18.760387 9.850375
0.417000 -12.247862 -19.266547 10.416912
0.417000 -12.777906 -17.867038 10.190139
-0.834000 10.427948 19.133116 -15.357911
0.417000 10.273604 19.841023 -14.732383
0.417000 9.972517 18.379070 -14.983438
-0.834000 23.720785 -1.287127 -20.429909
0.417000 22.927683 -1.573867 -20.882685
0.417000 24.069842 -2.083869 -20.030414
-0.834000 10.016457 -19.844632 -8.621267
0.417000 9.181860 -20.210004 -8.914851
0.417000 10.026015 -18.955086 -8.974592
-0.834000 -28.171986 -18.908703 6.279446
0.417000 -27.754961 -19.070923 5.433275
0.417000 -28.551322 -18.033875 6.195721
-0.834000 2.772166 -13.805971 26.304746
0.417000 1.937240 -14.032498 25.895091
0.417000 3.302633 -13.455279 25.589311
-0.834000 14.722379 19.187355 -10.896427
0.417000 15.009947 20.099027 -10.847494
0.417000 13.867881 19.228462 -11.325819
-0.834000 -41.778757 5.523168 -9.699595
0.417000 -41.254006 4.743376 -9.518512
0.417000 -42.489400 5.209119 -10.258693
-0.834000 24.314976 9.091651 -16.940505
0.417000 23.886089 9.945802 -16.992595
0.417000 25.105830 9.251754 -16.425575
-0.834000 -14.872718 22.399312 3.366451
0.417000 -14.685845 23.094729 2.735806
0.417000 -14.377492 21.645619 3.045626
-0.834000 14.966510 1.883256 22.836313
0.417000 15.637207 2.268455 23.400243
0.417000 15.204232 2.166642 21.953467
-0.834000 -6.308445 -24.227210 -1.473359
0.417000 -6.784967 -24.773588 -2.098363
0.417000 -6.301355 -23.357220 -1.872489
-0.834000 -4.492236 10.435349 28.423578
0.417000 -3.652063 10.279947 28.855078
0.417000 -4.701757 9.602749 28.000369
-0.834000 31.790354 8.537668 -2.384215
0.417000 30.945722 8.570285 -2.833399
0.417000 32.032764 7.611759 -2.396873
-0.834000 10.316700 4.577947 12.074909
0.417000 10.468336 5.322909 11.493298
0.417000 11.149134 4.105454 12.080923
-0.834000 -0.653325 21.762346 -3.415085
0.417000 -0.996525 21.090172 -2.826329
0.417000 0.199972 21.426910 -3.690031
-0.834000 -5.668889 -10.351873 18.280429
0.417000 -5.724569 -9.740191 17.546281
0.417000 -5.943288 -9.839149 19.040721
-0.834000 -5.750327 -4.960679 -13.687484
0.417000 -5.728454 -5.881202 -13.425968
0.417000 -4.879119 -4.793003 -14.046807
-0.834000 -34.369834 5.018934 11.078094
0.417000 -33.853895 4.405657 11.601487
0.417000 -34.625249 4.517220 10.303967
-0.834000 -31.731215 8.768711 17.560834
0.417000 -31.009395 8.304214 17.984455
0.417000 -31.780108 9.606374 18.021452
-0.834000 -12.145466 -17.437816 17.229492
0.417000 -11.833280 -16.718444 17.778383
0.417000 -13.009652 -17.154014 16.931381
-0.834000 22.236877 -8.272829 -15.256706
0.417000 22.900687 -7.583206 -15.260631
0.417000 22.509585 -8.863780 -14.554824
-0.834000 -7.229188 -13.335649 -8.484497
0.417000 -6.531194 -13.871062 -8.861812
0.417000 -6.800874 -12.841846 -7.785254
-0.834000 25.735203 -15.112141 -2.621693
0.417000 25.684874 -14.268024 -3.070203
0.417000 25.029503 -15.630956 -3.007777
-0.834000 -37.795543 -11.173058 -3.197942
0.417000 -37.261883 -10.649013 -3.795282
0.417000 -37.400908 -12.044665 -3.226238
-0.834000 18.873591 3.356021 -22.798507
0.417000 19.005666 2.432216 -23.011507
0.417000 19.725793 3.762382 -22.956152
-0.834000 -7.137381 -4.565695 19.007733
0.417000 -6.991166 -3.972177 18.271127
0.417000 -7.154619 -5.437563 18.613039
-0.834000 1.012298 -18.114233 -18.344780
0.417000 0.790377 -18.994515 -18.041322
0.417000 1.367866 -17.676758 -17.571204
-0.834000 -6.145228 9.873884 -16.930790
0.417000 -6.417696 10.757841 -16.684594
0.417000 -5.465866 10.007989 -17.591636
-0.834000 -24.742283 -9.867993 1.280785
0.417000 -24.701501 -8.912144 1.311136
0.417000 -23.967291 -10.125046 0.781239
-0.834000 -19.987461 -11.383567 9.888186
0.417000 -19.176953 -11.750825 10.240937
0.417000 -20.648124 -11.579128 10.552650
-0.834000 37.141458 5.571319 -0.978787
0.417000 36.863054 4.683257 -0.755017
0.417000 37.692273 5.461487 -1.753883
-0.834000 -39.423789 4.036758 -15.424001
0.417000 -40.062963 3.375356 -15.689023
0.417000 -38.801612 3.561469 -14.873338
-0.834000 1.279375 16.633136 8.176281
0.417000 1.986880 16.069504 8.489316
0.417000 0.516503 16.056812 8.130409
-0.834000 23.039128 3.015448 -17.303971
0.417000 23.895314 2.623133 -17.475048
0.417000 22.435595 2.526675 -17.863512
-0.834000 19.282610 9.841541 14.039661
0.417000 19.583237 9.469974 14.868996
0.417000 19.855975 10.593734 13.892384
-0.834000 -5.196939 -2.908396 -18.717182
0.417000 -5.932521 -3.519829 -18.753157
0.417000 -5.552960 -2.085423 -19.052142
-0.834000 4.005304 -19.359517 21.217021
0.417000 4.482681 -19.317704 20.388413
0.417000 4.536801 -18.846552 21.825800
-0.834000 9.402737 24.166815 -9.940039
0.417000 9.494761 23.383647 -9.397448
0.417000 8.534427 24.506992 -9.724300
-0.834000 -20.592050 10.629993 12.342277
0.417000 -21.460768 11.011738 12.216474
0.417000 -20.201668 11.149438 13.045135
-0.834000 -41.825357 -2.684098 -15.302634
0.417000 -41.181251 -2.038278 -15.592924
0.417000 -41.522562 -3.510367 -15.679235
-0.834000 21.157231 11.339636 -13.090568
0.417000 20.896844 10.420600 -13.028913
0.417000 20.354034 11.800398 -13.333056
-0.834000 -11.687005 13.194688 -16.043940
0.417000 -11.929349 13.745257 -16.788505
0.417000 -10.748556 13.345093 -15.930261
-0.834000 24.215889 13.282276 -7.193888
0.417000 25.025710 12.841374 -6.936934
0.417000 24.122865 13.997898 -6.565027
-0.834000 -10.529224 -22.531591 -2.794475
0.417000 -9.775794 -22.222932 -3.297773
0.417000 -10.264505 -22.429804 -1.880257
-0.834000 -14.894010 -18.729473 8.079082
0.417000 -14.460706 -18.051603 7.560459
0.417000 -14.356754 -18.808004 8.867376
-0.834000 -20.186183 -3.879292 -17.472313
0.417000 -20.558356 -4.761054 -17.457665
0.417000 -19.507700 -3.894448 -16.797286
-0.834000 5.656068 -3.691951 -21.646721
0.417000 5.544111 -4.627283 -21.816581
0.417000 4.773271 -3.376195 -21.453849
-0.834000 1.965063 12.552668 -7.182023
0.417000 1.246380 12.922976 -6.669577
0.417000 2.211605 11.757747 -6.709211
-0.834000 24.983589 4.947375 15.183354
0.417000 25.532903 4.417170 14.605977
0.417000 24.094018 4.814957 14.855688
-0.834000 8.578784 1.497022 -18.383898
0.417000 8.228258 2.097274 -19.041975
0.417000 8.729539 2.046419 -17.614699
-0.834000 29.674334 13.778832 -10.642221
0.417000 28.849864 13.315935 -10.493203
0.417000 29.583883 14.153097 -11.518568
-0.834000 -16.836095 -11.184034 -10.201802
0.417000 -16.445515 -11.533247 -11.002881
0.417000 -17.761996 -11.418483 -10.264846
-0.834000 -16.873515 19.134744 -4.898988
0.417000 -17.062146 19.701560 -5.646895
0.417000 -15.970718 18.848262 -5.037262
-0.834000 17.055645 -15.514657 5.883888
0.417000 17.572517 -16.288734 6.107207
0.417000 16.633379 -15.263447 6.705357
-0.834000 -27.649697 -22.261369 5.952036
0.417000 -27.566277 -23.105888 5.509252
0.417000 -27.646641 -21.618007 5.243299
-0.834000 1.181722 -14.304823 -10.959135
0.417000 1.230597 -14.101138 -10.025137
0.417000 2.009927 -14.744220 -11.152110
-0.834000 6.733327 17.013000 -16.849311
0.417000 7.365540 16.894502 -16.140439
0.417000 7.270364 17.105137 -17.636286
-0.834000 12.159829 -20.048899 -20.531064
0.417000 11.230170 -19.834619 -20.608820
0.417000 12.607113 -19.206122 -20.607823
-0.834000 -5.116530 -7.902597 -16.748838
0.417000 -5.405151 -8.701228 -16.307111
0.417000 -5.203093 -8.100072 -17.681438
-0.834000 -38.489426 8.436853 0.535269
0.417000 -38.887603 9.232014 0.181135
0.417000 -39.006072 8.237542 1.316026
-0.834000 27.725467 -1.308625 -16.451578
0.417000 28.076732 -1.946271 -17.073062
0.417000 27.464133 -0.564452 -16.993930
-0.834000 -23.056836 -0.419177 -20.085655
0.417000 -23.001729 -1.311739 -20.427014
0.417000 -22.495725 0.094509 -20.666612
-0.834000 30.650106 -4.297530 14.545465
0.417000 31.258800 -3.811586 13.989067
0.417000 30.925781 -5.210355 14.461851
-0.834000 16.193492 7.417153 -25.314687
0.417000 16.483252 6.757744 -25.945126
0.417000 16.607713 8.228316 -25.609089
-0.834000 -7.896458 -3.513338 -13.479085
0.417000 -6.999291 -3.809984 -13.326355
0.417000 -8.443849 -4.223532 -13.144097
-0.834000 -22.816566 11.201603 17.558731
0.417000 -22.557689 10.877840 18.421517
0.417000 -23.078018 10.416884 17.076981
-0.834000 -1.335702 8.007053 18.854818
0.417000 -0.946783 8.809842 18.507679
0.417000 -0.595952 7.408910 18.960774
-0.834000 5.210546 20.606856 0.743693
0.417000 4.940771 20.551842 -0.173056
0.417000 5.068983 19.725146 1.088339
-0.834000 24.378644 -16.220181 6.915370
0.417000 23.873656 -16.379344 6.117944
0.417000 24.765942 -15.354621 6.784839
-0.834000 -26.338215 4.719209 -11.522494
0.417000 -26.100197 4.000565 -12.108271
0.417000 -26.946934 4.326578 -10.896764
-0.834000 -19.296918 19.244382 -6.068549
0.417000 -19.704659 20.057650 -5.770934
0.417000 -18.574793 19.100693 -5.456894
-0.834000 -21.037299 -13.686312 -6.405561
0.417000 -21.132508 -14.583186 -6.726157
0.417000 -20.628324 -13.214714 -7.131211
-0.834000 2.565827 6.914043 31.343568
0.417000 3.045844 6.158380 31.682372
0.417000 1.919158 6.538708 30.745930
-0.834000 -34.186021 -12.978505 -1.171822
0.417000 -34.947249 -12.635384 -1.639829
0.417000 -33.869531 -13.694985 -1.722026
-0.834000 -29.586172 11.382345 -11.341618
0.417000 -29.407114 10.442369 -11.366309
0.417000 -29.788587 11.563577 -10.423787
-0.834000 26.932092 15.457730 -6.223099
0.417000 27.261214 15.741110 -5.370103
0.417000 25.980247 15.523780 -6.146548
-0.834000 -5.154882 1.606655 24.431747
0.417000 -4.820954 2.190017 25.113224
0.417000 -5.500932 2.195335 23.760974
-0.834000 -11.990597 0.009065 -16.304631
0.417000 -11.794352 -0.287184 -17.193422
0.417000 -11.991988 -0.791627 -15.780107
-0.834000 -26.643722 19.375776 -0.862510
0.417000 -26.021455 19.672506 -1.526563
0.417000 -26.474969 18.437328 -0.778469
-0.834000 -31.244363 13.262504 5.965436
0.417000 -31.195526 14.075103 6.468948
0.417000 -30.348166 12.926262 5.965827
-0.834000 3.262722 13.213045 11.425117
0.417000 3.134307 13.006109 12.350815
0.417000 3.174846 12.371697 10.977183
-0.834000 -27.959052 1.238730 9.072630
0.417000 -27.989485 1.182835 8.117548
0.417000 -27.407829 0.502617 9.338192
-0.834000 27.034391 18.266166 -4.262421
0.417000 27.268147 17.431794 -3.855709
0.417000 26.178208 18.107344 -4.659856
-0.834000 21.814305 -11.823910 11.862539
0.417000 21.093836 -12.422926 11.666744
0.417000 22.088798 -11.491936 11.007743
-0.834000 -2.458748 10.642348 23.421675
0.417000 -1.536179 10.522149 23.196617
0.417000 -2.806287 11.194165 22.720999
-0.834000 -32.913872 -6.001460 9.103251
0.417000 -33.531965 -5.309626 9.338967
0.417000 -32.162283 -5.536219 8.735963
-0.834000 -3.801752 -11.567355 -10.716273
0.417000 -3.313591 -12.359921 -10.493169
0.417000 -3.728443 -11.014041 -9.938650
-0.834000 -6.391768 -3.138690 23.075618
0.417000 -6.245533 -3.376789 23.991125
0.417000 -5.844905 -2.365046 22.939053
-0.834000 -11.432704 13.676057 15.455885
0.417000 -12.130928 13.152301 15.848823
0.417000 -11.852361 14.507529 15.235030
-0.834000 21.826993 0.598293 -22.409944
0.417000 22.430015 0.008618 -21.957307
0.417000 20.982091 0.448741 -21.985656
-0.834000 7.838652 -26.614711 -1.331922
0.417000 8.270242 -27.135605 -0.654696
0.417000 7.875541 -25.716518 -1.003104
-0.834000 7.913507 12.783495 12.273027
0.417000 8.702230 12.285009 12.059338
0.417000 7.656118 13.190729 11.445899
-0.834000 -11.009376 7.849362 -13.650306
0.417000 -10.563676 8.678118 -13.825646
0.417000 -11.871208 7.950746 -14.054285
-0.834000 -18.074777 -16.343310 3.838414
0.417000 -18.323052 -17.079579 3.279399
0.417000 -18.668468 -15.637427 3.582497
-0.834000 -4.967400 17.585747 3.995159
0.417000 -5.527596 18.342823 3.824148
0.417000 -5.569822 16.842232 4.017588
-0.834000 16.994347 -17.356525 -9.916541
0.417000 16.534841 -16.591325 -9.570775
0.417000 17.039566 -17.202574 -10.860192
-0.834000 26.556797 -4.782876 16.206159
0.417000 27.273486 -4.234783 15.886499
0.417000 26.479253 -5.479778 15.554586
-0.834000 -21.759980 16.354372 11.594173
0.417000 -22.141340 17.214642 11.769488
0.417000 -22.464539 15.861182 11.173950
-0.834000 -19.750732 -19.942036 1.683415
0.417000 -20.563631 -20.375838 1.942746
0.417000 -19.622728 -20.199252 0.770352
-0.834000 5.479217 18.151783 2.327666
0.417000 5.038271 17.493180 2.864359
0.417000 5.654897 17.706698 1.498649
-0.834000 16.841122 -12.868341 -23.992993
0.417000 16.106398 -12.422918 -24.414900
0.417000 17.511408 -12.922633 -24.674171
-0.834000 33.763823 1.741545 -6.176102
0.417000 33.552349 2.065952 -5.300738
0.417000 32.967668 1.295607 -6.465080
-0.834000 -7.758038 7.816515 -17.169746
0.417000 -7.198080 7.105914 -17.482361
0.417000 -7.228628 8.605961 -17.282580
-0.834000 -4.564354 -24.895659 0.463114
0.417000 -5.035832 -24.769378 -0.360289
0.417000 -3.698957 -24.518911 0.303801
-0.834000 4.829384 6.269590 -21.050684
0.417000 5.415982 5.987462 -21.752497
0.417000 5.200710 5.882342 -20.257973
-0.834000 21.598074 19.304503 6.633328
0.417000 21.325747 18.899326 5.809981
0.417000 21.435988 20.239170 6.505428
-0.834000 -10.756580 26.678370 8.387454
0.417000 -10.389473 26.084274 9.042064
0.417000 -10.065703 27.323072 8.234885
-0.834000 26.204000 23.107946 -4.869685
0.417000 26.859822 23.632576 -4.410447
0.417000 26.607674 22.244655 -4.959169
-0.834000 19.093939 9.444033 -9.087670
0.417000 18.876139 8.530871 -8.900771
0.417000 19.524320 9.417539 -9.942244
-0.834000 -16.351793 -16.173346 5.898750
0.417000 -16.785567 -16.036417 6.740966
0.417000 -17.068976 -16.303795 5.278370
-0.834000 -1.361363 -3.072785 25.710020
0.417000 -0.997967 -3.910958 25.424287
0.417000 -1.716699 -2.681302 24.912078
-0.834000 23.132644 23.944262 5.667748
0.417000 22.465550 23.258443 5.638260
0.417000 23.214790 24.158696 6.596998
-0.834000 -11.014443 2.019611 16.181452
0.417000 -10.284873 2.610515 15.994935
0.417000 -10.731590 1.173169 15.835380
-0.834000 -33.042060 -14.977672 -2.895999
0.417000 -33.366701 -14.744697 -3.765806
0.417000 -33.608318 -15.695823 -2.613429
-0.834000 9.359751 4.571829 -20.473721
0.417000 8.680301 5.179029 -20.180657
0.417000 8.879759 3.866997 -20.908519
-0.834000 5.512657 21.840110 -12.089299
0.417000 5.880515 22.645618 -11.725884
0.417000 4.633772 21.787445 -11.713775
-0.834000 -25.093806 18.524437 -4.879612
0.417000 -25.103450 19.412503 -4.522570
0.417000 -24.749074 17.984175 -4.168620
-0.834000 -3.164399 -6.182189 26.834644
0.417000 -3.593298 -5.950964 27.658548
0.417000 -3.438540 -7.083790 26.666703
-0.834000 -9.773321 13.838254 17.604289
0.417000 -10.248736 13.765958 16.776652
0.417000 -10.437620 13.685271 18.276251
-0.834000 21.524296 -2.178937 -21.430347
0.417000 20.797348 -1.579394 -21.262004
0.417000 21.145389 -3.051222 -21.321826
-0.834000 -21.736982 -21.763376 3.062829
0.417000 -21.769325 -21.396921 3.946514
0.417000 -20.997281 -22.370587 3.082269
-0.834000 -21.688297 18.634555 -3.315186
0.417000 -22.486818 18.107594 -3.285094
0.417000 -20.989981 18.025077 -3.076191
-0.834000 -32.995151 11.206287 5.696286
0.417000 -32.375755 11.903831 5.910796
0.417000 -33.287961 11.410734 4.808202
-0.834000 38.328168 0.305094 4.174932
0.417000 38.393420 1.239728 3.978884
0.417000 38.298600 0.262351 5.130719
-0.834000 4.158569 7.596686 15.828482
0.417000 4.107342 7.108124 15.006948
0.417000 5.080374 7.544577 16.081057
-0.834000 22.507892 -14.473372 9.390060
0.417000 21.800848 -14.142216 9.943828
0.417000 22.144971 -14.459581 8.504435
-0.834000 -9.565858 17.420817 -14.012460
0.417000 -8.753217 17.453462 -13.507703
0.417000 -9.316665 17.012228 -14.841434
-0.834000 33.002241 1.875761 -10.129538
0.417000 32.644577 2.209792 -10.952176
0.417000 32.651397 2.462894 -9.459902
-0.834000 28.346487 -11.974836 -0.380058
0.417000 28.332045 -12.816454 -0.835792
0.417000 29.047769 -11.483067 -0.807382
-0.834000 10.566089 15.894589 -10.747978
0.417000 9.774059 15.413549 -10.508142
0.417000 10.434514 16.129907 -11.666423
-0.834000 -14.779964 -20.406709 2.041663
0.417000 -15.681756 -20.661348 1.846317
0.417000 -14.704596 -20.501671 2.991154
-0.834000 -14.622195 -12.137842 0.257001
0.417000 -15.399777 -12.312242 -0.273264
0.417000 -13.937752 -11.935560 -0.380849
-0.834000 1.067121 12.758104 18.566301
0.417000 1.749117 13.419006 18.446624
0.417000 0.561281 12.786135 17.754163
-0.834000 6.113358 -7.106011 -23.142191
0.417000 6.438193 -6.597853 -23.885490
0.417000 6.790559 -7.764718 -22.988128
-0.834000 23.740139 -3.386973 -18.700746
0.417000 24.286890 -4.050325 -18.279716
0.417000 22.957357 -3.862786 -18.978406
-0.834000 4.503007 -6.562319 -20.804731
0.417000 4.883979 -6.734679 -21.665765
0.417000 3.650614 -6.170151 -20.994122
-0.834000 8.787091 26.716244 -3.708268
0.417000 9.522962 26.399676 -3.184331
0.417000 9.080762 27.561798 -4.047417
-0.834000 -4.717511 21.170602 -10.968942
0.417000 -4.439014 20.410118 -10.458711
0.417000 -4.307378 21.916262 -10.530748
-0.834000 -7.099160 -18.571171 -9.332560
0.417000 -6.473807 -18.889087 -9.983787
0.417000 -7.450943 -17.765661 -9.711552
-0.834000 0.477387 -28.693776 -1.933298
0.417000 -0.072160 -29.011791 -2.649606
0.417000 0.450618 -29.394391 -1.281645
-0.834000 -36.749897 0.011746 -1.866240
0.417000 -36.613639 -0.544888 -2.632939
0.417000 -36.149007 -0.336546 -1.207563
-0.834000 -11.170451 23.134282 2.153355
0.417000 -10.965074 22.321361 2.615101
0.417000 -12.080159 23.028390 1.875049
-0.834000 -17.348981 4.797731 16.445836
0.417000 -17.129130 5.025240 15.542433
0.417000 -17.163016 5.592939 16.945130
-0.834000 37.088586 -4.287894 1.053715
0.417000 37.827955 -3.951975 1.560395
0.417000 36.392779 -3.644910 1.190305
-0.834000 6.771802 10.027922 21.553480
0.417000 7.431809 9.452155 21.167325
0.417000 6.059913 9.440260 21.806658
-0.834000 11.893003 -26.270926 1.011489
0.417000 12.337210 -26.934692 0.483926
0.417000 12.148176 -25.438554 0.613643
-0.834000 35.889493 7.616846 5.099338
0.417000 36.494908 6.968531 5.459035
0.417000 35.201632 7.694891 5.760390
-0.834000 -6.815866 -12.013414 -18.667857
0.417000 -7.660143 -11.929723 -19.111050
0.417000 -6.996951 -12.570430 -17.910777
-0.834000 14.484552 16.941400 6.766313
0.417000 15.198817 16.715472 7.362147
0.417000 13.711401 16.993747 7.328211
-0.834000 4.257710 -24.021705 -10.148061
0.417000 3.829404 -24.082774 -9.294213
0.417000 5.074686 -24.508987 -10.041611
-0.834000 -22.291988 14.671756 -10.513750
0.417000 -21.729335 14.363029 -11.223919
0.417000 -22.094328 15.605431 -10.440212
-0.834000 -41.397365 -1.986381 -10.645308
0.417000 -41.490314 -2.483201 -11.458181
0.417000 -42.013076 -1.259282 -10.737259
-0.834000 -18.455044 24.276491 3.190334
0.417000 -18.494142 25.232185 3.227108
0.417000 -18.433000 24.002220 4.107132
-0.834000 -19.096565 -1.995651 -19.248285
0.417000 -18.227136 -2.389957 -19.317886
0.417000 -19.643053 -2.685620 -18.872085
-0.834000 30.140625 17.371393 -0.912286
0.417000 29.375079 17.672128 -0.422663
0.417000 30.165992 17.933890 -1.686358
-0.834000 40.836272 8.206568 -7.230730
0.417000 40.117121 8.812643 -7.408850
0.417000 40.743901 7.523501 -7.894899
-0.834000 8.627837 -10.384584 8.315719
0.417000 8.710779 -9.468136 8.579289
0.417000 7.686055 -10.554726 8.333864
-0.834000 -11.503509 -15.153878 -18.145265
0.417000 -11.674707 -15.707697 -18.906977
0.417000 -12.329486 -15.149879 -17.661552
-0.834000 -14.944465 -11.691026 14.834236
0.417000 -15.071743 -12.568153 14.472740
0.417000 -14.707455 -11.841207 15.749390
-0.834000 -20.703371 21.214741 -4.136617
0.417000 -20.770638 21.681542 -3.303663
0.417000 -21.203420 20.409863 -4.001173
-0.834000 22.227549 17.340019 -8.986951
0.417000 22.053999 17.862719 -8.204078
0.417000 23.144044 17.077454 -8.901321
-0.834000 -20.912657 24.970922 5.503034
0.417000 -21.471301 25.712237 5.269373
0.417000 -21.090203 24.820517 6.431522
-0.834000 10.425374 -20.750232 7.860283
0.417000 10.608430 -21.566431 7.394951
0.417000 10.748866 -20.064019 7.276590
-0.834000 23.681398 -13.649909 -12.249744
0.417000 23.414397 -14.063583 -11.428878
0.417000 23.466916 -12.724457 -12.132420
-0.834000 6.513564 9.745454 15.564027
0.417000 6.625810 9.222030 16.357537
0.417000 6.558320 9.109982 14.849596
-0.834000 9.230035 -17.036339 13.008755
0.417000 9.719560 -17.777754 13.364977
0.417000 9.752746 -16.739987 12.263650
-0.834000 10.300861 30.254355 -0.251265
0.417000 9.836136 31.073600 -0.421865
0.417000 9.606960 29.607954 -0.121287
-0.834000 -22.738104 17.764940 9.152883
0.417000 -23.253546 16.993129 9.387116
0.417000 -23.384178 18.399082 8.841934
-0.834000 19.765498 -10.738248 -5.387742
0.417000 19.481376 -10.209476 -4.642154
0.417000 19.978319 -11.591262 -5.009177
-0.834000 -13.682793 2.126903 -14.317056
0.417000 -13.092462 2.559568 -13.700177
0.417000 -13.117888 1.860405 -15.042379
-0.834000 -12.145450 -15.861125 -7.339015
0.417000 -12.409211 -16.008021 -6.430672
0.417000 -11.206343 -15.682564 -7.289834
-0.834000 19.630593 -16.535086 -10.807446
0.417000 19.324796 -17.441854 -10.784937
0.417000 19.117067 -16.092305 -10.131832
-0.834000 -16.932051 -12.193394 -1.104490
0.417000 -17.338197 -11.482331 -0.608841
0.417000 -17.653012 -12.582628 -1.599406
-0.834000 24.554285 0.758593 14.530119
0.417000 23.738956 1.216051 14.324694
0.417000 24.915060 1.235952 15.277249
-0.834000 -13.566380 21.498319 -7.130570
0.417000 -13.678733 21.341782 -6.192970
0.417000 -12.618194 21.541749 -7.254219
-0.834000 33.543844 12.179427 -6.798132
0.417000 33.919794 11.777452 -6.014996
0.417000 32.964809 12.863421 -6.461815
-0.834000 6.706490 -25.206353 -12.588828
0.417000 6.820880 -25.090849 -11.645534
0.417000 6.981957 -26.107888 -12.754890
-0.834000 -25.077951 -4.328024 -17.693201
0.417000 -25.096687 -3.626298 -18.343945
0.417000 -25.900199 -4.231211 -17.212821
-0.834000 -38.252018 6.990719 8.411153
0.417000 -39.043786 7.166018 7.902629
0.417000 -38.108066 7.792273 8.914173
-0.834000 5.415831 -26.321808 -2.940401
0.417000 6.219539 -26.176609 -2.441198
0.417000 5.661132 -26.962012 -3.608379
-0.834000 23.565467 -7.477718 -7.802931
0.417000 22.968980 -8.180531 -7.545076
0.417000 23.017733 -6.868077 -8.297448
-0.834000 -0.093854 19.087706 -7.914395
0.417000 -0.626109 19.880429 -7.981682
0.417000 -0.455365 18.499490 -8.577378
-0.834000 -20.060637 -11.815544 0.130899
0.417000 -19.316825 -11.259398 0.362576
0.417000 -19.724639 -12.708642 0.206477
-0.834000 17.621064 2.400647 23.801488
0.417000 18.275267 1.948490 23.268756
0.417000 18.107734 3.102385 24.233868
-0.834000 30.663512 -11.011532 -1.804977
0.417000 30.930542 -10.215225 -2.264126
0.417000 31.019609 -11.724530 -2.335134
-0.834000 -1.061300 -18.489869 7.800244
0.417000 -1.226283 -19.080596 8.535131
0.417000 -0.115895 -18.540987 7.659428
-0.834000 -34.608587 0.333478 -12.915259
0.417000 -35.274047 0.114849 -12.262884
0.417000 -33.803623 0.442716 -12.408966
-0.834000 -2.765314 11.852325 26.189999
0.417000 -3.159606 11.387994 25.451647
0.417000 -2.943910 11.294206 26.946863
-0.834000 5.345702 -23.554493 -18.200048
0.417000 5.086646 -22.858355 -17.596298
0.417000 5.660752 -23.092705 -18.977048
-0.834000 -15.348051 -4.040443 14.048574
0.417000 -15.523689 -4.955775 13.830501
0.417000 -14.983420 -4.070672 14.933083
-0.834000 18.142128 -13.447946 8.970775
0.417000 18.720508 -13.527622 9.729296
0.417000 18.722890 -13.542337 8.215771
-0.834000 -2.158519 -7.001480 -19.600763
0.417000 -2.661143 -7.233951 -20.381503
0.417000 -2.689123 -6.335266 -19.163895
-0.834000 -39.541616 -1.924155 -18.066745
0.417000 -39.679302 -1.478064 -17.231116
0.417000 -38.609503 -1.806847 -18.250142
-0.834000 -27.465726 -13.647075 -6.107977
0.417000 -27.021363 -13.450832 -5.283196
0.417000 -27.833359 -12.808614 -6.387375
-0.834000 10.036575 27.954477 1.736261
0.417000 10.948751 28.149929 1.521868
0.417000 9.780485 28.646041 2.346496
-0.834000 -39.235113 2.684166 3.672582
0.417000 -39.195591 1.850178 3.204469
0.417000 -38.363997 3.064218 3.558787
-0.834000 14.561664 13.071348 -15.684267
0.417000 14.349150 13.001777 -16.614981
0.417000 15.517740 13.110239 -15.659155
-0.834000 -3.773997 -5.392318 -17.909155
0.417000 -4.006499 -5.549594 -16.994039
0.417000 -4.089918 -4.506577 -18.087722
-0.834000 -21.480305 -6.354850 15.644553
0.417000 -21.931999 -5.950667 16.385389
0.417000 -21.727317 -5.817968 14.891576
-0.834000 -23.830278 6.338762 19.287646
0.417000 -23.331503 6.618467 18.520040
0.417000 -24.729468 6.253151 18.970846
-0.834000 -31.295736 -12.524675 -10.081791
0.417000 -30.828469 -13.359074 -10.040927
0.417000 -31.505632 -12.322795 -9.169969
-0.834000 -25.002905 20.943541 7.430162
0.417000 -25.851826 21.129595 7.831346
0.417000 -25.212506 20.414150 6.660714
-0.834000 12.857873 -4.773104 22.023989
0.417000 12.840427 -5.409654 22.738637
0.417000 13.496145 -4.116767 22.303378
-0.834000 8.978303 2.806314 24.751861
0.417000 8.286301 2.830435 24.090970
0.417000 8.882977 3.630824 25.228658
-0.834000 26.171090 1.412695 -20.589744
0.417000 25.969369 0.568455 -20.993232
0.417000 26.510451 1.188996 -19.723125
-0.834000 11.270245 3.588703 -18.631388
0.417000 10.636210 4.064736 -19.167693
0.417000 11.480998 4.191312 -17.918173
-0.834000 20.048363 1.729147 15.763043
0.417000 20.513942 0.951217 15.455976
0.417000 19.494671 1.411020 16.476101
-0.834000 -25.914153 -8.265834 8.930172
0.417000 -26.540214 -8.626868 8.302523
0.417000 -25.094306 -8.201030 8.440396
-0.834000 38.754509 9.257731 -11.889425
0.417000 37.825833 9.251947 -11.657574
0.417000 38.849310 8.540711 -12.516427
-0.834000 1.002754 -18.646824 10.450352
0.417000 1.325760 -18.872783 9.578087
0.417000 1.680770 -18.964658 11.046599
-0.834000 31.086494 7.708776 -13.597377
0.417000 31.963007 8.047063 -13.414296
0.417000 30.558514 8.489509 -13.764464
-0.834000 -15.181644 3.398031 -18.143858
0.417000 -15.890957 2.778252 -17.973625
0.417000 -14.753452 3.061660 -18.931092
-0.834000 10.530754 -5.210982 -24.363362
0.417000 10.577899 -6.102116 -24.017127
0.417000 10.207685 -5.318392 -25.257969
-0.834000 10.338997 -23.638820 -7.653385
0.417000 10.741724 -23.910584 -6.828649
0.417000 9.759536 -22.916709 -7.410469
-0.834000 -29.444349 -17.910806 -1.381845
0.417000 -29.893452 -17.089976 -1.583789
0.417000 -29.490255 -17.980630 -0.428301
-0.834000 2.399866 -13.070255 8.564897
0.417000 1.583323 -12.874800 8.105235
0.417000 2.199478 -12.911187 9.487271
-0.834000 -17.457999 -16.457466 8.459296
0.417000 -16.915029 -16.647907 9.224246
0.417000 -18.280739 -16.132045 8.824596
-0.834000 -32.165181 13.418104 3.363211
0.417000 -33.088242 13.572401 3.564149
0.417000 -31.735143 13.391788 4.217970
-0.834000 -23.232023 6.058238 10.770549
0.417000 -23.096151 6.564176 9.969422
0.417000 -24.179472 5.929247 10.814570
-0.834000 24.366378 -6.407962 -15.272043
0.417000 24.473989 -5.678947 -15.882929
0.417000 25.238362 -6.797567 -15.208092
-0.834000 -38.037463 4.258174 8.869505
0.417000 -38.910488 3.883379 8.752937
0.417000 -38.161685 5.198736 8.742449
-0.834000 -11.377829 -0.258221 -12.068934
0.417000 -10.457243 -0.157673 -11.826766
0.417000 -11.375569 -0.939409 -12.741400
-0.834000 -4.649224 24.512067 7.575288
0.417000 -4.155462 25.078736 6.982573
0.417000 -5.363757 24.168873 7.038729
-0.834000 -20.276233 6.537412 -19.774059
0.417000 -20.048059 7.463081 -19.688567
0.417000 -21.218078 6.506396 -19.606135
-0.834000 28.573675 -5.655843 2.477435
0.417000 27.660701 -5.461033 2.689001
0.417000 28.952403 -5.955347 3.303926
-0.834000 -15.605169 -15.348586 2.277718
0.417000 -16.322859 -14.743683 2.089973
0.417000 -15.929690 -15.889065 2.997994
-0.834000 -13.389068 2.252688 14.964837
0.417000 -12.592894 2.500030 15.435111
0.417000 -13.781580 1.565490 15.503286
-0.834000 36.592013 0.155738 11.140996
0.417000 36.432776 0.533132 12.006125
0.417000 37.517791 -0.087245 11.152386
-0.834000 32.671318 15.389512 -6.269176
0.417000 31.964140 15.530761 -6.898603
0.417000 33.430934 15.819659 -6.661851
-0.834000 5.407350 -22.517831 12.570550
0.417000 5.010172 -21.688236 12.835592
0.417000 5.927439 -22.298228 11.797561
-0.834000 2.088572 21.068129 -7.810947
0.417000 1.399140 21.712422 -7.650315
0.417000 1.626917 20.304861 -8.158136
-0.834000 16.360133 -12.565565 -15.445935
0.417000 15.873900 -12.273600 -14.674856
0.417000 15.962919 -13.405616 -15.675653
-0.834000 10.644310 -23.365386 1.376243
0.417000 11.509436 -23.224089 0.991767
0.417000 10.818685 -23.833063 2.193013
-0.834000 9.892648 -1.459884 25.065852
0.417000 9.132340 -1.741206 24.556910
0.417000 10.572455 -2.099722 24.854428
-0.834000 -21.000549 -8.196147 -18.676858
0.417000 -20.558929 -9.038457 -18.785106
0.417000 -21.754162 -8.243481 -19.265130
-0.834000 22.900371 4.942422 19.585409
0.417000 22.135223 4.596420 20.044829
0.417000 22.880701 4.512956 18.730188
-0.834000 -14.229489 4.356059 13.369530
0.417000 -13.908649 3.607379 13.872286
0.417000 -13.551547 5.023543 13.474864
-0.834000 11.669667 19.597418 -2.932688
0.417000 11.688759 20.444726 -2.487799
0.417000 10.798339 19.248175 -2.745468
-0.834000 4.438072 -18.092478 -24.906133
0.417000 3.984829 -18.826577 -24.491522
0.417000 5.216811 -18.484267 -25.301480
-0.834000 16.076019 -6.829466 -22.909510
0.417000 15.316992 -6.246282 -22.911250
0.417000 16.662492 -6.457318 -22.250882
-0.834000 -24.132778 -1.755308 6.008005
0.417000 -23.614319 -1.051043 5.618849
0.417000 -24.399719 -2.295357 5.264143
-0.834000 -5.792645 21.700683 0.840759
0.417000 -4.970585 21.269825 1.074891
0.417000 -6.263802 21.784321 1.669764
-0.834000 29.299635 12.953904 3.543851
0.417000 29.854426 13.730585 3.616013
0.417000 28.957497 12.986124 2.650469
-0.834000 2.603494 -8.884461 20.452682
0.417000 1.670295 -8.960569 20.651624
0.417000 2.634766 -8.379373 19.640192
-0.834000 -3.477752 -15.041885 22.032669
0.417000 -2.586231 -15.097518 21.688689
0.417000 -3.710039 -15.946245 22.243387
-0.834000 -11.016069 5.126870 -14.536441
0.417000 -11.330989 5.939250 -14.140083
0.417000 -11.262723 5.198916 -15.458503
-0.834000 -19.637195 -9.507343 -2.904996
0.417000 -19.368930 -9.884666 -2.067206
0.417000 -20.129622 -10.206099 -3.335676
-0.834000 33.119689 -1.022469 -9.062205
0.417000 32.773251 -1.718999 -9.619939
0.417000 32.948318 -0.217163 -9.550405
-0.834000 -0.340989 21.544222 0.988398
0.417000 -0.288506 20.827605 0.355989
0.417000 0.482106 21.495382 1.474571
-0.834000 -23.612443 -2.990666 16.841297
0.417000 -23.861759 -2.074962 16.716560
0.417000 -23.590152 -3.355474 15.956628
-0.834000 14.513205 21.940329 8.253145
0.417000 14.946146 21.536877 7.500800
0.417000 14.047246 22.691884 7.886704
-0.834000 -30.029564 -24.721334 2.666116
0.417000 -29.414193 -25.208020 2.117761
0.417000 -29.481081 -24.307976 3.332845
-0.834000 -25.203554 -0.292229 16.043740
0.417000 -24.851322 0.489108 15.617510
0.417000 -25.898881 0.038131 16.612615
-0.834000 11.342511 5.315442 -22.091850
0.417000 10.532180 5.179872 -21.600710
0.417000 11.598650 6.214879 -21.887770
-0.834000 -2.087994 -15.917416 -14.113612
0.417000 -2.486858 -16.765275 -13.917972
0.417000 -1.236006 -16.135076 -14.491730
-0.834000 -7.591980 5.121475 17.347930
0.417000 -8.130518 4.411428 16.998588
0.417000 -7.363929 5.648251 16.581946
-0.834000 9.016549 12.202653 9.419929
0.417000 9.536494 11.557962 8.940073
0.417000 8.111818 12.014212 9.170563
-0.834000 28.645969 19.628847 -2.114432
0.417000 28.301285 19.137599 -1.368711
0.417000 28.411139 19.101374 -2.877885
-0.834000 3.326066 23.487824 -5.840226
0.417000 3.169216 23.271756 -4.921019
0.417000 3.466487 24.434666 -5.843114
-0.834000 5.580876 1.299104 26.617616
0.417000 4.631620 1.271809 26.497614
0.417000 5.911113 1.714956 25.821223
-0.834000 14.012090 -22.046136 6.290167
0.417000 14.897230 -21.948588 6.641230
0.417000 13.765268 -21.163447 6.014180
-0.834000 -30.697939 11.839864 -5.766969
0.417000 -30.072899 11.133207 -5.928814
0.417000 -31.465041 11.401458 -5.398757
-0.834000 -23.766831 -7.991087 -14.488626
0.417000 -22.931821 -7.527550 -14.552818
0.417000 -23.548181 -8.820806 -14.064377
-0.834000 14.979315 -3.986352 -21.220960
0.417000 14.490615 -3.170382 -21.113208
0.417000 15.755281 -3.875112 -20.671670
-0.834000 -39.086425 -3.833442 -7.008936
0.417000 -38.345557 -4.438471 -6.972975
0.417000 -38.810726 -3.153448 -7.623609
-0.834000 4.858845 -23.464782 -13.784372
0.417000 5.318774 -22.797857 -14.294185
0.417000 5.555640 -23.958844 -13.352386
-0.834000 -4.784176 3.174356 26.553401
0.417000 -3.905574 3.536240 26.668875
0.417000 -5.275966 3.493377 27.310101
-0.834000 36.893997 -2.310102 7.625938
0.417000 37.020672 -2.344959 6.677798
0.417000 37.453327 -3.007453 7.968102
-0.834000 3.972150 24.295912 1.919172
0.417000 4.674669 24.438127 2.553583
0.417000 3.206246 24.085088 2.453187
-0.834000 -15.006118 -18.382876 -3.841701
0.417000 -15.558863 -18.648176 -4.576766
0.417000 -14.246182 -17.968811 -4.250703
-0.834000 17.364852 -9.821896 22.677097
0.417000 17.457816 -9.109848 22.044185
0.417000 17.004943 -9.402298 23.458527
-0.834000 3.250223 21.880505 -10.587981
0.417000 2.408557 21.978860 -11.033126
0.417000 3.031099 21.891285 -9.656263
-0.834000 13.388005 -20.220211 23.538960
0.417000 14.032153 -19.701425 23.057121
0.417000 12.718755 -19.587940 23.800825
-0.834000 9.926207 -24.567780 -17.834372
0.417000 9.045251 -24.336008 -17.540373
0.417000 10.444735 -24.605523 -17.030672
-0.834000 28.611683 9.697698 5.811736
0.417000 28.863215 8.778743 5.903795
0.417000 28.439911 9.806457 4.876373
-0.834000 -1.824876 -12.122389 -19.850056
0.417000 -1.734521 -12.926886 -20.360796
0.417000 -1.329985 -11.468445 -20.343689
-0.834000 -8.767266 22.518303 -1.960298
0.417000 -9.143135 23.045698 -2.665143
0.417000 -8.284612 23.146157 -1.422632
-0.834000 29.871442 9.518839 -6.527075
0.417000 30.099924 8.590310 -6.570160
0.417000 29.942449 9.740138 -5.598519
-0.834000 -14.200387 -15.230775 -17.048081
0.417000 -14.700215 -14.489280 -16.706625
0.417000 -14.310981 -15.917378 -16.390375
-0.834000 -10.847867 19.821287 1.012891
0.417000 -10.494241 18.994418 1.340712
0.417000 -10.477409 20.486817 1.592600
-0.834000 -13.481951 1.638549 -10.816324
0.417000 -13.354485 0.703147 -10.974461
0.417000 -12.599546 2.008490 -10.843558
-0.834000 2.745460 1.052676 26.206805
0.417000 1.976970 1.434521 26.630899
0.417000 2.791608 0.161257 26.552461
-0.834000 17.962926 4.794050 -20.425971
0.417000 18.027491 4.137199 -21.119230
0.417000 17.914608 5.629246 -20.891108
-0.834000 -1.086792 6.990058 30.628687
0.417000 -1.860265 6.693508 30.149076
0.417000 -1.327839 7.854855 30.960727
-0.834000 4.436227 12.009610 25.957028
0.417000 4.528622 11.307184 25.313371
0.417000 3.549597 11.903467 26.301775
-0.834000 4.482170 3.712830 -18.921789
0.417000 5.341553 4.133793 -18.899862
0.417000 4.434830 3.310017 -19.788813
-0.834000 -30.333138 11.530072 -8.667970
0.417000 -29.694047 12.237464 -8.582052
0.417000 -30.157366 10.956576 -7.922020
-0.834000 -13.571958 20.286355 2.177274
0.417000 -13.619134 20.853604 1.407705
0.417000 -12.745469 19.814148 2.076449
-0.834000 -9.565761 20.563593 13.195115
0.417000 -10.370600 20.381338 13.680135
0.417000 -9.482193 21.516829 13.219299
-0.834000 -23.734577 13.994712 18.643973
0.417000 -24.179347 14.423627 17.912916
0.417000 -23.441683 13.156098 18.287359
-0.834000 -24.228723 1.305118 -18.212972
0.417000 -24.082365 0.800806 -19.013274
0.417000 -23.728940 0.840040 -17.542039
-0.834000 -8.946461 -13.881917 16.734910
0.417000 -9.405660 -13.206624 17.234263
0.417000 -8.844823 -13.505778 15.860598
-0.834000 32.369362 -8.872475 13.169948
0.417000 32.682723 -9.616560 13.684118
0.417000 31.417237 -8.900008 13.264488
-0.834000 3.223174 1.192946 -14.056860
0.417000 3.480469 1.004223 -13.154409
0.417000 4.002953 0.993506 -14.574930
-0.834000 -26.680734 -17.097240 8.655445
0.417000 -26.153656 -16.324787 8.859750
0.417000 -27.219921 -16.829311 7.911317
-0.834000 38.783371 3.444762 3.011232
0.417000 38.115755 4.114344 2.862279
0.417000 39.522599 3.922988 3.386834
-0.834000 23.162634 10.438166 -14.663494
0.417000 23.946178 10.986644 -14.625337
0.417000 22.671196 10.667349 -13.874700
-0.834000 -18.436784 -6.260459 -17.290383
0.417000 -18.684776 -6.991356 -16.724240
0.417000 -17.514992 -6.101939 -17.086906
-0.834000 3.057941 -18.110482 26.137610
0.417000 3.743831 -18.775152 26.074348
0.417000 2.929506 -17.987615 27.078166
-0.834000 -35.139938 -0.975214 0.081673
0.417000 -34.850248 -0.184949 0.537518
0.417000 -35.561201 -1.502452 0.760483
-0.834000 23.274870 22.513022 8.331236
0.417000 22.348843 22.627605 8.117740
0.417000 23.282522 21.837463 9.009316
-0.834000 33.836445 -3.284809 -1.021706
0.417000 34.279800 -2.644311 -0.465443
0.417000 32.975074 -2.901968 -1.188133
-0.834000 14.918038 22.786758 -9.539206
0.417000 15.433299 22.436287 -8.812638
0.417000 14.419294 23.507041 -9.153612
-0.834000 17.245061 -5.800227 -20.821123
0.417000 17.801293 -6.205092 -20.155593
0.417000 16.430205 -5.597867 -20.361462
-0.834000 -1.751608 -1.045234 -23.880343
0.417000 -2.369962 -0.822386 -23.184492
0.417000 -1.362687 -1.873373 -23.598995
-0.834000 14.078343 -18.403114 7.376117
0.417000 13.850890 -18.835807 6.553143
0.417000 13.568058 -18.867252 8.039753
-0.834000 -5.014645 -23.028338 6.877065
0.417000 -4.496093 -23.077912 7.680109
0.417000 -4.767810 -23.810697 6.383898
-0.834000 -20.974116 21.783283 0.667194
0.417000 -20.308341 22.292714 0.205187
0.417000 -21.791036 22.255824 0.507237
-0.834000 -30.287958 -12.024419 8.503667
0.417000 -30.853539 -12.710647 8.149493
0.417000 -30.021284 -11.515123 7.738336
-0.834000 -5.645811 -3.569181 25.509322
0.417000 -6.207983 -3.764518 26.259015
0.417000 -4.858879 -3.183330 25.894150
-0.834000 -7.248134 -14.248766 -16.581204
0.417000 -6.503695 -14.750616 -16.913148
0.417000 -8.013238 -14.662739 -16.980550
-0.834000 6.724554 -25.517292 -9.527531
0.417000 6.494570 -26.335541 -9.967764
0.417000 7.260876 -25.788650 -8.782578
-0.834000 -2.451115 8.007748 -0.018221
0.417000 -2.451079 7.882593 -0.967200
0.417000 -3.336647 7.768063 0.254944
-0.834000 5.162285 15.019058 -17.620856
0.417000 5.430575 15.920057 -17.440705
0.417000 5.258897 14.568124 -16.782075
-0.834000 -33.530506 -17.541388 6.906520
0.417000 -34.134442 -17.288114 7.604626
0.417000 -32.750142 -17.851739 7.365813
-0.834000 -28.214730 -15.194041 -1.869678
0.417000 -28.214631 -15.551931 -2.757456
0.417000 -29.068457 -14.770041 -1.782459
-0.834000 4.802669 -18.217651 -21.589592
0.417000 4.867990 -18.037710 -20.651728
0.417000 3.872017 -18.115547 -21.788816
-0.834000 19.974892 -14.486229 -2.687285
0.417000 20.200122 -13.892109 -3.403193
0.417000 19.292956 -15.051267 -3.050497
-0.834000 -15.586877 -1.331143 14.020650
0.417000 -16.117118 -1.207060 13.233449
0.417000 -15.559006 -2.280011 14.143547
-0.834000 4.849974 -18.610448 17.328922
0.417000 5.372688 -18.618024 18.130756
0.417000 5.195135 -17.873480 16.824960
-0.834000 19.829831 0.338318 -25.195035
0.417000 20.270301 -0.511087 -25.222198
0.417000 19.567895 0.443138 -24.280358
-0.834000 8.600644 -16.465271 26.291903
0.417000 8.353822 -15.616693 26.659640
0.417000 7.858284 -17.036616 26.488620
-0.834000 6.719712 7.014050 14.725648
0.417000 6.398828 6.139249 14.944710
0.417000 6.650327 7.062823 13.772213
-0.834000 -25.830082 -17.100321 -6.358839
0.417000 -24.979545 -17.463120 -6.606230
0.417000 -25.881268 -17.233790 -5.412373
-0.834000 22.383509 -17.548484 3.342797
0.417000 21.643581 -17.609694 2.738642
0.417000 22.583594 -16.613270 3.382461
-0.834000 -9.776999 11.784163 14.691492
0.417000 -10.570115 11.279916 14.872974
0.417000 -10.057045 12.698004 14.743472
-0.834000 -27.437003 8.331691 19.112134
0.417000 -27.474777 8.141847 18.174706
0.417000 -27.204200 9.258942 19.159540
-0.834000 5.158537 19.636159 -1.985703
0.417000 5.972122 19.139074 -1.900741
0.417000 5.006473 19.687197 -2.929367
-0.834000 21.580763 -13.838241 -7.079775
0.417000 21.712926 -13.704963 -8.018390
0.417000 20.661181 -13.616418 -6.933507
-0.834000 -25.364998 -11.358423 -11.576119
0.417000 -25.421318 -10.723854 -10.861710
0.417000 -25.377631 -12.210846 -11.140867
-0.834000 12.710567 30.631482 -1.486625
0.417000 11.924262 30.435728 -0.977080
0.417000 12.465063 31.382550 -2.026867
-0.834000 -16.370486 11.104869 11.400121
0.417000 -15.506960 11.153438 10.990010
0.417000 -16.861351 10.491759 10.852964
-0.834000 18.571446 -19.172903 -11.791697
0.417000 18.011353 -19.904179 -11.531397
0.417000 17.972833 -18.544765 -12.195841
-0.834000 -12.279514 20.351732 -4.614245
0.417000 -12.814662 20.813971 -3.969122
0.417000 -12.621946 19.457880 -4.613221
-0.834000 -32.296731 -11.076226 -12.468698
0.417000 -32.098168 -11.590272 -11.686034
0.417000 -33.103643 -10.609812 -12.250569
-0.834000 16.499201 17.617094 -5.825303
0.417000 16.598838 18.016499 -6.689465
0.417000 15.742294 18.060543 -5.442317
-0.834000 21.001830 -17.434783 -5.138863
0.417000 20.198059 -16.920784 -5.061553
0.417000 21.088662 -17.603946 -6.076984
-0.834000 -17.184125 -1.380412 11.584223
0.417000 -17.898989 -1.000511 12.094985
0.417000 -17.578099 -1.585136 10.736226
-0.834000 0.654915 24.017422 0.609400
0.417000 0.207136 23.173170 0.663905
0.417000 0.427147 24.462478 1.425659
-0.834000 0.606190 15.025358 31.016563
0.417000 0.864982 15.278898 30.130578
0.417000 0.358058 14.104118 30.939219
-0.834000 -16.491294 8.318015 -14.274697
0.417000 -16.919639 8.535531 -15.102613
0.417000 -16.117299 9.146128 -13.973715
-0.834000 -27.454554 -4.054235 8.601264
0.417000 -26.771345 -4.077747 9.271266
0.417000 -27.120497 -3.448447 7.939703
-0.834000 -6.454249 3.441612 -14.413619
0.417000 -7.140472 3.876876 -13.907776
0.417000 -6.779182 3.448938 -15.313949
-0.834000 7.264873 12.572802 20.479711
0.417000 8.018260 12.628268 19.891862
0.417000 7.211023 11.646093 20.713257
-0.834000 1.590034 -2.672922 10.775550
0.417000 0.947734 -1.964102 10.811027
0.417000 1.517669 -3.104546 11.626839
-0.834000 21.062888 4.523526 -19.673254
0.417000 20.155526 4.742620 -19.885227
0.417000 21.530780 5.356384 -19.733687
-0.834000 -33.437490 -9.361710 -8.090437
0.417000 -33.182796 -10.284395 -8.086626
0.417000 -32.912055 -8.965329 -7.395434
-0.834000 -7.741545 -0.051435 29.006908
0.417000 -6.787843 -0.133200 29.007134
0.417000 -7.947082 0.352731 28.163916
-0.834000 1.875674 13.521773 -4.098914
0.417000 1.891662 14.459178 -3.905902
0.417000 1.071779 13.394649 -4.602719
-0.834000 17.175112 3.978486 18.004968
0.417000 17.460879 3.074878 17.870579
0.417000 16.546053 3.926240 18.724541
-0.834000 34.056518 -10.702647 9.832514
0.417000 33.906524 -9.804055 10.126237
0.417000 33.848811 -11.241883 10.595606
-0.834000 17.126610 7.437942 16.717172
0.417000 16.343935 6.976619 17.018554
0.417000 16.789391 8.208113 16.259622
-0.834000 12.711563 28.552137 1.673945
0.417000 12.929772 27.844633 2.280622
0.417000 13.557202 28.847918 1.336833
-0.834000 -2.135321 3.585804 33.951910
0.417000 -1.647441 4.008763 33.245291
0.417000 -1.667690 3.835742 34.748832
-0.834000 -26.816252 -2.442704 6.649835
0.417000 -25.901728 -2.433774 6.367342
0.417000 -27.246506 -1.797353 6.088917
-0.834000 -24.265493 -1.136384 8.622447
0.417000 -24.398698 -1.239490 7.680191
0.417000 -23.835762 -0.285760 8.711925
-0.834000 -41.519369 7.771711 -7.169751
0.417000 -42.150068 7.262011 -6.661170
0.417000 -41.994082 8.016253 -7.964154
-0.834000 -2.386673 5.618161 -20.511750
0.417000 -1.551839 5.880794 -20.899442
0.417000 -2.249553 5.702258 -19.568164
-0.834000 7.153578 24.735787 -8.105914
0.417000 7.085942 23.965278 -7.542026
0.417000 7.077516 25.478443 -7.506822
-0.834000 -26.151606 10.518384 -13.298262
0.417000 -26.596164 10.454037 -14.143520
0.417000 -26.292346 11.423968 -13.021952
-0.834000 -8.671532 -1.267748 -12.235869
0.417000 -8.429777 -2.035142 -12.754417
0.417000 -8.311361 -0.526512 -12.722775
-0.834000 -2.770129 14.544829 26.861823
0.417000 -2.762322 13.609296 26.659465
0.417000 -2.546599 14.590679 27.791427
-0.834000 -17.470100 17.958847 7.882003
0.417000 -17.383328 18.912090 7.887544
0.417000 -16.670202 17.647995 7.458015
-0.834000 -33.646851 9.951672 9.284593
0.417000 -32.874691 10.495554 9.440157
0.417000 -33.623086 9.296837 9.982349
-0.834000 35.346568 -5.311144 3.190748
0.417000 35.152230 -4.405331 2.949992
0.417000 36.161541 -5.511724 2.730505
-0.834000 27.294987 6.507809 -16.212231
0.417000 26.963507 6.782176 -17.067259
0.417000 26.799966 7.033175 -15.583600
-0.834000 17.186144 12.747821 -15.475291
0.417000 17.387012 13.669106 -15.310610
0.417000 17.621563 12.552356 -16.305013
-0.834000 -4.347253 9.477104 -18.758675
0.417000 -4.784427 8.628352 -18.827476
0.417000 -3.447011 9.263628 -18.513269
-0.834000 -36.733382 0.445042 -17.017230
0.417000 -36.182007 1.078507 -16.557953
0.417000 -37.095247 -0.105404 -16.322759
-0.834000 1.623499 6.001994 15.520048
0.417000 2.495023 6.394916 15.567908
0.417000 1.197491 6.264012 16.336193
-0.834000 18.074808 -2.123888 -23.049273
0.417000 17.857353 -2.345229 -22.143761
0.417000 18.129667 -1.168288 -23.055701
-0.834000 14.975499 -19.270477 -12.406021
0.417000 14.368224 -18.536586 -12.311956
0.417000 15.487128 -19.059403 -13.186994
-0.834000 26.620019 23.315494 3.192765
0.417000 27.256582 23.453379 2.491330
0.417000 26.613204 24.141811 3.675860
-0.834000 -35.505941 13.043941 16.128832
0.417000 -35.408155 12.446919 16.870603
0.417000 -35.245574 12.525035 15.367794
-0.834000 -11.451390 -18.340451 7.305429
0.417000 -12.252373 -17.875383 7.063827
0.417000 -11.607358 -18.636056 8.202383
-0.834000 -3.234553 -20.050584 12.938850
0.417000 -2.468155 -20.493620 12.574724
0.417000 -3.266651 -19.211293 12.479735
-0.834000 -26.164200 -11.524264 2.943059
0.417000 -25.370635 -12.043000 2.811152
0.417000 -26.014557 -10.724978 2.438101
-0.834000 0.211697 -16.495732 21.968248
0.417000 0.480439 -17.411206 21.891361
0.417000 0.771009 -16.139067 22.658317
-0.834000 15.889647 0.808847 -24.100628
0.417000 16.486339 0.875766 -23.355166
0.417000 15.023921 0.704474 -23.705839
-0.834000 -8.536276 4.515065 -13.262667
0.417000 -8.484445 5.296348 -12.712087
0.417000 -9.474601 4.355829 -13.364772
-0.834000 -2.919110 4.836808 27.352277
0.417000 -3.614835 5.294347 27.824358
0.417000 -2.241738 5.500403 27.221758
-0.834000 -0.255161 -11.922784 23.042560
0.417000 -1.063338 -11.410319 23.021009
0.417000 -0.496897 -12.732484 23.492199
-0.834000 29.600568 15.613077 6.504824
0.417000 29.499518 16.564896 6.497250
0.417000 30.416442 15.455047 6.029839
-0.834000 -3.293316 19.603873 -1.151285
0.417000 -3.761857 20.137953 -1.792738
0.417000 -2.918754 18.887525 -1.663901
-0.834000 13.090164 16.823227 -12.417529
0.417000 13.228743 16.336230 -13.229850
0.417000 12.139074 16.904269 -12.346142
-0.834000 -22.726280 -10.660376 -3.288464
0.417000 -23.525281 -10.652513 -3.815499
0.417000 -22.111585 -11.192841 -3.793302
-0.834000 36.232358 4.579773 -4.877063
0.417000 36.571248 5.353006 -5.328168
0.417000 36.954118 4.293522 -4.317284
-0.834000 25.124308 -2.002494 13.564383
0.417000 26.032107 -2.261123 13.405528
0.417000 25.191014 -1.185430 14.058532
-0.834000 2.866926 -7.669965 -17.097044
0.417000 3.793524 -7.476656 -17.239457
0.417000 2.546508 -7.951393 -17.953993
-0.834000 -6.990765 19.877524 3.242125
0.417000 -7.095825 20.820348 3.114539
0.417000 -7.841958 19.583405 3.566466
-0.834000 39.384620 13.064100 -9.901600
0.417000 39.692580 12.157815 -9.895262
0.417000 39.625863 13.392987 -10.767551
-0.834000 25.813456 14.538637 -10.503857
0.417000 26.232592 15.073136 -11.178289
0.417000 26.353745 13.750133 -10.453052
-0.834000 -37.832298 7.977653 4.540380
0.417000 -38.587345 7.653933 5.031642
0.417000 -37.155312 8.113024 5.203403
-0.834000 -35.958973 0.140748 3.654975
0.417000 -35.849879 1.081406 3.515373
0.417000 -35.988076 -0.230469 2.773168
-0.834000 -0.539968 -5.073094 20.899620
0.417000 0.365004 -5.125760 21.206991
0.417000 -0.714251 -5.934046 20.519336
[truncated: 21,469 more chars]
