# Supplementary material for: Role of Enzyme and Active Site Conformational Dynamics in the Catalysis by α-Amylase Explored with QM/MM Molecular Dynamics
Source: J Chem Inf Model. 2022 Jul 26;62(15):3638–50. doi: 10.1021/acs.jcim.2c00691 (PMC9778734; doi:10.1021/acs.jcim.2c00691)
Supplement: Supplementary file 9 — ci2c00691_si_009.zip [file ci2c00691_si_009.zip › SI_orca-dft_inputs/pbe-svp_857_R.xyz]

85        
* xyz -2 1
C 11.445203 3.331187 -2.742275
H 11.145757 2.672809 -3.557733
H 11.919101 4.223835 -3.150565
H 10.565498 3.618640 -2.166436
C 12.439635 2.594719 -1.825586
H 12.042297 1.568847 -1.674282
H 13.403113 2.513407 -2.365422
C 12.646082 3.254131 -0.443445
O 11.627492 3.380214 0.287053
O 13.844239 3.598335 -0.157149
C 8.010452 5.954822 -3.111220
H 7.942629 6.691060 -3.912128
H 7.346922 5.117942 -3.329070
H 9.036333 5.594288 -3.035824
C 7.596640 6.605581 -1.778226
H 7.824477 7.691846 -1.829591
H 6.507920 6.487265 -1.623997
C 8.379944 6.094195 -0.577302
O 9.583185 5.820902 -0.634173
O 7.670739 6.053180 0.539084
H 8.248073 5.672427 1.316766
C 5.169384 5.223148 7.393809
H 5.038308 5.777024 8.323400
H 5.676638 4.280699 7.600164
H 4.193936 5.020829 6.951465
C 6.013863 6.057532 6.412861
H 5.355248 6.612475 5.720176
H 6.588943 6.796480 7.014490
C 7.015116 5.244643 5.580205
O 7.725777 4.394768 6.171912
O 7.043382 5.507380 4.321100
C 8.880450 13.080792 2.966708
H 9.129722 13.850969 2.236783
H 9.565070 13.145674 3.812395
H 7.858315 13.228574 3.315278
O 8.994083 11.791689 2.358269
C 10.325749 11.309107 2.289403
H 11.059398 12.153759 2.232193
C 10.496763 10.483266 1.010969
H 11.596772 10.346537 0.873769
O 9.945905 11.180999 -0.109147
H 10.024245 10.515344 -0.823816
C 9.931125 9.072254 1.114488
H 8.823615 9.116934 1.243471
O 10.273644 8.468676 -0.126043
H 10.135844 7.490627 -0.088483
C 10.508186 8.384878 2.357703
H 11.611780 8.320884 2.272407
C 10.158562 9.258517 3.585304
H 9.046745 9.315427 3.664846
C 10.711309 8.731470 4.896999
H 10.457102 7.654387 4.977367
H 11.822422 8.807815 4.881170
O 10.144708 9.491429 5.966627
H 10.553168 9.185507 6.795681
O 10.732931 10.579834 3.407190
O 9.951525 7.083564 2.486376
C 10.909075 6.025234 2.492446
H 11.351996 5.907690 1.476228
C 10.184458 4.717385 2.910495
H 10.670414 3.893702 2.346438
O 8.803369 4.725867 2.513841
H 8.205019 4.969685 3.312480
C 10.324389 4.478262 4.434037
H 9.866947 5.369144 4.932434
O 9.628070 3.314139 4.809445
H 8.871066 3.659324 5.391742
C 11.805389 4.476316 4.921742
H 12.160916 3.421971 4.883455
C 12.686804 5.331087 3.987702
H 13.426378 5.860420 4.618801
C 13.426776 4.472134 2.940728
H 14.251474 3.967416 3.507542
H 12.751427 3.667639 2.563419
O 13.910528 5.238774 1.875890
H 13.852166 4.621453 1.063678
O 11.926683 6.393838 3.402269
O 11.905427 5.020210 6.254110
C 11.939653 4.060853 7.313998
H 12.802826 3.407687 7.185904
H 11.026827 3.465448 7.295533
H 12.015517 4.578991 8.269968
O 6.688231 8.212320 3.504645
H 6.893707 7.320954 3.897496
H 6.790966 8.009990 2.556425
