# Supplementary material for: Role of Enzyme and Active Site Conformational Dynamics in the Catalysis by α-Amylase Explored with QM/MM Molecular Dynamics
Source: J Chem Inf Model. 2022 Jul 26;62(15):3638–50. doi: 10.1021/acs.jcim.2c00691 (PMC9778734; doi:10.1021/acs.jcim.2c00691)
Supplement: Supplementary file 9 — ci2c00691_si_009.zip [file ci2c00691_si_009.zip › SI_orca-dft_inputs/pbe-svp_857_TS.pc]

10712

0.194000 -2.591438 2.528054 -19.458689
0.187300 -3.137542 2.834976 -20.250951
0.187300 -1.630493 2.495256 -19.767896
0.187300 -2.647595 3.116467 -18.639718
0.057000 -3.024662 1.100370 -19.268965
0.098300 -4.056922 1.010743 -19.607362
0.065900 -2.274315 0.162935 -20.263404
0.010200 -1.932426 0.684834 -21.157181
0.010200 -1.357832 -0.138234 -19.755990
-0.020500 -2.979866 -1.035466 -20.759531
-0.200200 -4.172072 -0.860857 -21.570757
0.172000 -4.673309 0.082396 -21.730231
-0.223900 -4.890131 -2.030125 -22.021512
0.165000 -5.820565 -1.877543 -22.548211
0.313900 -4.383020 -3.292184 -21.671745
-0.557800 -5.124661 -4.391819 -22.115383
0.400100 -5.799971 -4.337566 -22.795544
-0.223900 -3.183930 -3.461033 -20.903275
0.165000 -2.774550 -4.430491 -20.660460
-0.200200 -2.458841 -2.303853 -20.482826
0.172000 -1.496282 -2.447367 -20.014548
0.612300 -2.860157 0.771469 -17.807296
-0.571300 -2.337704 1.565806 -17.038840
-0.415700 -3.477273 -0.347494 -17.356545
0.271900 -3.879847 -0.943525 -18.065619
-0.024900 -3.580930 -0.909560 -16.020783
0.084300 -3.108176 -0.148506 -15.399975
0.211700 -5.092119 -1.077105 -15.641734
0.035200 -5.415969 -1.547090 -16.570349
0.035200 -5.174822 -1.688146 -14.742903
-0.654600 -5.592952 0.186033 -15.306730
0.427500 -5.575911 0.737328 -16.092468
0.597300 -2.739991 -2.232211 -15.907371
-0.567900 -2.308531 -2.792862 -16.910137
-0.254800 -2.426806 -2.753945 -14.740365
0.019200 -2.645903 -2.149269 -13.441137
0.039100 -3.709147 -1.974416 -13.276698
0.039100 -1.993634 -1.286312 -13.307128
0.018900 -2.272289 -3.205990 -12.419614
0.021300 -3.061154 -3.939626 -12.253564
0.021300 -1.991909 -2.677560 -11.508438
-0.007000 -1.060018 -3.937157 -13.055648
0.025300 -0.861801 -4.971357 -12.774146
0.025300 -0.152924 -3.349459 -12.914583
-0.026600 -1.454861 -3.842899 -14.580783
0.064100 -0.549190 -3.697996 -15.169733
0.589600 -2.151565 -5.094096 -15.076127
-0.574800 -3.397338 -5.259688 -14.965777
-0.415700 -1.300500 -6.030763 -15.609054
0.271900 -0.324565 -5.814317 -15.753272
0.014300 -1.703121 -7.397992 -15.854772
0.104800 -2.566993 -7.310531 -16.513700
-0.204100 -0.551479 -8.066568 -16.686499
0.079700 -0.281762 -7.449004 -17.543219
0.079700 0.365983 -8.207731 -16.115161
0.713000 -1.040520 -9.483741 -17.102079
-0.593100 -0.753630 -10.492964 -16.413484
-0.919100 -1.801213 -9.575611 -18.192659
0.419600 -2.079245 -10.531044 -18.365715
0.419600 -2.099406 -8.807614 -18.776919
0.597300 -2.027366 -8.175523 -14.568195
-0.567900 -1.186061 -8.394330 -13.682936
-0.415700 -3.318581 -8.609592 -14.477563
0.271900 -4.007674 -8.268232 -15.132333
-0.038900 -3.926175 -9.476586 -13.409632
0.100700 -3.091093 -9.950866 -12.894074
0.365400 -4.624508 -8.665930 -12.248964
0.004300 -5.062478 -9.342860 -11.515450
-0.243800 -3.757897 -7.775620 -11.419268
0.064200 -4.228421 -7.568223 -10.458173
0.064200 -2.812414 -8.285553 -11.234536
0.064200 -3.652163 -6.883884 -12.037105
-0.676100 -5.632712 -7.726008 -12.794870
0.410200 -6.142917 -7.325631 -12.087063
0.597300 -4.860066 -10.527299 -14.049672
-0.567900 -5.322907 -10.240923 -15.127565
-0.415700 -5.174617 -11.692563 -13.405930
0.271900 -4.663501 -11.897652 -12.559292
-0.003100 -6.234349 -12.643712 -13.741145
0.085000 -6.049593 -13.052339 -14.734622
-0.003600 -5.947470 -13.937575 -12.886113
0.017100 -4.935560 -14.331281 -12.981677
0.017100 -5.949211 -13.585996 -11.854368
-0.064500 -6.983377 -15.032344 -13.023946
0.035200 -7.924323 -14.560625 -12.740752
0.035200 -6.978806 -15.459114 -14.026920
0.695100 -6.764626 -16.202366 -12.092218
-0.608600 -7.077019 -16.181311 -10.873788
-0.940700 -6.351585 -17.304106 -12.600007
0.425100 -6.119714 -18.132195 -12.070280
0.425100 -6.217770 -17.368241 -13.599043
0.597300 -7.633270 -12.063976 -13.707159
-0.567900 -7.991808 -11.259161 -12.924583
-0.415700 -8.412606 -12.403590 -14.725826
0.271900 -7.949674 -12.768682 -15.545887
-0.003100 -9.792841 -11.993497 -15.020382
0.085000 -9.831164 -12.230307 -16.083654
-0.003600 -10.821914 -12.855758 -14.294830
0.017100 -10.621765 -12.810413 -13.224322
0.017100 -11.817779 -12.509898 -14.571839
-0.064500 -10.888411 -14.311952 -14.729612
0.035200 -10.998999 -14.361930 -15.812832
0.035200 -10.079121 -14.910833 -14.311888
0.695100 -12.123672 -15.042198 -14.159907
-0.608600 -12.801312 -14.640263 -13.259933
-0.940700 -12.474938 -16.222759 -14.709129
0.425100 -13.342268 -16.542977 -14.302564
0.425100 -11.839201 -16.742104 -15.297537
0.597300 -10.001509 -10.511360 -14.885198
-0.567900 -11.068982 -10.187139 -14.429815
-0.415700 -9.015505 -9.640765 -15.152418
0.271900 -8.206460 -10.156045 -15.468714
-0.025200 -8.968991 -8.155927 -15.011434
0.069800 -7.979342 -7.851277 -15.351848
0.069800 -9.665387 -7.662775 -15.689620
0.597300 -9.051021 -7.530712 -13.578723
-0.567900 -9.380166 -6.345003 -13.518641
-0.347900 -8.973246 -8.427092 -12.579596
0.274700 -8.608388 -9.317985 -12.885029
-0.263700 -9.222068 -8.138394 -11.176535
0.156000 -10.253951 -7.804659 -11.067284
-0.000700 -8.999508 -9.425129 -10.397610
0.032700 -8.016908 -9.832775 -10.635155
0.032700 -8.974101 -9.234327 -9.324739
0.039000 -10.093367 -10.505419 -10.668395
0.028500 -10.995344 -10.142410 -10.175683
0.028500 -10.221930 -10.606928 -11.746014
0.048600 -9.623637 -11.856817 -10.083229
0.068700 -8.734475 -12.211905 -10.604195
0.068700 -9.462554 -11.782403 -9.007766
-0.529500 -10.619941 -12.846289 -10.353453
0.345600 -11.537523 -12.563096 -10.666416
0.807600 -10.485173 -14.130556 -10.154541
-0.862700 -9.592190 -14.712538 -9.462489
0.447800 -8.699237 -14.311740 -9.213297
0.447800 -9.553170 -15.720455 -9.410675
-0.862700 -11.234621 -14.873105 -10.766624
0.447800 -11.877994 -14.411473 -11.393574
0.447800 -11.365542 -15.854415 -10.566664
0.734100 -8.441770 -6.969736 -10.678692
-0.589400 -7.347891 -6.660379 -11.108801
-0.415700 -9.163784 -6.302617 -9.805502
0.271900 -9.926368 -6.786838 -9.353739
-0.038900 -8.924466 -4.830642 -9.624941
0.100700 -8.229529 -4.444486 -10.370628
0.365400 -10.242681 -4.051094 -9.834593
0.004300 -10.044392 -2.995686 -9.647781
-0.243800 -11.010352 -4.282572 -11.094866
0.064200 -10.767740 -5.239930 -11.556058
0.064200 -12.079019 -4.322197 -10.883962
0.064200 -10.823221 -3.435802 -11.755211
-0.676100 -11.150721 -4.434925 -8.858046
0.410200 -11.435396 -5.343293 -8.982253
0.597300 -8.134975 -4.346725 -8.418704
-0.567900 -7.833949 -3.134694 -8.417144
-0.415700 -7.814320 -5.127631 -7.406206
0.271900 -8.102506 -6.094928 -7.443385
-0.024900 -7.192540 -4.634067 -6.176542
0.084300 -6.710811 -3.688330 -6.424771
0.211700 -8.177875 -4.442496 -5.021572
0.035200 -8.461670 -5.419746 -4.631001
0.035200 -7.718799 -3.843149 -4.235355
-0.654600 -9.394263 -3.798075 -5.453674
0.427500 -9.219814 -3.006915 -5.968687
0.597300 -6.049343 -5.535180 -5.801872
-0.567900 -6.101093 -6.774664 -5.828981
-0.415700 -4.961191 -4.912138 -5.337904
0.271900 -4.976753 -3.898459 -5.293851
-0.059700 -3.755318 -5.580921 -4.805030
0.086900 -3.899205 -6.660245 -4.848625
0.130300 -2.512810 -5.255376 -5.669618
0.018700 -1.667577 -5.808558 -5.256887
-0.320400 -2.751010 -5.764957 -7.106094
0.088200 -3.588553 -5.242589 -7.566089
0.088200 -1.871050 -5.607439 -7.725581
0.088200 -2.972238 -6.830556 -7.085259
-0.043000 -2.149082 -3.752230 -5.640489
0.023600 -2.942388 -3.167871 -6.106405
0.023600 -2.065397 -3.431875 -4.605051
-0.066000 -0.814033 -3.414856 -6.317915
0.018600 -0.013527 -4.010358 -5.877495
0.018600 -0.863208 -3.606910 -7.389047
0.018600 -0.591596 -2.358380 -6.165086
0.597300 -3.561259 -5.235798 -3.319938
-0.567900 -4.023333 -4.184193 -2.884144
-0.415700 -2.899512 -6.088302 -2.531951
0.271900 -2.502574 -6.925163 -2.950953
-0.087500 -2.741347 -5.909524 -1.070169
0.096900 -3.187210 -4.959370 -0.801261
0.298500 -3.533801 -6.982298 -0.290745
-0.029700 -4.573402 -6.921844 -0.615371
-0.319200 -3.059136 -8.416826 -0.551955
0.079100 -3.705434 -9.118398 -0.025256
0.079100 -3.095953 -8.641181 -1.617254
0.079100 -2.038935 -8.542025 -0.192654
-0.319200 -3.513427 -6.733980 1.222956
0.079100 -2.502752 -6.835573 1.616766
0.079100 -3.881615 -5.734077 1.448955
0.079100 -4.148812 -7.463360 1.722305
0.597300 -1.271897 -5.838111 -0.643382
-0.567900 -0.459061 -6.606267 -1.140983
-0.415700 -0.909963 -4.947941 0.284089
0.271900 -1.621747 -4.330219 0.660381
-0.058100 0.421874 -4.936046 0.915364
0.136000 1.160830 -5.333262 0.221620
-0.007400 0.838470 -3.489234 1.228453
0.036700 0.817364 -2.924689 0.298458
0.036700 0.112415 -3.051734 1.911293
0.186800 2.224620 -3.299099 1.799327
-0.543200 3.280856 -4.208958 1.716849
0.163500 4.349426 -3.578326 2.235092
0.143500 5.343377 -4.003220 2.299067
-0.279500 4.020355 -2.337172 2.636253
0.333900 4.661009 -1.647566 3.026014
-0.220700 2.684222 -2.143534 2.363157
0.186200 2.114149 -1.236483 2.519756
0.597300 0.436141 -5.852427 2.143546
-0.567900 -0.283816 -5.607178 3.110382
-0.415700 1.240381 -6.917714 2.089622
0.271900 1.826265 -7.010754 1.264730
-0.051800 1.476098 -7.880544 3.170840
0.092200 0.707189 -7.747656 3.932851
-0.110200 1.364331 -9.328948 2.647877
0.045700 2.126971 -9.487285 1.884146
0.045700 1.589082 -9.997298 3.475193
0.353100 -0.007859 -9.738958 2.072825
-0.036100 -0.156287 -9.238081 1.117872
-0.412100 -0.047716 -11.251187 1.843918
0.100000 -0.980561 -11.526257 1.355090
0.100000 0.784634 -11.552772 1.213647
0.100000 0.022063 -11.773677 2.799630
-0.412100 -1.192679 -9.393724 2.974069
0.100000 -1.036224 -9.799857 3.973603
0.100000 -1.297487 -8.313939 3.027728
0.100000 -2.113627 -9.803969 2.561091
0.597300 2.805162 -7.560973 3.878443
-0.567900 3.731432 -8.375531 3.955116
-0.415700 2.883747 -6.331935 4.390172
0.271900 2.091083 -5.724408 4.233565
-0.002400 3.979819 -5.801029 5.202506
0.097800 4.830045 -5.576198 4.558000
-0.034300 3.463889 -4.495640 5.829058
0.029500 3.200547 -3.806537 5.025710
0.029500 2.541405 -4.707409 6.372246
0.011800 4.414694 -3.783430 6.769404
-0.125600 5.363265 -2.877088 6.260259
0.133000 5.449528 -2.714221 5.195721
-0.170400 6.190308 -2.154820 7.137272
0.143000 6.903801 -1.442240 6.744056
-0.107200 6.070298 -2.335616 8.524100
0.129700 6.685873 -1.760910 9.198646
-0.170400 5.141640 -3.254892 9.035279
0.143000 5.067239 -3.395390 10.102928
-0.125600 4.311158 -3.977601 8.161046
0.133000 3.587664 -4.672625 8.562801
0.597300 4.420697 -6.809531 6.278427
-0.567900 3.589484 -7.343682 7.006195
-0.516300 5.714471 -7.104266 6.383724
0.293600 6.352464 -6.625724 5.755307
0.039700 6.305594 -8.001352 7.392169
0.110500 7.332467 -8.183619 7.078336
0.056000 6.365167 -7.283298 8.753182
-0.017300 5.369793 -6.900259 8.958339
-0.017300 6.609699 -7.985234 9.547088
0.013600 7.376565 -6.127469 8.821011
-0.042500 7.302980 -5.512799 7.922229
-0.042500 7.109731 -5.498995 9.672501
0.805400 8.826919 -6.592822 9.011469
-0.818800 9.161891 -7.774061 8.761383
-0.818800 9.670953 -5.769897 9.422131
0.536600 5.684986 -9.415003 7.503532
-0.581900 5.986313 -10.140460 8.453368
-0.415700 4.884182 -9.873030 6.534573
0.271900 4.579406 -9.243459 5.803841
-0.027500 4.486834 -11.282763 6.474070
0.112300 4.049642 -11.557628 7.434160
-0.005000 3.436090 -11.533702 5.384605
0.033900 3.662950 -10.931391 4.505819
0.033900 3.512369 -12.577047 5.078501
-0.141500 2.013053 -11.312282 5.794145
-0.163800 1.500805 -10.166850 6.294911
0.206200 2.066348 -9.258456 6.459242
-0.341800 0.163807 -10.346402 6.587346
0.341200 -0.403532 -9.642280 7.053894
0.138000 -0.260052 -11.619055 6.279975
-0.260100 -1.493627 -12.273498 6.402515
0.157200 -2.354781 -11.742315 6.771249
-0.113400 -1.588029 -13.628824 6.048315
0.141700 -2.528346 -14.153870 6.146976
-0.197200 -0.450488 -14.305247 5.574964
0.144700 -0.520460 -15.354106 5.324368
-0.238700 0.779585 -13.632489 5.437365
0.170000 1.647595 -14.167251 5.082851
0.124300 0.907595 -12.269761 5.782912
0.597300 5.704901 -12.182922 6.251801
-0.567900 6.624844 -11.833118 5.496316
-0.347900 5.698492 -13.361881 6.885238
0.274700 4.980642 -13.517101 7.578566
-0.263700 6.683819 -14.409694 6.592280
0.156000 7.645325 -13.924684 6.423839
-0.000700 6.763571 -15.461140 7.719646
0.032700 5.808167 -15.985735 7.709511
0.032700 7.536298 -16.175683 7.436058
0.039000 7.145253 -14.749327 9.060875
0.028500 8.144368 -14.313590 9.060075
0.028500 6.465925 -14.016330 9.495995
0.048600 7.227943 -15.877844 10.106072
0.068700 8.051453 -16.579209 9.971831
0.068700 7.310379 -15.419380 11.091526
-0.529500 6.027297 -16.686789 10.151829
0.345600 5.357546 -16.474010 9.426386
0.807600 5.727041 -17.651219 11.022984
-0.862700 6.502491 -17.918282 12.045309
0.447800 7.268909 -17.295094 12.255886
0.447800 6.267498 -18.653165 12.697096
-0.862700 4.669282 -18.326582 10.771585
0.447800 4.053507 -18.102922 10.002879
0.447800 4.360225 -19.054400 11.399964
0.734100 6.244673 -15.061136 5.248663
-0.589400 5.062494 -15.189616 4.954968
-0.415700 7.202061 -15.651578 4.529526
0.271900 8.151950 -15.645906 4.883814
-0.027500 6.946356 -16.359223 3.266480
0.112300 6.359235 -15.701856 2.628902
-0.005000 8.278671 -16.628159 2.543159
0.033900 8.821655 -17.370973 3.121598
0.033900 8.057891 -17.082791 1.580995
-0.141500 9.217279 -15.475097 2.282959
-0.163800 10.566143 -15.593758 2.226854
0.206200 11.111917 -16.520186 2.363387
-0.341800 11.146597 -14.363559 1.990960
0.341200 12.152548 -14.204470 1.946295
0.138000 10.194848 -13.382610 1.847832
-0.260100 10.293489 -12.005459 1.609433
0.157200 11.264710 -11.551989 1.489939
-0.113400 9.122664 -11.233015 1.554600
0.141700 9.179455 -10.163720 1.389392
-0.197200 7.874508 -11.855324 1.733378
0.144700 6.973880 -11.256411 1.713668
-0.238700 7.785653 -13.243705 1.959214
0.170000 6.813752 -13.684425 2.105351
0.124300 8.944131 -14.054202 2.027263
0.597300 6.097696 -17.648739 3.400333
-0.567900 5.366823 -17.940533 2.458690
-0.415700 6.133317 -18.381273 4.527841
0.271900 6.865726 -18.093128 5.160805
-0.087500 5.284481 -19.643383 4.812619
0.096900 5.449655 -20.329897 3.982244
0.298500 5.856599 -20.374374 6.003302
-0.029700 5.075873 -21.044341 6.363452
-0.319200 7.120568 -21.131248 5.737080
0.079100 7.357783 -21.729727 6.616651
0.079100 7.033759 -21.749334 4.843474
0.079100 7.931758 -20.457814 5.460393
-0.319200 6.180122 -19.399921 7.156391
0.079100 5.375451 -18.668130 7.227678
0.079100 6.351722 -19.878875 8.120373
0.079100 7.104432 -18.825829 7.091833
0.597300 3.825992 -19.373646 4.908353
-0.567900 3.029999 -20.329719 4.816254
-0.516300 3.494519 -18.133789 4.993438
0.293600 4.279342 -17.590072 5.322882
0.038100 2.111315 -17.741229 5.331915
0.088000 1.545497 -18.627276 5.619786
-0.030300 2.166626 -16.846869 6.607060
-0.012200 2.773640 -15.946654 6.510835
-0.012200 1.134357 -16.635039 6.885708
0.799400 2.546043 -17.675411 7.860892
-0.801400 1.849457 -18.660261 8.197540
-0.801400 3.517365 -17.251909 8.576549
0.536600 1.486179 -17.091156 4.135426
-0.581900 0.321017 -17.340961 3.855277
-0.415700 2.257334 -16.389094 3.313883
0.271900 3.190318 -16.133964 3.604672
-0.059700 1.856460 -15.983206 1.948229
0.086900 0.830021 -15.618743 1.907069
0.130300 2.804656 -14.907280 1.341402
0.018700 3.821377 -15.299107 1.312065
-0.320400 2.277092 -14.433819 -0.093498
0.088200 3.025407 -13.821733 -0.596962
0.088200 2.274765 -15.354873 -0.676380
0.088200 1.333006 -13.900912 0.019710
-0.043000 3.066904 -13.687848 2.224906
0.023600 2.155824 -13.226720 2.606210
0.023600 3.701867 -13.944349 3.072928
-0.066000 3.872228 -12.529440 1.538690
0.018600 3.214816 -11.874116 0.967326
0.018600 4.435785 -11.994446 2.303078
0.018600 4.582794 -12.997509 0.857436
0.597300 1.751144 -17.219073 1.047339
-0.567900 0.779219 -17.317870 0.290572
-0.415700 2.743013 -18.125021 1.183890
0.271900 3.591030 -17.889199 1.679217
0.033700 2.726615 -19.333397 0.414747
0.082300 2.704582 -18.965343 -0.610999
-0.182500 4.068043 -20.019023 0.630226
0.060300 4.115121 -20.860581 -0.060912
0.060300 4.842558 -19.369275 0.222736
0.060300 4.146314 -20.256081 1.691258
0.597300 1.588003 -20.321845 0.740936
-0.567900 1.402873 -21.252175 -0.006073
-0.415700 0.809544 -20.066967 1.786044
0.271900 0.960577 -19.191106 2.265785
-0.051800 -0.520194 -20.692016 2.078147
0.092200 -0.646888 -21.486721 1.342966
-0.110200 -0.503030 -21.285725 3.494775
0.045700 0.201220 -22.115272 3.557928
0.045700 -0.333967 -20.458258 4.183838
0.353100 -1.845246 -21.958121 3.923407
-0.036100 -2.631884 -21.204160 3.894270
-0.412100 -2.261666 -23.061366 3.008937
0.100000 -3.266644 -23.382648 3.282604
0.100000 -2.270787 -22.753789 1.963276
0.100000 -1.630985 -23.932290 3.187338
-0.412100 -1.745488 -22.595457 5.327664
0.100000 -2.766529 -22.834234 5.625279
0.100000 -1.090987 -23.462978 5.243207
0.100000 -1.292889 -21.890528 6.025036
0.597300 -1.739620 -19.733397 1.855080
-0.567900 -2.704489 -20.228146 1.277889
-0.516300 -1.591416 -18.452928 2.142259
0.293600 -0.738240 -18.090764 2.543543
0.039700 -2.689172 -17.419196 2.074313
0.110500 -3.582744 -17.829179 2.544995
0.056000 -2.243128 -16.271234 2.977898
-0.017300 -2.003752 -16.580325 3.995377
-0.017300 -1.336813 -15.865144 2.528693
0.013600 -3.179433 -15.070727 2.997370
-0.042500 -2.757543 -14.131687 3.355585
-0.042500 -3.481036 -14.797969 1.986069
0.805400 -4.337840 -15.235812 3.939963
-0.818800 -4.594818 -16.366078 4.460269
-0.818800 -5.094383 -14.188838 4.188038
0.536600 -3.087396 -17.067146 0.625343
-0.581900 -4.198368 -16.738230 0.432108
-0.415700 -2.199045 -17.210169 -0.364125
0.271900 -1.255198 -17.486819 -0.134517
0.021300 -2.480141 -17.200142 -1.825717
0.112400 -2.881232 -16.214305 -2.060989
-0.123100 -1.281867 -17.335574 -2.657110
0.111200 -1.488881 -17.492299 -3.715732
0.111200 -0.673175 -16.435195 -2.573946
-0.311900 -0.210663 -18.708251 -2.207981
0.193300 0.292621 -18.190023 -1.084129
0.597300 -3.614106 -18.235418 -2.235504
-0.567900 -4.646848 -17.851469 -2.853464
-0.516300 -3.360627 -19.522518 -1.974316
0.293600 -2.506558 -19.793192 -1.508051
0.039700 -4.260222 -20.574489 -2.256390
0.110500 -4.644390 -20.439488 -3.267470
0.056000 -3.502579 -21.899185 -2.359466
-0.017300 -4.137505 -22.679545 -2.779000
-0.017300 -2.722347 -21.846904 -3.118816
0.013600 -2.766821 -22.326719 -1.061130
-0.042500 -2.096432 -21.542897 -0.708568
-0.042500 -3.520840 -22.480841 -0.289251
0.805400 -1.850921 -23.485908 -1.295617
-0.818800 -1.976872 -24.548682 -0.659365
-0.818800 -0.911774 -23.324928 -2.092504
0.536600 -5.430485 -20.681684 -1.373982
-0.581900 -6.377299 -21.290125 -1.875883
-0.347900 -5.350058 -20.201413 -0.107779
0.274700 -4.509120 -19.840813 0.319875
-0.263700 -6.488185 -20.302984 0.837480
0.156000 -7.076741 -21.168394 0.532903
-0.000700 -5.884411 -20.448738 2.224807
0.032700 -5.429198 -21.438297 2.265507
0.032700 -5.027765 -19.825441 2.481225
0.039000 -6.843998 -20.253740 3.414285
0.028500 -7.274934 -19.254416 3.353064
0.028500 -7.729643 -20.888288 3.381317
0.048600 -6.118487 -20.511644 4.762239
0.068700 -6.856316 -20.724234 5.535878
0.068700 -5.479022 -21.358291 4.512497
-0.529500 -5.225164 -19.359024 5.097334
0.345600 -5.105234 -18.600523 4.441289
0.807600 -4.432756 -19.281944 6.164081
-0.862700 -4.129305 -20.334099 6.870334
0.447800 -4.616247 -21.209112 6.738683
0.447800 -3.644601 -20.199075 7.746088
-0.862700 -3.735310 -18.183278 6.278146
0.447800 -3.977633 -17.421286 5.661102
0.447800 -2.975701 -18.116945 6.940485
0.734100 -7.428042 -19.140572 0.742497
-0.589400 -8.564931 -19.416229 1.033609
-0.415700 -7.106664 -17.984886 0.198348
0.271900 -6.113116 -17.927757 0.025999
-0.001400 -7.929854 -16.820053 0.384478
0.087600 -8.991621 -17.065021 0.411515
-0.015200 -7.419510 -16.188179 1.711381
0.029500 -7.499581 -16.920376 2.514858
0.029500 -6.377416 -15.906542 1.560298
-0.001100 -8.203736 -14.957026 2.044243
-0.190600 -7.546065 -13.688371 1.907201
0.169900 -6.476436 -13.648718 1.763236
-0.234100 -8.295013 -12.534725 2.159401
0.165600 -7.903120 -11.534627 2.047046
0.322600 -9.632558 -12.627034 2.528927
-0.557900 -10.391717 -11.506215 2.720402
0.399200 -9.811187 -10.751080 2.840207
-0.234100 -10.259915 -13.871385 2.818040
0.165600 -11.266174 -13.916750 3.207646
-0.190600 -9.551408 -15.049997 2.440895
0.169900 -9.953640 -16.045876 2.554176
0.597300 -7.766562 -15.840919 -0.835690
-0.567900 -8.831754 -15.501435 -1.378242
-0.415700 -6.572763 -15.508189 -1.308812
0.271900 -5.790860 -16.085183 -1.033470
-0.051800 -6.325885 -14.448169 -2.245451
0.092200 -6.969335 -13.652737 -1.869476
-0.110200 -4.873931 -13.960518 -2.259122
0.045700 -4.308702 -14.808196 -2.646497
0.045700 -4.838429 -13.102061 -2.929859
0.353100 -4.381148 -13.380417 -0.930926
-0.036100 -4.438591 -14.150571 -0.161734
-0.412100 -2.900159 -13.139425 -1.040139
0.100000 -2.761047 -12.402075 -1.830751
0.100000 -2.452810 -12.866136 -0.084480
0.100000 -2.387761 -14.024404 -1.417452
-0.412100 -5.028372 -12.035377 -0.530819
0.100000 -6.064156 -12.172089 -0.220098
0.100000 -4.411766 -11.560728 0.232462
0.100000 -4.997349 -11.405506 -1.419866
0.597300 -6.860809 -14.720023 -3.663672
-0.567900 -7.657747 -13.885085 -4.163759
-0.415700 -6.563375 -15.884218 -4.202360
0.271900 -5.940663 -16.595381 -3.846578
0.033700 -7.151049 -16.269025 -5.482732
0.082300 -6.970558 -15.384258 -6.093233
-0.182500 -6.250501 -17.366368 -6.012280
0.060300 -6.503052 -18.350835 -5.618401
0.060300 -6.383907 -17.219990 -7.084138
0.060300 -5.185130 -17.182380 -5.873564
0.597300 -8.609775 -16.701195 -5.463599
-0.567900 -9.287497 -16.096829 -6.298154
-0.254800 -9.090924 -17.653175 -4.651934
0.019200 -8.401273 -18.342433 -3.566689
0.039100 -7.634899 -17.792147 -3.020835
0.039100 -8.037869 -19.286632 -3.972299
0.018900 -9.421577 -18.788076 -2.560180
0.021300 -9.706686 -17.983124 -1.882786
0.021300 -9.170450 -19.745930 -2.104599
-0.007000 -10.649936 -19.020469 -3.408367
0.025300 -11.484275 -18.902214 -2.716994
0.025300 -10.733986 -20.017732 -3.840233
-0.026600 -10.546578 -18.009398 -4.593164
0.064100 -10.841472 -18.435695 -5.552022
0.589600 -11.499185 -16.832659 -4.290267
-0.574800 -12.665032 -16.894032 -4.644141
-0.347900 -11.010262 -15.761859 -3.631219
0.274700 -10.108359 -15.777004 -3.176854
-0.240000 -11.807619 -14.525129 -3.317039
0.142600 -12.791042 -14.794167 -3.702523
-0.009400 -11.937425 -14.344876 -1.789073
0.036200 -11.132556 -13.876279 -1.222756
0.036200 -12.792949 -13.669462 -1.792042
0.018700 -12.223421 -15.571135 -0.959080
0.010300 -13.072053 -16.152446 -1.319642
0.010300 -11.415619 -16.302594 -0.981893
-0.047900 -12.593096 -15.354530 0.532187
0.062100 -11.787886 -14.741241 0.936687
0.062100 -13.568093 -14.867691 0.510594
-0.014300 -12.792971 -16.688245 1.278205
0.113500 -12.021250 -17.414644 1.023470
0.113500 -12.785830 -16.509132 2.353367
-0.385400 -14.038678 -17.306466 1.017418
0.340000 -14.188573 -18.055578 1.678079
0.340000 -14.779088 -16.628095 1.125614
0.340000 -14.098227 -17.644868 0.067661
0.734100 -11.365216 -13.215946 -3.990220
-0.589400 -11.842085 -12.145298 -3.642102
-0.415700 -10.563263 -13.366323 -5.083036
0.271900 -9.995572 -14.201661 -5.089559
-0.025200 -10.421121 -12.468849 -6.257918
0.069800 -10.021657 -13.058454 -7.083077
0.069800 -11.414072 -12.076754 -6.477930
0.597300 -9.560607 -11.142833 -6.099825
-0.567900 -9.821327 -10.072674 -6.644742
-0.415700 -8.499160 -11.165880 -5.232613
0.271900 -8.339107 -12.028491 -4.732230
-0.002400 -7.404712 -10.185395 -5.127362
0.097800 -7.926538 -9.231262 -5.201030
-0.034300 -6.725566 -10.315896 -3.703324
0.029500 -6.691246 -11.399828 -3.593660
0.029500 -5.740499 -9.852001 -3.652971
0.011800 -7.569178 -9.823858 -2.546511
-0.125600 -8.408578 -10.680945 -1.846026
0.133000 -8.357317 -11.724727 -2.118585
-0.170400 -9.160577 -10.243626 -0.730452
0.143000 -9.697978 -10.929168 -0.091992
-0.107200 -9.214492 -8.912172 -0.377602
0.129700 -9.754066 -8.656940 0.522464
-0.170400 -8.492503 -7.994366 -1.147219
0.143000 -8.572942 -6.950807 -0.880911
-0.125600 -7.696964 -8.416021 -2.256134
0.133000 -7.123213 -7.682961 -2.803711
0.597300 -6.431169 -10.507838 -6.205925
-0.567900 -6.158652 -11.622121 -6.577467
-0.415700 -5.821441 -9.487881 -6.873447
0.271900 -6.001981 -8.552947 -6.536702
-0.025200 -5.059214 -9.515482 -8.091608
0.069800 -5.434129 -10.228855 -8.825524
0.069800 -5.171806 -8.547953 -8.580802
0.597300 -3.557058 -9.740015 -7.780839
-0.567900 -2.859091 -9.990769 -8.723574
-0.415700 -3.080914 -9.613603 -6.520215
0.271900 -3.708531 -9.526854 -5.733655
-0.025200 -1.610960 -9.516920 -6.331794
0.069800 -1.167050 -10.512212 -6.310769
0.069800 -1.085564 -8.943835 -7.095754
0.597300 -1.257415 -8.959575 -4.908370
-0.567900 -2.044220 -8.326352 -4.215091
-0.415700 -0.038338 -9.246729 -4.466440
0.271900 0.581762 -9.710386 -5.118058
-0.087500 0.548248 -8.962210 -3.157511
0.096900 -0.166488 -8.415864 -2.552094
0.298500 0.875733 -10.280285 -2.430190
-0.029700 1.360829 -10.956410 -3.130243
-0.319200 1.805900 -10.110469 -1.228373
0.079100 1.924655 -11.065777 -0.722893
0.079100 2.790749 -9.788611 -1.559088
0.079100 1.403312 -9.369168 -0.540335
-0.319200 -0.407759 -10.950140 -1.937129
0.079100 -0.171853 -11.930236 -1.521754
0.079100 -0.874368 -10.339358 -1.166064
0.079100 -1.103058 -11.073702 -2.764475
0.597300 1.806796 -8.115937 -3.334882
-0.567900 2.722466 -8.492709 -4.062238
-0.415700 1.872198 -6.994156 -2.630485
0.271900 1.081123 -6.786156 -2.031400
-0.003100 3.099061 -6.251752 -2.360247
0.085000 3.808113 -6.437220 -3.160192
-0.003600 2.755676 -4.754671 -2.360714
0.017100 2.377336 -4.499569 -3.352086
0.017100 1.956132 -4.570465 -1.644794
-0.064500 3.923480 -3.816345 -2.027593
0.035200 4.301067 -4.055917 -1.033706
0.035200 4.730710 -3.951206 -2.747576
0.695100 3.479787 -2.354403 -2.043825
-0.608600 2.632702 -1.937263 -2.827011
-0.940700 4.035500 -1.517591 -1.200992
0.425100 3.659365 -0.587600 -1.100549
0.425100 4.794926 -1.851175 -0.604654
0.597300 3.720673 -6.769652 -1.053251
-0.567900 2.990651 -7.121022 -0.126641
-0.415700 5.050489 -6.854775 -0.987181
0.271900 5.590022 -6.557321 -1.793649
-0.087500 5.793963 -7.380168 0.176056
0.096900 5.087014 -7.620141 0.971238
0.298500 6.542089 -8.690085 -0.161984
-0.029700 7.064250 -9.019372 0.734550
-0.319200 5.567854 -9.805789 -0.556850
0.079100 4.802264 -9.910023 0.212350
0.079100 5.095086 -9.571099 -1.509811
0.079100 6.106118 -10.748980 -0.650132
-0.319200 7.582671 -8.549412 -1.280849
0.079100 8.278336 -7.744508 -1.046439
0.079100 8.146587 -9.477928 -1.368821
0.079100 7.091961 -8.341343 -2.229347
0.597300 6.749771 -6.343188 0.769712
-0.567900 7.051969 -5.325635 0.143620
-0.415700 7.256212 -6.609750 1.973834
0.271900 6.957855 -7.458235 2.445800
-0.024900 8.413056 -5.899078 2.537234
0.084300 8.238650 -4.826492 2.452563
0.211700 8.552335 -6.258301 4.016666
0.035200 8.513556 -7.341638 4.141791
0.035200 9.501469 -5.891133 4.405010
-0.654600 7.504692 -5.649335 4.735920
0.427500 7.704955 -4.682936 4.755953
0.597300 9.716387 -6.246220 1.792590
-0.567900 9.773641 -7.290275 1.135314
-0.254800 10.785971 -5.428862 1.905448
0.019200 10.825027 -4.139582 2.588013
0.039100 10.874317 -4.294865 3.665758
0.039100 9.960908 -3.523341 2.337720
0.018900 12.100844 -3.444661 2.116467
0.021300 12.515197 -2.813836 2.900320
0.021300 11.900913 -2.842333 1.231613
-0.007000 13.025100 -4.607887 1.753674
0.025300 13.541694 -4.948867 2.649180
0.025300 13.748386 -4.317900 0.991644
-0.026600 12.066416 -5.691768 1.242607
0.064100 11.918803 -5.529191 0.176351
0.589600 12.589875 -7.123874 1.514884
-0.574800 12.678108 -7.528358 2.679690
-0.254800 12.907904 -7.933437 0.483942
0.019200 12.659465 -7.651821 -0.922549
0.039100 13.275502 -6.825889 -1.279841
0.039100 11.601384 -7.419227 -1.046561
0.018900 12.983181 -8.936976 -1.687613
0.021300 14.033638 -8.940932 -1.982673
0.021300 12.339183 -9.067607 -2.557014
-0.007000 12.735047 -10.014081 -0.634790
0.025300 13.247901 -10.946750 -0.872684
0.025300 11.661776 -10.187106 -0.539177
-0.026600 13.267939 -9.348795 0.639292
0.064100 12.758564 -9.775887 1.502564
0.589600 14.777035 -9.595723 0.814641
-0.574800 15.185104 -10.750169 0.949682
-0.415700 15.590662 -8.536275 0.782872
0.271900 15.170302 -7.620927 0.706176
0.014300 17.051522 -8.571352 0.709655
0.104800 17.352361 -9.531388 0.292163
-0.204100 17.489305 -7.471113 -0.267661
0.079700 18.544696 -7.603478 -0.472346
0.079700 16.951715 -7.567377 -1.207540
0.713000 17.271613 -6.077811 0.301839
-0.593100 16.151090 -5.585593 0.371817
-0.919100 18.318223 -5.439982 0.774145
0.419600 18.164861 -4.577643 1.278934
0.419600 19.239051 -5.872385 0.751427
0.597300 17.764654 -8.411149 2.067502
-0.567900 17.151646 -8.064478 3.074754
-0.516300 19.084111 -8.602313 2.076073
0.293600 19.517418 -8.965155 1.238050
0.039700 19.917150 -8.483554 3.268865
0.110500 19.463052 -9.111215 4.024585
0.056000 21.315350 -9.046573 2.991657
-0.017300 21.224979 -10.079698 2.652066
-0.017300 21.768182 -8.445757 2.210361
0.013600 22.209209 -8.999672 4.239052
-0.042500 22.373494 -7.962564 4.522993
-0.042500 21.680831 -9.485359 5.059889
0.805400 23.576416 -9.668485 4.058888
-0.818800 24.015915 -9.942231 2.921853
-0.818800 24.218890 -9.964229 5.089310
0.536600 19.989853 -7.044621 3.806579
-0.581900 20.553045 -6.147421 3.170281
-0.415700 19.487380 -6.854262 5.026790
0.271900 19.067986 -7.651501 5.494293
0.014300 19.467264 -5.576902 5.737102
0.104800 19.886799 -4.807981 5.087799
-0.204100 18.002790 -5.189744 6.000697
0.079700 17.991161 -4.176149 6.384108
0.079700 17.460220 -5.184534 5.055800
0.713000 17.257311 -6.092243 6.975634
-0.593100 16.510199 -6.980092 6.596795
-0.919100 17.398753 -5.900496 8.264253
0.419600 16.834424 -6.466478 8.890277
0.419600 18.022863 -5.197745 8.640113
0.597300 20.333561 -5.595171 7.010051
-0.567900 20.733597 -6.662582 7.481118
-0.415700 20.605305 -4.419475 7.591055
0.271900 20.284914 -3.576520 7.121540
-0.087500 21.267840 -4.284930 8.906691
0.096900 22.242680 -4.771072 8.860150
0.298500 21.482134 -2.805150 9.300661
-0.029700 20.517210 -2.296944 9.319916
-0.319200 22.141162 -2.645326 10.680511
0.079100 21.497046 -3.040402 11.463077
0.079100 23.100036 -3.164462 10.706868
0.079100 22.300695 -1.587640 10.893006
-0.319200 22.389642 -2.081144 8.304727
0.079100 23.356890 -2.578158 8.245694
0.079100 21.930327 -2.068746 7.319627
0.079100 22.536049 -1.052722 8.630791
0.597300 20.431523 -4.971246 9.988492
-0.567900 19.225930 -4.746125 10.077189
-0.415700 21.064285 -5.764886 10.851836
0.271900 22.070614 -5.856746 10.766212
0.033700 20.429403 -6.293970 12.054131
0.082300 19.374846 -6.486851 11.847445
-0.182500 21.078344 -7.634960 12.411588
0.060300 20.579133 -8.054942 13.284737
0.060300 20.977643 -8.330310 11.577362
0.060300 22.134628 -7.490365 12.635956
0.597300 20.518584 -5.239609 13.172880
-0.567900 21.593742 -4.987589 13.719999
-0.415700 19.394396 -4.580890 13.464253
0.271900 18.561541 -4.817272 12.945363
-0.059700 19.318058 -3.426158 14.374556
0.086900 20.297332 -2.945941 14.407864
0.130300 18.323462 -2.377307 13.821296
0.018700 17.350387 -2.851728 13.701429
-0.320400 18.163801 -1.192190 14.791933
0.088200 17.441945 -0.473648 14.404863
0.088200 17.786292 -1.527682 15.756445
0.088200 19.120534 -0.691510 14.927981
-0.043000 18.795987 -1.910147 12.423568
0.023600 19.827688 -1.565165 12.486680
0.023600 18.765162 -2.754377 11.737443
-0.066000 17.957304 -0.796914 11.795561
0.018600 16.895864 -1.022679 11.890109
0.018600 18.172152 0.141654 12.296090
0.018600 18.224015 -0.693734 10.743833
0.597300 18.992630 -3.885445 15.802456
-0.567900 18.108172 -4.721954 16.005511
-0.415700 19.709183 -3.344867 16.793237
0.271900 20.431013 -2.675129 16.553094
-0.001400 19.637971 -3.800771 18.189358
0.087600 18.859509 -4.551722 18.279375
-0.015200 20.961025 -4.473347 18.554614
0.029500 21.745984 -3.715013 18.551533
0.029500 20.868759 -4.847196 19.568064
-0.001100 21.376180 -5.631506 17.662803
-0.190600 22.697216 -5.691209 17.182761
0.169900 23.402084 -4.912560 17.441152
-0.234100 23.099610 -6.742595 16.342065
0.165600 24.109903 -6.761596 15.966408
0.322600 22.174161 -7.742972 15.980556
-0.557900 22.562038 -8.762781 15.174807
0.399200 23.486491 -8.650191 14.916110
-0.234100 20.853770 -7.698647 16.469669
0.165600 20.150273 -8.468071 16.189499
-0.190600 20.456752 -6.641443 17.308114
0.169900 19.435364 -6.597795 17.656612
0.597300 19.278224 -2.712638 19.211936
-0.567900 18.945082 -3.028562 20.357620
-0.415700 19.306642 -1.444254 18.807903
0.271900 19.638373 -1.253176 17.870937
0.014300 18.888966 -0.302752 19.612533
0.104800 18.443778 -0.637396 20.549668
-0.204100 20.186016 0.461962 19.947806
0.079700 20.906104 -0.227331 20.387781
0.079700 20.619610 0.857961 19.029342
0.713000 20.008638 1.608734 20.919359
-0.593100 18.947916 1.853040 21.463985
-0.919100 21.056793 2.346047 21.190775
0.419600 20.931259 3.158113 21.769146
0.419600 21.948008 2.110446 20.757381
0.597300 17.832513 0.526769 18.839869
-0.567900 18.225256 1.397941 18.058617
-0.254800 16.510842 0.276998 18.995040
0.019200 15.489566 1.056644 18.302276
0.039100 15.711103 1.139723 17.237551
0.039100 15.428142 2.048238 18.750576
0.018900 14.165106 0.326394 18.508325
0.021300 14.018032 -0.406280 17.714171
0.021300 13.325711 1.020526 18.557620
-0.007000 14.396282 -0.386701 19.837714
0.025300 13.727234 -1.233022 19.968484
0.025300 14.269104 0.320462 20.658060
-0.026600 15.863232 -0.815351 19.742212
0.064100 16.271578 -0.896162 20.749837
0.589600 16.004397 -2.180287 19.035406
-0.574800 16.601094 -2.269901 17.963879
-0.415700 15.489734 -3.272364 19.614543
0.271900 14.857924 -3.192640 20.398485
-0.002400 15.850098 -4.647408 19.139384
0.097800 16.810058 -4.637101 18.623173
-0.034300 15.842042 -5.589900 20.328618
0.029500 16.345895 -5.130707 21.179132
0.029500 14.795354 -5.722812 20.602259
0.011800 16.596695 -6.865325 20.029707
-0.125600 18.006929 -6.840764 20.126942
0.133000 18.511377 -5.910359 20.342055
-0.170400 18.694298 -8.059455 19.878245
0.143000 19.764448 -8.203334 19.856333
-0.107200 17.952054 -9.230657 19.567925
0.129700 18.491639 -10.160099 19.461224
-0.170400 16.595087 -9.171681 19.436425
0.143000 16.019402 -10.050908 19.187543
-0.125600 15.911466 -8.024622 19.723867
0.133000 14.843972 -8.081640 19.570212
0.597300 14.902297 -5.050345 18.047761
-0.567900 13.682755 -4.970921 18.201663
-0.347900 15.462433 -5.386476 16.871337
0.274700 16.470701 -5.267430 16.815697
-0.263700 14.809968 -5.800606 15.606029
0.156000 15.486733 -5.531611 14.794236
-0.000700 14.674868 -7.337883 15.566474
0.032700 14.006419 -7.654223 16.368714
0.032700 14.217628 -7.627314 14.620305
0.039000 16.006511 -8.105359 15.708047
0.028500 16.419462 -7.920488 16.699837
0.028500 15.794868 -9.172814 15.637617
0.048600 17.082911 -7.747650 14.667362
0.068700 17.327728 -6.690385 14.751796
0.068700 17.993327 -8.303266 14.894685
-0.529500 16.655992 -8.024839 13.283686
0.345600 16.181033 -7.266793 12.789498
0.807600 16.780519 -9.155300 12.615167
-0.862700 17.304703 -10.229638 13.132040
0.447800 17.583136 -10.226532 14.109041
0.447800 17.411793 -11.038588 12.557097
-0.862700 16.384695 -9.238906 11.383108
0.447800 16.039061 -8.393600 10.920258
0.447800 16.390720 -10.117903 10.884171
0.734100 13.513328 -5.041310 15.224669
-0.589400 12.475842 -5.686297 15.050341
-0.254800 13.539782 -3.696075 15.102689
0.019200 14.701510 -2.840455 15.292301
0.039100 15.606941 -3.289343 14.890402
0.039100 14.816137 -2.644038 16.355841
0.018900 14.389586 -1.531464 14.574920
0.021300 14.619289 -1.621512 13.511796
0.021300 14.921034 -0.689736 15.019464
-0.007000 12.881492 -1.426048 14.779846
0.025300 12.422383 -0.770587 14.039452
0.025300 12.675806 -1.057100 15.784989
-0.026600 12.402659 -2.880480 14.657486
0.064100 11.554780 -3.044964 15.321216
0.589600 11.967798 -3.189184 13.214301
-0.574800 12.705357 -3.820615 12.459055
-0.415700 10.792016 -2.714750 12.785348
0.271900 10.227973 -2.169804 13.430292
-0.027500 10.307809 -2.924835 11.405894
0.112300 10.368927 -3.985995 11.178594
-0.005000 8.828285 -2.536964 11.281906
0.033900 8.459602 -2.908851 10.325708
0.033900 8.269726 -3.046601 12.063772
-0.141500 8.540396 -1.069326 11.356832
-0.163800 8.223804 -0.398885 12.484922
0.206200 8.099973 -0.850177 13.457668
-0.341800 8.153931 0.950801 12.217251
0.341200 8.034679 1.678207 12.928401
0.138000 8.382282 1.216777 10.888059
-0.260100 8.458502 2.410203 10.164078
0.157200 8.330382 3.353967 10.670428
-0.113400 8.735279 2.360000 8.789498
0.141700 8.805958 3.274952 8.216026
-0.197200 8.937074 1.117833 8.163129
0.144700 9.152715 1.096623 7.102849
-0.238700 8.879571 -0.078782 8.907709
0.170000 9.060351 -1.023150 8.415584
0.124300 8.606287 -0.059668 10.295779
0.597300 11.157738 -2.192749 10.351395
-0.567900 11.418881 -2.742559 9.278447
-0.415700 11.631595 -0.979859 10.667853
0.271900 11.361971 -0.586424 11.558151
-0.027500 12.323457 -0.083468 9.729550
0.112300 11.759332 -0.088374 8.796276
-0.005000 12.289405 1.364731 10.246641
0.033900 13.001006 1.960834 9.677639
0.033900 11.305708 1.769554 10.009813
-0.141500 12.528240 1.604129 11.711871
-0.163800 11.546562 1.842033 12.608606
0.206200 10.492641 1.888983 12.370539
-0.341800 12.083849 2.131188 13.842050
0.341200 11.522785 2.472011 14.613502
0.138000 13.458665 2.081560 13.815088
-0.260100 14.435713 2.302896 14.796131
0.157200 14.145415 2.525169 15.810992
-0.113400 15.791059 2.257583 14.431895
0.141700 16.563541 2.450395 15.166552
-0.197200 16.142298 1.981151 13.099422
0.144700 17.185009 1.993139 12.816721
-0.238700 15.153156 1.708033 12.132112
0.170000 15.443507 1.492507 11.115126
0.124300 13.780161 1.760849 12.458746
0.597300 13.738346 -0.531139 9.339757
-0.567900 14.331616 0.047151 8.428411
-0.516300 14.258404 -1.605151 9.944897
0.293600 13.712757 -2.052472 10.668066
0.039700 15.539072 -2.213909 9.561568
0.110500 16.327581 -1.481569 9.723126
0.056000 15.821539 -3.444393 10.448154
-0.017300 16.849472 -3.756590 10.278835
-0.017300 15.721250 -3.165914 11.498193
0.013600 14.894198 -4.632158 10.148865
-0.042500 13.861677 -4.354516 10.344947
-0.042500 14.955274 -4.883206 9.092382
0.805400 15.264336 -5.896575 10.918304
-0.818800 15.599880 -6.901448 10.252446
-0.818800 15.145255 -5.960318 12.163436
0.536600 15.603610 -2.591096 8.073201
-0.581900 16.662169 -2.488569 7.459608
-0.347900 14.465908 -2.972847 7.472202
0.274700 13.625901 -2.976131 8.039189
-0.263700 14.373047 -3.475935 6.088034
0.156000 15.165412 -4.210361 5.930033
-0.000700 13.026999 -4.201123 5.887961
0.032700 12.203929 -3.494340 6.010277
0.032700 12.993153 -4.608233 4.878576
0.039000 12.871630 -5.357047 6.893938
0.028500 13.746568 -6.003244 6.832410
0.028500 12.823327 -4.942915 7.900679
0.048600 11.608739 -6.202331 6.708129
0.068700 11.452325 -6.747427 7.640497
0.068700 10.751703 -5.547030 6.550824
-0.529500 11.715394 -7.165156 5.595022
0.345600 12.355063 -6.946439 4.839347
0.807600 11.097917 -8.332424 5.531782
-0.862700 10.323343 -8.789737 6.469679
0.447800 10.121249 -8.246853 7.306965
0.447800 9.904488 -9.709556 6.381927
-0.862700 11.225177 -9.089244 4.488582
0.447800 11.782706 -8.753837 3.712134
0.447800 10.736814 -9.973053 4.466223
0.734100 14.633547 -2.383782 5.043106
-0.589400 14.859203 -2.680365 3.873480
-0.415700 14.691460 -1.126947 5.479502
0.271900 14.498705 -0.962721 6.458111
-0.001400 15.079691 0.029550 4.674515
0.087600 15.006770 -0.245909 3.623322
-0.015200 14.060689 1.149679 4.894675
0.029500 14.053534 1.439813 5.945620
0.029500 14.365742 2.009666 4.308858
-0.001100 12.671388 0.720969 4.460320
-0.190600 11.756231 0.236490 5.413644
0.169900 12.001054 0.280732 6.464809
-0.234100 10.536575 -0.325504 4.994393
0.165600 9.837396 -0.711329 5.718823
0.322600 10.227163 -0.392412 3.619775
-0.557900 9.085736 -1.011576 3.227471
0.399200 8.998907 -1.052419 2.247000
-0.234100 11.121765 0.136665 2.666313
0.165600 10.877887 0.096859 1.614380
-0.190600 12.342410 0.694371 3.090425
0.169900 13.038304 1.081187 2.359199
0.597300 16.547123 0.443195 4.875832
-0.567900 16.952158 1.515545 4.435677
-0.415700 17.370482 -0.421680 5.484554
0.271900 16.973569 -1.260097 5.895788
-0.003100 18.819932 -0.240879 5.612889
0.085000 19.105358 0.684257 5.113266
-0.003600 19.195782 -0.081786 7.099493
0.017100 18.988945 -1.004508 7.643525
0.017100 20.263846 0.107180 7.149539
-0.064500 18.436369 1.071855 7.776408
0.035200 18.324495 1.893476 7.072040
0.035200 17.439753 0.716628 8.038286
0.695100 19.107754 1.629587 9.030137
-0.608600 20.294095 1.453287 9.281133
-0.940700 18.376904 2.357948 9.841101
0.425100 18.811221 2.826861 10.625024
0.425100 17.406808 2.549315 9.603395
0.597300 19.597534 -1.384873 4.921932
-0.567900 20.023258 -2.324821 5.601385
-0.254800 19.799842 -1.333255 3.586876
0.019200 19.248640 -0.357643 2.653053
0.039100 19.902404 0.510332 2.597386
0.039100 18.246026 -0.047400 2.930563
0.018900 19.190522 -1.053811 1.295739
0.021300 19.299602 -0.347144 0.472841
0.021300 18.254613 -1.602548 1.202791
-0.007000 20.355893 -2.033909 1.357466
0.025300 21.261828 -1.522103 1.036461
0.025300 20.178531 -2.910413 0.733054
-0.026600 20.459963 -2.406384 2.841636
0.064100 19.900256 -3.327825 3.009264
0.589600 21.924904 -2.633674 3.231744
-0.574800 22.680193 -1.683863 3.455420
-0.415700 22.330811 -3.905526 3.224045
0.271900 21.613595 -4.612718 3.086823
-0.087500 23.726944 -4.370454 3.339270
0.096900 24.394157 -3.508491 3.348474
0.298500 23.935282 -5.138710 4.660025
-0.029700 23.170823 -5.908036 4.746453
-0.319200 25.311047 -5.813434 4.749248
0.079100 25.439922 -6.273147 5.727569
0.079100 25.399447 -6.601528 4.001524
0.079100 26.097654 -5.074498 4.597871
-0.319200 23.792561 -4.188052 5.852412
0.079100 24.551899 -3.406720 5.803164
0.079100 22.806807 -3.727017 5.843579
0.079100 23.907810 -4.737330 6.784830
0.597300 24.127460 -5.218958 2.127324
-0.567900 25.267090 -5.116954 1.672730
-0.415700 23.201506 -6.004987 1.565114
0.271900 22.280152 -6.060430 1.988364
-0.024900 23.354276 -6.643425 0.249806
0.084300 23.881163 -5.948287 -0.403647
0.211700 24.216483 -7.912552 0.350901
0.035200 24.760049 -8.022266 -0.583921
0.035200 24.938171 -7.793054 1.157293
-0.654600 23.479671 -9.100089 0.559150
0.427500 23.692527 -9.419871 1.473891
0.597300 21.997908 -6.931836 -0.406043
-0.567900 20.939508 -6.639741 0.159318
-0.415700 22.018197 -7.514362 -1.604439
0.271900 22.913668 -7.745224 -2.027535
-0.001400 20.826388 -7.911873 -2.349590
0.087600 19.975099 -7.372774 -1.951290
-0.015200 20.974914 -7.437016 -3.801453
0.029500 21.787875 -7.992922 -4.268590
0.029500 20.064721 -7.696694 -4.329989
-0.001100 21.222567 -5.936658 -3.977595
-0.190600 20.537079 -4.984894 -3.189159
0.169900 19.808938 -5.301454 -2.457032
-0.234100 20.797906 -3.608453 -3.338615
0.165600 20.284873 -2.891377 -2.715830
0.322600 21.730736 -3.164479 -4.299299
-0.557900 21.993171 -1.836517 -4.446752
0.399200 21.466250 -1.291270 -3.825793
-0.234100 22.391471 -4.108610 -5.112957
0.165600 23.087297 -3.766679 -5.862786
-0.190600 22.144102 -5.486748 -4.945497
0.169900 22.657647 -6.203591 -5.570797
0.597300 20.466166 -9.405885 -2.184208
-0.567900 19.518306 -9.881619 -2.813200
-0.347900 21.172049 -10.150916 -1.315542
0.274700 21.936734 -9.695660 -0.825494
-0.240000 20.916410 -11.578074 -1.017189
0.142600 20.836055 -12.112071 -1.963288
-0.009400 22.099988 -12.175617 -0.233467
0.036200 22.238882 -11.615139 0.692359
0.036200 21.865113 -13.210652 0.021578
0.018700 23.398596 -12.156152 -1.062596
0.010300 23.220882 -12.694727 -1.994582
0.010300 23.665568 -11.129393 -1.314812
-0.047900 24.594264 -12.810106 -0.356038
0.062100 24.340637 -13.838077 -0.091824
0.062100 25.427734 -12.830743 -1.058878
-0.014300 25.040658 -12.048188 0.895684
0.113500 25.236739 -11.005784 0.626775
0.113500 24.236013 -12.051092 1.634896
-0.385400 26.264147 -12.646497 1.475671
0.340000 26.136232 -13.631000 1.706004
0.340000 27.047128 -12.555977 0.833130
0.340000 26.528182 -12.161209 2.329395
0.734100 19.587764 -11.782660 -0.273353
-0.589400 19.262610 -11.014744 0.626706
-0.415700 18.813690 -12.810871 -0.625991
0.271900 19.197194 -13.467897 -1.298365
-0.051800 17.378451 -12.932544 -0.303818
0.092200 16.989513 -11.921342 -0.205483
-0.110200 16.629173 -13.586404 -1.486291
0.045700 17.015859 -14.595539 -1.627573
0.045700 15.573787 -13.668835 -1.221500
0.353100 16.725408 -12.830786 -2.827056
-0.036100 17.763400 -12.796390 -3.157439
-0.412100 15.908108 -13.555948 -3.895861
0.100000 16.308942 -14.558148 -4.035657
0.100000 14.862237 -13.621816 -3.595606
0.100000 15.981753 -13.026828 -4.845387
-0.412100 16.195787 -11.399675 -2.739944
0.100000 16.193592 -10.965983 -3.737095
0.100000 15.184357 -11.398258 -2.336477
0.100000 16.847273 -10.795197 -2.109543
0.597300 17.075551 -13.590994 1.061602
-0.567900 16.218214 -14.462997 1.181719
-0.415700 17.786831 -13.184966 2.110845
0.271900 18.462832 -12.442484 2.001991
0.021300 17.712475 -13.649606 3.481046
0.112400 17.124764 -14.562519 3.577410
-0.123100 19.183709 -13.987861 3.928283
0.111200 19.701654 -13.066254 4.193762
0.111200 19.114344 -14.633259 4.803925
-0.311900 20.054811 -14.829347 2.508697
0.193300 19.042713 -15.547919 2.014538
0.597300 17.109359 -12.596051 4.372177
-0.567900 17.727570 -11.513416 4.678217
-0.415700 15.933110 -12.808923 4.967157
0.271900 15.488234 -13.709665 4.815254
-0.038900 15.295845 -11.887004 5.949322
0.100700 16.053434 -11.262423 6.421441
0.365400 14.267300 -10.955539 5.282770
0.004300 13.836130 -10.311156 6.049260
-0.243800 14.864462 -10.034895 4.232941
0.064200 15.584389 -9.373545 4.715293
0.064200 15.377102 -10.607834 3.465718
0.064200 14.078750 -9.436207 3.780759
-0.676100 13.212057 -11.700801 4.716858
0.410200 13.525193 -12.061259 3.860836
0.597300 14.581966 -12.649825 7.067549
-0.567900 14.548971 -13.879486 7.043687
-0.347900 13.927948 -11.950271 8.014618
0.274700 14.029913 -10.941246 8.027405
-0.263700 12.937828 -12.574543 8.924471
0.156000 13.394833 -13.462906 9.360226
-0.000700 12.569206 -11.658550 10.098601
0.032700 11.853468 -12.189232 10.730376
0.032700 13.460803 -11.472436 10.693183
0.039000 11.971932 -10.308325 9.690253
0.028500 12.782014 -9.656486 9.368783
0.028500 11.269199 -10.427043 8.866650
0.048600 11.241031 -9.681089 10.880972
0.068700 10.227803 -10.085547 10.919167
0.068700 11.742323 -9.951707 11.810845
-0.529500 11.183833 -8.219834 10.748405
0.345600 10.490582 -7.843629 10.100515
0.807600 12.000915 -7.343753 11.301145
-0.862700 12.971439 -7.678278 12.103622
0.447800 13.167620 -8.644693 12.292353
0.447800 13.655865 -6.962778 12.351434
-0.862700 11.848113 -6.087894 11.036400
0.447800 11.093952 -5.817149 10.399977
0.447800 12.394424 -5.382415 11.522024
0.734100 11.672004 -13.097746 8.227238
-0.589400 10.931883 -13.870684 8.835291
-0.415700 11.440732 -12.723435 6.963273
0.271900 12.079538 -12.086414 6.510580
-0.024900 10.425610 -13.383836 6.141172
0.084300 9.567559 -13.568892 6.780316
0.211700 9.957699 -12.514292 4.971742
0.035200 10.799315 -12.308309 4.313446
0.035200 9.202048 -13.066515 4.416421
-0.654600 9.382836 -11.293256 5.396759
0.427500 8.427721 -11.460288 5.528994
0.597300 10.911926 -14.747481 5.636538
-0.567900 10.100387 -15.667993 5.592837
-0.415700 12.204205 -14.891463 5.298929
0.271900 12.674378 -14.041873 5.021013
-0.025200 12.824261 -16.128860 5.114818
0.069800 12.985558 -16.630775 6.068844
0.069800 12.137455 -16.769366 4.561516
0.597300 14.148071 -16.077437 4.337235
-0.567900 14.616415 -15.013738 3.913481
-0.415700 14.608964 -17.207433 3.905029
0.271900 14.068753 -18.014477 4.182432
0.014300 15.678302 -17.253647 2.877192
0.104800 16.250320 -16.325809 2.880449
-0.204100 16.602848 -18.379352 3.405589
0.079700 17.644964 -18.108218 3.236536
0.079700 16.436971 -18.444284 4.480936
0.713000 16.330756 -19.687119 2.735864
-0.593100 17.107121 -20.074403 1.870189
-0.919100 15.259747 -20.356744 3.082665
0.419600 15.140797 -21.334540 2.859349
0.419600 14.745813 -20.036755 3.891107
0.597300 15.197414 -17.575575 1.493510
-0.567900 13.976405 -17.771120 1.211942
-0.516300 16.071421 -17.641399 0.537514
0.293600 17.060037 -17.535551 0.715099
0.039700 15.677793 -17.803804 -0.908885
0.110500 14.983550 -16.992668 -1.128398
0.056000 16.927656 -17.726184 -1.782414
-0.017300 17.555919 -16.884541 -1.490807
-0.017300 17.433161 -18.691872 -1.786748
0.013600 16.485521 -17.535523 -3.294708
-0.042500 15.926956 -18.393639 -3.668534
-0.042500 15.789665 -16.697258 -3.329281
0.805400 17.697072 -17.294968 -4.253878
-0.818800 17.861036 -18.064556 -5.201190
-0.818800 18.383564 -16.302283 -4.067244
0.536600 14.811655 -19.010761 -1.253181
-0.581900 13.790138 -18.915449 -1.881728
-0.516300 15.139947 -20.125580 -0.604311
0.293600 15.967095 -20.038839 -0.031237
0.038100 14.262060 -21.293641 -0.695781
0.088000 14.210252 -21.649609 -1.724710
-0.030300 14.904558 -22.519305 0.119609
-0.012200 15.896779 -22.708296 -0.290125
-0.012200 15.038673 -22.312147 1.181307
0.799400 14.069480 -23.746656 -0.108812
-0.801400 14.507405 -24.661328 -0.863074
-0.801400 13.000577 -23.794632 0.540186
0.536600 12.784066 -20.999396 -0.333801
-0.581900 11.891160 -21.312707 -1.130051
-0.516300 12.572431 -20.384154 0.860943
0.293600 13.325325 -19.924394 1.352749
0.039700 11.266610 -20.074017 1.356583
0.110500 10.762341 -21.039434 1.314288
0.056000 11.309104 -19.440687 2.740998
-0.017300 12.098008 -18.689219 2.708935
-0.017300 10.342149 -18.979439 2.941881
0.013600 11.748500 -20.470820 3.770584
-0.042500 11.101819 -21.295864 4.069263
-0.042500 12.651746 -20.984111 3.440767
0.805400 12.264985 -19.758654 4.993319
-0.818800 11.469041 -19.453748 5.839196
-0.818800 13.513515 -19.569262 5.183481
0.536600 10.592857 -19.095480 0.386497
-0.581900 9.402730 -19.209915 0.159811
-0.415700 11.347969 -18.196269 -0.260627
0.271900 12.344122 -18.195738 -0.057394
-0.002400 10.859895 -17.266899 -1.284762
0.097800 9.943815 -16.812144 -0.908237
-0.034300 11.890230 -16.141104 -1.462687
0.029500 12.165798 -15.757138 -0.479219
0.029500 12.793883 -16.548321 -1.913590
0.011800 11.408564 -14.974288 -2.304657
-0.125600 10.578562 -13.991427 -1.735580
0.133000 10.272768 -14.079909 -0.705502
-0.170400 10.151833 -12.891192 -2.499548
0.143000 9.527694 -12.132389 -2.048389
-0.107200 10.542191 -12.779915 -3.845004
0.129700 10.217060 -11.933176 -4.430220
-0.170400 11.362566 -13.765810 -4.423163
0.143000 11.667449 -13.680752 -5.456664
-0.125600 11.801220 -14.857174 -3.650901
0.133000 12.446791 -15.604835 -4.088139
0.597300 10.506976 -17.941539 -2.629491
-0.567900 9.490833 -17.576159 -3.224553
-0.347900 11.255793 -18.955600 -3.103764
0.274700 12.085718 -19.206795 -2.585858
-0.263700 10.918882 -19.706440 -4.276227
0.156000 10.667307 -19.008216 -5.074537
-0.000700 12.192403 -20.583201 -4.688881
0.032700 12.625109 -20.981412 -3.771117
0.032700 11.804543 -21.265325 -5.445429
0.039000 13.303811 -19.685502 -5.241998
0.028500 12.862343 -19.313705 -6.166649
0.028500 13.579725 -18.887427 -4.552763
0.048600 14.579182 -20.620465 -5.442227
0.068700 14.839599 -20.943994 -4.434448
0.068700 14.387578 -21.563036 -5.955011
-0.529500 15.748246 -19.889697 -6.008188
0.345600 16.417367 -19.437624 -5.401554
0.807600 16.030976 -19.799182 -7.274830
-0.862700 15.169190 -20.272531 -8.120396
0.447800 14.419532 -20.861686 -7.787221
0.447800 15.485025 -20.387638 -9.072814
-0.862700 17.062549 -19.211555 -7.750135
0.447800 17.499551 -18.589350 -7.085306
0.447800 16.980825 -18.927351 -8.715872
0.734100 9.658364 -20.530899 -4.117517
-0.589400 8.771552 -20.541964 -4.943356
-0.415700 9.536134 -21.231582 -2.972981
0.271900 10.193721 -21.002314 -2.241469
0.014300 8.295044 -21.873944 -2.636015
0.104800 8.076494 -22.674037 -3.343258
-0.204100 8.578199 -22.402931 -1.214677
0.079700 9.207766 -23.290218 -1.281486
0.079700 9.056973 -21.686471 -0.547178
0.713000 7.264900 -23.037938 -0.697462
-0.593100 7.008683 -24.166906 -1.032883
-0.919100 6.519817 -22.324560 0.146179
0.419600 5.718549 -22.762868 0.577412
0.419600 6.900731 -21.442815 0.458484
0.597300 7.120173 -20.766746 -2.619506
-0.567900 6.144209 -20.899969 -3.381433
-0.415700 7.306648 -19.581704 -2.024354
0.271900 8.137215 -19.444278 -1.457562
-0.023700 6.292872 -18.505953 -2.077177
0.088000 5.369175 -18.936553 -1.701463
0.034200 6.702654 -17.387760 -1.107471
0.024100 6.909569 -17.858395 -0.148198
0.024100 7.616723 -16.907814 -1.451736
0.001800 5.617767 -16.330106 -0.864399
0.044000 4.656997 -16.835512 -0.760990
0.044000 5.833540 -15.843134 0.086889
-0.273700 5.455276 -15.027082 -2.119495
-0.053600 6.973860 -14.084953 -1.813529
0.068400 7.844193 -14.709547 -2.012865
0.068400 7.001691 -13.217868 -2.472668
0.068400 6.998608 -13.747446 -0.777285
0.597300 5.915777 -17.998364 -3.488980
-0.567900 4.723377 -17.965073 -3.808606
-0.415700 6.868876 -17.681650 -4.376996
0.271900 7.834702 -17.740777 -4.087540
-0.087500 6.583042 -17.249852 -5.736658
0.096900 5.743976 -16.555469 -5.693003
0.298500 7.841712 -16.407314 -6.208744
-0.029700 8.747376 -16.989067 -6.037170
-0.319200 7.737242 -15.993317 -7.650391
0.079100 8.643633 -15.441084 -7.898560
0.079100 7.738331 -16.838323 -8.338906
0.079100 6.990488 -15.207443 -7.763792
-0.319200 7.858038 -15.156440 -5.279782
0.079100 8.446749 -15.268015 -4.369250
0.079100 8.390188 -14.330470 -5.751683
0.079100 6.890242 -14.775374 -4.953810
0.597300 6.086227 -18.403054 -6.615083
-0.567900 5.480969 -18.120067 -7.602223
-0.415700 6.278423 -19.659041 -6.251777
0.271900 6.787427 -19.812814 -5.393075
-0.038900 5.917659 -20.885688 -7.060588
0.100700 6.070950 -20.643977 -8.112338
0.365400 6.824354 -22.050012 -6.706351
0.004300 6.851275 -22.192074 -5.625984
-0.243800 6.491941 -23.397745 -7.267019
0.064200 7.325393 -24.099669 -7.294495
0.064200 5.696903 -23.877660 -6.696318
0.064200 6.075683 -23.230600 -8.260443
-0.676100 8.168939 -21.732013 -7.127130
0.410200 8.466037 -21.012404 -6.565448
0.597300 4.436742 -21.185445 -6.805027
-0.567900 3.600050 -21.225813 -7.751964
-0.347900 4.019666 -21.173966 -5.515199
0.274700 4.759783 -20.977486 -4.856613
-0.263700 2.627374 -21.280622 -5.075563
0.156000 2.086535 -22.111448 -5.528682
-0.000700 2.634620 -21.574171 -3.541265
0.032700 3.266931 -20.806199 -3.095713
0.032700 1.603791 -21.605120 -3.188372
0.039000 3.399493 -22.891506 -3.361096
0.028500 3.088824 -23.578340 -4.148397
0.028500 4.474710 -22.730914 -3.440009
0.048600 3.158504 -23.614710 -2.015272
0.068700 3.912047 -24.375433 -1.811379
0.068700 3.215940 -22.905263 -1.189758
-0.529500 1.825854 -24.176094 -1.988333
0.345600 1.025650 -23.560587 -2.018733
0.807600 1.503000 -25.428285 -2.142020
-0.862700 2.388288 -26.351598 -2.432649
0.447800 3.354028 -26.058201 -2.395607
0.447800 2.118896 -27.316581 -2.560427
-0.862700 0.331013 -25.829775 -2.078718
0.447800 -0.405152 -25.180146 -1.841765
0.447800 0.285828 -26.826629 -2.234730
0.734100 1.785443 -20.069204 -5.441951
-0.589400 0.610010 -20.277802 -5.881643
-0.415700 2.354026 -18.852448 -5.363489
0.271900 3.226084 -18.743034 -4.865851
0.021300 1.590240 -17.610892 -5.728385
0.112400 0.564680 -17.641226 -5.360418
-0.123100 2.208035 -16.270180 -5.205110
0.111200 3.216658 -16.107433 -5.584977
0.111200 1.648990 -15.398198 -5.544548
-0.311900 2.137985 -16.111566 -3.412885
0.193300 3.308531 -16.747547 -3.311644
0.597300 1.345642 -17.490659 -7.264618
-0.567900 0.181619 -17.370204 -7.650351
-0.415700 2.372055 -17.679343 -8.099485
0.271900 3.258712 -18.016359 -7.752552
0.014300 2.095006 -17.846771 -9.507423
0.104800 1.489655 -16.981735 -9.778283
-0.204100 3.315864 -17.786789 -10.493359
0.079700 3.787515 -18.755998 -10.331247
0.079700 3.156722 -17.811501 -11.571394
0.713000 4.190723 -16.540032 -10.262508
-0.593100 3.615624 -15.426139 -10.332567
-0.919100 5.430797 -16.578006 -9.848923
0.419600 5.909260 -15.690790 -9.785577
0.419600 5.787262 -17.428588 -9.437159
0.597300 1.270437 -19.084395 -9.964541
-0.567900 0.732500 -19.031484 -11.046122
-0.415700 1.083391 -20.140182 -9.171757
0.271900 1.659193 -20.188495 -8.343370
0.014300 0.285386 -21.384603 -9.453775
0.104800 0.308754 -21.625261 -10.516627
-0.204100 0.820674 -22.661278 -8.739696
0.079700 1.893078 -22.706893 -8.929355
0.079700 0.668347 -22.462562 -7.678846
0.713000 0.145577 -23.961661 -9.178469
-0.593100 -0.635693 -24.610095 -8.433736
-0.919100 0.346371 -24.365965 -10.374530
0.419600 -0.070319 -25.218189 -10.721207
0.419600 0.946126 -23.856380 -11.007561
0.597300 -1.230992 -21.114221 -9.243091
-0.567900 -2.092326 -21.739626 -9.824177
-0.415700 -1.557624 -20.037506 -8.524497
0.271900 -0.726399 -19.545063 -8.230105
-0.087500 -2.845767 -19.368800 -8.439505
0.096900 -3.475202 -19.900533 -9.153068
0.298500 -3.480509 -19.510529 -7.111794
-0.029700 -4.489020 -19.133148 -7.280877
-0.319200 -3.655347 -21.071231 -6.783931
0.079100 -4.328716 -21.228063 -5.941265
0.079100 -4.125427 -21.598332 -7.614166
0.079100 -2.753508 -21.576947 -6.438917
-0.319200 -2.716391 -18.771295 -5.940777
0.079100 -2.636826 -17.700572 -6.128727
0.079100 -3.312968 -18.970302 -5.050496
0.079100 -1.701893 -19.135454 -5.778620
0.597300 -2.934551 -17.953127 -8.957553
-0.567900 -3.932288 -17.270726 -8.746815
-0.415700 -1.992235 -17.521630 -9.801491
0.271900 -1.218506 -18.144668 -9.983880
-0.025200 -2.116955 -16.145546 -10.495518
0.069800 -1.427837 -16.108108 -11.339212
0.069800 -3.175118 -15.994223 -10.708813
0.597300 -2.000629 -14.863858 -9.630560
-0.567900 -2.166031 -13.802245 -10.201031
-0.415700 -1.573034 -14.931204 -8.422709
0.271900 -1.132574 -15.797191 -8.146736
-0.087500 -1.249052 -13.793728 -7.491559
0.096900 -2.091550 -13.117280 -7.635488
0.298500 -1.107013 -14.203838 -5.986820
-0.029700 -0.321667 -14.954115 -5.895088
-0.319200 -0.778699 -13.000567 -5.026378
0.079100 -1.667464 -12.369599 -5.034943
0.079100 -0.471975 -13.161035 -3.992810
0.079100 -0.003801 -12.332508 -5.402316
-0.319200 -2.384125 -14.828468 -5.440538
0.079100 -2.927958 -15.348918 -6.228884
0.079100 -2.122321 -15.534752 -4.652677
0.079100 -3.046655 -14.083404 -5.000046
0.597300 0.040294 -13.143592 -7.938099
-0.567900 1.136428 -13.677441 -7.865237
-0.347900 -0.099591 -11.868569 -8.325515
0.274700 -1.031610 -11.481149 -8.362168
-0.263700 1.045270 -11.027720 -8.722607
0.156000 1.677111 -11.623615 -9.381233
-0.000700 0.587824 -9.821047 -9.461530
0.032700 -0.019410 -9.159741 -8.843444
0.032700 1.475488 -9.298215 -9.817619
0.039000 -0.146020 -10.076622 -10.780287
0.028500 -1.161548 -10.413297 -10.571839
0.028500 -0.129187 -9.213798 -11.446143
0.048600 0.308496 -11.321559 -11.561351
0.068700 1.394551 -11.230097 -11.576164
0.068700 -0.047118 -12.149272 -10.947718
-0.529500 -0.380308 -11.396637 -12.856603
0.345600 -0.479242 -10.505706 -13.321962
0.807600 -0.904481 -12.440582 -13.455006
-0.862700 -0.830043 -13.684574 -13.008868
0.447800 -0.255221 -13.851692 -12.195385
0.447800 -1.296253 -14.403727 -13.543264
-0.862700 -1.588769 -12.394430 -14.556196
0.447800 -1.471605 -11.609736 -15.181197
0.447800 -2.039449 -13.224454 -14.914045
0.734100 1.912483 -10.653569 -7.515631
-0.589400 1.293368 -10.177167 -6.586347
-0.415700 3.230351 -10.849632 -7.542138
0.271900 3.624843 -11.372602 -8.315881
-0.059700 4.131323 -10.453522 -6.447240
0.086900 3.532712 -10.221253 -5.569481
0.130300 5.066932 -11.622026 -6.058893
0.018700 5.638377 -11.909164 -6.942269
-0.320400 6.082813 -11.204436 -4.977775
0.088200 6.667436 -12.069920 -4.663902
0.088200 6.773974 -10.459643 -5.372962
0.088200 5.571751 -10.786739 -4.109323
-0.043000 4.277477 -12.869658 -5.595119
0.023600 3.722892 -13.278714 -6.440343
0.023600 4.980997 -13.637006 -5.278213
-0.066000 3.288215 -12.621622 -4.449087
0.018600 2.470013 -11.993641 -4.794502
0.018600 2.869583 -13.567755 -4.124065
0.018600 3.785228 -12.154620 -3.599398
0.597300 4.893505 -9.173088 -6.800667
-0.567900 5.544237 -9.108798 -7.845330
-0.415700 4.840807 -8.177139 -5.913987
0.271900 4.246849 -8.303447 -5.099623
-0.001400 5.482607 -6.871533 -6.074175
0.087600 6.025148 -6.872161 -7.012951
-0.015200 4.418521 -5.767880 -6.167234
0.029500 3.942309 -5.645332 -5.196322
0.029500 4.915948 -4.826343 -6.404333
-0.001100 3.345213 -6.020692 -7.209277
-0.190600 3.687371 -6.027627 -8.572975
0.169900 4.708867 -5.853581 -8.861456
-0.234100 2.708008 -6.272863 -9.552037
0.165600 2.973673 -6.298495 -10.597227
0.322600 1.370186 -6.487461 -9.164538
-0.557900 0.417432 -6.691169 -10.109506
0.399200 0.811876 -6.709262 -11.000645
-0.234100 1.031345 -6.512868 -7.795288
0.165600 0.017560 -6.723983 -7.504847
-0.190600 2.017933 -6.281723 -6.818147
0.169900 1.759644 -6.311892 -5.768348
0.597300 6.484427 -6.601924 -4.944040
-0.567900 6.107983 -6.540548 -3.773728
-0.415700 7.762530 -6.438970 -5.288240
0.271900 8.000900 -6.461131 -6.275942
-0.087500 8.859011 -6.274977 -4.317983
0.096900 8.560001 -6.730238 -3.374203
0.298500 10.115520 -7.027648 -4.804615
-0.029700 10.247044 -6.856472 -5.872797
-0.319200 11.399426 -6.586966 -4.093739
0.079100 12.220804 -7.262685 -4.319347
0.079100 11.687540 -5.589373 -4.426580
0.079100 11.240005 -6.566024 -3.019567
-0.319200 9.923341 -8.533619 -4.578183
0.079100 9.807834 -8.741161 -3.513856
0.079100 9.037508 -8.879803 -5.110179
0.079100 10.789706 -9.077375 -4.951705
0.597300 9.140406 -4.802924 -4.013305
-0.567900 9.236808 -3.981036 -4.921981
-0.516300 9.325547 -4.479059 -2.734450
0.293600 9.186251 -5.182762 -2.026118
0.038100 9.857758 -3.187522 -2.291595
0.088000 9.310154 -2.387833 -2.792644
-0.030300 9.639223 -3.059327 -0.781056
-0.012200 8.720995 -3.572358 -0.516535
-0.012200 10.441159 -3.568570 -0.255141
0.799400 9.533631 -1.610634 -0.306386
-0.801400 10.134880 -0.712648 -0.933533
-0.801400 8.788054 -1.378574 0.673349
0.536600 11.351411 -3.070673 -2.640337
-0.581900 12.163020 -3.901162 -2.216598
-0.415700 11.717236 -2.070809 -3.439742
0.271900 11.004064 -1.401942 -3.714817
0.033700 13.046490 -1.921048 -4.022947
0.082300 13.648585 -2.801322 -3.799832
-0.182500 12.894089 -1.863834 -5.545256
0.060300 13.878788 -1.798169 -6.004202
0.060300 12.389099 -2.762294 -5.901404
0.060300 12.311289 -0.986296 -5.817998
0.597300 13.772837 -0.698502 -3.442219
-0.567900 13.563629 0.431819 -3.886644
-0.415700 14.659889 -0.937601 -2.471561
0.271900 14.791866 -1.896257 -2.174317
-0.087500 15.425888 0.105785 -1.767152
0.096900 14.828816 1.014734 -1.739643
0.298500 15.686686 -0.289567 -0.297045
-0.029700 16.390313 -1.120995 -0.259102
-0.319200 16.262518 0.897215 0.487033
0.079100 15.571776 1.740916 0.450280
0.079100 16.418253 0.616378 1.528064
0.079100 17.220867 1.197764 0.063911
-0.319200 14.393246 -0.730473 0.406647
0.079100 13.634120 0.047174 0.312815
0.079100 14.012481 -1.650679 -0.034829
0.079100 14.586690 -0.924750 1.460803
0.597300 16.706299 0.419961 -2.549799
-0.567900 17.752830 -0.189771 -2.331413
-0.415700 16.600810 1.323827 -3.531930
0.271900 15.676294 1.703858 -3.695696
-0.059700 17.617601 1.495268 -4.594607
0.086900 18.445602 0.816350 -4.391116
0.130300 17.051736 1.066553 -5.966873
0.018700 17.841039 1.210833 -6.704166
-0.320400 16.711962 -0.434115 -5.947857
0.088200 17.574590 -1.003668 -5.598630
0.088200 15.870826 -0.625088 -5.285920
0.088200 16.459646 -0.773246 -6.949556
-0.043000 15.842439 1.925866 -6.393261
0.023600 14.990154 1.720039 -5.745961
0.023600 16.108054 2.973471 -6.275539
-0.066000 15.415625 1.715897 -7.851429
0.018600 14.614741 2.413757 -8.096946
0.018600 16.260836 1.898504 -8.515748
0.018600 15.048992 0.701364 -7.996783
0.597300 18.290449 2.876468 -4.667825
-0.567900 19.264728 3.028347 -5.397381
-0.415700 17.835079 3.877558 -3.906168
0.271900 17.019060 3.721209 -3.334626
0.014300 18.505041 5.187605 -3.847524
0.104800 18.806760 5.472543 -4.858548
-0.204100 17.482954 6.233111 -3.349236
0.079700 16.645399 6.290589 -4.041200
0.079700 17.092628 5.919268 -2.381608
0.713000 18.089449 7.622616 -3.205326
-0.593100 18.302269 8.367397 -4.156656
-0.919100 18.442986 8.002385 -2.006669
0.419600 19.178598 8.696350 -1.939288
0.419600 18.281579 7.375014 -1.229648
0.597300 19.801524 5.158771 -2.998409
-0.567900 20.665352 6.021742 -3.162775
-0.415700 19.941060 4.191423 -2.082569
0.271900 19.228852 3.478008 -2.033271
-0.058100 20.956089 4.176842 -1.016466
0.136000 21.897492 4.547669 -1.416873
-0.007400 20.502865 5.130369 0.110357
0.036700 21.055989 4.938943 1.028462
0.036700 20.739479 6.145373 -0.195735
0.186800 19.034611 5.104744 0.426621
-0.543200 18.185845 6.200127 0.263751
0.163500 16.973156 5.769218 0.640096
0.143500 16.078082 6.374074 0.672017
-0.279500 17.022777 4.482518 1.010403
0.333900 16.229138 3.991498 1.417916
-0.220700 18.320954 4.041118 0.893519
0.186200 18.708615 3.062263 1.144315
0.597300 21.239288 2.773985 -0.447762
-0.567900 20.531539 1.814542 -0.759333
-0.415700 22.262360 2.685825 0.411541
0.271900 22.783810 3.541858 0.566757
-0.023700 22.490770 1.585910 1.370754
0.088000 21.856043 0.740579 1.105997
0.034200 23.956250 1.108429 1.291999
0.024100 24.613381 1.931497 1.571591
0.024100 24.117318 0.299968 2.004497
0.001800 24.355531 0.590583 -0.097356
0.044000 24.179071 1.378431 -0.828440
0.044000 25.423914 0.381516 -0.092016
-0.273700 23.503682 -0.907401 -0.662253
-0.053600 24.373654 -2.170214 0.304305
0.068400 23.960732 -3.151111 0.069333
0.068400 25.434719 -2.161326 0.055204
0.068400 24.252155 -1.974113 1.368642
0.597300 22.077087 2.024105 2.797771
-0.567900 21.289764 2.957020 2.948116
-0.415700 22.555095 1.348942 3.850710
0.271900 23.135423 0.538591 3.674737
0.021300 22.189204 1.613761 5.249957
0.112400 21.112232 1.484123 5.327322
-0.123100 22.860993 0.554455 6.140572
0.111200 22.400336 0.572593 7.127353
0.111200 22.715633 -0.438480 5.710040
-0.311900 24.637309 0.873949 6.350295
0.193300 24.544036 2.041248 7.013602
0.597300 22.482835 3.036982 5.775199
-0.567900 23.119979 3.862506 5.115191
-0.415700 22.048231 3.306085 7.014844
0.271900 21.551831 2.590138 7.528969
-0.025200 22.362675 4.543932 7.730944
0.069800 21.923779 5.385342 7.201187
0.069800 21.927608 4.508681 8.729909
0.597300 23.871292 4.766711 7.865868
-0.567900 24.620150 3.840673 8.183786
-0.415700 24.336967 5.996399 7.640768
0.271900 23.681602 6.718502 7.352376
0.014300 25.773167 6.296646 7.624317
0.104800 26.249286 5.578823 6.953805
-0.204100 26.003224 7.699082 7.037962
0.079700 27.059394 7.774807 6.785878
0.079700 25.431263 7.821683 6.119545
0.713000 25.661121 8.848972 7.971680
-0.593100 24.743598 8.786194 8.783709
-0.919100 26.390115 9.935267 7.869330
0.419600 26.133270 10.739349 8.409814
0.419600 27.163041 9.974066 7.202531
0.597300 26.468030 6.128556 8.990158
-0.567900 27.671885 5.885756 9.038415
-0.415700 25.727420 6.226758 10.096377
0.271900 24.750381 6.449121 9.985223
0.033700 26.246005 6.119697 11.461612
0.082300 27.261027 6.522153 11.484669
-0.182500 25.374638 7.010102 12.354175
0.060300 24.359416 6.615345 12.390876
0.060300 25.781894 7.032728 13.365315
0.060300 25.357436 8.027964 11.962568
0.597300 26.328497 4.666858 11.982314
-0.567900 26.735020 4.436321 13.122676
-0.415700 25.931484 3.674422 11.180261
0.271900 25.620719 3.900551 10.243371
-0.087500 25.902206 2.260673 11.586057
0.096900 25.371024 2.193543 12.533274
0.298500 25.102109 1.441219 10.551923
-0.029700 25.510734 1.613130 9.557840
-0.319200 25.116299 -0.060354 10.832668
0.079100 24.515893 -0.577483 10.086342
0.079100 26.132855 -0.451458 10.793461
0.079100 24.687078 -0.247207 11.813364
-0.319200 23.626851 1.868501 10.560410
0.079100 23.187840 1.672043 11.537845
0.079100 23.526425 2.930108 10.346089
0.079100 23.073916 1.314286 9.801892
0.597300 27.326469 1.726371 11.816670
-0.567900 28.206346 1.939752 10.980376
-0.415700 27.548079 1.057869 12.959537
0.271900 26.746149 1.024887 13.572662
-0.024900 28.806680 0.477272 13.283517
0.084300 29.559804 1.262483 13.349473
0.211700 28.805420 -0.198135 14.599442
0.035200 29.727201 -0.722286 14.851804
0.035200 28.621718 0.519122 15.399377
-0.654600 27.703133 -1.218020 14.734558
0.427500 27.975261 -2.133894 14.641167
0.597300 29.230876 -0.613604 12.328332
-0.567900 28.498549 -1.522790 11.885883
-0.415700 30.543458 -0.568452 12.058269
0.271900 31.168908 -0.044333 12.653422
0.033700 31.164399 -1.403555 11.032478
0.082300 30.557141 -1.358336 10.128438
-0.182500 32.557116 -0.838233 10.674431
0.060300 32.456770 0.209008 10.389261
0.060300 33.188013 -0.892634 11.561624
0.060300 32.915154 -1.448093 9.844987
0.597300 31.371973 -2.822576 11.567371
-0.567900 32.030709 -3.085170 12.550538
-0.415700 30.870578 -3.822109 10.832031
0.271900 30.436790 -3.608149 9.945381
-0.025200 30.808721 -5.232906 11.331501
0.069800 31.807072 -5.655038 11.446378
0.069800 30.254296 -5.264268 12.269440
0.597300 30.093859 -6.232609 10.391688
-0.567900 29.942922 -5.962647 9.242050
-0.415700 29.577838 -7.273469 10.989501
0.271900 29.514397 -7.343795 11.995049
-0.038900 28.859038 -8.416209 10.303833
0.100700 28.782842 -8.217030 9.234896
0.365400 29.573614 -9.779601 10.429976
0.004300 28.920874 -10.617813 10.186176
-0.243800 30.872422 -9.883375 9.625028
0.064200 31.393410 -8.928230 9.691013
0.064200 31.498347 -10.746869 9.850186
0.064200 30.538978 -9.956153 8.589837
-0.676100 29.947279 -9.975314 11.719052
0.410200 30.569425 -10.701644 11.635509
0.597300 27.383108 -8.556238 10.775729
-0.567900 26.705167 -9.560750 10.544738
-0.415700 26.858742 -7.580228 11.514770
0.271900 27.481054 -6.809643 11.712315
-0.024900 25.453535 -7.416928 11.895743
0.084300 25.127390 -8.395692 12.247525
0.211700 25.292759 -6.470964 13.079416
0.035200 25.447863 -5.430861 12.792665
0.035200 24.256601 -6.577971 13.400394
-0.654600 26.123416 -6.919864 14.190284
0.427500 25.831190 -7.807292 14.410912
0.597300 24.458311 -7.087825 10.738545
-0.567900 23.939610 -6.008355 10.630985
-0.415700 24.128886 -8.122096 9.957005
0.271900 24.687478 -8.965395 10.041279
-0.024900 23.098248 -8.131844 8.901445
0.084300 22.387098 -7.335976 9.102601
0.211700 23.763716 -7.836051 7.556816
0.035200 23.021835 -7.838258 6.759327
0.035200 24.232479 -6.854208 7.600176
-0.654600 24.747665 -8.812585 7.308330
0.427500 24.615206 -9.190842 6.404386
0.597300 22.298998 -9.452350 8.822176
-0.567900 22.610905 -10.436703 9.499172
-0.415700 21.241204 -9.511397 8.001079
0.271900 20.966263 -8.662316 7.510872
-0.038900 20.318251 -10.672325 7.920892
0.100700 20.212008 -11.062477 8.931339
0.365400 18.904225 -10.260282 7.487300
0.004300 18.272540 -11.145859 7.419401
-0.243800 18.269108 -9.296563 8.484496
0.064200 18.813366 -8.352722 8.501257
0.064200 17.236685 -9.105246 8.193444
0.064200 18.283977 -9.739105 9.477957
-0.676100 18.944271 -9.630077 6.237545
0.410200 18.427058 -10.191955 5.626269
0.597300 20.805282 -11.872697 7.089959
-0.567900 20.157296 -12.916561 7.113583
-0.415700 21.964364 -11.776450 6.432944
0.271900 22.324608 -10.835089 6.368326
0.021300 22.748390 -12.890388 5.938779
0.112400 22.318811 -13.845433 6.241186
-0.123100 22.759968 -12.902111 4.427268
0.111200 21.856762 -12.447733 4.020000
0.111200 23.553596 -12.239091 4.082800
-0.311900 22.996689 -14.560043 3.773744
0.193300 23.171686 -14.129252 2.521271
0.597300 24.184762 -12.864765 6.581076
-0.567900 25.018674 -13.647122 6.182874
-0.415700 24.571627 -11.923871 7.471437
0.271900 23.807693 -11.383195 7.851126
-0.025200 25.852497 -11.936945 8.231502
0.069800 25.720171 -11.185252 9.009671
0.069800 25.943703 -12.907376 8.719407
0.597300 27.147468 -11.559482 7.387872
-0.567900 28.261304 -11.815836 7.800820
-0.415700 26.899937 -10.927421 6.210343
0.271900 25.924868 -10.779704 5.992352
-0.024900 28.040893 -10.264990 5.460299
0.084300 28.748926 -11.056633 5.215162
0.211700 27.482563 -9.652225 4.111255
0.035200 26.887724 -8.767731 4.339149
0.035200 28.358866 -9.428154 3.502991
-0.654600 26.695672 -10.597221 3.465623
0.427500 25.772760 -10.390632 3.630426
0.597300 28.762836 -9.188566 6.257512
-0.567900 28.144978 -8.867618 7.267515
-0.415700 30.011684 -8.707636 5.913499
0.271900 30.411459 -9.074937 5.061812
-0.001400 30.737797 -7.579788 6.554979
0.087600 30.312972 -7.387093 7.540114
-0.015200 32.279077 -7.774379 6.676082
0.029500 32.418312 -8.692881 7.246229
0.029500 32.669931 -8.028128 5.690717
-0.001100 33.101927 -6.613605 7.262505
-0.190600 33.888729 -5.811806 6.399244
0.169900 33.872709 -5.964928 5.330272
-0.234100 34.485338 -4.644368 6.867358
0.165600 35.010139 -4.020326 6.159154
0.322600 34.401575 -4.397377 8.257589
-0.557900 34.804979 -3.200436 8.699687
0.399200 35.481710 -2.871778 8.103350
-0.234100 33.640567 -5.248552 9.141678
0.165600 33.575477 -4.920840 10.168695
-0.190600 32.970879 -6.345067 8.634923
0.169900 32.529011 -7.085955 9.284719
0.597300 30.396895 -6.315204 5.834888
-0.567900 29.965213 -6.341996 4.680282
-0.415700 30.532719 -5.149131 6.482592
0.271900 30.776838 -5.185020 7.467315
-0.002400 30.368297 -3.812071 5.882589
0.097800 30.909216 -3.790315 4.936042
-0.034300 28.877730 -3.540136 5.581671
0.029500 28.796951 -2.531049 5.174803
0.029500 28.553612 -4.206633 4.785508
0.011800 27.891629 -3.690640 6.735005
-0.125600 27.509185 -4.960732 7.217066
0.133000 27.929254 -5.858082 6.789107
-0.170400 26.558427 -5.080459 8.246248
0.143000 26.268314 -6.062920 8.593239
-0.107200 25.968442 -3.927934 8.792218
0.129700 25.222375 -4.013268 9.570430
-0.170400 26.335293 -2.661480 8.307053
0.143000 25.871495 -1.772853 8.704019
-0.125600 27.287018 -2.546439 7.280779
0.133000 27.538088 -1.575834 6.890344
0.597300 30.958544 -2.693806 6.770731
-0.567900 30.876541 -2.770186 7.998830
-0.415700 31.510304 -1.622631 6.173551
0.271900 31.567261 -1.629954 5.165185
0.014300 32.020333 -0.448771 6.972594
0.104800 31.884442 -0.458416 8.054045
-0.204100 33.550105 -0.462576 6.835513
0.079700 33.891185 -1.473580 7.058295
0.079700 33.835116 -0.327729 5.792110
0.713000 34.185893 0.512623 7.725621
-0.593100 33.649445 1.606212 7.948658
-0.919100 35.303368 0.261833 8.272622
0.419600 35.706126 0.909521 8.934724
0.419600 35.852000 -0.561613 8.070035
0.597300 31.468781 0.829858 6.372873
-0.567900 31.998658 1.411921 5.408834
-0.254800 30.280630 1.248040 6.867702
0.019200 29.463740 0.577489 7.872605
0.039100 29.820210 0.838910 8.870534
0.039100 29.458815 -0.504300 7.747350
0.018900 28.055679 1.124038 7.667764
0.021300 27.459218 1.050740 8.573831
0.021300 27.572188 0.607464 6.840111
-0.007000 28.322949 2.566388 7.259920
0.025300 28.538652 3.159193 8.150679
0.025300 27.478481 2.989043 6.716755
-0.026600 29.574143 2.434317 6.378808
0.064100 29.279141 2.274139 5.341267
0.589600 30.451253 3.678416 6.473395
-0.574800 30.374225 4.577046 5.632203
-0.415700 31.343238 3.711407 7.464968
0.271900 31.293748 3.048099 8.225021
-0.025200 32.255629 4.841477 7.671385
0.069800 31.646599 5.745440 7.665892
0.069800 32.793504 4.702893 8.609249
0.597300 33.367007 4.927286 6.590931
-0.567900 33.702825 6.005758 6.162198
-0.415700 33.979641 3.875404 6.052638
0.271900 33.805896 2.975191 6.476347
-0.024900 34.811995 3.817712 4.825358
0.084300 35.392429 4.738887 4.774080
0.211700 35.846924 2.711283 4.873842
0.035200 35.402609 1.732230 4.694575
0.035200 36.524996 2.931801 4.049409
-0.654600 36.646308 2.788391 5.983368
0.427500 37.092329 3.634869 6.061711
0.597300 34.057535 3.750847 3.525615
-0.567900 34.593032 3.526159 2.405050
-0.347900 32.713818 3.656244 3.669754
0.274700 32.313984 3.895705 4.565796
-0.263700 31.701497 3.333636 2.618076
0.156000 30.721547 3.131980 3.050665
-0.000700 31.394520 4.584106 1.741922
0.032700 32.351988 4.896297 1.324917
0.032700 30.665200 4.180458 1.039600
0.039000 30.805541 5.833916 2.390674
0.028500 29.836617 5.654814 2.856733
0.028500 31.534506 6.156897 3.133906
0.048600 30.617447 7.049049 1.484761
0.068700 31.533513 7.151726 0.903056
0.068700 29.828121 6.823156 0.767794
-0.529500 30.374018 8.303463 2.231058
0.345600 29.419919 8.596025 2.386626
0.807600 31.226182 9.242855 2.710764
-0.862700 32.469637 9.062838 2.650360
0.447800 32.871643 8.247448 2.210322
0.447800 33.066400 9.813097 2.968297
-0.862700 30.790584 10.362094 3.251501
0.447800 29.787224 10.466201 3.201202
0.447800 31.325873 11.163133 3.554657
0.734100 32.029494 2.057990 1.855962
-0.589400 32.167380 2.073688 0.633073
-0.516300 32.259033 0.995968 2.568803
0.293600 32.082120 0.937876 3.561490
0.038100 32.717957 -0.233201 1.898845
0.088000 32.860300 -0.040857 0.835432
-0.030300 34.096206 -0.757084 2.468858
-0.012200 34.846779 0.010702 2.656615
-0.012200 33.904168 -1.412402 3.318436
0.799400 34.846056 -1.634597 1.538353
-0.801400 35.192132 -2.737791 2.029526
-0.801400 35.058857 -1.286691 0.338377
0.536600 31.699032 -1.318222 2.090089
-0.581900 31.329227 -1.481347 3.279201
-0.415700 31.174522 -1.959151 1.051844
0.271900 31.489842 -1.723621 0.116807
-0.002400 30.115995 -2.963431 1.181561
0.097800 30.036837 -3.305525 2.212903
-0.034300 28.749317 -2.365924 0.800308
0.029500 28.833984 -1.862075 -0.160028
0.029500 28.042776 -3.187377 0.668840
0.011800 28.162148 -1.399450 1.813227
-0.125600 28.623343 -0.070774 1.876811
0.133000 29.405120 0.261446 1.209865
-0.170400 28.070227 0.827989 2.804747
0.143000 28.425730 1.846864 2.847418
-0.107200 27.048795 0.401035 3.669492
0.129700 26.623333 1.092133 4.380691
-0.170400 26.578914 -0.922805 3.607893
0.143000 25.788193 -1.247897 4.271511
-0.125600 27.137023 -1.822753 2.682002
0.133000 26.774576 -2.840240 2.636370
0.597300 30.487066 -4.158463 0.300490
-0.567900 30.097502 -4.189250 -0.872734
-0.254800 31.279494 -5.124390 0.804943
0.019200 31.859496 -5.186329 2.121404
0.039100 31.223940 -4.894314 2.957406
0.039100 32.719491 -4.521291 2.200307
0.018900 32.277413 -6.596938 2.315161
0.021300 31.461977 -7.285895 2.535394
0.021300 33.058511 -6.728166 3.064005
-0.007000 32.770741 -6.976709 0.918872
0.025300 32.671112 -8.056603 0.809300
0.025300 33.786655 -6.602708 0.791824
-0.026600 31.848659 -6.199120 -0.030378
0.064100 32.461580 -5.714210 -0.790175
0.589600 30.741568 -7.106624 -0.621982
-0.574800 31.026040 -7.857791 -1.584587
-0.415700 29.522276 -7.006372 -0.076596
0.271900 29.348298 -6.375358 0.692594
0.033700 28.437926 -7.937874 -0.428057
0.082300 28.891629 -8.914520 -0.596638
-0.182500 27.601896 -8.242810 0.943486
0.060300 26.814997 -8.968975 0.739620
0.060300 28.290092 -8.598132 1.710452
0.060300 27.224534 -7.290375 1.315738
0.597300 27.581994 -7.579135 -1.633303
-0.567900 26.741457 -8.416197 -1.979385
-0.415700 27.825557 -6.456492 -2.316945
0.271900 28.518199 -5.824603 -1.937899
-0.087500 27.210505 -6.145599 -3.624557
0.096900 26.365686 -6.822399 -3.745690
0.298500 26.580713 -4.738647 -3.634295
-0.029700 27.338464 -3.990728 -3.409325
-0.319200 25.965473 -4.433579 -5.002678
0.079100 26.754678 -4.287990 -5.739276
0.079100 25.306214 -5.245000 -5.311848
0.079100 25.384430 -3.517925 -4.949289
-0.319200 25.467186 -4.634699 -2.580274
0.079100 25.015277 -3.643558 -2.615130
0.079100 24.694725 -5.379918 -2.775531
0.079100 25.874566 -4.786787 -1.580788
0.597300 28.106840 -6.441231 -4.855116
-0.567900 27.586953 -7.077118 -5.777557
-0.254800 29.403959 -6.062440 -4.934179
0.019200 30.270649 -6.468334 -6.036412
0.039100 29.931004 -5.913435 -6.910957
0.039100 30.397252 -7.550211 -6.076584
0.018900 31.628371 -5.860875 -5.696081
0.021300 31.858664 -4.959002 -6.263254
0.021300 32.448938 -6.566018 -5.828544
-0.007000 31.603675 -5.637518 -4.205872
0.025300 32.393506 -5.003466 -3.803078
0.025300 31.750110 -6.578528 -3.675628
-0.026600 30.111814 -5.183843 -4.060752
0.064100 29.844797 -5.331160 -3.014281
0.589600 29.841272 -3.663085 -4.351080
-0.574800 29.548230 -3.313352 -5.513477
-0.415700 30.048901 -2.782560 -3.372824
0.271900 30.255634 -3.151062 -2.449779
-0.001400 30.274124 -1.339975 -3.570253
0.087600 30.460192 -1.131049 -4.624742
-0.015200 29.064655 -0.506139 -3.101834
0.029500 28.884502 -0.715855 -2.049752
0.029500 29.333219 0.548677 -3.168059
-0.001100 27.767298 -0.673135 -3.869933
-0.190600 27.751416 -0.482995 -5.263654
0.169900 28.668580 -0.245059 -5.781677
-0.234100 26.545797 -0.595711 -5.979520
0.165600 26.533529 -0.478877 -7.048730
0.322600 25.340615 -0.859508 -5.298239
-0.557900 24.183925 -0.984832 -5.998291
0.399200 23.431445 -1.193425 -5.422860
-0.234100 25.349569 -1.022336 -3.896833
0.165600 24.425805 -1.221979 -3.375630
-0.190600 26.563068 -0.938103 -3.185989
0.169900 26.563304 -1.063446 -2.112747
0.597300 31.513252 -0.899725 -2.780135
-0.567900 31.829835 -1.509554 -1.750779
-0.415700 32.177159 0.189040 -3.186538
0.271900 31.866738 0.671829 -4.017593
-0.024900 33.058756 0.901383 -2.266825
0.084300 32.679791 0.824360 -1.247731
0.211700 34.439380 0.310113 -2.247553
0.035200 34.509014 -0.768560 -2.107154
0.035200 34.880825 0.596481 -3.202131
-0.654600 35.239807 0.807454 -1.215842
0.427500 35.289723 -0.012841 -0.719625
0.597300 33.128261 2.439893 -2.576754
-0.567900 32.711007 2.932173 -3.646848
-0.415700 33.545689 3.247900 -1.621040
0.271900 33.910893 2.782143 -0.802624
-0.025200 33.911696 4.636741 -1.767894
0.069800 33.789805 5.175446 -0.828193
0.069800 34.987885 4.750550 -1.898159
0.597300 33.156901 5.483349 -2.802342
-0.567900 32.105305 6.018368 -2.487898
-0.415700 33.597616 5.597828 -4.044591
0.271900 34.318973 4.962674 -4.354947
-0.027500 32.957321 6.499310 -5.096860
0.112300 32.627970 7.402372 -4.582946
-0.005000 33.974709 6.802603 -6.186079
0.033900 34.419022 5.900655 -6.607005
0.033900 33.399969 7.204450 -7.020520
-0.141500 35.011577 7.806696 -5.844513
-0.163800 35.148927 8.508335 -4.670664
0.206200 34.614973 8.447507 -3.733864
-0.341800 36.195350 9.346725 -4.864136
0.341200 36.479680 10.013520 -4.160829
0.138000 36.748096 9.389894 -6.092261
-0.260100 37.744314 10.185506 -6.768149
0.157200 38.231879 10.908115 -6.130558
-0.113400 38.057985 9.955448 -8.138664
0.141700 38.743921 10.596810 -8.672092
-0.197200 37.330929 8.993309 -8.814965
0.144700 37.581824 8.725604 -9.830732
-0.238700 36.362439 8.167366 -8.207354
0.170000 35.778009 7.410949 -8.710019
0.124300 36.014542 8.368550 -6.789423
0.597300 31.601544 5.980498 -5.666546
-0.567900 30.852719 6.750847 -6.305333
-0.516300 31.219485 4.736655 -5.384296
0.293600 31.847188 4.135535 -4.856009
0.038100 29.880543 4.220453 -5.717478
0.088000 29.656613 4.474726 -6.754381
-0.030300 29.855552 2.695002 -5.601137
-0.012200 30.119838 2.414730 -4.579850
-0.012200 28.844953 2.336749 -5.794133
0.799400 30.806580 2.012769 -6.582960
-0.801400 31.154418 2.625396 -7.627994
-0.801400 31.231696 0.885481 -6.234855
0.536600 28.772865 4.858314 -4.864285
-0.581900 27.588624 4.662815 -5.127663
-0.415700 29.149335 5.683850 -3.885240
0.271900 30.139917 5.755623 -3.696618
-0.002400 28.254481 6.543342 -3.124527
0.097800 27.230787 6.201755 -3.264501
-0.034300 28.569726 6.401685 -1.637130
0.029500 29.619343 6.641497 -1.466371
0.029500 27.963007 7.112810 -1.075920
0.011800 28.273688 5.007170 -1.133657
-0.125600 26.969963 4.688870 -0.717996
0.133000 26.194543 5.442450 -0.727618
-0.170400 26.660224 3.378839 -0.324074
0.143000 25.650715 3.143720 -0.027314
-0.107200 27.650142 2.380892 -0.353667
0.129700 27.405534 1.368610 -0.071114
-0.170400 28.954768 2.695237 -0.771899
0.143000 29.717394 1.929138 -0.804349
-0.125600 29.264715 4.007248 -1.168539
0.133000 30.263005 4.239197 -1.514069
0.597300 28.328385 7.997961 -3.592701
-0.567900 29.408028 8.586476 -3.711859
-0.415700 27.159723 8.607349 -3.776965
0.271900 26.320547 8.074672 -3.574179
0.014300 27.001637 10.050942 -3.908172
0.104800 27.695373 10.418761 -4.665837
-0.204100 25.561298 10.322164 -4.371035
0.079700 25.333375 9.742342 -5.264315
0.079700 24.862475 10.036156 -3.587634
0.713000 25.372708 11.782589 -4.715928
-0.593100 26.161841 12.353844 -5.454327
-0.919100 24.343639 12.428562 -4.228241
0.419600 24.272296 13.413103 -4.455961
0.419600 23.610380 11.914183 -3.741152
0.597300 27.318341 10.775793 -2.582350
-0.567900 27.719199 11.936197 -2.584305
-0.516300 27.199054 10.077181 -1.448498
0.293600 26.788945 9.153203 -1.516003
0.038100 27.409881 10.627925 -0.105343
0.088000 26.660204 11.403804 0.061842
-0.030300 27.146696 9.513101 0.913926
-0.012200 26.165888 9.073506 0.721694
-0.012200 27.896823 8.729706 0.793820
0.799400 27.173170 10.039543 2.348050
-0.801400 26.222117 10.742340 2.739547
-0.801400 28.141236 9.710515 3.069603
0.536600 28.790634 11.289677 0.114528
-0.581900 28.859994 12.289081 0.828219
-0.415700 29.883717 10.851066 -0.533321
0.271900 29.898502 10.071303 -1.175073
-0.025200 31.192088 11.590341 -0.513829
0.069800 31.612799 11.832833 0.462028
0.069800 31.924297 10.898888 -0.930799
0.597300 31.262690 12.890131 -1.308608
-0.567900 32.273837 13.626486 -1.282979
-0.347900 30.224312 13.269231 -2.003098
0.274700 29.418662 12.660298 -2.018380
-0.240000 30.010240 14.547834 -2.815687
0.142600 30.743126 15.247091 -2.413174
-0.009400 30.406825 14.186891 -4.237489
0.036200 30.534034 15.127532 -4.773320
0.036200 31.365778 13.672985 -4.171077
0.018700 29.390799 13.382299 -5.054038
0.010300 29.320654 12.379044 -4.633727
0.010300 28.380154 13.790566 -5.049997
-0.047900 29.912926 13.306533 -6.515090
0.062100 30.013743 14.337198 -6.855182
0.062100 30.870250 12.787332 -6.469682
-0.014300 28.980928 12.573176 -7.583451
0.113500 29.357887 12.661906 -8.602340
0.113500 28.993662 11.549832 -7.208346
-0.385400 27.671488 13.153803 -7.616993
0.340000 27.592522 14.133232 -7.850642
0.340000 27.196924 12.667355 -8.364160
0.340000 27.181486 12.885902 -6.775432
0.734100 28.627686 15.233684 -2.650560
-0.589400 28.253592 15.948513 -3.506796
-0.415700 27.925304 14.991238 -1.542716
0.271900 28.359708 14.419351 -0.836664
0.021300 26.579029 15.510304 -1.257645
0.112400 25.980575 15.352964 -2.155908
-0.123100 25.946647 14.672527 -0.137526
0.111200 24.956416 15.069670 0.085707
0.111200 25.838565 13.637753 -0.466453
-0.311900 26.954303 14.735385 1.369824
0.193300 27.834949 13.782598 1.031846
0.597300 26.512694 17.027664 -0.951579
-0.567900 27.506282 17.665548 -0.597267
-0.347900 25.338897 17.649010 -1.121338
0.274700 24.541202 17.075661 -1.388963
-0.240000 25.210925 19.122092 -1.202207
0.142600 26.025443 19.477437 -1.834453
-0.009400 23.898727 19.457873 -1.932559
0.036200 23.769376 18.758227 -2.759826
0.036200 23.053624 19.348340 -1.251947
0.018700 23.914341 20.880426 -2.509157
0.010300 23.940022 21.605188 -1.695402
0.010300 24.806625 21.008889 -3.123914
-0.047900 22.677239 21.137392 -3.374922
0.062100 22.667484 20.427380 -4.200816
0.062100 21.774985 20.992165 -2.780416
-0.014300 22.719393 22.568536 -3.920637
0.113500 22.785942 23.265783 -3.081074
0.113500 23.618221 22.681059 -4.534371
-0.385400 21.515410 22.864296 -4.726003
0.340000 21.593364 23.730994 -5.236305
0.340000 21.364914 22.135201 -5.417168
0.340000 20.675878 22.885230 -4.143940
0.734100 25.364194 19.887022 0.129921
-0.589400 25.803576 21.040963 0.117138
-0.415700 25.031624 19.277339 1.268622
0.271900 24.700081 18.324673 1.215644
-0.038900 25.071612 19.890778 2.616933
0.100700 25.159383 20.971491 2.518853
0.365400 23.777738 19.616496 3.399110
0.004300 23.893739 19.954237 4.428264
-0.243800 22.579664 20.331498 2.786037
0.064200 22.417424 19.996015 1.763322
0.064200 21.690219 20.129379 3.383733
0.064200 22.757036 21.407394 2.792096
-0.676100 23.511575 18.236056 3.387691
0.410200 22.662946 18.092033 3.856934
0.597300 26.270049 19.412835 3.439891
-0.567900 26.708389 18.273275 3.305268
-0.415700 26.796950 20.269289 4.324572
0.271900 26.376951 21.187382 4.353075
-0.025200 28.003170 20.052355 5.045187
0.069800 28.838791 19.808376 4.389206
0.069800 28.221828 20.980711 5.572867
0.597300 27.980891 18.840488 5.957831
-0.567900 28.993669 18.159428 6.207589
-0.415700 26.792255 18.456232 6.495710
0.271900 26.023230 19.071332 6.271313
-0.024900 26.543438 17.236690 7.289253
0.084300 27.452720 16.849574 7.749087
0.211700 25.588998 17.672550 8.391900
0.035200 24.600519 17.738753 7.937344
0.035200 25.415734 16.923916 9.164970
-0.654600 26.015725 18.896771 9.009119
0.427500 25.582329 19.652644 8.606104
0.597300 25.914504 16.083324 6.475780
-0.567900 25.609224 15.021352 6.959595
-0.415700 25.674175 16.321458 5.179060
0.271900 25.979196 17.210426 4.804710
-0.025200 25.117445 15.385247 4.188972
0.069800 25.256289 15.833896 3.207216
0.069800 25.679360 14.454241 4.218108
0.597300 23.622153 15.060699 4.304268
-0.567900 23.089364 14.318596 3.478705
-0.516300 22.934561 15.622843 5.297817
0.293600 23.436290 16.237688 5.916231
0.038100 21.494067 15.474289 5.526280
0.088000 21.177732 14.506112 5.132645
-0.030300 21.252347 15.468757 7.046061
-0.012200 21.935690 14.753961 7.508941
-0.012200 21.475824 16.458833 7.447205
0.799400 19.827556 15.070822 7.432448
-0.801400 19.359133 15.490766 8.512546
-0.801400 19.197968 14.298880 6.675834
0.536600 20.671353 16.560859 4.800585
-0.581900 21.186829 17.631568 4.462817
-0.415700 19.386085 16.305059 4.559786
0.271900 19.000681 15.449555 4.945674
-0.059700 18.448694 17.275535 3.971674
0.086900 18.992535 17.898118 3.261460
0.130300 17.328006 16.546987 3.189044
0.018700 16.838222 15.845414 3.866561
-0.320400 16.263807 17.526760 2.655786
0.088200 16.712767 18.248247 1.974929
0.088200 15.482059 16.983963 2.129563
0.088200 15.785951 18.052528 3.481964
-0.043000 17.933489 15.765086 1.998945
0.023600 18.240384 16.468232 1.224756
0.023600 18.819939 15.223576 2.323798
-0.066000 16.990526 14.730587 1.379372
0.018600 16.661374 14.025194 2.142753
0.018600 16.123717 15.213817 0.931939
0.018600 17.532057 14.189431 0.603945
0.597300 17.907482 18.195978 5.075522
-0.567900 17.597369 17.742692 6.173991
-0.516300 17.791070 19.492109 4.787746
0.293600 18.132825 19.788890 3.881411
0.039700 17.193911 20.506133 5.676896
0.110500 16.516866 19.999038 6.367137
0.056000 18.298889 21.167814 6.521961
-0.017300 17.843410 21.667251 7.377986
-0.017300 18.956101 20.387618 6.904492
0.013600 19.134087 22.196221 5.745849
-0.042500 19.272484 21.852250 4.717236
-0.042500 18.600038 23.148572 5.707554
0.805400 20.507168 22.388277 6.391660
-0.818800 21.485959 21.834025 5.848103
-0.818800 20.643365 23.094422 7.415656
0.536600 16.356318 21.568263 4.933215
-0.581900 15.688693 22.384398 5.569912
-0.415700 16.384232 21.582344 3.594092
0.271900 16.969831 20.900814 3.122599
0.014300 15.705179 22.563777 2.749868
0.104800 14.923048 23.057688 3.330781
-0.204100 16.720182 23.642899 2.327092
0.079700 17.152918 24.103766 3.214259
0.079700 17.520664 23.178848 1.752220
0.713000 16.091831 24.739695 1.481912
-0.593100 14.883218 24.847710 1.336731
-0.919100 16.895262 25.584193 0.882109
0.419600 16.483123 26.277327 0.284950
0.419600 17.896963 25.459619 0.958729
0.597300 15.026330 21.890712 1.541155
-0.567900 15.597685 21.772726 0.456651
-0.415700 13.756491 21.517429 1.706897
0.271900 13.354053 21.609396 2.626312
-0.001400 12.902836 20.973337 0.637559
0.087600 13.469995 20.207184 0.106113
-0.015200 11.678094 20.295971 1.263156
0.029500 11.127109 21.018330 1.867804
0.029500 11.017940 19.961696 0.465946
-0.001100 12.054250 19.100900 2.110956
-0.190600 12.409581 19.287175 3.459459
0.169900 12.334055 20.262471 3.920297
-0.234100 12.896506 18.206772 4.211682
0.165600 13.197148 18.364227 5.234912
0.322600 13.012503 16.927207 3.627739
-0.557900 13.559533 15.898034 4.322294
0.399200 13.914087 16.186730 5.184600
-0.234100 12.594160 16.729815 2.293503
0.165600 12.678214 15.745618 1.860595
-0.190600 12.125137 17.818788 1.531887
0.169900 11.849530 17.680482 0.494713
0.597300 12.491153 22.015818 -0.416839
-0.567900 11.817286 21.690675 -1.392080
-0.415700 12.914997 23.267617 -0.259402
0.271900 13.471328 23.495067 0.555383
0.014300 12.744066 24.324515 -1.244875
0.104800 12.013338 24.002207 -1.987289
-0.204100 12.138860 25.523581 -0.502259
0.079700 11.254569 25.209490 0.053486
0.079700 12.867167 25.915542 0.204591
0.713000 11.715072 26.620380 -1.444926
-0.593100 11.139828 26.396737 -2.498702
-0.919100 11.996897 27.847460 -1.102862
0.419600 11.842211 28.595632 -1.751009
0.419600 12.369105 28.042524 -0.185823
0.597300 14.046992 24.608058 -2.035302
-0.567900 14.112486 25.564067 -2.804528
-0.516300 15.091284 23.787167 -1.871940
0.293600 15.011168 23.034569 -1.198653
0.038100 16.322562 23.835456 -2.670489
0.088000 16.591404 24.879572 -2.843118
-0.030300 17.454442 23.177527 -1.872558
-0.012200 17.514412 23.634531 -0.886380
-0.012200 17.212475 22.124853 -1.738324
0.799400 18.818858 23.289544 -2.551863
-0.801400 19.699619 24.013941 -2.033724
-0.801400 19.058757 22.606684 -3.571962
0.536600 16.153567 23.139799 -4.034939
-0.581900 15.577112 22.052156 -4.132497
-0.415700 16.717782 23.731529 -5.090477
0.271900 17.103742 24.661335 -4.963545
0.033700 16.632362 23.219487 -6.456787
0.082300 15.577250 23.205670 -6.731701
-0.182500 17.353248 24.223475 -7.365613
0.060300 18.405903 24.287571 -7.086920
0.060300 17.279908 23.904007 -8.405722
0.060300 16.894633 25.208902 -7.266262
0.597300 17.174371 21.787089 -6.691756
-0.567900 16.707738 21.142598 -7.635335
-0.415700 18.135586 21.282199 -5.900395
0.271900 18.456978 21.855835 -5.124647
-0.038900 18.735571 19.933521 -6.083277
0.100700 18.014946 19.323831 -6.614775
0.365400 19.991927 19.940709 -6.973087
0.004300 20.314533 18.908933 -7.117232
-0.243800 19.792341 20.553452 -8.357726
0.064200 20.702404 20.426472 -8.944021
0.064200 18.973930 20.045755 -8.867998
0.064200 19.567519 21.616288 -8.274790
-0.676100 21.038879 20.644416 -6.355989
0.410200 21.829241 20.064684 -6.435549
0.597300 19.065049 19.148739 -4.798971
-0.567900 19.468645 17.989333 -4.894261
-0.415700 18.910518 19.723181 -3.597949
0.271900 18.641165 20.701341 -3.562724
-0.003100 19.314872 19.067614 -2.338618
0.085000 20.390420 18.887960 -2.376343
-0.003600 19.018684 20.002504 -1.156348
0.017100 19.431838 20.982289 -1.377143
0.017100 17.938625 20.092251 -1.031507
-0.064500 19.631632 19.524289 0.166519
0.035200 19.268396 18.527369 0.411770
0.035200 20.715312 19.483850 0.063268
0.695100 19.274775 20.455199 1.317786
-0.608600 18.407703 20.180611 2.127887
-0.940700 19.913384 21.592369 1.440064
0.425100 19.721520 22.153587 2.250746
0.425100 20.630534 21.837678 0.767224
0.597300 18.634000 17.710260 -2.104662
-0.567900 19.282494 16.774508 -1.645050
-0.415700 17.348786 17.573141 -2.445881
0.271900 16.874120 18.359987 -2.867122
-0.087500 16.582008 16.339113 -2.197679
0.096900 16.668699 16.089602 -1.141147
0.298500 15.088660 16.569601 -2.509989
-0.029700 14.982866 16.871836 -3.550829
-0.319200 14.230425 15.323151 -2.288266
0.079100 14.317342 15.001480 -1.253111
0.079100 13.189455 15.552684 -2.504434
0.079100 14.545950 14.515516 -2.947432
-0.319200 14.508525 17.669049 -1.603677
0.079100 15.020001 18.616555 -1.768712
0.079100 13.451770 17.815309 -1.827246
0.079100 14.615827 17.389020 -0.554784
0.597300 17.170318 15.155100 -2.977841
-0.567900 17.273673 14.047001 -2.450806
-0.347900 17.649927 15.374806 -4.206859
0.274700 17.527741 16.301188 -4.613408
-0.263700 18.306868 14.335121 -5.017329
0.156000 17.863773 13.375369 -4.761321
-0.000700 18.006506 14.589638 -6.501963
0.032700 18.272457 15.615708 -6.763211
0.032700 18.600582 13.912733 -7.116277
0.039000 16.516323 14.335621 -6.786726
0.028500 16.282471 13.295886 -6.565466
0.028500 15.894548 14.972525 -6.157043
0.048600 16.173413 14.611081 -8.245959
0.068700 16.416366 15.650930 -8.471266
0.068700 16.783972 13.960749 -8.871693
-0.529500 14.752698 14.325194 -8.509057
0.345600 14.381915 13.469791 -8.111626
0.807600 13.923902 15.031593 -9.252051
-0.862700 14.256220 16.157956 -9.810794
0.447800 15.160829 16.556281 -9.619815
0.447800 13.668012 16.580113 -10.518833
-0.862700 12.722023 14.595164 -9.463941
0.447800 12.427491 13.721059 -9.046617
0.447800 12.058701 15.174950 -9.968067
0.734100 19.802492 14.164075 -4.726577
-0.589400 20.334051 13.091359 -5.027281
-0.516300 20.446099 15.141406 -4.085479
0.293600 19.917280 15.980785 -3.882644
0.038100 21.906058 15.211393 -3.895968
0.088000 22.333753 14.327700 -4.367903
-0.030300 22.431574 16.435617 -4.667572
-0.012200 21.868545 16.536745 -5.597596
-0.012200 22.257143 17.334968 -4.074089
0.799400 23.910483 16.335604 -5.052128
-0.801400 24.347143 15.244446 -5.490049
-0.801400 24.600451 17.383372 -5.042429
0.536600 22.393841 15.167692 -2.424277
-0.581900 23.564748 15.436466 -2.157215
-0.415700 21.522171 14.812012 -1.473776
0.271900 20.556988 14.707608 -1.751333
0.021300 21.830317 14.531340 -0.058450
0.112400 22.903012 14.389705 0.062129
-0.123100 21.401717 15.724116 0.811525
0.111200 20.386582 16.025175 0.554743
0.111200 21.425877 15.442303 1.865618
-0.311900 22.536104 17.113333 0.567356
0.193300 22.462966 17.601228 1.817807
0.597300 21.162179 13.225493 0.419926
-0.567900 20.361368 12.631962 -0.306099
-0.347900 21.476995 12.756308 1.635310
0.274700 22.107340 13.300455 2.221104
-0.263700 20.866971 11.545034 2.215764
0.156000 20.913975 10.742972 1.480901
-0.000700 21.625673 11.101359 3.480177
0.032700 21.585704 11.900109 4.223437
0.032700 21.108514 10.234344 3.892680
0.039000 23.094528 10.723395 3.229401
0.028500 23.156000 10.077030 2.354264
0.028500 23.674801 11.623790 3.026677
0.048600 23.697220 9.972677 4.430558
0.068700 23.093480 9.088911 4.624639
0.068700 24.694854 9.617974 4.176921
-0.529500 23.763315 10.798588 5.651581
0.345600 23.095833 10.612339 6.379998
0.807600 24.647046 11.743338 5.915829
-0.862700 25.651992 12.019725 5.139654
0.447800 25.792756 11.508333 4.263272
0.447800 26.398366 12.626922 5.467309
-0.862700 24.524838 12.432649 7.011123
0.447800 23.761626 12.241259 7.646321
0.447800 25.090308 13.272812 7.112129
0.734100 19.392313 11.763153 2.570167
-0.589400 19.077998 12.744691 3.232650
-0.415700 18.506831 10.821072 2.245951
0.271900 18.855138 10.035368 1.706829
-0.051800 17.186522 10.663871 2.876377
0.092200 16.749612 11.646479 3.058823
-0.110200 16.254063 9.877508 1.929995
0.045700 16.082070 10.471464 1.038093
0.045700 16.771606 8.967568 1.620297
0.353100 14.892094 9.456437 2.527093
-0.036100 15.068871 8.749450 3.331249
-0.412100 14.051889 10.607209 3.087268
0.100000 13.749837 11.277083 2.289356
0.100000 13.158273 10.199011 3.561726
0.100000 14.601244 11.166676 3.840372
-0.412100 14.061110 8.741530 1.466017
0.100000 14.616415 7.889485 1.087194
0.100000 13.140255 8.362260 1.907901
0.100000 13.822476 9.415892 0.643086
0.597300 17.349872 9.932314 4.215414
-0.567900 17.977755 8.877334 4.248901
-0.415700 16.789819 10.470879 5.304762
0.271900 16.402080 11.406512 5.222859
-0.038900 16.727035 9.843929 6.643859
0.100700 16.547853 10.666530 7.336367
0.365400 15.485673 8.933141 6.793656
0.004300 14.624138 9.488919 6.421242
-0.243800 15.515399 7.583127 6.078499
0.064200 14.503357 7.179542 6.047798
0.064200 15.869924 7.689862 5.059767
0.064200 16.165089 6.886075 6.604817
-0.676100 15.256524 8.643025 8.150976
0.410200 16.033606 8.158957 8.458885
0.597300 18.059099 9.227248 7.112964
-0.567900 18.087816 8.183804 7.757776
-0.415700 19.189031 9.852679 6.756494
0.271900 19.081576 10.718835 6.248406
-0.025200 20.547090 9.407096 7.099055
0.069800 21.218031 10.249502 6.950612
0.069800 20.571686 9.135462 8.154553
0.597300 21.120737 8.223098 6.300477
-0.567900 22.222842 7.772301 6.618250
-0.415700 20.430395 7.732282 5.267674
0.271900 19.539063 8.165106 5.041895
-0.051800 20.811930 6.560763 4.463956
0.092200 21.288222 5.829328 5.114652
-0.110200 19.533763 5.920310 3.887036
0.045700 19.076848 6.624005 3.189759
0.045700 19.809780 5.030928 3.323532
0.353100 18.481208 5.526881 4.943789
-0.036100 18.187199 6.406873 5.510805
-0.412100 17.231357 4.963349 4.279039
0.100000 16.819988 5.701933 3.591622
0.100000 17.476499 4.051509 3.736013
0.100000 16.479433 4.737507 5.032400
-0.412100 19.006297 4.478240 5.922494
0.100000 19.374086 3.611940 5.372626
0.100000 19.794864 4.911776 6.529094
0.100000 18.203919 4.174074 6.588740
0.597300 21.830644 6.909237 3.361933
-0.567900 21.680123 7.909308 2.658537
-0.415700 22.879932 6.096853 3.198912
0.271900 22.919993 5.258304 3.772884
-0.051800 24.027090 6.384665 2.320991
0.092200 24.423589 7.365683 2.579559
-0.110200 25.119707 5.323549 2.566436
0.045700 24.648420 4.339483 2.599393
0.045700 25.804902 5.327487 1.720129
0.353100 25.957724 5.527346 3.838554
-0.036100 25.304042 5.644574 4.701591
-0.412100 26.853354 4.309046 4.055724
0.100000 27.497548 4.474322 4.917819
0.100000 26.227396 3.436473 4.242139
0.100000 27.470135 4.135719 3.173844
-0.412100 26.870131 6.750680 3.721214
0.100000 26.277311 7.663064 3.708278
0.100000 27.543834 6.798996 4.575981
0.100000 27.464312 6.693154 2.810034
0.597300 23.645309 6.437568 0.828681
-0.567900 23.546905 5.397584 0.177525
-0.516300 23.462547 7.648806 0.287433
0.293600 23.519090 8.442605 0.906202
0.038100 23.032862 7.902609 -1.098408
0.088000 22.062328 7.430320 -1.240433
-0.030300 22.842299 9.422231 -1.313463
-0.012200 22.345580 9.841014 -0.436472
-0.012200 23.815868 9.906489 -1.404792
0.799400 21.972045 9.752192 -2.534945
-0.801400 20.909520 9.130166 -2.733417
-0.801400 22.253249 10.669391 -3.340289
0.536600 24.008124 7.288827 -2.121118
-0.581900 25.202257 7.600138 -2.115794
-0.415700 23.504487 6.418838 -3.001534
0.271900 22.505424 6.239840 -2.970404
-0.051800 24.276697 5.721272 -4.037196
0.092200 25.266599 5.501121 -3.643246
-0.110200 23.595698 4.383026 -4.388896
0.045700 22.520748 4.548421 -4.463676
0.045700 23.939687 4.059356 -5.369595
0.353100 23.862894 3.231538 -3.401818
-0.036100 23.676545 3.568218 -2.382949
-0.412100 22.922274 2.067451 -3.714737
0.100000 23.109035 1.692806 -4.721894
0.100000 23.079524 1.258167 -3.002146
0.100000 21.884615 2.394187 -3.646511
-0.412100 25.298271 2.709871 -3.500094
0.100000 26.008938 3.483395 -3.216821
0.100000 25.433131 1.863531 -2.828206
0.100000 25.516661 2.384464 -4.517743
0.597300 24.470186 6.596823 -5.285625
-0.567900 23.595640 7.382871 -5.654361
-0.415700 25.610138 6.440430 -5.958733
0.271900 26.254196 5.723685 -5.637829
0.033700 26.005198 7.195377 -7.146983
0.082300 25.705787 8.234548 -7.006978
-0.182500 27.535038 7.169232 -7.270782
0.060300 27.988529 7.524723 -6.348216
0.060300 27.878853 6.153890 -7.471089
0.060300 27.845117 7.818599 -8.089363
0.597300 25.287096 6.683821 -8.408168
-0.567900 25.897352 6.116172 -9.314399
-0.415700 23.973467 6.902619 -8.480491
0.271900 23.549795 7.386843 -7.696964
-0.051800 23.099763 6.454942 -9.573785
0.092200 23.292790 5.393145 -9.736063
-0.110200 21.623260 6.615744 -9.149356
0.045700 21.526194 7.435043 -8.434858
0.045700 21.032445 6.883853 -10.024208
0.353100 21.010522 5.330319 -8.564744
-0.036100 21.080758 4.534997 -9.307756
-0.412100 21.702877 4.867609 -7.285036
0.100000 21.207861 3.975317 -6.903323
0.100000 22.742396 4.620282 -7.486386
0.100000 21.647940 5.644296 -6.526458
-0.412100 19.535832 5.566521 -8.248152
0.100000 18.999290 5.848385 -9.152966
0.100000 19.098502 4.646175 -7.857154
0.100000 19.435821 6.348003 -7.494848
0.597300 23.395014 7.117701 -10.933911
-0.567900 22.750027 6.773663 -11.924660
-0.516300 24.409007 7.987792 -11.024928
0.293600 24.969084 8.170091 -10.204451
0.039700 24.914043 8.515891 -12.310687
0.110500 24.070552 8.627293 -12.992013
0.056000 25.499516 9.864055 -11.892849
-0.017300 25.738896 10.397748 -12.812614
-0.017300 24.647284 10.444619 -11.539651
0.013600 26.724493 9.919781 -10.980013
-0.042500 26.700667 9.060645 -10.309625
-0.042500 27.640504 9.693866 -11.525893
0.805400 26.883617 11.177037 -10.223174
-0.818800 26.084745 11.646322 -9.409227
-0.818800 27.780734 11.994247 -10.532671
0.536600 25.868000 7.535300 -12.929603
-0.581900 26.377687 7.758253 -14.029055
-0.347900 26.217644 6.432726 -12.248590
0.274700 25.834874 6.401680 -11.314448
-0.240000 27.244167 5.461761 -12.612504
0.142600 27.792202 5.825619 -13.481625
-0.009400 28.363289 5.354100 -11.539769
0.036200 27.941676 4.781298 -10.713791
0.036200 29.175954 4.783197 -11.988926
0.018700 28.893100 6.743815 -11.240980
0.010300 28.943515 7.377040 -12.126748
0.010300 28.185493 7.118691 -10.501478
-0.047900 30.244679 6.474891 -10.532463
0.062100 30.034994 5.813642 -9.691697
0.062100 31.003487 6.054047 -11.192158
-0.014300 30.753024 7.762707 -9.935629
0.113500 31.197765 8.337894 -10.747708
0.113500 29.952477 8.263479 -9.391155
-0.385400 31.872597 7.467856 -9.004385
0.340000 32.694141 7.207281 -9.530947
0.340000 32.022176 8.343926 -8.524553
0.340000 31.597105 6.777776 -8.320283
0.734100 26.805017 4.203545 -13.157225
-0.589400 26.082826 3.534094 -12.497374
-0.516300 27.264911 3.862421 -14.400946
0.293600 27.879847 4.496048 -14.891326
0.038100 26.663640 2.615756 -15.077453
0.088000 25.580623 2.689039 -14.978395
-0.030300 27.091000 2.629794 -16.550760
-0.012200 27.046344 3.633593 -16.973242
-0.012200 28.150840 2.390783 -16.638573
0.799400 26.353557 1.703260 -17.501249
-0.801400 27.022218 0.663032 -17.878226
-0.801400 25.180294 1.884847 -17.834837
0.536600 26.971627 1.265738 -14.334696
-0.581900 26.092789 0.398032 -14.245602
-0.415700 28.039279 1.254701 -13.553767
0.271900 28.627859 2.074380 -13.511323
-0.001400 28.367408 0.212498 -12.596364
0.087600 28.466648 -0.728389 -13.137644
-0.015200 29.645869 0.437700 -11.878462
0.029500 30.422937 0.379369 -12.640607
0.029500 29.674095 1.375051 -11.322874
-0.001100 30.038512 -0.591952 -10.861646
-0.190600 29.848359 -0.267565 -9.521620
0.169900 29.392366 0.696234 -9.349690
-0.234100 29.800262 -1.320443 -8.602051
0.165600 29.648888 -1.074550 -7.561367
0.322600 30.343117 -2.613231 -8.914143
-0.557900 30.440251 -3.556611 -7.985241
0.399200 30.123166 -3.215194 -7.145899
-0.234100 30.674762 -2.864687 -10.234230
0.165600 30.998794 -3.867323 -10.471149
-0.190600 30.420486 -1.898776 -11.221893
0.169900 30.700994 -2.079155 -12.249111
0.597300 27.254874 0.047552 -11.538086
-0.567900 26.803448 -1.069706 -11.371456
-0.415700 26.867859 1.128339 -10.851056
0.271900 27.252923 2.021162 -11.124020
-0.087500 25.910872 1.103227 -9.733740
0.096900 26.202459 0.320136 -9.036768
0.298500 25.912201 2.456835 -8.991283
-0.029700 25.659178 3.249316 -9.696113
-0.319200 24.902044 2.500867 -7.840179
0.079100 24.979550 3.460131 -7.330914
0.079100 23.885852 2.392234 -8.217320
0.079100 25.104543 1.700931 -7.127365
-0.319200 27.296822 2.754414 -8.400149
0.079100 27.270436 3.696110 -7.851408
0.079100 27.586700 1.954405 -7.719175
0.079100 28.044230 2.841815 -9.186743
0.597300 24.521491 0.754639 -10.253238
-0.567900 23.825095 -0.083177 -9.679063
-0.347900 24.156987 1.313204 -11.413837
0.274700 24.799825 1.973744 -11.841711
-0.263700 22.937956 0.931027 -12.131021
0.156000 22.077471 1.104496 -11.482254
-0.000700 22.783787 1.777836 -13.399020
0.032700 23.671066 1.641599 -14.018797
0.032700 21.921052 1.410862 -13.958801
0.039000 22.577669 3.278439 -13.122502
0.028500 21.623543 3.438807 -12.618599
0.028500 23.386461 3.673018 -12.507211
0.048600 22.582446 3.985522 -14.476617
0.068700 23.540176 3.777315 -14.955959
0.068700 21.783665 3.567650 -15.090487
-0.529500 22.414140 5.443332 -14.393710
0.345600 22.268444 5.867958 -13.482717
0.807600 22.640164 6.279156 -15.390097
-0.862700 23.008219 5.876749 -16.574563
0.447800 23.061738 4.882521 -16.785040
0.447800 23.059218 6.547052 -17.332944
-0.862700 22.495715 7.555825 -15.217437
0.447800 22.027990 7.931714 -14.392405
0.447800 22.911711 8.197181 -15.882115
0.734100 22.922656 -0.564579 -12.462032
-0.589400 21.857079 -1.167897 -12.346766
-0.415700 24.049789 -1.193183 -12.832332
0.271900 24.864844 -0.679537 -13.135574
-0.024900 23.987142 -2.636673 -13.284841
0.084300 23.266032 -2.783594 -14.088905
0.211700 25.277113 -3.010213 -14.068763
0.035200 26.203610 -2.792428 -13.537461
0.035200 25.356073 -4.060575 -14.349124
-0.654600 25.139575 -2.274740 -15.261420
0.427500 26.036468 -1.950650 -15.371626
0.597300 23.889105 -3.427914 -11.976029
-0.567900 23.147472 -4.402376 -11.933270
-0.347900 24.549128 -3.046562 -10.868925
0.274700 25.175937 -2.246524 -10.915397
-0.240000 24.398235 -3.787855 -9.598784
0.142600 24.619419 -4.835199 -9.796380
-0.009400 25.371220 -3.263307 -8.529300
0.036200 25.186756 -2.200957 -8.363292
0.036200 25.149193 -3.779609 -7.596091
0.018700 26.868439 -3.462891 -8.843138
0.010300 27.184195 -2.702452 -9.551457
0.010300 27.431728 -3.295065 -7.924322
-0.047900 27.261104 -4.834440 -9.420174
0.062100 26.825381 -4.947566 -10.414133
0.062100 28.346541 -4.869822 -9.522157
-0.014300 26.801684 -5.979424 -8.513435
0.113500 27.299860 -5.864268 -7.549806
0.113500 25.723619 -5.897984 -8.346453
-0.385400 27.106158 -7.308060 -9.093013
0.340000 26.725508 -7.387279 -10.035392
0.340000 28.107077 -7.462801 -9.188658
0.340000 26.712034 -8.042209 -8.520397
0.734100 22.951413 -3.808414 -9.084724
-0.589400 22.493668 -4.858320 -8.632716
-0.415700 22.215525 -2.705164 -9.239530
0.271900 22.691697 -1.867659 -9.556037
-0.059700 20.776544 -2.625219 -8.930467
0.086900 20.611864 -3.047435 -7.937304
0.130300 20.331705 -1.142652 -8.899731
0.018700 20.625388 -0.672752 -9.840348
-0.320400 18.801641 -1.041483 -8.763986
0.088200 18.310864 -1.417199 -9.661604
0.088200 18.473217 -1.630788 -7.907990
0.088200 18.495121 -0.007985 -8.626983
-0.043000 21.014669 -0.389672 -7.732515
0.023600 20.553286 -0.682064 -6.787987
0.023600 22.066363 -0.665015 -7.681366
-0.066000 20.966358 1.137729 -7.866285
0.018600 21.425218 1.443149 -8.807078
0.018600 19.941384 1.501704 -7.828368
0.018600 21.523826 1.581347 -7.041111
0.597300 19.933777 -3.461092 -9.914655
-0.567900 19.041617 -4.200304 -9.494380
-0.415700 20.215016 -3.383314 -11.219395
0.271900 20.944068 -2.749768 -11.526620
0.033700 19.489688 -4.150847 -12.235557
0.082300 18.424533 -3.939896 -12.134634
-0.182500 19.948734 -3.677763 -13.618270
0.060300 19.412774 -4.236089 -14.386134
0.060300 19.738698 -2.614100 -13.733014
0.060300 21.018568 -3.852235 -13.737514
0.597300 19.671604 -5.672497 -12.070721
-0.567900 18.707788 -6.424957 -12.177006
-0.516300 20.883642 -6.117141 -11.738323
0.293600 21.634672 -5.434294 -11.703684
0.039700 21.259244 -7.516022 -11.495751
0.110500 21.047932 -8.101277 -12.390648
0.056000 22.782285 -7.513958 -11.264126
-0.017300 23.269747 -7.135148 -12.163788
-0.017300 23.010736 -6.821247 -10.454245
0.013600 23.417098 -8.860161 -10.909733
-0.042500 24.492708 -8.713104 -10.791669
-0.042500 23.027234 -9.184440 -9.943826
0.805400 23.175732 -9.954975 -11.951153
-0.818800 23.013243 -9.660017 -13.160790
-0.818800 23.146578 -11.128054 -11.534405
0.536600 20.478204 -8.158041 -10.328277
-0.581900 20.167816 -9.349408 -10.366960
-0.415700 20.087337 -7.362751 -9.327363
0.271900 20.364185 -6.390702 -9.362750
-0.001400 19.198027 -7.780899 -8.236392
0.087600 19.519426 -8.754546 -7.863672
-0.015200 19.339441 -6.752743 -7.100912
0.029500 20.304459 -6.913561 -6.623304
0.029500 19.370659 -5.756428 -7.537896
-0.001100 18.262802 -6.743178 -6.027313
-0.190600 17.700998 -7.944290 -5.550082
0.169900 18.011751 -8.895258 -5.960529
-0.234100 16.732050 -7.912016 -4.533273
0.165600 16.302603 -8.823685 -4.159115
0.322600 16.306818 -6.683215 -3.996889
-0.557900 15.347970 -6.670938 -3.038197
0.399200 15.192854 -5.763299 -2.716076
-0.234100 16.879205 -5.478876 -4.456008
0.165600 16.572599 -4.537252 -4.025655
-0.190600 17.858115 -5.513464 -5.468098
0.169900 18.314186 -4.592955 -5.807399
0.597300 17.742297 -7.937980 -8.707893
-0.567900 17.108016 -8.971545 -8.477906
-0.415700 17.212764 -6.941666 -9.423262
0.271900 17.784231 -6.123662 -9.602754
-0.023700 15.858320 -7.005133 -9.987469
0.088000 15.148997 -7.198698 -9.182116
0.034200 15.517359 -5.657015 -10.631053
0.024100 16.347278 -5.343361 -11.261680
0.024100 14.625681 -5.770684 -11.248781
0.001800 15.246562 -4.566960 -9.593075
0.044000 14.448973 -4.906460 -8.932563
0.044000 16.144680 -4.406688 -8.994834
-0.273700 14.748468 -2.988674 -10.331696
-0.053600 14.210470 -2.130501 -8.837392
0.068400 15.024573 -2.120055 -8.114058
0.068400 13.932958 -1.108400 -9.089688
0.068400 13.349976 -2.647088 -8.411349
0.597300 15.701075 -8.147212 -11.007340
-0.567900 14.645504 -8.781571 -11.054245
-0.415700 16.754524 -8.441653 -11.775574
0.271900 17.562960 -7.831090 -11.709748
0.014300 16.818496 -9.529261 -12.752834
0.104800 16.015170 -9.400932 -13.477069
-0.204100 18.168249 -9.438948 -13.495440
0.079700 18.967558 -9.208405 -12.793821
0.079700 18.395742 -10.404806 -13.937915
0.713000 18.163983 -8.414317 -14.620086
-0.593100 17.123463 -8.008176 -15.117637
-0.919100 19.310134 -7.974492 -15.087958
0.419600 19.299771 -7.314270 -15.845412
0.419600 20.205983 -8.307705 -14.755244
0.597300 16.602758 -10.913604 -12.119802
-0.567900 15.816034 -11.696032 -12.655496
-0.415700 17.237312 -11.184873 -10.971744
0.271900 17.910742 -10.491862 -10.677926
-0.058100 17.138269 -12.431234 -10.300130
0.136000 17.452478 -13.201026 -11.004973
-0.007400 18.091344 -12.421251 -9.068920
0.036700 19.050085 -12.219007 -9.546428
0.036700 17.848027 -11.602425 -8.391850
0.186800 18.153924 -13.649696 -8.245694
-0.543200 18.480735 -14.845222 -8.837626
0.163500 18.549255 -15.777935 -7.827706
0.143500 18.783267 -16.818164 -7.999642
-0.279500 18.332637 -15.154481 -6.674795
0.333900 18.275622 -15.539928 -5.742978
-0.220700 18.135567 -13.803033 -6.923258
0.186200 18.180517 -12.956071 -6.254647
0.597300 15.687555 -12.662228 -9.754267
-0.567900 15.038755 -13.675735 -9.964414
-0.415700 15.081914 -11.610635 -9.189261
0.271900 15.624137 -10.761845 -9.074751
-0.051800 13.685378 -11.637772 -8.734242
0.092200 13.577671 -12.457159 -8.025526
-0.110200 13.371198 -10.315894 -8.016309
0.045700 13.662936 -9.487618 -8.663132
0.045700 12.295865 -10.254361 -7.862976
0.353100 14.055415 -10.153964 -6.645492
-0.036100 15.129617 -10.315753 -6.730503
-0.412100 13.806049 -8.733593 -6.149490
0.100000 12.743023 -8.510133 -6.189659
0.100000 14.154586 -8.626855 -5.123903
0.100000 14.360697 -8.032380 -6.773934
-0.412100 13.477837 -11.115811 -5.603496
0.100000 13.906182 -10.902238 -4.625138
0.100000 12.396070 -11.009545 -5.548332
0.100000 13.733271 -12.141325 -5.860744
0.597300 12.674958 -11.928749 -9.866243
-0.567900 11.763320 -12.743904 -9.676529
-0.415700 12.828173 -11.330390 -11.055773
0.271900 13.586603 -10.664935 -11.174382
-0.059700 11.988229 -11.681762 -12.224269
0.086900 10.979846 -11.866448 -11.853298
0.130300 11.846116 -10.531806 -13.246416
0.018700 11.157541 -10.876167 -14.018389
-0.320400 11.197708 -9.306699 -12.575023
0.088200 10.283400 -9.607808 -12.064763
0.088200 11.886220 -8.866245 -11.853388
0.088200 10.935553 -8.560008 -13.322145
-0.043000 13.176232 -10.189169 -13.943328
0.023600 13.881659 -9.832673 -13.200853
0.023600 13.587020 -11.091740 -14.396912
-0.066000 13.057042 -9.129916 -15.043820
0.018600 14.029681 -9.010671 -15.514919
0.018600 12.331724 -9.447309 -15.793228
0.018600 12.761730 -8.168699 -14.624512
0.597300 12.402630 -13.003768 -12.893235
-0.567900 11.672524 -13.507052 -13.747603
-0.516300 13.527770 -13.597731 -12.491019
0.293600 14.127385 -13.101156 -11.847618
0.038100 13.879592 -14.974311 -12.809899
0.088000 13.608923 -15.223358 -13.835968
-0.030300 15.436465 -15.069535 -12.913044
-0.012200 15.729552 -14.389691 -13.713050
-0.012200 15.944193 -14.655399 -12.041939
0.799400 15.945315 -16.449630 -13.248945
-0.801400 15.595969 -17.000266 -14.329025
-0.801400 16.728084 -16.992103 -12.425969
0.536600 13.313538 -16.018387 -11.807518
-0.581900 13.246008 -17.185472 -12.225028
-0.415700 13.023556 -15.618262 -10.556839
0.271900 13.239007 -14.684240 -10.238586
-0.059700 12.357068 -16.488846 -9.656869
0.086900 12.751614 -17.499735 -9.759518
0.130300 12.707809 -15.982177 -8.302185
0.018700 12.539704 -14.906578 -8.248078
-0.320400 11.772215 -16.721240 -7.268655
0.088200 10.724950 -16.490762 -7.464127
0.088200 12.067052 -17.770035 -7.303284
0.088200 11.979179 -16.391022 -6.250703
-0.043000 14.187954 -16.157768 -7.929089
0.023600 14.438305 -17.171206 -7.615453
0.023600 14.923053 -15.843714 -8.670104
-0.066000 14.476058 -15.322875 -6.711163
0.018600 14.204424 -15.834863 -5.788027
0.018600 15.542507 -15.253898 -6.496621
0.018600 13.971205 -14.357049 -6.731303
0.597300 10.830353 -16.442931 -9.990338
-0.567900 10.180830 -17.439936 -9.795337
-0.415700 10.303226 -15.359950 -10.535323
0.271900 10.817411 -14.490755 -10.550232
-0.025200 8.922590 -15.118554 -11.018475
0.069800 8.915187 -14.696006 -12.023211
0.069800 8.355814 -16.047968 -11.073739
0.597300 8.124251 -14.025670 -10.213374
-0.567900 6.878675 -14.084486 -10.122383
-0.415700 8.766119 -12.957293 -9.709135
0.271900 9.777320 -12.897728 -9.777564
-0.087500 8.008438 -11.746141 -9.292209
0.096900 7.166767 -12.093872 -8.694445
0.298500 8.781244 -10.774150 -8.372397
-0.029700 8.041238 -10.128622 -7.900467
-0.319200 9.500794 -11.508880 -7.237075
0.079100 10.295147 -12.143178 -7.627341
0.079100 9.939214 -10.782236 -6.555621
0.079100 8.787466 -12.121934 -6.687408
-0.319200 9.754135 -9.845029 -9.104781
0.079100 9.212712 -9.181029 -9.777734
0.079100 10.282148 -9.218495 -8.385845
0.079100 10.467020 -10.425829 -9.681054
0.597300 7.404426 -11.003677 -10.497442
-0.567900 7.932875 -11.057181 -11.609551
-0.415700 6.298776 -10.290196 -10.279927
0.271900 5.947240 -10.223697 -9.331329
0.033700 5.559153 -9.557632 -11.310930
0.082300 5.789821 -9.987973 -12.285946
-0.182500 4.063973 -9.763670 -11.043819
0.060300 3.480304 -9.295316 -11.838321
0.060300 3.834403 -10.829268 -11.014515
0.060300 3.798753 -9.306406 -10.090022
0.597300 5.911961 -8.058560 -11.396835
-0.567900 5.574881 -7.408009 -12.390399
-0.415700 6.576670 -7.487051 -10.386016
0.271900 6.790306 -8.029989 -9.558025
-0.025200 6.934279 -6.069233 -10.403881
0.069800 7.641561 -5.888382 -11.208477
0.069800 6.025963 -5.511022 -10.616404
0.597300 7.543657 -5.506144 -9.121406
-0.567900 7.934616 -6.258237 -8.228722
-0.415700 7.606496 -4.171965 -9.035167
0.271900 7.235719 -3.628692 -9.808244
-0.002400 8.302746 -3.452991 -7.959856
0.097800 8.387371 -4.127915 -7.111963
-0.034300 9.730442 -3.092017 -8.407485
0.029500 9.679293 -2.343015 -9.196883
0.029500 10.246133 -2.634171 -7.562444
0.011800 10.568266 -4.262548 -8.888558
-0.125600 10.669520 -4.559112 -10.263109
0.133000 10.168783 -3.938173 -10.989890
-0.170400 11.418440 -5.669611 -10.693953
0.143000 11.499250 -5.897495 -11.747107
-0.107200 12.071580 -6.482957 -9.752173
0.129700 12.649119 -7.336353 -10.079865
-0.170400 11.985198 -6.177441 -8.383429
0.143000 12.499362 -6.790305 -7.661564
-0.125600 11.234918 -5.070781 -7.951215
0.133000 11.165003 -4.844052 -6.896520
0.597300 7.582242 -2.183182 -7.466355
-0.567900 6.996607 -1.431807 -8.250971
-0.347900 7.709494 -1.905844 -6.163945
0.274700 8.238503 -2.578557 -5.610657
-0.263700 7.445611 -0.608236 -5.519515
0.156000 6.833917 0.019378 -6.170864
-0.000700 6.670015 -0.858107 -4.206975
0.032700 5.689219 -1.251640 -4.477890
0.032700 7.172617 -1.633382 -3.625053
0.039000 6.448569 0.379157 -3.313219
0.028500 6.469907 1.288654 -3.915328
0.028500 5.460456 0.297719 -2.861980
0.048600 7.469545 0.477660 -2.169511
0.068700 7.450945 -0.453773 -1.602344
0.068700 8.469930 0.611726 -2.583795
-0.529500 7.158461 1.588988 -1.252745
0.345600 6.199661 1.915330 -1.192752
0.807600 7.996643 2.199084 -0.434869
-0.862700 9.229983 1.825421 -0.277189
0.447800 9.530497 0.912832 -0.626079
0.447800 9.901638 2.413611 0.211575
-0.862700 7.570224 3.216120 0.246204
0.447800 6.579789 3.434618 0.212400
0.447800 8.134587 3.591878 1.002737
0.734100 8.795461 0.081684 -5.319511
-0.589400 9.646186 -0.448232 -4.611679
-0.415700 9.023541 1.212387 -5.987672
0.271900 8.281276 1.596268 -6.561096
-0.051800 10.332316 1.876754 -6.012069
0.092200 11.109036 1.136628 -5.810955
-0.110200 10.618629 2.451353 -7.415476
0.045700 9.922214 3.262508 -7.610992
0.045700 11.623490 2.876987 -7.402087
0.353100 10.520780 1.449133 -8.584637
-0.036100 9.488591 1.116834 -8.695952
-0.412100 10.944368 2.125646 -9.888523
0.100000 11.982393 2.451472 -9.814715
0.100000 10.843669 1.428005 -10.719581
0.100000 10.310176 2.988267 -10.073876
-0.412100 11.406812 0.220568 -8.390927
0.100000 11.400510 -0.394338 -9.290556
0.100000 12.427678 0.529942 -8.167041
0.100000 11.019167 -0.375316 -7.568065
0.597300 10.433184 2.923686 -4.891739
-0.567900 9.894822 4.032093 -5.009613
-0.516300 11.121564 2.551013 -3.811949
0.293600 11.567402 1.641105 -3.821861
0.000000 11.389973 3.383985 -2.634248
0.088000 10.444098 3.645216 -2.157767
0.536600 12.138724 4.676916 -2.996901
0.000000 12.908332 4.709423 -3.958541
-0.415700 11.914550 5.746599 -2.227272
0.271900 11.257087 5.646392 -1.460420
0.033700 12.658633 7.008415 -2.305147
0.082300 12.105946 7.730631 -1.705404
-0.182500 14.017594 6.813790 -1.616636
0.060300 13.864046 6.404901 -0.617112
0.060300 14.626364 6.117972 -2.193527
0.060300 14.535598 7.769443 -1.535745
0.597300 12.750960 7.632758 -3.718639
-0.567900 13.697631 8.358415 -4.029089
-0.415700 11.772663 7.383073 -4.601005
0.271900 11.011927 6.792559 -4.297008
-0.024900 11.841754 7.818304 -6.007635
0.084300 12.771609 7.445613 -6.426733
0.211700 10.699263 7.239282 -6.845417
0.035200 9.740297 7.490400 -6.401579
0.035200 10.737181 7.685550 -7.840199
-0.654600 10.804945 5.836588 -6.993281
0.427500 10.810305 5.405099 -6.120931
0.597300 11.893814 9.340466 -6.173969
-0.567900 12.531004 9.815210 -7.113209
-0.347900 11.312099 10.117948 -5.248706
0.274700 10.771353 9.645290 -4.530581
-0.240000 11.480038 11.585922 -5.165721
0.142600 11.044758 12.052448 -6.050276
-0.009400 10.735837 12.081703 -3.913481
0.036200 9.692116 11.784305 -3.983364
0.036200 11.161494 11.604853 -3.028459
0.018700 10.793989 13.605869 -3.736103
0.010300 11.827697 13.918887 -3.592812
0.010300 10.391554 14.091700 -4.626434
-0.047900 9.972756 14.022743 -2.512333
0.062100 8.934093 13.730745 -2.667112
0.062100 10.358657 13.510313 -1.629891
-0.014300 10.048283 15.535452 -2.291918
0.113500 11.061590 15.806523 -1.986276
0.113500 9.825435 16.045162 -3.234279
-0.385400 9.077039 15.972050 -1.267642
0.340000 9.186608 15.484034 -0.379986
0.340000 9.152307 16.978363 -1.103548
0.340000 8.128704 15.798340 -1.589261
0.734100 12.959453 12.006727 -5.122248
-0.589400 13.365829 12.935959 -5.818396
-0.415700 13.764463 11.276394 -4.353366
0.271900 13.345524 10.517868 -3.830928
-0.058100 15.195301 11.499815 -4.120186
0.136000 15.383731 12.573893 -4.111506
-0.007400 15.548888 10.956741 -2.726245
0.036700 15.326758 9.891288 -2.679552
0.036700 16.618754 11.071611 -2.561354
0.186800 14.822651 11.652698 -1.598147
-0.543200 13.439140 11.671301 -1.390005
0.163500 13.247254 12.378111 -0.264999
0.143500 12.283133 12.571590 0.186324
-0.279500 14.421406 12.800846 0.232337
0.333900 14.543527 13.323250 1.090954
-0.220700 15.423082 12.358771 -0.600551
0.186200 16.487596 12.510113 -0.487216
0.597300 16.089798 10.910661 -5.224743
-0.567900 17.318774 11.001191 -5.137851
-0.415700 15.486840 10.360535 -6.284075
0.271900 14.475578 10.328014 -6.274346
-0.023700 16.135862 9.903347 -7.515228
0.088000 17.213247 10.021059 -7.417799
0.034200 15.833533 8.414871 -7.753097
0.024100 14.754883 8.259995 -7.767857
0.024100 16.235666 8.119187 -8.723100
0.001800 16.462252 7.516763 -6.687840
0.044000 17.525174 7.750475 -6.626443
0.044000 16.010011 7.738174 -5.720552
-0.273700 16.305432 5.741060 -7.020022
-0.053600 14.556327 5.479586 -6.633220
0.068400 14.335857 4.413976 -6.593146
0.068400 14.330901 5.920528 -5.662316
0.068400 13.937539 5.936578 -7.402618
0.597300 15.689144 10.724185 -8.733327
-0.567900 14.617847 11.334329 -8.742186
-0.415700 16.489986 10.701001 -9.798714
0.271900 17.384687 10.231831 -9.717379
-0.027500 16.105199 11.223535 -11.111051
0.112300 15.529558 12.133579 -10.952979
-0.005000 17.356411 11.612644 -11.905376
0.033900 18.006432 10.742961 -12.007606
0.033900 17.051922 11.916109 -12.906310
-0.141500 18.128351 12.739597 -11.299689
-0.163800 19.259324 12.619972 -10.572500
0.206200 19.772433 11.686605 -10.371220
-0.341800 19.639153 13.859882 -10.099530
0.341200 20.429232 13.990149 -9.469044
0.138000 18.797368 14.853835 -10.539409
-0.260100 18.762529 16.240263 -10.336112
0.157200 19.509056 16.722041 -9.719424
-0.113400 17.740894 16.988035 -10.944719
0.141700 17.705938 18.062637 -10.820443
-0.197200 16.760270 16.337596 -11.715703
0.144700 15.966405 16.913801 -12.167273
-0.238700 16.793292 14.942817 -11.896053
0.170000 16.028191 14.458157 -12.482965
0.124300 17.819747 14.165876 -11.319946
0.597300 15.260848 10.204503 -11.899106
-0.567900 15.658961 9.037482 -11.990959
-0.254800 14.163993 10.620872 -12.567878
0.019200 13.535509 11.931116 -12.473289
0.039100 14.121379 12.659476 -13.035100
0.039100 13.429233 12.250003 -11.435065
0.018900 12.154033 11.780834 -13.102810
0.021300 11.840946 12.699900 -13.594513
0.021300 11.434408 11.492095 -12.342186
-0.007000 12.324151 10.638769 -14.099683
0.025300 12.664731 11.046780 -15.052672
0.025300 11.394626 10.086703 -14.239390
-0.026600 13.408535 9.752236 -13.477908
0.064100 12.936828 8.960733 -12.895075
0.589600 14.276788 9.120980 -14.576623
-0.574800 14.021947 7.985983 -14.984333
-0.415700 15.324358 9.830217 -15.017754
0.271900 15.434352 10.773968 -14.669746
-0.025200 16.303171 9.352945 -15.994159
0.069800 15.777264 9.014300 -16.886601
0.069800 16.951457 10.184198 -16.266046
0.597300 17.207222 8.215581 -15.507848
-0.567900 17.584010 7.386063 -16.333853
-0.516300 17.501966 8.121440 -14.205909
0.293600 17.129592 8.812129 -13.568698
0.038100 18.265777 6.997359 -13.635684
0.088000 19.056225 6.707327 -14.330158
-0.030300 18.927148 7.382450 -12.302953
-0.012200 18.152428 7.692137 -11.598701
-0.012200 19.414492 6.496540 -11.892994
0.799400 19.976611 8.488701 -12.410140
-0.801400 20.563080 8.704466 -13.493887
-0.801400 20.175947 9.196321 -11.399208
0.536600 17.357908 5.780421 -13.422674
-0.581900 17.744776 4.654190 -13.727518
-0.415700 16.110681 6.011828 -12.990390
0.271900 15.869568 6.959997 -12.725039
-0.059700 15.073898 4.969882 -12.924104
0.086900 15.435073 4.162724 -12.284530
0.130300 13.772157 5.536703 -12.302662
0.018700 13.458753 6.399474 -12.890481
-0.320400 12.641232 4.490877 -12.349305
0.088200 12.940626 3.595354 -11.803433
0.088200 11.726953 4.889831 -11.912899
0.088200 12.414778 4.218778 -13.378618
-0.043000 14.014535 6.005483 -10.845808
0.023600 14.255077 5.144764 -10.219612
0.023600 14.867773 6.682483 -10.818270
-0.066000 12.828652 6.757780 -10.226037
0.018600 13.136227 7.199759 -9.278847
0.018600 12.504148 7.552528 -10.897281
0.018600 11.999622 6.077922 -10.032522
0.597300 14.855285 4.370285 -14.324699
-0.567900 14.829345 3.150829 -14.474004
-0.347900 14.794747 5.205850 -15.372456
0.274700 14.796589 6.202164 -15.180262
-0.240000 14.767194 4.761119 -16.776204
0.142600 13.912562 4.100396 -16.919544
-0.009400 14.602318 5.983211 -17.690844
0.036200 13.745030 6.572736 -17.366778
0.036200 15.492349 6.603786 -17.600586
0.018700 14.403435 5.583988 -19.162195
0.010300 15.063503 4.757345 -19.421258
0.010300 13.372741 5.266185 -19.320720
-0.047900 14.738620 6.749398 -20.092679
0.062100 14.004743 7.547396 -19.972058
0.062100 15.729739 7.124749 -19.835823
-0.014300 14.751434 6.243660 -21.536179
0.113500 15.337708 5.319713 -21.579231
0.113500 13.728628 6.009972 -21.840146
-0.385400 15.341048 7.242081 -22.449376
0.340000 14.804068 8.104221 -22.414838
0.340000 16.293825 7.432418 -22.158685
0.340000 15.367464 6.896084 -23.404039
0.734100 16.020840 3.957753 -17.156435
-0.589400 15.890770 2.902373 -17.770515
-0.415700 17.210771 4.425110 -16.774336
0.271900 17.254992 5.311251 -16.290877
0.033700 18.473980 3.752979 -17.084175
0.082300 18.533053 3.606962 -18.163770
-0.182500 19.627298 4.669027 -16.665455
0.060300 19.632590 4.803233 -15.584679
0.060300 20.569555 4.216371 -16.971831
0.060300 19.534632 5.638143 -17.154910
0.597300 18.591056 2.359706 -16.437304
-0.567900 19.222515 1.475325 -17.010021
-0.415700 17.945264 2.136373 -15.287509
0.271900 17.537103 2.936377 -14.813879
-0.059700 17.789576 0.808080 -14.672058
0.086900 18.721949 0.253688 -14.789703
0.130300 17.526400 0.967595 -13.154164
0.018700 16.683218 1.648552 -13.024423
-0.320400 17.163548 -0.377812 -12.494289
0.088200 17.972972 -1.096147 -12.631753
0.088200 16.984988 -0.244295 -11.428518
0.088200 16.249637 -0.786079 -12.925852
-0.043000 18.770384 1.572812 -12.453292
0.023600 19.536053 0.803245 -12.342461
0.023600 19.195299 2.369367 -13.063098
-0.066000 18.467690 2.184230 -11.079309
0.018600 18.083145 1.429026 -10.398125
0.018600 19.384040 2.600733 -10.659763
0.018600 17.732480 2.982890 -11.184337
0.597300 16.700217 -0.004625 -15.398775
-0.567900 16.910783 -1.179999 -15.692534
-0.415700 15.564471 0.609824 -15.757024
0.271900 15.440480 1.577792 -15.480754
-0.051800 14.465064 -0.050830 -16.480776
0.092200 14.192771 -0.946748 -15.927284
-0.110200 13.237259 0.880874 -16.537865
0.045700 13.566433 1.863390 -16.871741
0.045700 12.541202 0.503171 -17.288440
0.353100 12.470333 1.022660 -15.208128
-0.036100 13.160465 1.252208 -14.399501
-0.412100 11.446475 2.156383 -15.317770
0.100000 10.737299 1.939379 -16.116475
0.100000 10.916868 2.265947 -14.371999
0.100000 11.966547 3.087410 -15.540753
-0.412100 11.710870 -0.253975 -14.839288
0.100000 11.172515 -0.098858 -13.906420
0.100000 11.008424 -0.518184 -15.629770
0.100000 12.411516 -1.072200 -14.688578
0.597300 14.847683 -0.540746 -17.891508
-0.567900 14.256422 -1.515201 -18.353948
-0.516300 15.820732 0.081143 -18.564781
0.293600 16.173105 0.956179 -18.203884
0.038100 16.559414 -0.432411 -19.782408
0.088000 15.895679 -0.675073 -20.612266
-0.030300 17.402535 0.778408 -20.249327
-0.012200 16.776258 1.595781 -20.606790
-0.012200 17.929127 1.098636 -19.350297
0.799400 18.499903 0.412410 -21.259070
-0.801400 19.613102 0.039722 -20.830257
-0.801400 18.315554 0.474908 -22.463219
0.536600 17.302162 -1.751605 -19.598801
-0.581900 17.273608 -2.606698 -20.503182
-0.347900 17.970786 -1.890386 -18.460122
0.274700 17.955110 -1.084763 -17.851176
-0.240000 18.721538 -3.132387 -18.076587
0.142600 19.248344 -3.444146 -18.978460
-0.009400 19.717379 -2.724192 -16.981202
0.036200 19.169444 -2.243374 -16.170843
0.036200 20.319259 -3.583890 -16.686657
0.018700 20.733455 -1.687460 -17.437941
0.010300 21.200931 -2.136653 -18.314181
0.010300 20.124548 -0.809887 -17.655199
-0.047900 21.774805 -1.396743 -16.269571
0.062100 21.344854 -1.188113 -15.289923
0.062100 22.440796 -2.244785 -16.110256
-0.014300 22.740686 -0.197503 -16.575194
0.113500 22.166598 0.704397 -16.787580
0.113500 23.316546 -0.028566 -15.665280
-0.385400 23.676035 -0.433563 -17.666855
0.340000 24.223631 -1.243680 -17.413973
0.340000 23.248671 -0.675822 -18.549340
0.340000 24.315369 0.347485 -17.703081
0.734100 17.911223 -4.376112 -17.724472
-0.589400 18.313341 -5.456976 -18.035654
-0.415700 16.734796 -4.197535 -17.113358
0.271900 16.469912 -3.248547 -16.891510
-0.051800 15.916186 -5.311663 -16.600296
0.092200 16.534564 -5.856762 -15.890842
-0.110200 14.667236 -4.815891 -15.848889
0.045700 13.983905 -4.364697 -16.566634
0.045700 14.172604 -5.695536 -15.433221
0.353100 14.894011 -3.810428 -14.709947
-0.036100 15.091158 -2.834984 -15.142464
-0.412100 13.619777 -3.706926 -13.870070
0.100000 13.443637 -4.644929 -13.343279
0.100000 13.731533 -2.905514 -13.140064
0.100000 12.769728 -3.485798 -14.513892
-0.412100 16.060761 -4.189802 -13.803575
0.100000 16.082037 -3.536554 -12.932560
0.100000 15.966572 -5.230018 -13.493411
0.100000 16.998678 -4.064335 -14.340598
0.597300 15.487753 -6.308362 -17.691365
-0.567900 15.196157 -5.910996 -18.825002
-0.415700 15.414013 -7.602725 -17.359859
0.271900 15.765954 -7.919489 -16.467730
-0.058100 15.109767 -8.674213 -18.353610
0.136000 15.556020 -8.347055 -19.292717
-0.007400 15.708076 -10.040008 -17.853409
0.036700 16.646693 -9.832996 -17.339357
0.036700 15.157617 -10.539647 -17.056255
0.186800 15.968509 -11.026091 -18.956508
-0.543200 15.792787 -10.768808 -20.341932
0.163500 16.018577 -11.975159 -20.886441
0.143500 15.865061 -12.117753 -21.945921
-0.279500 16.323537 -12.882266 -20.041221
0.333900 16.617800 -13.822733 -20.262659
-0.220700 16.303651 -12.281577 -18.801403
0.186200 16.379946 -12.840489 -17.880430
0.597300 13.551933 -8.698088 -18.680990
-0.567900 12.780431 -7.796324 -18.417992
-0.415700 13.141925 -9.811086 -19.201408
0.271900 13.790927 -10.350760 -19.756065
0.014300 11.794653 -10.339278 -19.314792
0.104800 11.151114 -9.460669 -19.359549
-0.204100 11.784082 -11.104351 -20.608085
0.079700 12.387688 -12.004844 -20.494617
0.079700 10.792325 -11.389664 -20.958954
0.713000 12.263054 -10.291666 -21.777967
-0.593100 11.870106 -9.155974 -22.000160
-0.919100 13.223834 -10.856187 -22.530614
0.419600 13.495094 -10.438913 -23.409478
0.419600 13.697735 -11.603660 -22.043995
0.597300 11.297319 -11.231814 -18.158981
-0.567900 12.101888 -11.942672 -17.542132
-0.415700 10.046480 -11.450265 -17.950784
0.271900 9.341870 -11.051207 -18.554418
-0.051800 9.449198 -12.302375 -16.907535
0.092200 9.963686 -12.207698 -15.951266
-0.110200 8.010147 -11.946121 -16.745406
0.045700 7.561518 -12.155285 -17.716531
0.045700 7.692564 -12.558222 -15.901265
0.353100 7.874348 -10.462699 -16.393162
-0.036100 8.123014 -9.812977 -17.232289
-0.412100 6.443269 -10.225463 -16.081459
0.100000 5.730453 -10.743658 -16.722899
0.100000 6.230170 -10.449545 -15.036241
0.100000 6.215810 -9.186879 -16.321696
-0.412100 8.686582 -9.842164 -15.276531
0.100000 8.195481 -8.880849 -15.125553
0.100000 8.742173 -10.398092 -14.340610
0.100000 9.701619 -9.712451 -15.651996
0.597300 9.574904 -13.794983 -17.180289
-0.567900 9.640135 -14.186544 -18.330326
-0.415700 9.666660 -14.618245 -16.153998
0.271900 9.784691 -14.264501 -15.215361
0.014300 9.964956 -16.029046 -16.291981
0.104800 10.868991 -16.192052 -16.878710
-0.204100 10.273301 -16.669725 -14.901035
0.079700 11.128621 -16.112868 -14.518368
0.079700 9.443602 -16.500337 -14.214730
0.713000 10.691646 -18.126944 -14.875019
-0.593100 10.368861 -18.935319 -15.697124
-0.919100 11.258382 -18.536488 -13.773826
0.419600 11.672399 -19.456421 -13.822952
0.419600 11.373551 -17.916623 -12.984774
0.597300 8.856286 -16.782746 -16.980814
-0.567900 7.791243 -16.989839 -16.425737
-0.415700 9.048259 -17.172556 -18.224655
0.271900 9.972899 -17.028636 -18.604690
-0.024900 7.971820 -17.839674 -19.061107
0.084300 7.118716 -17.161228 -19.066173
0.211700 8.406339 -17.927250 -20.572133
0.035200 7.536238 -18.311755 -21.104277
0.035200 8.487728 -16.979052 -21.103544
-0.654600 9.542391 -18.759052 -20.591684
0.427500 9.272406 -19.415692 -21.237849
0.597300 7.525337 -19.226039 -18.580230
-0.567900 6.392763 -19.700094 -18.879808
-0.415700 8.212933 -19.781474 -17.588281
0.271900 9.016223 -19.283096 -17.232700
0.014300 7.794516 -21.036509 -16.923151
0.104800 7.654722 -21.775288 -17.712307
-0.204100 8.777575 -21.631426 -16.021111
0.079700 9.667681 -21.813916 -16.623199
0.079700 9.008630 -20.937227 -15.213149
0.713000 8.383135 -22.977493 -15.300383
-0.593100 8.025989 -23.869042 -15.972063
-0.919100 8.296519 -23.081354 -13.948514
0.419600 8.169893 -23.971520 -13.488433
0.419600 8.638638 -22.351056 -13.340468
0.597300 6.411888 -20.770734 -16.190589
-0.567900 5.581160 -21.612339 -16.014687
-0.415700 6.104565 -19.498358 -15.864284
0.271900 6.837222 -18.823669 -16.031946
-0.027500 4.816484 -19.154714 -15.323172
0.112300 4.050571 -19.920024 -15.448774
-0.005000 5.016117 -18.738859 -13.890053
0.033900 5.823228 -18.006503 -13.871798
0.033900 4.170426 -18.117187 -13.596044
-0.141500 5.340273 -19.749858 -12.878018
-0.163800 4.472906 -20.607256 -12.378572
0.206200 3.429359 -20.603974 -12.656775
-0.341800 5.043783 -21.581385 -11.557483
0.341200 4.577906 -22.408237 -11.211976
0.138000 6.391631 -21.350391 -11.471931
-0.260100 7.412366 -22.006602 -10.765348
0.157200 7.118184 -22.818822 -10.117152
-0.113400 8.651385 -21.422959 -10.734249
0.141700 9.362966 -21.831710 -10.032121
-0.197200 8.958935 -20.279800 -11.498695
0.144700 9.963762 -19.891528 -11.576000
-0.238700 7.958912 -19.721241 -12.336787
0.170000 8.171995 -18.823624 -12.898281
0.124300 6.632285 -20.143663 -12.240220
0.597300 4.118541 -17.942225 -16.008543
-0.567900 2.897320 -17.863845 -15.861389
-0.415700 4.874694 -16.930740 -16.522489
0.271900 5.883707 -16.970422 -16.542915
-0.002400 4.336928 -15.726656 -17.189899
0.097800 3.357899 -15.577974 -16.734380
-0.034300 5.351613 -14.536359 -16.926115
0.029500 6.364503 -14.864521 -17.159490
0.029500 5.184465 -13.656386 -17.547250
0.011800 5.280310 -14.078222 -15.463056
-0.125600 5.853078 -15.000406 -14.538857
0.133000 6.391747 -15.871959 -14.880365
-0.170400 5.891031 -14.680529 -13.162344
0.143000 6.298192 -15.442723 -12.514518
-0.107200 5.301812 -13.523037 -12.756937
0.129700 5.411171 -13.296340 -11.706678
-0.170400 4.793959 -12.535300 -13.676461
0.143000 4.493324 -11.524111 -13.445146
-0.125600 4.766091 -12.827504 -15.036952
0.133000 4.364437 -12.063080 -15.685592
0.597300 4.120697 -15.797409 -18.753855
-0.567900 4.317030 -16.863181 -19.347362
-0.254800 3.586655 -14.699237 -19.403469
0.019200 3.017499 -13.461557 -18.910120
0.039100 3.728447 -12.647800 -18.767106
0.039100 2.503602 -13.768417 -17.999162
0.018900 1.955099 -12.971196 -20.011867
0.021300 1.970532 -11.882976 -19.951564
0.021300 0.935743 -13.328562 -19.865876
-0.007000 2.633783 -13.500541 -21.262626
0.025300 3.212850 -12.641878 -21.602448
0.025300 1.890164 -13.839823 -21.983751
-0.026600 3.534911 -14.670732 -20.867021
0.064100 3.213602 -15.627962 -21.277601
0.589600 4.882135 -14.351277 -21.387608
-0.574800 5.675477 -13.481603 -20.854965
-0.415700 5.207190 -14.954501 -22.523210
0.271900 4.488064 -15.473870 -23.006124
0.033700 6.452785 -14.684504 -23.290773
0.082300 7.326399 -14.982228 -22.710880
-0.182500 6.632532 -15.665664 -24.499846
0.060300 7.472150 -15.352064 -25.120166
0.060300 6.570337 -16.687981 -24.126878
0.060300 5.805884 -15.410724 -25.162992
0.597300 6.651428 -13.196419 -23.691737
-0.567900 5.686820 -12.572809 -24.177056
-0.415700 7.871499 -12.695777 -23.622336
0.271900 8.580241 -13.325410 -23.273984
-0.025200 8.227677 -11.261883 -23.843002
0.069800 9.309290 -11.157096 -23.928028
0.069800 7.876210 -10.943691 -24.824491
0.597300 7.705656 -10.265773 -22.849683
-0.567900 7.961134 -9.044228 -22.906475
-0.415700 6.825657 -10.621860 -21.872000
0.271900 6.491439 -11.573888 -21.826734
-0.024900 6.151050 -9.650371 -21.017948
0.084300 5.809390 -8.823362 -21.640385
0.211700 4.944233 -10.242853 -20.294811
0.035200 4.458613 -9.349477 -19.902184
0.035200 4.334109 -10.681820 -21.084213
-0.654600 5.364691 -11.121781 -19.298194
0.427500 5.650174 -11.978686 -19.623478
0.597300 7.109191 -9.062890 -20.004188
-0.567900 8.189542 -9.617064 -19.781781
-0.347900 6.773546 -7.897935 -19.501245
0.274700 5.823028 -7.582259 -19.631489
-0.240000 7.587443 -6.998129 -18.625469
0.142600 8.541725 -7.518619 -18.544596
-0.009400 7.799246 -5.695400 -19.408106
0.036200 6.832958 -5.462390 -19.855428
0.036200 8.035190 -4.928406 -18.670443
0.018700 8.886113 -5.767259 -20.498137
0.010300 8.558765 -6.354575 -21.356043
0.010300 8.906045 -4.737354 -20.854513
-0.047900 10.265515 -6.093968 -20.046168
0.062100 10.489200 -5.574701 -19.114278
0.062100 10.358900 -7.147606 -19.783062
-0.014300 11.390953 -5.845091 -21.127522
0.113500 11.282298 -6.560456 -21.942725
0.113500 11.195320 -4.871496 -21.576904
-0.385400 12.742528 -5.849307 -20.508272
0.340000 12.860438 -5.274022 -19.686537
0.340000 12.822041 -6.759319 -20.077392
0.340000 13.540297 -5.769862 -21.122562
0.734100 6.938245 -6.645396 -17.311344
-0.589400 5.700281 -6.802123 -17.216636
-0.254800 7.728015 -6.311764 -16.272871
0.019200 9.185536 -6.220152 -16.286160
0.039100 9.541291 -5.568042 -17.081841
0.039100 9.616748 -7.216387 -16.396282
0.018900 9.588664 -5.633770 -14.935919
0.021300 9.599130 -4.544389 -14.999825
0.021300 10.558724 -6.007601 -14.605537
-0.007000 8.460539 -6.081226 -14.009688
0.025300 8.347124 -5.385483 -13.179121
0.025300 8.665339 -7.085747 -13.637234
-0.026600 7.224197 -6.103690 -14.918888
0.064100 6.587543 -6.942039 -14.635511
0.589600 6.417040 -4.809592 -14.794747
-0.574800 6.682410 -3.830503 -15.494862
-0.415700 5.466426 -4.788430 -13.863441
0.271900 5.328239 -5.630023 -13.311545
-0.002400 4.812630 -3.558631 -13.407589
0.097800 4.615502 -2.912522 -14.264063
-0.034300 3.469304 -3.924519 -12.760529
0.029500 2.805197 -4.321732 -13.529899
0.029500 3.644516 -4.721995 -12.039749
0.011800 2.763231 -2.781948 -12.051957
-0.125600 2.120647 -1.774860 -12.796096
0.133000 2.125547 -1.817499 -13.876695
-0.170400 1.457646 -0.723557 -12.135567
0.143000 0.959959 0.043640 -12.709586
-0.107200 1.438978 -0.672730 -10.730788
0.129700 0.929864 0.132552 -10.221749
-0.170400 2.078241 -1.677815 -9.985634
0.143000 2.051340 -1.652497 -8.905090
-0.125600 2.743593 -2.726520 -10.644420
0.133000 3.233184 -3.494927 -10.062998
0.597300 5.727700 -2.802196 -12.430922
-0.567900 6.387086 -3.421983 -11.598665
-0.415700 5.754111 -1.468433 -12.485087
0.271900 5.181140 -0.997393 -13.168042
-0.059700 6.399872 -0.642546 -11.450228
0.086900 6.502240 -1.257420 -10.560030
0.130300 7.834348 -0.180943 -11.832695
0.018700 8.249931 0.342914 -10.969825
-0.320400 8.743462 -1.398300 -12.069652
0.088200 9.785016 -1.081288 -12.127990
0.088200 8.644674 -2.095009 -11.239452
0.088200 8.471511 -1.906635 -12.995476
-0.043000 7.938274 0.760687 -13.056516
0.023600 8.926062 0.652877 -13.504637
0.023600 7.210565 0.464547 -13.808331
-0.066000 7.773090 2.253008 -12.735324
0.018600 7.949823 2.835328 -13.639392
0.018600 6.771301 2.472400 -12.375474
0.018600 8.503114 2.549144 -11.982269
0.597300 5.509470 0.525043 -11.034218
-0.567900 4.705689 1.019557 -11.830441
-0.415700 5.694850 1.012842 -9.809239
0.271900 6.312741 0.516351 -9.173261
-0.001400 5.282409 2.364126 -9.432765
0.087600 5.278274 2.959761 -10.344628
-0.015200 3.850990 2.386539 -8.884519
0.029500 3.486771 3.413301 -8.931306
0.029500 3.208832 1.797321 -9.540313
-0.001100 3.681504 1.889350 -7.465968
-0.190600 3.597294 0.506780 -7.207552
0.169900 3.727728 -0.201968 -8.013274
-0.234100 3.326594 0.048579 -5.903771
0.165600 3.239217 -1.008529 -5.698717
0.322600 3.154358 0.981718 -4.860284
-0.557900 2.836740 0.571673 -3.610516
0.399200 2.774948 -0.400036 -3.517422
-0.234100 3.290906 2.361385 -5.109645
0.165600 3.180471 3.057283 -4.291114
-0.190600 3.551318 2.817370 -6.413613
0.169900 3.629897 3.879294 -6.602055
0.597300 6.296715 3.025259 -8.493082
-0.567900 7.096192 2.354524 -7.840273
-0.415700 6.297899 4.357008 -8.491351
0.271900 5.597130 4.823355 -9.052004
-0.003100 7.384107 5.187972 -7.962597
0.085000 8.221226 4.564680 -7.652455
-0.003600 7.861108 6.103611 -9.112278
0.017100 7.001590 6.665350 -9.477824
0.017100 8.587605 6.821932 -8.734038
-0.064500 8.502577 5.319673 -10.281597
0.035200 9.560266 5.178600 -10.060619
0.035200 8.048520 4.335486 -10.374962
0.695100 8.365714 6.005130 -11.641501
-0.608600 9.336758 6.414360 -12.265031
-0.940700 7.164074 6.136912 -12.170702
0.425100 7.092631 6.682875 -13.020471
0.425100 6.337813 5.822665 -11.674303
0.597300 6.911985 5.979732 -6.731843
-0.567900 5.921781 6.709223 -6.835883
-0.415700 7.610438 5.859425 -5.590541
0.271900 8.390693 5.209122 -5.554446
0.014500 7.320568 6.631386 -4.372052
0.077900 6.240073 6.634978 -4.228325
0.000000 7.941711 5.962749 -3.125404
0.025600 7.709091 4.896533 -3.124283
0.000000 9.025592 6.070451 -3.176122
0.597300 7.791240 8.089397 -4.541859
-0.567900 8.952075 8.430559 -4.300619
-0.415700 6.879003 8.956256 -4.971916
0.271900 5.940183 8.595903 -5.115667
-0.087500 7.089995 10.396927 -5.163142
0.096900 8.066222 10.653316 -4.762584
0.298500 7.084045 10.784755 -6.655521
-0.029700 6.076790 10.671278 -7.058518
-0.319200 7.528485 12.241547 -6.824798
0.079100 8.485923 12.407840 -6.330111
0.079100 7.645492 12.481467 -7.878493
0.079100 6.782926 12.911338 -6.397215
-0.319200 8.037178 9.918883 -7.492115
0.079100 7.719178 8.878125 -7.467058
0.079100 8.020935 10.248964 -8.529746
0.079100 9.052885 10.000302 -7.106635
0.597300 6.038092 11.166192 -4.362195
-0.567900 4.858646 10.808968 -4.384680
-0.415700 6.469100 12.191406 -3.620007
0.271900 7.434054 12.471555 -3.697104
-0.059700 5.652332 12.853107 -2.591900
0.086900 4.612547 12.548469 -2.721631
0.130300 6.071680 12.420340 -1.160753
0.018700 7.034787 12.871963 -0.916973
-0.320400 5.025452 12.950501 -0.159495
0.088200 5.358743 12.764868 0.860006
0.088200 4.897764 14.027956 -0.262299
0.088200 4.068503 12.453596 -0.315791
-0.043000 6.244586 10.884278 -1.065769
0.023600 5.409347 10.400653 -1.565495
0.023600 7.154497 10.603593 -1.598013
-0.066000 6.353323 10.307558 0.349324
0.018600 7.142707 10.818229 0.896302
0.018600 5.407430 10.413719 0.880082
0.018600 6.589696 9.246064 0.285481
0.597300 5.701736 14.372488 -2.769089
-0.567900 6.626487 15.038092 -2.301344
-0.516300 4.671470 14.916151 -3.415149
0.293600 3.960040 14.289355 -3.773899
0.038100 4.415749 16.355842 -3.496962
0.088000 5.163264 16.895515 -2.912188
-0.030300 4.519125 16.838182 -4.948557
-0.012200 5.533216 16.696601 -5.317013
-0.012200 3.839974 16.258549 -5.577292
0.799400 4.155382 18.316583 -5.032569
-0.801400 4.960389 19.170984 -4.603777
-0.801400 3.030824 18.639832 -5.472676
0.536600 3.032882 16.681182 -2.922416
-0.581900 2.032660 16.092697 -3.343512
-0.415700 2.960786 17.642246 -2.001446
0.271900 3.832732 18.059553 -1.690521
-0.051800 1.734948 17.996456 -1.276849
0.092200 0.873924 17.535248 -1.757992
-0.110200 1.856109 17.439021 0.154430
0.045700 2.792148 17.795994 0.587002
0.045700 1.039143 17.835938 0.759341
0.353100 1.820512 15.900730 0.244374
-0.036100 2.578996 15.463748 -0.404383
-0.412100 2.115176 15.460973 1.671143
0.100000 2.048974 14.377477 1.745434
0.100000 3.126723 15.762895 1.942051
0.100000 1.397805 15.907449 2.360909
-0.412100 0.451773 15.341917 -0.140784
0.100000 -0.336100 15.853872 0.412109
0.100000 0.297825 15.458796 -1.209633
0.100000 0.414684 14.282457 0.098626
0.597300 1.431490 19.503023 -1.246878
-0.567900 0.271074 19.868176 -1.072501
-0.415700 2.434299 20.369132 -1.412418
0.271900 3.352974 19.991990 -1.612427
-0.025200 2.337947 21.823954 -1.242899
0.069800 1.330355 22.168099 -1.479164
0.069800 2.537902 22.068946 -0.199110
0.597300 3.318367 22.602544 -2.126545
-0.567900 3.376313 22.384105 -3.344463
-0.415700 4.062634 23.537350 -1.528804
0.271900 3.972718 23.655819 -0.523517
-0.025200 5.032936 24.396138 -2.216184
0.069800 4.676522 24.636085 -3.217014
0.069800 5.124848 25.330740 -1.662305
0.597300 6.430397 23.780698 -2.323679
-0.567900 7.281915 24.054998 -1.486630
-0.516300 6.685685 22.987075 -3.365866
0.293600 5.937751 22.778968 -4.004858
0.039700 8.019777 22.441838 -3.671110
0.110500 8.757246 22.973944 -3.068128
0.056000 8.093703 20.950991 -3.305549
-0.017300 7.198798 20.446927 -3.669224
-0.017300 8.949590 20.498763 -3.807690
0.013600 8.260282 20.714993 -1.801152
-0.042500 9.147796 21.242435 -1.449489
-0.042500 7.393905 21.106786 -1.267017
0.805400 8.401544 19.219328 -1.522328
-0.818800 9.501134 18.737493 -1.185416
-0.818800 7.411069 18.469890 -1.679557
0.536600 8.415643 22.625297 -5.150373
-0.581900 7.533718 22.720884 -6.019516
-0.254800 9.732125 22.635374 -5.455366
0.019200 10.834878 22.692946 -4.499581
0.039100 10.768661 21.901087 -3.757225
0.039100 10.831511 23.666475 -4.006094
0.018900 12.117919 22.542501 -5.311194
0.021300 12.351247 21.485073 -5.443487
0.021300 12.953394 23.067778 -4.846679
-0.007000 11.724791 23.165090 -6.649093
0.025300 12.344961 22.791652 -7.465426
0.025300 11.809601 24.251144 -6.578981
-0.026600 10.247872 22.780169 -6.813526
0.064100 9.731904 23.605712 -7.303839
0.589600 10.087887 21.531278 -7.697520
-0.574800 9.899224 21.708389 -8.896891
-0.415700 10.145874 20.306565 -7.152432
0.271900 10.262930 20.236060 -6.153482
-0.059700 10.130709 19.041828 -7.927269
0.086900 10.278145 19.292341 -8.980065
0.130300 11.308014 18.115781 -7.537313
0.018700 11.252297 17.232212 -8.175541
-0.320400 12.643278 18.817203 -7.844800
0.088200 13.467211 18.108442 -7.771075
0.088200 12.629030 19.215470 -8.859899
0.088200 12.820456 19.632608 -7.143512
-0.043000 11.234369 17.642128 -6.067237
0.023600 11.334169 18.500453 -5.403817
0.023600 10.260717 17.187054 -5.885964
-0.066000 12.302070 16.605409 -5.690972
0.018600 12.126595 16.266846 -4.670489
0.018600 12.245881 15.749038 -6.363946
0.018600 13.298048 17.044819 -5.740210
0.597300 8.777966 18.311526 -7.862875
-0.567900 8.026249 18.469686 -6.897688
-0.347900 8.440433 17.526278 -8.900617
0.274700 9.106111 17.466732 -9.667102
-0.240000 7.080176 16.977794 -9.121325
0.142600 6.553082 16.949058 -8.169507
-0.009400 6.322895 17.920556 -10.079056
0.036200 6.865257 17.956200 -11.025661
0.036200 5.331506 17.516170 -10.280010
0.018700 6.162594 19.364718 -9.572845
0.010300 7.145204 19.807791 -9.409942
0.010300 5.677301 19.944000 -10.352768
-0.047900 5.313436 19.492802 -8.302051
0.062100 4.265960 19.317175 -8.550821
0.062100 5.614905 18.764631 -7.553378
-0.014300 5.492989 20.892279 -7.714056
0.113500 6.539663 21.022898 -7.419120
0.113500 5.254918 21.632817 -8.481160
-0.385400 4.612948 21.074573 -6.543728
0.340000 3.650968 20.850765 -6.786924
0.340000 4.875902 20.449986 -5.780414
0.340000 4.606319 22.032636 -6.216589
0.734100 7.049331 15.538657 -9.657162
-0.589400 8.010210 15.063673 -10.261950
-0.415700 5.917948 14.846277 -9.474751
0.271900 5.137666 15.294441 -9.006240
-0.024900 5.712109 13.456925 -9.937367
0.084300 6.628412 12.899402 -9.760719
0.211700 4.617187 12.785631 -9.103943
0.035200 4.529876 11.736787 -9.387561
0.035200 4.883953 12.839182 -8.047569
-0.654600 3.379609 13.433472 -9.301498
0.427500 2.787860 13.150231 -8.564708
0.597300 5.405977 13.328834 -11.438721
-0.567900 5.554706 12.252469 -12.016204
-0.415700 5.065090 14.438698 -12.096181
0.271900 5.058209 15.298417 -11.569711
-0.024900 4.828142 14.573206 -13.543234
0.084300 3.927731 14.027158 -13.813665
0.211700 4.614518 16.062735 -13.855375
0.035200 4.712673 16.244091 -14.926938
0.035200 3.611324 16.349404 -13.538476
-0.654600 5.556523 16.840246 -13.136566
0.427500 5.363922 17.795256 -13.245740
0.597300 5.968319 14.031987 -14.412941
-0.567900 5.721428 13.415728 -15.453812
-0.516300 7.215450 14.207629 -13.979652
0.293600 7.341310 14.791726 -13.162812
0.038100 8.412227 13.782897 -14.719607
0.088000 8.288869 14.059663 -15.767960
-0.030300 9.630685 14.536641 -14.173060
-0.012200 9.797452 14.225308 -13.139568
-0.012200 10.509756 14.260173 -14.754586
0.799400 9.485127 16.059205 -14.225843
-0.801400 9.991743 16.698712 -13.274134
-0.801400 8.881296 16.587910 -15.193435
0.536600 8.651524 12.259912 -14.681511
-0.581900 9.509645 11.741260 -15.397255
-0.415700 7.882805 11.527183 -13.869806
0.271900 7.195879 12.018680 -13.308480
-0.001400 7.978096 10.075857 -13.679152
0.087600 8.951579 9.728752 -14.026095
-0.015200 7.893866 9.770017 -12.173449
0.029500 6.928956 10.105588 -11.800837
0.029500 7.914833 8.693301 -12.043387
-0.001100 8.980295 10.368887 -11.290087
-0.190600 8.921804 11.726191 -10.914173
0.169900 8.140371 12.362121 -11.297284
-0.234100 9.874882 12.262977 -10.029666
0.165600 9.821046 13.295757 -9.724239
0.322600 10.900795 11.447062 -9.516790
-0.557900 11.806541 11.981328 -8.658849
0.399200 12.409526 11.301159 -8.306705
-0.234100 10.977524 10.092501 -9.904413
0.165600 11.772332 9.472034 -9.519215
-0.190600 10.016709 9.555659 -10.785360
0.169900 10.072852 8.513134 -11.063602
0.597300 6.909153 9.297619 -14.480888
-0.567900 6.933242 8.063170 -14.507339
-0.415700 5.973835 9.991867 -15.150340
0.271900 6.005493 11.002238 -15.096635
-0.002400 4.824643 9.370778 -15.828037
0.097800 4.307789 8.729265 -15.111674
-0.034300 3.834665 10.441765 -16.318763
0.029500 4.367512 11.136717 -16.963469
0.029500 3.097249 9.943448 -16.947610
0.011800 3.054545 11.262707 -15.301842
-0.125600 3.158544 11.066327 -13.908182
0.133000 3.825230 10.324199 -13.494588
-0.170400 2.404019 11.861951 -13.027184
0.143000 2.508268 11.730471 -11.959267
-0.107200 1.538206 12.848084 -13.527754
0.129700 0.970372 13.463561 -12.846572
-0.170400 1.421620 13.041344 -14.912939
0.143000 0.751777 13.796204 -15.299229
-0.125600 2.179704 12.251473 -15.793651
0.133000 2.089882 12.403929 -16.859675
0.597300 5.228225 8.464610 -17.003770
-0.567900 4.687925 7.361977 -17.115912
-0.415700 6.175019 8.871261 -17.869416
0.271900 6.470377 9.836476 -17.904388
-0.025200 6.736836 7.987426 -18.901275
0.069800 6.041024 7.815365 -19.722459
0.069800 7.516028 8.527080 -19.439539
0.597300 7.284305 6.645704 -18.434770
-0.567900 7.117063 5.659085 -19.163568
-0.415700 7.867112 6.559865 -17.233158
0.271900 7.976907 7.406040 -16.687437
0.014300 8.341227 5.295529 -16.652020
0.104800 8.911981 4.745741 -17.402432
-0.204100 9.270134 5.589164 -15.458225
0.079700 8.778518 6.287196 -14.784935
0.079700 9.442194 4.666820 -14.903278
0.713000 10.638092 6.143361 -15.817755
-0.593100 11.113042 6.046326 -16.943035
-0.919100 11.312641 6.713911 -14.848082
0.419600 12.229586 7.095028 -15.052482
0.419600 10.905486 6.751966 -13.921545
0.597300 7.181426 4.380150 -16.212800
-0.567900 7.222501 3.175223 -16.466451
-0.415700 6.136184 4.926434 -15.585718
0.271900 6.119168 5.928930 -15.431777
-0.025200 5.034107 4.135009 -15.033084
0.069800 4.459640 3.684738 -15.841782
0.069800 5.450803 3.331614 -14.424524
0.597300 4.082322 4.943448 -14.155602
-0.567900 3.952422 6.159041 -14.313696
-0.347900 3.412685 4.259067 -13.222836
0.274700 3.548185 3.254788 -13.178757
-0.263700 2.568720 4.897726 -12.201746
0.156000 2.048359 5.731669 -12.674877
-0.000700 1.497319 3.911609 -11.688481
0.032700 1.972864 2.996513 -11.332076
0.032700 0.964248 4.368336 -10.853148
0.039000 0.476165 3.569890 -12.788839
0.028500 0.141462 4.489322 -13.266520
0.028500 0.956516 2.947035 -13.543794
0.048600 -0.757217 2.840200 -12.240793
0.068700 -0.437302 1.914633 -11.759184
0.068700 -1.233784 3.468597 -11.488463
-0.529500 -1.698921 2.515097 -13.330939
0.345600 -1.317626 1.956646 -14.087383
0.807600 -2.954867 2.918065 -13.473495
-0.862700 -3.588304 3.665410 -12.609501
0.447800 -3.126805 3.997298 -11.771932
0.447800 -4.497763 4.039558 -12.840780
-0.862700 -3.632265 2.572006 -14.527265
0.447800 -3.165130 2.139556 -15.312317
0.447800 -4.621335 2.792090 -14.566466
0.734100 3.392695 5.539046 -11.074330
-0.589400 4.582725 5.254721 -10.896292
-0.415700 2.742837 6.410668 -10.309190
0.271900 1.764966 6.582591 -10.524279
-0.087500 3.302885 7.140306 -9.158217
0.096900 4.253397 6.692908 -8.869423
0.298500 3.570955 8.625717 -9.492182
-0.029700 3.987203 9.102437 -8.604146
-0.319200 4.603872 8.772994 -10.616614
0.079100 5.528982 8.273803 -10.333326
0.079100 4.229413 8.343402 -11.545563
0.079100 4.814074 9.829542 -10.778924
-0.319200 2.308938 9.401772 -9.897719
0.079100 2.560274 10.450711 -10.045191
0.079100 1.884475 8.997121 -10.816039
0.079100 1.564766 9.352482 -9.102557
0.597300 2.372842 7.040831 -7.949148
-0.567900 1.162935 6.858826 -8.107768
-0.415700 2.922424 7.197910 -6.746133
0.271900 3.929634 7.304074 -6.664761
-0.038900 2.126247 7.528660 -5.555270
0.100700 1.303843 6.817505 -5.466918
0.365400 2.966779 7.456436 -4.271815
0.004300 2.416207 7.906656 -3.448124
-0.243800 3.308306 6.014143 -3.906174
0.064200 2.389851 5.441771 -3.783092
0.064200 3.922693 5.562400 -4.684435
0.064200 3.857599 5.999624 -2.964066
-0.676100 4.189186 8.133982 -4.439437
0.410200 4.030168 9.095018 -4.423951
0.597300 1.525091 8.930232 -5.669516
-0.567900 2.129526 9.842759 -6.236237
-0.516300 0.344306 9.122581 -5.086194
0.293600 -0.094114 8.336411 -4.629042
0.039700 -0.295519 10.434249 -4.963101
0.110500 0.457326 11.199645 -5.138661
0.056000 -1.399234 10.592912 -6.030686
-0.017300 -0.945399 10.492758 -7.017468
-0.017300 -2.115973 9.777941 -5.914253
0.013600 -2.177927 11.923647 -5.984155
-0.042500 -2.990734 11.854467 -6.709280
-0.042500 -2.641365 12.055396 -5.005834
0.805400 -1.323746 13.158163 -6.302041
-0.818800 -1.702136 13.934527 -7.206887
-0.818800 -0.284181 13.375882 -5.632132
0.536600 -0.797533 10.627231 -3.530962
-0.581900 -1.960734 10.362814 -3.219696
-0.415700 0.081843 11.090327 -2.639980
0.271900 1.028297 11.285779 -2.939527
-0.002400 -0.252842 11.271913 -1.222628
0.097800 -0.722144 10.353375 -0.862202
-0.034300 1.031148 11.477390 -0.406110
0.029500 1.671324 12.206572 -0.905235
0.029500 0.764426 11.891993 0.567385
0.011800 1.804068 10.192854 -0.161784
-0.125600 2.785142 9.756746 -1.073690
0.133000 3.005289 10.338928 -1.956895
-0.170400 3.490965 8.561859 -0.833647
0.143000 4.255545 8.232784 -1.524020
-0.107200 3.226710 7.803687 0.319761
0.129700 3.791199 6.900655 0.520039
-0.170400 2.242675 8.231922 1.226017
0.143000 2.051929 7.657907 2.123724
-0.125600 1.527631 9.418050 0.982229
0.133000 0.774251 9.738095 1.688735
0.597300 -1.283373 12.391680 -0.993367
-0.567900 -1.936749 12.407277 0.049960
-0.347900 -1.515857 13.273382 -1.984512
0.274700 -0.939950 13.208624 -2.813438
-0.240000 -2.627538 14.245046 -1.966703
0.142600 -2.504420 14.910568 -1.110651
-0.009400 -2.653076 15.082996 -3.257818
0.036200 -2.776831 14.423276 -4.117974
0.036200 -3.527223 15.730951 -3.203937
0.018700 -1.425918 15.979603 -3.480283
0.010300 -1.273892 16.603281 -2.598723
0.010300 -0.545512 15.358616 -3.642480
-0.047900 -1.656219 16.887715 -4.699845
0.062100 -1.798708 16.276028 -5.593444
0.062100 -2.569854 17.459044 -4.535625
-0.014300 -0.516585 17.887523 -4.936138
0.113500 -0.856564 18.634150 -5.658153
0.113500 -0.280661 18.405400 -4.002580
-0.385400 0.693452 17.230580 -5.470914
0.340000 0.495917 16.736190 -6.336668
0.340000 1.430795 17.903653 -5.677505
0.340000 1.078254 16.572666 -4.803484
0.734100 -3.989571 13.558822 -1.789666
-0.589400 -4.855060 14.102946 -1.108903
-0.415700 -4.152554 12.355389 -2.348856
0.271900 -3.374168 11.961555 -2.860403
-0.001400 -5.343870 11.521453 -2.180207
0.087600 -6.223262 12.083688 -2.498158
-0.015200 -5.198501 10.282245 -3.080564
0.029500 -4.980094 10.616482 -4.096347
0.029500 -4.343002 9.702323 -2.743647
-0.001100 -6.386918 9.342231 -3.125563
-0.190600 -6.606175 8.419096 -2.081376
0.169900 -5.935109 8.372890 -1.234730
-0.234100 -7.698792 7.534956 -2.137402
0.165600 -7.880825 6.830720 -1.338323
0.322600 -8.545617 7.539598 -3.261660
-0.557900 -9.604128 6.698662 -3.319469
0.399200 -9.983981 6.644827 -4.218224
-0.234100 -8.299614 8.427110 -4.328102
0.165600 -8.945947 8.407252 -5.190608
-0.190600 -7.236091 9.345267 -4.248982
0.169900 -7.061367 10.044093 -5.055097
0.597300 -5.535586 11.142396 -0.704802
-0.567900 -6.554072 11.484194 -0.108228
-0.415700 -4.534633 10.495801 -0.093064
0.271900 -3.698729 10.284810 -0.620322
-0.025200 -4.604264 10.029483 1.294005
0.069800 -5.444191 9.342970 1.406484
0.069800 -3.686915 9.501671 1.547830
0.597300 -4.757978 11.165535 2.298365
-0.567900 -5.651617 11.102996 3.139603
-0.415700 -3.941525 12.216757 2.178731
0.271900 -3.235652 12.201814 1.449336
0.033700 -3.925448 13.340388 3.114933
0.082300 -3.798901 12.954213 4.128219
-0.182500 -2.712478 14.219648 2.785992
0.060300 -2.803027 14.626000 1.777673
0.060300 -2.656525 15.042800 3.499514
0.060300 -1.796943 13.630268 2.855897
0.597300 -5.233910 14.149289 3.103552
-0.567900 -5.711521 14.555689 4.161013
-0.347900 -5.858653 14.360137 1.934724
0.274700 -5.429067 14.025600 1.078852
-0.240000 -7.136690 15.091617 1.858298
0.142600 -7.154822 15.841129 2.652943
-0.009400 -7.264081 15.852092 0.534865
0.036200 -7.230044 15.158119 -0.306466
0.036200 -8.226634 16.358926 0.531958
0.018700 -6.145756 16.896947 0.404783
0.010300 -6.046050 17.452277 1.338449
0.010300 -5.201808 16.385083 0.216996
-0.047900 -6.391111 17.890300 -0.731845
0.062100 -5.438471 18.354622 -0.966484
0.062100 -6.741343 17.363482 -1.620600
-0.014300 -7.386626 18.987012 -0.333703
0.113500 -8.393031 18.570051 -0.304127
0.113500 -7.145297 19.347109 0.672450
-0.385400 -7.322438 20.109927 -1.293883
0.340000 -6.496477 20.666249 -1.102856
0.340000 -7.283396 19.758574 -2.247308
0.340000 -8.125479 20.729122 -1.210295
0.734100 -8.353196 14.216888 2.146833
-0.589400 -9.331483 14.744142 2.671365
-0.415700 -8.278689 12.905854 1.879738
0.271900 -7.457610 12.558443 1.398319
-0.051800 -9.277622 11.922660 2.319274
0.092200 -10.257809 12.249437 1.979320
-0.110200 -8.978183 10.557160 1.667963
0.045700 -9.004278 10.678380 0.585553
0.045700 -7.969510 10.250979 1.946529
0.353100 -9.948222 9.420915 2.051442
-0.036100 -9.921097 9.262993 3.129477
-0.412100 -11.390470 9.715573 1.630502
0.100000 -11.433871 9.921531 0.560528
0.100000 -12.022491 8.857727 1.858569
0.100000 -11.771125 10.575484 2.180447
-0.412100 -9.507973 8.124370 1.368416
0.100000 -10.178042 7.311122 1.647627
0.100000 -9.525550 8.246222 0.285008
0.100000 -8.497332 7.869024 1.687283
0.597300 -9.300634 11.828003 3.852434
-0.567900 -10.363222 11.890368 4.465766
-0.415700 -8.122874 11.742154 4.472492
0.271900 -7.282753 11.671984 3.909005
-0.025200 -7.972985 11.616024 5.918096
0.069800 -8.444535 10.693825 6.255529
0.069800 -6.908767 11.564415 6.141636
0.597300 -8.570982 12.789051 6.697304
-0.567900 -9.278894 12.569875 7.683760
-0.415700 -8.399210 14.029206 6.214932
0.271900 -8.016389 14.143308 5.287289
-0.038900 -8.987195 15.162765 6.894064
0.100700 -8.786535 15.095565 7.963324
0.365400 -8.324385 16.554395 6.465334
0.004300 -8.885669 17.319859 7.001183
-0.243800 -6.876831 16.516749 6.897524
0.064200 -6.647773 16.177211 7.907651
0.064200 -6.442086 15.793798 6.207273
0.064200 -6.364591 17.476494 6.829678
-0.676100 -8.553190 16.648244 5.105742
0.410200 -9.048711 17.459223 4.970190
0.597300 -10.521800 15.205709 6.746562
-0.567900 -11.139302 15.259304 7.802675
-0.415700 -11.132042 14.933463 5.589604
0.271900 -10.600885 14.754292 4.749444
-0.087500 -12.528937 15.148063 5.367848
0.096900 -12.749842 16.132164 5.781182
0.298500 -12.701997 15.304105 3.851111
-0.029700 -11.930068 16.003807 3.530740
-0.319200 -12.505929 14.098264 2.886791
0.079100 -13.290742 13.366378 3.077842
0.079100 -12.707862 14.379066 1.853125
0.079100 -11.493325 13.695098 2.872832
-0.319200 -14.026339 15.989171 3.556690
0.079100 -14.876520 15.327692 3.723184
0.079100 -14.100324 16.967641 4.031276
0.079100 -13.877861 16.124576 2.485371
0.597300 -13.548511 14.115274 6.010742
-0.567900 -14.809756 14.229298 6.090256
-0.415700 -12.945248 12.985754 6.424701
0.271900 -11.944759 12.930926 6.297756
-0.059700 -13.652006 11.813796 7.071595
0.086900 -14.707848 12.061358 6.962025
0.130300 -13.170784 10.444971 6.525664
0.018700 -12.108583 10.358413 6.754427
-0.320400 -13.894375 9.371381 7.223500
0.088200 -13.992462 8.490020 6.589710
0.088200 -13.450400 9.072216 8.172964
0.088200 -14.932913 9.661241 7.383246
-0.043000 -13.323915 10.311980 5.009808
0.023600 -12.649220 11.040870 4.560806
0.023600 -13.083160 9.294781 4.700861
-0.066000 -14.739157 10.585093 4.469240
0.018600 -14.815812 9.978888 3.566617
0.018600 -15.434138 10.140890 5.181831
0.018600 -14.942285 11.622288 4.202663
0.597300 -13.502096 11.895722 8.601043
-0.567900 -14.489135 11.593825 9.237156
-0.347900 -12.367342 12.408347 9.114357
0.274700 -11.594513 12.567675 8.474056
-0.263700 -12.212833 12.945648 10.482561
0.156000 -12.657997 12.250065 11.195700
-0.000700 -10.719046 13.119954 10.821238
0.032700 -10.269138 13.813924 10.108146
0.032700 -10.652771 13.567703 11.811406
0.039000 -9.888882 11.829745 10.854905
0.028500 -10.333463 11.128649 11.561860
0.028500 -9.871890 11.370843 9.867248
0.048600 -8.452932 12.164784 11.293011
0.068700 -8.066556 12.966537 10.660124
0.068700 -8.460128 12.520513 12.323309
-0.529500 -7.551836 11.009760 11.174212
0.345600 -6.942639 10.999940 10.365029
0.807600 -7.496852 9.954348 11.962747
-0.862700 -8.207745 9.826044 13.043508
0.447800 -8.657900 10.626263 13.466705
0.447800 -8.176162 8.916762 13.493250
-0.862700 -6.741345 8.946083 11.664237
0.447800 -6.071787 8.996054 10.907122
0.447800 -6.792446 8.099239 12.221297
0.734100 -12.919290 14.298540 10.680916
-0.589400 -13.024230 14.774771 11.808445
-0.347900 -13.404286 14.918313 9.600411
0.274700 -13.221128 14.419380 8.741565
-0.240000 -14.138157 16.209091 9.586279
0.142600 -14.259633 16.426769 8.525170
-0.009400 -15.532992 16.027759 10.115569
0.036200 -15.477109 15.860696 11.191243
0.036200 -16.146420 16.920735 9.995550
0.018700 -16.372038 14.905875 9.529611
0.010300 -16.181735 14.810201 8.460624
0.010300 -16.020005 13.962078 9.946060
-0.047900 -17.871786 14.920797 9.861380
0.062100 -18.195200 15.941224 9.655880
0.062100 -18.472218 14.295710 9.200431
-0.014300 -18.197212 14.524730 11.320644
0.113500 -17.553884 15.053039 12.024282
0.113500 -19.214502 14.896750 11.442378
-0.385400 -18.350350 13.021162 11.564340
0.340000 -17.497354 12.482512 11.515800
0.340000 -18.618608 12.828789 12.518872
0.340000 -19.132631 12.886531 10.939826
0.734100 -13.347475 17.444767 10.076987
-0.589400 -13.959964 18.507076 10.341061
-0.415700 -12.026551 17.298978 10.190395
0.271900 -11.646918 16.431641 9.840592
-0.027500 -11.061618 18.276969 10.702915
0.112300 -11.317694 18.550425 11.726038
-0.005000 -9.677405 17.615726 10.693289
0.033900 -9.523115 17.127463 9.729271
0.033900 -8.934819 18.405390 10.755318
-0.141500 -9.348980 16.631661 11.777418
-0.163800 -10.179021 16.158204 12.737365
0.206200 -11.226047 16.417561 12.838627
-0.341800 -9.481389 15.305809 13.573319
0.341200 -9.879741 14.857545 14.385621
0.138000 -8.166929 15.175694 13.185917
-0.260100 -7.089264 14.438740 13.695158
0.157200 -7.209957 13.813456 14.568750
-0.113400 -5.840895 14.531985 13.058314
0.141700 -4.997549 13.972911 13.441045
-0.197200 -5.684880 15.362961 11.934000
0.144700 -4.713185 15.450111 11.463760
-0.238700 -6.778040 16.093648 11.428900
0.170000 -6.639455 16.746346 10.579224
0.124300 -8.049453 16.014854 12.038830
0.597300 -11.002161 19.563199 9.868961
-0.567900 -11.240425 19.526177 8.662255
-0.415700 -10.674414 20.708942 10.490979
0.271900 -10.744323 20.775881 11.496330
0.014300 -10.620411 22.013652 9.803340
0.104800 -10.622817 22.727657 10.626926
-0.204100 -9.314102 22.012989 9.020331
0.079700 -8.530273 21.572228 9.636320
0.079700 -9.389116 21.512080 8.055156
0.713000 -8.865627 23.530350 8.717416
-0.593100 -9.233244 24.554264 9.328773
-0.919100 -7.870120 23.620033 7.889133
0.419600 -7.502874 24.531317 7.655069
0.419600 -7.550120 22.778942 7.430594
0.597300 -11.880301 22.440072 8.976475
-0.567900 -11.797302 23.289746 8.035030
-0.415700 -13.048006 21.919216 9.333195
0.271900 -13.005630 21.178411 10.018405
-0.025200 -14.329591 22.185138 8.708336
0.069800 -15.157940 22.050234 9.403855
0.069800 -14.326562 23.237698 8.425132
0.597300 -14.693423 21.427790 7.440978
-0.567900 -15.845606 21.663002 6.931022
-0.516300 -13.863273 20.543125 6.925077
0.293600 -13.017403 20.361468 7.446236
0.039700 -13.970199 19.927401 5.629662
0.110500 -14.321331 20.703368 4.949452
0.056000 -12.608173 19.431373 5.194999
-0.017300 -12.326983 18.569345 5.799931
-0.017300 -12.592837 18.959305 4.212644
0.013600 -11.470281 20.476000 5.266941
-0.042500 -11.833490 21.464403 4.985451
-0.042500 -11.121074 20.568636 6.295323
0.805400 -10.262980 20.177193 4.369956
-0.818800 -10.236556 20.912081 3.393700
-0.818800 -9.472161 19.166456 4.517185
0.536600 -15.079376 18.812375 5.491092
-0.581900 -15.113573 17.962256 6.391861
-0.347900 -15.995170 18.891458 4.480973
0.274700 -15.801174 19.583499 3.771366
-0.240000 -17.282972 18.044609 4.431771
0.142600 -17.330654 17.326582 5.250477
-0.009400 -18.556455 18.918627 4.300545
0.036200 -18.465541 19.365649 3.310593
0.036200 -19.393115 18.236861 4.453155
0.018700 -18.712249 20.002919 5.386791
0.010300 -18.736034 19.396635 6.292306
0.010300 -17.853597 20.649080 5.204340
-0.047900 -20.117844 20.782562 5.342918
0.062100 -20.904230 20.052848 5.535839
0.062100 -20.043189 21.602897 6.056763
-0.014300 -20.354286 21.384390 3.919349
0.113500 -19.479337 21.994981 3.696311
0.113500 -20.289633 20.575861 3.191194
-0.385400 -21.563783 22.233285 3.814781
0.340000 -21.453271 22.936079 3.097864
0.340000 -22.390104 21.729584 3.525667
0.340000 -21.712467 22.729833 4.681627
0.734100 -17.306860 17.037546 3.274567
-0.589400 -16.641478 17.274094 2.266981
-0.415700 -18.032361 15.939439 3.378157
0.271900 -18.751127 15.887053 4.085781
-0.023700 -18.025224 14.777120 2.458237
0.088000 -17.037995 14.388134 2.208897
0.034200 -18.752225 13.653749 3.161710
0.024100 -18.588718 13.782970 4.231605
0.024100 -19.831675 13.764636 3.058821
0.001800 -18.163533 12.303641 2.706936
0.044000 -18.248196 12.342394 1.620921
0.044000 -17.091662 12.250854 2.897765
-0.273700 -19.009657 10.868551 3.385171
-0.053600 -18.307383 9.700667 2.204232
0.068400 -17.222387 9.795131 2.159922
0.068400 -18.499647 8.719177 2.637615
0.068400 -18.697257 9.882810 1.202772
0.597300 -18.690629 15.131477 1.155273
-0.567900 -18.388076 14.585397 0.101079
-0.415700 -19.612837 16.112040 1.172078
0.271900 -19.794403 16.535255 2.070979
-0.024900 -20.300554 16.734299 -0.023657
0.084300 -20.931269 15.952208 -0.446317
0.211700 -21.121660 17.975216 0.411492
0.035200 -21.408949 18.540782 -0.474903
0.035200 -22.081792 17.620983 0.786665
-0.654600 -20.473613 18.703114 1.440150
0.427500 -20.875887 19.561206 1.287009
0.597300 -19.366935 17.030101 -1.208132
-0.567900 -19.813853 17.028768 -2.334864
-0.415700 -18.154153 17.425685 -1.008311
0.271900 -17.729440 17.295551 -0.101238
-0.001400 -17.258328 17.943834 -2.055598
0.087600 -17.931545 18.440216 -2.754512
-0.015200 -16.324631 19.022918 -1.553006
0.029500 -15.836957 18.558355 -0.696003
0.029500 -15.460882 19.190299 -2.196449
-0.001100 -17.066534 20.246377 -1.106318
-0.190600 -17.864205 21.102239 -1.987463
0.169900 -18.153711 20.831509 -2.992097
-0.234100 -18.455386 22.271778 -1.460911
0.165600 -19.117933 22.889692 -2.048801
0.322600 -18.254663 22.564591 -0.135744
-0.557900 -18.860508 23.690332 0.452895
0.399200 -18.443425 23.887408 1.294802
-0.234100 -17.556384 21.738882 0.721531
0.165600 -17.480685 22.027797 1.759407
-0.190600 -16.878849 20.648667 0.237987
0.169900 -16.217513 20.074201 0.869673
0.597300 -16.562585 16.841226 -2.796340
-0.567900 -15.752022 16.990478 -3.737441
-0.415700 -16.843891 15.598207 -2.423515
0.271900 -17.584748 15.453997 -1.752367
-0.051800 -16.124385 14.418986 -2.958477
0.092200 -15.104787 14.719948 -3.199179
-0.110200 -16.124943 13.220219 -1.975489
0.045700 -17.157310 13.007884 -1.697569
0.045700 -15.696985 12.425710 -2.586804
0.353100 -15.301583 13.321453 -0.655097
-0.036100 -15.415433 14.254811 -0.103743
-0.412100 -15.463612 12.109408 0.256867
0.100000 -16.523880 11.858942 0.291531
0.100000 -15.035720 11.245119 -0.251087
0.100000 -15.106884 12.246321 1.277695
-0.412100 -13.798877 13.270301 -0.992411
0.100000 -13.584460 14.155861 -1.590669
0.100000 -13.200240 13.220562 -0.082867
0.100000 -13.438803 12.361934 -1.475432
0.597300 -16.817898 14.039823 -4.332387
-0.567900 -16.507667 13.055025 -5.001697
-0.347900 -17.789152 14.794013 -4.768779
0.274700 -18.087259 15.568206 -4.192695
-0.240000 -18.470866 14.644807 -6.048792
0.142600 -19.159040 13.803528 -5.966548
-0.009400 -19.429104 15.850599 -6.247977
0.036200 -20.043769 15.936148 -5.351884
0.036200 -18.842352 16.761138 -6.369460
0.018700 -20.391180 15.806240 -7.496955
0.010300 -19.799169 15.734379 -8.409344
0.010300 -21.026146 14.924495 -7.410604
-0.047900 -21.234509 17.082898 -7.665278
0.062100 -20.550582 17.930069 -7.613751
0.062100 -21.869000 17.057684 -8.551212
-0.014300 -22.162289 17.316014 -6.504885
0.113500 -22.713042 16.395193 -6.312892
0.113500 -21.525906 17.469935 -5.633432
-0.385400 -23.069815 18.454000 -6.865916
0.340000 -23.895789 18.402264 -6.286966
0.340000 -22.566344 19.329576 -6.866338
0.340000 -23.537006 18.353439 -7.755700
0.734100 -17.616522 14.513368 -7.329834
-0.589400 -17.982701 13.881506 -8.311544
-0.415700 -16.544582 15.294808 -7.371820
0.271900 -16.417916 15.967252 -6.628931
0.014300 -15.582010 15.474850 -8.489045
0.104800 -15.946324 14.896156 -9.337866
-0.204100 -15.567026 17.024599 -8.785574
0.079700 -15.020590 17.159324 -9.719038
0.079700 -16.587475 17.384743 -8.916313
0.713000 -14.833931 17.884310 -7.736159
-0.593100 -15.083391 17.761881 -6.529766
-0.919100 -13.861699 18.663242 -8.174430
0.419600 -13.349464 19.344331 -7.632361
0.419600 -13.652689 18.666078 -9.162561
0.597300 -14.193874 14.903329 -8.190003
-0.567900 -13.188579 15.373653 -8.673351
-0.415700 -14.073603 13.940962 -7.255792
0.271900 -14.860880 13.783328 -6.643053
-0.027500 -12.777975 13.419311 -6.765825
0.112300 -12.220264 14.278304 -6.392734
-0.005000 -13.187771 12.539976 -5.575084
0.033900 -13.730344 12.983612 -4.740280
0.033900 -13.846075 11.737266 -5.907343
-0.141500 -12.073352 11.892379 -4.845263
-0.163800 -11.738027 10.560426 -4.865098
0.206200 -12.104085 9.860968 -5.602084
-0.341800 -10.657825 10.349617 -4.055018
0.341200 -10.184128 9.458604 -4.097475
0.138000 -10.344322 11.438345 -3.230293
-0.260100 -9.471780 11.606565 -2.189601
0.157200 -8.849494 10.790740 -1.852565
-0.113400 -9.459377 12.904050 -1.573113
0.141700 -8.781298 13.066936 -0.748451
-0.197200 -10.230323 13.979944 -2.052703
0.144700 -10.099151 14.948882 -1.594049
-0.238700 -11.028019 13.793228 -3.221640
0.170000 -11.580224 14.548777 -3.760729
0.124300 -11.181195 12.466503 -3.773136
0.597300 -11.974345 12.729546 -7.861999
-0.567900 -12.402060 12.408999 -8.990912
-0.415700 -10.682208 12.554707 -7.612717
0.271900 -10.304198 12.950085 -6.763670
-0.025200 -9.578562 12.178889 -8.448181
0.069800 -8.783278 11.795623 -7.808852
0.069800 -9.857984 11.307685 -9.040649
0.597300 -8.982481 13.331079 -9.299862
-0.567900 -8.640142 14.359087 -8.695035
-0.516300 -8.869323 13.220564 -10.677950
0.293600 -9.177753 12.365809 -11.118810
0.039700 -8.233851 14.271178 -11.507422
0.110500 -7.197635 14.298303 -11.170347
0.056000 -8.289550 13.892944 -12.894333
-0.017300 -9.314805 14.137680 -13.171911
-0.017300 -7.595109 14.566460 -13.396556
0.013600 -7.978219 12.539635 -13.537729
-0.042500 -7.070946 12.086443 -13.138263
-0.042500 -8.721974 11.818955 -13.197789
0.805400 -7.963175 12.504087 -15.123494
-0.818800 -8.928705 12.974650 -15.768660
-0.818800 -7.017413 12.027638 -15.737261
0.536600 -8.822851 15.679993 -11.176325
-0.581900 -8.113389 16.698139 -11.185026
-0.415700 -10.128458 15.682978 -10.822906
0.271900 -10.579064 14.780820 -10.766612
-0.025200 -11.027328 16.832646 -10.504218
0.069800 -10.839260 17.603522 -11.251535
0.069800 -12.044771 16.444997 -10.452719
0.597300 -10.749662 17.559716 -9.169352
-0.567900 -11.106310 18.716824 -8.944139
-0.415700 -9.938158 17.014299 -8.302195
0.271900 -9.615844 16.082961 -8.523156
-0.027500 -9.241069 17.666207 -7.169247
0.112300 -9.727853 18.605779 -6.907824
-0.005000 -9.370601 16.772162 -5.942391
0.033900 -9.518075 15.721317 -6.191543
0.033900 -8.518729 16.831672 -5.264991
-0.141500 -10.667907 16.996976 -5.211720
-0.163800 -11.863003 17.258832 -5.729585
0.206200 -12.031150 17.323063 -6.794481
-0.341800 -12.857491 17.312169 -4.742077
0.341200 -13.841464 17.359267 -4.964960
0.138000 -12.286456 17.383934 -3.518183
-0.260100 -12.856102 17.384237 -2.219296
0.157200 -13.933712 17.442153 -2.176812
-0.113400 -11.986175 17.416629 -1.072420
0.141700 -12.376078 17.355534 -0.067112
-0.197200 -10.611124 17.382047 -1.266810
0.144700 -9.894868 17.394362 -0.458589
-0.238700 -10.102524 17.282692 -2.602095
0.170000 -9.046473 17.157934 -2.790754
0.124300 -10.874913 17.146407 -3.729824
0.597300 -7.802445 18.078009 -7.473949
-0.567900 -6.960629 18.065010 -6.529011
-0.415700 -7.467427 18.420303 -8.697589
0.271900 -8.218897 18.482839 -9.369515
-0.025200 -6.151247 18.923819 -9.017758
0.069800 -6.229591 19.342570 -10.021058
0.069800 -5.734009 19.699564 -8.375711
0.597300 -5.041232 17.889094 -9.017488
-0.567900 -3.889621 18.180477 -9.344114
-0.415700 -5.345395 16.618153 -8.700463
0.271900 -6.306231 16.412889 -8.474962
-0.002400 -4.399191 15.484381 -8.612378
0.097800 -3.551756 15.771191 -7.987772
-0.034300 -5.103407 14.280288 -7.947475
0.029500 -5.878792 13.932780 -8.632063
0.029500 -4.376735 13.474388 -7.857274
0.011800 -5.733950 14.436682 -6.568025
-0.125600 -5.383200 15.480460 -5.688496
0.133000 -4.652099 16.217937 -5.981594
-0.170400 -5.992553 15.576386 -4.422917
0.143000 -5.737619 16.391318 -3.761574
-0.107200 -6.930747 14.613565 -4.013505
0.129700 -7.390692 14.680626 -3.036566
-0.170400 -7.266222 13.556052 -4.874270
0.143000 -7.983685 12.812487 -4.554718
-0.125600 -6.666710 13.469238 -6.144014
0.133000 -6.916498 12.649495 -6.800246
0.597300 -3.827626 15.043447 -9.982444
-0.567900 -4.262755 15.524634 -11.032142
-0.415700 -2.872455 14.101283 -9.982438
0.271900 -2.519639 13.799853 -9.074887
-0.087500 -2.325929 13.447085 -11.199563
0.096900 -1.951702 14.242648 -11.841993
0.298500 -1.131765 12.524726 -10.854732
-0.029700 -0.737015 12.112494 -11.779413
-0.319200 0.019186 13.288867 -10.199750
0.079100 0.233838 14.202940 -10.751753
0.079100 -0.234146 13.539947 -9.175144
0.079100 0.909148 12.660813 -10.183173
-0.319200 -1.508193 11.335321 -9.968084
0.079100 -0.620008 10.745708 -9.740349
0.079100 -1.952422 11.681801 -9.035552
0.079100 -2.219730 10.702167 -10.493045
0.597300 -3.387345 12.659949 -12.013218
-0.567900 -4.451881 12.348741 -11.473760
-0.254800 -3.130188 12.280997 -13.286874
0.019200 -1.988417 12.683648 -14.097932
0.039100 -1.163049 11.992039 -13.930364
0.039100 -1.677711 13.707872 -13.891144
0.018900 -2.444424 12.569636 -15.548007
0.021300 -1.609361 12.372645 -16.221146
0.021300 -2.971937 13.476406 -15.842541
-0.007000 -3.420108 11.399471 -15.497884
0.025300 -2.863463 10.462824 -15.559178
0.025300 -4.147046 11.464725 -16.305577
-0.026600 -4.084297 11.534041 -14.121569
0.064100 -4.977636 12.148732 -14.226015
0.589600 -4.490674 10.153096 -13.570392
-0.574800 -3.677433 9.452884 -12.960446
-0.415700 -5.718029 9.704456 -13.863538
0.271900 -6.294508 10.240134 -14.496643
-0.024900 -6.299875 8.444926 -13.356934
0.084300 -6.353252 8.447203 -12.268242
0.211700 -7.744143 8.296055 -13.790704
0.035200 -8.162618 9.275805 -14.021063
0.035200 -7.814941 7.697090 -14.698632
-0.654600 -8.431870 7.589953 -12.765230
0.427500 -9.377131 7.549018 -12.927724
0.597300 -5.495518 7.160574 -13.696479
-0.567900 -5.335259 6.245234 -12.863834
-0.516300 -4.955435 7.149379 -14.959519
0.293600 -5.055048 7.897586 -15.630611
0.038100 -4.061821 6.115362 -15.492546
0.088000 -4.398139 5.099210 -15.286579
-0.030300 -4.074602 6.392215 -16.958084
-0.012200 -5.101549 6.619325 -17.244276
-0.012200 -3.557105 7.337329 -17.122565
0.799400 -3.442446 5.170164 -17.680465
-0.801400 -2.282740 5.237478 -17.966359
-0.801400 -4.205220 4.231296 -18.027026
0.536600 -2.667476 6.154587 -14.943124
-0.581900 -1.983216 5.200099 -15.115208
-0.347900 -2.236099 7.237614 -14.278383
0.274700 -2.900039 7.991987 -14.128824
-0.263700 -0.900123 7.368598 -13.661091
0.156000 -0.251251 6.576497 -14.028876
-0.000700 -0.264680 8.718656 -14.042852
0.032700 -0.914284 9.522342 -13.691680
0.032700 0.688522 8.819093 -13.520058
0.039000 -0.006099 8.923945 -15.547798
0.028500 -0.945571 8.861695 -16.096661
0.028500 0.375362 9.936959 -15.674995
0.048600 1.019410 7.956803 -16.166942
0.068700 1.396936 8.408164 -17.085969
0.068700 1.856332 7.824887 -15.477246
-0.529500 0.429248 6.652437 -16.514782
0.345600 -0.574919 6.557454 -16.447262
0.807600 1.063633 5.574153 -16.927739
-0.862700 2.359207 5.500074 -17.067056
0.447800 2.949236 6.302377 -16.871380
0.447800 2.769813 4.660878 -17.435408
-0.862700 0.372468 4.518337 -17.228497
0.447800 -0.646322 4.591644 -17.210070
0.447800 0.851739 3.659203 -17.459255
0.734100 -0.912835 7.179011 -12.142193
-0.589400 0.123783 6.835056 -11.580101
-0.415700 -2.056197 7.350763 -11.482945
0.271900 -2.857885 7.698392 -11.991505
0.033700 -2.176939 7.195076 -10.036631
0.082300 -1.331701 7.704527 -9.567269
-0.182500 -3.454295 7.906700 -9.578420
0.060300 -3.501470 7.916496 -8.489632
0.060300 -3.455827 8.934155 -9.934298
0.060300 -4.333402 7.402106 -9.976881
0.597300 -2.156900 5.721088 -9.580563
-0.567900 -2.894558 4.875871 -10.105071
-0.415700 -1.356249 5.435643 -8.552960
0.271900 -0.706391 6.155372 -8.244208
-0.051800 -1.508500 4.297772 -7.643844
0.092200 -2.239743 3.597837 -8.048940
-0.110200 -0.140483 3.589684 -7.524488
0.045700 0.255548 3.452029 -8.531192
0.045700 0.551358 4.254179 -7.003824
0.353100 -0.093502 2.211178 -6.834652
-0.036100 0.934317 1.864791 -6.897314
-0.412100 -0.472199 2.241892 -5.355877
0.100000 -0.156696 1.310683 -4.885676
0.100000 0.042572 3.067868 -4.865408
0.100000 -1.548099 2.352395 -5.228604
-0.412100 -0.955310 1.168634 -7.545604
0.100000 -2.009410 1.404376 -7.421835
0.100000 -0.706416 1.142402 -8.604893
0.100000 -0.761987 0.187816 -7.110673
0.597300 -2.044536 4.865215 -6.317692
-0.567900 -1.417966 5.750402 -5.728824
-0.415700 -3.226435 4.414454 -5.885987
0.271900 -3.662717 3.634894 -6.369166
-0.087500 -3.950794 4.993991 -4.739346
0.096900 -3.351470 5.808175 -4.334471
0.298500 -5.300729 5.628213 -5.131792
-0.029700 -5.757016 6.035062 -4.228984
-0.319200 -5.084368 6.793714 -6.101153
0.079100 -4.402672 7.520029 -5.657451
0.079100 -4.670565 6.432627 -7.040863
0.079100 -6.038277 7.279577 -6.291707
-0.319200 -6.296526 4.645458 -5.759257
0.079100 -5.899894 4.237873 -6.686336
0.079100 -6.500949 3.834287 -5.062260
0.079100 -7.235455 5.159122 -5.967821
0.597300 -4.126824 4.003651 -3.594950
-0.567900 -4.327211 2.806650 -3.812308
-0.415700 -4.055530 4.537724 -2.378169
0.271900 -3.878563 5.531338 -2.298342
-0.002400 -4.299520 3.844383 -1.117785
0.097800 -5.109096 3.126687 -1.254486
-0.034300 -3.051102 3.053644 -0.697181
0.029500 -3.164716 2.751028 0.340662
0.029500 -3.031341 2.137120 -1.283626
0.011800 -1.698674 3.728744 -0.841903
-0.125600 -0.819487 3.321548 -1.864083
0.133000 -1.138771 2.588814 -2.588003
-0.170400 0.492163 3.824409 -1.915353
0.143000 1.179515 3.475280 -2.672140
-0.107200 0.928037 4.744982 -0.948911
0.129700 1.949961 5.104438 -0.963136
-0.170400 0.038321 5.188101 0.044372
0.143000 0.368964 5.902676 0.784156
-0.125600 -1.270379 4.678841 0.102005
0.133000 -1.931112 4.990889 0.897640
0.597300 -4.748350 4.843180 -0.037577
-0.567900 -4.582992 6.059302 -0.184790
-0.415700 -5.317649 4.337033 1.059206
0.271900 -5.366777 3.328974 1.152285
-0.087500 -5.739811 5.171241 2.201969
0.096900 -6.166332 6.100865 1.824773
0.298500 -6.833736 4.453920 3.023865
-0.029700 -6.446479 3.501069 3.386145
-0.319200 -7.311744 5.273638 4.226857
0.079100 -6.480324 5.468409 4.904641
0.079100 -7.739254 6.219314 3.894604
0.079100 -8.066282 4.713343 4.779078
-0.319200 -8.070448 4.181239 2.153057
0.079100 -8.423720 5.108340 1.700541
0.079100 -7.827184 3.469506 1.366008
0.079100 -8.868411 3.763879 2.764410
0.597300 -4.529390 5.552218 3.062657
-0.567900 -4.389403 6.713177 3.447451
-0.516300 -3.635590 4.588115 3.286575
0.293600 -3.853888 3.672118 2.920890
0.038100 -2.502051 4.607716 4.217059
0.088000 -2.194094 5.639253 4.391548
-0.030300 -2.936058 4.015604 5.570330
-0.012200 -2.106612 4.113996 6.273101
-0.012200 -3.751361 4.623020 5.947702
0.799400 -3.395454 2.546765 5.537938
-0.801400 -3.062046 1.795164 6.477882
-0.801400 -4.148583 2.144288 4.615827
0.536600 -1.287028 3.838099 3.670813
-0.581900 -1.416644 2.951147 2.825676
-0.415700 -0.100208 4.168217 4.166163
0.271900 -0.071592 4.908741 4.864531
0.014300 1.188633 3.534864 3.889160
0.104800 1.021431 2.581423 3.389858
-0.204100 1.995192 4.454354 2.936546
0.079700 2.199082 3.917614 2.012075
0.079700 1.406728 5.332748 2.682237
0.713000 3.301666 4.968486 3.512721
-0.593100 3.305489 5.734789 4.458869
-0.919100 4.432442 4.542390 3.005329
0.419600 5.297616 4.891133 3.408601
0.419600 4.432709 3.952148 2.179818
0.597300 1.881351 3.205714 5.227179
-0.567900 1.543597 3.774561 6.258972
-0.415700 2.854883 2.297045 5.246122
0.271900 3.136392 1.885383 4.364359
-0.058100 3.480667 1.818468 6.491525
0.136000 2.682311 1.471364 7.148470
-0.007400 4.366931 0.600028 6.186295
0.036700 4.839938 0.273191 7.111887
0.036700 3.731631 -0.213718 5.835798
0.186800 5.441312 0.837125 5.155400
-0.543200 5.447159 0.327329 3.849171
0.163500 6.564271 0.827759 3.282539
0.143500 6.886198 0.634060 2.266196
-0.279500 7.237206 1.600081 4.153182
0.333900 8.097404 2.114257 3.960153
-0.220700 6.549076 1.606925 5.341907
0.186200 6.820290 2.139013 6.245120
0.597300 4.220248 2.903232 7.305363
-0.567900 4.456203 2.698625 8.497768
-0.516300 4.521159 4.061223 6.705772
0.293600 4.255982 4.171267 5.736961
0.000000 5.102416 5.230914 7.379139
0.088000 5.761172 4.888679 8.177709
0.536600 4.016609 6.118570 8.006183
0.000000 4.057229 6.436265 9.192281
-0.415700 3.002734 6.510549 7.230506
0.271900 2.983311 6.192294 6.264398
0.014300 1.933435 7.393737 7.705025
0.104800 2.365978 8.045770 8.465796
-0.204100 1.483808 8.323202 6.575919
0.079700 0.876859 9.115828 7.008618
0.079700 2.362304 8.782357 6.132144
0.713000 0.687836 7.674756 5.461529
-0.593100 0.186810 6.568616 5.545802
-0.919100 0.513807 8.390005 4.381984
0.419600 -0.028821 7.984730 3.628052
0.419600 0.834029 9.349932 4.387505
0.597300 0.788991 6.663837 8.427775
-0.567900 -0.027871 7.305227 9.081434
-0.415700 0.780661 5.331716 8.422130
0.271900 1.361662 4.861594 7.734228
-0.003100 0.034295 4.510130 9.373879
0.085000 -0.998095 4.848794 9.380495
-0.003600 0.077645 3.053046 8.879395
0.017100 -0.249390 3.030421 7.839644
0.017100 1.106289 2.690355 8.928481
-0.064500 -0.831791 2.089975 9.646359
0.035200 -0.612359 2.130231 10.708358
0.035200 -1.871728 2.380187 9.495373
0.695100 -0.637214 0.655981 9.168782
-0.608600 0.127451 -0.122069 9.730828
-0.940700 -1.292653 0.245735 8.113299
0.425100 -1.348071 -0.755601 7.981021
0.425100 -1.953074 0.863073 7.628908
0.597300 0.607665 4.675059 10.796023
-0.567900 -0.146087 4.702600 11.769153
-0.347900 1.933010 4.859400 10.911256
0.274700 2.471529 4.888498 10.052606
-0.263700 2.684360 5.118750 12.157695
0.156000 2.123914 4.725114 13.008063
-0.000700 4.042062 4.397290 12.100518
0.032700 4.563872 4.666662 11.180419
0.032700 4.663264 4.692130 12.948085
0.039000 3.851656 2.885736 12.170508
0.028500 3.417521 2.625328 13.136271
0.028500 3.176305 2.562676 11.378713
0.048600 5.194687 2.174397 12.016475
0.068700 5.639297 2.430047 11.052072
0.068700 5.865475 2.515087 12.808371
-0.529500 5.011973 0.719863 12.126626
0.345600 5.285843 0.301495 13.001224
0.807600 4.405980 -0.051989 11.246412
-0.862700 4.092010 0.365264 10.055719
0.447800 4.376461 1.290281 9.747708
0.447800 3.582129 -0.226136 9.410136
-0.862700 4.073581 -1.265332 11.573579
0.447800 4.340906 -1.611582 12.488789
0.447800 3.472062 -1.798945 10.961660
0.734100 2.866607 6.608791 12.456758
-0.589400 3.728999 6.976279 13.250735
-0.415700 2.073966 7.471078 11.824356
0.271900 1.364972 7.094914 11.215612
-0.025200 2.079248 8.915903 12.038394
0.069800 1.142080 9.330344 11.668257
0.069800 2.126107 9.112112 13.109614
0.597300 3.234986 9.670489 11.374033
-0.567900 2.980686 10.713978 10.783578
-0.415700 4.480475 9.186079 11.406767
0.271900 4.644309 8.293829 11.860716
-0.058100 5.657578 9.976511 10.989018
0.136000 5.549230 10.982331 11.399624
-0.007400 6.928731 9.384465 11.617067
0.036700 7.729021 10.120106 11.536807
0.036700 6.759332 9.197859 12.677259
0.186800 7.392847 8.112999 10.958858
-0.543200 6.732663 6.885350 11.014571
0.163500 7.428926 6.068674 10.206877
0.143500 7.158169 5.044760 9.993742
-0.279500 8.489849 6.706337 9.682260
0.333900 9.180932 6.307134 9.043110
-0.220700 8.480802 8.000698 10.144769
0.186200 9.183495 8.785650 9.899879
0.597300 5.811204 10.168214 9.466438
-0.567900 6.582623 11.023149 9.034378
-0.415700 5.085776 9.405833 8.642706
0.271900 4.557981 8.648811 9.056926
-0.025200 5.068460 9.576923 7.183946
0.069800 6.095032 9.663071 6.827491
0.069800 4.645618 8.683651 6.729900
0.597300 4.286876 10.801609 6.669648
-0.567900 3.827286 11.665612 7.419310
-0.415700 4.108761 10.870693 5.346689
0.271900 4.494602 10.131599 4.776435
0.033700 3.412021 11.969753 4.667208
0.082300 3.864362 12.907493 4.996692
-0.182500 3.668957 11.823368 3.163948
0.060300 3.232553 12.664800 2.630708
0.060300 4.742523 11.803020 2.975578
0.060300 3.226881 10.895551 2.798529
0.597300 1.899535 12.039178 4.996730
-0.567900 1.224946 11.016471 5.098561
-0.415700 1.342579 13.243432 5.148396
0.271900 1.941811 14.052644 5.019892
-0.025200 -0.002273 13.522504 5.677268
0.069800 -0.308466 14.522155 5.369327
0.069800 -0.712017 12.799876 5.274770
0.597300 -0.055550 13.450895 7.208666
-0.567900 -0.472005 14.403186 7.874570
-0.415700 0.451167 12.353213 7.768071
0.271900 0.801037 11.632898 7.150294
-0.025200 0.611291 12.145910 9.204443
0.069800 1.253804 11.281862 9.337055
0.069800 1.097133 13.013658 9.651994
0.597300 -0.699482 11.850885 9.931896
-0.567900 -1.456180 10.974266 9.512938
-0.415700 -0.980720 12.560845 11.028159
0.271900 -0.333141 13.280584 11.318201
0.033700 -2.122275 12.276965 11.911164
0.082300 -2.029912 11.250119 12.272941
-0.182500 -2.020847 13.210017 13.123035
0.060300 -1.051927 13.084336 13.608339
0.060300 -2.142080 14.248597 12.811545
0.060300 -2.799934 12.954679 13.842781
0.597300 -3.505460 12.389150 11.226815
-0.567900 -4.489618 11.824577 11.708896
-0.415700 -3.599140 13.071883 10.080015
0.271900 -2.778934 13.533905 9.712765
-0.024900 -4.820776 13.104325 9.271435
0.084300 -5.651344 13.381743 9.920660
0.211700 -4.708429 14.182008 8.188361
0.035200 -5.600607 14.140973 7.564384
0.035200 -4.659530 15.157445 8.674903
-0.654600 -3.566918 14.034322 7.365761
0.427500 -3.437822 14.887006 6.906114
0.597300 -5.174975 11.745142 8.655898
-0.567900 -6.357609 11.425164 8.544047
-0.415700 -4.189030 10.911600 8.314235
0.271900 -3.240416 11.192703 8.537001
-0.059700 -4.372784 9.626255 7.621096
0.086900 -4.934980 9.810378 6.706071
0.130300 -2.994178 9.039611 7.238708
0.018700 -2.418603 8.907600 8.155929
-0.320400 -3.125636 7.649265 6.596171
0.088200 -3.446799 6.917973 7.338393
0.088200 -3.844369 7.667419 5.779733
0.088200 -2.159223 7.323585 6.217877
-0.043000 -2.183597 9.988386 6.323251
0.023600 -2.037977 10.944801 6.824368
0.023600 -1.196451 9.562122 6.179722
-0.066000 -2.787601 10.259997 4.940858
0.018600 -2.124659 10.923963 4.385952
0.018600 -2.896557 9.331387 4.380912
0.018600 -3.757803 10.741381 5.049603
0.597300 -5.184900 8.634752 8.465752
-0.567900 -4.915587 8.454711 9.655449
-0.415700 -6.174364 7.976969 7.849681
0.271900 -6.319335 8.155357 6.865422
-0.051800 -6.953940 6.897730 8.469717
0.092200 -7.119937 7.139359 9.519298
-0.110200 -8.314896 6.750591 7.771673
0.045700 -8.132895 6.608127 6.705556
0.045700 -8.800960 5.850093 8.148790
0.353100 -9.288421 7.922858 7.957450
-0.036100 -8.813839 8.858288 7.664195
-0.412100 -10.493010 7.669643 7.055407
0.100000 -10.935755 6.697986 7.275668
0.100000 -11.234550 8.440143 7.220379
0.100000 -10.175561 7.704668 6.013163
-0.412100 -9.805818 8.043875 9.392063
0.100000 -8.977630 8.230038 10.072545
0.100000 -10.498734 8.881531 9.461919
0.100000 -10.316568 7.127179 9.683664
0.597300 -6.204928 5.559176 8.423519
-0.567900 -5.595390 5.214830 7.418790
-0.415700 -6.322775 4.778199 9.491772
0.271900 -6.847001 5.154692 10.274680
-0.038900 -5.556536 3.553973 9.774661
0.100700 -5.109450 3.168803 8.856962
0.365400 -4.428502 3.875945 10.776220
0.004300 -3.802463 2.990441 10.890669
-0.243800 -3.537710 5.034507 10.335362
0.064200 -4.081344 5.977027 10.382545
0.064200 -2.675726 5.098476 10.997911
0.064200 -3.204286 4.867268 9.311320
-0.676100 -4.951546 4.220798 12.044446
0.410200 -5.627739 4.925493 11.912430
0.597300 -6.451961 2.459896 10.371124
-0.567900 -7.619552 2.700872 10.681547
-0.415700 -5.915119 1.265887 10.632241
0.271900 -5.020971 1.040487 10.203472
-0.002400 -6.629852 0.194772 11.335832
0.097800 -7.531262 -0.017421 10.763338
-0.034300 -5.772272 -1.079138 11.358172
0.029500 -6.378287 -1.896690 11.750772
0.029500 -5.515661 -1.340987 10.333022
0.011800 -4.496480 -0.992573 12.179697
-0.125600 -4.541211 -1.144361 13.581036
0.133000 -5.483204 -1.308514 14.082082
-0.170400 -3.360467 -1.085277 14.339341
0.143000 -3.404982 -1.172590 15.415214
-0.107200 -2.127799 -0.872930 13.701150
0.129700 -1.220258 -0.790321 14.280753
-0.170400 -2.076718 -0.738835 12.305540
0.143000 -1.127848 -0.579541 11.819942
-0.125600 -3.255843 -0.799155 11.543605
0.133000 -3.202581 -0.700280 10.467762
0.597300 -7.073132 0.583326 12.759086
-0.567900 -8.017321 -0.009498 13.289429
-0.415700 -6.433967 1.586711 13.373182
0.271900 -5.646030 2.014146 12.903168
-0.027500 -6.862021 2.185527 14.640775
0.112300 -7.082429 1.391757 15.353882
-0.005000 -5.726091 3.037046 15.212058
0.033900 -5.554333 3.870457 14.537538
0.033900 -6.064601 3.459313 16.154908
-0.141500 -4.415101 2.371759 15.497640
-0.163800 -3.275001 2.544646 14.791144
0.206200 -3.181539 3.158854 13.903111
-0.341800 -2.232081 1.902573 15.428053
0.341200 -1.271790 1.953035 15.104669
0.138000 -2.646607 1.282940 16.585181
-0.260100 -1.977270 0.546507 17.572741
0.157200 -0.909160 0.399304 17.511548
-0.113400 -2.709729 0.042110 18.659870
0.141700 -2.203001 -0.500115 19.442790
-0.197200 -4.094066 0.274104 18.746615
0.144700 -4.645652 -0.100371 19.596242
-0.238700 -4.753245 1.024447 17.752503
0.170000 -5.806591 1.241256 17.840518
0.124300 -4.048148 1.544764 16.644802
0.597300 -8.129317 3.049157 14.493169
-0.567900 -8.814693 3.299931 15.482253
-0.516300 -8.493958 3.448252 13.271428
0.293600 -7.887286 3.189143 12.498939
0.038100 -9.681890 4.238413 12.908724
0.088000 -10.058109 4.724932 13.808067
-0.030300 -9.286443 5.335316 11.903396
-0.012200 -9.062988 4.885576 10.935368
-0.012200 -10.135194 6.007554 11.771220
0.799400 -8.085254 6.154769 12.364464
-0.801400 -6.957782 5.945257 11.876460
-0.801400 -8.250842 7.042025 13.225637
0.536600 -10.827527 3.355580 12.366757
-0.581900 -11.626467 3.775594 11.526373
-0.415700 -10.877264 2.096789 12.809594
0.271900 -10.224254 1.784953 13.514177
0.033700 -11.427695 0.945641 12.123742
0.082300 -10.660669 0.668900 11.400423
-0.182500 -11.632922 -0.185398 13.117875
0.060300 -12.656751 -0.208677 13.491147
0.060300 -11.547560 -1.129739 12.580256
0.060300 -10.970444 0.024898 13.957519
0.597300 -12.821550 1.097731 11.375151
-0.567900 -12.896982 0.814425 10.175064
-0.347900 -13.862131 1.604996 12.076942
0.274700 -13.774594 1.757585 13.071501
-0.263700 -15.193965 1.793174 11.499251
0.156000 -15.457364 0.943767 10.868988
-0.000700 -16.277956 1.917940 12.600994
0.032700 -16.493388 0.912727 12.963262
0.032700 -15.931551 2.528786 13.434641
0.039000 -17.547150 2.594245 12.157698
0.028500 -17.219012 3.604243 11.912082
0.028500 -17.949402 2.129403 11.257572
0.048600 -18.504505 2.755909 13.386381
0.068700 -18.534102 1.747965 13.800228
0.068700 -18.140632 3.427484 14.163995
-0.529500 -19.826037 3.175634 13.057421
0.345600 -20.638428 2.601234 13.231162
0.807600 -20.145880 4.346616 12.584425
-0.862700 -19.182994 5.200941 12.370084
0.447800 -18.209405 5.100875 12.619513
0.447800 -19.439857 6.104361 11.998661
-0.862700 -21.348744 4.777511 12.381260
0.447800 -22.124446 4.178139 12.624430
0.447800 -21.492823 5.611998 11.830833
0.734100 -15.289072 2.843288 10.373744
-0.589400 -16.022858 2.693073 9.382578
-0.415700 -14.571936 3.959308 10.515007
0.271900 -14.173532 4.181375 11.416152
-0.051800 -14.399700 4.896440 9.331786
0.092200 -15.335650 4.938431 8.774703
-0.110200 -14.136219 6.245079 9.887479
0.045700 -13.099800 6.127970 10.204055
0.045700 -13.971442 6.928938 9.054840
0.353100 -14.912553 6.942406 11.005086
-0.036100 -14.718341 6.536282 11.997779
-0.412100 -14.495563 8.392199 11.076487
0.100000 -13.419934 8.500063 11.216096
0.100000 -14.680696 8.782259 10.075649
0.100000 -15.100207 8.875241 11.844060
-0.412100 -16.405246 6.806882 10.626251
0.100000 -17.006545 7.542341 11.160717
0.100000 -16.566895 7.042919 9.574463
0.100000 -16.800059 5.797741 10.743931
0.597300 -13.355686 4.437242 8.321267
-0.567900 -13.538124 4.795508 7.186069
-0.415700 -12.353142 3.638843 8.700401
0.271900 -12.232548 3.449482 9.691797
-0.001400 -11.379733 3.083336 7.756035
0.087600 -10.937954 3.910957 7.199587
-0.015200 -10.240991 2.383561 8.508217
0.029500 -9.809929 3.091964 9.216298
0.029500 -10.641439 1.551750 9.084940
-0.001100 -9.131627 1.866460 7.608358
-0.190600 -8.069067 2.710442 7.235403
0.169900 -8.044540 3.728083 7.587334
-0.234100 -7.024195 2.232436 6.420314
0.165600 -6.206701 2.886181 6.149070
0.322600 -7.042967 0.897452 5.965297
-0.557900 -6.062347 0.421542 5.152089
0.399200 -5.335069 1.077671 5.042250
-0.234100 -8.112488 0.054860 6.333592
0.165600 -8.130783 -0.964684 5.991698
-0.190600 -9.154459 0.539013 7.143411
0.169900 -9.968225 -0.116102 7.403660
0.597300 -12.059914 2.163934 6.731224
-0.567900 -11.920996 2.397943 5.535409
-0.347900 -12.904020 1.205562 7.148808
0.274700 -13.021596 0.977595 8.125695
-0.240000 -13.753831 0.310350 6.289565
0.142600 -13.100484 -0.371666 5.745426
-0.009400 -14.789181 -0.439314 7.186271
0.036200 -15.250250 0.355795 7.772194
0.036200 -15.597248 -0.758544 6.528082
0.018700 -14.147369 -1.477759 7.938655
0.010300 -14.037268 -2.399691 7.367678
0.010300 -13.224909 -1.109133 8.387294
-0.047900 -15.052187 -1.806826 9.103660
0.062100 -15.142809 -0.901621 9.704069
0.062100 -15.984407 -2.144920 8.651156
-0.014300 -14.403663 -2.934339 9.954176
0.113500 -14.038659 -3.736245 9.312442
0.113500 -13.531561 -2.497013 10.440258
-0.385400 -15.294412 -3.469172 10.985026
0.340000 -14.808641 -3.678949 11.845329
0.340000 -16.115851 -2.920736 11.196115
0.340000 -15.698171 -4.359871 10.732567
0.734100 -14.548946 1.179501 5.304918
-0.589400 -14.641708 0.799193 4.159959
-0.415700 -15.020973 2.372282 5.702846
0.271900 -14.903123 2.501493 6.697587
-0.023700 -15.820933 3.232875 4.944904
0.088000 -16.418467 2.531035 4.363122
0.034200 -16.605335 4.125559 5.823314
0.024100 -17.242010 3.541193 6.487590
0.024100 -15.943791 4.701771 6.470191
0.001800 -17.490940 5.160678 5.116304
0.044000 -16.949956 5.707877 4.344287
0.044000 -18.359879 4.664300 4.684275
-0.273700 -18.078921 6.502866 6.201831
-0.053600 -16.548818 7.585894 6.421028
0.068400 -16.775694 8.388878 7.122343
0.068400 -15.676670 7.023556 6.754546
0.068400 -16.313590 7.990779 5.436724
0.597300 -14.986664 4.066516 3.968494
-0.567900 -15.450498 4.344168 2.862656
-0.415700 -13.778309 4.443411 4.302091
0.271900 -13.511400 4.278122 5.262062
0.033700 -12.843222 5.209408 3.445177
0.082300 -13.464824 5.953394 2.946986
-0.182500 -11.791774 5.806788 4.436243
0.060300 -10.954107 6.337776 3.984063
0.060300 -12.370550 6.423331 5.123992
0.060300 -11.383932 5.009533 5.057653
0.597300 -12.110112 4.323815 2.374204
-0.567900 -12.025087 4.769968 1.256647
-0.415700 -11.744665 3.093233 2.762683
0.271900 -11.646162 2.838236 3.734989
-0.087500 -11.456194 2.031116 1.821214
0.096900 -10.672689 2.293858 1.110442
0.298500 -10.981387 0.734491 2.580205
-0.029700 -11.826216 0.373513 3.166778
-0.319200 -10.535218 -0.345883 1.540755
0.079100 -11.430633 -0.657043 1.002700
0.079100 -9.905535 0.136050 0.792862
0.079100 -10.107150 -1.253874 1.965502
-0.319200 -9.806751 1.016603 3.491759
0.079100 -8.975902 1.420395 2.913198
0.079100 -10.072141 1.849053 4.143447
0.079100 -9.442697 0.106608 3.968700
0.597300 -12.662727 1.863912 0.899656
-0.567900 -12.546791 1.589443 -0.297370
-0.415700 -13.866352 1.914274 1.507580
0.271900 -13.886608 2.207188 2.473963
-0.025200 -15.173924 1.684820 0.901334
0.069800 -15.323894 0.627821 0.681418
0.069800 -15.856847 1.874727 1.729376
0.597300 -15.397632 2.781036 -0.147609
-0.567900 -15.802724 2.410817 -1.254298
-0.415700 -15.110182 4.057739 0.098138
0.271900 -14.883565 4.353144 1.037012
-0.002400 -15.275418 5.110816 -0.944033
0.097800 -16.252031 5.090312 -1.427678
-0.034300 -15.086706 6.531249 -0.311053
0.029500 -15.626992 6.573430 0.634684
0.029500 -14.020848 6.601064 -0.093867
0.011800 -15.513962 7.635637 -1.210139
-0.125600 -16.790250 8.264650 -1.110699
0.133000 -17.457696 7.986665 -0.308430
-0.170400 -17.177885 9.300989 -2.052537
0.143000 -18.098420 9.865653 -2.039335
-0.107200 -16.316351 9.644309 -3.143899
0.129700 -16.584323 10.433441 -3.830820
-0.170400 -15.115215 8.942370 -3.290794
0.143000 -14.367148 9.266468 -3.999141
-0.125600 -14.646969 8.095270 -2.264157
0.133000 -13.712582 7.561871 -2.358023
0.597300 -14.215834 4.906337 -2.082041
-0.567900 -14.566722 4.990880 -3.267705
-0.415700 -12.973029 4.539436 -1.732615
0.271900 -12.752512 4.487305 -0.743526
-0.023700 -11.899229 4.227529 -2.689762
0.088000 -11.740064 5.099641 -3.324290
0.034200 -10.592157 3.953333 -1.917106
0.024100 -10.291275 4.864194 -1.397962
0.024100 -10.759491 3.181670 -1.169211
0.001800 -9.447411 3.496972 -2.834050
0.044000 -9.695930 2.521529 -3.250911
0.044000 -9.364113 4.198546 -3.663218
-0.273700 -7.817718 3.371980 -2.047767
-0.053600 -8.009610 1.827501 -1.116652
0.068400 -8.245284 1.012224 -1.800483
0.068400 -7.078726 1.597003 -0.596541
0.068400 -8.811226 1.934066 -0.387176
0.597300 -12.249283 3.054414 -3.620401
-0.567900 -12.128741 3.178791 -4.838468
-0.415700 -12.722011 1.931417 -3.070981
0.271900 -12.911986 1.944946 -2.079103
-0.051800 -13.057904 0.701584 -3.834713
0.092200 -12.269111 0.525640 -4.566119
-0.110200 -13.201971 -0.559618 -2.887011
0.045700 -13.877201 -0.379868 -2.050439
0.045700 -13.666380 -1.334368 -3.497080
0.353100 -11.875548 -1.044313 -2.287133
-0.036100 -11.456184 -0.201475 -1.737723
-0.412100 -12.165739 -2.187303 -1.336036
0.100000 -12.761322 -1.960134 -0.451853
0.100000 -12.454631 -3.089730 -1.874798
0.100000 -11.163570 -2.407022 -0.967961
-0.412100 -10.820642 -1.440918 -3.320090
0.100000 -9.949347 -1.725242 -2.730086
0.100000 -11.067058 -2.240922 -4.018209
0.100000 -10.645433 -0.522275 -3.880010
0.597300 -14.306562 0.905190 -4.729872
-0.567900 -14.376333 0.235433 -5.769762
-0.415700 -15.154674 1.829178 -4.383965
0.271900 -14.887950 2.409467 -3.601522
0.033700 -16.323775 2.224542 -5.214024
0.082300 -16.705201 1.349184 -5.739734
-0.182500 -17.348569 2.580492 -4.130378
0.060300 -16.841669 3.406608 -3.631701
0.060300 -18.319820 2.845797 -4.547985
0.060300 -17.450606 1.799600 -3.376793
0.597300 -16.094827 3.367597 -6.313996
-0.567900 -16.898649 3.544088 -7.204961
-0.415700 -14.949893 4.069465 -6.290112
0.271900 -14.227492 3.894655 -5.606237
-0.058100 -14.695060 5.252133 -7.082805
0.136000 -15.637670 5.616412 -7.491322
-0.007400 -14.252670 6.350739 -6.059274
0.036700 -15.024086 6.506826 -5.305182
0.036700 -13.398969 5.984810 -5.488839
0.186800 -14.061853 7.749383 -6.690095
-0.543200 -13.026891 8.152556 -7.460980
0.163500 -13.313375 9.341606 -7.938224
0.143500 -12.656040 9.923063 -8.567681
-0.279500 -14.558282 9.670664 -7.645513
0.333900 -15.030903 10.497645 -7.981420
-0.220700 -15.031805 8.682153 -6.771943
0.186200 -16.027184 8.620731 -6.357398
0.597300 -13.673322 5.031616 -8.185625
-0.567900 -12.621105 4.427093 -7.983981
-0.254800 -13.883104 5.534559 -9.420363
0.019200 -14.964877 6.384184 -9.956502
0.039100 -15.296470 7.160613 -9.267074
0.039100 -15.900946 5.862950 -10.156981
0.018900 -14.429185 7.005699 -11.233900
0.021300 -13.747130 7.821981 -10.996049
0.021300 -15.237028 7.256818 -11.921241
-0.007000 -13.820845 5.757558 -11.785507
0.025300 -13.117990 5.954759 -12.594954
0.025300 -14.622829 5.077540 -12.072721
-0.026600 -13.072239 5.183466 -10.610183
0.064100 -12.886528 4.109980 -10.645456
0.589600 -11.596239 5.658255 -10.561422
-0.574800 -10.832801 5.154108 -11.350924
-0.415700 -11.221984 6.592370 -9.684332
0.271900 -11.897198 6.958659 -9.025263
-0.001400 -9.881045 7.162923 -9.715932
0.087600 -9.679860 7.412853 -10.751231
-0.015200 -9.829671 8.475910 -8.944562
0.029500 -10.579107 9.151263 -9.357992
0.029500 -10.081554 8.292834 -7.899193
-0.001100 -8.471977 9.143877 -9.030599
-0.190600 -7.587492 9.073780 -7.939915
0.169900 -7.858430 8.499556 -7.069080
-0.234100 -6.349416 9.738527 -7.987299
0.165600 -5.663550 9.699845 -7.153905
0.322600 -5.989441 10.464733 -9.137685
-0.557900 -4.809652 11.127428 -9.160189
0.399200 -4.683534 11.596754 -10.005062
-0.234100 -6.856265 10.499358 -10.251149
0.165600 -6.568292 11.043515 -11.136204
-0.190600 -8.094643 9.832189 -10.200435
0.169900 -8.765795 9.864968 -11.050209
0.597300 -8.788127 6.190932 -9.250390
-0.567900 -8.895114 5.589391 -8.177054
-0.415700 -7.711997 6.118040 -10.042518
0.271900 -7.726903 6.662259 -10.896003
-0.025200 -6.497730 5.354385 -9.753295
0.069800 -5.715959 5.664301 -10.443554
0.069800 -6.163569 5.594800 -8.744551
0.597300 -6.639026 3.832081 -9.856533
-0.567900 -7.724324 3.283109 -10.056466
-0.415700 -5.510721 3.136384 -9.698700
0.271900 -4.650208 3.651082 -9.560072
-0.002400 -5.487778 1.697417 -9.416454
0.097800 -6.446951 1.260488 -9.697038
-0.034300 -4.409068 1.006349 -10.259281
0.029500 -4.557318 1.273675 -11.306268
0.029500 -3.424999 1.368962 -9.957357
0.011800 -4.452653 -0.505029 -10.147045
-0.125600 -3.602656 -1.180430 -9.251371
0.133000 -2.895125 -0.628764 -8.650223
-0.170400 -3.681392 -2.578165 -9.124275
0.143000 -3.022133 -3.092530 -8.443020
-0.107200 -4.616759 -3.305548 -9.880152
0.129700 -4.683131 -4.379872 -9.776881
-0.170400 -5.464260 -2.633593 -10.776526
0.143000 -6.185615 -3.192467 -11.353858
-0.125600 -5.380580 -1.236512 -10.912009
0.133000 -6.042546 -0.722646 -11.594009
0.597300 -5.293417 1.475816 -7.909692
-0.567900 -4.431906 2.116850 -7.304851
-0.415700 -6.100374 0.606959 -7.296536
0.271900 -6.794530 0.118304 -7.852022
-0.038900 -6.201802 0.496454 -5.828138
0.100700 -5.970659 1.468440 -5.389561
0.365400 -7.630059 0.137619 -5.390547
0.004300 -7.637116 -0.062079 -4.317935
-0.243800 -8.595620 1.281994 -5.678657
0.064200 -8.577940 1.525274 -6.738104
0.064200 -9.605157 0.999948 -5.383448
0.064200 -8.294443 2.162498 -5.113950
-0.676100 -8.074403 -1.014770 -6.078448
0.410200 -7.294486 -1.579056 -6.177892
0.597300 -5.242508 -0.519976 -5.212419
-0.567900 -5.328798 -1.717177 -5.513763
-0.347900 -4.423904 -0.061059 -4.259398
0.274700 -4.426145 0.942985 -4.077373
-0.263700 -3.731488 -0.899335 -3.271962
0.156000 -3.761712 -1.930847 -3.614390
-0.000700 -2.248749 -0.470602 -3.191190
0.032700 -1.862430 -0.443825 -4.211467
0.032700 -2.178383 0.539135 -2.789063
0.039000 -1.329481 -1.413021 -2.389010
0.028500 -1.629425 -2.442465 -2.582228
0.028500 -0.304313 -1.298706 -2.745452
0.048600 -1.344211 -1.188025 -0.871930
0.068700 -2.360598 -0.988916 -0.546703
0.068700 -1.026203 -2.109766 -0.390264
-0.529500 -0.457378 -0.097370 -0.428629
0.345600 0.435167 0.036646 -0.892045
0.807600 -0.661209 0.691539 0.609212
-0.862700 -1.722793 0.636475 1.351725
0.447800 -2.502276 0.059679 1.116532
0.447800 -1.828252 1.341648 2.075605
-0.862700 0.206131 1.593211 0.927639
0.447800 1.058748 1.675710 0.388866
0.447800 -0.036685 2.256860 1.650339
0.734100 -4.487564 -0.825309 -1.938954
-0.589400 -4.852111 0.259478 -1.499131
-0.415700 -4.700430 -1.967519 -1.287859
0.271900 -4.381836 -2.821859 -1.730450
-0.087500 -5.258529 -2.079487 0.074948
0.096900 -5.499974 -1.075873 0.422881
0.298500 -6.577128 -2.883583 0.107664
-0.029700 -6.919128 -2.933889 1.141209
-0.319200 -7.673866 -2.185218 -0.706137
0.079100 -7.803401 -1.166704 -0.339258
0.079100 -7.407814 -2.154896 -1.762538
0.079100 -8.616388 -2.719368 -0.586635
-0.319200 -6.439315 -4.322766 -0.400791
0.079100 -6.180508 -4.330806 -1.458253
0.079100 -5.671203 -4.842170 0.167543
0.079100 -7.384966 -4.846132 -0.263602
0.597300 -4.214853 -2.619949 1.061023
-0.567900 -3.177644 -3.136141 0.646460
-0.415700 -4.443197 -2.472792 2.364933
0.271900 -5.326885 -2.084725 2.662193
-0.023700 -3.445498 -2.754529 3.407700
0.088000 -2.476450 -2.899975 2.930530
0.034200 -3.330072 -1.519766 4.321154
0.024100 -3.332721 -0.618153 3.708477
0.024100 -4.191876 -1.484094 4.987461
0.001800 -2.056737 -1.490766 5.168173
0.044000 -2.073597 -0.573837 5.754817
0.044000 -2.067519 -2.330748 5.861665
-0.273700 -0.511118 -1.524787 4.219377
-0.053600 0.673073 -1.531396 5.587931
0.068400 0.479188 -2.387617 6.235336
0.068400 1.687416 -1.597617 5.194599
0.068400 0.570495 -0.609888 6.161730
0.597300 -3.748508 -4.033210 4.205528
-0.567900 -4.912483 -4.407360 4.380170
-0.415700 -2.696136 -4.673606 4.719089
0.271900 -1.765281 -4.365749 4.458658
-0.024900 -2.760977 -5.649958 5.807858
0.084300 -3.734318 -5.582738 6.295112
0.211700 -2.583888 -7.071320 5.280365
0.035200 -3.303851 -7.254539 4.481888
0.035200 -1.573124 -7.188375 4.890298
-0.654600 -2.800662 -8.003378 6.321267
0.427500 -2.041648 -7.984457 6.936978
0.597300 -1.673504 -5.352026 6.838394
-0.567900 -0.494300 -5.231587 6.497493
-0.415700 -2.074038 -5.274463 8.103760
0.271900 -3.079072 -5.250806 8.264564
-0.024900 -1.248887 -4.767096 9.197257
0.084300 -0.228825 -4.615004 8.845260
0.211700 -1.786658 -3.393388 9.628935
0.035200 -2.763931 -3.509876 10.097273
0.035200 -1.106641 -2.944998 10.353198
-0.654600 -1.909468 -2.530260 8.514724
0.427500 -2.874158 -2.473571 8.291361
0.597300 -1.189474 -5.722065 10.396041
-0.567900 -1.999059 -6.645269 10.564201
-0.415700 -0.229935 -5.459313 11.278293
0.271900 0.426450 -4.726594 11.041623
-0.001400 -0.224509 -5.902118 12.673754
0.087600 -1.135977 -6.459072 12.886367
-0.015200 0.966305 -6.828542 12.940289
0.029500 0.870939 -7.225086 13.950504
0.029500 0.914017 -7.675863 12.257691
-0.001100 2.326672 -6.167379 12.812341
-0.190600 2.892055 -5.493456 13.914110
0.169900 2.360213 -5.444173 14.853506
-0.234100 4.165763 -4.903061 13.811289
0.165600 4.598256 -4.390711 14.655435
0.322600 4.890089 -5.004719 12.609870
-0.557900 6.142395 -4.493971 12.506044
0.399200 6.449895 -4.081446 13.328673
-0.234100 4.317731 -5.666030 11.508146
0.165600 4.878700 -5.717230 10.595674
-0.190600 3.039847 -6.246502 11.602075
0.169900 2.614791 -6.761266 10.749948
0.597300 -0.205536 -4.678398 13.594785
-0.567900 0.292789 -3.618641 13.198315
-0.347900 -0.726981 -4.817820 14.820353
0.274700 -1.037917 -5.742061 15.108657
-0.263700 -0.723721 -3.721574 15.801868
0.156000 -0.725807 -2.789073 15.236551
-0.000700 -2.004816 -3.685421 16.657492
0.032700 -1.986256 -2.776019 17.261472
0.032700 -2.865819 -3.618745 15.996111
0.039000 -2.172247 -4.887522 17.597097
0.028500 -2.194915 -5.809010 17.016956
0.028500 -1.315613 -4.922691 18.269736
0.048600 -3.454668 -4.798292 18.438903
0.068700 -3.531865 -3.795353 18.864863
0.068700 -4.320900 -4.984035 17.802180
-0.529500 -3.395961 -5.788105 19.525792
0.345600 -2.617272 -6.442305 19.490652
0.807600 -3.990940 -5.756971 20.700920
-0.862700 -5.034603 -5.028147 20.980648
0.447800 -5.550678 -4.553847 20.252680
0.447800 -5.407505 -5.017324 21.922340
-0.862700 -3.520274 -6.501998 21.651959
0.447800 -2.663403 -7.028709 21.505440
0.447800 -3.948045 -6.441664 22.566764
0.734100 0.557614 -3.698422 16.633034
-0.589400 1.079628 -4.737450 17.037989
-0.415700 1.022319 -2.490294 16.917701
0.271900 0.533851 -1.701099 16.523546
-0.027500 2.010492 -2.177911 17.949878
0.112300 2.611354 -3.060916 18.167388
-0.005000 2.929010 -1.100447 17.373535
0.033900 3.720857 -0.873753 18.079147
0.033900 3.411590 -1.495329 16.478185
-0.141500 2.243506 0.174608 17.013729
-0.163800 1.999143 1.198084 17.859061
0.206200 2.270712 1.221669 18.904582
-0.341800 1.402609 2.235339 17.176797
0.341200 1.193059 3.139139 17.617887
0.138000 1.228734 1.926128 15.846650
-0.260100 0.685983 2.624238 14.763698
0.157200 0.319325 3.633537 14.898917
-0.113400 0.628309 1.992146 13.511816
0.141700 0.202879 2.511337 12.673073
-0.197200 1.138714 0.694074 13.341910
0.144700 1.111722 0.233584 12.363079
-0.238700 1.695883 0.004624 14.434045
0.170000 2.098771 -0.988197 14.294831
0.124300 1.747311 0.602858 15.712576
0.597300 1.291237 -1.751294 19.251095
-0.567900 0.056050 -1.744897 19.283342
-0.254800 1.987459 -1.447288 20.362544
0.019200 3.362920 -1.599041 20.594848
0.039100 3.716687 -0.572639 20.497660
0.039100 3.933124 -2.257947 19.940006
0.018900 3.488992 -2.117068 22.044344
0.021300 4.535187 -1.912455 22.271741
0.021300 3.166768 -3.157602 22.004843
-0.007000 2.356394 -1.276894 22.731175
0.025300 2.771752 -0.301243 22.983554
0.025300 2.007552 -1.766616 23.640338
-0.026600 1.296848 -1.187511 21.655076
0.064100 0.649582 -2.050593 21.810798
0.589600 0.644290 0.218311 21.691809
-0.574800 1.235321 1.213830 21.213027
-0.347900 -0.479369 0.389171 22.417472
0.274700 -0.954142 -0.434144 22.766742
-0.263700 -1.024724 1.727799 22.789037
0.156000 -0.206892 2.446541 22.727527
-0.000700 -2.074647 2.213564 21.759788
0.032700 -2.673450 1.375838 21.400624
0.032700 -2.747310 2.924298 22.242938
0.039000 -1.411496 2.941187 20.573019
0.028500 -0.697585 3.672136 20.957652
0.028500 -0.871892 2.221835 19.956703
0.048600 -2.422272 3.689796 19.694816
0.068700 -3.092236 2.970962 19.221327
0.068700 -3.010907 4.367195 20.317128
-0.529500 -1.725871 4.478666 18.667535
0.345600 -0.725727 4.633172 18.792662
0.807600 -2.246099 5.021561 17.582957
-0.862700 -3.499183 4.947440 17.253456
0.447800 -4.163585 4.623183 17.945741
0.447800 -3.803061 5.385443 16.394797
-0.862700 -1.476233 5.666830 16.778499
0.447800 -0.603595 6.007821 17.174617
0.447800 -1.847542 6.132767 15.968379
0.734100 -1.507163 1.936715 24.243005
-0.589400 -1.723827 3.084481 24.627838
-0.415700 -1.650403 0.913562 25.094996
0.271900 -1.494792 -0.050668 24.837807
-0.003100 -1.963571 1.107096 26.501864
0.085000 -2.861011 1.711784 26.632467
-0.003600 -2.474791 -0.180402 27.195772
0.017100 -1.811968 -0.919086 26.745093
0.017100 -2.238655 -0.133930 28.258870
-0.064500 -3.944145 -0.698992 27.039581
0.035200 -4.520788 0.097522 27.509850
0.035200 -4.209489 -0.869419 25.996200
0.695100 -4.291202 -1.977045 27.793186
-0.608600 -4.939967 -1.888897 28.815189
-0.940700 -3.783769 -3.134974 27.453780
0.425100 -3.885412 -3.791522 28.214512
0.425100 -3.026285 -3.252476 26.796124
0.597300 -0.762264 1.757554 27.350889
-0.567900 0.400545 1.702319 26.992371
-0.415700 -1.104632 2.325522 28.499158
0.271900 -2.109489 2.381639 28.584088
-0.002400 -0.236360 3.053322 29.424280
0.097800 -0.942822 3.528397 30.104951
-0.034300 0.672638 2.097646 30.207673
0.029500 1.331266 1.618406 29.483355
0.029500 1.283155 2.649192 30.922625
0.011800 -0.130990 0.997509 30.911281
-0.125600 0.258739 -0.337198 30.762716
0.133000 1.174499 -0.581448 30.244907
-0.170400 -0.523080 -1.424754 31.365020
0.143000 -0.121698 -2.427368 31.372443
-0.107200 -1.694419 -1.101255 32.161234
0.129700 -2.351413 -1.843108 32.590672
-0.170400 -2.052778 0.261209 32.296507
0.143000 -2.942135 0.594771 32.810501
-0.125600 -1.283391 1.209513 31.631591
0.133000 -1.595186 2.231975 31.785715
0.597300 0.448921 4.295275 29.018821
-0.567900 1.383580 4.903734 29.557781
-0.415700 0.035483 4.830343 27.803236
0.271900 -0.606270 4.291699 27.239224
-0.003100 0.802541 5.863649 27.121032
0.085000 1.773780 6.112467 27.548680
-0.003600 0.904297 5.486363 25.621074
0.017100 -0.058463 5.137304 25.247769
0.017100 1.123835 6.352557 24.996884
-0.064500 1.988415 4.509776 25.300104
0.035200 2.886142 5.127116 25.333004
0.035200 2.033667 3.817124 26.140516
0.695100 1.914419 3.764496 23.951393
-0.608600 1.646209 4.331784 22.892928
-0.940700 2.091705 2.467571 23.950809
0.425100 1.941369 1.979079 23.079675
0.425100 2.518934 2.040502 24.760248
0.597300 -0.089480 7.132265 27.290494
-0.567900 -1.299496 7.047434 27.283800
-0.415700 0.578811 8.289571 27.556082
0.271900 1.567045 8.242809 27.352834
0.014300 0.103834 9.670219 27.508854
0.104800 -0.906373 9.715980 27.102049
-0.204100 0.233933 10.268532 28.916050
0.079700 0.073956 9.483018 29.654615
0.079700 1.218270 10.699087 29.099918
0.713000 -0.784384 11.295037 29.168894
-0.593100 -1.977090 11.153479 29.446368
-0.919100 -0.387730 12.549022 28.960484
0.419600 -1.080522 13.282875 29.000527
0.419600 0.502209 12.713928 28.512244
0.597300 1.026815 10.391020 26.531615
-0.567900 2.284396 10.426885 26.724799
-0.415700 0.436294 11.082410 25.567769
0.271900 -0.569383 11.173478 25.588268
-0.025200 1.136467 11.795549 24.423639
0.069800 0.478349 12.610190 24.121405
0.069800 2.072669 12.223722 24.781824
0.597300 1.319493 10.897849 23.228365
-0.567900 0.378754 10.149309 22.935362
-0.415700 2.393042 11.061472 22.458428
0.271900 3.112389 11.702987 22.755556
0.014300 2.560282 10.385043 21.165129
0.104800 1.626716 10.464880 20.601722
-0.204100 3.647484 11.162857 20.393514
0.079700 3.361300 12.212355 20.357665
0.079700 4.582405 11.096635 20.940831
0.713000 3.887658 10.728117 18.953623
-0.593100 3.061879 10.113737 18.298591
-0.919100 5.026980 11.077247 18.401661
0.419600 5.209405 10.745042 17.463948
0.419600 5.721774 11.557361 18.947536
0.597300 2.849956 8.875994 21.350643
-0.567900 3.160769 8.426815 22.460377
-0.516300 2.774688 8.094278 20.271782
0.293600 2.557002 8.533932 19.382296
0.038100 3.245104 6.706741 20.242744
0.088000 2.682048 6.125958 20.975876
-0.030300 3.018986 6.088108 18.855949
-0.012200 3.336253 6.802129 18.099684
-0.012200 3.651941 5.206869 18.750138
0.799400 1.571104 5.674667 18.590530
-0.801400 0.805553 6.482535 18.027643
-0.801400 1.198975 4.500822 18.826116
0.536600 4.739490 6.621757 20.605257
-0.581900 5.549514 7.485571 20.250751
-0.415700 5.104360 5.553529 21.315027
0.271900 4.367563 4.908846 21.574556
-0.087500 6.474428 5.299095 21.814865
0.096900 7.172456 5.896969 21.228788
0.298500 6.630767 5.728520 23.292344
-0.029700 7.537139 5.284780 23.703810
-0.319200 6.790750 7.245563 23.406818
0.079100 7.653538 7.568243 22.824909
0.079100 5.897133 7.743746 23.032469
0.079100 6.944399 7.529214 24.447769
-0.319200 5.451556 5.309565 24.179657
0.079100 5.249355 4.247921 24.056609
0.079100 5.692057 5.507650 25.223504
0.079100 4.562440 5.879571 23.907085
0.597300 6.935419 3.852483 21.604790
-0.567900 8.037335 3.475584 22.009545
-0.415700 6.101066 3.015260 20.980015
0.271900 5.197254 3.373091 20.691045
0.014300 6.403457 1.607334 20.711256
0.104800 7.482485 1.476582 20.727996
-0.204100 5.826885 0.742577 21.847720
0.079700 4.759595 0.934414 21.948103
0.079700 5.988054 -0.304976 21.605757
0.713000 6.501488 1.027884 23.180102
-0.593100 6.064177 1.857464 23.959371
-0.919100 7.592877 0.368628 23.484090
0.419600 8.102293 0.667638 24.307838
0.419600 7.925732 -0.380083 22.894731
0.597300 5.984996 1.166437 19.294061
-0.567900 5.913843 -0.029088 19.012590
-0.516300 5.735923 2.113660 18.385140
0.293600 5.841758 3.087334 18.656934
0.038100 5.358796 1.871976 16.983953
0.088000 4.538762 1.165311 16.968023
-0.030300 4.851743 3.187949 16.380082
-0.012200 4.484322 2.997562 15.370474
-0.012200 4.016596 3.560726 16.974351
0.799400 5.952723 4.245509 16.334616
-0.801400 6.259082 4.842609 17.392075
-0.801400 6.545336 4.433927 15.248004
0.536600 6.480372 1.252742 16.127797
-0.581900 6.207344 0.605915 15.111373
-0.415700 7.729831 1.369881 16.585023
0.271900 7.860946 1.940191 17.409288
-0.027500 8.940765 0.843040 15.949265
0.112300 8.962980 1.180326 14.914519
-0.005000 10.159452 1.445481 16.664969
0.033900 11.068174 0.989423 16.271205
0.033900 10.200290 2.508498 16.418968
-0.141500 10.171841 1.312646 18.161377
-0.163800 9.835555 2.298667 19.021985
0.206200 9.529559 3.298164 18.731543
-0.341800 9.936491 1.848676 20.321667
0.341200 9.680034 2.426917 21.123443
0.138000 10.352427 0.535295 20.368576
-0.260100 10.606477 -0.350875 21.425579
0.157200 10.490143 -0.016234 22.447955
-0.113400 11.047956 -1.653522 21.135470
0.141700 11.277899 -2.338867 21.938611
-0.197200 11.225328 -2.052936 19.798268
0.144700 11.594057 -3.046395 19.582113
-0.238700 10.967607 -1.154280 18.743680
0.170000 11.132366 -1.463910 17.722799
0.124300 10.518378 0.162046 18.998366
0.597300 9.043368 -0.688873 15.910807
-0.567900 9.866669 -1.212760 15.161872
-0.415700 8.236598 -1.433747 16.674669
0.271900 7.563387 -0.952795 17.257880
-0.087500 8.387704 -2.897165 16.819308
0.096900 9.392876 -3.074304 17.200735
0.298500 7.408470 -3.494012 17.850840
-0.029700 7.534815 -4.577301 17.850638
-0.319200 7.734142 -3.010739 19.267333
0.079100 7.664427 -1.924581 19.328320
0.079100 7.038919 -3.451874 19.979557
0.079100 8.747398 -3.309860 19.530563
-0.319200 5.933602 -3.200820 17.545784
0.079100 5.298661 -3.658585 18.302508
0.079100 5.759532 -2.126394 17.538023
0.079100 5.669182 -3.599907 16.568725
0.597300 8.285122 -3.675169 15.499074
-0.567900 7.460877 -3.368993 14.632605
-0.415700 9.096076 -4.728031 15.369989
0.271900 9.785870 -4.888188 16.095275
-0.025200 8.918658 -5.776549 14.357337
0.069800 8.749018 -5.311568 13.385377
0.069800 9.831631 -6.366208 14.285179
0.597300 7.733909 -6.720158 14.663916
-0.567900 7.124319 -6.620358 15.737619
-0.254800 7.386356 -7.631983 13.732405
0.019200 8.160169 -7.962385 12.546604
0.039100 9.222126 -8.057053 12.774751
0.039100 8.000551 -7.200600 11.781738
0.018900 7.605834 -9.302350 12.072315
0.021300 8.059450 -10.108842 12.649902
0.021300 7.766012 -9.457207 11.005516
-0.007000 6.122151 -9.192683 12.421036
0.025300 5.675018 -10.178524 12.557361
0.025300 5.598248 -8.650363 11.632740
-0.026600 6.107537 -8.356754 13.709965
0.064100 5.332894 -7.599614 13.620432
0.589600 5.815950 -9.219290 14.962914
-0.574800 6.772745 -9.607778 15.640799
-0.254800 4.528371 -9.520673 15.276234
0.019200 3.409137 -9.182081 14.396309
0.039100 3.346789 -9.788183 13.492512
0.039100 3.466208 -8.160523 14.020459
0.018900 2.156930 -9.503228 15.241712
0.021300 1.284178 -9.783950 14.652140
0.021300 1.995471 -8.547194 15.739748
-0.007000 2.624299 -10.442279 16.416061
0.025300 2.506403 -11.487133 16.128865
0.025300 2.076090 -10.256866 17.339746
-0.026600 4.116233 -10.106304 16.564746
0.064100 4.265400 -9.427160 17.404158
0.589600 4.887175 -11.345364 16.962945
-0.574800 4.844083 -12.334532 16.276420
-0.415700 5.530257 -11.376730 18.140323
0.271900 5.412680 -10.597264 18.771760
0.014300 6.484794 -12.374696 18.650332
0.104800 6.536138 -13.088668 17.828316
-0.204100 7.828744 -11.694912 18.842100
0.079700 7.932101 -10.805545 18.220454
0.079700 7.949931 -11.407490 19.886516
0.713000 9.030603 -12.607444 18.596287
-0.593100 9.292795 -13.552839 19.315136
-0.919100 9.554913 -12.467470 17.411035
0.419600 9.987060 -13.276830 16.988796
0.419600 9.361041 -11.611872 16.910568
0.597300 6.060774 -13.112987 19.954096
-0.567900 5.394991 -12.467513 20.784053
-0.415700 6.509244 -14.337236 20.241559
0.271900 6.940214 -14.881428 19.507927
0.014300 6.511330 -14.993249 21.512418
0.104800 6.591964 -14.195655 22.250957
-0.204100 5.081058 -15.597725 21.715916
0.079700 4.325531 -14.821537 21.837674
0.079700 4.831289 -16.272316 20.896989
0.713000 5.047540 -16.437833 23.015879
-0.593100 5.266518 -17.630576 22.973852
-0.919100 4.730180 -15.883857 24.188644
0.419600 4.670557 -16.446716 25.025149
0.419600 4.600472 -14.884463 24.255622
0.597300 7.603217 -16.051181 21.641355
-0.567900 7.757229 -16.927187 20.765993
-0.415700 8.427413 -16.011079 22.672871
0.271900 8.234441 -15.293546 23.356979
0.014300 9.559530 -16.953033 22.900151
0.104800 10.166601 -16.484932 23.675032
-0.204100 8.954161 -18.254770 23.425309
0.079700 8.352797 -18.210979 24.333357
0.079700 8.392404 -18.814111 22.677202
0.713000 10.032154 -19.201310 23.880965
-0.593100 11.120356 -18.779894 24.270902
-0.919100 9.873834 -20.464066 23.646793
0.419600 10.563427 -21.111270 24.001320
0.419600 8.945257 -20.775058 23.399541
0.597300 10.504596 -17.088387 21.663719
-0.567900 10.807257 -18.175972 21.179489
-0.415700 11.019805 -15.936469 21.180422
0.271900 10.757482 -15.034086 21.550555
-0.025200 11.986358 -15.883795 20.071341
0.069800 12.494166 -14.926473 20.188648
0.069800 12.702925 -16.669110 20.312012
0.597300 11.355815 -16.131659 18.672238
-0.567900 12.059304 -16.393259 17.741297
-0.415700 10.079633 -16.248213 18.521407
0.271900 9.468429 -16.136960 19.317742
-0.087500 9.412697 -16.750433 17.329615
0.096900 10.084118 -16.603825 16.483565
0.298500 9.014745 -18.200005 17.401596
-0.029700 8.072195 -18.302319 17.939398
-0.319200 8.815942 -18.857717 16.026904
0.079100 9.726041 -18.921103 15.430410
0.079100 8.604887 -19.926701 16.055771
0.079100 8.072101 -18.330189 15.429815
-0.319200 9.918481 -19.155427 18.131136
0.079100 9.421543 -20.101448 18.346074
0.079100 10.876084 -19.264320 17.621970
0.079100 10.141187 -18.679515 19.086131
0.597300 8.107782 -15.992479 17.007170
-0.567900 7.272980 -15.743796 17.870747
-0.415700 7.915474 -15.615707 15.751282
0.271900 8.523231 -15.923497 15.005631
-0.059700 6.716463 -14.918305 15.334433
0.086900 6.688391 -14.042073 15.982150
0.130300 6.965281 -14.527069 13.891582
0.018700 7.478316 -15.349912 13.393759
-0.320400 5.640501 -14.402620 13.089602
0.088200 5.008287 -13.681132 13.607170
0.088200 5.815594 -14.172751 12.038604
0.088200 5.156731 -15.378146 13.040527
-0.043000 7.946709 -13.354436 13.823956
0.023600 7.426293 -12.410119 13.983742
0.023600 8.752648 -13.528163 14.536970
-0.066000 8.737406 -13.158206 12.571536
0.018600 7.971672 -12.714441 11.935270
0.018600 9.488753 -12.369422 12.608907
0.018600 9.153594 -13.999204 12.016902
0.597300 5.419920 -15.712678 15.680988
-0.567900 5.421782 -16.919405 15.417126
-0.347900 4.377724 -15.043087 16.249267
0.274700 4.541962 -14.068992 16.459661
-0.240000 3.051473 -15.599541 16.607449
0.142600 3.176553 -16.488510 17.225668
-0.009400 2.282271 -14.623951 17.511755
0.036200 2.195650 -13.675281 16.982010
0.036200 1.321123 -15.114424 17.665849
0.018700 2.910143 -14.403028 18.924707
0.010300 3.067512 -15.420824 19.281668
0.010300 3.807475 -13.808402 18.753470
-0.047900 2.040671 -13.621420 19.937723
0.062100 1.109332 -14.183314 20.008338
0.062100 2.548741 -13.689057 20.899691
-0.014300 1.773517 -12.198323 19.484029
0.113500 2.679692 -11.592589 19.490669
0.113500 1.217550 -12.271434 18.549334
-0.385400 0.781141 -11.688429 20.490365
0.340000 0.118668 -12.398581 20.767717
0.340000 1.225714 -11.395373 21.348598
0.340000 0.366117 -10.824191 20.172633
0.734100 2.273545 -15.946491 15.402539
-0.589400 2.235412 -15.265909 14.395038
-0.516300 1.677223 -17.088996 15.471171
0.293600 1.625972 -17.516789 16.384665
0.039700 1.110078 -17.700415 14.218631
0.110500 1.880598 -17.499055 13.474416
0.056000 1.030126 -19.236605 14.342994
-0.017300 0.407374 -19.328789 15.232815
-0.017300 0.513866 -19.579517 13.446344
0.013600 2.316773 -20.029272 14.475557
-0.042500 2.864068 -19.706120 15.361073
-0.042500 2.081099 -21.090069 14.560807
0.805400 3.187763 -19.903640 13.168235
-0.818800 2.625747 -19.952133 12.012877
-0.818800 4.452023 -20.030571 13.275009
0.536600 -0.275905 -17.154799 13.855113
-0.581900 -0.981268 -16.787703 14.783334
-0.415700 -0.667948 -16.974715 12.568988
0.271900 -0.014233 -17.338568 11.890484
-0.087500 -1.816260 -16.115752 12.209806
0.096900 -1.784624 -15.168059 12.747374
0.298500 -1.698770 -15.697730 10.724842
-0.029700 -1.919765 -16.603207 10.159714
-0.319200 -2.687658 -14.544638 10.420007
0.079100 -2.558082 -13.655671 11.037297
0.079100 -2.560009 -14.239442 9.381416
0.079100 -3.727409 -14.829425 10.580993
-0.319200 -0.339721 -15.131676 10.530514
0.079100 -0.208341 -14.680993 9.546790
0.079100 -0.083730 -14.439236 11.332450
0.079100 0.314149 -15.999831 10.613369
0.597300 -3.192194 -16.809763 12.528376
-0.567900 -3.572271 -17.708163 11.749734
-0.415700 -3.767427 -16.542590 13.700634
0.271900 -3.133554 -16.125980 14.367529
-0.038900 -4.993261 -17.226114 14.154049
0.100700 -4.943747 -18.269297 13.841918
0.365400 -5.175664 -17.135702 15.706051
0.004300 -5.649545 -16.191000 15.972649
-0.243800 -6.094504 -18.215531 16.114404
0.064200 -6.267206 -18.117733 17.186187
0.064200 -7.043155 -18.160932 15.580377
0.064200 -5.744020 -19.205229 15.821567
-0.676100 -3.890303 -17.358942 16.255567
0.410200 -4.032868 -17.476827 17.197572
0.597300 -6.298475 -16.718750 13.458738
-0.567900 -6.731568 -15.555078 13.676536
-0.415700 -6.908795 -17.539213 12.563916
0.271900 -6.537807 -18.467635 12.420751
-0.059700 -8.066441 -17.289636 11.697820
0.086900 -7.987528 -16.295986 11.256763
0.130300 -8.043458 -18.293870 10.447375
0.018700 -8.237799 -19.314071 10.778319
-0.320400 -9.241218 -17.924269 9.645228
0.088200 -9.160136 -18.552443 8.758142
0.088200 -10.148777 -18.200929 10.181787
0.088200 -9.008465 -16.905554 9.335143
-0.043000 -6.759699 -18.317414 9.635300
0.023600 -6.001721 -19.011945 9.997512
0.023600 -6.993485 -18.605430 8.610363
-0.066000 -6.076562 -16.895224 9.482256
0.018600 -5.619811 -16.569248 10.416716
0.018600 -5.330895 -17.018178 8.696782
0.018600 -6.857163 -16.215920 9.139756
0.597300 -9.226777 -17.389780 12.677179
-0.567900 -9.406994 -18.468570 13.270448
-0.415700 -9.980501 -16.287096 12.865744
0.271900 -9.651100 -15.428258 12.448627
0.014300 -11.265827 -16.220620 13.570154
0.104800 -11.078851 -16.737388 14.511477
-0.204100 -11.542636 -14.671325 13.825067
0.079700 -10.671425 -14.174102 14.251517
0.079700 -11.784157 -14.213421 12.865851
0.713000 -12.762342 -14.477739 14.744488
-0.593100 -13.949536 -14.362710 14.398958
-0.919100 -12.521249 -14.614140 16.016778
0.419600 -13.251915 -14.398090 16.679763
0.419600 -11.574675 -14.687288 16.361379
0.597300 -12.399648 -16.792659 12.653681
-0.567900 -12.385363 -16.648286 11.438511
-0.254800 -13.523780 -17.258646 13.313578
0.019200 -13.657395 -17.847343 14.690284
0.039100 -13.873613 -17.058600 15.410870
0.039100 -12.725967 -18.327726 14.989904
0.018900 -14.792420 -18.892842 14.568323
0.021300 -15.320247 -19.061913 15.506894
0.021300 -14.300046 -19.798209 14.213390
-0.007000 -15.709883 -18.308664 13.417566
0.025300 -16.315444 -17.513736 13.852870
0.025300 -16.181171 -19.150880 12.910941
-0.026600 -14.632226 -17.717622 12.527479
0.064100 -14.355694 -18.628957 11.997285
0.589600 -15.210650 -16.692145 11.567384
-0.574800 -15.888914 -17.089157 10.558500
-0.516300 -15.060142 -15.383650 11.769780
0.293600 -14.727556 -15.075948 12.672448
0.038100 -15.576148 -14.288908 10.913420
0.088000 -16.587969 -14.644738 10.719227
-0.030300 -15.732698 -13.055568 11.754519
-0.012200 -16.397295 -13.335350 12.571914
-0.012200 -14.736984 -12.710534 12.033115
0.799400 -16.512944 -11.966676 10.981235
-0.801400 -16.101956 -10.795793 10.977972
-0.801400 -17.596207 -12.262439 10.415181
0.536600 -14.655005 -14.109085 9.698854
-0.581900 -14.876492 -13.177688 8.913615
-0.415700 -13.718036 -14.984316 9.487117
0.271900 -13.525704 -15.687065 10.186580
-0.038900 -12.704693 -14.913279 8.373618
0.100700 -12.070009 -15.799392 8.363782
0.365400 -13.426346 -15.149918 7.025655
0.004300 -14.266532 -14.460429 6.943223
-0.243800 -12.556213 -14.845315 5.798974
0.064200 -11.620022 -15.398955 5.727350
0.064200 -13.106426 -14.958945 4.864920
0.064200 -12.204879 -13.813980 5.767180
-0.676100 -13.930512 -16.508121 7.037718
0.410200 -14.731721 -16.421989 6.515945
0.597300 -11.630645 -13.795581 8.475286
-0.567900 -10.631510 -13.909566 7.834925
-0.415700 -11.785584 -12.904864 9.459527
0.271900 -12.656743 -12.816887 9.962957
-0.038900 -10.700015 -12.144329 10.080788
0.100700 -10.006417 -11.765820 9.329950
0.365400 -11.308357 -11.070093 10.962157
0.004300 -10.530898 -10.597713 11.562585
-0.243800 -12.077520 -9.970273 10.205654
0.064200 -12.359709 -9.107810 10.809507
0.064200 -11.458788 -9.669695 9.360133
0.064200 -12.986182 -10.428739 9.815482
-0.676100 -12.175636 -11.601834 11.955949
0.410200 -12.579314 -10.805204 12.308116
0.597300 -9.677479 -12.977866 10.925411
-0.567900 -9.731175 -14.218511 10.863323
-0.415700 -8.714571 -12.377989 11.590819
0.271900 -8.722285 -11.368971 11.547036
0.021300 -7.440062 -12.879318 12.252970
0.112400 -7.592672 -13.958585 12.253323
-0.123100 -6.240547 -12.441546 11.426806
0.111200 -6.392463 -11.421938 11.072657
0.111200 -5.281140 -12.524303 11.937490
-0.311900 -6.218138 -13.428748 9.967461
0.193300 -4.982204 -13.095068 9.585345
0.597300 -7.270663 -12.397630 13.741896
-0.567900 -8.212506 -11.914457 14.375792
-0.415700 -6.058344 -12.704696 14.280834
0.271900 -5.410253 -13.205313 13.689679
-0.025200 -5.733009 -12.380604 15.656054
0.069800 -5.948030 -11.333880 15.871081
0.069800 -6.332986 -13.027553 16.296037
0.597300 -4.271450 -12.588701 16.123089
-0.567900 -3.310113 -12.753310 15.374996
-0.415700 -4.142335 -12.562957 17.461649
0.271900 -4.922236 -12.303754 18.048735
0.014300 -2.843658 -12.576216 18.177927
0.104800 -3.041117 -12.297699 19.213082
-0.204100 -2.360381 -14.005998 18.254280
0.079700 -3.237707 -14.652786 18.262189
0.079700 -1.684443 -14.272070 17.441616
0.713000 -1.602864 -14.376220 19.495656
-0.593100 -1.401057 -13.588055 20.438108
-0.919100 -1.161241 -15.602338 19.606613
0.419600 -0.787664 -15.887527 20.500597
0.419600 -1.275320 -16.259884 18.848505
0.597300 -1.780555 -11.530818 17.854641
-0.567900 -0.597349 -11.765947 17.594489
-0.516300 -2.369092 -10.397696 17.781226
0.293600 -3.367236 -10.363298 17.931645
0.038100 -1.721772 -9.102849 17.287199
0.088000 -2.396687 -8.336550 17.668480
-0.030300 -0.419170 -8.641395 18.019678
-0.012200 0.282109 -9.446860 17.801635
-0.012200 -0.247819 -7.663331 17.570089
0.799400 -0.618030 -8.520933 19.545299
-0.801400 -0.001161 -9.155918 20.438248
-0.801400 -1.319730 -7.561181 19.937638
0.536600 -1.732421 -8.862043 15.790318
-0.581900 -1.449398 -7.712832 15.307345
-0.415700 -2.089924 -9.807053 14.923832
0.271900 -2.468668 -10.665600 15.297401
-0.027500 -2.296279 -9.562659 13.489750
0.112300 -1.683179 -8.741747 13.117849
-0.005000 -2.118426 -10.772026 12.586035
0.033900 -2.897416 -11.444997 12.944331
0.033900 -2.256346 -10.482647 11.544242
-0.141500 -0.743361 -11.443698 12.632572
-0.163800 -0.495589 -12.548343 13.410106
0.206200 -1.155758 -13.005499 14.132311
-0.341800 0.732062 -12.948943 13.266879
0.341200 1.130876 -13.743205 13.746667
0.138000 1.453825 -12.197277 12.384662
-0.260100 2.765580 -12.382129 11.960269
0.157200 3.409473 -13.200978 12.245386
-0.113400 3.220485 -11.451665 10.998126
0.141700 4.236918 -11.586001 10.658696
-0.197200 2.389466 -10.363665 10.595814
0.144700 2.761018 -9.614494 9.912369
-0.238700 1.032649 -10.245599 11.059132
0.170000 0.426149 -9.453014 10.646371
0.124300 0.555543 -11.185971 11.927297
0.597300 -3.739557 -8.917964 13.394460
-0.567900 -4.707192 -9.454351 13.895997
-0.415700 -3.863204 -7.788835 12.694466
0.271900 -3.050795 -7.321245 12.318374
-0.087500 -5.205369 -7.067790 12.579363
0.096900 -5.927901 -7.574973 13.218750
0.298500 -5.053035 -5.604875 13.098893
-0.029700 -6.077563 -5.232822 13.103738
-0.319200 -4.531616 -5.421269 14.502577
0.079100 -5.037171 -6.200802 15.072533
0.079100 -3.447303 -5.532208 14.494607
0.079100 -4.715596 -4.481144 15.022592
-0.319200 -4.261435 -4.618133 12.245006
0.079100 -3.211875 -4.900062 12.161153
0.079100 -4.726630 -4.605835 11.259340
0.079100 -4.438152 -3.610745 12.621882
0.597300 -5.811065 -7.129600 11.141178
-0.567900 -7.031375 -6.998609 11.050256
-0.415700 -5.070972 -7.518662 10.072738
0.271900 -4.089297 -7.652792 10.268739
0.021300 -5.505350 -7.999442 8.732825
0.112400 -4.749016 -7.700071 8.007258
-0.123100 -5.471135 -9.536248 8.661751
0.111200 -5.992084 -10.012214 9.492516
0.111200 -5.929139 -9.833130 7.718245
-0.311900 -3.774803 -10.119781 8.540120
0.193300 -3.185344 -9.391283 7.587905
0.597300 -6.797209 -7.324788 8.250056
-0.567900 -7.884492 -7.831996 8.250031
-0.516300 -6.669834 -6.064912 7.848023
0.293600 -5.777846 -5.595274 7.997481
0.039700 -7.776225 -5.281204 7.289090
0.110500 -8.588576 -5.257989 8.008462
0.056000 -7.330071 -3.834096 7.024203
-0.017300 -6.627862 -3.830895 6.195762
-0.017300 -8.213900 -3.273010 6.720694
0.013600 -6.683787 -3.100339 8.213298
-0.042500 -6.946348 -2.042532 8.144942
-0.042500 -7.095100 -3.480275 9.149744
0.805400 -5.152924 -3.232960 8.220688
-0.818800 -4.651589 -4.351191 8.475738
-0.818800 -4.452264 -2.226675 7.966896
0.536600 -8.319337 -5.945228 6.009914
-0.581900 -9.510781 -5.874926 5.704736
-0.415700 -7.460894 -6.690091 5.303080
0.271900 -6.477193 -6.655700 5.529506
-0.058100 -7.761958 -7.424991 4.032535
0.136000 -8.218379 -6.745178 3.313066
-0.007400 -6.427841 -7.889521 3.445041
0.036700 -6.569420 -7.976416 2.367772
0.036700 -5.707049 -7.107859 3.684966
0.186800 -5.880546 -9.197605 4.006394
-0.543200 -5.577482 -9.531037 5.366990
0.163500 -5.198150 -10.793148 5.228583
0.143500 -5.158018 -11.410816 6.113613
-0.279500 -5.348169 -11.317261 4.009654
0.333900 -5.204402 -12.303420 3.845596
-0.220700 -5.849672 -10.341690 3.215707
0.186200 -6.138324 -10.432316 2.178954
0.597300 -8.782614 -8.604001 4.232984
-0.567900 -9.300166 -9.161177 3.290024
-0.347900 -9.020458 -8.956590 5.510665
0.274700 -8.610841 -8.558714 6.343743
-0.263700 -10.067198 -9.927872 5.879436
0.156000 -10.379482 -10.486488 4.997094
-0.000700 -9.392782 -10.976750 6.728053
0.032700 -8.785385 -10.423786 7.444568
0.032700 -10.199672 -11.444231 7.292401
0.039000 -8.637093 -12.062234 5.885635
0.028500 -9.323523 -12.695950 5.324104
0.028500 -8.041062 -11.491395 5.173601
0.048600 -7.727043 -12.948291 6.759535
0.068700 -6.907664 -12.312312 7.094592
0.068700 -8.277009 -13.252571 7.650068
-0.529500 -7.129856 -14.028135 6.018887
0.345600 -6.444527 -13.902507 5.287699
0.807600 -7.709242 -15.205250 5.899093
-0.862700 -8.798917 -15.423019 6.523218
0.447800 -9.251438 -14.615249 6.926748
0.447800 -9.321691 -16.282804 6.436165
-0.862700 -7.236749 -16.141727 5.246485
0.447800 -6.294753 -16.044205 4.895438
0.447800 -7.812896 -16.970074 5.291094
0.734100 -11.372426 -9.343897 6.454334
-0.589400 -12.285348 -10.092057 6.794877
-0.415700 -11.454384 -8.026912 6.740755
0.271900 -10.809874 -7.420382 6.254100
-0.027500 -12.650942 -7.493603 7.277084
0.112300 -12.990920 -8.023240 8.167025
-0.005000 -12.424685 -6.088583 7.713124
0.033900 -12.148754 -5.517422 6.826705
0.033900 -13.347548 -5.698599 8.142480
-0.141500 -11.344635 -5.720315 8.728131
-0.163800 -10.645763 -6.602655 9.523558
0.206200 -10.869299 -7.659079 9.543698
-0.341800 -9.711837 -5.880510 10.310957
0.341200 -9.023725 -6.299103 10.920370
0.138000 -9.911215 -4.539812 10.239746
-0.260100 -9.293460 -3.501852 10.896126
0.157200 -8.517355 -3.696444 11.621518
-0.113400 -9.623602 -2.180476 10.474346
0.141700 -9.197842 -1.394335 11.080240
-0.197200 -10.567564 -1.982645 9.391157
0.144700 -10.861923 -0.962835 9.191800
-0.238700 -11.172864 -3.062118 8.698768
0.170000 -11.907584 -2.906098 7.922714
0.124300 -10.883647 -4.391229 9.149972
0.597300 -13.748496 -7.550432 6.224633
-0.567900 -13.428210 -7.047630 5.104580
-0.347900 -14.878308 -8.211179 6.442870
0.274700 -14.974871 -8.590817 7.373811
-0.263700 -15.982348 -8.271597 5.503891
0.156000 -15.913720 -9.249269 5.026887
-0.000700 -17.240991 -8.418437 6.421616
0.032700 -16.976493 -9.349425 6.923018
0.032700 -17.243085 -7.664663 7.208961
0.039000 -18.622094 -8.826730 5.785165
0.028500 -18.969923 -8.253349 4.925889
0.028500 -18.503334 -9.830999 5.378412
0.048600 -19.851688 -9.029151 6.667401
0.068700 -20.611995 -9.529438 6.067622
0.068700 -19.495227 -9.716865 7.434273
-0.529500 -20.251033 -7.783125 7.346190
0.345600 -20.482481 -7.027878 6.716793
0.807600 -20.494936 -7.555788 8.614423
-0.862700 -20.362788 -8.495199 9.546997
0.447800 -19.940092 -9.397779 9.383347
0.447800 -20.754843 -8.273207 10.450937
-0.862700 -20.825431 -6.402890 9.009575
0.447800 -21.017341 -5.647600 8.367074
0.447800 -20.911176 -6.326288 10.013009
0.734100 -16.116282 -7.078817 4.627871
-0.589400 -16.149672 -7.244843 3.422950
-0.415700 -16.166833 -5.873642 5.212242
0.271900 -15.825209 -5.933627 6.160817
-0.003100 -16.502621 -4.600334 4.652272
0.085000 -17.485370 -4.693244 4.190025
-0.003600 -16.581904 -3.485859 5.747012
0.017100 -15.631541 -3.332961 6.258413
0.017100 -16.893560 -2.563224 5.257409
-0.064500 -17.603224 -3.863090 6.813923
0.035200 -18.023296 -2.979382 7.294239
0.035200 -18.404990 -4.525435 6.487473
0.695100 -16.964279 -4.652334 8.008868
-0.608600 -15.827027 -5.175854 7.954513
-0.940700 -17.681077 -4.623597 9.107934
0.425100 -17.291015 -5.082801 9.918537
0.425100 -18.484654 -4.024820 9.233758
0.597300 -15.500976 -4.153291 3.547915
-0.567900 -15.847394 -3.397881 2.623672
-0.415700 -14.206849 -4.600842 3.637261
0.271900 -13.951181 -5.125447 4.461594
-0.059700 -13.161286 -4.404619 2.588225
0.086900 -13.449780 -3.548838 1.977888
0.130300 -11.812219 -4.276656 3.347381
0.018700 -11.665871 -4.972580 4.173441
-0.320400 -10.564582 -4.443367 2.444262
0.088200 -10.716734 -3.785242 1.588796
0.088200 -9.672017 -4.154326 2.999125
0.088200 -10.403690 -5.444875 2.045273
-0.043000 -11.725563 -2.892345 4.067954
0.023600 -11.816937 -2.014696 3.428046
0.023600 -12.522206 -2.934237 4.810722
-0.066000 -10.563942 -2.518445 4.907170
0.018600 -9.631090 -2.687721 4.369367
0.018600 -10.618914 -1.590127 5.475772
0.018600 -10.678712 -3.239107 5.716849
0.597300 -13.128886 -5.531966 1.599168
-0.567900 -13.103718 -5.302537 0.342385
-0.347900 -13.086078 -6.833965 2.045175
0.274700 -13.061665 -7.077532 3.025063
-0.263700 -12.967186 -7.947190 1.106856
0.156000 -12.093084 -7.755565 0.484498
-0.000700 -12.738191 -9.230954 1.753475
0.032700 -12.345310 -9.941743 1.026476
0.032700 -11.958685 -9.061703 2.496328
0.039000 -13.862179 -9.737502 2.562733
0.028500 -14.055308 -9.105300 3.429404
0.028500 -14.759433 -9.868719 1.957908
0.048600 -13.512008 -11.051503 3.147778
0.068700 -13.240587 -11.787366 2.390848
0.068700 -12.588652 -10.744591 3.639019
-0.529500 -14.515727 -11.561029 4.083636
0.345600 -14.258619 -11.563391 5.060366
0.807600 -15.743821 -11.875331 3.786125
-0.862700 -16.196878 -11.954084 2.542614
0.447800 -15.588677 -11.783965 1.754418
0.447800 -17.154796 -12.200827 2.338628
-0.862700 -16.661110 -12.100929 4.700888
0.447800 -16.398841 -12.129374 5.675827
0.447800 -17.612561 -12.322189 4.444200
0.734100 -14.161427 -7.984104 0.069520
-0.589400 -13.864751 -8.156215 -1.115194
-0.415700 -15.369344 -7.760372 0.537536
0.271900 -15.397165 -7.757229 1.547147
0.014300 -16.544362 -7.660900 -0.291161
0.104800 -16.674619 -8.443515 -1.038582
-0.204100 -17.784744 -7.694565 0.585768
0.079700 -17.777240 -7.014757 1.437762
0.079700 -18.593510 -7.289655 -0.022547
0.713000 -18.136409 -9.155928 0.973171
-0.593100 -17.745024 -10.085552 0.295225
-0.919100 -18.800615 -9.369785 2.060718
0.419600 -19.135880 -10.314523 2.183919
0.419600 -19.076894 -8.641429 2.703573
0.597300 -16.527774 -6.408801 -1.150446
-0.567900 -17.245902 -6.413038 -2.193166
-0.415700 -15.877247 -5.313056 -0.741490
0.271900 -15.392508 -5.343141 0.144070
-0.023700 -15.666522 -4.165405 -1.577840
0.088000 -16.617280 -4.115319 -2.108548
0.034200 -15.504459 -2.846897 -0.698326
0.024100 -14.855856 -3.120101 0.134003
0.024100 -15.018702 -2.087029 -1.310487
0.001800 -16.811647 -2.235051 -0.152487
0.044000 -17.287689 -2.954321 0.513948
0.044000 -16.496666 -1.359275 0.414878
-0.273700 -18.172747 -1.690854 -1.290486
-0.053600 -17.331743 -0.474606 -2.198726
0.068400 -17.486267 -0.485991 -3.277660
0.068400 -17.579458 0.469159 -1.712885
0.068400 -16.253100 -0.537586 -2.055002
0.597300 -14.625555 -4.399294 -2.688936
-0.567900 -14.681644 -3.630676 -3.657554
-0.415700 -13.804078 -5.447375 -2.637864
0.271900 -13.683164 -5.918306 -1.752592
-0.087500 -12.927786 -5.916896 -3.794502
0.096900 -12.654139 -4.984829 -4.288936
0.298500 -11.694911 -6.654918 -3.432204
-0.029700 -11.870901 -7.627398 -2.972402
-0.319200 -10.844734 -6.865895 -4.658668
0.079100 -10.851725 -5.942619 -5.237987
0.079100 -9.813910 -7.048018 -4.354782
0.079100 -11.144461 -7.724921 -5.258945
-0.319200 -10.866546 -5.760046 -2.417262
0.079100 -9.816417 -6.029889 -2.529133
0.079100 -10.867996 -4.718372 -2.738224
0.079100 -11.199570 -6.039780 -1.417786
0.597300 -13.664616 -6.649962 -4.945541
-0.567900 -13.450430 -6.407367 -6.125472
-0.415700 -14.693499 -7.456124 -4.514904
0.271900 -14.606742 -7.898083 -3.610885
-0.059700 -15.785657 -7.871999 -5.331116
0.086900 -15.208586 -8.441039 -6.060010
0.130300 -16.662715 -8.945502 -4.700512
0.018700 -17.242665 -8.620409 -3.836757
-0.320400 -17.598172 -9.441745 -5.791956
0.088200 -18.285776 -8.664869 -6.126273
0.088200 -17.067895 -9.879645 -6.637620
0.088200 -18.106894 -10.291184 -5.336152
-0.043000 -15.950797 -10.091501 -4.159804
0.023600 -15.300646 -9.808112 -3.332100
0.023600 -16.716459 -10.714594 -3.697610
-0.066000 -15.060329 -11.019718 -5.099211
0.018600 -15.647843 -11.538054 -5.857019
0.018600 -14.277962 -10.399239 -5.536256
0.018600 -14.555792 -11.779957 -4.502904
0.597300 -16.492762 -6.729008 -6.048034
-0.567900 -16.563917 -6.704318 -7.288239
-0.415700 -16.981814 -5.765937 -5.284867
0.271900 -17.051105 -5.882703 -4.284034
-0.002400 -17.743166 -4.626815 -5.795661
0.097800 -18.653178 -4.937417 -6.308985
-0.034300 -18.062014 -3.708764 -4.594857
0.029500 -18.446555 -4.198730 -3.700338
0.029500 -17.144414 -3.300131 -4.171634
0.011800 -18.980822 -2.517436 -4.910739
-0.125600 -18.508829 -1.358770 -5.680422
0.133000 -17.460165 -1.217536 -5.896659
-0.170400 -19.452594 -0.390237 -6.155310
0.143000 -19.052604 0.489445 -6.637564
-0.107200 -20.879065 -0.519397 -5.897689
0.129700 -21.638620 0.086517 -6.369220
-0.170400 -21.272157 -1.603860 -5.070980
0.143000 -22.322667 -1.646741 -4.824025
-0.125600 -20.381814 -2.582521 -4.571912
0.133000 -20.757478 -3.497282 -4.137758
0.597300 -16.950787 -3.803076 -6.805299
-0.567900 -17.400738 -3.366101 -7.879141
-0.347900 -15.599102 -3.709137 -6.639302
0.274700 -15.176232 -3.963215 -5.757982
-0.263700 -14.695814 -3.093428 -7.612788
0.156000 -15.183533 -2.158612 -7.889092
-0.000700 -13.343938 -2.700054 -6.871919
0.032700 -13.579880 -2.133721 -5.970973
0.032700 -12.749846 -3.581687 -6.631337
0.039000 -12.558343 -1.806460 -7.803599
0.028500 -12.402210 -2.329576 -8.747041
0.028500 -13.212429 -0.986548 -8.100270
0.048600 -11.295226 -1.250730 -7.273772
0.068700 -11.594004 -0.731581 -6.363102
0.068700 -10.507796 -2.001631 -7.208913
-0.529500 -10.823307 -0.054600 -7.980371
0.345600 -9.896955 -0.073459 -8.382386
0.807600 -11.234372 1.209216 -7.954547
-0.862700 -12.344613 1.621876 -7.422902
0.447800 -13.032730 0.930184 -7.161830
0.447800 -12.613683 2.594698 -7.459163
-0.862700 -10.547603 2.180116 -8.428727
0.447800 -9.708763 1.980324 -8.954593
0.447800 -10.754838 3.151324 -8.244580
0.734100 -14.486036 -3.930400 -8.871410
-0.589400 -14.475735 -3.334197 -9.927763
-0.415700 -14.363146 -5.225787 -8.799121
0.271900 -14.316500 -5.662417 -7.889572
0.014300 -14.311342 -6.177942 -9.897363
0.104800 -13.501136 -5.737118 -10.478172
-0.204100 -14.086874 -7.558603 -9.429792
0.079700 -14.932967 -7.847056 -8.806070
0.079700 -14.173634 -8.320761 -10.204182
0.713000 -12.744842 -7.867846 -8.792487
-0.593100 -11.821034 -7.082976 -8.784311
-0.919100 -12.572080 -8.947644 -8.039018
0.419600 -11.688469 -9.071865 -7.565839
0.419600 -13.315106 -9.621346 -8.157989
0.597300 -15.663250 -6.140680 -10.656979
-0.567900 -15.695855 -6.470735 -11.832599
-0.415700 -16.788216 -5.731224 -10.024415
0.271900 -16.856295 -5.626848 -9.022130
-0.087500 -18.074338 -5.907811 -10.721986
0.096900 -17.993564 -6.709642 -11.455915
0.298500 -19.080564 -6.532339 -9.703480
-0.029700 -18.996970 -5.941921 -8.791055
-0.319200 -20.560875 -6.368446 -10.189790
0.079100 -20.766692 -6.860123 -11.140570
0.079100 -21.151709 -6.948285 -9.480702
0.079100 -20.912591 -5.343317 -10.073540
-0.319200 -18.803215 -8.034590 -9.440861
0.079100 -19.041496 -8.591340 -10.347158
0.079100 -17.752656 -8.093161 -9.156255
0.079100 -19.510528 -8.368922 -8.681896
0.597300 -18.609281 -4.757008 -11.492068
-0.567900 -19.444573 -4.853209 -12.411006
-0.415700 -18.023353 -3.596779 -11.188057
0.271900 -17.605203 -3.525842 -10.271422
-0.087500 -18.333364 -2.295838 -11.806586
0.096900 -19.260630 -2.408685 -12.368322
0.298500 -18.607052 -1.195023 -10.673428
-0.029700 -18.972357 -0.324081 -11.217592
-0.319200 -19.687854 -1.602552 -9.760539
0.079100 -20.548493 -1.988101 -10.307127
0.079100 -19.338438 -2.436271 -9.151511
0.079100 -19.969247 -0.776757 -9.107099
-0.319200 -17.372233 -0.704503 -9.925052
0.079100 -17.650930 -0.192786 -9.003869
0.079100 -16.802397 -1.580740 -9.615859
0.079100 -16.739539 -0.087338 -10.562945
0.597300 -17.290282 -1.753669 -12.818131
-0.567900 -17.361194 -0.630727 -13.297952
-0.516300 -16.213988 -2.529697 -13.100845
0.293600 -16.196145 -3.465846 -12.722151
0.038100 -15.135361 -2.142705 -13.981144
0.088000 -14.888560 -1.165672 -13.565701
-0.030300 -14.001279 -3.146360 -13.923917
-0.012200 -13.673295 -3.359818 -12.906583
-0.012200 -14.337701 -4.123356 -14.270903
0.799400 -12.786334 -2.620090 -14.701516
-0.801400 -12.876367 -2.622641 -15.927689
-0.801400 -11.773041 -2.094694 -14.210203
0.536600 -15.458251 -1.799955 -15.513369
-0.581900 -16.268883 -2.465534 -16.169313
-0.415700 -15.035006 -0.635682 -15.967326
0.271900 -14.235575 -0.318562 -15.437758
-0.025200 -15.469982 0.089440 -17.173517
0.069800 -14.701616 0.858392 -17.253728
0.069800 -15.545209 -0.563842 -18.042802
0.597300 -16.842436 0.793135 -17.028994
-0.567900 -17.135115 1.431228 -18.037104
-0.415700 -17.582931 0.714200 -15.872478
0.271900 -17.189851 0.102326 -15.171623
-0.003100 -18.876294 1.418066 -15.772759
0.085000 -19.256517 1.544202 -16.786469
-0.003600 -19.853220 0.704215 -14.896314
0.017100 -19.492583 0.598675 -13.873137
0.017100 -20.734028 1.341928 -14.821510
-0.064500 -20.303263 -0.642197 -15.554443
0.035200 -19.454509 -1.238759 -15.888843
0.035200 -20.778734 -1.155059 -14.718380
0.695100 -21.382370 -0.414840 -16.647253
-0.608600 -22.471822 0.037852 -16.335465
-0.940700 -21.059719 -0.657686 -17.888103
0.425100 -21.807668 -0.424580 -18.525552
0.425100 -20.218113 -1.106390 -18.220470
0.597300 -18.681913 2.911757 -15.317659
-0.567900 -17.797452 3.147468 -14.452330
-0.254800 -19.491614 3.935219 -15.677435
0.019200 -20.740331 3.760861 -16.497877
0.039100 -21.499023 3.159293 -15.997274
0.039100 -20.520740 3.514424 -17.536701
0.018900 -21.345502 5.136158 -16.600402
0.021300 -22.096637 5.266972 -15.821440
0.021300 -21.643033 5.248149 -17.643013
-0.007000 -20.202022 6.088468 -16.332277
0.025300 -20.561712 7.040321 -15.941510
0.025300 -19.594205 6.205007 -17.229537
-0.026600 -19.368870 5.302095 -15.358411
0.064100 -18.319685 5.556526 -15.508666
0.589600 -19.788088 5.770914 -13.978632
-0.574800 -20.610776 5.161643 -13.315181
-0.415700 -19.242047 6.788005 -13.307689
0.271900 -18.506333 7.299794 -13.773415
-0.002400 -19.743032 7.358556 -12.064030
0.097800 -19.914797 6.550596 -11.352831
-0.034300 -18.634884 8.159236 -11.476030
0.029500 -17.785239 7.534436 -11.200671
0.029500 -18.325591 8.896807 -12.216585
0.011800 -18.867395 9.059750 -10.242751
-0.125600 -19.486009 10.306554 -10.522681
0.133000 -19.811535 10.442175 -11.543485
-0.170400 -19.777619 11.192534 -9.470583
0.143000 -20.144383 12.192503 -9.649318
-0.107200 -19.193063 10.993259 -8.235912
0.129700 -19.437164 11.704488 -7.460690
-0.170400 -18.620753 9.761490 -8.030879
0.143000 -18.212928 9.549099 -7.053655
-0.125600 -18.363731 8.809868 -8.991068
0.133000 -17.773630 7.928807 -8.786350
0.597300 -21.028525 8.156240 -12.264933
-0.567900 -20.998144 9.087807 -13.027951
-0.415700 -22.197764 7.717982 -11.720700
0.271900 -22.139227 6.904654 -11.124737
-0.038900 -23.536317 8.191167 -12.086476
0.100700 -23.438003 9.108944 -12.666236
0.365400 -24.241601 7.077013 -12.943798
0.004300 -25.328534 7.143607 -12.991232
-0.243800 -23.704382 7.159185 -14.346898
0.064200 -22.632350 6.988648 -14.445687
0.064200 -24.280377 6.451566 -14.943222
0.064200 -23.868686 8.115898 -14.842683
-0.676100 -23.984598 5.787730 -12.396336
0.410200 -24.799225 5.502896 -11.975797
0.597300 -24.398696 8.497131 -10.846713
-0.567900 -24.148938 7.904363 -9.785168
-0.415700 -25.452704 9.239607 -10.974460
0.271900 -25.515830 9.749646 -11.843931
0.014300 -26.543194 9.448936 -10.003760
0.104800 -27.156633 10.277697 -10.357265
-0.204100 -27.474315 8.177309 -9.910920
0.079700 -26.814786 7.324902 -9.748058
0.079700 -28.120080 8.134562 -9.033847
0.713000 -28.233244 8.073004 -11.209228
-0.593100 -29.112057 8.840781 -11.403931
-0.919100 -27.996386 7.094624 -12.098341
0.419600 -28.420107 7.109100 -13.015045
0.419600 -27.202922 6.480251 -11.984044
0.597300 -26.010539 9.813563 -8.624360
-0.567900 -26.468994 9.299961 -7.607452
-0.415700 -25.015993 10.711739 -8.499474
0.271900 -24.574865 11.062768 -9.337497
-0.027500 -24.577433 11.259056 -7.193619
0.112300 -24.235859 10.562278 -6.428158
-0.005000 -23.440606 12.235285 -7.418529
0.033900 -22.551741 11.820106 -7.893553
0.033900 -23.842605 12.977963 -8.107680
-0.141500 -22.925940 12.958130 -6.195085
-0.163800 -23.290167 14.160496 -5.730608
0.206200 -24.144188 14.714032 -6.092058
-0.341800 -22.608762 14.521244 -4.607329
0.341200 -22.862107 15.320021 -4.043526
0.138000 -21.673892 13.578544 -4.244138
-0.260100 -20.705007 13.506717 -3.188536
0.157200 -20.650269 14.240385 -2.397871
-0.113400 -19.827045 12.460664 -3.166813
0.141700 -19.013045 12.458419 -2.457016
-0.197200 -19.866807 11.513687 -4.207821
0.144700 -19.024229 10.838071 -4.209994
-0.238700 -20.885476 11.478092 -5.204403
0.170000 -20.947948 10.791907 -6.036056
0.124300 -21.850540 12.575796 -5.236453
0.597300 -25.670829 12.049080 -6.422929
-0.567900 -26.553200 12.677667 -7.009466
-0.415700 -25.615784 11.957350 -5.103971
0.271900 -24.954922 11.340816 -4.653138
-0.001400 -26.308965 12.728735 -4.130374
0.087600 -26.698771 13.648364 -4.566761
-0.015200 -27.593590 11.981721 -3.693653
0.029500 -28.441225 12.070509 -4.373158
0.029500 -27.481931 10.899393 -3.628852
-0.001100 -28.057352 12.497612 -2.350704
-0.190600 -29.108237 13.448498 -2.282813
0.169900 -29.533688 13.911132 -3.161083
-0.234100 -29.670102 13.806199 -1.025435
0.165600 -30.503312 14.483692 -0.910700
0.322600 -29.086533 13.343143 0.156864
-0.557900 -29.421097 13.753100 1.422241
0.399200 -30.175633 14.330035 1.282843
-0.234100 -28.044658 12.387963 0.060935
0.165600 -27.636398 11.915539 0.942149
-0.190600 -27.579065 11.926050 -1.190363
0.169900 -26.759734 11.222469 -1.182011
0.597300 -25.368156 13.195915 -2.998315
-0.567900 -24.535839 12.384894 -2.591277
-0.516300 -25.710871 14.353044 -2.423753
0.293600 -26.461751 14.870806 -2.857566
0.038100 -25.245266 14.661938 -1.048980
0.088000 -25.262487 13.762755 -0.433119
-0.030300 -23.876515 15.290162 -1.059131
-0.012200 -23.685409 15.540421 -0.015604
-0.012200 -23.028657 14.644117 -1.286874
0.799400 -23.874401 16.584056 -1.829127
-0.801400 -24.022324 17.626073 -1.185673
-0.801400 -23.677096 16.611500 -3.079569
0.536600 -26.230609 15.567068 -0.219298
-0.581900 -26.819038 16.479306 -0.819278
-0.415700 -26.272998 15.461842 1.118512
0.271900 -25.676513 14.796081 1.588687
0.014300 -27.156649 16.346483 1.942727
0.104800 -28.071105 16.522849 1.376353
-0.204100 -27.498439 15.677282 3.269705
0.079700 -28.297713 16.313689 3.649506
0.079700 -27.774012 14.644674 3.055526
0.713000 -26.282159 15.544003 4.218574
-0.593100 -25.152086 15.812050 3.849206
-0.919100 -26.440804 15.453752 5.501891
0.419600 -25.752986 15.564392 6.233163
0.419600 -27.343995 15.191188 5.869878
0.597300 -26.598871 17.774777 2.154134
-0.567900 -27.195305 18.567671 2.861109
-0.415700 -25.430797 18.119263 1.569121
0.271900 -25.090357 17.380025 0.971024
-0.025200 -24.688830 19.328290 1.804099
0.069800 -24.054531 19.653189 0.979353
0.069800 -25.347178 20.184420 1.951481
0.597300 -23.737474 19.320013 3.000512
-0.567900 -23.386870 20.353889 3.632924
-0.415700 -23.535027 18.059663 3.478819
0.271900 -24.078743 17.298742 3.097416
-0.024900 -22.484154 17.725925 4.415540
0.084300 -21.592086 18.339864 4.291446
0.211700 -22.901837 18.051994 5.868802
0.035200 -22.037499 17.836736 6.497038
0.035200 -23.124051 19.116558 5.942455
-0.654600 -24.126086 17.393077 6.178369
0.427500 -24.918877 17.798144 5.819208
0.597300 -21.883494 16.338803 4.399136
-0.567900 -20.859066 16.074380 3.751083
-0.415700 -22.453314 15.373317 5.169655
0.271900 -23.350007 15.662942 5.533189
0.014300 -21.857378 14.107379 5.479263
0.104800 -20.954868 13.952217 4.888079
-0.204100 -21.271408 14.350995 6.915536
0.079700 -22.086742 14.582829 7.600802
0.079700 -20.795824 13.485980 7.377775
0.713000 -20.218417 15.368091 6.896766
-0.593100 -19.171561 15.288781 6.216953
-0.919100 -20.269345 16.417349 7.673853
0.419600 -19.446298 17.000505 7.622635
0.419600 -20.999606 16.458368 8.370373
0.597300 -22.743323 12.856398 5.190243
-0.567900 -22.467749 11.737187 5.710325
-0.415700 -23.831268 12.976748 4.442508
0.271900 -23.826652 13.858684 3.950302
-0.003100 -24.663827 11.811835 4.049656
0.085000 -24.134589 10.924634 4.397346
-0.003600 -26.058546 11.919920 4.633350
0.017100 -26.708404 12.624026 4.113717
0.017100 -26.459292 10.915438 4.497246
-0.064500 -26.007980 12.213922 6.132241
0.035200 -25.381112 11.476534 6.633633
0.035200 -25.467347 13.138971 6.332483
0.695100 -27.362073 12.417624 6.803650
-0.608600 -28.305021 12.971292 6.309272
-0.940700 -27.475505 12.108712 8.029089
0.425100 -28.364102 12.173327 8.504818
0.425100 -26.710630 11.784244 8.603361
0.597300 -24.668251 11.818111 2.503407
-0.567900 -24.950366 12.892007 1.970396
-0.415700 -24.243497 10.761887 1.809412
0.271900 -23.826876 10.023754 2.358669
-0.087500 -23.857038 10.689257 0.418021
0.096900 -24.339982 11.505996 -0.118464
0.298500 -22.394923 10.877830 0.245645
-0.029700 -21.785301 10.203955 0.847608
-0.319200 -21.932717 10.705523 -1.243592
0.079100 -22.028644 9.683515 -1.610180
0.079100 -22.532069 11.402566 -1.829260
0.079100 -20.869262 10.902129 -1.379661
-0.319200 -21.916532 12.247835 0.662670
0.079100 -22.528411 13.048271 0.246728
0.079100 -21.954882 12.376983 1.744310
0.079100 -20.906296 12.433152 0.297731
0.597300 -24.313977 9.401028 -0.249245
-0.567900 -24.449605 8.439810 0.484864
-0.415700 -24.667592 9.346959 -1.573076
0.271900 -24.485069 10.153787 -2.152573
0.033700 -24.879932 8.130141 -2.347708
0.082300 -24.383864 7.329531 -1.799036
-0.182500 -26.361238 7.783993 -2.348705
0.060300 -26.764404 8.581402 -2.972972
0.060300 -26.475979 6.796965 -2.796715
0.060300 -26.784679 7.816507 -1.344841
0.597300 -24.221437 8.367645 -3.723747
-0.567900 -24.332333 9.470663 -4.302036
-0.415700 -23.583950 7.398522 -4.290757
0.271900 -23.499578 6.517923 -3.803390
-0.002400 -23.519494 7.400410 -5.791150
0.097800 -24.364293 7.922422 -6.240497
-0.034300 -22.257040 8.194855 -6.259668
0.029500 -22.399491 8.423153 -7.315929
0.029500 -22.134717 9.195023 -5.843965
0.011800 -20.916840 7.521608 -5.845168
-0.125600 -20.213398 6.710431 -6.690187
0.133000 -20.634051 6.575857 -7.675750
-0.170400 -19.001631 6.137174 -6.285687
0.143000 -18.490591 5.453326 -6.947202
-0.107200 -18.377121 6.561008 -5.092208
0.129700 -17.418114 6.113166 -4.877384
-0.170400 -19.058438 7.355547 -4.194345
0.143000 -18.592265 7.592675 -3.249437
-0.125600 -20.337713 7.772619 -4.588210
0.133000 -20.960112 8.381207 -3.948948
0.597300 -23.602536 5.974849 -6.351615
-0.567900 -23.685719 4.949918 -5.611616
-0.415700 -23.722125 5.982675 -7.694972
0.271900 -23.622889 6.856632 -8.191405
-0.025200 -23.780612 4.759152 -8.607879
0.069800 -23.815146 3.865210 -7.985162
0.069800 -24.667321 4.624114 -9.227243
0.597300 -22.609681 4.539377 -9.479716
-0.567900 -21.728661 5.388242 -9.576812
-0.347900 -22.476578 3.359079 -10.114182
0.274700 -23.109037 2.605986 -9.884081
-0.263700 -21.503649 3.074583 -11.210477
0.156000 -21.014705 3.988999 -11.546446
-0.000700 -20.389743 2.149199 -10.622574
0.032700 -20.892676 1.272366 -10.214743
0.032700 -19.793719 1.856918 -11.487111
0.039000 -19.395793 2.658430 -9.566240
0.028500 -20.047272 3.041166 -8.780624
0.028500 -18.692924 1.958898 -9.113773
0.048600 -18.512907 3.764982 -10.227810
0.068700 -19.257346 4.435568 -10.657023
0.068700 -17.885463 4.301979 -9.516435
-0.529500 -17.717080 3.410037 -11.426403
0.345600 -18.182015 3.419477 -12.322982
0.807600 -16.483925 2.984055 -11.308658
-0.862700 -15.961307 2.804755 -10.151495
0.447800 -16.548656 2.779919 -9.330208
0.447800 -15.030375 2.415740 -10.105342
-0.862700 -15.868478 2.699600 -12.433942
0.447800 -16.523722 2.657553 -13.201395
0.447800 -14.962707 2.275910 -12.575964
0.734100 -22.244759 2.474597 -12.387864
-0.589400 -22.180155 1.257055 -12.662642
-0.415700 -22.915961 3.371549 -13.142284
0.271900 -22.742055 4.363073 -13.060215
-0.025200 -23.761895 3.148621 -14.317022
0.069800 -24.333806 4.035200 -14.590879
0.069800 -23.258075 2.788275 -15.213913
0.597300 -24.964745 2.101658 -13.895286
-0.567900 -25.826655 2.459490 -13.088047
-0.415700 -24.780315 0.864876 -14.322361
0.271900 -23.931360 0.768888 -14.861030
0.014300 -25.792447 -0.198608 -14.282198
0.104800 -26.681834 0.186904 -13.783732
-0.204100 -26.079402 -0.537559 -15.722041
0.079700 -26.124470 0.428167 -16.225471
0.079700 -25.323894 -1.201418 -16.142284
0.713000 -27.411017 -1.216970 -15.967057
-0.593100 -27.527797 -2.363228 -16.393648
-0.919100 -28.453413 -0.428495 -15.814583
0.419600 -29.273868 -0.811170 -16.262373
0.419600 -28.309899 0.547367 -15.597336
0.597300 -25.398974 -1.468294 -13.444140
-0.567900 -26.003542 -2.490390 -13.474675
-0.347900 -24.258868 -1.372655 -12.760240
0.274700 -23.856923 -0.454797 -12.887039
-0.263700 -23.631220 -2.596542 -12.106664
0.156000 -24.295868 -3.454901 -12.204474
-0.000700 -22.321188 -2.944485 -12.793085
0.032700 -21.679197 -2.063643 -12.785097
0.032700 -21.862861 -3.741929 -12.208174
0.039000 -22.318797 -3.421285 -14.204573
0.028500 -22.817096 -2.674768 -14.823052
0.028500 -21.345569 -3.634781 -14.646549
0.048600 -23.108891 -4.722691 -14.367703
0.068700 -22.632177 -5.572467 -13.879109
0.068700 -24.111290 -4.609711 -13.954745
-0.529500 -23.176079 -5.001047 -15.815112
0.345600 -23.901636 -4.494799 -16.302328
0.807600 -22.403256 -5.749618 -16.629609
-0.862700 -21.328372 -6.333140 -16.327276
0.447800 -20.823828 -6.114088 -15.480191
0.447800 -20.819017 -6.890119 -16.998420
-0.862700 -22.678113 -5.793696 -17.883390
0.447800 -23.585558 -5.566615 -18.264288
0.447800 -22.085138 -6.304476 -18.521812
0.734100 -23.429854 -2.579958 -10.582043
-0.589400 -23.108702 -3.661455 -10.039947
-0.415700 -23.561312 -1.396851 -9.888643
0.271900 -23.649832 -0.626024 -10.535242
-0.025200 -23.789897 -1.327732 -8.453113
0.069800 -24.626218 -1.958213 -8.151198
0.069800 -22.912136 -1.750109 -7.964001
0.597300 -23.844013 0.151799 -7.930565
-0.567900 -23.598421 1.044415 -8.681921
-0.415700 -24.244926 0.377116 -6.657715
0.271900 -24.163725 -0.425159 -6.049556
-0.002400 -24.517555 1.671068 -6.005428
0.097800 -23.952085 2.524202 -6.380272
-0.034300 -26.028888 1.990852 -6.073852
0.029500 -26.127345 1.881677 -7.153894
0.029500 -26.538476 1.233671 -5.477942
0.011800 -26.552196 3.374482 -5.624307
-0.125600 -26.446873 4.488800 -6.470311
0.133000 -25.911723 4.360885 -7.399643
-0.170400 -27.069476 5.657743 -6.134552
0.143000 -27.128417 6.564263 -6.718635
-0.107200 -27.756511 5.722889 -4.887682
0.129700 -28.102592 6.683963 -4.537019
-0.170400 -27.926912 4.612095 -4.067648
0.143000 -28.418660 4.703823 -3.110481
-0.125600 -27.261079 3.455314 -4.466595
0.133000 -27.293813 2.594028 -3.815810
0.597300 -24.072080 1.516380 -4.534045
-0.567900 -24.138215 0.428235 -3.949503
-0.415700 -23.892450 2.690991 -3.841788
0.271900 -23.863231 3.545737 -4.379050
-0.059700 -23.358344 2.757451 -2.504248
0.086900 -23.731660 1.880188 -1.975908
0.130300 -21.819563 2.684871 -2.499655
0.018700 -21.541892 1.761092 -3.007227
-0.320400 -21.217796 3.973154 -3.324785
0.088200 -21.408653 4.834656 -2.684870
0.088200 -20.129087 3.922317 -3.339964
0.088200 -21.652277 4.271714 -4.278827
-0.043000 -21.151025 2.655271 -1.081194
0.023600 -21.186886 3.588646 -0.519386
0.023600 -21.647394 1.948191 -0.416543
-0.066000 -19.666071 2.283213 -1.130278
0.018600 -19.069706 3.039344 -1.640870
0.018600 -19.276487 2.130800 -0.123758
0.018600 -19.531367 1.339607 -1.659022
0.597300 -23.888495 3.988690 -1.810038
-0.567900 -24.153906 5.001649 -2.522607
-0.415700 -24.038901 3.947316 -0.492084
0.271900 -23.637014 3.105740 -0.104348
-0.087500 -24.653874 4.961507 0.398620
0.096900 -24.756494 5.883347 -0.173907
0.298500 -26.106827 4.598377 0.702883
-0.029700 -26.149946 3.718272 1.344489
-0.319200 -27.036198 5.651515 1.331922
0.079100 -27.031629 6.552131 0.717953
0.079100 -28.025852 5.234784 1.519093
0.079100 -26.643237 6.044855 2.269454
-0.319200 -26.865500 4.106693 -0.534637
0.079100 -26.641934 4.815954 -1.331544
0.079100 -26.546905 3.088999 -0.760233
0.079100 -27.934402 4.116194 -0.321408
0.597300 -23.871723 5.192553 1.698708
-0.567900 -23.407167 4.209292 2.189046
-0.415700 -23.853980 6.376377 2.273860
0.271900 -24.283314 7.193444 1.863767
-0.002400 -23.016869 6.675493 3.426117
0.097800 -22.854410 5.787041 4.036330
-0.034300 -21.693032 7.328966 2.955129
0.029500 -22.014723 8.238303 2.447467
0.029500 -21.030614 7.633917 3.765255
0.011800 -20.891900 6.582705 1.853905
-0.125600 -21.267663 6.611979 0.489105
0.133000 -22.169760 7.139159 0.215789
-0.170400 -20.322952 6.107130 -0.510886
0.143000 -20.432679 6.290204 -1.569585
-0.107200 -19.115781 5.613849 -0.093058
0.129700 -18.421007 5.277713 -0.848508
-0.170400 -18.752506 5.528446 1.289517
0.143000 -17.756520 5.246364 1.597460
-0.125600 -19.674958 5.960799 2.233086
0.133000 -19.415991 6.039091 3.278654
0.597300 -23.555907 7.718534 4.379627
-0.567900 -24.072945 8.697328 3.950137
-0.415700 -23.590622 7.412778 5.649872
0.271900 -23.040592 6.595970 5.874351
0.014300 -23.919429 8.424891 6.696369
0.104800 -24.117948 9.392588 6.235655
-0.204100 -25.280279 8.050357 7.308975
0.079700 -26.082914 7.971573 6.575711
0.079700 -25.168052 7.089717 7.811660
0.713000 -25.750446 9.031507 8.419715
-0.593100 -25.210148 10.102396 8.658272
-0.919100 -26.599332 8.569508 9.315856
0.419600 -26.788547 9.287178 10.000872
0.419600 -27.244696 7.817922 9.119082
0.597300 -22.803396 8.649078 7.774215
-0.567900 -22.753368 7.892977 8.704928
-0.415700 -21.790296 9.519500 7.562704
0.271900 -21.858436 10.081280 6.726129
0.014300 -20.830079 10.018432 8.495218
0.104800 -20.683823 9.323873 9.322445
-0.204100 -19.473795 10.072714 7.674386
0.079700 -19.458943 9.259334 6.948929
0.079700 -19.455476 10.919988 6.988895
0.713000 -18.235410 10.193587 8.499432
-0.593100 -18.126022 9.854468 9.724464
-0.919100 -17.205785 10.677909 7.936860
0.419600 -16.384849 10.736095 8.522342
0.419600 -17.326316 11.175870 7.066456
0.597300 -21.194427 11.326297 9.308902
-0.567900 -20.450338 12.146378 9.842787
-0.516300 -22.510242 11.640445 9.349990
0.293600 -23.173801 10.915697 9.116505
0.038100 -23.128341 12.780795 9.958998
0.088000 -22.279582 13.461399 10.026052
-0.030300 -24.192941 13.386004 8.965485
-0.012200 -23.915988 13.061944 7.962297
-0.012200 -25.179568 12.938388 9.085127
0.799400 -24.460546 14.884244 9.063148
-0.801400 -25.367721 15.391930 8.328626
-0.801400 -23.879325 15.473740 9.994637
0.536600 -23.588062 12.507617 11.405262
-0.581900 -23.479801 11.401340 11.929362
-0.516300 -24.066543 13.559861 12.087113
0.293600 -24.217910 14.437940 11.611541
0.038100 -24.404341 13.548686 13.502184
0.088000 -23.586918 13.019726 13.992203
-0.030300 -24.502178 14.968409 14.084405
-0.012200 -23.923348 15.666938 13.480159
-0.012200 -25.549519 15.247959 13.970257
0.799400 -23.942038 15.015949 15.490296
-0.801400 -24.682171 15.277161 16.485218
-0.801400 -22.752593 14.577176 15.641438
0.536600 -25.584115 12.754447 13.814152
-0.581900 -25.833907 12.379831 14.977653
-0.415700 -26.493413 12.583199 12.860017
0.271900 -26.317684 13.090530 12.004541
-0.027500 -27.857085 12.017153 13.037237
0.112300 -27.839314 11.333197 13.885762
-0.005000 -28.895942 13.125906 13.347180
0.033900 -28.299348 13.951482 13.735248
0.033900 -29.344751 13.412881 12.396223
-0.141500 -30.034315 12.619126 14.231345
-0.163800 -29.899974 12.548332 15.589053
0.206200 -28.985370 12.743513 16.129241
-0.341800 -31.103027 11.946524 16.034314
0.341200 -31.216244 11.763090 17.021044
0.138000 -32.012922 11.680576 15.021458
-0.260100 -33.297101 11.130345 15.042694
0.157200 -33.784011 10.720509 15.915249
-0.113400 -33.983412 10.974675 13.794138
0.141700 -34.993147 10.596906 13.729838
-0.197200 -33.357440 11.504034 12.651662
0.144700 -33.867022 11.450573 11.700934
-0.238700 -32.105440 12.111123 12.722532
0.170000 -31.706224 12.585007 11.837965
0.124300 -31.351852 12.186017 13.908163
0.597300 -28.186254 11.061816 11.902876
-0.567900 -27.434192 10.819705 10.978350
-0.415700 -29.312596 10.361749 12.078821
0.271900 -29.939618 10.631505 12.823249
-0.024900 -29.653878 9.172843 11.301619
0.084300 -28.810977 8.542788 11.017639
0.211700 -30.506008 8.324627 12.343645
0.035200 -31.296720 8.998927 12.672571
0.035200 -30.890926 7.397407 11.919140
-0.654600 -29.564368 8.014061 13.411342
0.427500 -30.082543 7.496161 14.031721
0.597300 -30.445678 9.577332 10.003258
-0.567900 -31.031895 10.626052 9.917109
-0.415700 -30.329370 8.776515 8.950379
0.271900 -30.003546 7.821908 9.002038
-0.002400 -30.795092 9.024150 7.562868
0.097800 -31.336439 9.963974 7.454375
-0.034300 -29.595615 9.178478 6.647983
0.029500 -29.250693 10.173099 6.930582
0.029500 -28.870423 8.439866 6.989543
0.011800 -29.773754 9.091176 5.173098
-0.125600 -30.115971 7.861792 4.573835
0.133000 -30.307133 6.991642 5.184328
-0.170400 -30.217983 7.754702 3.168966
0.143000 -30.562342 6.859107 2.673255
-0.107200 -29.997897 8.906030 2.398712
0.129700 -30.239507 8.770513 1.354842
-0.170400 -29.729079 10.155058 3.000242
0.143000 -29.570606 11.008014 2.357008
-0.125600 -29.522718 10.219891 4.357582
0.133000 -29.157500 11.180629 4.689255
0.597300 -31.777785 7.903013 7.156877
-0.567900 -31.608669 6.724641 7.492557
-0.415700 -32.823225 8.216302 6.355999
0.271900 -32.882571 9.210969 6.191044
-0.024900 -33.945434 7.377069 5.813311
0.084300 -33.553790 6.392889 5.556208
0.211700 -34.888317 7.331013 6.944473
0.035200 -34.311210 6.828616 7.720776
0.035200 -35.221726 8.326353 7.238135
-0.654600 -36.048024 6.632360 6.600352
0.427500 -36.612723 6.706940 7.373109
0.597300 -34.456630 8.049466 4.526318
-0.567900 -35.011349 9.162902 4.574115
-0.415700 -34.302186 7.398523 3.373690
0.271900 -33.869887 6.488841 3.298191
-0.051800 -34.660040 8.096883 2.102015
0.092200 -35.607426 8.630530 2.178074
-0.110200 -33.599122 9.110198 1.852577
0.045700 -33.440915 9.711145 2.748092
0.045700 -32.697429 8.580503 1.545202
0.353100 -33.939651 10.275076 0.896531
-0.036100 -34.124360 9.743392 -0.036902
-0.412100 -35.194010 11.172612 1.185154
0.100000 -35.966420 10.440818 1.421712
0.100000 -35.161955 11.845738 2.041879
0.100000 -35.522093 11.724958 0.304598
-0.412100 -32.714510 11.157739 0.799968
0.100000 -32.470933 11.753885 1.679391
0.100000 -31.984396 10.369415 0.616739
0.100000 -32.909018 11.811418 -0.050308
0.597300 -34.863596 7.221270 0.820905
-0.567900 -33.915313 6.420724 0.590681
-0.415700 -35.852965 7.477226 -0.020718
0.271900 -36.622250 8.072799 0.250558
-0.038900 -35.871998 6.966880 -1.341744
0.100700 -35.548014 5.926405 -1.318405
0.365400 -37.328805 6.826966 -1.885044
0.004300 -37.724416 7.839904 -1.810531
-0.243800 -37.564306 6.309265 -3.299100
0.064200 -38.450690 6.772964 -3.732005
0.064200 -36.734269 6.600300 -3.942872
0.064200 -37.610721 5.220395 -3.281424
-0.676100 -38.022801 5.911694 -1.062715
0.410200 -38.655933 6.414976 -0.545559
0.597300 -34.995148 7.770641 -2.305643
-0.567900 -35.139840 8.933073 -2.537128
-0.415700 -33.959722 6.986036 -2.788628
0.271900 -33.911831 6.006406 -2.547523
-0.051800 -32.836865 7.461585 -3.615141
0.092200 -32.812504 8.534473 -3.805976
-0.110200 -31.561337 7.033676 -2.853438
0.045700 -31.665811 6.128137 -2.255785
0.045700 -30.774636 6.704893 -3.532482
0.353100 -30.942528 8.101986 -1.931944
-0.036100 -31.672255 8.537136 -1.249118
-0.412100 -29.880083 7.411047 -1.086045
0.100000 -30.432733 6.859519 -0.325458
0.100000 -29.421179 6.643464 -1.709208
0.100000 -29.072460 7.948880 -0.589476
-0.412100 -30.242016 9.111258 -2.748882
0.100000 -29.623729 9.811332 -2.186996
0.100000 -29.654435 8.679354 -3.559010
0.100000 -30.886868 9.872246 -3.188387
0.597300 -32.920349 6.739874 -5.041827
-0.567900 -32.703422 5.485935 -5.176310
-0.415700 -32.789397 7.525058 -6.106294
0.271900 -32.656564 8.502952 -5.891384
-0.003100 -32.447298 7.162447 -7.431795
0.085000 -33.048290 6.303195 -7.729434
-0.003600 -32.574710 8.328460 -8.480679
0.017100 -33.608911 8.662307 -8.396596
0.017100 -31.914565 9.110464 -8.105481
-0.064500 -32.226600 7.956246 -9.903061
0.035200 -32.293444 8.832403 -10.548027
0.035200 -31.220757 7.539775 -9.957292
0.695100 -33.088896 6.790048 -10.336058
-0.608600 -32.657012 5.715835 -10.720006
-0.940700 -34.392436 7.023009 -10.355931
0.425100 -35.030542 6.298553 -10.652739
0.425100 -34.733805 7.965039 -10.228877
0.597300 -31.010449 6.544114 -7.551006
-0.567900 -30.037455 7.224982 -7.166530
-0.415700 -30.980713 5.269689 -7.969236
0.271900 -31.832029 4.776399 -8.197333
-0.038900 -29.799642 4.414997 -8.032623
0.100700 -29.065207 4.949118 -7.429780
0.365400 -29.984010 3.041985 -7.322484
0.004300 -28.988896 2.617173 -7.190629
-0.243800 -30.690839 3.076781 -5.980634
0.064200 -30.475254 2.089493 -5.572111
0.064200 -30.240102 3.896841 -5.421666
0.064200 -31.777841 3.157440 -5.984602
-0.676100 -30.717855 2.235592 -8.214829
0.410200 -31.658770 2.425397 -8.230814
0.597300 -29.246327 4.142079 -9.462272
-0.567900 -28.171976 3.675436 -9.640897
-0.415700 -30.050852 4.485753 -10.459883
0.271900 -30.869899 5.060244 -10.321251
-0.025200 -29.876104 4.036862 -11.902371
0.069800 -30.656133 4.420693 -12.559887
0.069800 -28.906921 4.340623 -12.297998
0.597300 -29.946419 2.450978 -12.188772
-0.567900 -29.979742 2.022739 -13.348337
-0.415700 -29.943525 1.639838 -11.100278
0.271900 -30.092577 2.103030 -10.215213
-0.051800 -29.657039 0.180650 -11.357267
0.092200 -28.890938 0.145706 -12.131848
-0.110200 -29.167011 -0.442035 -9.990475
0.045700 -29.970179 -0.330905 -9.262010
0.045700 -28.994922 -1.509875 -10.125418
0.353100 -27.851146 0.193665 -9.437132
-0.036100 -27.996954 1.237901 -9.160704
-0.412100 -27.506857 -0.611173 -8.188730
0.100000 -28.288373 -0.446667 -7.446939
0.100000 -27.563393 -1.676542 -8.412120
0.100000 -26.577017 -0.342309 -7.687534
-0.412100 -26.740341 -0.034915 -10.480089
0.100000 -25.796643 0.306309 -10.054521
0.100000 -26.599623 -1.109957 -10.592252
0.100000 -26.858550 0.445640 -11.451265
0.597300 -30.850157 -0.582965 -11.936883
-0.567900 -31.966592 -0.015189 -12.081636
-0.254800 -30.618264 -1.816188 -12.423551
0.019200 -29.318498 -2.377134 -12.743542
0.039100 -28.818801 -2.849946 -11.898051
0.039100 -28.754032 -1.543591 -13.161500
0.018900 -29.652051 -3.471935 -13.746702
0.021300 -28.954169 -4.309057 -13.729702
0.021300 -29.563351 -3.027933 -14.738213
-0.007000 -31.060572 -3.922239 -13.486085
0.025300 -31.122425 -4.680618 -12.705612
0.025300 -31.550976 -4.196650 -14.420061
-0.026600 -31.713658 -2.715682 -12.915792
0.064100 -32.271666 -2.118114 -13.636652
0.589600 -32.702542 -3.102920 -11.777826
-0.574800 -32.223162 -3.265966 -10.653572
-0.415700 -33.968857 -3.230869 -12.040556
0.271900 -34.217793 -3.006595 -12.993358
0.033700 -35.007008 -3.595907 -11.128041
0.082300 -34.947933 -2.855414 -10.330370
-0.182500 -36.367937 -3.480220 -11.764214
0.060300 -37.052786 -4.149427 -11.243407
0.060300 -36.737832 -2.455317 -11.793444
0.060300 -36.314642 -3.737643 -12.822034
0.597300 -34.766471 -4.964408 -10.529346
-0.567900 -34.454694 -5.944273 -11.258997
-0.415700 -34.885405 -4.990134 -9.213636
0.271900 -35.422745 -4.229067 -8.823572
-0.025200 -34.690329 -6.206408 -8.449209
0.069800 -35.485995 -6.934440 -8.607273
0.069800 -33.853874 -6.779567 -8.849123
0.597300 -34.499317 -6.033095 -6.937241
-0.567900 -34.277382 -4.973385 -6.329984
-0.415700 -34.603628 -7.158411 -6.215731
0.271900 -35.059544 -7.960647 -6.626419
-0.038900 -34.101149 -7.300921 -4.895574
0.100700 -34.119807 -6.332898 -4.394889
0.365400 -34.805808 -8.435552 -4.091153
0.004300 -34.406059 -9.401970 -4.398304
-0.243800 -34.591178 -8.299240 -2.605085
0.064200 -35.055766 -9.173730 -2.149520
0.064200 -33.519182 -8.371779 -2.421590
0.064200 -35.031230 -7.324571 -2.394208
-0.676100 -36.209759 -8.487304 -4.404176
0.410200 -36.339468 -8.644026 -5.342376
0.597300 -32.546289 -7.552421 -4.931763
-0.567900 -32.039394 -8.343599 -5.754336
-0.415700 -31.814525 -6.840725 -4.093250
0.271900 -32.283120 -6.214173 -3.454540
-0.001400 -30.352532 -6.978205 -3.880591
0.087600 -29.985426 -7.839800 -4.438255
-0.015200 -29.656253 -5.674263 -4.340337
0.029500 -30.072935 -4.797557 -3.844480
0.029500 -28.596278 -5.743999 -4.096024
-0.001100 -29.816069 -5.366669 -5.827704
-0.190600 -31.034577 -4.998609 -6.428346
0.169900 -31.983951 -5.016129 -5.913777
-0.234100 -31.050467 -4.664954 -7.777207
0.165600 -31.977025 -4.361954 -8.242053
0.322600 -29.878893 -4.675996 -8.552134
-0.557900 -29.969696 -4.263167 -9.840714
0.399200 -30.841758 -3.950173 -10.092003
-0.234100 -28.659086 -4.990055 -7.959384
0.165600 -27.725030 -4.747170 -8.444101
-0.190600 -28.644336 -5.284726 -6.549058
0.169900 -27.683677 -5.515847 -6.113046
0.597300 -30.092235 -7.168617 -2.342491
-0.567900 -30.990729 -6.988628 -1.529942
-0.415700 -28.877085 -7.486718 -1.897738
0.271900 -28.169798 -7.585899 -2.611896
0.021300 -28.455864 -7.607395 -0.514025
0.112400 -29.185466 -7.098037 0.115531
-0.123100 -28.536393 -9.120543 -0.035250
0.111200 -29.335026 -9.664185 -0.539966
0.111200 -27.602690 -9.632404 -0.268279
-0.311900 -28.976524 -9.215889 1.744554
0.193300 -30.113282 -8.514893 1.780342
0.597300 -27.107656 -6.866553 -0.398212
-0.567900 -26.342398 -6.857259 -1.374655
-0.516300 -26.986171 -6.148154 0.813683
0.293600 -27.787753 -6.170142 1.427755
0.038100 -25.876514 -5.278161 1.233810
0.088000 -25.659321 -4.640946 0.376552
-0.030300 -26.355776 -4.494165 2.449364
-0.012200 -27.159397 -3.825386 2.141087
-0.012200 -26.744371 -5.161497 3.218620
0.799400 -25.270936 -3.587971 3.076014
-0.801400 -24.371711 -3.129790 2.331386
-0.801400 -25.299804 -3.392465 4.342721
0.536600 -24.563907 -6.125940 1.542829
-0.581900 -24.693633 -7.027380 2.350524
-0.415700 -23.415231 -5.813004 0.974991
0.271900 -23.397851 -5.068541 0.292666
-0.087500 -22.192955 -6.559817 1.193463
0.096900 -22.458980 -7.547626 1.569706
0.298500 -21.500048 -6.706483 -0.188912
-0.029700 -20.698110 -7.440417 -0.109307
-0.319200 -22.308288 -7.210385 -1.385656
0.079100 -22.961090 -6.455345 -1.823685
0.079100 -21.632070 -7.552255 -2.169204
0.079100 -22.950963 -8.008267 -1.013562
-0.319200 -20.789714 -5.444600 -0.772861
0.079100 -20.064517 -5.081943 -0.044387
0.079100 -20.256624 -5.593211 -1.711918
0.079100 -21.537927 -4.679599 -0.980347
0.597300 -21.343613 -6.045931 2.422502
-0.567900 -20.256001 -6.599230 2.675104
-0.415700 -21.798389 -4.954632 3.063393
0.271900 -22.661278 -4.583284 2.692417
-0.059700 -21.124137 -4.329654 4.200734
0.086900 -20.053989 -4.531840 4.245516
0.130300 -21.411128 -2.760951 4.037288
0.018700 -22.442012 -2.504531 4.281467
-0.320400 -20.357501 -1.979414 4.885904
0.088200 -19.367340 -2.371390 4.653439
0.088200 -20.459057 -0.912747 4.685872
0.088200 -20.593183 -2.255038 5.913804
-0.043000 -21.225859 -2.122562 2.561575
0.023600 -21.935692 -2.597285 1.884167
0.023600 -21.469317 -1.061808 2.501377
-0.066000 -19.822556 -2.382135 1.952669
0.018600 -19.550504 -3.413105 1.726424
0.018600 -19.914125 -1.930786 0.964743
0.018600 -19.092750 -1.904777 2.606585
0.597300 -21.727770 -4.941904 5.478609
-0.567900 -20.885997 -5.343715 6.286814
-0.415700 -23.026039 -5.104530 5.632885
0.271900 -23.553644 -4.789472 4.831339
-0.024900 -23.637359 -5.934505 6.712978
0.084300 -23.072885 -5.804892 7.636388
0.211700 -25.083872 -5.452070 7.053499
0.035200 -25.529691 -6.027648 7.864709
0.035200 -25.103142 -4.395317 7.319952
-0.654600 -25.933447 -5.566856 5.950518
0.427500 -25.918534 -4.701676 5.534775
0.597300 -23.674729 -7.475879 6.506738
-0.567900 -23.693657 -8.178768 7.564927
-0.415700 -23.708473 -8.007336 5.297730
0.271900 -23.797651 -7.458153 4.454790
-0.025200 -23.822657 -9.435153 5.023711
0.069800 -23.955626 -9.948286 5.976135
0.069800 -24.772937 -9.574002 4.508154
0.597300 -22.808146 -10.025403 4.047355
-0.567900 -21.938482 -9.408949 3.454936
-0.516300 -22.954784 -11.351697 3.891070
0.293600 -23.759762 -11.815922 4.286796
0.038100 -22.076045 -12.171589 3.021657
0.088000 -21.551406 -11.490190 2.351918
-0.030300 -21.102850 -12.850914 3.919784
-0.012200 -20.846977 -12.203044 4.758167
-0.012200 -21.513472 -13.730655 4.415311
0.799400 -19.810993 -13.207954 3.233155
-0.801400 -18.928365 -12.333607 3.029268
-0.801400 -19.604815 -14.412398 2.850213
0.536600 -22.925933 -13.106439 2.120440
-0.581900 -24.185210 -13.138734 2.159616
-0.347900 -22.232956 -13.824327 1.210990
0.274700 -21.235287 -13.749227 1.349244
-0.240000 -22.817034 -14.795534 0.184621
0.142600 -23.898939 -14.669051 0.224398
-0.009400 -22.425274 -14.491719 -1.276534
0.036200 -22.598479 -13.453279 -1.558925
0.036200 -21.358826 -14.673093 -1.410315
0.018700 -23.254340 -15.288410 -2.279277
0.010300 -22.861696 -16.300005 -2.382280
0.010300 -24.338427 -15.224879 -2.185349
-0.047900 -23.155792 -14.555373 -3.605638
0.062100 -23.450259 -13.508590 -3.530592
0.062100 -22.097460 -14.643576 -3.851109
-0.014300 -23.940073 -15.233243 -4.690932
0.113500 -23.390028 -16.116154 -5.016546
0.113500 -24.907448 -15.589707 -4.337066
-0.385400 -24.182429 -14.237268 -5.753844
0.340000 -24.626668 -14.671401 -6.550265
0.340000 -24.824485 -13.558527 -5.370203
0.340000 -23.390808 -13.756790 -6.157056
0.734100 -22.484339 -16.212670 0.669804
-0.589400 -21.332785 -16.598403 0.700671
-0.415700 -23.517571 -16.931385 1.073323
0.271900 -24.477728 -16.666231 0.906308
-0.059700 -23.361262 -18.134664 1.964155
0.086900 -22.434089 -18.681146 1.791505
0.130300 -23.197428 -17.731465 3.453069
0.018700 -23.357504 -18.595195 4.098399
-0.320400 -21.754812 -17.196185 3.592438
0.088200 -21.540638 -16.921898 4.625390
0.088200 -21.039069 -17.981595 3.349646
0.088200 -21.507123 -16.285612 3.046908
-0.043000 -24.157891 -16.622915 3.957774
0.023600 -23.754269 -16.266111 4.905331
0.023600 -24.072227 -15.715206 3.360426
-0.066000 -25.631107 -17.044364 4.031684
0.018600 -26.148203 -16.191209 4.470821
0.018600 -26.037693 -17.307638 3.055224
0.018600 -25.766927 -17.903501 4.688602
0.597300 -24.605797 -19.101383 1.850363
-0.567900 -25.510532 -18.734686 1.080992
-0.415700 -24.673761 -20.229945 2.585080
0.271900 -23.866081 -20.430362 3.157439
0.014300 -25.752522 -21.233024 2.423694
0.104800 -25.884268 -21.517870 1.379858
-0.204100 -25.318063 -22.514711 3.151922
0.079700 -24.312253 -22.783007 2.828720
0.079700 -25.284473 -22.336354 4.226709
0.713000 -26.301186 -23.597198 2.931596
-0.593100 -27.243233 -23.773610 3.614077
-0.919100 -26.056608 -24.451487 1.979824
0.419600 -26.766678 -25.144130 1.789702
0.419600 -25.293047 -24.214561 1.362612
0.597300 -27.119370 -20.732174 2.867148
-0.567900 -27.224298 -20.095211 3.890998
-0.415700 -28.158746 -21.082494 2.136092
0.271900 -28.047459 -21.544347 1.244801
-0.025200 -29.541957 -20.726500 2.371522
0.069800 -30.169604 -21.131696 1.577812
0.069800 -29.927372 -21.024284 3.346654
0.597300 -29.809610 -19.186217 2.317995
-0.567900 -29.518517 -18.553343 1.280692
-0.415700 -30.304085 -18.542670 3.368555
0.271900 -30.440170 -19.040953 4.236480
0.014300 -30.566482 -17.105160 3.220603
0.104800 -30.819436 -16.935905 2.173953
-0.204100 -31.864896 -16.899183 4.111731
0.079700 -32.685343 -17.597681 3.947227
0.079700 -31.651278 -16.971209 5.178167
0.713000 -32.559711 -15.543280 3.946817
-0.593100 -32.280560 -14.753736 3.072128
-0.919100 -33.411775 -15.149575 4.845394
0.419600 -34.034052 -14.373761 4.669372
0.419600 -33.543227 -15.686781 5.690520
0.597300 -29.461571 -16.184325 3.659452
-0.567900 -28.664338 -16.574338 4.483021
-0.415700 -29.566782 -14.949827 3.176107
0.271900 -30.353068 -14.953321 2.542198
0.021300 -28.770656 -13.791449 3.396428
0.112400 -27.721411 -13.914747 3.128144
-0.123100 -29.488852 -12.700862 2.574992
0.111200 -30.542805 -12.559767 2.814536
0.111200 -28.986254 -11.765750 2.822093
-0.311900 -29.340370 -12.917405 0.758620
0.193300 -28.051303 -13.247486 0.639305
0.597300 -28.658746 -13.257040 4.815602
-0.567900 -29.647855 -13.323342 5.530087
-0.415700 -27.489006 -12.692070 5.107405
0.271900 -26.727243 -12.675517 4.444431
-0.038900 -27.169592 -12.167147 6.424631
0.100700 -27.876887 -12.488363 7.189258
0.365400 -25.758322 -12.590226 6.836851
0.004300 -25.290947 -11.869872 7.508234
-0.243800 -25.852715 -14.025688 7.421537
0.064200 -26.330351 -13.840605 8.383673
0.064200 -26.504065 -14.648774 6.808667
0.064200 -24.838970 -14.314194 7.699361
-0.676100 -24.963499 -12.847230 5.711771
0.410200 -24.083484 -12.970908 6.074903
0.597300 -27.341699 -10.626888 6.397142
-0.567900 -27.529810 -10.037795 7.491513
-0.415700 -27.296787 -9.989691 5.226165
0.271900 -27.095066 -10.544444 4.406621
-0.025200 -27.381533 -8.489458 5.066462
0.069800 -26.703619 -8.053899 5.800501
0.069800 -27.058832 -8.386744 4.030407
0.597300 -28.847079 -7.964541 5.173463
-0.567900 -29.771689 -8.785441 5.136960
-0.415700 -29.014335 -6.622025 5.227004
0.271900 -28.248385 -5.973159 5.115632
-0.059700 -30.324383 -6.059664 4.832111
0.086900 -31.105662 -6.730163 5.190076
0.130300 -30.513803 -4.649992 5.429190
0.018700 -30.304688 -4.741361 6.495037
-0.320400 -29.430642 -3.633098 5.010688
0.088200 -29.616182 -2.650777 5.445096
0.088200 -28.516186 -3.869429 5.554769
0.088200 -29.206886 -3.576167 3.945422
-0.043000 -31.939599 -4.153353 5.164399
0.023600 -32.053837 -3.166934 5.613875
0.023600 -32.115794 -4.061953 4.092619
-0.066000 -32.991822 -5.087540 5.757987
0.018600 -32.665437 -5.254942 6.784412
0.018600 -33.973349 -4.613864 5.776305
0.018600 -33.168608 -5.997680 5.184849
0.597300 -30.560345 -6.137924 3.258516
-0.567900 -29.639889 -5.864210 2.485680
-0.347900 -31.788345 -6.516280 2.879092
0.274700 -32.396905 -6.834238 3.619809
-0.240000 -32.257456 -6.498256 1.481036
0.142600 -31.393219 -6.620986 0.828244
-0.009400 -33.223359 -7.615485 1.308975
0.036200 -34.119463 -7.480179 1.914608
0.036200 -33.510311 -7.619079 0.257427
0.018700 -32.739764 -9.047094 1.465253
0.010300 -31.916371 -9.116200 0.754375
0.010300 -32.352407 -9.094877 2.482984
-0.047900 -33.669213 -10.267417 1.370481
0.062100 -34.528305 -10.108464 2.022244
0.062100 -34.044551 -10.349858 0.350472
-0.014300 -32.899008 -11.514731 1.754702
0.113500 -32.025819 -11.593828 1.107108
0.113500 -32.529829 -11.450338 2.778264
-0.385400 -33.762914 -12.698737 1.662370
0.340000 -34.582684 -12.719157 2.252008
0.340000 -34.034125 -12.842157 0.700095
0.340000 -33.228536 -13.516583 1.918622
0.734100 -32.739168 -5.174928 1.087564
-0.589400 -33.448887 -4.444771 1.809359
-0.415700 -32.450919 -4.789896 -0.144267
0.271900 -31.921710 -5.425391 -0.724082
-0.059700 -32.768946 -3.447512 -0.746132
0.086900 -33.490582 -2.957031 -0.092853
0.130300 -31.484818 -2.646687 -0.874654
0.018700 -30.736831 -3.260718 -1.376235
-0.320400 -31.673129 -1.399382 -1.696156
0.088200 -30.780572 -0.778779 -1.616756
0.088200 -31.672667 -1.661169 -2.754252
0.088200 -32.547845 -0.877588 -1.307958
-0.043000 -30.808289 -2.292667 0.428215
0.023600 -30.441836 -3.198784 0.910676
0.023600 -29.886383 -1.746480 0.228559
-0.066000 -31.675615 -1.445772 1.416234
0.018600 -32.585218 -1.999449 1.648968
0.018600 -31.149159 -1.032556 2.276581
0.018600 -32.097549 -0.547936 0.964616
0.597300 -33.519914 -3.699377 -2.084989
-0.567900 -33.198197 -4.661857 -2.760076
-0.415700 -34.549760 -2.906684 -2.429700
0.271900 -34.681391 -2.107456 -1.826363
-0.001400 -35.440278 -3.287855 -3.505129
0.087600 -35.022537 -4.155450 -4.015881
-0.015200 -36.855267 -3.606285 -2.946064
0.029500 -37.189370 -2.782001 -2.315965
0.029500 -37.600598 -3.684913 -3.737523
-0.001100 -36.899016 -4.820909 -2.085225
-0.190600 -37.354146 -6.060339 -2.564903
0.169900 -37.497970 -6.081387 -3.635077
-0.234100 -37.570954 -7.166329 -1.711592
0.165600 -37.966612 -8.074918 -2.140919
0.322600 -37.268302 -7.100074 -0.326076
-0.557900 -37.512698 -8.144722 0.460069
0.399200 -37.834240 -8.888593 -0.054578
-0.234100 -36.697844 -5.909753 0.114395
0.165600 -36.442563 -5.873493 1.163172
-0.190600 -36.590656 -4.727674 -0.671028
0.169900 -36.418512 -3.734197 -0.284012
0.597300 -35.467900 -2.151799 -4.542331
-0.567900 -36.096140 -1.117645 -4.207641
-0.415700 -34.846786 -2.256806 -5.712663
0.271900 -34.260286 -3.072025 -5.820074
-0.087500 -34.905035 -1.343023 -6.850608
0.096900 -34.845421 -0.307116 -6.516769
0.298500 -33.642181 -1.562397 -7.746818
-0.029700 -33.736521 -2.584682 -8.113087
-0.319200 -33.560970 -0.508522 -8.878595
0.079100 -32.678284 -0.621560 -9.508037
0.079100 -34.468718 -0.571664 -9.478684
0.079100 -33.496334 0.514256 -8.507315
-0.319200 -32.323416 -1.417742 -6.973266
0.079100 -32.305486 -2.291313 -6.321609
0.079100 -31.473443 -1.539945 -7.644618
0.079100 -32.308306 -0.418881 -6.537214
0.597300 -36.190981 -1.471121 -7.613064
-0.567900 -36.555385 -2.542828 -8.135781
-0.415700 -36.874345 -0.329404 -7.795729
0.271900 -36.345140 0.512349 -7.618250
-0.024900 -38.000915 -0.261748 -8.659059
0.084300 -38.619027 -1.152715 -8.548518
0.211700 -38.930817 0.910201 -8.311420
0.035200 -39.803741 0.973988 -8.961061
0.035200 -39.232232 0.748552 -7.276471
-0.654600 -38.303113 2.200651 -8.471994
0.427500 -38.863205 2.882112 -8.093171
0.597300 -37.580679 -0.231409 -10.150427
-0.567900 -36.434552 0.037495 -10.518471
-0.516300 -38.535347 -0.388965 -11.094380
0.293600 -39.463277 -0.633138 -10.779051
0.038100 -38.327392 -0.061693 -12.587626
0.088000 -37.344340 -0.472361 -12.817969
-0.030300 -39.387798 -0.770942 -13.427165
-0.012200 -39.596941 -1.713442 -12.921142
-0.012200 -40.312101 -0.196625 -13.489780
0.799400 -38.984966 -0.993522 -14.895670
-0.801400 -39.880182 -0.940908 -15.758768
-0.801400 -37.834054 -1.422078 -15.200897
0.536600 -38.222462 1.515363 -12.877905
-0.581900 -37.862201 1.911403 -13.986289
-0.516300 -38.408867 2.384785 -11.871995
0.293600 -38.661199 1.963161 -10.989579
0.038100 -37.980879 3.777370 -11.758483
0.088000 -37.895652 4.083292 -12.801192
-0.030300 -39.061606 4.582272 -11.045776
-0.012200 -40.011748 4.123808 -11.319891
-0.012200 -39.051131 4.389855 -9.972946
0.799400 -39.009874 6.052212 -11.339380
-0.801400 -38.715777 6.859189 -10.441652
-0.801400 -39.127909 6.455062 -12.540996
0.536600 -36.542572 3.983388 -11.235035
-0.581900 -36.154100 5.150210 -11.009532
-0.415700 -35.850638 2.912291 -10.922987
0.271900 -36.427746 2.096588 -10.775747
-0.025200 -34.483049 2.940493 -10.456870
0.069800 -34.207268 1.887061 -10.505120
0.069800 -33.778620 3.344787 -11.183798
0.597300 -34.301408 3.565466 -9.032849
-0.567900 -33.178762 3.503547 -8.498838
-0.347900 -35.354993 3.980367 -8.309939
0.274700 -36.097754 4.171936 -8.966984
-0.240000 -35.539313 4.338013 -6.939963
0.142600 -34.826359 5.139777 -6.747670
-0.009400 -36.853117 5.029055 -6.676983
0.036200 -37.726684 4.404746 -6.864657
0.036200 -36.737203 5.360166 -5.644981
0.018700 -37.069875 6.275194 -7.521258
0.010300 -36.132499 6.522715 -8.019412
0.010300 -37.830730 6.096216 -8.280973
-0.047900 -37.463692 7.523404 -6.688819
0.062100 -38.315685 7.267184 -6.059084
0.062100 -36.657057 7.873896 -6.044940
-0.014300 -37.827345 8.739038 -7.575985
0.113500 -37.906207 9.540203 -6.841123
0.113500 -36.988677 9.008844 -8.217822
-0.385400 -39.014763 8.552506 -8.354137
0.340000 -39.791584 8.348262 -7.741824
0.340000 -39.245741 9.436252 -8.785125
0.340000 -38.952291 7.937310 -9.152717
0.734100 -35.308075 3.125407 -5.988004
-0.589400 -35.766446 2.010417 -6.260345
-0.415700 -34.649594 3.233037 -4.842110
0.271900 -34.200672 4.109908 -4.619247
0.033700 -34.647294 2.275778 -3.753097
0.082300 -35.528347 1.635977 -3.803065
-0.182500 -33.455497 1.283581 -3.898260
0.060300 -32.633603 1.529372 -3.225812
0.060300 -33.805862 0.311189 -3.552143
0.060300 -33.147747 1.221402 -4.942057
0.597300 -34.674346 3.049799 -2.405008
-0.567900 -34.087530 4.168248 -2.376805
-0.415700 -35.205215 2.464520 -1.275951
0.271900 -35.623965 1.546739 -1.325208
-0.058100 -35.214455 3.109757 0.029912
0.136000 -35.086091 4.172269 -0.176711
-0.007400 -36.594777 3.046333 0.706831
0.036700 -37.347632 3.514965 0.073040
0.036700 -36.883401 2.017198 0.920586
0.186800 -36.637188 3.801965 2.036898
-0.543200 -35.875294 3.399210 3.181919
0.163500 -35.931389 4.484060 3.971479
0.143500 -35.405096 4.503405 4.914370
-0.279500 -36.817924 5.417906 3.494638
0.333900 -37.131766 6.245869 3.980519
-0.220700 -37.211066 5.002535 2.239027
0.186200 -37.789430 5.565917 1.521741
0.597300 -34.133831 2.549413 0.865999
-0.567900 -34.187531 1.390228 1.036423
-0.415700 -33.275468 3.476309 1.364675
0.271900 -33.457644 4.432338 1.094639
-0.002400 -32.056236 3.162469 2.166859
0.097800 -32.089775 2.088187 2.348233
-0.034300 -30.736005 3.616892 1.523725
0.029500 -30.839438 4.676205 1.288665
0.029500 -29.924387 3.489952 2.240151
0.011800 -30.411611 2.991734 0.168566
-0.125600 -29.484263 1.935605 0.028298
0.133000 -28.995141 1.422009 0.842777
-0.170400 -29.193081 1.484174 -1.247576
0.143000 -28.567102 0.604369 -1.225160
-0.107200 -29.789637 2.088060 -2.418046
0.129700 -29.607535 1.676421 -3.399775
-0.170400 -30.695935 3.151019 -2.264376
0.143000 -31.150460 3.703595 -3.073371
-0.125600 -30.981502 3.568711 -0.942585
0.133000 -31.553670 4.456226 -0.715986
0.597300 -32.275722 3.804350 3.529350
-0.567900 -32.740825 4.973708 3.615838
-0.415700 -31.822915 3.150179 4.603303
0.271900 -31.500567 2.205186 4.451061
-0.024900 -31.712937 3.670575 5.913269
0.084300 -31.841028 4.752452 5.948389
0.211700 -32.918130 3.160680 6.717739
0.035200 -33.846857 3.536509 6.288416
0.035200 -32.886208 2.071180 6.726957
-0.654600 -32.821221 3.679474 8.046094
0.427500 -33.755089 3.761284 8.252977
0.597300 -30.431057 3.435304 6.652816
-0.567900 -29.938728 2.306498 6.685855
-0.415700 -29.814013 4.507227 7.265619
0.271900 -30.313770 5.381510 7.188310
-0.059700 -28.510610 4.473783 7.970846
0.086900 -28.468636 3.502238 8.463232
0.130300 -27.241947 4.685017 6.988869
0.018700 -27.245560 5.758273 6.798587
-0.320400 -25.976369 4.212815 7.700948
0.088200 -25.031381 4.639153 7.364279
0.088200 -26.019851 4.550106 8.736539
0.088200 -25.989632 3.122940 7.691103
-0.043000 -27.288508 3.920174 5.614342
0.023600 -27.124096 2.865902 5.837006
0.023600 -28.257443 3.993099 5.120424
-0.066000 -26.114182 4.310140 4.711571
0.018600 -26.268409 3.852468 3.734404
0.018600 -26.157132 5.391160 4.578734
0.018600 -25.207240 3.906783 5.161959
0.597300 -28.416580 5.398893 9.145645
-0.567900 -28.489910 6.584666 8.961168
-0.415700 -28.232066 4.824820 10.329648
0.271900 -28.062069 3.829988 10.290766
-0.024900 -28.209444 5.558336 11.626422
0.084300 -29.006258 6.299206 11.692026
0.211700 -28.581193 4.461609 12.722642
0.035200 -29.649905 4.254414 12.667610
0.035200 -27.957529 3.606617 12.461621
-0.654600 -28.162271 4.784719 14.070401
0.427500 -28.714979 4.209736 14.604730
0.597300 -26.860058 6.141277 11.898448
-0.567900 -25.898255 5.423089 11.497919
-0.415700 -26.685646 7.215572 12.691656
0.271900 -27.459851 7.701075 13.121772
0.014300 -25.385562 7.596465 13.184016
0.104800 -24.712309 7.660381 12.329177
-0.204100 -25.595757 8.954839 13.883761
0.079700 -25.554224 9.723156 13.111708
0.079700 -26.509448 9.048623 14.470681
0.713000 -24.332338 9.355353 14.728219
-0.593100 -24.350074 9.060647 15.951944
-0.919100 -23.233327 9.960472 14.225749
0.419600 -22.404661 9.951231 14.803102
0.419600 -23.257033 10.180576 13.240311
0.597300 -24.758484 6.607371 14.194645
-0.567900 -23.520179 6.640589 14.477536
-0.415700 -25.557130 5.768036 14.841700
0.271900 -26.523720 5.838039 14.557266
-0.024900 -25.197968 4.692947 15.777453
0.084300 -24.270716 4.917363 16.304669
0.211700 -26.170068 4.511327 16.960427
0.035200 -27.091719 4.174252 16.486042
0.035200 -25.883949 3.660011 17.578088
-0.654600 -26.276182 5.745652 17.757293
0.427500 -26.619125 6.465809 17.223094
0.597300 -25.061223 3.273561 15.024642
-0.567900 -24.660130 2.375635 15.711447
-0.415700 -25.298400 3.087283 13.730730
0.271900 -25.737504 3.861372 13.253158
0.033700 -25.001966 1.915481 12.898466
0.082300 -25.651616 1.121038 13.265784
-0.182500 -25.325149 2.233261 11.443744
0.060300 -24.755082 3.106258 11.125949
0.060300 -24.965217 1.422798 10.809946
0.060300 -26.405599 2.254527 11.301305
0.597300 -23.478876 1.555188 13.063546
-0.567900 -22.543630 2.361526 12.889770
-0.516300 -23.183419 0.310316 13.362463
0.293600 -23.828488 -0.466723 13.376501
0.039700 -21.766101 -0.145222 13.553742
0.110500 -21.331397 0.539758 14.281709
0.056000 -21.743084 -1.605427 14.106126
-0.017300 -20.767156 -1.823835 14.539675
-0.017300 -22.394201 -1.676637 14.977376
0.013600 -22.135496 -2.753966 13.062522
-0.042500 -22.875329 -2.371254 12.359473
-0.042500 -21.281853 -3.026226 12.441822
0.805400 -22.774420 -4.024187 13.719832
-0.818800 -22.468983 -5.179480 13.351899
-0.818800 -23.639035 -3.830455 14.569911
0.536600 -20.929775 -0.153108 12.222751
-0.581900 -19.731809 -0.067186 12.293674
-0.516300 -21.559982 -0.064553 11.009193
0.293600 -22.566022 -0.152021 10.990734
0.038100 -20.855082 0.347535 9.806380
0.088000 -19.877687 0.740132 10.086861
-0.030300 -20.661680 -0.849750 8.899649
-0.012200 -21.632145 -1.327143 8.764026
-0.012200 -20.359220 -0.404237 7.951946
0.799400 -19.702177 -1.931706 9.424824
-0.801400 -18.473598 -1.568604 9.526619
-0.801400 -20.140382 -3.121323 9.587374
0.536600 -21.658920 1.505973 9.130984
-0.581900 -22.754674 1.273801 8.688582
-0.254800 -21.077722 2.697928 8.783791
0.019200 -19.650217 2.969950 8.983345
0.039100 -19.021116 2.277292 8.424280
0.039100 -19.401527 3.062239 10.040583
0.018900 -19.522603 4.340178 8.378347
0.021300 -19.311070 4.184740 7.320434
0.021300 -18.716482 4.943822 8.795338
-0.007000 -20.877150 5.021986 8.668357
0.025300 -20.971968 5.942192 8.091874
0.025300 -20.990232 5.171649 9.742101
-0.026600 -21.859968 3.902070 8.399303
0.064100 -22.767506 4.008010 8.993654
0.589600 -22.278973 3.942783 6.872809
-0.574800 -22.523252 5.031922 6.385751
-0.415700 -22.351145 2.849595 6.108189
0.271900 -22.255520 1.970983 6.597062
-0.002400 -22.469656 2.753200 4.641090
0.097800 -23.168071 3.531041 4.332422
-0.034300 -21.138515 3.035073 3.938638
0.029500 -21.406183 3.296597 2.914887
0.029500 -20.805074 3.993666 4.336152
0.011800 -19.933280 2.100100 4.061548
-0.125600 -19.513231 1.592605 5.266603
0.133000 -19.992914 1.873381 6.192605
-0.170400 -18.500770 0.643595 5.437172
0.143000 -18.256225 0.240987 6.409031
-0.107200 -17.859065 0.167257 4.320866
0.129700 -17.027013 -0.517090 4.396780
-0.170400 -18.192291 0.692401 3.054323
0.143000 -17.734370 0.272064 2.171136
-0.125600 -19.161748 1.738129 2.935914
0.133000 -19.501259 2.077077 1.968319
0.597300 -23.076057 1.406850 4.292148
-0.567900 -23.048136 0.404394 5.031113
-0.415700 -23.680275 1.409220 3.100783
0.271900 -23.548097 2.166323 2.445485
-0.059700 -24.416382 0.315388 2.460149
0.086900 -24.051903 -0.576670 2.969555
0.130300 -25.923009 0.540190 2.772147
0.018700 -26.030508 1.591886 2.506675
-0.320400 -26.815334 -0.343531 1.855951
0.088200 -26.640893 -1.407028 2.019212
0.088200 -27.861123 -0.116682 2.063218
0.088200 -26.663432 -0.055342 0.815766
-0.043000 -26.205836 0.486596 4.319890
0.023600 -25.870442 -0.485221 4.682079
0.023600 -25.757578 1.315248 4.868073
-0.066000 -27.751034 0.598193 4.513392
0.018600 -28.296079 -0.309173 4.253155
0.018600 -28.038093 0.849830 5.534355
0.018600 -28.079839 1.407899 3.861953
0.597300 -23.951903 0.176633 0.967394
-0.567900 -23.812640 1.217085 0.296039
-0.415700 -23.872985 -1.044940 0.381968
0.271900 -23.952190 -1.892746 0.925154
0.033700 -23.645735 -1.154897 -1.033983
0.082300 -24.112694 -0.292605 -1.509903
-0.182500 -22.102515 -1.072969 -1.224263
0.060300 -21.678244 -1.961075 -0.755914
0.060300 -21.855430 -1.154830 -2.282727
0.060300 -21.626750 -0.174413 -0.831395
0.597300 -24.113615 -2.520093 -1.728780
-0.567900 -24.055714 -3.593922 -1.188156
-0.415700 -24.790891 -2.261460 -2.863967
0.271900 -24.891542 -1.328226 -3.236861
-0.059700 -25.483655 -3.312670 -3.675768
0.086900 -25.443974 -4.306205 -3.229220
0.130300 -26.912559 -3.044589 -3.717027
0.018700 -27.362792 -3.791325 -4.371070
-0.320400 -27.458761 -3.067112 -2.299506
0.088200 -27.173226 -3.990419 -1.795449
0.088200 -27.149179 -2.178576 -1.749273
0.088200 -28.528514 -2.864714 -2.246850
-0.043000 -27.327116 -1.754404 -4.511520
0.023600 -26.914070 -0.878129 -4.011880
0.023600 -26.944303 -1.714341 -5.531299
-0.066000 -28.870269 -1.610350 -4.543331
0.018600 -29.118913 -0.873262 -5.306863
0.018600 -29.359463 -2.565885 -4.732403
0.018600 -29.239917 -1.211699 -3.598585
0.597300 -24.692913 -3.415171 -4.996649
-0.567900 -24.343089 -2.418030 -5.617598
-0.415700 -24.473399 -4.602628 -5.537541
0.271900 -24.778456 -5.382060 -4.972273
-0.058100 -23.894402 -4.876717 -6.853998
0.136000 -24.109100 -4.051754 -7.533291
-0.007400 -22.343151 -4.957708 -6.685189
0.036700 -21.828394 -4.848435 -7.639750
0.036700 -21.952550 -4.221406 -5.982772
0.186800 -22.002526 -6.309119 -6.054902
-0.543200 -22.123305 -7.514849 -6.689186
0.163500 -21.590492 -8.342438 -5.858893
0.143500 -21.484817 -9.408134 -5.998634
-0.279500 -21.100300 -7.712594 -4.777889
0.333900 -20.628871 -8.134601 -3.990639
-0.220700 -21.372015 -6.387356 -4.863159
0.186200 -21.075337 -5.578630 -4.211743
0.597300 -24.456324 -6.060288 -7.619082
-0.567900 -25.087524 -6.912689 -6.967796
-0.415700 -24.185131 -6.196116 -8.872395
0.271900 -23.497097 -5.561684 -9.252139
0.033700 -24.867799 -7.113657 -9.835013
0.082300 -25.912226 -6.807184 -9.892896
-0.182500 -24.090879 -6.972419 -11.131747
0.060300 -24.585680 -7.643110 -11.834204
0.060300 -24.088648 -5.959006 -11.533107
0.060300 -23.077174 -7.341382 -10.975629
0.597300 -24.820222 -8.607028 -9.379765
-0.567900 -25.682863 -9.346147 -9.734357
-0.516300 -23.800887 -9.010225 -8.668209
0.293600 -23.220975 -8.298453 -8.247276
0.039700 -23.589928 -10.359929 -8.155990
0.110500 -24.127629 -11.120964 -8.721498
0.056000 -22.099908 -10.828538 -8.118231
-0.017300 -21.495392 -9.970324 -7.824741
-0.017300 -22.040684 -11.614289 -7.365114
0.013600 -21.647759 -11.278137 -9.482941
-0.042500 -22.437766 -11.897808 -9.907199
-0.042500 -21.400870 -10.383840 -10.055126
0.805400 -20.309718 -11.982466 -9.447283
-0.818800 -19.451826 -11.822187 -10.412006
-0.818800 -20.155070 -12.873639 -8.587467
0.536600 -24.067077 -10.469477 -6.608951
-0.581900 -24.128000 -11.542122 -6.041748
-0.415700 -24.484130 -9.386133 -5.973305
0.271900 -24.311290 -8.507020 -6.439553
-0.024900 -25.330258 -9.383321 -4.826971
0.084300 -25.309257 -10.367697 -4.359350
0.211700 -24.864242 -8.491711 -3.696867
0.035200 -25.140887 -8.978802 -2.761821
0.035200 -23.775813 -8.524849 -3.745044
-0.654600 -25.298554 -7.110923 -3.820254
0.427500 -25.706381 -6.841635 -2.993960
0.597300 -26.852265 -9.228270 -5.088484
-0.567900 -27.717902 -9.348827 -4.202604
-0.347900 -27.243907 -9.029228 -6.401552
0.274700 -26.493464 -8.933588 -7.070728
-0.240000 -28.626782 -9.212492 -6.962090
0.142600 -29.321557 -8.674226 -6.317372
-0.009400 -28.563298 -8.708371 -8.386291
0.036200 -27.979465 -7.788575 -8.421114
0.036200 -28.044565 -9.380585 -9.069770
0.018700 -29.994172 -8.441084 -8.948734
0.010300 -30.633565 -9.283533 -8.685004
0.010300 -30.446786 -7.556203 -8.501271
-0.047900 -29.879382 -8.255272 -10.496549
0.062100 -29.246318 -7.381165 -10.649082
0.062100 -29.338751 -9.134010 -10.848169
-0.014300 -31.167642 -8.188210 -11.324334
0.113500 -31.828832 -8.944331 -10.900999
0.113500 -31.726567 -7.255237 -11.251774
-0.385400 -30.963597 -8.416595 -12.759861
0.340000 -31.797408 -8.183179 -13.279834
0.340000 -30.175828 -7.942821 -13.178265
0.340000 -30.782830 -9.398307 -12.913700
0.734100 -29.119680 -10.636236 -6.778894
-0.589400 -28.382998 -11.507223 -7.236761
-0.382100 -30.377653 -10.765840 -6.338704
0.268100 -30.976080 -9.960949 -6.219807
-0.284700 -30.944077 -12.044672 -5.970352
0.134600 -30.077574 -12.668719 -5.751644
-0.246900 -31.730623 -11.836851 -4.692469
0.097400 -32.541864 -11.125108 -4.845489
0.097400 -32.196470 -12.740184 -4.298658
0.370600 -30.867036 -11.238502 -3.534433
-0.037400 -30.566217 -10.214529 -3.756008
-0.416300 -31.841488 -11.234880 -2.366794
0.103800 -31.452864 -10.688116 -1.507657
0.103800 -32.812958 -10.794506 -2.591332
0.103800 -31.836470 -12.304872 -2.158967
-0.416300 -29.613045 -12.058590 -3.182011
0.103800 -29.683426 -13.145805 -3.148716
0.103800 -28.800062 -11.839060 -3.874083
0.103800 -29.175054 -11.706516 -2.248031
0.832600 -31.831235 -12.739205 -6.930768
-0.819900 -31.610894 -13.948219 -7.061212
-0.819900 -32.732719 -12.100853 -7.576727
2.000000 19.882514 10.469734 -4.668843
-1.000000 4.356461 2.955746 -0.078640
0.445000 5.757911 15.236526 4.312044
-0.639000 6.114937 15.351335 3.408413
0.509000 7.506345 15.466932 3.678760
0.000000 7.687726 16.437170 4.137961
0.246000 8.379248 15.316312 2.401404
0.000000 9.402173 15.590025 2.662246
-0.713000 7.937515 16.212765 1.333751
0.437000 8.030060 17.135973 1.639643
0.286000 8.388706 13.859937 1.903683
0.000000 7.396740 13.589853 1.542911
-0.699000 9.334266 13.717788 0.803159
0.427000 9.542189 12.764437 0.726560
0.000000 8.795732 12.905179 3.041437
0.000000 9.758961 13.251478 3.422413
0.000000 7.764138 13.024042 4.169678
0.000000 6.768754 12.835272 3.766392
0.276000 7.951993 12.096717 5.380811
0.000000 7.351334 12.449902 6.219473
0.000000 7.615447 11.093660 5.124656
-0.682000 9.338001 12.047756 5.769388
0.418000 9.714419 11.243186 5.364503
-0.574000 7.826357 14.422018 4.642232
0.000000 12.047601 4.299064 7.094016
0.000000 11.309142 3.514480 6.943241
0.000000 11.566439 5.100731 8.332177
0.000000 11.034724 4.412859 8.990854
-0.713000 10.629474 6.103115 7.846959
0.437000 10.883488 6.231275 6.920817
0.286000 12.677454 5.801874 9.149699
0.000000 12.946768 6.736980 8.656376
-0.699000 12.132406 6.101015 10.458974
0.427000 12.701397 6.748928 10.917156
0.254000 13.947051 4.951253 9.325274
0.000000 13.712509 4.092043 9.953733
0.283000 14.404686 4.483307 7.935026
0.000000 14.540268 5.358430 7.305798
0.276000 15.714604 3.686560 7.893442
0.000000 15.907298 3.349950 6.874909
0.000000 16.545833 4.318021 8.200600
-0.682000 15.646526 2.534000 8.754888
0.418000 14.972835 1.924940 8.404250
-0.574000 13.344844 3.646483 7.330817
0.000000 15.006671 5.769323 9.974666
0.509000 15.884278 5.043283 10.914899
0.000000 15.610051 3.990536 10.920887
0.246000 15.773718 5.590691 12.354452
0.000000 16.406713 4.979772 12.998960
0.286000 16.270916 7.045304 12.399031
0.000000 15.641277 7.674166 11.771531
0.254000 17.726419 7.124900 11.904720
0.000000 18.372981 6.568747 12.584532
0.283000 17.832838 6.533689 10.490785
0.000000 17.203099 7.133550 9.835076
0.276000 19.258817 6.550501 9.903094
0.000000 19.271496 6.036138 8.941763
0.000000 19.560006 7.583511 9.732788
-0.682000 20.244079 5.944453 10.770945
0.418000 21.086153 6.388816 10.556230
-0.574000 17.292319 5.149554 10.481311
-0.710000 18.160518 8.507229 11.873024
0.436000 18.299673 8.800220 12.793214
-0.699000 16.219324 7.531171 13.766256
0.427000 15.507826 7.062707 14.235530
-0.713000 14.411000 5.500815 12.850380
0.437000 14.421366 5.450941 13.822181
1.000000 38.184882 30.586501 0.195264
-0.834000 20.482059 -0.253054 -2.828031
0.417000 20.596998 0.471301 -2.212942
0.417000 19.536636 -0.401139 -2.849695
-0.834000 6.444841 -2.580900 -0.071385
0.417000 6.701945 -3.494084 0.056008
0.417000 7.107383 -2.077334 0.401575
-0.834000 -4.366376 0.491777 8.448188
0.417000 -4.274108 0.929363 7.601879
0.417000 -4.472806 -0.433860 8.228879
-0.834000 19.745079 8.669839 0.843626
0.417000 20.557741 8.340516 1.227500
0.417000 19.256313 7.882090 0.605313
-0.834000 19.128328 11.987758 -2.531733
0.417000 18.593069 12.781254 -2.541379
0.417000 19.594735 12.023608 -1.696621
-0.834000 15.011713 -6.645880 4.108147
0.417000 15.937637 -6.834080 4.261385
0.417000 14.714555 -7.354485 3.537353
-0.834000 -6.575353 8.610290 4.340561
0.417000 -5.919039 7.916652 4.274619
0.417000 -6.299474 9.263023 3.697086
-0.834000 0.483275 7.656569 -1.760417
0.417000 0.038067 6.830289 -1.572576
0.417000 0.955617 7.862884 -0.953844
-0.834000 14.778662 -4.296529 -1.945512
0.417000 13.844774 -4.151077 -2.096950
0.417000 14.835210 -4.550628 -1.024390
-0.834000 2.366955 -0.992815 8.311058
0.417000 2.394175 -1.949187 8.282005
0.417000 1.456023 -0.785352 8.519372
-0.834000 4.352670 -13.124535 -9.286447
0.417000 3.804887 -13.712613 -9.806377
0.417000 5.224953 -13.517214 -9.320362
-0.834000 6.369787 -9.110095 3.507262
0.417000 6.554201 -9.843720 4.093795
0.417000 5.476216 -8.846529 3.727011
-0.834000 5.292405 -1.704630 14.145803
0.417000 5.392061 -0.864639 14.593812
0.417000 6.188092 -2.021085 14.028163
-0.834000 13.879262 -12.847508 2.343863
0.417000 14.387800 -12.254016 1.791239
0.417000 14.490836 -13.548795 2.568360
-0.834000 -7.056033 -2.371046 4.148026
0.417000 -6.866150 -3.260134 4.447515
0.417000 -6.572413 -1.806706 4.751245
-0.834000 -2.509037 7.747159 -2.626344
0.417000 -1.869450 7.276218 -3.160547
0.417000 -2.489380 8.642878 -2.963288
-0.834000 9.325846 -3.591504 7.490757
0.417000 10.079271 -3.633137 8.079703
0.417000 8.686855 -4.190732 7.876568
-0.834000 8.359676 -3.168838 4.894944
0.417000 8.643411 -3.281321 5.802179
0.417000 8.735450 -2.329688 4.628759
-0.834000 1.400582 -6.763185 8.207852
0.417000 1.504501 -5.933650 7.741694
0.417000 2.142908 -7.294425 7.919793
-0.834000 14.503812 -8.219941 8.062529
0.417000 15.055976 -7.839619 7.379372
0.417000 14.595238 -7.622377 8.804683
-0.834000 -8.906711 -7.718350 -7.217939
0.417000 -9.222754 -8.570384 -6.917298
0.417000 -9.608523 -7.108585 -6.990170
-0.834000 20.947994 8.019226 -5.423253
0.417000 21.006587 7.806913 -4.491740
0.417000 21.735696 7.633666 -5.806793
-0.834000 -4.441757 1.398410 2.154944
0.417000 -4.167182 1.725992 3.011407
0.417000 -5.167355 0.804425 2.347075
-0.834000 24.030046 22.522005 -7.273927
0.417000 24.696351 23.146485 -6.987056
0.417000 24.466052 21.670857 -7.232953
-0.834000 -10.514164 6.381624 -5.809835
0.417000 -11.411500 6.335615 -6.139836
0.417000 -9.995073 5.909312 -6.460754
-0.834000 -0.942895 -8.295892 8.285102
0.417000 -1.207291 -8.144303 9.192485
0.417000 -0.158087 -7.759776 8.171555
-0.834000 3.175248 1.388319 2.507913
0.417000 3.871801 0.899787 2.946525
0.417000 3.514518 1.551145 1.627789
-0.834000 17.264091 -3.519225 2.752814
0.417000 16.690946 -2.753928 2.798105
0.417000 16.680111 -4.242682 2.525194
-0.834000 -17.104402 12.945669 6.017274
0.417000 -16.257740 13.391624 5.994508
0.417000 -17.744402 13.651376 6.110034
-0.834000 -6.958977 -0.385688 2.301344
0.417000 -7.327946 0.282967 2.878399
0.417000 -6.991019 -1.191387 2.817154
-0.834000 -31.201506 -0.280835 7.658709
0.417000 -31.010472 0.655940 7.705499
0.417000 -30.479416 -0.696360 8.130050
-0.834000 -22.901715 22.525001 6.300473
0.417000 -23.012353 21.605836 6.543631
0.417000 -22.697507 22.967747 7.124184
-0.834000 -9.335338 -19.480114 15.943707
0.417000 -9.187150 -19.208816 15.037799
0.417000 -9.151014 -18.696506 16.461597
-0.834000 4.949841 -9.652093 22.164487
0.417000 4.944171 -10.532151 21.788051
0.417000 4.123453 -9.263525 21.877543
-0.834000 3.688355 -19.792243 -18.494159
0.417000 4.626119 -19.633867 -18.602529
0.417000 3.282004 -18.939454 -18.648653
-0.834000 18.163584 12.417442 8.451383
0.417000 19.093353 12.388558 8.677043
0.417000 18.093899 13.127683 7.813466
-0.834000 -30.943624 -15.566937 -4.991206
0.417000 -31.485642 -15.148602 -4.322295
0.417000 -31.028863 -14.999890 -5.757641
-0.834000 5.250553 15.437245 6.001052
0.417000 5.471892 15.032543 6.839774
0.417000 5.283539 16.378283 6.173069
-0.834000 30.078739 17.820000 -4.769466
0.417000 29.196445 17.450830 -4.808183
0.417000 30.528264 17.446147 -5.527350
-0.834000 -14.624797 -0.948704 2.283332
0.417000 -15.127407 -1.739775 2.477810
0.417000 -14.835688 -0.348981 2.998933
-0.834000 12.242499 -21.166123 -16.275000
0.417000 11.505468 -20.555620 -16.257828
0.417000 12.439344 -21.277843 -17.205055
-0.834000 -18.743467 -16.102376 13.617663
0.417000 -18.541840 -16.989239 13.319260
0.417000 -19.669261 -15.983042 13.405761
-0.834000 19.340974 -4.828189 22.472902
0.417000 20.092500 -5.066987 21.930298
0.417000 19.163063 -3.915158 22.247190
-0.834000 13.379701 4.087761 -23.173331
0.417000 13.778839 3.449733 -22.581859
0.417000 12.622720 4.420521 -22.691165
-0.834000 -3.304731 -19.492663 9.521627
0.417000 -3.909440 -18.798882 9.784731
0.417000 -2.877204 -19.759139 10.335529
-0.834000 35.469555 -5.354136 -1.218198
0.417000 34.760436 -4.719640 -1.322104
0.417000 36.081196 -4.932982 -0.614251
-0.834000 0.973699 -20.016859 -13.704228
0.417000 0.755479 -19.404512 -13.001630
0.417000 1.405758 -20.746598 -13.260338
-0.834000 34.261940 14.493960 -3.617370
0.417000 33.931840 15.317055 -3.977616
0.417000 34.035684 14.531426 -2.688045
-0.834000 32.409681 8.434529 6.245427
0.417000 32.522984 8.669448 7.166409
0.417000 33.026531 7.716429 6.103779
-0.834000 -23.079204 20.160513 -1.585952
0.417000 -22.333643 19.949232 -2.147855
0.417000 -23.613397 19.366243 -1.588082
-0.834000 13.879202 -18.170687 18.382577
0.417000 13.184770 -17.511903 18.379879
0.417000 13.650485 -18.762710 17.666040
-0.834000 -25.807421 18.115923 15.127155
0.417000 -24.984122 18.540022 14.885172
0.417000 -25.804802 17.292134 14.639713
-0.834000 -19.110925 19.719707 -8.812005
0.417000 -18.342743 19.539372 -9.353858
0.417000 -18.808992 19.580271 -7.914437
-0.834000 -4.521499 -2.497201 34.038154
0.417000 -4.647856 -2.204796 33.135508
0.417000 -4.066819 -1.770419 34.463933
-0.834000 -41.482740 1.658808 -15.676544
0.417000 -42.122125 0.967505 -15.848341
0.417000 -40.647295 1.288538 -15.961431
-0.834000 10.303390 -1.930000 -20.122112
0.417000 10.740197 -1.287138 -20.680827
0.417000 9.723472 -2.407888 -20.715028
-0.834000 9.818435 18.818246 -11.673072
0.417000 9.791774 18.085370 -12.288229
0.417000 9.072641 19.365228 -11.919720
-0.834000 -0.559101 8.561995 15.672472
0.417000 0.348788 8.861289 15.721372
0.417000 -0.518972 7.759183 15.152744
-0.834000 21.214203 -10.359008 20.435240
0.417000 21.745532 -11.029499 20.005868
0.417000 21.654906 -9.535008 20.227792
-0.834000 34.251971 -9.818546 -0.179033
0.417000 35.037493 -10.106542 0.285987
0.417000 34.547148 -9.082161 -0.714605
-0.834000 -28.758332 -6.988300 -13.828376
0.417000 -28.945345 -6.955509 -14.766556
0.417000 -27.809083 -6.880210 -13.769449
-0.834000 -24.509135 -15.399245 -8.596699
0.417000 -24.621682 -16.266169 -8.986580
0.417000 -23.638275 -15.120526 -8.879802
-0.834000 35.007740 6.918103 2.590415
0.417000 35.612763 6.216268 2.350388
0.417000 35.241479 7.137830 3.492260
-0.834000 8.395271 -12.975784 -13.511853
0.417000 8.503313 -12.135537 -13.066258
0.417000 7.452596 -13.140167 -13.487819
-0.834000 -7.719617 21.379155 -11.520727
0.417000 -8.528186 20.868049 -11.485968
0.417000 -7.036912 20.766234 -11.247824
-0.834000 9.636279 18.079257 4.016029
0.417000 10.545652 18.130176 3.721609
0.417000 9.120407 18.290266 3.237841
-0.834000 -0.247462 -22.880369 -4.411984
0.417000 -0.528914 -22.982789 -3.502849
0.417000 -0.339607 -21.943863 -4.587183
-0.834000 -8.400837 -9.374233 10.560571
0.417000 -8.201591 -8.904078 9.750949
0.417000 -8.073775 -8.803299 11.255773
-0.834000 -18.443108 -14.515340 -10.361149
0.417000 -17.940948 -14.952679 -9.673542
0.417000 -18.803873 -13.737209 -9.936182
-0.834000 15.161641 -15.097780 -22.790715
0.417000 15.788107 -14.415973 -23.033425
0.417000 15.463866 -15.877514 -23.256444
-0.834000 -11.717666 2.956540 -12.579371
0.417000 -11.183288 3.722564 -12.369887
0.417000 -11.184779 2.210372 -12.304606
-0.834000 -16.354740 -6.438669 11.053672
0.417000 -16.151715 -6.837899 11.899622
0.417000 -16.085176 -7.093017 10.409161
-0.834000 22.448984 11.394798 8.911066
0.417000 22.914286 11.250549 9.735031
0.417000 21.608854 11.771254 9.173159
-0.834000 -21.508787 22.771447 -2.173258
0.417000 -21.226873 23.316272 -2.908054
0.417000 -22.460509 22.871519 -2.152196
-0.834000 -10.630819 -1.984533 15.493314
0.417000 -11.136666 -2.757041 15.241152
0.417000 -10.943840 -1.769604 16.371975
-0.834000 -29.408714 19.418386 4.317972
0.417000 -30.031738 18.752555 4.026860
0.417000 -28.708153 19.392132 3.666240
-0.834000 0.565348 -0.332758 -17.921411
0.417000 1.139656 -1.087356 -18.051730
0.417000 0.731171 0.228123 -18.679135
-0.834000 9.633047 9.552851 -16.992544
0.417000 9.554976 10.188981 -17.703513
0.417000 9.584460 10.078726 -16.194223
-0.834000 19.713523 26.494892 -3.221203
0.417000 20.380857 26.465170 -3.906779
0.417000 19.800539 25.657475 -2.765796
-0.834000 10.856700 -17.635595 26.821645
0.417000 10.048052 -17.192254 26.565176
0.417000 10.992162 -18.297749 26.143828
-0.834000 12.430648 -3.662828 -18.606166
0.417000 13.060192 -3.040426 -18.242129
0.417000 11.869811 -3.132701 -19.172425
-0.834000 -25.277923 19.105416 -8.288381
0.417000 -25.985708 18.514826 -8.546221
0.417000 -25.209070 19.727331 -9.012750
-0.834000 27.859728 -14.990215 8.640987
0.417000 27.817953 -14.742368 7.717371
0.417000 26.959677 -15.224923 8.866935
-0.834000 -33.481360 7.907585 13.751212
0.417000 -34.052824 8.665242 13.626246
0.417000 -33.999307 7.301758 14.281246
-0.834000 -13.389582 -12.824051 -10.921599
0.417000 -13.791768 -12.407703 -10.159278
0.417000 -13.967238 -12.597952 -11.650588
-0.834000 -10.863888 21.301586 -8.153359
0.417000 -10.785327 20.357130 -8.287767
0.417000 -9.982907 21.640286 -8.312675
-0.834000 -20.731513 -6.442344 11.878726
0.417000 -21.544333 -6.057585 12.206620
0.417000 -20.202381 -6.588617 12.662858
-0.834000 -4.433958 -17.830738 19.028943
0.417000 -5.168561 -18.014472 19.614460
0.417000 -3.822244 -18.551582 19.178663
-0.834000 8.699137 -26.026303 -7.359147
0.417000 9.322452 -25.334285 -7.580093
0.417000 8.584444 -25.951808 -6.411767
-0.834000 30.268976 2.925980 -14.202331
0.417000 30.442300 2.281054 -14.888089
0.417000 30.556590 3.758117 -14.577907
-0.834000 -31.451440 15.506220 1.550429
0.417000 -31.776524 15.063945 2.334613
0.417000 -32.001638 15.172528 0.841785
-0.834000 13.992586 -10.703953 13.190719
0.417000 14.247285 -11.587632 12.925260
0.417000 13.162720 -10.822510 13.652780
-0.834000 -3.682592 2.387189 29.525472
0.417000 -4.437568 2.968005 29.431162
0.417000 -3.614777 2.233637 30.467840
-0.834000 31.477473 -12.286701 11.732242
0.417000 30.824395 -12.947650 11.502302
0.417000 32.310254 -12.758470 11.720083
-0.834000 -9.454652 1.698924 -11.469550
0.417000 -9.102018 1.381038 -12.300710
0.417000 -8.784461 2.296503 -11.137930
-0.834000 33.244669 9.055354 -12.416544
0.417000 33.343941 8.450915 -11.680998
0.417000 32.971365 9.879653 -12.013975
-0.834000 -11.196106 11.350344 -12.188014
0.417000 -11.425738 12.260123 -11.998828
0.417000 -10.866825 11.368321 -13.086620
-0.834000 -35.659626 4.407747 -14.095206
0.417000 -36.381359 5.036376 -14.107927
0.417000 -34.901969 4.918680 -13.810367
-0.834000 2.336338 2.431292 -17.873882
0.417000 2.498363 1.562413 -17.506420
0.417000 3.168965 2.680900 -18.274703
-0.834000 25.157764 -8.346894 -5.675277
0.417000 25.921400 -7.782326 -5.795088
0.417000 24.494996 -7.980797 -6.260878
-0.834000 16.253940 -15.570064 -16.646177
0.417000 16.315832 -16.274855 -16.001454
0.417000 17.152709 -15.444236 -16.950497
-0.834000 21.499440 22.566556 -0.724751
0.417000 22.062122 23.265777 -0.392021
0.417000 20.814625 23.022554 -1.213957
-0.834000 29.506996 4.488433 10.596582
0.417000 28.901091 3.747902 10.623401
0.417000 28.970183 5.226815 10.308733
-0.834000 18.686714 -20.561769 -0.087052
0.417000 18.193207 -20.543661 0.732923
0.417000 18.730945 -21.489251 -0.319538
-0.834000 11.872701 27.442082 -4.832742
0.417000 11.790167 26.922810 -4.032882
0.417000 11.332082 28.215664 -4.672942
-0.834000 -4.776751 -21.758210 16.267213
0.417000 -5.716668 -21.628282 16.141102
0.417000 -4.629331 -21.558913 17.191760
-0.834000 -14.145816 -19.325374 -1.184063
0.417000 -14.628480 -20.146082 -1.085580
0.417000 -14.376779 -19.015276 -2.059692
-0.834000 28.028434 13.421146 5.880322
0.417000 28.459430 14.198594 6.235356
0.417000 28.505180 13.230916 5.072388
-0.834000 21.718233 24.343466 -7.312062
0.417000 21.267330 24.980393 -7.866357
0.417000 22.344088 23.917096 -7.897508
-0.834000 -32.325909 -12.694391 6.402231
0.417000 -32.082173 -11.880794 5.960772
0.417000 -31.852410 -13.376449 5.925968
-0.834000 31.644384 -9.719337 3.618996
0.417000 31.557014 -9.946286 2.693204
0.417000 32.064674 -10.483139 4.014207
-0.834000 10.273135 -23.631799 22.763857
0.417000 10.945279 -23.302359 23.360447
0.417000 9.645471 -24.077414 23.332795
-0.834000 38.093897 6.451895 -5.981428
0.417000 38.568452 7.049183 -5.403261
0.417000 37.866604 6.985649 -6.742796
-0.834000 21.704972 -0.152890 14.123567
0.417000 21.408606 0.394594 13.396475
0.417000 22.324747 -0.764372 13.725821
-0.834000 33.019533 -8.733010 -3.271538
0.417000 32.210506 -8.452994 -2.843393
0.417000 33.703705 -8.205794 -2.859007
-0.834000 -3.384505 -6.683855 -22.088875
0.417000 -3.733137 -5.804883 -21.940235
0.417000 -3.432088 -6.803152 -23.037420
-0.834000 -5.610750 -17.589652 -15.230163
0.417000 -5.057367 -17.296639 -15.954143
0.417000 -5.096336 -18.269929 -14.795613
-0.834000 27.461706 -12.444876 11.570644
0.417000 27.421642 -12.199228 12.494920
0.417000 27.223406 -11.646160 11.100002
-0.834000 -9.285838 16.525882 18.088537
0.417000 -9.758068 16.914997 17.352451
0.417000 -9.469700 15.588824 18.022598
-0.834000 -35.555356 -13.263456 -6.486930
0.417000 -34.866125 -12.726439 -6.877835
0.417000 -36.364592 -12.939881 -6.882746
-0.834000 -8.844501 13.790503 -18.302639
0.417000 -8.866073 13.374685 -17.440743
0.417000 -7.944597 13.668283 -18.605074
-0.834000 16.119178 11.586690 10.063981
0.417000 16.512669 11.470122 10.928740
0.417000 16.865149 11.638785 9.466449
-0.834000 2.109229 -9.347292 -14.737758
0.417000 2.488268 -8.871833 -15.477012
0.417000 2.000503 -10.242374 -15.059068
-0.834000 -7.193932 25.830811 6.131732
0.417000 -6.567171 25.434038 5.526777
0.417000 -8.031419 25.423770 5.909995
-0.834000 19.719993 8.630765 -17.844094
0.417000 18.907823 8.127924 -17.782742
0.417000 19.519319 9.335694 -18.459751
-0.834000 -5.734138 7.426377 -19.983267
0.417000 -6.586289 7.706023 -20.317733
0.417000 -5.907828 6.587127 -19.556980
-0.834000 24.844751 -2.643230 17.069866
0.417000 25.154003 -3.527114 16.871487
0.417000 24.115856 -2.503217 16.465434
-0.834000 4.602358 9.603928 24.600425
0.417000 3.892792 9.399896 23.991229
0.417000 4.593707 8.881815 25.228686
-0.834000 1.808057 -23.807770 1.186263
0.417000 1.834719 -24.647704 0.727964
0.417000 1.368103 -23.215859 0.576089
-0.834000 -3.842024 -25.729256 -2.320685
0.417000 -3.341430 -25.436674 -1.559083
0.417000 -3.373128 -25.363128 -3.070563
-0.834000 -37.539451 6.348215 -14.748663
0.417000 -38.136002 6.678576 -14.076935
0.417000 -38.077677 5.760550 -15.278936
-0.834000 30.843988 1.067193 -16.053541
0.417000 31.702992 0.788788 -16.371086
0.417000 30.296091 1.094817 -16.837941
-0.834000 -33.078635 -6.525087 -13.423000
0.417000 -33.622684 -6.250621 -12.684823
0.417000 -33.305546 -5.917297 -14.126801
-0.834000 19.264056 -22.007656 2.592150
0.417000 18.552729 -21.392700 2.413058
0.417000 20.031363 -21.452494 2.730948
-0.834000 19.475922 11.334497 -7.263319
0.417000 19.443578 10.824864 -8.072925
0.417000 20.047852 12.074098 -7.468551
-0.834000 -29.726158 3.014491 15.238213
0.417000 -29.361287 2.164476 14.992088
0.417000 -30.659807 2.846459 15.365907
-0.834000 38.148883 -0.541929 -0.155747
0.417000 37.299406 -0.513825 0.284519
0.417000 38.771710 -0.755907 0.538899
-0.834000 31.981590 0.951946 14.441686
0.417000 31.936997 1.895787 14.288694
0.417000 31.786517 0.850842 15.373331
-0.834000 24.874788 23.423172 1.332018
0.417000 25.405794 23.349759 2.125031
0.417000 25.165140 22.696177 0.781196
-0.834000 -1.084011 -8.270618 22.609184
0.417000 -0.185763 -8.348725 22.930557
0.417000 -1.016985 -8.434797 21.668552
-0.834000 -39.656322 -4.827013 -0.908970
0.417000 -38.705607 -4.819556 -0.797978
0.417000 -39.804454 -5.391394 -1.667760
-0.834000 -14.633377 -14.367036 18.109696
0.417000 -14.868274 -15.152983 18.603000
0.417000 -14.148586 -13.827955 18.734683
-0.834000 -21.048754 7.701474 14.579771
0.417000 -21.882302 7.231851 14.550135
0.417000 -20.960788 8.088499 13.708738
-0.834000 32.905393 9.995261 -8.233118
0.417000 32.197300 10.603465 -8.021161
0.417000 33.706149 10.489062 -8.056558
-0.834000 -20.936902 15.853337 17.271181
0.417000 -21.678918 15.434865 16.834687
0.417000 -20.544527 15.156622 17.797352
-0.834000 15.696765 27.733459 -2.838451
0.417000 15.151327 26.947148 -2.817332
0.417000 15.101219 28.430763 -3.112907
-0.834000 8.496990 3.363777 13.741930
0.417000 8.962275 4.041188 13.251159
0.417000 7.810224 3.837209 14.211446
-0.834000 -36.822827 11.120765 3.980594
0.417000 -37.717731 10.784810 4.030701
0.417000 -36.274739 10.383188 4.248580
-0.834000 2.779475 15.621606 4.729907
0.417000 2.957331 16.254770 4.034418
0.417000 3.575593 15.619638 5.261346
-0.834000 -11.052663 -3.400974 -18.015007
0.417000 -11.422219 -3.178600 -17.160486
0.417000 -10.452617 -4.124806 -17.835431
-0.834000 26.663132 -13.838705 4.081048
0.417000 27.264001 -13.330987 4.626400
0.417000 25.832618 -13.818059 4.556496
-0.834000 27.535541 -4.396384 11.442490
0.417000 27.691016 -3.451890 11.443117
0.417000 27.376326 -4.612297 10.523650
-0.834000 2.895052 3.249931 20.372335
0.417000 2.266154 3.677722 19.791203
0.417000 2.507693 2.394109 20.556047
-0.834000 -18.806281 -14.697401 11.218048
0.417000 -18.417425 -13.841989 11.035594
0.417000 -18.692094 -14.816208 12.160954
-0.834000 -33.461627 -15.231689 -8.370958
0.417000 -32.766353 -14.673356 -8.022976
0.417000 -34.136113 -14.619307 -8.664708
-0.834000 -38.392455 9.298973 -11.449306
0.417000 -38.806634 9.315621 -12.312096
0.417000 -38.436264 8.381408 -11.180260
-0.834000 36.184265 3.049471 8.881545
0.417000 36.106209 2.912814 7.937371
0.417000 36.699099 3.852035 8.965635
-0.834000 -10.329069 7.073856 14.781438
0.417000 -9.613804 6.753551 14.231867
0.417000 -9.957243 7.824077 15.245278
-0.834000 -1.933839 -2.757872 20.788784
0.417000 -1.269895 -2.317862 20.257934
0.417000 -1.625867 -3.661624 20.856742
-0.834000 -1.007433 -17.381187 17.269393
0.417000 -1.066186 -18.331880 17.174681
0.417000 -1.006684 -17.050593 16.371095
-0.834000 1.362982 -17.880035 19.204624
0.417000 1.221568 -18.462698 19.950766
0.417000 0.481798 -17.653570 18.907196
-0.834000 -11.489448 -5.648657 -15.227425
0.417000 -10.923169 -5.906982 -14.500218
0.417000 -11.444902 -4.692549 -15.237733
-0.834000 -3.907247 5.882117 14.403794
0.417000 -4.149985 5.337287 13.655148
0.417000 -3.396280 6.596956 14.024129
-0.834000 -40.833296 6.451001 -0.861808
0.417000 -41.145459 6.587080 0.032767
0.417000 -40.449123 5.574351 -0.850678
-0.834000 -18.294206 13.432543 -11.008215
0.417000 -18.213075 13.474696 -10.055387
0.417000 -17.952601 14.272410 -11.315067
-0.834000 9.424378 -15.233515 -27.005670
0.417000 9.447368 -15.622094 -27.880144
0.417000 8.652701 -15.620257 -26.591934
-0.834000 2.829826 -13.028675 -24.362057
0.417000 2.974974 -13.968427 -24.471777
0.417000 3.652344 -12.700051 -23.999150
-0.834000 -6.439919 6.416351 15.029930
0.417000 -5.575725 6.334038 14.626658
0.417000 -7.023806 6.632856 14.302996
-0.834000 -15.909931 -8.832105 -13.362820
0.417000 -15.507655 -8.657384 -14.213630
0.417000 -15.565236 -8.147268 -12.789744
-0.834000 15.044322 -27.025507 0.407208
0.417000 14.731420 -26.196354 0.045505
0.417000 15.686575 -26.770669 1.069630
-0.834000 1.544344 -21.429386 8.237634
0.417000 1.514271 -20.484477 8.087731
0.417000 2.461456 -21.610136 8.443706
-0.834000 -15.394726 19.989192 12.003950
0.417000 -16.269470 20.077871 11.625540
0.417000 -14.915095 19.450350 11.374796
-0.834000 -30.354139 18.425996 1.204193
0.417000 -30.298336 17.481652 1.350239
0.417000 -30.241577 18.529286 0.259263
-0.834000 27.631645 -14.903628 -0.738650
0.417000 28.418589 -15.267582 -1.144214
0.417000 26.927926 -15.109705 -1.353907
-0.834000 -13.738201 25.456092 7.429261
0.417000 -13.085531 24.796558 7.664360
0.417000 -14.354326 24.991963 6.862517
-0.834000 7.455634 -20.170206 1.614752
0.417000 6.990366 -19.595827 2.222893
0.417000 8.055009 -19.588632 1.147040
-0.834000 4.576830 -13.019354 -26.948218
0.417000 4.726697 -12.151905 -27.324120
0.417000 4.770804 -12.913565 -26.016866
-0.834000 -10.719356 -10.733331 14.412678
0.417000 -11.091704 -11.513906 14.002450
0.417000 -9.772735 -10.845504 14.325761
-0.834000 22.033890 7.499645 -18.769861
0.417000 21.262750 7.799916 -18.288800
0.417000 21.926425 7.866231 -19.647523
-0.834000 24.554921 16.097239 -8.571420
0.417000 24.909344 15.582622 -9.296534
0.417000 24.402186 15.457566 -7.875923
-0.834000 -9.393188 -18.069096 5.295984
0.417000 -9.995711 -17.805663 4.600423
0.417000 -9.942339 -18.539682 5.923054
-0.834000 11.385619 -14.337592 15.437837
0.417000 11.562122 -15.038700 14.810517
0.417000 11.968997 -14.522320 16.173891
-0.834000 0.180803 6.487150 22.524933
0.417000 0.867191 7.036452 22.903574
0.417000 0.540343 5.600516 22.553941
-0.834000 0.114074 15.981661 11.648512
0.417000 0.388941 16.175410 12.544691
0.417000 0.622520 16.584798 11.106350
-0.834000 13.700802 -1.512092 -20.996669
0.417000 13.770147 -1.229301 -20.084825
0.417000 12.970627 -1.004019 -21.350131
-0.834000 -14.488039 -10.959124 -8.978903
0.417000 -14.536670 -11.663281 -8.332353
0.417000 -15.389982 -10.846920 -9.279135
-0.834000 8.952881 -20.681473 -22.574515
0.417000 9.105155 -21.622171 -22.664623
0.417000 9.193013 -20.317275 -23.426529
-0.834000 37.071488 -2.308094 4.585282
0.417000 36.508663 -2.328680 3.811305
0.417000 37.693752 -1.602144 4.410206
-0.834000 16.142085 18.611385 -8.556719
0.417000 15.855548 18.792009 -9.451987
0.417000 16.413210 19.463601 -8.215473
-0.834000 -37.908087 11.876220 -6.645027
0.417000 -37.960803 12.754828 -7.021192
0.417000 -38.778257 11.502959 -6.785438
-0.834000 22.334693 10.070433 -10.053114
0.417000 22.264423 11.005847 -10.243629
0.417000 21.606596 9.673309 -10.531021
-0.834000 -26.491253 10.456889 16.972997
0.417000 -25.754003 9.918937 16.684376
0.417000 -26.436881 11.246441 16.434586
-0.834000 16.507117 15.865959 7.882333
0.417000 17.236758 15.428977 8.321539
0.417000 16.920585 16.544308 7.348371
-0.834000 33.969389 6.167603 10.225668
0.417000 33.061974 6.103548 10.523539
0.417000 34.451475 5.568633 10.795812
-0.834000 -0.829930 -26.959115 -11.407688
0.417000 -0.254362 -26.876314 -12.168020
0.417000 -1.685796 -26.668067 -11.722350
-0.834000 13.598034 -15.796187 8.602974
0.417000 13.839210 -15.130352 7.958985
0.417000 13.754602 -16.628553 8.157011
-0.834000 -27.699777 2.309113 -15.245286
0.417000 -28.538893 2.653627 -14.939626
0.417000 -27.148314 2.292829 -14.463074
-0.834000 -10.491980 24.882329 6.070072
0.417000 -10.850034 24.102858 6.494868
0.417000 -10.865752 25.614985 6.559707
-0.834000 10.843330 -12.876822 22.448352
0.417000 11.665469 -12.622518 22.029245
0.417000 11.102954 -13.501337 23.125712
-0.834000 21.369593 1.376390 -18.839374
0.417000 21.109866 0.977575 -19.669866
0.417000 20.543321 1.618499 -18.421179
-0.834000 -4.032547 -23.458642 -9.497900
0.417000 -3.300632 -22.937962 -9.167108
0.417000 -3.634511 -24.285472 -9.770197
-0.834000 -28.365464 20.615057 1.089865
0.417000 -28.574369 19.937335 1.732739
0.417000 -27.725062 20.204686 0.508731
-0.834000 16.101754 -11.998958 10.587332
0.417000 16.300912 -12.849932 10.196927
0.417000 15.532249 -12.203129 11.329091
-0.834000 21.748019 -6.091274 21.513045
0.417000 22.522010 -6.088585 22.076216
0.417000 21.860320 -6.861035 20.955292
-0.834000 -13.801929 -0.947364 -10.633726
0.417000 -14.228642 -1.791876 -10.488971
0.417000 -13.127601 -1.128832 -11.288387
-0.834000 19.846213 10.368094 -15.462923
0.417000 20.011123 9.775030 -16.195938
0.417000 20.169290 9.895968 -14.695489
-0.834000 11.372253 -20.670186 20.908620
0.417000 12.246052 -20.699142 21.298318
0.417000 11.143537 -19.740730 20.902212
-0.834000 8.391342 5.407681 18.963440
0.417000 7.518590 5.324699 18.579190
0.417000 8.849152 6.020406 18.387931
-0.834000 1.876229 -22.503261 -12.717849
0.417000 2.750107 -22.793179 -12.979624
0.417000 1.283542 -23.143636 -13.111389
-0.834000 26.826178 -7.591654 -11.889411
0.417000 27.199411 -7.252181 -12.702854
0.417000 26.490352 -8.457079 -12.122823
-0.834000 -3.718147 2.724510 -22.272129
0.417000 -2.991002 2.333609 -22.756572
0.417000 -3.630479 3.665138 -22.426295
-0.834000 29.921872 7.315529 6.287832
0.417000 30.745365 7.733119 6.035428
0.417000 30.039196 6.394490 6.055107
-0.834000 -0.382837 -3.037510 -22.536964
0.417000 -0.128310 -3.958537 -22.480788
0.417000 -1.016018 -2.920374 -21.828730
-0.834000 -34.492203 11.620379 -3.597669
0.417000 -34.558942 11.005219 -2.867359
0.417000 -33.923862 12.318258 -3.271812
-0.834000 11.114840 22.559796 -11.624305
0.417000 10.777769 22.545740 -10.728526
0.417000 11.604413 23.380221 -11.683139
-0.834000 -14.510156 14.316483 13.975097
0.417000 -14.227266 14.783359 13.188826
0.417000 -14.656160 13.417560 13.680382
-0.834000 -11.069641 -20.464765 11.236262
0.417000 -10.751509 -21.170894 10.673756
0.417000 -10.275764 -20.068404 11.595259
-0.834000 -22.017099 -14.721046 -9.436911
0.417000 -21.541087 -15.481780 -9.769968
0.417000 -21.334698 -14.080418 -9.236512
-0.834000 -9.057841 23.483927 12.917334
0.417000 -8.469799 23.590223 12.169580
0.417000 -9.848335 23.963961 12.670524
-0.834000 0.128139 16.132096 -12.995665
0.417000 -0.340545 16.685055 -13.620808
0.417000 0.955441 15.926512 -13.431026
-0.834000 -10.183314 19.988445 -12.653460
0.417000 -10.459585 19.076363 -12.742968
0.417000 -9.491353 20.094278 -13.306315
-0.834000 -30.027151 -3.148839 -17.630529
0.417000 -29.311528 -2.896355 -17.047118
0.417000 -30.440293 -2.320753 -17.875099
-0.834000 -26.861946 -4.089312 -11.010491
0.417000 -26.984428 -3.659171 -11.856782
0.417000 -27.598860 -4.696293 -10.941443
-0.834000 -33.194563 10.607924 -5.785059
0.417000 -33.729621 11.057725 -5.131130
0.417000 -33.770854 10.515704 -6.543752
-0.834000 11.620946 -11.607372 14.705711
0.417000 11.509946 -12.540585 14.887426
0.417000 10.976503 -11.175819 15.266687
-0.834000 3.114221 -15.834358 -24.334672
0.417000 3.637758 -16.577823 -24.633661
0.417000 2.216241 -16.061115 -24.576427
-0.834000 20.538219 5.248348 22.416690
0.417000 21.420641 5.388597 22.760059
0.417000 20.009554 5.048567 23.189237
-0.834000 23.244319 19.135683 -6.503299
0.417000 23.647883 18.513070 -5.898548
0.417000 23.975091 19.476708 -7.018959
-0.834000 7.811004 18.674923 6.277707
0.417000 7.560586 19.542278 5.959555
0.417000 8.381562 18.324434 5.593709
-0.834000 36.368387 2.946934 0.347545
0.417000 36.167716 2.138156 -0.123453
0.417000 35.731265 2.972737 1.061440
-0.834000 -12.044645 -17.732579 -11.785856
0.417000 -12.796778 -17.219183 -12.080726
0.417000 -12.194306 -18.606100 -12.147509
-0.834000 8.530094 19.042850 1.484043
0.417000 9.125335 19.097257 0.736404
0.417000 7.837506 19.672918 1.285130
-0.834000 -3.906809 -14.363133 -15.269436
0.417000 -3.531021 -15.078627 -14.756524
0.417000 -4.459143 -14.798348 -15.918856
-0.834000 -7.630303 18.869509 -4.001464
0.417000 -8.366618 19.408185 -4.291125
0.417000 -7.261838 18.512929 -4.809743
-0.834000 -25.361398 -1.832750 13.957061
0.417000 -25.322601 -1.200929 14.675066
0.417000 -24.825072 -2.567380 14.255223
-0.834000 -17.648482 -12.673664 -7.248225
0.417000 -18.468972 -12.980544 -7.634041
0.417000 -17.194842 -12.234775 -7.967819
-0.834000 34.328317 9.864248 -1.695499
0.417000 34.570853 9.072401 -1.215526
0.417000 33.402033 9.743449 -1.904386
-0.834000 -14.839863 -11.289778 6.992349
0.417000 -14.494968 -11.916595 7.628256
0.417000 -14.139455 -10.645987 6.886531
-0.834000 -24.654220 -14.157262 10.649521
0.417000 -25.183946 -13.868739 11.392747
0.417000 -24.671682 -13.418063 10.041648
-0.834000 26.351991 10.121523 -15.253890
0.417000 26.104840 10.751138 -14.576589
0.417000 26.500955 9.304288 -14.778322
-0.834000 30.837710 -12.841911 8.444482
0.417000 30.549937 -13.082649 9.325084
0.417000 30.111330 -12.331747 8.086230
-0.834000 11.889155 8.574885 -18.117055
0.417000 11.925317 7.659219 -17.840501
0.417000 10.982643 8.837628 -17.957571
-0.834000 27.204864 -0.441205 17.227453
0.417000 26.666388 -1.182044 17.505715
0.417000 27.489231 -0.670728 16.342759
-0.834000 2.592668 -4.928205 23.808930
0.417000 2.687535 -5.137667 22.879759
0.417000 3.468755 -4.658196 24.084244
-0.834000 -31.821130 0.208677 4.937419
0.417000 -31.657347 0.122597 5.876566
0.417000 -32.384813 -0.534770 4.723463
-0.834000 -7.284338 20.211045 6.488026
0.417000 -7.245701 20.185136 7.444096
0.417000 -7.773457 19.424443 6.246682
-0.834000 -38.297433 12.538341 1.783436
0.417000 -38.551400 13.185684 2.441218
0.417000 -37.482092 12.164486 2.117628
-0.834000 -5.962746 16.700626 -12.810541
0.417000 -6.778740 16.815212 -12.323452
0.417000 -5.331258 16.406441 -12.154106
-0.834000 6.107873 -18.895972 19.638637
0.417000 6.271136 -19.777216 19.974770
0.417000 6.848055 -18.378018 19.954992
-0.834000 16.326910 -20.658980 -10.576007
0.417000 15.900643 -20.176360 -11.284252
0.417000 16.727178 -21.413804 -11.007575
-0.834000 34.478843 -8.250034 -5.531147
0.417000 33.594806 -8.583333 -5.377464
0.417000 34.539639 -7.469492 -4.980432
-0.834000 -3.444564 8.193988 12.316312
0.417000 -2.524919 8.120578 12.061175
0.417000 -3.930366 8.058819 11.502703
-0.834000 -15.889559 -5.220144 -16.860478
0.417000 -15.963851 -4.295694 -16.623617
0.417000 -14.947123 -5.385311 -16.888161
-0.834000 -7.745614 -3.985123 -20.435701
0.417000 -6.929671 -4.242875 -20.864687
0.417000 -8.219993 -4.806917 -20.309792
-0.834000 -13.182691 -21.128655 -3.490825
0.417000 -13.246967 -20.977624 -4.433847
0.417000 -12.247541 -21.257184 -3.332034
-0.834000 28.396258 6.319340 14.376427
0.417000 27.742228 6.668854 14.981670
0.417000 27.968665 5.564850 13.971283
-0.834000 6.002442 -20.558192 15.397356
0.417000 5.364548 -20.476982 14.688321
0.417000 5.702496 -19.937694 16.061619
-0.834000 4.105971 -12.977617 24.214325
0.417000 4.999706 -12.682045 24.387832
0.417000 3.761750 -12.343308 23.585517
-0.834000 1.366016 -7.007415 -12.661410
0.417000 1.939432 -7.139867 -13.416318
0.417000 0.504464 -7.297308 -12.961275
-0.834000 27.505832 23.237488 -0.879136
0.417000 27.222317 22.329742 -0.770289
0.417000 27.917007 23.461724 -0.044339
-0.834000 -41.449124 6.109272 -13.585726
0.417000 -40.610815 6.234916 -13.141105
0.417000 -42.056091 6.684019 -13.119370
-0.834000 -26.193161 -13.687550 0.177985
0.417000 -25.727155 -13.550873 1.002842
0.417000 -26.309175 -14.636087 0.122758
-0.834000 11.962722 7.102984 14.547280
0.417000 12.426538 6.857825 13.746655
0.417000 11.495132 7.905808 14.316922
-0.834000 9.474464 -9.975216 15.978060
0.417000 9.651425 -9.095099 16.310202
0.417000 8.607715 -9.910125 15.577135
-0.834000 -1.774496 16.116607 9.743345
0.417000 -1.481992 15.605781 8.988543
0.417000 -1.132660 15.923283 10.426646
-0.834000 -18.744411 -4.253579 11.877691
0.417000 -19.203922 -3.657737 11.286037
0.417000 -19.261959 -5.058515 11.856504
-0.834000 -35.431002 3.359747 8.902359
0.417000 -35.816905 2.588043 9.316832
0.417000 -36.182414 3.889525 8.635997
-0.834000 -9.456228 -5.350935 14.241511
0.417000 -9.005962 -4.723972 13.675463
0.417000 -10.218912 -4.873754 14.568384
-0.834000 6.528730 12.125417 -17.925165
0.417000 5.877221 12.402035 -18.569571
0.417000 6.310701 12.621401 -17.136055
-0.834000 18.889391 18.176584 8.519556
0.417000 18.547572 18.197768 7.625721
0.417000 19.244986 17.293484 8.619135
-0.834000 -28.946257 -16.164968 7.034254
0.417000 -29.498379 -15.495572 7.438357
0.417000 -28.989353 -15.977007 6.096678
-0.834000 32.708100 -4.503163 -13.060475
0.417000 32.026051 -4.849718 -12.485196
0.417000 33.488056 -5.012972 -12.841403
-0.834000 17.301481 26.829551 -4.920070
0.417000 18.241180 26.858422 -4.740175
0.417000 16.913180 27.401440 -4.257957
-0.834000 -41.230777 1.516867 -10.981830
0.417000 -41.874171 0.966754 -11.428656
0.417000 -41.161761 2.298349 -11.530242
-0.834000 -0.819969 -26.537949 1.348767
0.417000 -1.220361 -25.871783 0.790069
0.417000 0.065193 -26.642724 0.999835
-0.834000 8.187136 -20.349505 13.336869
0.417000 7.572635 -20.259433 14.065226
0.417000 7.976393 -21.199010 12.949352
-0.834000 11.426357 13.026005 -17.156358
0.417000 11.104351 13.917273 -17.021514
0.417000 10.938995 12.497129 -16.524694
-0.834000 34.967733 -6.072857 -3.955517
0.417000 35.549089 -6.231483 -3.211814
0.417000 34.802144 -5.130353 -3.933313
-0.834000 -14.967638 14.941308 -11.921675
0.417000 -14.811083 15.872462 -12.078758
0.417000 -15.920621 14.862596 -11.878571
-0.834000 3.926892 7.967853 26.972511
0.417000 4.096631 8.597825 27.672910
0.417000 4.163403 7.120595 27.349932
-0.834000 4.693535 19.415651 -12.860422
0.417000 3.837335 19.349128 -12.437661
0.417000 4.940169 20.334908 -12.758572
-0.834000 -13.148343 11.578254 13.662999
0.417000 -13.075358 10.910141 14.344562
0.417000 -12.873092 12.388679 14.091579
-0.834000 -28.967862 9.785638 -6.790989
0.417000 -29.387337 8.934887 -6.662547
0.417000 -28.035154 9.583935 -6.865842
-0.834000 34.395729 2.198737 11.187257
0.417000 33.917550 1.518141 10.713583
0.417000 35.161988 2.376757 10.641924
-0.834000 -9.999829 -21.641028 -0.158281
0.417000 -9.263311 -21.030086 -0.135324
0.417000 -9.948794 -22.109122 0.675098
-0.834000 13.639541 -5.533688 -23.265969
0.417000 12.914336 -4.939610 -23.459307
0.417000 13.749912 -6.045625 -24.067203
-0.834000 -10.304326 -17.520046 -9.741442
0.417000 -9.640252 -18.206243 -9.675378
0.417000 -10.823034 -17.761782 -10.508737
-0.834000 24.669887 20.381546 6.946897
0.417000 23.761417 20.138286 6.768743
0.417000 24.609298 21.232857 7.380294
-0.834000 -21.723622 -5.615742 -21.008899
0.417000 -22.167340 -6.463277 -20.976772
0.417000 -21.579162 -5.456225 -21.941593
-0.834000 -7.901349 -2.427216 14.664587
0.417000 -7.907035 -1.647204 14.109802
0.417000 -8.644774 -2.306397 15.255310
-0.834000 -14.435671 -20.858177 10.822836
0.417000 -13.899789 -20.098561 10.594694
0.417000 -13.864219 -21.399584 11.367395
-0.834000 0.211327 -23.322647 14.746359
0.417000 -0.617966 -23.792281 14.835481
0.417000 -0.007726 -22.411049 14.939299
-0.834000 29.146295 17.087395 2.986000
0.417000 28.230106 17.034690 2.713883
0.417000 29.110530 17.410280 3.886392
-0.834000 -3.975843 15.934435 -15.272602
0.417000 -4.507634 16.069371 -14.488241
0.417000 -4.530355 15.410467 -15.850706
-0.834000 37.507350 5.322523 6.340182
0.417000 38.444783 5.516031 6.341692
0.417000 37.186792 5.684223 7.166407
-0.834000 21.521867 -11.343019 -8.771301
0.417000 20.937644 -10.835831 -9.334930
0.417000 22.143688 -11.749527 -9.374891
-0.834000 -25.403695 17.504532 10.626530
0.417000 -26.083643 17.351069 9.970527
0.417000 -24.891161 16.696145 10.633885
-0.834000 -26.034697 19.301601 5.443386
0.417000 -26.417513 19.001448 4.619012
0.417000 -26.672699 19.924875 5.790830
-0.834000 20.972301 -15.534945 7.484603
0.417000 21.209636 -16.395170 7.138309
0.417000 20.697419 -15.034896 6.716086
-0.834000 -14.127955 -6.772520 -14.152699
0.417000 -14.020573 -5.845725 -13.938798
0.417000 -14.225838 -6.788822 -15.104741
-0.834000 -1.766892 9.337132 -18.661211
0.417000 -0.981891 8.882927 -18.967316
0.417000 -1.967162 9.964130 -19.356193
-0.834000 -38.804251 0.512694 1.896877
0.417000 -39.750218 0.370700 1.861926
0.417000 -38.555801 0.695163 0.990675
-0.834000 -29.381813 -2.034385 8.532107
0.417000 -28.720323 -1.596746 9.067956
0.417000 -28.877932 -2.522636 7.880994
-0.834000 19.640304 22.725154 9.907948
0.417000 19.871203 23.159352 9.086736
0.417000 18.785264 22.329963 9.737764
-0.834000 4.156325 -22.758293 2.088316
0.417000 3.354615 -23.078166 1.674573
0.417000 3.998991 -22.861220 3.026873
-0.834000 30.052374 -2.094090 -14.973245
0.417000 30.583178 -1.396624 -15.357973
0.417000 29.160016 -1.902990 -15.262059
-0.834000 11.693892 -16.721148 -19.502310
0.417000 12.164027 -17.477011 -19.150352
0.417000 12.080056 -15.968821 -19.053848
-0.834000 -37.765138 1.022055 -4.695193
0.417000 -37.545676 1.413568 -5.540642
0.417000 -37.077992 0.372487 -4.546454
-0.834000 -35.285953 -1.953231 -14.788599
0.417000 -34.962677 -1.189303 -14.310961
0.417000 -36.217095 -1.775945 -14.921922
-0.834000 -4.225882 21.314651 -7.640213
0.417000 -3.949918 22.120020 -8.077775
0.417000 -4.959524 21.582140 -7.086630
-0.834000 -36.006550 9.624925 -10.324323
0.417000 -36.843530 9.303826 -10.659867
0.417000 -35.618283 10.096774 -11.061098
-0.834000 18.538355 -17.724225 -14.847119
0.417000 18.900643 -16.932262 -15.244332
0.417000 17.882762 -17.403239 -14.227923
-0.834000 18.575986 14.318176 10.794241
0.417000 17.662269 14.109519 10.599779
0.417000 18.869034 14.833837 10.042939
-0.834000 16.130601 19.288685 -13.235992
0.417000 15.551116 19.078400 -12.503729
0.417000 15.780081 18.785517 -13.970964
-0.834000 11.445523 8.029917 -21.471540
0.417000 11.605848 8.540374 -22.265241
0.417000 11.914320 8.502771 -20.783880
-0.834000 15.224890 -19.700071 -15.354995
0.417000 15.065262 -19.832880 -16.289399
0.417000 15.111850 -18.758620 -15.224138
-0.834000 28.817765 -4.460384 -13.353234
0.417000 29.295993 -5.136689 -12.873509
0.417000 29.453556 -3.754365 -13.469620
-0.834000 16.322136 9.773014 -20.831814
0.417000 15.667961 10.058085 -20.193828
0.417000 16.504237 10.554526 -21.353646
-0.834000 -22.239035 23.888821 1.745165
0.417000 -21.935687 24.795530 1.699349
0.417000 -23.022742 23.870411 1.195896
-0.834000 8.349255 -22.524356 2.648441
0.417000 8.812785 -22.999522 1.958809
0.417000 8.378268 -21.609087 2.369754
-0.834000 -4.358367 -25.233339 5.556674
0.417000 -4.557590 -25.083744 4.632462
0.417000 -3.485242 -25.625607 5.553027
-0.834000 -17.397152 20.592217 9.423859
0.417000 -17.074774 21.239806 8.797010
0.417000 -17.531943 21.087404 10.231846
-0.834000 -18.778482 -3.707880 -15.114338
0.417000 -18.011978 -3.149668 -15.245119
0.417000 -18.528803 -4.294075 -14.400006
-0.834000 -25.501450 -11.716973 -1.801099
0.417000 -25.376422 -10.950672 -1.241293
0.417000 -25.445781 -12.462194 -1.202955
-0.834000 21.622315 13.070038 -8.194973
0.417000 22.319272 12.857160 -7.574353
0.417000 22.042544 13.019798 -9.053527
-0.834000 -34.616033 -12.377339 -9.510839
0.417000 -33.771304 -12.418059 -9.062504
0.417000 -34.510273 -12.946487 -10.273153
-0.834000 -8.472891 15.550403 -15.866980
0.417000 -8.726363 14.632074 -15.773949
0.417000 -7.685688 15.527657 -16.411058
-0.834000 2.233820 1.095467 -1.034064
0.417000 2.463478 1.047168 -1.962052
0.417000 2.791262 1.791043 -0.685258
-0.834000 19.531060 4.758457 19.894955
0.417000 19.192358 3.864688 19.843083
0.417000 19.839149 4.845867 20.796993
-0.834000 36.036584 -7.303380 8.904749
0.417000 35.279359 -6.724654 8.815739
0.417000 36.480181 -7.249294 8.058269
-0.834000 22.483027 7.597874 10.183391
0.417000 22.290874 8.389377 10.686210
0.417000 23.261200 7.821485 9.672822
-0.834000 10.362501 -7.927989 -23.570952
0.417000 11.107345 -8.331252 -23.125060
0.417000 9.594420 -8.286017 -23.125870
-0.834000 -1.170852 7.373303 2.328034
0.417000 -1.534627 7.706781 1.507857
0.417000 -1.918736 6.983541 2.780792
-0.834000 -6.945355 19.528681 11.735037
0.417000 -7.472753 20.148504 12.238924
0.417000 -6.409018 19.082423 12.390350
-0.834000 32.940677 -6.195265 13.876070
0.417000 32.731806 -6.424546 14.781624
0.417000 32.792961 -7.003080 13.384290
-0.834000 29.701409 0.733028 -18.433927
0.417000 29.842602 1.238077 -19.234692
0.417000 28.771811 0.849802 -18.237888
-0.834000 -38.098960 -10.702183 -0.647340
0.417000 -37.999278 -10.974511 -1.559552
0.417000 -37.845974 -11.472404 -0.138431
-0.834000 -0.841782 -4.588555 -18.803492
0.417000 -1.081566 -5.443600 -19.160750
0.417000 -1.508910 -4.410308 -18.140619
-0.834000 -12.990238 -10.990443 -1.504668
0.417000 -12.728836 -10.070722 -1.459737
0.417000 -12.531213 -11.332700 -2.271735
-0.834000 2.697578 14.757738 24.946024
0.417000 2.314319 15.622031 25.095504
0.417000 2.500125 14.266950 25.743752
-0.834000 20.227595 -7.418169 -17.867105
0.417000 19.319844 -7.183253 -18.059546
0.417000 20.194987 -8.352756 -17.662839
-0.834000 34.664315 -3.257856 -4.038047
0.417000 34.658968 -2.662097 -4.787227
0.417000 34.163339 -2.799113 -3.363653
-0.834000 32.888185 -2.331729 -6.460169
0.417000 33.296470 -1.628835 -6.965610
0.417000 32.005691 -2.011268 -6.273784
-0.834000 17.567576 -21.037090 -3.276956
0.417000 17.444134 -21.980371 -3.171047
0.417000 17.476321 -20.682790 -2.392439
-0.834000 21.950097 -9.406996 -6.853012
0.417000 21.919626 -10.133255 -7.475783
0.417000 21.176863 -9.530891 -6.302564
-0.834000 -29.031646 13.816646 -7.600051
0.417000 -28.186287 13.374073 -7.524350
0.417000 -29.595957 13.363988 -6.973247
-0.834000 -13.527527 8.152694 -14.566176
0.417000 -14.239732 8.091633 -13.929569
0.417000 -13.841644 7.660856 -15.324898
-0.834000 -5.331277 -14.998192 -9.248983
0.417000 -5.957106 -15.368982 -9.871147
0.417000 -4.816125 -15.748180 -8.951718
-0.834000 -4.194850 10.070374 13.913311
0.417000 -3.964451 9.489485 13.188248
0.417000 -4.731336 10.753745 13.511544
-0.834000 2.869989 -3.025162 -16.371080
0.417000 3.008000 -2.286824 -16.964412
0.417000 3.300071 -3.763182 -16.803036
-0.834000 -27.434584 -26.655677 4.107922
0.417000 -27.384102 -25.701605 4.049370
0.417000 -28.298748 -26.871755 3.757549
-0.834000 14.821701 19.447151 -4.453536
0.417000 15.149921 20.342837 -4.374461
0.417000 13.998821 19.449564 -3.964563
-0.834000 29.671692 -8.308275 -10.081750
0.417000 29.604417 -9.189574 -10.449193
0.417000 30.610972 -8.124195 -10.071293
-0.834000 0.183045 15.702787 -7.739980
0.417000 -0.213416 15.882185 -8.592540
0.417000 -0.331471 14.978240 -7.384264
-0.834000 10.838568 -20.681806 27.208992
0.417000 11.783334 -20.832897 27.237658
0.417000 10.559556 -21.066704 26.378183
-0.834000 14.351809 -13.370215 18.851592
0.417000 14.122954 -12.751103 18.158365
0.417000 13.892856 -13.043612 19.625497
-0.834000 3.154657 14.586933 18.721285
0.417000 3.689869 14.452630 17.939142
0.417000 3.746153 14.402305 19.450860
-0.834000 -7.874834 26.765437 11.369468
0.417000 -8.494612 26.581781 12.075423
0.417000 -8.121377 26.159549 10.670644
-0.834000 -17.630526 23.750946 5.874821
0.417000 -18.275943 24.065045 6.508078
0.417000 -17.219726 23.000311 6.303798
-0.834000 -11.600450 -12.453999 -18.022840
0.417000 -11.350745 -13.374889 -18.099257
0.417000 -10.993170 -11.992394 -18.601085
-0.834000 -17.451069 -11.914893 7.955974
0.417000 -16.508322 -11.900542 7.790884
0.417000 -17.526547 -11.982993 8.907756
-0.834000 -29.092530 15.406986 7.013825
0.417000 -28.873311 14.540147 6.672126
0.417000 -29.950346 15.293230 7.423025
-0.834000 2.503190 -10.883523 23.023917
0.417000 2.396911 -9.932304 23.035107
0.417000 1.702210 -11.218770 23.426751
-0.834000 36.779130 11.979608 -3.614919
0.417000 37.006730 12.551430 -4.348022
0.417000 37.445217 12.162952 -2.952390
-0.834000 16.734726 -9.396344 -23.156054
0.417000 16.427248 -9.595029 -22.271626
0.417000 16.402203 -8.516412 -23.333201
-0.834000 11.034767 -5.143374 17.776719
0.417000 10.715958 -5.291207 18.667076
0.417000 11.980021 -5.030348 17.876459
-0.834000 -16.959727 -5.472949 -14.078045
0.417000 -16.583406 -5.828523 -13.272948
0.417000 -16.946329 -6.206362 -14.692986
-0.834000 33.968297 6.547255 -11.082828
0.417000 34.726266 6.054155 -10.768879
0.417000 33.656488 6.051040 -11.839648
-0.834000 -21.136245 12.673596 16.019508
0.417000 -21.820257 13.314585 15.825885
0.417000 -21.543488 12.068634 16.639510
-0.834000 -8.039458 22.543554 3.126235
0.417000 -8.448756 23.379589 2.903178
0.417000 -8.762264 21.916037 3.128381
-0.834000 3.399170 9.288012 30.223830
0.417000 3.096739 8.441289 30.552195
0.417000 2.855875 9.930056 30.680823
-0.834000 -15.812611 -14.288131 -6.148008
0.417000 -15.840782 -14.646114 -5.260715
0.417000 -16.561210 -13.693099 -6.190087
-0.834000 18.273368 -10.785192 15.825553
0.417000 19.108442 -11.031201 15.427596
0.417000 18.224624 -11.310623 16.624164
-0.834000 8.058411 -24.210992 4.736007
0.417000 8.081050 -23.579946 4.016629
0.417000 7.237932 -24.687775 4.610641
-0.834000 -4.706601 20.271563 -3.433971
0.417000 -4.752869 19.787917 -4.258697
0.417000 -4.151478 21.026364 -3.629774
-0.834000 17.058071 11.636075 12.503695
0.417000 17.792900 11.022890 12.487616
0.417000 17.389230 12.394192 12.985178
-0.834000 -5.908521 -20.132478 -11.279818
0.417000 -6.678852 -20.695531 -11.355923
0.417000 -5.171765 -20.704076 -11.495903
-0.834000 15.864896 25.339971 5.802661
0.417000 16.776980 25.588247 5.652029
0.417000 15.882792 24.384558 5.858267
-0.834000 25.301754 3.988531 -19.781470
0.417000 25.783863 3.445348 -20.404972
0.417000 24.806757 3.363412 -19.251922
-0.834000 0.879922 -24.492963 -6.178068
0.417000 0.169470 -24.445349 -6.817777
0.417000 0.635939 -23.861122 -5.501694
-0.834000 -37.050285 -9.186672 -6.819277
0.417000 -36.601779 -9.451978 -7.622203
0.417000 -37.980121 -9.210550 -7.045255
-0.834000 -3.392425 16.575797 5.943308
0.417000 -4.116360 16.944464 5.437109
0.417000 -2.606615 16.840122 5.464907
-0.834000 -33.927379 -4.674088 -15.429123
0.417000 -33.455595 -5.001901 -16.194754
0.417000 -33.785150 -3.727688 -15.447254
-0.834000 17.418551 -6.661420 23.213476
0.417000 18.166530 -6.330649 22.716132
0.417000 17.717507 -6.663322 24.122791
-0.834000 25.038799 12.425005 -13.935735
0.417000 25.560282 13.148821 -14.282693
0.417000 24.333107 12.850248 -13.448508
-0.834000 3.656928 -15.113322 10.270856
0.417000 3.487809 -15.963476 9.864813
0.417000 2.962610 -14.545707 9.936240
-0.834000 -6.863107 5.135774 -18.835570
0.417000 -7.563165 4.833754 -18.256833
0.417000 -6.184100 4.465316 -18.760244
-0.834000 -16.661754 5.719630 13.838867
0.417000 -15.804310 5.413103 13.543803
0.417000 -16.538136 6.654327 14.004065
-0.834000 -22.890960 -24.864348 1.916401
0.417000 -23.490126 -25.302416 2.520823
0.417000 -22.290601 -25.553729 1.632594
-0.834000 9.010106 5.546496 15.689958
0.417000 9.014855 6.143993 14.942157
0.417000 8.162712 5.104402 15.637921
-0.834000 -31.827997 11.048608 19.082860
0.417000 -31.647917 11.407464 19.951782
0.417000 -32.437825 11.671851 18.688009
-0.834000 33.617782 -2.223404 14.723245
0.417000 34.561451 -2.166013 14.573488
0.417000 33.248523 -2.402800 13.858552
-0.834000 13.831062 4.198728 17.832601
0.417000 13.123484 4.431662 17.231517
0.417000 13.474072 4.375865 18.702896
-0.834000 -9.518765 -2.030061 -15.244886
0.417000 -8.991111 -2.624747 -14.711816
0.417000 -10.387851 -2.056896 -14.844641
-0.834000 -22.481655 6.483333 16.986869
0.417000 -21.608836 6.563123 16.602104
0.417000 -23.080111 6.593297 16.247954
-0.834000 12.661279 -23.790624 3.212921
0.417000 13.014849 -23.879748 2.327891
0.417000 13.432721 -23.784691 3.779562
-0.834000 -29.432891 13.014416 9.770174
0.417000 -29.924364 12.491894 10.403936
0.417000 -30.056401 13.675860 9.470251
-0.834000 -5.088409 -1.598985 31.503214
0.417000 -4.897948 -1.793577 30.585563
0.417000 -5.847371 -1.016542 31.472017
-0.834000 -35.719878 10.781899 -7.476840
0.417000 -36.231568 11.429989 -6.992711
0.417000 -35.901600 10.972169 -8.397169
-0.834000 -31.847326 -10.402113 4.830627
0.417000 -30.984113 -10.000065 4.733424
0.417000 -32.454097 -9.662400 4.860327
-0.834000 -26.486278 15.260982 -7.739321
0.417000 -26.392752 14.364324 -7.417621
0.417000 -26.719750 15.770671 -6.963472
-0.834000 4.499597 -6.303936 16.607923
0.417000 4.748509 -5.504672 17.072090
0.417000 5.298049 -6.831710 16.594624
-0.834000 13.320178 9.800589 9.866690
0.417000 13.775101 9.303455 9.186882
0.417000 13.971375 10.427753 10.181074
-0.834000 -38.051813 -3.719594 -16.312571
0.417000 -38.081336 -3.002118 -15.679651
0.417000 -37.927627 -3.288233 -17.157993
-0.834000 24.413514 10.129353 -8.265609
0.417000 25.021644 10.695154 -8.741299
0.417000 23.698631 9.973633 -8.882795
-0.834000 32.269280 15.771814 0.143619
0.417000 31.685791 16.455970 -0.184559
0.417000 32.241077 15.090454 -0.528085
-0.834000 24.567983 -12.649384 -9.282610
0.417000 24.772383 -12.377473 -10.177330
0.417000 25.384361 -12.518882 -8.800202
-0.834000 -3.561268 -20.988155 -12.167701
0.417000 -3.640811 -21.828843 -12.618423
0.417000 -3.059183 -21.186716 -11.377308
-0.834000 30.105797 10.566970 -10.455020
0.417000 29.335411 11.120392 -10.583324
0.417000 30.843096 11.118327 -10.716991
-0.834000 1.823128 -11.948891 -15.653406
0.417000 1.936746 -12.894490 -15.749188
0.417000 1.146364 -11.723118 -16.291560
-0.834000 19.848020 27.113127 2.559389
0.417000 19.879555 27.678645 1.787753
0.417000 19.716427 26.233232 2.206263
-0.834000 21.774927 16.493943 -11.630462
0.417000 22.196574 16.823431 -10.836808
0.417000 20.847681 16.432152 -11.401052
-0.834000 -27.004471 14.305429 10.764797
0.417000 -26.771176 14.653157 9.904045
0.417000 -27.688890 13.660788 10.585217
-0.834000 34.833052 7.400295 -0.433269
0.417000 34.675738 7.250882 0.499021
0.417000 35.780362 7.307312 -0.534233
-0.834000 26.901056 11.845275 10.942000
0.417000 27.655789 12.156066 10.441980
0.417000 26.858827 10.907673 10.753986
-0.834000 -30.513741 0.035803 -17.622935
0.417000 -30.950846 0.268283 -16.803712
0.417000 -31.155286 0.240523 -18.303187
-0.834000 -2.313059 5.736116 23.979693
0.417000 -2.209450 4.908526 24.449363
0.417000 -1.663684 5.695986 23.277602
-0.834000 15.159718 5.503165 15.558662
0.417000 14.817739 4.721098 15.991856
0.417000 16.099266 5.339805 15.476223
-0.834000 3.122145 16.490920 -9.050466
0.417000 3.122710 16.650205 -9.994320
0.417000 2.265692 16.101697 -8.873763
-0.834000 19.733248 24.854112 0.590179
0.417000 20.683230 24.762938 0.516367
0.417000 19.396744 24.542703 -0.250071
-0.834000 18.076248 -14.995014 -20.892507
0.417000 18.599547 -15.073701 -20.094885
0.417000 17.271185 -15.475344 -20.699143
-0.834000 -23.122598 -8.730878 10.973253
0.417000 -23.076987 -9.155166 10.116435
0.417000 -23.564302 -7.898496 10.805120
-0.834000 -19.260986 12.487744 14.199283
0.417000 -20.065460 12.616821 14.701671
0.417000 -18.654078 12.082723 14.818840
-0.834000 21.590253 16.388750 11.072587
0.417000 20.711789 16.429626 10.694617
0.417000 22.108709 16.991313 10.539342
-0.834000 -12.827304 -18.754923 9.862117
0.417000 -12.244928 -19.260675 10.428937
0.417000 -12.775098 -17.861353 10.201306
-0.834000 10.425999 19.124302 -15.372046
0.417000 10.271643 19.832597 -14.746960
0.417000 9.970654 18.370460 -14.997059
-0.834000 23.720106 -1.298119 -20.431922
0.417000 22.926994 -1.585212 -20.884459
0.417000 24.069256 -2.094578 -20.031942
-0.834000 10.018093 -19.849160 -8.610443
0.417000 9.183505 -20.214788 -8.903735
0.417000 10.027556 -18.959840 -8.964338
-0.834000 -28.169371 -18.906747 6.292368
0.417000 -27.752392 -19.069474 5.446273
0.417000 -28.548782 -18.032003 6.208111
-0.834000 2.775789 -13.788740 26.312212
0.417000 1.940853 -14.015594 25.902761
0.417000 3.306178 -13.438462 25.596515
-0.834000 14.720740 19.181739 -10.910902
0.417000 15.008239 20.093464 -10.862572
0.417000 13.866208 19.222503 -11.340259
-0.834000 -41.779221 5.513814 -9.701333
0.417000 -41.254395 4.734180 -9.519789
0.417000 -42.489878 5.199351 -10.260180
-0.834000 24.313716 9.082936 -16.949199
0.417000 23.884757 9.937019 -17.001806
0.417000 25.104593 9.243430 -16.434428
-0.834000 -14.873605 22.400457 3.352012
0.417000 -14.686832 23.095486 2.720910
0.417000 -14.378341 21.646599 3.031634
-0.834000 14.968636 1.899238 22.832882
0.417000 15.639342 2.284852 23.396518
0.417000 15.206273 2.182078 21.949838
-0.834000 -6.305954 -24.228467 -1.458579
0.417000 -6.782476 -24.775284 -2.083200
0.417000 -6.298960 -23.358733 -1.858266
-0.834000 -4.490397 10.453352 28.416052
0.417000 -3.650181 10.298293 28.847593
0.417000 -4.699882 9.620464 27.993391
-0.834000 31.790167 8.538859 -2.393087
0.417000 30.945499 8.571121 -2.842231
0.417000 32.032649 7.612961 -2.405170
-0.834000 10.317851 4.586675 12.070085
0.417000 10.469385 5.331277 11.487988
0.417000 11.150323 4.114252 12.076343
-0.834000 -0.654641 21.760287 -3.430120
0.417000 -0.997746 21.088463 -2.840911
0.417000 0.198664 21.424744 -3.704912
-0.834000 -5.666108 -10.340448 18.286285
0.417000 -5.721890 -9.729240 17.551750
0.417000 -5.940494 -9.827261 19.046268
-0.834000 -5.750236 -4.969709 -13.685064
0.417000 -5.728273 -5.890063 -13.422962
0.417000 -4.879067 -4.802193 -14.044556
-0.834000 -34.368788 5.023460 11.076149
0.417000 -33.852766 4.410559 11.599899
0.417000 -34.624218 4.521231 10.302362
-0.834000 -31.730011 8.777593 17.556303
0.417000 -31.008125 8.313425 17.980170
0.417000 -31.778938 9.615548 18.016389
-0.834000 -12.142194 -17.427578 17.240338
0.417000 -11.830027 -16.707829 17.788746
0.417000 -13.006424 -17.144036 16.942107
-0.834000 22.237121 -8.280630 -15.254147
0.417000 22.900876 -7.590957 -15.258560
0.417000 22.509926 -8.871110 -14.551907
-0.834000 -7.228061 -13.341466 -8.476617
0.417000 -6.530051 -13.877065 -8.853639
0.417000 -6.799737 -12.847182 -7.777720
-0.834000 25.736886 -15.111580 -2.615009
0.417000 25.686457 -14.267754 -3.064056
0.417000 25.031200 -15.630697 -3.000712
-0.834000 -37.794216 -11.177933 -3.189285
0.417000 -37.260639 -10.654226 -3.786998
0.417000 -37.399513 -12.049526 -3.217051
-0.834000 18.872374 3.343127 -22.803146
0.417000 19.004508 2.419195 -23.015565
0.417000 19.724532 3.749453 -22.961112
-0.834000 -7.135011 -4.553922 19.009991
0.417000 -6.988895 -3.960865 18.272996
0.417000 -7.152207 -5.426045 18.615856
-0.834000 1.013109 -18.125700 -18.334424
0.417000 0.791280 -19.005806 -18.030388
0.417000 1.368697 -17.687702 -17.561153
-0.834000 -6.146550 9.862746 -16.937830
0.417000 -6.419072 10.746837 -16.692181
0.417000 -5.467246 9.996483 -17.598810
-0.834000 -24.740742 -9.868962 1.287684
0.417000 -24.700034 -8.913091 1.317420
0.417000 -23.965766 -10.126273 0.788247
-0.834000 -19.985192 -11.378651 9.895716
0.417000 -19.174629 -11.745619 10.248645
0.417000 -20.645792 -11.573840 10.560352
-0.834000 37.141607 5.573837 -0.986140
0.417000 36.863288 4.685896 -0.761783
0.417000 37.692376 5.463553 -1.761205
-0.834000 -39.424540 4.023930 -15.424954
0.417000 -40.063679 3.362309 -15.689508
0.417000 -38.802285 3.549044 -14.874031
-0.834000 1.279289 16.638647 8.164387
0.417000 1.986860 16.075273 8.477732
0.417000 0.516458 16.062233 8.118938
-0.834000 23.038327 3.006400 -17.308688
0.417000 23.894531 2.614044 -17.479575
0.417000 22.434794 2.517220 -17.867874
-0.834000 19.283479 9.852240 14.030837
0.417000 19.584195 9.481228 14.860388
0.417000 19.856773 10.604385 13.883038
-0.834000 -5.197367 -2.920598 -18.716114
0.417000 -5.932902 -3.532115 -18.751645
0.417000 -5.553477 -2.097869 -19.051575
-0.834000 4.009011 -19.345439 21.227954
0.417000 4.486327 -19.304118 20.399285
0.417000 4.540510 -18.832043 21.836366
-0.834000 9.400768 24.161385 -9.957323
0.417000 9.492893 23.378571 -9.414237
0.417000 8.532445 24.501630 -9.741740
-0.834000 -20.591362 10.636425 12.335769
0.417000 -21.460120 11.018021 12.209783
0.417000 -20.200973 11.156351 13.038267
-0.834000 -41.825563 -2.697038 -15.299118
0.417000 -41.181528 -2.051353 -15.589868
0.417000 -41.522726 -3.523524 -15.675212
-0.834000 21.156064 11.333131 -13.100477
0.417000 20.895753 10.414115 -13.038216
0.417000 20.352812 11.793673 -13.343203
-0.834000 -11.688530 13.183673 -16.052712
0.417000 -11.930970 13.733747 -16.797612
0.417000 -10.750084 13.334226 -15.939196
-0.834000 24.214982 13.279786 -7.205258
0.417000 25.024858 12.839113 -6.948080
0.417000 24.121946 13.995803 -6.576848
-0.834000 -10.526961 -22.534031 -2.780481
0.417000 -9.773591 -22.225634 -3.284029
0.417000 -10.262185 -22.431638 -1.866347
-0.834000 -14.891281 -18.725305 8.090950
0.417000 -14.458069 -18.047733 7.571864
0.417000 -14.353965 -18.803290 8.879257
-0.834000 -20.186446 -3.891894 -17.469563
0.417000 -20.558547 -4.773677 -17.454325
0.417000 -19.507914 -3.906565 -16.794574
-0.834000 5.655495 -3.705162 -21.645918
0.417000 5.543602 -4.640612 -21.815172
0.417000 4.772686 -3.389353 -21.453186
-0.834000 1.964216 12.548412 -7.191352
0.417000 1.245540 12.918989 -6.679093
0.417000 2.210855 11.753813 -6.718049
-0.834000 24.984930 4.959261 15.177257
0.417000 25.534245 4.428730 14.600180
0.417000 24.095347 4.826563 14.849738
-0.834000 8.578029 1.486131 -18.386622
0.417000 8.227408 2.085932 -19.045057
0.417000 8.728793 2.036030 -17.617785
-0.834000 29.673145 13.774572 -10.654293
0.417000 28.848723 13.311705 -10.504921
0.417000 29.582602 14.148268 -11.530874
-0.834000 -16.835261 -11.191717 -10.194619
0.417000 -16.444710 -11.541411 -10.995501
0.417000 -17.761147 -11.426280 -10.257447
-0.834000 -16.874725 19.130443 -4.911195
0.417000 -17.063455 19.696766 -5.659451
0.417000 -15.971916 18.843945 -5.049350
-0.834000 17.057962 -15.509346 5.891441
0.417000 17.574911 -16.283240 6.115219
0.417000 16.635734 -15.257646 6.712779
-0.834000 -27.646838 -22.259579 5.967066
0.417000 -27.563381 -23.104375 5.524817
0.417000 -27.643883 -21.616671 5.257917
-0.834000 1.182750 -14.311553 -10.951230
0.417000 1.231676 -14.107267 -10.017366
0.417000 2.010978 -14.751007 -11.143982
-0.834000 6.731440 17.002939 -16.861828
0.417000 7.363714 16.884943 -16.152926
0.417000 7.268415 17.094616 -17.648900
-0.834000 12.160640 -20.060874 -20.520259
0.417000 11.230958 -19.846719 -20.598087
0.417000 12.607851 -19.218111 -20.597589
-0.834000 -5.116421 -7.913533 -16.744581
0.417000 -5.404947 -8.711905 -16.302322
0.417000 -5.203034 -8.111612 -17.677048
-0.834000 -38.489398 8.434306 0.531431
0.417000 -38.887664 9.229209 0.176817
0.417000 -39.005974 8.235455 1.312353
-0.834000 27.725071 -1.316753 -16.453862
0.417000 28.076343 -1.954769 -17.074962
0.417000 27.463638 -0.572948 -16.996670
-0.834000 -23.057560 -0.433680 -20.084915
0.417000 -23.002405 -1.326456 -20.425707
0.417000 -22.496530 0.079678 -20.666240
-0.834000 30.652139 -4.285599 14.544880
0.417000 31.260755 -3.799962 13.988128
0.417000 30.927881 -5.198455 14.461830
-0.834000 16.191774 7.402434 -25.321734
0.417000 16.481542 6.742646 -25.951772
0.417000 16.605908 8.213442 -25.616684
-0.834000 -7.896467 -3.522406 -13.477439
0.417000 -6.999266 -3.818882 -13.324583
0.417000 -8.443778 -4.232429 -13.141958
-0.834000 -22.815556 11.211195 17.552014
0.417000 -22.556592 10.888004 18.414988
0.417000 -23.076979 10.426147 17.070784
-0.834000 -1.334346 8.019188 18.848625
0.417000 -0.945515 8.821786 18.500944
0.417000 -0.594540 7.421171 18.954911
-0.834000 5.209616 20.607925 0.728981
0.417000 4.939781 20.552304 -0.187714
0.417000 5.068148 19.726425 1.074201
-0.834000 24.381089 -16.213629 6.922856
0.417000 23.876058 -16.373340 6.125568
0.417000 24.768308 -15.348120 6.791744
-0.834000 -26.338744 4.709920 -11.524810
0.417000 -26.100710 3.990920 -12.110145
0.417000 -26.947386 4.317640 -10.898786
-0.834000 -19.298219 19.239140 -6.080655
0.417000 -19.706005 20.052564 -5.783531
0.417000 -18.576039 19.095900 -5.468959
-0.834000 -21.035996 -13.691902 -6.396480
0.417000 -21.131157 -14.588989 -6.716496
0.417000 -20.627111 -13.220734 -7.122461
-0.834000 2.568153 6.934478 31.337795
0.417000 3.048254 6.179070 31.677048
0.417000 1.921472 6.558708 30.740443
-0.834000 -34.184404 -12.981796 -1.162265
0.417000 -34.945694 -12.639035 -1.630438
0.417000 -33.867896 -13.698602 -1.712034
-0.834000 -29.587220 11.372911 -11.347966
0.417000 -29.408087 10.432934 -11.372069
0.417000 -29.789583 11.554715 -10.430237
-0.834000 26.931081 15.456077 -6.236053
0.417000 27.260241 15.740029 -5.383261
0.417000 25.979236 15.522100 -6.159477
-0.834000 -5.152621 1.622054 24.429916
0.417000 -4.818691 2.205877 25.110997
0.417000 -5.498765 2.210277 23.758791
-0.834000 -11.991087 -0.002137 -16.304948
0.417000 -11.794881 -0.298939 -17.193564
0.417000 -11.992379 -0.802493 -15.779912
-0.834000 -26.644666 19.373280 -0.874181
0.417000 -26.022470 19.669632 -1.538468
0.417000 -26.475833 18.434897 -0.789552
-0.834000 -31.244337 13.264008 5.957999
0.417000 -31.195529 14.076933 6.460988
0.417000 -30.348113 12.927838 5.958542
-0.834000 3.263136 13.220793 11.415269
0.417000 3.134804 13.014439 12.341109
0.417000 3.175297 12.379152 10.967881
-0.834000 -27.957847 1.242486 9.072651
0.417000 -27.988343 1.185977 8.117606
0.417000 -27.406546 0.506587 9.338644
-0.834000 27.033295 18.265775 -4.277179
0.417000 27.267146 17.431682 -3.869950
0.417000 26.177095 18.106630 -4.674451
-0.834000 21.816749 -11.814397 11.867394
0.417000 21.096314 -12.413597 11.672032
0.417000 22.091155 -11.482948 11.012366
-0.834000 -2.457278 10.657313 23.413875
0.417000 -1.534717 10.537045 23.188828
0.417000 -2.804911 11.208653 22.712870
-0.834000 -32.912086 -5.998077 9.108253
0.417000 -33.530219 -5.306144 9.343570
0.417000 -32.160561 -5.533013 8.740615
-0.834000 -3.800924 -11.574327 -10.709766
0.417000 -3.312684 -12.366712 -10.486189
0.417000 -3.727604 -11.020511 -9.932502
-0.834000 -6.389223 -3.124257 23.076910
0.417000 -6.242906 -3.361758 23.992559
0.417000 -5.842433 -2.350656 22.939812
-0.834000 -11.432040 13.685212 15.446780
0.417000 -12.130194 13.161650 15.840103
0.417000 -11.851779 14.516509 15.225423
-0.834000 21.826024 0.585883 -22.413029
0.417000 22.429126 -0.003456 -21.960057
0.417000 20.981164 0.436535 -21.988586
-0.834000 7.841344 -26.614750 -1.316616
0.417000 8.273023 -27.135175 -0.639087
0.417000 7.878184 -25.716344 -0.988374
-0.834000 7.914017 12.792156 12.263125
0.417000 8.702764 12.293597 12.049699
0.417000 7.656536 13.198841 11.435755
-0.834000 -11.010304 7.839934 -13.655708
0.417000 -10.564683 8.668613 -13.831610
0.417000 -11.872174 7.940991 -14.059691
-0.834000 -18.072538 -16.342110 3.848982
0.417000 -18.320795 -17.078758 3.290456
0.417000 -18.666305 -15.636439 3.592656
-0.834000 -4.967859 17.588085 3.983098
0.417000 -5.528127 18.345008 3.811643
0.417000 -5.570220 16.844536 4.006046
-0.834000 16.995694 -17.361326 -9.907803
0.417000 16.536151 -16.595942 -9.562493
0.417000 17.040834 -17.207975 -10.851555
-0.834000 26.558986 -4.770208 16.206174
0.417000 27.275609 -4.222263 15.886113
0.417000 26.481451 -5.467534 15.555052
-0.834000 -21.759804 16.360233 11.584087
0.417000 -22.141218 17.220584 11.758878
0.417000 -22.464352 15.866717 11.164229
-0.834000 -19.748360 -19.942348 1.696404
0.417000 -20.561205 -20.376047 1.956070
0.417000 -19.620399 -20.200137 0.783496
-0.834000 5.478595 18.153887 2.314505
0.417000 5.037739 17.495593 2.851650
0.417000 5.654253 17.708286 1.485760
-0.834000 16.841115 -12.882159 -23.987111
0.417000 16.106326 -12.437066 -24.409251
0.417000 17.511356 -12.936832 -24.668302
-0.834000 33.763910 1.740470 -6.180766
0.417000 33.552472 2.065419 -5.305594
0.417000 32.967770 1.294284 -6.469402
-0.834000 -7.759213 7.805094 -17.175356
0.417000 -7.199220 7.094340 -17.487557
0.417000 -7.229874 8.594512 -17.288733
-0.834000 -4.561673 -24.895539 0.478197
0.417000 -5.033218 -24.769823 -0.345252
0.417000 -3.696317 -24.518823 0.318582
-0.834000 4.828059 6.256692 -21.056194
0.417000 5.414629 5.974162 -21.757868
0.417000 5.199472 5.869982 -20.263262
-0.834000 21.597665 19.310647 6.618289
0.417000 21.325312 18.904921 5.795220
0.417000 21.435494 20.245220 6.489803
-0.834000 -10.757453 26.683054 8.369986
0.417000 -10.390252 26.089407 9.024950
0.417000 -10.066638 27.327714 8.216956
-0.834000 26.202474 23.107100 -4.887481
0.417000 26.858286 23.632075 -4.428625
0.417000 26.606211 22.243783 -4.976440
-0.834000 19.093205 9.439924 -9.096222
0.417000 18.875491 8.526865 -8.908723
0.417000 19.523528 9.412917 -9.950810
-0.834000 -16.349422 -16.170691 5.909088
0.417000 -16.783148 -16.033257 6.751246
0.417000 -17.066640 -16.301594 5.288842
-0.834000 -1.358638 -3.056266 25.710914
0.417000 -0.995196 -3.894592 25.425691
0.417000 -1.714062 -2.665322 24.912747
-0.834000 23.131797 23.949910 5.649633
0.417000 22.464755 23.264020 5.620630
0.417000 23.213990 24.164944 6.578739
-0.834000 -11.012798 2.029265 16.179773
0.417000 -10.283289 2.620107 15.992826
0.417000 -10.729902 1.182624 15.834223
-0.834000 -33.040408 -14.981973 -2.885244
0.417000 -33.365128 -14.749580 -3.755177
0.417000 -33.606587 -15.699988 -2.602175
-0.834000 9.358603 4.559661 -20.478466
0.417000 8.679124 5.166995 -20.185742
0.417000 8.878636 3.854513 -20.912779
-0.834000 5.510722 21.832995 -12.104819
0.417000 5.878541 22.638764 -11.741945
0.417000 4.631868 21.780500 -11.729199
-0.834000 -25.094967 18.519493 -4.890848
0.417000 -25.104656 19.407786 -4.534373
0.417000 -24.750141 17.979714 -4.179535
-0.834000 -3.161348 -6.165093 26.837653
0.417000 -3.590205 -5.933376 27.661440
0.417000 -3.435428 -7.066823 26.670308
-0.834000 -9.772517 13.848915 17.594963
0.417000 -10.247986 13.776050 16.767405
0.417000 -10.436758 13.696308 18.267070
-0.834000 21.523617 -2.190745 -21.431634
0.417000 20.796633 -1.591153 -21.263623
0.417000 21.144789 -3.062990 -21.322528
-0.834000 -21.734366 -21.762962 3.077123
0.417000 -21.766676 -21.395946 3.960576
0.417000 -20.994616 -22.370103 3.096899
-0.834000 -21.689356 18.630885 -3.326734
0.417000 -22.487833 18.103878 -3.296247
0.417000 -20.990974 18.021615 -3.087397
-0.834000 -32.994980 11.207479 5.690288
0.417000 -32.375624 11.905210 5.904308
0.417000 -33.287870 11.411335 4.802094
-0.834000 38.329102 0.311004 4.170862
0.417000 38.394264 1.245518 3.974212
0.417000 38.299605 0.268870 5.126679
-0.834000 4.159743 7.607323 15.822163
0.417000 4.108498 7.118231 15.000945
0.417000 5.081571 7.555449 16.074706
-0.834000 22.510373 -14.465385 9.396560
0.417000 21.803342 -14.133931 9.950167
0.417000 22.147388 -14.452190 8.510953
-0.834000 -9.567576 17.411271 -14.024086
0.417000 -8.754903 17.444303 -13.519408
0.417000 -9.318410 17.002171 -14.852816
-0.834000 33.002037 1.872096 -10.134233
0.417000 32.644290 2.205573 -10.957059
0.417000 32.651193 2.459630 -9.464947
-0.834000 28.348078 -11.972632 -0.375566
0.417000 28.333670 -12.814543 -0.830761
0.417000 29.049291 -11.481081 -0.803255
-0.834000 10.564723 15.888736 -10.760052
0.417000 9.772749 15.407786 -10.519853
0.417000 10.433064 16.123456 -11.678639
-0.834000 -14.777528 -20.406395 2.054598
0.417000 -15.679314 -20.661230 1.859478
0.417000 -14.702087 -20.500742 3.004144
-0.834000 -14.620545 -12.138658 0.264636
0.417000 -15.398150 -12.313460 -0.265463
0.417000 -13.936163 -11.936729 -0.373392
-0.834000 1.068078 12.770245 18.556898
0.417000 1.750013 13.431124 18.436751
0.417000 0.562178 12.797716 17.744779
-0.834000 6.112953 -7.120141 -23.139236
0.417000 6.437693 -6.612433 -23.882883
0.417000 6.790215 -7.778696 -22.984800
-0.834000 23.739750 -3.396858 -18.701418
0.417000 24.286584 -4.059897 -18.280002
0.417000 22.956986 -3.872911 -18.978718
-0.834000 4.502722 -6.575083 -20.802010
0.417000 4.883647 -6.747965 -21.662961
0.417000 3.650285 -6.183104 -20.991592
-0.834000 8.785359 26.714750 -3.727140
0.417000 9.521292 26.398576 -3.203053
0.417000 9.078940 27.560110 -4.066850
-0.834000 -4.719313 21.163389 -10.983310
0.417000 -4.440719 20.403253 -10.472612
0.417000 -4.309207 21.909361 -10.545622
-0.834000 -7.097676 -18.577520 -9.321340
0.417000 -6.472343 -18.895802 -9.972408
0.417000 -7.449550 -17.772280 -9.700823
-0.834000 0.480202 -28.694785 -1.916142
0.417000 -0.069370 -29.013304 -2.632207
0.417000 0.453535 -29.394986 -1.264039
-0.834000 -36.749367 0.007805 -1.864811
0.417000 -36.613120 -0.549310 -2.631163
0.417000 -36.148403 -0.340018 -1.205954
-0.834000 -11.171484 23.134947 2.138184
0.417000 -10.966008 22.322337 2.600436
0.417000 -12.081202 23.028804 1.860011
-0.834000 -17.347539 4.807048 16.442828
0.417000 -17.127769 5.033998 15.539265
0.417000 -17.161602 5.602591 16.941600
-0.834000 37.089664 -4.284079 1.052672
0.417000 37.829043 -3.947776 1.559084
0.417000 36.393816 -3.641064 1.188899
-0.834000 6.773187 10.042428 21.545420
0.417000 7.433214 9.466467 21.159586
0.417000 6.061363 9.454872 21.799024
-0.834000 11.895833 -26.269141 1.026288
0.417000 12.340056 -26.933210 0.499118
0.417000 12.150912 -25.437004 0.627891
-0.834000 35.889908 7.623151 5.090764
0.417000 36.495400 6.975115 5.450833
0.417000 35.202087 7.701564 5.751815
-0.834000 -6.815565 -12.025712 -18.660850
0.417000 -7.659879 -11.942372 -19.104036
0.417000 -6.996552 -12.582259 -17.903401
-0.834000 14.484341 16.947061 6.753288
0.417000 15.198665 16.721572 7.349216
0.417000 13.711226 16.999707 7.315208
-0.834000 4.259573 -24.027668 -10.134158
0.417000 3.831331 -24.088225 -9.280241
0.417000 5.076594 -24.514818 -10.027455
-0.834000 -22.293239 14.663433 -10.522718
0.417000 -21.730612 14.354296 -11.232730
0.417000 -22.095647 15.597171 -10.449791
-0.834000 -41.397296 -1.996308 -10.642270
0.417000 -41.490262 -2.493656 -11.454818
0.417000 -42.013072 -1.269318 -10.734643
-0.834000 -18.456093 24.277238 3.174948
0.417000 -18.495264 25.232952 3.211114
0.417000 -18.433963 24.003555 4.091920
-0.834000 -19.097104 -2.009302 -19.246817
0.417000 -18.227647 -2.403582 -19.316228
0.417000 -19.643511 -2.699074 -18.870137
-0.834000 30.139838 17.373393 -0.926691
0.417000 29.374302 17.674380 -0.437207
0.417000 30.165104 17.935397 -1.701125
-0.834000 40.835770 8.205381 -7.240029
0.417000 40.116557 8.811284 -7.418485
0.417000 40.743404 7.521883 -7.903754
-0.834000 8.629916 -10.378392 8.320587
0.417000 8.712804 -9.461769 8.583565
0.417000 7.688149 -10.548598 8.338907
-0.834000 -11.502920 -15.166214 -18.135918
0.417000 -11.674127 -15.720536 -18.897263
0.417000 -12.328863 -15.161974 -17.652149
-0.834000 -14.941820 -11.682545 14.841605
0.417000 -15.069055 -12.559912 14.480679
0.417000 -14.704735 -11.832119 15.756837
-0.834000 -20.704693 21.210623 -4.149884
0.417000 -20.771939 21.677951 -3.317224
0.417000 -21.204669 20.405791 -4.013890
-0.834000 22.226194 17.336222 -9.000775
0.417000 22.052657 17.859410 -8.218225
0.417000 23.142714 17.073786 -8.915042
-0.834000 -20.913598 24.972952 5.487377
0.417000 -21.472318 25.714072 5.253282
0.417000 -21.091067 24.823126 6.415974
-0.834000 10.428248 -20.744186 7.871653
0.417000 10.611336 -21.560668 7.406830
0.417000 10.751644 -20.058320 7.287499
-0.834000 23.682283 -13.655670 -12.243849
0.417000 23.415374 -14.068839 -11.422699
0.417000 23.467736 -12.730160 -12.127102
-0.834000 6.514548 9.756109 15.556167
0.417000 6.626892 9.233202 16.350003
0.417000 6.559306 9.120185 14.842139
-0.834000 9.232976 -17.027096 13.017833
0.417000 9.722585 -17.768244 13.374495
0.417000 9.755610 -16.731179 12.272502
-0.834000 10.299092 30.255192 -0.272508
0.417000 9.834290 31.074291 -0.443599
0.417000 9.605252 29.608818 -0.142067
-0.834000 -22.738212 17.769161 9.141964
0.417000 -23.253575 16.997459 9.376727
0.417000 -23.384359 18.403051 8.830655
-0.834000 19.766637 -10.739933 -5.383434
0.417000 19.482524 -10.210706 -4.638164
0.417000 19.979552 -11.592687 -5.004338
-0.834000 -13.683311 2.116836 -14.318608
0.417000 -13.092971 2.549944 -13.702048
0.417000 -13.118436 1.849920 -15.043801
-0.834000 -12.144041 -15.866602 -7.329172
0.417000 -12.407727 -16.012937 -6.420717
0.417000 -11.204944 -15.687935 -7.280172
-0.834000 19.631811 -16.540248 -10.799419
0.417000 19.326087 -17.447025 -10.776308
0.417000 19.118296 -16.097075 -10.124052
-0.834000 -16.930494 -12.195265 -1.096656
0.417000 -17.336661 -11.483918 -0.601433
0.417000 -17.651458 -12.584874 -1.591272
-0.834000 24.555915 0.770028 14.526731
0.417000 23.740534 1.227289 14.321071
0.417000 24.916703 1.247893 15.273531
-0.834000 -13.567936 21.492855 -7.144523
0.417000 -13.680211 21.336908 -6.206814
0.417000 -12.619763 21.536281 -7.268266
-0.834000 33.543053 12.177935 -6.809456
0.417000 33.919091 11.776489 -6.026090
0.417000 32.963988 12.862097 -6.473536
-0.834000 6.708273 -25.213683 -12.574340
0.417000 6.822722 -25.097565 -11.631128
0.417000 6.983801 -26.115301 -12.739845
-0.834000 -25.078194 -4.341157 -17.689818
0.417000 -25.097031 -3.639849 -18.341009
0.417000 -25.900414 -4.244103 -17.209442
-0.834000 -38.251319 6.993230 8.408223
0.417000 -39.043137 7.168140 7.899642
0.417000 -38.107395 7.795117 8.910719
-0.834000 5.418385 -26.323068 -2.925110
0.417000 6.222117 -26.177487 -2.426057
0.417000 5.663690 -26.963681 -3.592696
-0.834000 23.566174 -7.480646 -7.800976
0.417000 22.969761 -8.183341 -7.542630
0.417000 23.018356 -6.871364 -8.295844
-0.834000 -0.095274 19.082815 -7.927758
0.417000 -0.627598 19.875453 -7.995515
0.417000 -0.456786 18.494146 -8.590339
-0.834000 -20.059023 -11.816875 0.138712
0.417000 -19.315238 -11.260523 0.369981
0.417000 -19.722948 -12.709898 0.214838
-0.834000 17.623217 2.417458 23.797539
0.417000 18.277418 1.965013 23.265049
0.417000 18.109861 3.119512 24.229435
-0.834000 30.664926 -11.010056 -1.801265
0.417000 30.931859 -10.214021 -2.260942
0.417000 31.021042 -11.723364 -2.330991
-0.834000 -1.058611 -18.484778 7.810981
0.417000 -1.223494 -19.075048 8.546257
0.417000 -0.113212 -18.535911 7.670131
-0.834000 -34.608864 0.322640 -12.914185
0.417000 -35.274261 0.104374 -12.261623
0.417000 -33.803873 0.432266 -12.408019
-0.834000 -2.763747 11.869036 26.181446
0.417000 -3.158054 11.404202 25.443418
0.417000 -2.942244 11.311388 26.938679
-0.834000 5.346958 -23.565521 -18.186519
0.417000 5.087889 -22.869018 -17.583197
0.417000 5.661916 -23.104205 -18.963836
-0.834000 -15.346073 -4.032496 14.051078
0.417000 -15.521653 -4.947983 13.833603
0.417000 -14.981378 -4.062132 14.935581
-0.834000 18.144499 -13.440576 8.976928
0.417000 18.722937 -13.519721 9.735460
0.417000 18.725213 -13.535403 8.221944
-0.834000 -2.158683 -7.014006 -19.597291
0.417000 -2.661344 -7.247015 -20.377846
0.417000 -2.689309 -6.347554 -19.160812
-0.834000 -39.542077 -1.938681 -18.063877
0.417000 -39.679739 -1.492066 -17.228523
0.417000 -38.609986 -1.821417 -18.247415
-0.834000 -27.464407 -13.652987 -6.098467
0.417000 -27.020001 -13.456180 -5.273843
0.417000 -27.832126 -12.814735 -6.378376
-0.834000 10.035130 27.956564 1.716508
0.417000 10.947274 28.151951 1.501925
0.417000 9.779028 28.648498 2.326318
-0.834000 -39.234405 2.683569 3.672477
0.417000 -39.194849 1.849284 3.204895
0.417000 -38.363327 3.063616 3.558377
-0.834000 14.560175 13.062657 -15.694817
0.417000 14.347600 12.992473 -16.625472
0.417000 15.516250 13.101640 -15.669798
-0.834000 -3.774170 -5.403890 -17.906598
0.417000 -4.006595 -5.560599 -16.991366
0.417000 -4.090175 -4.518288 -18.085709
-0.834000 -21.478030 -6.346373 15.648971
0.417000 -21.929703 -5.941752 16.389580
0.417000 -21.725137 -5.809992 14.895668
-0.834000 -23.828758 6.349380 19.284111
0.417000 -23.330060 6.628633 18.516290
0.417000 -24.727964 6.263493 18.967429
-0.834000 -31.294786 -12.533433 -10.072727
0.417000 -30.827449 -13.367769 -10.031363
0.417000 -31.504633 -12.330988 -9.161020
-0.834000 -25.003389 20.946478 7.417370
0.417000 -25.852296 21.132721 7.818495
0.417000 -25.213002 20.416578 6.648275
-0.834000 12.860473 -4.757808 22.024966
0.417000 12.843128 -5.393902 22.740021
0.417000 13.498712 -4.101241 22.303889
-0.834000 8.980492 2.823045 24.748263
0.417000 8.288440 2.846687 24.087405
0.417000 8.885133 3.647851 25.224540
-0.834000 26.170184 1.401794 -20.593657
0.417000 25.968502 0.557280 -20.996591
0.417000 26.509625 1.178677 -19.726920
-0.834000 11.269305 3.577867 -18.635640
0.417000 10.635193 4.053506 -19.172204
0.417000 11.480059 4.180949 -17.922825
-0.834000 20.050001 1.741010 15.759352
0.417000 20.515621 0.962922 15.452751
0.417000 19.496386 1.423295 16.472653
-0.834000 -25.912199 -8.262003 8.936127
0.417000 -26.538276 -8.623490 8.308753
0.417000 -25.092393 -8.197449 8.446252
-0.834000 38.753593 9.253398 -11.899248
0.417000 37.824934 9.247688 -11.667328
0.417000 38.848407 8.535984 -12.525798
-0.834000 1.005644 -18.639873 10.461043
0.417000 1.328605 -18.866364 9.588900
0.417000 1.683727 -18.957272 11.057445
-0.834000 31.085580 7.702740 -13.605667
0.417000 31.962079 8.041213 -13.422864
0.417000 30.557527 8.483323 -13.773215
-0.834000 -15.182535 3.385396 -18.146117
0.417000 -15.891786 2.765670 -17.975437
0.417000 -14.754373 3.048556 -18.933166
-0.834000 10.530110 -5.225541 -24.361932
0.417000 10.577351 -6.116451 -24.015130
0.417000 10.206987 -5.333550 -25.256447
-0.834000 10.341004 -23.642702 -7.640158
0.417000 10.743812 -23.913907 -6.815276
0.417000 9.761504 -22.920483 -7.397663
-0.834000 -29.442355 -17.913851 -1.369469
0.417000 -29.891537 -17.093186 -1.571907
0.417000 -29.488187 -17.983070 -0.415878
-0.834000 2.402177 -13.064401 8.571922
0.417000 1.585585 -12.869304 8.112194
0.417000 2.201841 -12.904758 9.494209
-0.834000 -17.455427 -16.453262 8.469893
0.417000 -16.912386 -16.643170 9.234926
0.417000 -18.278165 -16.127672 8.835043
-0.834000 -32.165352 13.417870 3.355740
0.417000 -33.088411 13.572222 3.556644
0.417000 -31.735251 13.392135 4.210485
-0.834000 -23.231082 6.063456 10.767153
0.417000 -23.095308 6.568892 9.965692
0.417000 -24.178517 5.934418 10.811323
-0.834000 24.366471 -6.415603 -15.270827
0.417000 24.473983 -5.686971 -15.882187
0.417000 25.238491 -6.805098 -15.206689
-0.834000 -38.036513 4.260995 8.868307
0.417000 -38.909517 3.886056 8.752040
0.417000 -38.160820 5.201466 8.740658
-0.834000 -11.377998 -0.266665 -12.069124
0.417000 -10.457404 -0.165889 -11.827086
0.417000 -11.375733 -0.948283 -12.741155
-0.834000 -4.649982 24.516719 7.558774
0.417000 -4.156307 25.083048 6.965662
0.417000 -5.364526 24.173126 7.022485
-0.834000 -20.277490 6.523328 -19.777965
0.417000 -20.049383 7.449070 -19.693081
0.417000 -21.219321 6.492345 -19.609955
-0.834000 28.574964 -5.651796 2.477868
0.417000 27.661989 -5.456923 2.689374
0.417000 28.953774 -5.950742 3.304524
-0.834000 -15.603121 -15.348187 2.287476
0.417000 -16.320872 -14.743462 2.099395
0.417000 -15.927548 -15.888232 3.008121
-0.834000 -13.387528 2.261374 14.963177
0.417000 -12.591340 2.509081 15.433237
0.417000 -13.779947 1.574490 15.502093
-0.834000 36.593449 0.165965 11.137143
0.417000 36.434244 0.543901 12.002042
0.417000 37.519249 -0.076937 11.148623
-0.834000 32.670310 15.388287 -6.282492
0.417000 31.963076 15.529078 -6.911959
0.417000 33.429863 15.818244 -6.675496
-0.834000 5.410699 -22.509172 12.583405
0.417000 5.013472 -21.679440 12.847944
0.417000 5.930715 -22.290022 11.810239
-0.834000 2.087001 21.063477 -7.825731
0.417000 1.397529 21.707818 -7.665463
0.417000 1.625383 20.299951 -8.172399
-0.834000 16.360706 -12.573955 -15.440214
0.417000 15.874504 -12.281536 -14.669288
0.417000 15.963543 -13.414183 -15.669367
-0.834000 10.646935 -23.363469 1.389272
0.417000 11.512022 -23.222349 1.004644
0.417000 10.821404 -23.830610 2.206328
-0.834000 9.895198 -1.442879 25.064918
0.417000 9.134877 -1.724588 24.556209
0.417000 10.575041 -2.082798 24.853855
-0.834000 -21.000553 -8.209583 -18.671289
0.417000 -20.558873 -9.051927 -18.779030
0.417000 -21.754203 -8.257353 -19.259477
-0.834000 22.902024 4.956957 19.579461
0.417000 22.136935 4.611188 20.039156
0.417000 22.882327 4.526942 18.724516
-0.834000 -14.228229 4.363657 13.366584
0.417000 -13.907294 3.615325 13.869797
0.417000 -13.550332 5.031263 13.471443
-0.834000 11.668558 19.596652 -2.947210
0.417000 11.687613 20.444246 -2.502865
0.417000 10.797272 19.247460 -2.759706
-0.834000 4.438418 -18.107869 -24.896032
0.417000 3.985263 -18.841738 -24.480919
0.417000 5.217160 -18.499848 -25.291183
-0.834000 16.075607 -6.842653 -22.907437
0.417000 15.316533 -6.259531 -22.909496
0.417000 16.662098 -6.470037 -22.249089
-0.834000 -24.131550 -1.753206 6.009671
0.417000 -23.613175 -1.049150 5.620028
0.417000 -24.398501 -2.293753 5.266173
-0.834000 -5.793655 21.700937 0.826126
0.417000 -4.971544 21.270295 1.060475
0.417000 -6.264760 21.785066 1.655111
-0.834000 29.299513 12.958688 3.532329
0.417000 29.854248 13.735459 3.603956
0.417000 28.957311 12.990307 2.638951
-0.834000 2.606310 -8.870987 20.457013
0.417000 1.673133 -8.947042 20.656070
0.417000 2.637485 -8.366416 19.644198
-0.834000 -3.474333 -15.027884 22.041369
0.417000 -2.582831 -15.083666 21.697361
0.417000 -3.706532 -15.932128 22.252681
-0.834000 -11.016843 5.116875 -14.540101
0.417000 -11.331799 5.929483 -14.144240
0.417000 -11.263569 5.188312 -15.462192
-0.834000 -19.635979 -9.510582 -2.898688
0.417000 -19.367624 -9.887349 -2.060676
0.417000 -20.128381 -10.209653 -3.328886
-0.834000 33.119792 -1.025441 -9.065055
0.417000 32.773370 -1.722355 -9.622319
0.417000 32.948322 -0.220461 -9.553758
-0.834000 -0.341976 21.545005 0.973479
0.417000 -0.289481 20.827989 0.341525
0.417000 0.481158 21.496543 1.459625
-0.834000 -23.610352 -2.981594 16.843713
0.417000 -23.859749 -2.065989 16.718408
0.417000 -23.588095 -3.346966 15.959276
-0.834000 14.512700 21.946943 8.236920
0.417000 14.945620 21.543045 7.484803
0.417000 14.046655 22.698227 7.870032
-0.834000 -30.026740 -24.721836 2.682889
0.417000 -29.411370 -25.208824 2.134801
0.417000 -29.478242 -24.308007 3.349314
-0.834000 -25.201735 -0.283794 16.044543
0.417000 -24.849595 0.497297 15.617788
0.417000 -25.897047 0.046875 16.613256
-0.834000 11.341188 5.302397 -22.097211
0.417000 10.530903 5.167078 -21.605927
0.417000 11.597269 6.201984 -21.893724
-0.834000 -2.087058 -15.926424 -14.104443
0.417000 -2.485842 -16.774190 -13.908232
0.417000 -1.235079 -16.144258 -14.482482
-0.834000 -7.590501 5.132148 17.344025
0.417000 -8.129006 4.421834 16.995175
0.417000 -7.362546 5.658451 16.577688
-0.834000 9.016904 12.209578 9.410322
0.417000 9.536866 11.564621 8.930841
0.417000 8.112170 12.020905 9.161140
-0.834000 28.644916 19.629957 -2.130176
0.417000 28.300324 19.139159 -1.384116
0.417000 28.410074 19.101979 -2.893275
-0.834000 3.324442 23.484532 -5.856646
0.417000 3.167675 23.269039 -4.937290
0.417000 3.464785 24.431383 -5.860150
-0.834000 5.583316 1.316757 26.615221
0.417000 4.634054 1.289308 26.495305
0.417000 5.913463 1.732126 25.818539
-0.834000 14.014956 -22.040808 6.302113
0.417000 14.900113 -21.942964 6.653051
0.417000 13.768044 -21.158316 6.025579
-0.834000 -30.698629 11.833908 -5.773532
0.417000 -30.073544 11.127196 -5.934970
0.417000 -31.465671 11.395676 -5.404986
-0.834000 -23.766555 -8.002065 -14.482993
0.417000 -22.931587 -7.538503 -14.547542
0.417000 -23.547809 -8.831497 -14.058229
-0.834000 14.978795 -3.998547 -21.220628
0.417000 14.490038 -3.182548 -21.113364
0.417000 15.754792 -3.886894 -20.671464
-0.834000 -39.085951 -3.840859 -7.004881
0.417000 -38.345033 -4.445805 -6.968585
0.417000 -38.810350 -3.161236 -7.620008
-0.834000 4.860405 -23.473024 -13.770867
0.417000 5.320245 -22.806389 -14.281139
0.417000 5.557270 -23.966754 -13.338614
-0.834000 -4.781889 3.191142 26.550540
0.417000 -3.903309 3.553168 26.665721
0.417000 -5.273652 3.510606 27.307071
-0.834000 36.895382 -2.302097 7.623642
0.417000 37.021993 -2.337552 6.675515
0.417000 37.454792 -2.999187 7.966212
-0.834000 3.971009 24.297634 1.902188
0.417000 4.673561 24.440312 2.536457
0.417000 3.205160 24.087090 2.436392
-0.834000 -15.004260 -18.386343 -3.830044
0.417000 -15.557035 -18.652157 -4.564900
0.417000 -14.244386 -17.972478 -4.239364
-0.834000 17.367901 -9.805822 22.680984
0.417000 17.460763 -9.094171 22.047609
0.417000 17.008013 -9.385753 23.462170
-0.834000 3.248391 21.874169 -10.603367
0.417000 2.406685 21.972172 -11.048515
0.417000 3.029332 21.885529 -9.671641
-0.834000 13.391945 -20.203901 23.549778
0.417000 14.036017 -19.685371 23.067562
0.417000 12.722662 -19.571516 23.811287
-0.834000 9.927569 -24.578208 -17.820519
0.417000 9.046615 -24.346317 -17.526607
0.417000 10.446157 -24.615396 -17.016832
-0.834000 28.611982 9.703878 5.802346
0.417000 28.863594 8.785002 5.894975
0.417000 28.440135 9.812025 4.866926
-0.834000 -1.824649 -12.135046 -19.843332
0.417000 -1.734267 -12.939862 -20.353563
0.417000 -1.329846 -11.481378 -20.337418
-0.834000 -8.768539 22.516528 -1.975244
0.417000 -9.144500 23.043441 -2.680399
0.417000 -8.285897 23.144765 -1.438014
-0.834000 29.870885 9.517226 -6.536438
0.417000 30.099436 8.588689 -6.578945
0.417000 29.941938 9.739125 -5.608028
-0.834000 -14.199714 -15.242626 -17.038494
0.417000 -14.699577 -14.500951 -16.697477
0.417000 -14.310205 -15.928816 -16.380341
-0.834000 -10.848714 19.821248 0.999817
0.417000 -10.494999 18.994616 1.328142
0.417000 -10.478268 20.487178 1.579074
-0.834000 -13.482183 1.630738 -10.817579
0.417000 -13.354655 0.695245 -10.975127
0.417000 -12.599811 2.000732 -10.845112
-0.834000 2.747890 1.069840 26.204769
0.417000 1.979401 1.451895 26.628673
0.417000 2.794133 0.178645 26.550992
-0.834000 17.961762 4.782600 -20.431467
0.417000 18.026331 4.125310 -21.124310
0.417000 17.913345 5.617493 -20.897135
-0.834000 -1.084522 7.009743 30.623123
0.417000 -1.858006 6.712826 30.143758
0.417000 -1.325615 7.874734 30.954628
-0.834000 4.437766 12.026746 25.947865
0.417000 4.530172 11.323916 25.304650
0.417000 3.551169 11.920754 26.292742
-0.834000 4.481198 3.701267 -18.925640
0.417000 5.340550 4.122311 -18.904043
0.417000 4.433829 3.297894 -19.792403
-0.834000 -30.334008 11.522288 -8.674361
0.417000 -29.694967 12.229787 -8.588940
0.417000 -30.158137 10.949285 -7.928056
-0.834000 -13.572760 20.286844 2.164096
0.417000 -13.620037 20.853596 1.394167
0.417000 -12.746240 19.814638 2.063514
-0.834000 -9.565807 20.571448 13.181473
0.417000 -10.370598 20.389440 13.666667
0.417000 -9.482313 21.524707 13.205041
-0.834000 -23.733714 14.004924 18.635534
0.417000 -24.178569 14.433336 17.904234
0.417000 -23.440777 13.166106 18.279435
-0.834000 -24.229451 1.291719 -18.213252
0.417000 -24.083110 0.786908 -19.013242
0.417000 -23.729585 0.827110 -17.542057
-0.834000 -8.943508 -13.871742 16.743255
0.417000 -9.402726 -13.196165 17.242209
0.417000 -8.841961 -13.496153 15.868696
-0.834000 32.371663 -8.861285 13.172168
0.417000 32.685119 -9.605017 13.686792
0.417000 31.419545 -8.888834 13.266793
-0.834000 3.222747 1.184394 -14.059011
0.417000 3.480122 0.996269 -13.156457
0.417000 4.002507 0.984686 -14.577008
-0.834000 -26.678095 -17.093645 8.667103
0.417000 -26.151065 -16.321020 8.870877
0.417000 -27.217355 -16.826235 7.922842
-0.834000 38.783972 3.449963 3.005122
0.417000 38.116292 4.119396 2.855788
0.417000 39.523188 3.928488 3.380366
-0.834000 23.161428 10.430815 -14.672968
0.417000 23.944930 10.979379 -14.635218
0.417000 22.670028 10.660464 -13.884287
-0.834000 -18.436843 -6.272805 -17.286234
0.417000 -18.684738 -7.003359 -16.719606
0.417000 -17.515051 -6.114081 -17.082923
-0.834000 3.061895 -18.093334 26.147809
0.417000 3.747834 -18.757989 26.084924
0.417000 2.933518 -17.969875 27.088295
-0.834000 -35.139191 -0.977781 0.083620
0.417000 -34.849532 -0.187202 0.538939
0.417000 -35.560364 -1.504620 0.762796
-0.834000 23.274325 22.520384 8.314025
0.417000 22.348274 22.634758 8.100522
0.417000 23.282079 21.845259 8.992537
-0.834000 33.837297 -3.282582 -1.023161
0.417000 34.280640 -2.641692 -0.467339
0.417000 32.975884 -2.899915 -1.189772
-0.834000 14.916208 22.782025 -9.555997
0.417000 15.431548 22.432060 -8.829241
0.417000 14.417434 23.502514 -9.170829
-0.834000 17.244715 -5.811986 -20.819791
0.417000 17.801025 -6.216380 -20.154042
0.417000 16.429876 -5.609396 -20.360202
-0.834000 -1.752550 -1.060466 -23.880709
0.417000 -2.370872 -0.837221 -23.184956
0.417000 -1.363543 -1.888394 -23.598859
-0.834000 14.080996 -18.397088 7.385728
0.417000 13.853519 -18.830323 6.563047
0.417000 13.570795 -18.860841 8.049697
-0.834000 -5.011659 -23.024152 6.890985
0.417000 -4.493047 -23.073170 7.694024
0.417000 -4.764796 -23.806806 6.398300
-0.834000 -20.975145 21.782216 0.653581
0.417000 -20.309442 22.291405 0.191202
0.417000 -21.792113 22.254588 0.493380
-0.834000 -30.285735 -12.021210 8.512335
0.417000 -30.851287 -12.707710 8.158640
0.417000 -30.019156 -11.512382 7.746660
-0.834000 -5.643061 -3.553131 25.510836
0.417000 -6.205165 -3.748034 26.260694
0.417000 -4.856133 -3.166972 25.895362
-0.834000 -7.247507 -14.259764 -16.572737
0.417000 -6.503051 -14.761766 -16.904413
0.417000 -8.012606 -14.674054 -16.971764
-0.834000 6.726579 -25.522662 -9.512846
0.417000 6.496629 -26.341209 -9.952540
0.417000 7.262975 -25.793500 -8.767758
-0.834000 -2.451093 8.007722 -0.024333
0.417000 -2.451114 7.881960 -0.973231
0.417000 -3.336587 7.768141 0.249048
-0.834000 5.160503 15.008379 -17.631987
0.417000 5.428735 15.909515 -17.452431
0.417000 5.257210 14.557989 -16.792924
-0.834000 -33.527954 -17.539459 6.918947
0.417000 -34.131861 -17.285786 7.616934
0.417000 -32.747535 -17.849454 7.378384
-0.834000 -28.212987 -15.197300 -1.859127
0.417000 -28.212923 -15.555758 -2.746675
0.417000 -29.066741 -14.773313 -1.772119
-0.834000 4.803258 -18.230890 -21.579438
0.417000 4.868632 -18.050345 -20.641694
0.417000 3.872585 -18.128989 -21.778661
-0.834000 19.976520 -14.486169 -2.680594
0.417000 20.201653 -13.892489 -3.396898
0.417000 19.294604 -15.051495 -3.043397
-0.834000 -15.585117 -1.323235 14.021438
0.417000 -16.115424 -1.199699 13.234196
0.417000 -15.557162 -2.272022 14.144940
-0.834000 4.853348 -18.598791 17.339316
0.417000 5.376118 -18.605812 18.141118
0.417000 5.198412 -17.862117 16.834858
-0.834000 19.828686 0.323966 -25.197812
0.417000 20.269222 -0.525419 -25.224462
0.417000 19.566806 0.429351 -24.283183
-0.834000 8.604478 -16.447582 26.300658
0.417000 8.357614 -15.598789 26.667869
0.417000 7.862178 -17.018860 26.497793
-0.834000 6.720856 7.024186 14.719521
0.417000 6.400057 6.149499 14.939164
0.417000 6.651400 7.072343 13.766060
-0.834000 -25.828505 -17.106262 -6.347236
0.417000 -24.977957 -17.469152 -6.594455
0.417000 -25.879614 -17.239130 -5.400681
-0.834000 22.385808 -17.544374 3.351274
0.417000 21.645843 -17.606030 2.747211
0.417000 22.585822 -16.609119 3.390327
-0.834000 -9.776238 11.792961 14.683480
0.417000 -10.569301 11.288766 14.865341
0.417000 -10.056353 12.706812 14.734896
-0.834000 -27.435654 8.341908 19.107578
0.417000 -27.473479 8.151462 18.170275
0.417000 -27.202922 9.269207 19.154375
-0.834000 5.157492 19.635479 -1.999790
0.417000 5.971123 19.138513 -1.914568
0.417000 5.005359 19.685901 -2.943475
-0.834000 21.582030 -13.840863 -7.073611
0.417000 21.714116 -13.708174 -8.012321
0.417000 20.662439 -13.619019 -6.927420
-0.834000 -25.364248 -11.367666 -11.568221
0.417000 -25.420567 -10.732644 -10.854213
0.417000 -25.376782 -12.219812 -11.132422
-0.834000 12.708680 30.631721 -1.508279
0.417000 11.922426 30.436231 -0.998554
0.417000 12.463079 31.382424 -2.048984
-0.834000 -16.369904 11.111036 11.393011
0.417000 -15.506411 11.159411 10.982808
0.417000 -16.860759 10.497536 10.846281
-0.834000 18.572805 -19.178778 -11.781908
0.417000 18.012788 -19.909932 -11.521100
0.417000 17.974112 -18.550945 -12.186411
-0.834000 -12.280801 20.347980 -4.627556
0.417000 -12.815940 20.810589 -3.982691
0.417000 -12.623162 19.454102 -4.625935
-0.834000 -32.296066 -11.086592 -12.460490
0.417000 -32.097407 -11.600122 -11.677511
0.417000 -33.102999 -10.620103 -12.242602
-0.834000 16.498047 17.614862 -5.838900
0.417000 16.597590 18.013722 -6.703324
0.417000 15.741132 18.058497 -5.456144
-0.834000 21.003520 -17.436209 -5.130359
0.417000 20.199713 -16.922224 -5.053321
0.417000 21.090300 -17.605965 -6.068377
-0.834000 -17.182533 -1.374189 11.585156
0.417000 -17.897392 -0.994020 12.095726
0.417000 -17.576551 -1.579488 10.737318
-0.834000 0.653704 24.018042 0.592828
0.417000 0.205996 23.173789 0.647906
0.417000 0.425957 24.463602 1.408819
-0.834000 0.607845 15.045424 31.005740
0.417000 0.866554 15.298420 30.119575
0.417000 0.359781 14.124116 30.929004
-0.834000 -16.492305 8.307751 -14.280011
0.417000 -16.920725 8.524703 -15.108035
0.417000 -16.118354 9.136085 -13.979585
-0.834000 -27.452959 -4.050740 8.604634
0.417000 -26.769703 -4.073768 9.274603
0.417000 -27.118998 -3.445349 7.942662
-0.834000 -6.454880 3.432060 -14.416523
0.417000 -7.141101 3.867593 -13.910911
0.417000 -6.779878 3.438784 -15.316836
-0.834000 7.265980 12.586662 20.469988
0.417000 8.019321 12.641811 19.882051
0.417000 7.212220 11.660098 20.704131
-0.834000 1.591671 -2.665719 10.775982
0.417000 0.949318 -1.956928 10.811051
0.417000 1.519401 -3.096804 11.627552
-0.834000 21.061800 4.512803 -19.678796
0.417000 20.154404 4.731690 -19.890845
0.417000 21.529620 5.345660 -19.739795
-0.834000 -33.436652 -9.369368 -8.083246
0.417000 -33.181884 -10.292030 -8.078862
0.417000 -32.911200 -8.972499 -7.388533
-0.834000 -7.738828 -0.033317 29.006319
0.417000 -6.785119 -0.115004 29.006530
0.417000 -7.944458 0.370295 28.163084
-0.834000 1.874967 13.519481 -4.108858
0.417000 1.890895 14.457010 -3.916447
0.417000 1.071047 13.391970 -4.612524
-0.834000 17.176728 3.991554 18.000042
0.417000 17.462559 3.087883 17.866211
0.417000 16.547726 3.939718 18.719693
-0.834000 34.058729 -10.693457 9.835786
0.417000 33.908685 -9.794690 10.128945
0.417000 33.851120 -11.232222 10.599238
-0.834000 17.127861 7.450182 16.710037
0.417000 16.345244 6.988990 17.011769
0.417000 16.790549 8.220033 16.252018
-0.834000 12.710066 28.554397 1.653621
0.417000 12.928374 27.847300 2.260734
0.417000 13.555657 28.850031 1.316259
-0.834000 -2.132544 3.607531 33.948597
0.417000 -1.644749 4.030079 33.241673
0.417000 -1.664877 3.858017 34.745326
-0.834000 -26.814924 -2.440406 6.652130
0.417000 -25.900421 -2.431583 6.369566
0.417000 -27.245270 -1.795448 6.090829
-0.834000 -24.264131 -1.132622 8.623725
0.417000 -24.397395 -1.236341 7.681545
0.417000 -23.834461 -0.281906 8.712629
-0.834000 -41.519833 7.763995 -7.172946
0.417000 -42.150456 7.254571 -6.663995
0.417000 -41.994622 8.007990 -7.967472
-0.834000 -2.387908 5.605032 -20.516334
0.417000 -1.553122 5.867484 -20.904252
0.417000 -2.250728 5.689745 -19.572811
-0.834000 7.151694 24.731351 -8.123402
0.417000 7.084159 23.961196 -7.559017
0.417000 7.075615 25.474383 -7.524780
-0.834000 -26.152723 10.507973 -13.304301
0.417000 -26.597335 10.443050 -14.149486
0.417000 -26.293515 11.413722 -13.028559
-0.834000 -8.671634 -1.276083 -12.235605
0.417000 -8.429854 -2.043789 -12.753679
0.417000 -8.311556 -0.535130 -12.723010
-0.834000 -2.768728 14.561969 26.851547
0.417000 -2.760861 13.626309 26.649788
0.417000 -2.545136 14.608431 27.781106
-0.834000 -17.470313 17.962674 7.870587
0.417000 -17.383617 18.915928 7.875512
0.417000 -16.670420 17.651615 7.446742
-0.834000 -33.646326 9.955107 9.279443
0.417000 -32.874199 10.499150 9.434604
0.417000 -33.622460 9.300722 9.977616
-0.834000 35.347880 -5.306101 3.190482
0.417000 35.153452 -4.400457 2.949159
0.417000 36.162835 -5.506909 2.730309
-0.834000 27.293983 6.499799 -16.219483
0.417000 26.962423 6.773591 -17.074663
0.417000 26.798965 7.025526 -15.591154
-0.834000 17.184696 12.739474 -15.485820
0.417000 17.385501 13.660881 -15.321743
0.417000 17.620071 12.543512 -16.315447
-0.834000 -4.348672 9.464939 -18.765589
0.417000 -4.785784 8.616110 -18.833816
0.417000 -3.448395 9.251692 -18.520109
-0.834000 -36.733958 0.431410 -17.016076
0.417000 -36.182601 1.065213 -16.557243
0.417000 -37.095730 -0.118621 -16.321228
-0.834000 1.624780 6.012231 15.514928
0.417000 2.496276 6.405253 15.562475
0.417000 1.198808 6.274738 16.330936
-0.834000 18.074010 -2.137006 -23.050351
0.417000 17.856637 -2.357784 -22.144682
0.417000 18.128793 -1.181407 -23.057394
-0.834000 14.976822 -19.277031 -12.395915
0.417000 14.369494 -18.543128 -12.302277
0.417000 15.488379 -19.066415 -13.177059
-0.834000 26.619046 23.319837 3.174805
0.417000 27.255549 23.457325 2.473237
0.417000 26.612200 24.146463 3.657372
-0.834000 -35.505179 13.051606 16.121834
0.417000 -35.407293 12.455066 16.863980
0.417000 -35.244825 12.532233 15.361110
-0.834000 -11.448748 -18.336504 7.316806
0.417000 -12.249785 -17.871656 7.074963
0.417000 -11.604628 -18.631549 8.213959
-0.834000 -3.231376 -20.042379 12.950738
0.417000 -2.464968 -20.485587 12.586841
0.417000 -3.263574 -19.203385 12.491088
-0.834000 -26.162410 -11.524284 2.951118
0.417000 -25.368813 -12.043041 2.819486
0.417000 -26.012867 -10.725309 2.445637
-0.834000 0.215229 -16.481477 21.977616
0.417000 0.484038 -17.396978 21.901296
0.417000 0.774562 -16.124327 22.667418
-0.834000 15.888540 0.794881 -24.103427
0.417000 16.485280 0.862326 -23.358050
0.417000 15.022852 0.690691 -23.708510
-0.834000 -8.536911 4.506083 -13.266111
0.417000 -8.485103 5.287722 -12.716035
0.417000 -9.475231 4.346707 -13.368048
-0.834000 -2.916901 4.854252 27.348221
0.417000 -3.612629 5.312038 27.820059
0.417000 -2.239591 5.517818 27.217230
-0.834000 -0.251918 -11.907880 23.049037
0.417000 -1.060137 -11.395493 23.027215
0.417000 -0.493559 -12.717311 23.499210
-0.834000 29.600445 15.619777 6.491580
0.417000 29.499318 16.571584 6.483405
0.417000 30.416297 15.461510 6.016639
-0.834000 -3.294300 19.603052 -1.164754
0.417000 -3.762928 20.136685 -1.806515
0.417000 -2.919717 18.886407 -1.676938
-0.834000 13.088606 16.816507 -12.430375
0.417000 13.227166 16.329003 -13.242395
0.417000 12.137515 16.897520 -12.358973
-0.834000 -22.725000 -10.664106 -3.281200
0.417000 -23.524039 -10.656644 -3.808183
0.417000 -22.110297 -11.196845 -3.785741
-0.834000 36.232310 4.579726 -4.883717
0.417000 36.571107 5.352697 -5.335341
0.417000 36.954133 4.293890 -4.323806
-0.834000 25.126088 -1.991631 13.562721
0.417000 26.033897 -2.250290 13.403968
0.417000 25.192765 -1.174246 14.056343
-0.834000 2.866992 -7.680488 -17.093501
0.417000 3.793565 -7.487196 -17.236102
0.417000 2.546536 -7.962490 -17.950246
-0.834000 -6.991460 19.879218 3.228742
0.417000 -7.096603 20.821952 3.100561
0.417000 -7.842606 19.585240 3.553332
-0.834000 39.383541 13.061088 -9.913903
0.417000 39.691572 12.154832 -9.907006
0.417000 39.624696 13.389441 -10.780081
-0.834000 25.812217 14.534156 -10.516143
0.417000 26.231262 15.068258 -11.190946
0.417000 26.352571 13.745729 -10.464872
-0.834000 -37.831951 7.977720 4.536789
0.417000 -38.586938 7.654255 5.028312
0.417000 -37.154929 8.113571 5.199678
-0.834000 -35.958063 0.140401 3.656265
0.417000 -35.849054 1.080979 3.516053
0.417000 -35.987199 -0.231383 2.774698
-0.834000 -0.537424 -5.059585 20.901736
0.417000 0.367574 -5.111983 21.209077
0.417000 -0.711665 -5.920794 20.522015
[truncated: 21,469 more chars]
