# Supplementary material for: Role of Enzyme and Active Site Conformational Dynamics in the Catalysis by α-Amylase Explored with QM/MM Molecular Dynamics
Source: J Chem Inf Model. 2022 Jul 26;62(15):3638–50. doi: 10.1021/acs.jcim.2c00691 (PMC9778734; doi:10.1021/acs.jcim.2c00691)
Supplement: Supplementary file 9 — ci2c00691_si_009.zip [file ci2c00691_si_009.zip › SI_orca-dft_inputs/pbe-svp_857_TS.xyz]

85        
* xyz -2 1
C 11.396239 3.377858 -2.626858
H 11.122382 2.753166 -3.477071
H 11.976542 4.232325 -2.975048
H 10.492523 3.731195 -2.130319
C 12.238055 2.554809 -1.634117
H 11.722616 1.583763 -1.487103
H 13.215130 2.359548 -2.111205
C 12.445119 3.244085 -0.271427
O 11.430113 3.347271 0.480550
O 13.626321 3.639571 -0.011616
C 7.935161 5.970250 -3.109487
H 7.933055 6.725415 -3.895503
H 7.301093 5.134675 -3.405919
H 8.953228 5.614628 -2.950833
C 7.397894 6.585496 -1.803954
H 7.285617 7.682851 -1.940187
H 6.380488 6.196240 -1.601184
C 8.279298 6.435738 -0.555819
O 9.514555 6.178401 -0.692028
O 7.713829 6.680082 0.562041
H 8.654520 6.758133 1.754710
C 5.110427 5.238690 7.369683
H 4.980764 5.807369 8.290493
H 5.617832 4.299568 7.590344
H 4.134317 5.029501 6.932019
C 5.953631 6.057148 6.374327
H 5.295555 6.568735 5.649827
H 6.510774 6.831508 6.945523
C 6.975892 5.205997 5.613364
O 7.733927 4.471158 6.304403
O 6.974938 5.299247 4.335618
C 8.786998 13.046939 3.098099
H 9.097559 13.762809 2.337059
H 9.440203 13.132635 3.966476
H 7.759338 13.256198 3.395130
O 8.868673 11.721249 2.568218
C 10.079041 11.033658 2.834697
H 10.903880 11.740423 3.094327
C 10.523464 10.273988 1.582590
H 11.607225 10.056207 1.724787
O 10.339016 11.077867 0.418393
H 10.563098 10.435313 -0.291643
C 9.869522 8.910666 1.372465
H 8.787258 9.060697 1.145133
O 10.562543 8.387664 0.258763
H 10.181663 7.496750 -0.027525
C 9.944730 8.081405 2.666116
H 11.020173 7.917678 2.921024
C 9.292065 8.917287 3.796992
H 8.225371 9.105063 3.532218
C 9.319586 8.184043 5.125089
H 8.933628 7.163008 4.905560
H 10.381515 8.095683 5.466482
O 8.505648 8.863273 6.074692
H 8.691243 8.460281 6.944579
O 10.023653 10.169095 3.948241
O 9.334395 6.810965 2.556231
C 10.686008 5.155243 2.196173
H 10.390840 5.336654 1.149082
C 10.008881 4.110673 3.031630
H 10.535211 3.175377 2.711704
O 8.649018 3.963430 2.738027
H 8.091140 4.522387 3.382710
C 10.283287 4.298552 4.540728
H 9.832340 5.275120 4.842957
O 9.688965 3.239434 5.233014
H 8.885538 3.668375 5.700387
C 11.797682 4.412938 4.821912
H 12.185723 3.368073 4.818116
C 12.576559 5.193373 3.735472
H 12.960976 6.135396 4.170815
C 13.725395 4.342884 3.157269
H 14.418684 4.171724 4.015981
H 13.274807 3.357068 2.885046
O 14.379464 4.910274 2.080079
H 13.976193 4.474050 1.235044
O 11.822314 5.654889 2.548123
O 12.094372 5.059951 6.071015
C 12.041947 4.207100 7.217661
H 12.776574 4.538479 7.951563
H 12.262419 3.182183 6.919268
H 11.045302 4.250632 7.656868
O 6.304954 7.773389 2.955877
H 6.543554 6.974043 3.490253
H 6.526282 7.474153 2.049581
