# Supplementary material for: Role of Enzyme and Active Site Conformational Dynamics in the Catalysis by α-Amylase Explored with QM/MM Molecular Dynamics
Source: J Chem Inf Model. 2022 Jul 26;62(15):3638–50. doi: 10.1021/acs.jcim.2c00691 (PMC9778734; doi:10.1021/acs.jcim.2c00691)
Supplement: Supplementary file 9 — ci2c00691_si_009.zip [file ci2c00691_si_009.zip › SI_orca-dft_inputs/sp_pbe-tzvpp_857_TS.inp]

# Just standard input here
! PBE0 RHF RIJCOSX def2-TZVPP def2/J TightSCF SCFConvForced
# Number of processors
% pal nprocs 16 end
# Memory per core
% maxcore 2000
% output
    # Suppress all sorts of bullshit
    printlevel mini
    print[ P_SCFInfo ] 1
    print[ P_SCFIterInfo ] 1
    # Do you really want every orbital printed??
    print[ P_OrbEn ] 0
    print[ P_Cartesian ] 0
end
% elprop
    # Suppress more bullshit
    Dipole False
end
*xyzfile -2 1 pbe-svp_857_TS.xyz
